# Supplementary material for: The Olfactory Transcriptomes of Mice
Source: PLoS Genet. 2014 Sep 4;10(9):e1004593. doi: 10.1371/journal.pgen.1004593 (PMC4154679; doi:10.1371/journal.pgen.1004593)
Supplement: Dataset S1 — Expression estimates in the VNO. A dataset containing the raw and normalized expression values for all the genes in the VNO, and including the VR and FPR genes subdivided. (XLSX) [file pgen.1004593.s012.xlsx]

## Sheet: VNO
annotation							raw counts						FPKM
ensemblID	gene	length	chr	start	end	strand	male1	male2	male3	female1	female2	female3	male1	male2	male3	female1	female2	female3	mean	probHE*	probLE*		* refers to the gene's probability of being part of the ditribution of highly-expressed (HE) or lowly-expressed (LE) genes [see 'HE and LE dists' sheet]
ENSMUSG00000062061	Lcn13	744	2	25700043	25703326	1	1988412	1819757	1985761	1755389	1116152	2754033	107670	99884.4	111098	88616.2	52344.8	124345	97326.3	1	5.945e-10
ENSMUSG00000079539	Lcn14	732	2	25737009	25740097	1	1295845	949403	1051572	1039383	1258556	1558238	71318.4	52965.9	59796.9	53330.7	59990.8	71508.1	61485.1	1	1.17787e-09
ENSMUSG00000000983	Expi	1220	11	83709015	83711348	1	1069925	1172319	1106299	939189	119979	1419341	35330.7	39241.3	37745.3	28913.8	3431.38	39080.4	30623.8	1	3.38059e-09
ENSMUSG00000026936	Lcn3	684	2	25765569	25768099	1	499553	537361	547285	579570	234233	773557	29422.9	32082.4	33304.9	31824.6	11948.5	37989.9	29428.9	1	3.59256e-09
ENSMUSG00000026919	Lcn4	774	2	26667674	26671282	-1	410805	390179	419597	397535	227394	729537	21382.3	20586.4	22565.4	19290.7	10250.9	31662	20956.3	1	6.05152e-09
ENSMUSG00000064351	mt-Co1	1545	MT	5328	6872	1	236655	218600	206303	290362	317348	343885	6170.87	5778.02	5558.12	7058.69	7166.89	7476.82	6534.9	1	3.75679e-08
ENSMUSG00000047228	BC048546	4698	6	128539822	128581606	-1	661780	593983	615939	655339	757560	854219	5674.92	5163.19	5457.27	5239.21	5626.36	6107.85	5544.8	1	4.88181e-08
ENSMUSG00000064370	mt-Cytb	1144	MT	14145	15288	1	117599	107526	101350	134014	137331	151219	4141.3	3838.35	3687.64	4399.84	4188.57	4440.3	4116	1	7.8731e-08
ENSMUSG00000032496	Ltf	2742	9	111019292	111042766	1	245099	275113	271138	280655	186326	266120	3601.09	4097.33	4115.98	3844.31	2370.99	3260.19	3548.31	1	1.00028e-07
ENSMUSG00000047517	Dmbt1	6241	7	131032076	131121626	1	532509	517222	492286	571546	549137	700348	3437.42	3384.39	3283.33	3439.61	3070.08	3769.57	3397.4	1	1.07311e-07
ENSMUSG00000064341	mt-Nd1	957	MT	2751	3707	1	70181	70146	63132	85057	44239	92650	2954.38	2993.28	2745.92	3338.19	1612.93	3252.12	2816.14	1	1.45485e-07
ENSMUSG00000064363	mt-Nd4	1378	MT	10167	11544	1	68222	62071	59916	82905	51734	88218	1994.5	1839.49	1809.86	2259.66	1309.94	2150.5	1893.99	1	2.78174e-07
ENSMUSG00000064345	mt-Nd2	1038	MT	3914	4951	1	41474	35516	33597	44141	42654	49633	1609.67	1397.28	1347.27	1597.19	1433.79	1606.22	1498.57	1	4.09093e-07
ENSMUSG00000064367	mt-Nd5	1824	MT	11742	13565	1	58098	48047	45125	63905	120901	71113	1283.2	1075.72	1029.78	1315.9	2312.75	1309.65	1387.83	1	4.64461e-07
ENSMUSG00000027483	Bpifa1	1545	2	154142880	154149219	1	70465	55404	31284	39675	69949	32328	1837.4	1464.43	842.839	964.497	1579.71	702.883	1231.96	0.999999	5.65863e-07
ENSMUSG00000060143	Gm10076	384	14	105681828	105682211	1	17430	12603	12009	13356	404	10816	1828.63	1340.29	1301.75	1306.34	36.7091	946.167	1126.65	0.999999	6.56455e-07
ENSMUSG00000021679	S100z	300	13	95477301	95478655	-1	7248	9832	9373	10449	6045	9409	973.321	1338.37	1300.49	1308.18	703.069	1053.55	1112.83	0.999999	6.70073e-07
ENSMUSG00000064368	mt-Nd6	519	MT	13552	14070	-1	13015	11120	11278	14654	23391	18228	1010.27	874.973	904.514	1060.48	1572.55	1179.79	1100.43	0.999999	6.8269e-07
ENSMUSG00000087943	mmu-mir-2134-2	57	4	139338304	139338360	1	1818	2007	1318	1129	1004	2520	1284.93	1437.9	962.479	743.929	614.585	1485.11	1088.16	0.999999	6.95558e-07
ENSMUSG00000064372	mt-Tp	67	MT	15356	15422	-1	1615	1843	1808	2147	1330	2234	971.085	1123.33	1123.24	1203.57	692.628	1120.06	1038.99	0.999999	7.5126e-07
ENSMUSG00000074800	Gm4149	362	13	75644864	75645226	1	14680	9141	9659	14482	320	9593	1633.72	1031.2	1110.64	1502.56	30.8436	890.181	1033.19	0.999999	7.58298e-07
ENSMUSG00000024661	Fth1	866	19	9982703	9985092	1	21583	22280	22558	26739	21450	25319	1004.05	1050.64	1084.26	1159.68	864.236	982.112	1024.16	0.999999	7.69476e-07
ENSMUSG00000025150	Cbr2	1327	11	120729489	120732114	-1	30479	33973	35403	38735	35647	39523	925.314	1045.49	1110.5	1096.34	937.293	1000.49	1019.24	0.999999	7.75687e-07
ENSMUSG00000029632	Ndufa4	492	6	11900373	11907446	-1	12133	16044	15434	14430	1717	17478	993.488	1331.69	1305.76	1101.57	121.767	1193.33	1007.94	0.999999	7.90251e-07
ENSMUSG00000031765	Mt1	540	8	94179089	94180325	1	17230	18007	14625	13818	1386	14771	1285.44	1361.77	1127.33	961.09	89.5556	918.858	957.341	0.999999	8.61195e-07
ENSMUSG00000030017	Reg3g	2114	6	78466269	78468872	-1	36555	45467	37893	73304	72032	53727	696.628	878.311	746.113	1302.37	1188.9	853.729	944.342	0.999999	8.81093e-07
ENSMUSG00000067870	Rpl31-ps8	434	15	90764246	90764679	-1	8147	13553	10920	12433	2432	13133	756.253	1275.27	1047.33	1075.97	195.523	1016.5	894.474	0.999999	9.6476e-07
ENSMUSG00000084319	Tpt1-ps3	687	6	99877747	99878433	-1	14725	14694	12764	16098	19913	19443	863.491	873.455	773.358	880.091	1011.35	950.69	892.073	0.999999	9.69108e-07
ENSMUSG00000022108	Itm2b	1773	14	73362231	73385271	-1	35549	36725	36578	42160	48490	43237	807.752	845.883	858.74	893.109	954.26	819.18	863.154	0.999999	1.02407e-06
ENSMUSG00000049775	Tmsb4x	1371	X	167207093	167209315	-1	31580	30809	32132	35013	14413	34213	927.97	917.693	975.553	959.189	366.809	838.274	830.915	0.999999	1.09152e-06
ENSMUSG00000037742	Eef1a1	2493	9	78478449	78489151	-1	53303	50708	50516	57170	49795	62967	861.368	830.637	843.446	861.308	696.926	848.444	823.688	0.999999	1.10762e-06
ENSMUSG00000050621	Gm9846	341	9	114982399	114982739	-1	11315	5595	6854	11283	691	5612	1336.78	670.043	836.643	1242.75	70.7045	552.835	784.959	0.999999	1.20083e-06
ENSMUSG00000058499	Pip	571	6	41847549	41852062	1	11150	10966	10675	13050	7221	14507	786.68	784.276	778.184	858.394	441.25	853.442	750.371	0.999999	1.29524e-06
ENSMUSG00000025362	Rps26	447	10	128624530	128626506	-1	8310	11747	9765	9913	487	11252	748.95	1073.19	909.317	832.933	38.0141	845.58	741.331	0.999999	1.3219e-06
ENSMUSG00000067344	Rps25-ps1	499	6	145266327	145266825	1	8549	10966	11213	9464	1937	14121	690.199	897.439	935.345	712.339	135.442	950.599	720.227	0.999999	1.38768e-06
ENSMUSG00000003657	Calb2	1430	8	110142539	110168206	-1	22570	24969	27444	28729	27027	25173	635.85	713.054	798.844	754.566	659.455	591.332	692.183	0.999999	1.48361e-06
ENSMUSG00000059775	Rps26-ps1	410	8	107439176	107439585	-1	6578	8838	9227	6972	349	10070	646.352	880.293	936.758	638.684	29.7006	825.046	659.472	0.999998	1.60969e-06
ENSMUSG00000007892	Rplp1	495	9	61913284	61914538	-1	9193	11557	8561	9418	765	8654	748.189	953.448	719.896	714.605	53.9237	587.279	629.557	0.999998	1.74081e-06
ENSMUSG00000046721	Rpl14-ps1	710	7	45324941	45325651	1	12551	12969	13126	12884	3313	14388	712.163	745.942	769.529	681.561	162.812	680.729	625.456	0.999998	1.76012e-06
ENSMUSG00000038801	Scgb1c1	436	7	140845565	140846768	1	8052	13431	5798	5490	688	7308	744.006	1257.99	553.532	472.932	55.0586	563.047	607.762	0.999998	1.84751e-06
ENSMUSG00000045999	AY036118	714	17	39848103	39848827	-1	11428	12174	8350	18061	2990	12689	644.809	696.293	486.787	950.071	146.115	596.983	586.843	0.999998	1.96017e-06
ENSMUSG00000060802	B2m	860	2	122147686	122153083	1	13115	12880	12490	15039	10264	15555	614.369	611.61	604.526	656.8	416.429	607.581	585.219	0.999998	1.96938e-06
ENSMUSG00000047963	Stbd1	1985	5	92603051	92606579	1	24532	28720	29195	30369	41179	30048	497.888	590.855	612.208	574.622	723.833	508.496	584.65	0.999998	1.97262e-06
ENSMUSG00000067058	Rps15a-ps5	457	5	105797287	105797743	-1	6915	9608	7508	6921	354	10258	609.586	858.566	683.847	568.807	27.0278	754.013	583.641	0.999998	1.97839e-06
ENSMUSG00000064339	mt-Rnr2	1582	MT	1094	2675	1	24240	25466	22138	26009	16182	31306	617.285	657.372	582.482	617.49	356.902	664.743	582.712	0.999998	1.98372e-06
ENSMUSG00000001175	Calm1	4698	12	100199435	100209806	1	63150	69391	67898	75768	78664	75020	541.526	603.18	601.582	605.739	584.233	536.41	578.778	0.999998	2.00658e-06
ENSMUSG00000023944	Hsp90ab1	2999	17	45567775	45573271	-1	37716	39181	41234	43400	62416	42716	506.651	533.527	572.308	543.533	726.177	478.461	560.109	0.999998	2.12104e-06
ENSMUSG00000095276	AC149868.1	1877	7	45176349	45179597	-1	24273	25574	27660	29298	34872	24173	520.977	556.406	613.393	586.255	648.24	432.612	559.647	0.999998	2.124e-06
ENSMUSG00000082536	Gm13456	1365	2	40555752	40557116	1	17663	18576	19335	23711	16617	24892	521.304	555.746	589.606	652.424	424.76	612.575	559.403	0.999998	2.12557e-06
ENSMUSG00000036438	Calm2	1467	17	87433412	87446935	-1	17899	19314	18173	21677	28023	22466	491.539	537.649	515.641	554.985	666.512	514.432	546.793	0.999998	2.20923e-06
ENSMUSG00000001025	S100a6	719	3	90612894	90614414	1	10889	11906	11050	13916	809	12241	610.124	676.229	639.711	726.939	39.2593	571.9	544.027	0.999998	2.22828e-06
ENSMUSG00000029064	Gnb1	4268	4	155491361	155559269	1	50230	56132	56726	60616	71210	58830	474.131	537.085	553.233	533.427	582.156	463.028	523.843	0.999998	2.37571e-06
ENSMUSG00000057841	Rpl32	517	6	115805505	115808747	-1	6891	8540	7866	7995	1833	8780	536.971	674.566	633.307	580.819	123.707	570.475	519.974	0.999998	2.40577e-06
ENSMUSG00000022871	Fetub	1913	16	22918382	22939766	1	23290	27626	29215	27909	18185	25458	490.472	589.739	635.684	547.951	331.682	447.035	507.094	0.999997	2.51033e-06
ENSMUSG00000068240	Gm11808	475	4	3973107	3973581	-1	6100	7110	7303	7350	903	6957	517.363	611.27	639.968	581.174	66.3311	491.995	484.684	0.999997	2.71054e-06
ENSMUSG00000029580	Actb	2679	5	142903115	142906754	-1	38106	35554	34297	37889	22120	34364	573.033	541.967	532.886	531.194	288.095	430.887	483.01	0.999997	2.72651e-06
ENSMUSG00000072235	Tuba1a	1647	15	98949841	98953551	-1	18938	21535	20973	23868	16950	21129	463.233	533.959	530.051	544.296	359.087	430.941	476.928	0.999997	2.78585e-06
ENSMUSG00000063457	Rps15	630	10	80292453	80294114	1	5979	10029	8950	10381	1229	9763	382.338	650.091	591.334	618.887	68.0667	520.565	471.88	0.999997	2.83668e-06
ENSMUSG00000047139	Cd24a	1813	10	43579169	43584262	1	19620	18228	19373	20639	32460	23696	435.974	410.58	444.785	427.566	624.703	439.046	463.776	0.999997	2.92147e-06
ENSMUSG00000083621	Gm14586	408	X	52772342	52772749	-1	5096	6332	5545	5325	573	6518	503.186	633.779	565.708	490.198	49.0024	536.644	463.086	0.999997	2.92887e-06
ENSMUSG00000035885	Cox8a	545	19	7215158	7217616	-1	8314	8369	7844	6890	810	6493	614.572	627.096	599.09	474.827	51.8575	400.204	461.274	0.999997	2.94846e-06
ENSMUSG00000044285	Gm1821	690	14	46084126	46084815	1	7072	8779	7953	8070	6957	10400	412.907	519.581	479.769	439.275	351.8	506.31	451.607	0.999997	3.05663e-06
ENSMUSG00000090223	Pcp4	641	16	96467606	96525793	1	7788	8258	6642	7323	3754	11615	489.471	526.107	431.312	429.085	204.343	608.686	448.167	0.999997	3.09666e-06
ENSMUSG00000032399	Rpl4	1422	9	64173387	64178562	1	15208	16447	17022	18027	8798	20166	430.856	472.328	498.266	476.142	215.878	476.379	428.308	0.999997	3.34511e-06
ENSMUSG00000032330	Cox7a2	754	9	79755241	79759853	-1	7874	10263	8819	9675	1683	11653	420.711	555.853	486.854	481.939	77.8818	519.157	423.733	0.999997	3.40689e-06
ENSMUSG00000031762	Mt2	556	8	94172618	94173567	1	7625	8502	6092	6979	298	6676	552.49	624.458	456.074	471.445	18.701	403.343	421.085	0.999997	3.44348e-06
ENSMUSG00000004207	Psap	2744	10	60277627	60302597	1	26636	28669	29580	31286	28904	29251	391.061	426.663	448.709	428.231	367.534	358.087	403.381	0.999996	3.70517e-06
ENSMUSG00000021194	Chga	1882	12	102554969	102565027	1	17518	19920	21328	20965	20740	17620	374.994	432.242	471.717	418.396	384.514	314.499	399.394	0.999996	3.76852e-06
ENSMUSG00000035783	Acta2	1781	19	34241090	34255336	-1	22247	19298	15783	18991	12569	22535	503.23	442.492	368.873	400.494	246.241	425.036	397.728	0.999996	3.79549e-06
ENSMUSG00000022892	App	3128	16	84954440	85173707	-1	30380	31143	30260	33348	39130	32400	391.273	406.584	402.673	400.42	436.482	347.945	397.563	0.999996	3.79818e-06
ENSMUSG00000027248	Pdia3	3139	2	121413775	121438687	1	27178	27425	27615	32123	48086	33942	348.807	356.79	366.188	384.359	534.503	363.227	392.313	0.999996	3.88536e-06
ENSMUSG00000029268	Ugt2a1	3340	5	87459490	87490871	-1	29042	30941	27843	33806	51899	34492	350.299	378.307	346.993	380.154	542.17	346.9	390.804	0.999996	3.911e-06
ENSMUSG00000015932	Dstn	1911	2	143915320	143943324	1	18143	17396	15828	18764	26377	21965	382.479	371.746	344.759	368.788	481.602	386.103	389.246	0.999996	3.93777e-06
ENSMUSG00000074006	Omp	2143	7	98143360	98145502	-1	20567	21225	22493	22198	25695	18734	386.641	404.467	436.894	389.049	418.359	293.657	388.178	0.999996	3.95629e-06
ENSMUSG00000042541	Shfm1	477	6	6558283	6578652	-1	6353	5327	5257	5620	389	5362	536.562	456.059	458.744	442.518	28.4547	377.608	383.324	0.999996	4.04224e-06
ENSMUSG00000026880	Stom	2787	2	35313986	35336976	-1	24022	26238	26969	28094	35403	26598	347.241	384.46	402.79	378.607	443.227	320.586	379.485	0.999996	4.11235e-06
ENSMUSG00000050299	Gm9843	504	16	76403209	76403712	-1	5633	5194	5789	5851	991	5353	450.265	420.851	478.105	436.026	68.6067	356.779	368.439	0.999996	4.32534e-06
ENSMUSG00000056820	Tsnax	2391	8	125012997	125034192	1	18804	21688	21578	23228	32249	21060	316.833	370.422	375.649	364.876	470.609	295.877	365.711	0.999996	4.38066e-06
ENSMUSG00000036305	Rpl39-ps	355	15	102634982	102635336	1	5099	3316	3149	4594	88	3780	578.65	381.455	369.228	486.044	8.64923	357.681	363.618	0.999996	4.42387e-06
ENSMUSG00000076258	mmu-mir-689-2	57	16	11144125	11144181	1	631	694	626	456	254	538	445.978	497.212	457.141	300.471	155.483	317.059	362.224	0.999996	4.45303e-06
ENSMUSG00000026864	Hspa5	3513	2	34771970	34776531	1	28931	29530	30250	31273	45217	33519	331.776	343.275	358.425	334.352	449.104	320.513	356.241	0.999995	4.58176e-06
ENSMUSG00000064337	mt-Rnr1	955	MT	70	1024	1	8347	8796	6585	10291	7177	11474	352.116	376.131	287.014	404.731	262.218	403.593	347.634	0.999995	4.77765e-06
ENSMUSG00000003970	Rpl8	862	15	76904071	76906318	1	8164	8390	8527	8818	3871	8532	381.553	397.477	411.756	384.216	156.689	332.488	344.03	0.999995	4.86369e-06
ENSMUSG00000081485	Gm12338	387	11	75599641	75600027	-1	3741	4233	3802	3459	388	4967	389.436	446.678	408.933	335.701	34.9819	431.137	341.144	0.999995	4.93436e-06
ENSMUSG00000057417	Dcpp3	610	17	23917458	23919441	1	11984	1259	3830	5294	4403	5964	791.464	84.2855	261.348	325.962	251.85	328.428	340.556	0.999995	4.94897e-06
ENSMUSG00000033161	Atp1a1	4487	3	101576219	101604603	-1	34831	34810	35831	40187	58294	36157	312.73	316.814	332.394	336.389	453.305	270.688	337.054	0.999995	5.03742e-06
ENSMUSG00000022982	Sod1	646	16	90220742	90226322	1	6312	6129	5765	6881	2694	5943	393.635	387.449	371.465	400.066	145.508	309.034	334.526	0.999995	5.10282e-06
ENSMUSG00000078193	Gm2000	445	1	156366040	156366484	1	2008	5362	4242	6257	221	4723	181.787	492.067	396.791	528.103	17.3283	356.525	328.767	0.999995	5.25702e-06
ENSMUSG00000073747	Gm7534	2338	4	134190804	134203004	-1	15780	20358	20511	22558	23370	18703	271.908	355.588	365.168	362.384	348.769	268.72	328.756	0.999995	5.25731e-06
ENSMUSG00000037852	Cpe	2087	8	64592558	64693040	-1	15553	16039	14826	18612	25301	18915	300.228	313.843	295.701	334.952	422.998	304.45	328.695	0.999995	5.25898e-06
ENSMUSG00000031996	Aplp2	3694	9	31149557	31211815	-1	26526	26569	25838	31739	46796	31722	289.291	293.721	291.147	322.707	442.013	288.467	321.224	0.999995	5.4705e-06
ENSMUSG00000067818	Myl9	1162	2	156775420	156781658	1	12548	9665	9253	10324	4570	11970	435.039	339.667	331.457	333.699	137.225	346.035	320.52	0.999995	5.49113e-06
ENSMUSG00000024538	Ppic	1286	18	53406341	53418007	-1	9345	10628	11543	12222	9595	11223	292.751	337.495	373.619	356.955	260.332	293.157	319.051	0.999994	5.53458e-06
ENSMUSG00000034994	Eef2	3098	10	81176631	81182507	1	25286	24254	25170	25702	25256	25508	328.82	319.712	338.184	311.6	284.45	276.584	309.892	0.999994	5.81834e-06
ENSMUSG00000061848	Gm5805	456	15	81972390	81972845	1	2765	3557	3464	4143	4304	4079	244.281	318.549	316.201	341.242	329.329	300.484	308.348	0.999994	5.86846e-06
ENSMUSG00000094530	AC239880.1	600	8	129252998	129253597	1	5088	5031	4961	5118	1553	7143	341.629	342.421	344.167	320.377	90.3116	399.91	306.469	0.999994	5.93037e-06
ENSMUSG00000026701	Prdx6	3671	1	161240112	161251219	-1	26921	25737	27610	30918	30850	33327	295.438	286.306	313.064	316.329	293.22	304.961	301.553	0.999994	6.09743e-06
ENSMUSG00000071528	Usmg5	341	19	47083471	47090625	-1	3664	2803	2792	3267	135	3191	432.873	335.68	340.81	359.838	13.8135	314.344	299.56	0.999994	6.16731e-06
ENSMUSG00000031532	Tmem66	1897	8	34154563	34170845	1	13062	14277	13795	16797	16232	15115	277.397	307.345	302.695	332.565	298.557	267.654	297.702	0.999994	6.23359e-06
ENSMUSG00000020048	Hsp90b1	4032	10	86690209	86705509	-1	25194	25353	25080	28901	54355	31056	251.731	256.783	258.915	269.218	470.373	258.736	294.293	0.999994	6.35825e-06
ENSMUSG00000060680	Gm8894	456	14	55420269	55420724	-1	3814	4132	4259	3446	286	4841	336.958	370.043	388.771	283.833	21.8839	356.618	293.018	0.999994	6.4059e-06
ENSMUSG00000003429	Rps11	602	7	45122388	45124389	-1	4634	4623	4332	5523	3824	4717	310.112	313.606	299.532	344.581	221.638	263.21	292.113	0.999994	6.44004e-06
ENSMUSG00000031818	Cox4i1	679	8	120668290	120674209	1	5783	5444	5730	5565	2748	5316	343.117	327.42	351.266	307.828	141.212	262.995	288.973	0.999993	6.56087e-06
ENSMUSG00000030246	Ldhb	1570	6	142490249	142507957	-1	10782	11592	12691	12886	10912	12487	276.668	301.52	336.47	308.27	242.509	267.172	288.768	0.999993	6.56887e-06
ENSMUSG00000052974	Cyp2f2	2025	7	27119909	27133660	1	14983	13985	13914	13838	16377	18285	298.08	282.029	286.008	256.662	282.184	303.321	284.714	0.999993	6.7306e-06
ENSMUSG00000060419	Rps16-ps2	552	5	129128020	129128571	-1	4376	4379	4057	4872	2257	4553	319.373	323.961	305.926	331.498	142.664	277.071	283.416	0.999993	6.78375e-06
ENSMUSG00000081051	Gm15427	604	1	95498584	95499187	1	4675	4712	5025	5189	1936	4994	311.82	318.585	346.298	322.67	111.839	277.744	281.493	0.999993	6.8637e-06
ENSMUSG00000069080	Lcn11	652	2	25777017	25780279	1	4232	8102	4765	3274	1560	6366	261.491	507.46	304.205	188.601	83.4834	327.983	278.871	0.999993	6.97515e-06
ENSMUSG00000036751	Cox6b1	505	7	30616974	30626151	-1	3100	4257	3754	5202	916	4642	247.303	344.246	309.424	386.894	63.2889	308.778	276.656	0.999993	7.07157e-06
ENSMUSG00000025492	Ifitm3	678	7	141009586	141010770	-1	4852	5149	5007	6771	2312	5193	288.304	310.135	307.396	375.09	118.982	257.289	276.199	0.999993	7.0917e-06
ENSMUSG00000023043	Krt18	1400	15	102028216	102032026	1	11408	11266	11085	9762	6517	9542	328.277	328.624	329.578	261.893	162.421	228.952	273.291	0.999993	7.22217e-06
ENSMUSG00000071419	Rps15-ps2	486	6	58017490	58017975	1	3555	3486	4434	4008	556	4260	294.688	292.919	379.761	309.745	39.9173	294.446	268.579	0.999993	7.44179e-06
ENSMUSG00000026576	Atp1b1	2422	1	164437267	164458355	-1	15012	15508	14905	17135	23486	16998	249.703	261.48	256.158	265.719	338.344	235.752	267.859	0.999993	7.47629e-06
ENSMUSG00000041697	Cox6a1	702	5	115345642	115348981	-1	4806	5508	5013	6508	2346	4667	275.807	320.416	297.243	348.195	116.604	223.323	263.598	0.999992	7.68581e-06
ENSMUSG00000030218	Mgp	598	6	136872436	136875805	-1	4962	3914	3314	5043	1392	5451	334.283	267.286	230.676	316.738	81.2197	306.202	256.067	0.999992	8.0797e-06
ENSMUSG00000023010	Tmbim6	3806	15	99392882	99410049	1	23610	23371	26026	25923	30505	23972	249.912	250.764	284.636	255.817	279.657	211.577	255.394	0.999992	8.11651e-06
ENSMUSG00000024610	Cd74	1410	18	60803848	60812646	1	9563	8464	10011	10956	8368	8431	273.234	245.14	295.535	291.84	207.074	200.86	252.28	0.999992	8.29009e-06
ENSMUSG00000030413	Pglyrp1	681	7	18884690	18890438	1	4681	4209	4795	5686	3712	3655	276.918	252.4	293.084	313.597	190.188	180.29	251.08	0.999992	8.35863e-06
ENSMUSG00000026417	Pigr	4025	1	130826684	130852249	1	23129	25020	27942	32016	23909	25908	231.5	253.851	288.963	298.754	207.262	216.222	249.425	0.999992	8.45455e-06
ENSMUSG00000025130	P4hb	2861	11	120560298	120573253	-1	18681	17172	18733	18215	18346	21218	263.052	245.109	272.546	239.124	223.742	249.126	248.783	0.999992	8.49224e-06
ENSMUSG00000020483	Dynll2	2736	11	87979525	87987533	-1	16064	18169	17862	20582	15996	18424	236.536	271.189	271.747	282.543	203.995	226.204	248.702	0.999992	8.49702e-06
ENSMUSG00000075700	2810407C02Rik	3436	3	58576636	58593133	1	18841	21631	19822	23116	27956	24188	220.907	257.087	240.129	252.681	283.887	236.472	248.527	0.999991	8.50735e-06
ENSMUSG00000027808	Serp1	2440	3	58521969	58525873	-1	15704	14066	14052	14411	16664	19921	259.286	235.417	239.717	221.828	238.294	274.255	244.799	0.999991	8.73225e-06
ENSMUSG00000037072	Sep15	2104	3	144570304	144597680	1	12070	12895	11939	14774	14142	14581	231.111	250.284	236.196	263.733	234.525	232.795	241.441	0.999991	8.94312e-06
ENSMUSG00000022587	Ly6e	2301	15	74955051	74959905	1	15622	13959	15216	16969	9791	15018	273.514	247.739	275.255	276.982	148.468	219.244	240.2	0.999991	9.02304e-06
ENSMUSG00000001270	Ckb	1478	12	111669355	111672338	-1	10643	9399	10568	10833	4364	9323	290.101	259.695	297.625	275.288	103.023	211.892	239.604	0.999991	9.06189e-06
ENSMUSG00000096544	AC113287.1	489	3	124385510	124385998	1	3618	2862	3178	3016	2423	3079	298.071	239.011	270.518	231.651	172.889	211.511	237.275	0.999991	9.21611e-06
ENSMUSG00000060467	Gm10080	613	9	44374595	44375209	-1	2912	4602	4084	5484	453	5146	191.377	306.58	277.317	336.008	25.7846	281.995	236.51	0.999991	9.26769e-06
ENSMUSG00000081094	Rpl19-ps11	718	8	19492906	19493623	1	4613	4824	4747	5168	1361	5753	258.832	274.372	275.198	270.34	66.1389	269.155	235.673	0.999991	9.32468e-06
ENSMUSG00000016559	H3f3b	2976	11	116021912	116027962	-1	16848	17163	15394	18740	24450	18128	228.073	235.514	215.312	236.51	286.661	204.621	234.449	0.999991	9.40899e-06
ENSMUSG00000019505	Ubb	1675	11	62551171	62553213	1	10274	10268	10250	10624	9127	11182	247.106	250.339	254.718	238.224	190.124	224.252	234.127	0.999991	9.43133e-06
ENSMUSG00000089782	Gm3531	489	1	97948901	97949389	-1	3078	2827	2805	3113	2983	3208	253.582	236.088	238.767	239.102	212.847	220.373	233.46	0.999991	9.47799e-06
ENSMUSG00000034098	Fstl5	6118	3	76074270	76710019	1	30816	33580	32346	37819	52370	38657	202.921	224.145	220.07	232.174	298.673	212.252	231.706	0.99999	9.60239e-06
ENSMUSG00000024608	Rps14	1384	18	60774510	60778546	1	6065	8187	8580	12503	5307	9665	176.544	241.572	258.049	339.305	133.794	234.584	230.641	0.99999	9.67915e-06
ENSMUSG00000081049	Rps24-ps3	402	X	79195047	79195448	1	2071	2260	1822	3416	1176	3957	207.546	229.583	188.657	319.157	102.071	330.653	229.611	0.99999	9.75437e-06
ENSMUSG00000045394	Epcam	2040	17	87635979	87651106	1	11065	12280	12558	13113	12259	12172	218.515	245.825	256.237	241.426	209.676	200.431	228.685	0.99999	9.82282e-06
ENSMUSG00000035048	Anapc13	405	9	102626296	102634241	1	2889	2695	2538	2395	448	3109	287.377	271.745	260.848	222.107	38.5963	257.868	223.09	0.99999	1.02529e-05
ENSMUSG00000092341	Malat1	6982	19	5795690	5802671	-1	23362	34248	22656	54517	85393	27919	134.8	200.315	135.069	293.268	426.742	134.324	220.753	0.99999	1.04415e-05
ENSMUSG00000075702	Selm	1481	11	3514684	3517351	1	8913	8610	9967	10920	3639	8562	242.453	237.413	280.13	276.936	85.7334	194.202	219.478	0.999989	1.05467e-05
ENSMUSG00000096842	AC113480.1	78	13	111593534	111593611	-1	483	520	562	557	57	386	249.466	272.249	299.911	268.209	25.4978	166.236	213.595	0.999989	1.10549e-05
ENSMUSG00000029467	Atp2a2	5293	5	122442702	122502225	-1	27277	27844	23400	28853	41156	30733	207.613	214.826	184.02	204.739	271.303	195.045	212.924	0.999989	1.11153e-05
ENSMUSG00000079017	Ifi27l2a	463	12	103442167	103443680	-1	2378	3416	2658	3466	179	3062	206.914	301.296	238.96	281.164	13.4895	222.155	210.663	0.999989	1.13228e-05
ENSMUSG00000075602	Ly6a	819	15	74994878	74997634	-1	3917	4115	4184	6315	3493	4983	192.677	205.184	212.647	289.602	148.812	204.38	208.884	0.999989	1.14906e-05
ENSMUSG00000036309	Skp1a	2211	11	52231995	52246858	1	11852	11407	11445	12967	10850	14220	215.954	210.688	215.465	220.274	171.224	216.045	208.275	0.999988	1.15488e-05
ENSMUSG00000038370	Pcp4l1	1577	1	171173262	171196268	-1	9558	8806	8211	9206	5765	10018	244.171	228.036	216.728	219.256	127.553	213.394	208.19	0.999988	1.1557e-05
ENSMUSG00000024411	Aqp4	5082	18	15389394	15403684	-1	22091	25003	24780	27399	39644	28890	175.122	200.916	202.963	202.494	272.186	190.961	207.44	0.999988	1.16295e-05
ENSMUSG00000038539	Atf5	1992	7	44812257	44816658	-1	9852	10203	11785	12291	10656	10082	199.248	209.168	246.258	231.745	186.65	170.016	207.181	0.999988	1.16548e-05
ENSMUSG00000020849	Ywhae	2568	11	75732869	75765845	1	12079	12300	12193	14493	19049	14455	189.494	195.599	197.636	211.971	258.821	189.084	207.101	0.999988	1.16626e-05
ENSMUSG00000005547	Cyp2a5	2073	7	26835305	26843548	1	10806	11192	8767	9494	12055	15487	210.003	220.478	176.036	172.013	202.904	250.958	205.399	0.999988	1.18307e-05
ENSMUSG00000072849	Serpina1e	1617	12	103946931	103958975	-1	7701	8229	9176	8925	8576	9685	191.865	207.823	236.208	207.305	185.054	201.197	204.909	0.999988	1.18798e-05
ENSMUSG00000027712	Anxa5	1678	3	36448925	36475843	-1	7854	8215	7730	9664	12311	8506	188.564	199.928	191.751	216.31	255.991	170.281	203.804	0.999988	1.19917e-05
ENSMUSG00000074227	Spint2	1459	7	29256331	29281977	-1	7532	7991	7935	9091	6272	7736	207.977	223.667	226.382	234.029	149.994	178.112	203.36	0.999988	1.20371e-05
ENSMUSG00000026249	Serpine2	3830	1	79794197	79858696	-1	17494	18660	19948	21677	25352	20066	184.013	198.962	216.796	212.575	230.96	175.993	203.217	0.999988	1.20519e-05
ENSMUSG00000084416	Rpl10a-ps1	708	1	64993924	64994631	-1	3463	4126	4429	4387	1345	4739	197.051	237.987	260.389	232.727	66.2845	224.846	203.214	0.999988	1.20521e-05
ENSMUSG00000052192	Gm5963	240	16	35573317	35573556	-1	2396	811	1366	1933	273	678	402.193	137.996	236.914	302.505	39.6894	94.8967	202.366	0.999988	1.21399e-05
ENSMUSG00000069682	Gm10275	634	10	29698746	29699379	-1	4196	3306	3482	3860	1341	3777	266.628	212.947	228.607	228.671	73.8011	200.12	201.796	0.999988	1.21994e-05
ENSMUSG00000020585	Laptm4a	1773	12	8921664	8938742	1	9068	8543	7734	9630	10583	10773	206.045	196.77	181.571	204	208.268	204.108	200.127	0.999988	1.23765e-05
ENSMUSG00000032562	Gnai2	2177	9	107614138	107635342	-1	10682	10195	11053	11652	15357	9589	197.676	191.243	211.335	201.027	246.134	147.961	199.229	0.999988	1.24734e-05
ENSMUSG00000023367	Tmem176a	1119	6	48841483	48845364	1	6019	5608	5872	6334	4565	6549	216.697	204.661	218.427	212.599	142.342	196.597	198.554	0.999987	1.25471e-05
ENSMUSG00000031447	Lamp1	2255	8	13159135	13175338	1	11042	11077	11030	12645	11979	12322	197.27	200.601	203.601	210.613	185.352	183.555	196.832	0.999987	1.27382e-05
ENSMUSG00000053965	Pde5a	6728	3	122729158	122859374	1	37766	31718	24515	31209	33929	50568	226.138	192.52	151.669	174.223	175.958	252.477	195.498	0.999987	1.28895e-05
ENSMUSG00000028367	Txn1	1051	4	57943373	57956411	-1	4860	4873	4754	5652	6870	5532	186.291	189.344	188.281	201.982	228.075	176.812	195.131	0.999987	1.29316e-05
ENSMUSG00000028618	Tmem59	2056	4	107178399	107200996	1	9596	9931	9205	11397	11100	11994	188.03	197.254	186.359	208.2	188.375	195.963	194.03	0.999987	1.30593e-05
ENSMUSG00000032294	Pkm	2599	9	59656368	59679375	1	12782	12596	12823	14630	13937	12591	198.131	197.917	205.369	211.422	187.105	162.737	193.78	0.999987	1.30886e-05
ENSMUSG00000025491	Ifitm1	1094	7	140967221	140969825	1	4185	6130	6360	7740	2423	5957	154.112	228.823	241.986	265.727	77.2786	182.912	191.807	0.999987	1.33233e-05
ENSMUSG00000079037	Prnp	2343	2	131909928	131938429	1	10600	11171	11239	13310	12210	12380	182.261	194.705	199.667	213.363	181.83	177.493	191.553	0.999987	1.3354e-05
ENSMUSG00000033096	2310001A20Rik	2428	2	150583080	150608567	-1	9436	11251	11477	13520	15988	12099	156.566	189.234	196.757	209.142	229.757	167.391	191.475	0.999987	1.33635e-05
ENSMUSG00000017723	Wfdc2	1140	2	164562413	164568510	1	5676	5715	5828	7114	4709	5155	200.584	204.724	212.797	234.381	144.128	151.899	191.419	0.999987	1.33702e-05
ENSMUSG00000003814	Calr	2880	8	84841850	84846934	-1	13782	11528	12193	13794	21489	13816	192.788	163.463	176.226	179.891	260.344	161.147	188.976	0.999986	1.36719e-05
ENSMUSG00000060591	Ifitm2	627	7	140954839	140955961	-1	3166	3164	3477	3666	2098	2928	203.424	206.075	230.828	219.603	116.751	156.869	188.925	0.999986	1.36783e-05
ENSMUSG00000082691	Dynlt1-ps1	693	6	135349088	135349780	-1	2939	3348	3254	4002	3096	3884	170.854	197.292	195.45	216.898	155.88	188.269	187.441	0.999986	1.38671e-05
ENSMUSG00000053070	9230110C19Rik	1592	9	8021672	8042823	-1	6737	8018	7895	8175	7448	8445	170.484	205.674	206.424	192.867	163.237	178.192	186.146	0.999986	1.40351e-05
ENSMUSG00000031246	Sh3bgrl	3298	X	109095365	109197873	1	13055	13259	12146	14952	26822	17499	159.472	164.179	153.297	170.279	283.768	178.236	184.872	0.999986	1.42037e-05
ENSMUSG00000019370	Calm3	2423	7	16915379	16924114	-1	11055	10932	11263	13181	12435	10705	183.808	184.248	193.487	204.318	179.067	148.411	182.223	0.999985	1.45646e-05
ENSMUSG00000016427	Ndufa1	419	X	37187588	37191163	-1	2365	2080	2023	2655	542	2225	227.393	202.725	200.971	237.992	45.1345	178.381	182.099	0.999985	1.45819e-05
ENSMUSG00000037706	Cd81	2270	7	143052739	143067934	1	11185	11531	11155	11777	7165	11798	198.504	207.443	204.548	194.859	110.132	174.588	181.679	0.999985	1.46406e-05
ENSMUSG00000060188	Cxcl17	761	7	25400053	25412886	-1	3593	3523	3952	4350	2162	4020	190.209	189.054	216.164	214.693	99.1275	177.449	181.116	0.999985	1.47198e-05
ENSMUSG00000025428	Atp5a1	3135	18	77773729	77782869	1	13997	14078	13718	16483	15604	15845	179.869	183.384	182.139	197.475	173.669	169.78	181.053	0.999985	1.47288e-05
ENSMUSG00000014294	Ndufa2	572	18	36742332	36744557	-1	3008	3682	2751	3371	242	2983	211.856	262.872	200.191	221.348	14.7619	175.182	181.035	0.999985	1.47313e-05
ENSMUSG00000017707	Serinc3	3840	2	163623272	163645131	-1	16361	16935	15462	18257	22482	20087	171.648	180.099	167.604	178.571	204.28	175.718	179.653	0.999985	1.49289e-05
ENSMUSG00000024125	Sbpl	870	17	23953085	23954919	-1	2754	2341	4672	7988	3641	3091	127.528	109.885	223.529	344.851	146.024	119.347	178.527	0.999985	1.50931e-05
ENSMUSG00000081406	Gm13654	821	2	75191034	75191854	-1	4203	3776	3924	4487	1873	4457	206.241	187.822	198.947	205.27	79.6009	182.361	176.707	0.999985	1.53647e-05
ENSMUSG00000050359	Sprr1a	806	3	92483952	92485895	-1	3390	3849	4302	4957	2202	3329	169.443	195.016	222.17	230.992	95.3247	138.743	175.281	0.999984	1.55828e-05
ENSMUSG00000055839	Tceb2	508	17	23824740	23829109	-1	2423	2750	2338	3018	735	2544	192.154	221.068	191.572	223.135	50.4832	168.223	174.439	0.999984	1.5714e-05
ENSMUSG00000038690	Atp5j2	1231	5	145183698	145192062	-1	6423	6412	6522	5813	800	7391	210.203	212.712	220.533	177.36	22.6754	201.687	174.195	0.999984	1.57524e-05
ENSMUSG00000091421	Gm17510	738	3	92689425	92690163	1	2951	3227	3067	3639	3745	3678	161.091	178.566	172.985	185.199	177.059	167.412	173.719	0.999984	1.58277e-05
ENSMUSG00000018593	Sparc	3367	11	55394500	55420080	-1	16191	12958	12057	15921	18726	16971	193.727	157.164	149.055	177.599	194.055	169.316	173.486	0.999984	1.58647e-05
ENSMUSG00000069372	Ctxn3	1472	18	57468486	57478134	1	5386	6665	6511	7234	6318	7913	147.407	184.905	184.116	184.579	149.76	180.578	171.891	0.999984	1.61219e-05
ENSMUSG00000025068	Gsto1	1968	19	47854970	47864790	1	8086	7434	7764	10426	11413	8505	165.527	154.26	164.214	198.978	202.348	145.172	171.75	0.999984	1.6145e-05
ENSMUSG00000031770	Herpud1	2333	8	94386438	94395377	1	10369	10430	11207	10163	8653	12203	179.053	182.569	199.952	163.614	129.412	175.705	171.717	0.999984	1.61503e-05
ENSMUSG00000031708	Tecr	1334	8	83571700	83594491	-1	5273	5837	6555	6456	5961	5699	159.243	178.686	204.535	181.769	155.914	143.508	170.609	0.999984	1.63334e-05
ENSMUSG00000026185	Igfbp5	6006	1	72857932	72874884	-1	30701	21435	21141	23743	34441	28892	205.933	145.746	146.518	148.478	200.085	161.594	168.059	0.999983	1.67676e-05
ENSMUSG00000029223	Uchl1	1616	5	66676098	66687231	1	6367	7221	7603	8581	5269	7119	158.728	182.479	195.837	199.439	113.765	147.982	166.372	0.999983	1.70651e-05
ENSMUSG00000009927	Rps25	683	9	44407714	44410405	1	2363	4291	3341	3185	356	4066	139.381	256.563	203.613	175.146	18.1866	199.977	165.478	0.999983	1.7226e-05
ENSMUSG00000023175	Bsg	1814	10	79704491	79711969	1	8400	7906	8190	9144	5365	7925	186.553	177.982	187.931	189.327	103.194	146.756	165.29	0.999983	1.72601e-05
ENSMUSG00000024712	Rfk	2603	19	17394043	17401349	1	9611	10869	10612	11796	12291	12359	148.749	170.519	169.697	170.205	164.754	159.493	163.903	0.999982	1.75156e-05
ENSMUSG00000019818	Cd164	2830	10	41519500	41531042	1	11101	10476	9873	11467	16889	13441	158.028	151.17	145.216	152.186	208.229	159.543	162.395	0.999982	1.78001e-05
ENSMUSG00000022450	Ndufa6	560	15	82350139	82354291	-1	2589	2671	2579	2907	488	2841	186.253	194.779	191.696	194.971	30.4057	170.418	161.421	0.999982	1.7988e-05
ENSMUSG00000083061	Gm12191	348	11	49678710	49679057	-1	1496	1272	1252	1406	2023	1384	173.186	149.267	149.753	151.746	202.834	133.595	160.063	0.999982	1.82548e-05
ENSMUSG00000069516	Lyz2	1266	10	117277334	117282274	-1	3750	4916	4337	8234	4848	6078	119.332	158.575	142.596	244.281	133.614	161.272	159.945	0.999982	1.82784e-05
ENSMUSG00000021647	Cartpt	874	13	99898484	99900683	-1	3226	3991	4211	4763	1580	4042	148.7	186.478	200.551	204.683	63.0767	155.352	159.807	0.999982	1.8306e-05
ENSMUSG00000004980	Hnrnpa2b1	4086	6	51460434	51469894	-1	14018	14031	12986	16543	31168	15728	138.212	140.232	132.29	152.065	266.154	129.303	159.709	0.999982	1.83255e-05
ENSMUSG00000030695	Aldoa	2754	7	126795234	126800751	-1	11198	10989	11776	12889	10376	11578	163.808	162.949	177.985	175.779	131.459	141.222	158.867	0.999982	1.84953e-05
ENSMUSG00000056050	CAAA01083517.1	6528	1	183326725	183369529	-1	20994	23963	24206	24842	43790	26914	129.561	149.906	154.345	142.929	234.055	138.494	158.215	0.999981	1.86286e-05
ENSMUSG00000068854	Hist2h2be	2618	3	96221121	96223738	1	9134	9785	10293	11728	13213	11104	140.556	152.633	163.653	168.255	176.098	142.476	157.278	0.999981	1.88225e-05
ENSMUSG00000027447	Cst3	1266	2	148871722	148875692	-1	5949	5326	5877	5507	2823	5533	189.308	171.801	193.229	163.378	77.8037	146.811	157.055	0.999981	1.88693e-05
ENSMUSG00000086583	Gm15500	1020	7	114705216	114706235	-1	4193	3865	3660	4516	4353	4682	165.609	154.741	149.359	166.29	148.906	154.193	156.516	0.999981	1.89828e-05
ENSMUSG00000057036	Gm7536	507	3	24333046	24333552	1	2181	2324	2033	2879	626	2326	173.303	187.191	166.909	213.278	43.0814	154.111	156.312	0.999981	1.9026e-05
ENSMUSG00000052727	Mtap1b	11852	13	99421464	99516602	-1	35075	46422	43140	48459	74517	46983	119.224	159.952	151.509	153.566	219.375	133.162	156.131	0.999981	1.90645e-05
ENSMUSG00000043483	Gm6863	642	12	96922420	96923061	-1	2226	2537	2315	2765	2887	3168	139.685	161.377	150.095	161.761	156.904	165.761	155.931	0.999981	1.91074e-05
ENSMUSG00000056201	Cfl1	1148	19	5490485	5494029	1	4906	4460	4282	5945	3383	5173	172.165	158.654	155.259	194.501	102.821	151.368	155.795	0.999981	1.91365e-05
ENSMUSG00000095597	AL807777.1	652	X	152909504	152910155	-1	3108	2424	3051	2497	1467	3315	192.04	151.825	194.78	143.841	78.5065	170.792	155.298	0.999981	1.92436e-05
ENSMUSG00000001023	S100a5	432	3	90608523	90611780	1	1866	2605	1637	1332	327	2699	174.015	246.253	157.73	115.807	26.4111	209.871	155.014	0.999981	1.9305e-05
ENSMUSG00000075701	H47	1198	7	66079649	66089412	1	4797	5009	5162	5111	3500	5536	161.314	170.746	179.354	160.237	101.938	155.229	154.803	0.999981	1.9351e-05
ENSMUSG00000015656	Hspa8	4156	9	40800984	40805200	1	14278	17436	16380	17294	15266	20931	138.405	171.328	164.055	156.29	128.166	169.179	154.571	0.999981	1.94019e-05
ENSMUSG00000002015	Bcap31	1219	X	73686178	73716175	-1	4188	4201	4335	5112	7234	4906	138.408	140.736	148.025	157.507	207.061	135.194	154.489	0.999981	1.94198e-05
ENSMUSG00000036299	BC031181	1047	18	75005900	75009933	1	3815	4143	4191	4510	4210	4513	146.794	161.594	166.618	161.787	140.3	144.794	153.648	0.99998	1.96058e-05
ENSMUSG00000030717	Nupr1	2452	7	126623249	126627010	-1	10961	10556	12530	10381	3755	9647	180.09	175.807	212.707	159.012	53.4334	132.161	152.202	0.99998	1.99322e-05
ENSMUSG00000090136	Gm10177	444	9	37252922	37253365	1	2281	1881	1671	2573	89	1998	206.967	173.007	156.655	217.655	6.99407	151.163	152.074	0.99998	1.99615e-05
ENSMUSG00000032348	Gsta4	957	9	78191966	78209348	1	3217	3487	3552	4340	4181	4266	135.425	148.798	154.494	170.33	152.437	149.741	151.871	0.99998	2.00081e-05
ENSMUSG00000018339	Gpx3	1813	11	54902453	54910377	1	6741	6491	7378	8473	5060	8915	149.791	146.208	169.391	175.53	97.3814	165.179	150.58	0.99998	2.03086e-05
ENSMUSG00000070343	Gm10288	591	3	146838775	146839365	-1	2295	2257	2242	2835	1730	2597	156.442	155.956	157.906	180.168	102.137	147.61	150.037	0.99998	2.04373e-05
ENSMUSG00000036752	Tubb4b	2088	2	25222160	25224702	-1	7645	7788	8034	9636	7783	8459	147.505	152.318	160.159	173.332	130.059	136.088	149.91	0.99998	2.04674e-05
ENSMUSG00000014313	Cox6c	3567	15	35925886	35938246	-1	14246	16514	15585	14334	1880	21050	160.897	189.063	181.867	150.93	18.3898	198.236	149.897	0.99998	2.04705e-05
ENSMUSG00000028558	Calr4	2522	4	109234485	109254571	1	7475	8292	8581	9597	16583	9623	119.406	134.268	141.626	142.923	229.425	128.173	149.304	0.999979	2.06129e-05
ENSMUSG00000080848	Gm9385	472	9	116040593	116041064	-1	1894	1837	1724	2300	1080	2212	161.658	158.937	152.036	183.02	79.8371	157.426	148.819	0.999979	2.07304e-05
ENSMUSG00000044080	S100a1	694	3	90511034	90514392	-1	2666	2383	2628	3263	2529	2816	154.76	140.224	157.622	176.592	127.149	136.303	148.775	0.999979	2.07411e-05
ENSMUSG00000025393	Atp5b	4237	10	128083273	128090391	1	15878	15205	15172	17559	18013	17327	150.972	146.55	149.051	155.652	148.337	137.372	147.989	0.999979	2.0934e-05
ENSMUSG00000032181	Scg3	2249	9	75643264	75683996	-1	6820	7796	7629	9177	12860	8714	122.167	141.56	141.198	153.258	199.515	130.155	147.975	0.999979	2.09373e-05
ENSMUSG00000026385	Dbi	1422	1	120113280	120121078	-1	5170	6413	6588	6849	1052	6569	146.471	184.17	192.843	180.901	25.813	155.179	147.563	0.999979	2.10398e-05
ENSMUSG00000074918	5430417L22Rik	3053	2	118745758	118748810	1	9965	11357	11883	13118	11958	12366	131.495	151.913	162.013	161.381	136.664	136.061	146.588	0.999979	2.12849e-05
ENSMUSG00000031231	Cox7b	1214	X	106015700	106022450	1	4471	5453	4923	5941	984	5752	148.37	183.431	168.796	183.803	28.2813	159.16	145.307	0.999978	2.16141e-05
ENSMUSG00000000346	Dazap2	1826	15	100615628	100620731	1	6487	6474	6404	7597	7335	7670	143.121	144.787	145.983	156.262	140.159	141.1	145.235	0.999978	2.16327e-05
ENSMUSG00000034437	Gm9761	342	3	116561085	116561426	-1	1386	1263	1159	1326	1415	1282	163.266	150.811	141.061	145.623	144.362	125.92	145.174	0.999978	2.16487e-05
ENSMUSG00000076281	mmu-mir-2134-4	57	9	56223715	56223771	-1	226	256	382	157	86	156	159.732	183.41	278.958	103.452	52.6437	91.9353	145.022	0.999978	2.16884e-05
ENSMUSG00000020368	Canx	4693	11	50293961	50325673	-1	15448	15497	15141	16661	26611	19114	132.611	134.851	134.293	133.341	197.849	136.815	144.96	0.999978	2.17046e-05
ENSMUSG00000071141	Rpl36a-ps3	321	6	136488807	136489127	1	1339	1273	1052	1198	1289	1119	168.049	161.95	136.415	140.173	140.111	117.1	143.966	0.999978	2.19673e-05
ENSMUSG00000030342	Cd9	2044	6	125460266	125494791	-1	7884	7815	7869	8991	5358	8157	155.391	156.137	160.247	165.211	91.4629	134.055	143.751	0.999978	2.20249e-05
ENSMUSG00000049382	Krt8	1805	15	101996711	102004342	-1	7015	7296	7735	6652	5911	5830	156.57	165.069	178.375	138.416	114.263	108.499	143.532	0.999978	2.20836e-05
ENSMUSG00000019210	Atp6v1e1	1203	6	120795245	120822685	-1	3958	4572	4686	4929	3325	5450	132.547	155.202	162.139	153.888	96.4382	152.182	142.066	0.999978	2.24837e-05
ENSMUSG00000080776	Gm12174	813	11	46727818	46728630	1	3264	2938	2851	3490	1780	3847	161.741	147.577	145.968	161.231	76.3928	158.951	141.977	0.999977	2.25085e-05
ENSMUSG00000005873	Reep5	2894	18	34344889	34373415	-1	9698	10203	9983	11479	12227	11280	135.003	143.975	143.586	148.977	147.416	130.931	141.648	0.999977	2.25999e-05
ENSMUSG00000056054	S100a8	392	3	90669071	90670034	1	2040	1876	965	2700	86	852	209.654	195.436	102.469	258.696	7.65483	73.0106	141.153	0.999977	2.27386e-05
ENSMUSG00000067684	Obp1a	757	X	78085505	78091374	-1	8	14387	36	250	780	393	0.425749	776.125	1.97951	12.4039	35.9519	17.4393	140.721	0.999977	2.28611e-05
ENSMUSG00000029309	Sparcl1	3114	5	104079111	104114088	-1	12571	10448	8699	11587	10835	15124	162.634	137.016	116.279	139.754	121.404	163.148	140.039	0.999977	2.30562e-05
ENSMUSG00000020267	Hint1	872	11	54866383	54870501	1	3445	3648	3277	3576	1372	3643	159.159	170.842	156.427	154.026	54.8985	140.338	139.282	0.999977	2.3276e-05
ENSMUSG00000026238	Ptma	1192	1	86526736	86530698	1	4790	4085	3591	4667	3701	5175	161.889	139.95	125.398	147.053	108.334	145.837	138.077	0.999976	2.36327e-05
ENSMUSG00000006932	Ctnnb1	5099	9	120929216	120960507	1	15351	15546	14318	17578	31822	17762	121.286	124.506	116.882	129.478	217.754	117.014	137.82	0.999976	2.37098e-05
ENSMUSG00000024205	Rpl36-ps2	311	11	76601319	76601629	1	1623	1395	1236	1351	18	944	210.241	183.177	165.428	163.158	2.01946	101.963	137.664	0.999976	2.37568e-05
ENSMUSG00000021290	2010107E04Rik	365	12	111961376	111966977	-1	1679	1502	1153	1822	253	1387	185.318	168.048	131.488	187.486	24.1853	127.649	137.362	0.999976	2.38483e-05
ENSMUSG00000043801	Oaz1-ps	681	17	17345456	17346140	-1	2101	1940	1953	2749	3998	2137	124.291	116.335	119.373	151.614	204.842	105.412	136.978	0.999976	2.39656e-05
ENSMUSG00000018830	Myh11	6632	16	14194527	14291408	-1	24557	21689	17745	22183	28966	29524	149.173	133.553	111.374	125.629	152.394	149.542	136.944	0.999976	2.3976e-05
ENSMUSG00000058492	Scp2-ps2	432	9	123307508	123307939	-1	1329	1601	1566	1497	1352	1906	123.937	151.344	150.889	130.152	109.198	148.208	135.621	0.999976	2.43869e-05
ENSMUSG00000029810	Tmem176b	2049	6	48833811	48841374	-1	7193	7134	7153	8120	5837	8035	141.425	142.183	145.31	148.842	99.3965	131.727	134.814	0.999975	2.46432e-05
ENSMUSG00000006651	Aplp1	2391	7	30434981	30445582	-1	7330	8126	8992	8955	9354	6909	123.505	138.789	156.541	140.669	136.503	97.0662	132.179	0.999974	2.55105e-05
ENSMUSG00000028692	Akr1a1	2750	4	116636510	116651680	-1	9074	8886	9279	10963	9199	9922	132.931	131.956	140.449	149.73	116.716	121.199	132.164	0.999974	2.55156e-05
ENSMUSG00000070448	Vmn2r89	2945	14	51451962	51461293	1	7978	9258	8881	9636	15504	10655	109.136	128.378	125.524	122.892	183.688	121.535	131.859	0.999974	2.5619e-05
ENSMUSG00000012848	Rps5	1734	7	12922290	12926686	1	6323	6399	6643	7147	2458	6671	146.904	150.702	159.465	154.806	49.4602	129.233	131.762	0.999974	2.56521e-05
ENSMUSG00000033684	Qsox1	6159	1	155778155	155812883	-1	22778	20271	21945	21144	12826	27893	148.993	134.407	148.312	128.941	72.6615	152.131	130.907	0.999974	2.59462e-05
ENSMUSG00000090841	Myl6	665	10	128490860	128493875	-1	2588	2312	2050	2418	1539	2643	156.784	141.979	128.317	136.567	80.7496	133.508	129.651	0.999974	2.63887e-05
ENSMUSG00000063902	Gm7964	1392	7	83755904	83757356	1	4301	4108	3882	4875	6606	4950	124.477	120.517	116.083	131.537	165.586	119.453	129.609	0.999974	2.64037e-05
ENSMUSG00000002985	Apoe	1980	7	19696109	19699166	-1	8423	6389	6373	8215	3608	6987	171.38	131.772	133.977	155.831	63.5806	118.538	129.18	0.999973	2.65575e-05
ENSMUSG00000039954	Stk32a	3765	18	43207697	43317481	1	10807	12213	12374	12768	15275	13438	115.638	132.469	136.803	127.371	141.56	119.895	128.956	0.999973	2.66384e-05
ENSMUSG00000034634	Ly6d	691	15	74762056	74763567	-1	2018	2619	2946	2989	789	2445	117.653	154.78	177.462	162.465	39.8403	118.859	128.51	0.999973	2.68008e-05
ENSMUSG00000033383	Rtp1	3120	16	23429133	23433960	1	8372	9284	9704	10759	16134	9470	108.102	121.517	129.463	129.518	180.431	101.96	128.498	0.999973	2.6805e-05
ENSMUSG00000006373	Pgrmc1	1857	X	36598206	36606079	1	5645	5941	4752	6029	9197	6407	122.465	130.649	106.516	121.94	172.805	115.898	128.379	0.999973	2.68488e-05
ENSMUSG00000058135	Gstm1	1394	3	108012255	108017973	-1	4790	4741	4207	5269	4219	4801	138.431	138.888	125.62	141.964	105.601	115.691	127.699	0.999973	2.70998e-05
ENSMUSG00000023089	Ndufa5	1032	6	24518666	24528013	-1	3212	4107	3665	3939	980	4723	125.388	162.518	147.824	143.357	33.1337	153.734	127.659	0.999973	2.71148e-05
ENSMUSG00000029086	Prom1	4517	5	43993625	44102032	-1	12174	12789	13202	15350	22538	15824	108.578	115.623	121.658	127.635	174.096	117.679	127.545	0.999973	2.71574e-05
ENSMUSG00000020719	Ddx5	5775	11	106780355	106789185	-1	17264	16341	14400	19534	30450	19438	120.434	115.554	103.791	127.043	183.975	113.066	127.311	0.999973	2.72451e-05
ENSMUSG00000030122	Ptms	1319	6	124913681	124917946	-1	4076	3495	3902	4567	7191	3370	124.494	108.208	123.138	130.047	190.225	85.8257	126.99	0.999973	2.7366e-05
ENSMUSG00000040385	Ppp1ca	1379	19	4192158	4195419	1	4736	4303	4260	5514	4276	4478	138.359	127.428	128.587	150.181	108.192	109.082	126.971	0.999973	2.73729e-05
ENSMUSG00000057021	FP885536.1	3068	4	156331103	156339496	1	8001	9936	9872	10206	12340	11333	105.063	132.255	133.937	124.943	140.34	124.086	126.771	0.999973	2.74489e-05
ENSMUSG00000020029	Nudt4	3231	10	95547007	95564167	-1	9808	9198	8154	9897	15157	13195	122.293	116.255	105.047	115.048	163.681	137.184	126.585	0.999972	2.75196e-05
ENSMUSG00000007815	Rhoa	2126	9	108306205	108337939	1	6712	6462	6224	6736	8827	7490	127.189	124.125	121.859	119.001	144.868	118.345	125.898	0.999972	2.77836e-05
ENSMUSG00000068706	Gm10250	571	15	5120602	5121172	-1	2074	1957	1944	2168	1088	1975	146.33	139.963	141.713	142.605	66.4838	116.189	125.547	0.999972	2.79199e-05
ENSMUSG00000021795	Sftpd	1326	14	41172212	41185198	-1	4290	4340	4642	5125	3485	4068	130.339	133.661	145.718	145.165	91.7028	103.055	124.94	0.999972	2.81584e-05
ENSMUSG00000039953	Clstn1	4662	4	149586468	149648899	1	14523	14528	15262	15508	16764	14479	125.5	127.26	136.267	124.938	125.467	104.327	123.96	0.999971	2.85503e-05
ENSMUSG00000016349	Eef1a2	2084	2	181147653	181157014	-1	6238	6557	6825	7123	8164	5760	120.589	128.489	136.319	128.374	136.687	92.8447	123.884	0.999971	2.85811e-05
ENSMUSG00000025809	Itgb1	4081	8	128685654	128733200	1	12623	11193	9606	12797	19747	14382	124.611	112.005	97.9776	117.775	168.833	118.382	123.264	0.999971	2.88338e-05
ENSMUSG00000021890	Eaf1	4238	14	31495079	31509858	1	11395	12119	12474	13718	19405	13945	108.321	116.778	122.517	121.574	159.763	110.533	123.248	0.999971	2.88404e-05
ENSMUSG00000000088	Cox5a	690	9	57521232	57532424	1	2329	2419	2334	2615	890	2587	135.981	143.167	140.8	142.343	45.0053	125.945	122.207	0.999971	2.9273e-05
ENSMUSG00000072692	Gm13826	683	5	115102922	115110268	-1	3230	1852	2286	3421	144	1973	190.52	110.733	139.318	188.124	7.35639	97.0373	122.182	0.999971	2.92837e-05
ENSMUSG00000024597	Slc12a2	6520	18	57878678	57946821	1	16587	18685	16882	19162	34999	20340	102.49	117.031	107.777	110.384	187.297	104.794	121.629	0.99997	2.95177e-05
ENSMUSG00000059534	Uqcr10	584	11	4701973	4704342	-1	2102	2160	2052	2449	191	2019	145.004	151.042	146.257	157.503	11.4115	116.133	121.225	0.99997	2.96906e-05
ENSMUSG00000020163	Uqcr11	641	10	80402997	80406830	-1	2370	2489	2108	2790	165	2071	148.953	158.571	136.887	163.478	8.9815	108.531	120.9	0.99997	2.98307e-05
ENSMUSG00000034088	Hdlbp	6345	1	93405940	93478808	-1	18098	18485	18210	19319	26748	20860	114.91	118.972	119.462	114.358	147.09	110.437	120.871	0.99997	2.98432e-05
ENSMUSG00000032383	Ppib	960	9	66060169	66066629	1	3039	3149	3067	3401	1914	3657	127.532	133.955	132.982	133.06	69.5655	127.964	120.843	0.99997	2.98555e-05
ENSMUSG00000045799	Gm9800	914	14	8799589	8800504	-1	2752	2543	2804	3020	3759	2519	121.3	113.621	127.698	124.1	143.499	92.5794	120.466	0.99997	3.00197e-05
ENSMUSG00000014769	Psmb1	1036	17	15475721	15498276	-1	3186	3297	3175	4055	2230	3643	123.893	129.962	127.566	147.009	75.1049	118.122	120.276	0.99997	3.01031e-05
ENSMUSG00000010406	Mrpl52	412	14	54426909	54429750	1	1510	1651	1361	1536	44	1527	147.652	163.647	137.503	140.025	3.72631	124.501	119.509	0.99997	3.04433e-05
ENSMUSG00000024425	Ndfip1	930	18	38418975	38464399	1	2631	2588	2539	2839	3907	3125	113.972	113.642	113.64	114.656	146.583	112.875	119.228	0.999969	3.05695e-05
ENSMUSG00000026728	Vim	2335	2	13573927	13582826	1	7686	7260	5925	7199	7917	7953	132.609	126.972	105.621	115.797	118.303	114.413	118.953	0.999969	3.06938e-05
ENSMUSG00000067274	Rplp0	1659	5	115559467	115563727	1	5288	5423	5223	6295	3251	5386	128.412	133.49	131.046	142.515	68.3744	109.057	118.816	0.999969	3.0756e-05
ENSMUSG00000063229	Ldha	2982	7	46841475	46855627	1	8774	8559	8428	10355	11302	8280	118.536	117.212	117.643	130.423	132.242	93.2728	118.222	0.999969	3.1028e-05
ENSMUSG00000048076	Arf1	2089	11	59211412	59228270	-1	6488	6189	6046	7133	6592	6424	125.121	120.987	120.47	128.247	110.104	103.3	118.038	0.999969	3.11128e-05
ENSMUSG00000036446	Lum	2075	10	97565501	97572703	1	6527	5345	5093	6163	7394	8530	126.723	105.193	102.166	111.554	124.332	138.09	118.01	0.999969	3.11259e-05
ENSMUSG00000089838	Gm2962	336	1	170925309	170925644	-1	1262	903	865	1425	545	1228	151.314	109.75	107.159	159.29	56.5953	122.77	117.813	0.999969	3.12174e-05
ENSMUSG00000019929	Dcn	2084	10	97479500	97518162	1	7703	5840	5152	6406	4758	8931	148.909	114.439	102.903	115.452	79.6618	143.958	117.554	0.999969	3.13385e-05
ENSMUSG00000086922	Gm13835	685	6	31141979	31142663	-1	1991	2058	1935	2641	1644	2375	117.095	122.691	117.582	144.807	83.7403	116.468	117.064	0.999968	3.15692e-05
ENSMUSG00000069972	Gm10159	521	7	88530405	88530925	-1	1512	1501	1382	2322	1166	1664	116.916	117.652	110.413	167.393	78.0879	107.287	116.292	0.999968	3.19386e-05
ENSMUSG00000060803	Gstp1	744	19	4035411	4037912	-1	2135	2283	2245	2981	1333	2598	115.607	125.311	125.601	150.488	62.5144	117.3	116.137	0.999968	3.20134e-05
ENSMUSG00000027828	Ssr3	4172	3	65379655	65392623	-1	11880	11527	10961	12342	15891	14286	114.718	112.831	109.36	111.11	132.902	115.027	115.991	0.999968	3.20842e-05
ENSMUSG00000037246	H2-M10.5	1383	17	36772910	36776234	1	3155	4186	4209	4430	5116	4281	91.9044	123.604	126.68	120.308	129.072	103.981	115.925	0.999968	3.21164e-05
ENSMUSG00000028530	Jak1	7227	4	101152367	101265282	-1	17797	20672	20521	22572	29435	21718	99.2083	116.81	118.193	117.307	142.111	100.947	115.763	0.999968	3.21955e-05
ENSMUSG00000043004	Gng2	4390	14	19872559	19977627	-1	10380	11696	10971	14153	19530	14313	95.256	108.8	104.024	121.087	155.225	109.521	115.652	0.999968	3.22497e-05
ENSMUSG00000032216	Nedd4	5278	9	72662557	72749842	1	15107	14330	13250	14846	20950	18272	115.31	110.875	104.495	105.646	138.496	116.292	115.186	0.999968	3.24796e-05
ENSMUSG00000026833	Olfm1	3553	2	28192992	28230736	1	8869	10333	10376	11343	13248	10532	100.563	118.765	121.559	119.907	130.1	99.5745	115.078	0.999967	3.2533e-05
ENSMUSG00000009630	Ppp2cb	1826	8	33599621	33619794	1	4906	5394	5128	6046	5651	6077	108.24	120.633	116.896	124.36	107.981	111.795	114.984	0.999967	3.25798e-05
ENSMUSG00000025035	Arl3	822	19	46531109	46573085	-1	2335	2195	2282	2909	2796	2413	114.439	109.049	115.557	132.918	118.683	98.6093	114.876	0.999967	3.26338e-05
ENSMUSG00000042682	Selk	1240	14	29968308	29975074	1	3153	3505	3294	4414	4287	3855	102.438	115.431	110.574	133.697	120.63	104.432	114.534	0.999967	3.28053e-05
ENSMUSG00000056222	Spock1	1320	13	57429295	57907587	-1	3487	3813	4068	3963	4678	3761	106.423	117.964	128.28	112.762	123.654	95.711	114.132	0.999967	3.30084e-05
ENSMUSG00000079884	Gm10698	677	9	33728213	33728889	1	1840	1553	1603	1874	3727	1701	109.494	93.6785	98.5588	103.967	192.085	84.4011	113.697	0.999967	3.32309e-05
ENSMUSG00000015519	2310057J18Rik	1858	10	28972288	28986303	-1	8411	3975	8717	3255	4493	3670	182.373	87.3672	195.286	65.7988	84.375	66.3518	113.592	0.999967	3.3285e-05
ENSMUSG00000030161	Gabarapl1	1765	6	129533200	129542331	1	4803	5505	5668	5514	4924	4924	109.629	127.371	133.671	117.337	97.3412	93.7143	113.177	0.999967	3.34999e-05
ENSMUSG00000063628	Gm7665	297	18	16274648	16274944	-1	554	940	800	1483	449	1005	75.1472	129.249	112.12	187.541	52.7489	113.669	111.746	0.999966	3.42582e-05
ENSMUSG00000024659	Anxa1	2608	19	20373428	20390944	-1	6727	6531	6268	7880	11574	7392	103.914	102.265	100.04	113.483	154.846	95.2109	111.626	0.999966	3.43228e-05
ENSMUSG00000083992	Gm11478	599	11	86630428	86631026	-1	1789	1611	1601	2302	1601	1571	120.321	109.831	111.254	144.341	93.2583	88.1012	111.185	0.999965	3.45632e-05
ENSMUSG00000025935	Tram1	2888	1	13564702	13589864	-1	8188	7641	7605	7898	9660	9946	114.219	108.046	109.611	102.715	116.709	115.687	111.164	0.999965	3.45742e-05
ENSMUSG00000030659	Nucb2	1680	7	116504374	116540584	1	4599	4259	4471	4375	5958	5837	110.284	103.527	110.776	97.8096	123.741	116.711	110.475	0.999965	3.49548e-05
ENSMUSG00000041028	Ghitm	3081	14	37120444	37135322	-1	7736	8078	7680	9051	12070	9242	101.154	107.07	103.758	110.336	136.691	100.764	109.962	0.999965	3.52421e-05
ENSMUSG00000054091	1810037I17Rik	1010	3	122924362	122926193	1	2959	2848	3098	3402	1704	3349	118.027	115.153	127.676	126.51	58.8669	111.385	109.603	0.999965	3.54456e-05
ENSMUSG00000006699	Cdc42	2966	4	137319696	137357720	-1	7067	7240	6595	8670	12934	9484	95.9894	99.6838	92.5538	109.789	152.155	107.412	109.597	0.999965	3.5449e-05
ENSMUSG00000032353	Tmed3	1324	9	89699203	89705043	-1	3977	3660	4107	4367	2209	4404	121.012	112.889	129.118	123.882	58.2145	111.736	109.475	0.999964	3.55186e-05
ENSMUSG00000056596	Trnp1	1654	4	133491100	133498550	-1	4256	4646	5101	5479	4191	4789	103.663	114.71	128.372	124.417	88.4108	97.2617	109.472	0.999964	3.55201e-05
ENSMUSG00000054408	Spcs3	3466	8	54520433	54529998	-1	8279	9146	9119	9757	12523	11216	96.2296	107.761	109.514	105.73	126.067	108.703	109.001	0.999964	3.5791e-05
ENSMUSG00000021218	Gdi2	2681	13	3538075	3566261	1	7128	6901	6760	7508	9477	8587	107.11	105.117	104.954	105.182	123.338	107.591	108.882	0.999964	3.58598e-05
ENSMUSG00000042043	Tbca	503	13	94788943	94842899	1	1412	1572	1239	1369	1359	1689	113.09	127.627	102.531	102.223	94.2702	112.796	108.756	0.999964	3.59329e-05
ENSMUSG00000006360	Crip1	445	12	113152012	113153877	1	1676	1580	1214	1572	83	1365	151.731	144.995	113.556	132.68	6.50791	103.04	108.752	0.999964	3.59356e-05
ENSMUSG00000068923	Syt11	5205	3	88744700	88775164	-1	12289	13396	13729	15676	20550	13920	95.1163	105.102	109.792	113.117	137.757	89.8361	108.453	0.999964	3.61097e-05
ENSMUSG00000022354	Ndufb9	651	15	58933810	58939489	1	1875	1969	1912	2266	1015	2008	116.032	123.516	122.252	130.735	54.4012	103.613	108.425	0.999964	3.61263e-05
ENSMUSG00000029059	2810405K02Rik	1027	4	154895504	154899135	-1	2739	3032	3036	3440	2459	2751	107.444	120.563	123.05	125.806	83.5432	89.9814	108.398	0.999964	3.61422e-05
ENSMUSG00000007891	Ctsd	2519	7	142371148	142388038	-1	7260	6998	7157	7670	6497	7139	116.11	113.45	118.264	114.361	89.9928	95.201	107.896	0.999964	3.64385e-05
ENSMUSG00000053931	Cnn3	2003	3	121426541	121458205	1	5528	5662	5300	5858	5391	6357	111.185	115.437	110.14	109.845	93.9099	106.611	107.855	0.999964	3.64632e-05
ENSMUSG00000029126	Nsg1	2140	5	38137193	38159467	-1	5525	5921	5954	7059	5864	5970	104.011	112.99	115.81	123.892	95.61	93.7115	107.671	0.999963	3.65732e-05
ENSMUSG00000082456	Gm11598	357	11	100243273	100243629	1	744	1327	1352	1135	119	1290	83.9584	151.796	157.637	119.41	11.6306	121.382	107.636	0.999963	3.65941e-05
ENSMUSG00000056071	S100a9	522	3	90692632	90695721	-1	1399	2319	1057	2857	156	860	107.971	181.421	84.2859	205.566	10.4274	55.3427	107.502	0.999963	3.6674e-05
ENSMUSG00000030647	Ndufc2	754	7	97400003	97407802	1	2175	2241	2273	2383	1256	2320	116.211	121.375	125.481	118.704	58.1221	103.359	107.209	0.999963	3.68511e-05
ENSMUSG00000003380	Rabac1	875	7	24969750	24972728	-1	2669	2595	2702	2818	1417	2419	122.885	121.112	128.537	120.961	56.5048	92.8668	107.144	0.999963	3.689e-05
ENSMUSG00000037972	Snn	2902	16	11066298	11074983	1	7152	7864	8534	8975	8018	8411	99.2863	110.663	122.407	116.158	96.4033	97.3605	107.046	0.999963	3.69495e-05
ENSMUSG00000047187	Rab2a	2133	4	8535644	8607778	1	5385	5326	5127	6058	7811	6441	101.708	101.969	100.051	106.672	127.773	101.437	106.602	0.999963	3.72214e-05
ENSMUSG00000024248	Cox7a2l	1147	17	83501919	83514333	-1	3145	3266	3266	3778	1789	3966	110.463	116.281	118.523	123.712	54.4214	116.151	106.592	0.999963	3.72274e-05
ENSMUSG00000054134	Umodl1	5045	17	30954679	31010708	1	11331	14711	13604	15056	17072	13045	90.4829	119.08	112.242	112.088	118.072	86.8591	106.471	0.999963	3.73021e-05
ENSMUSG00000030057	Cnbp	2536	6	87842615	87851106	-1	6407	6965	6311	7566	7252	8240	101.781	112.158	103.586	112.055	99.7773	109.147	106.417	0.999963	3.73352e-05
ENSMUSG00000036256	Igfbp7	1213	5	77349240	77408045	-1	3723	3017	2246	3810	3355	4357	123.649	101.571	77.0725	117.971	96.5061	120.659	106.238	0.999963	3.7446e-05
ENSMUSG00000060586	H2-Eb1	1178	17	34305883	34316199	1	3437	3134	3531	3651	2703	3106	117.542	108.645	124.768	116.407	80.0615	88.5704	105.999	0.999962	3.75949e-05
ENSMUSG00000024758	Rtn3	5030	19	7425901	7483289	-1	11701	12895	12790	14264	18658	14288	93.7161	104.691	105.841	106.509	129.426	95.4192	105.934	0.999962	3.76358e-05
ENSMUSG00000029649	Pomp	734	5	147860628	147875778	1	2074	2013	1887	2357	1580	2326	113.834	111.997	107.011	120.608	75.1077	106.45	105.834	0.999962	3.7698e-05
ENSMUSG00000022836	Mylk	10159	16	34745210	35002420	1	31281	25692	21801	26314	30333	35017	124.048	103.277	89.3256	97.2856	104.181	115.787	105.651	0.999962	3.78136e-05
ENSMUSG00000021939	Ctsb	4739	14	63122462	63145919	1	12559	12367	11925	14261	13873	13750	106.765	106.57	104.742	113.025	102.143	97.4649	105.118	0.999962	3.81516e-05
ENSMUSG00000055302	Mrfap1	1648	5	36794867	36796772	-1	4069	3737	3749	4522	7178	4356	99.4695	92.6025	94.691	103.059	151.974	88.7898	105.098	0.999962	3.81648e-05
ENSMUSG00000031839	Hsbp1	1163	8	119344538	119348927	1	2918	2967	2940	3658	3377	3482	101.08	104.183	105.225	118.134	101.315	100.573	105.085	0.999962	3.81729e-05
ENSMUSG00000038803	Ost4	1272	5	30905885	30907788	-1	3536	4171	4095	3811	591	4602	111.991	133.909	134.004	112.529	16.2115	121.532	105.03	0.999962	3.82084e-05
ENSMUSG00000002190	Clgn	4025	8	83389867	83428552	1	8772	10018	9641	11570	15802	11305	87.7995	101.642	99.7027	107.964	136.984	94.349	104.74	0.999962	3.83946e-05
ENSMUSG00000091337	Eid1	2539	2	125673100	125675638	1	5647	5602	5664	6582	11463	7479	89.6013	90.1026	92.8563	97.3661	157.528	98.9494	104.401	0.999961	3.86148e-05
ENSMUSG00000042808	Gpx2	1067	12	76792335	76795554	-1	2597	2412	2892	4361	2300	2989	98.0543	92.3145	112.82	153.509	75.2119	94.1009	104.335	0.999961	3.86576e-05
ENSMUSG00000047459	Dynlrb1	1009	2	155236533	155250277	1	2543	2550	2762	2955	2767	3052	101.535	103.206	113.942	109.996	95.6844	101.608	104.329	0.999961	3.86619e-05
ENSMUSG00000035202	Lars2	3881	9	123366940	123462664	1	10878	11309	10428	10571	4926	15568	112.918	118.997	111.843	102.302	44.2868	134.748	104.183	0.999961	3.87574e-05
ENSMUSG00000016319	Slc25a5	1646	X	36795651	36798807	1	4399	4286	4287	5319	3866	4854	107.667	106.336	108.411	121.37	81.9512	99.0609	104.133	0.999961	3.87901e-05
ENSMUSG00000023456	Tpi1	2209	6	124810586	124814296	-1	5877	5995	6386	6807	4907	6011	107.181	110.828	120.333	115.737	77.5075	91.4078	103.832	0.999961	3.8988e-05
ENSMUSG00000056629	Fkbp2	663	19	6977741	6980461	-1	2095	1908	1988	1885	1130	1717	127.3	117.523	124.811	106.785	59.4686	86.994	103.814	0.999961	3.90004e-05
ENSMUSG00000027485	Bpifb1	3617	2	154190818	154220369	1	8178	5192	7921	11612	22631	4445	91.0873	58.6196	91.1554	120.579	218.312	41.2815	103.506	0.999961	3.92051e-05
ENSMUSG00000058569	Tmed9	1420	13	55593135	55597663	1	3913	3692	3638	4212	3853	3824	111.015	106.177	106.641	111.407	94.6747	90.4611	103.396	0.999961	3.92785e-05
ENSMUSG00000084349	Rpl3-ps1	1293	X	13202546	13203838	1	3602	3167	3244	4079	3087	3900	112.229	100.025	104.432	118.486	83.3031	101.321	103.299	0.999961	3.93434e-05
ENSMUSG00000082209	Eif4a-ps4	1739	1	60703918	60705656	1	4636	4572	4293	4962	4822	4992	107.4	107.365	102.757	107.169	96.75	96.429	102.978	0.99996	3.95597e-05
ENSMUSG00000086567	Gm16247	385	13	54499705	54500089	-1	1073	999	904	962	883	1396	112.279	105.965	97.7369	93.8484	80.0245	121.803	101.943	0.99996	4.02709e-05
ENSMUSG00000038393	Txnip	3031	3	96557957	96561883	1	7204	6669	8102	8413	10290	8176	95.7518	89.8528	111.265	104.25	118.455	90.6124	101.698	0.99996	4.0442e-05
ENSMUSG00000045104	Gm5514	306	19	21938079	21938384	1	658	815	872	948	795	799	86.6291	108.766	118.617	116.359	90.6502	87.7118	101.455	0.999959	4.06125e-05
ENSMUSG00000041084	Ostc	1058	3	130695921	130709444	-1	2908	2583	2505	3009	2890	3011	110.731	99.7001	98.5537	106.819	95.3093	95.5999	101.119	0.999959	4.08512e-05
ENSMUSG00000085786	Gm15987	2231	6	128951204	128975029	-1	4297	5608	5495	5158	9009	6173	77.5935	102.652	102.522	86.8349	140.896	92.9457	100.574	0.999959	4.12422e-05
ENSMUSG00000030654	Arl6ip1	2134	7	118118891	118129625	-1	4628	4762	4399	5831	8853	5724	87.3692	91.128	85.8045	102.627	144.75	90.1027	100.297	0.999959	4.14434e-05
ENSMUSG00000026688	Mgst3	1097	1	167371966	167393841	-1	3108	2867	3450	3528	676	3460	114.139	106.728	130.907	120.791	21.5012	105.95	100.003	0.999958	4.16587e-05
ENSMUSG00000022890	Atp5j	3130	16	84827866	84835625	-1	7662	8360	7993	7932	6516	10659	98.6182	109.073	106.296	95.1811	72.6373	114.394	99.3667	0.999958	4.21302e-05
ENSMUSG00000033916	Chmp2a	927	7	13032006	13034777	-1	2428	2360	2415	2813	1893	2544	105.518	103.966	108.44	113.973	71.2515	92.187	99.2225	0.999958	4.22382e-05
ENSMUSG00000084817	Gm5526	456	1	45857332	45857787	-1	1465	1147	1049	1282	1044	1110	129.429	102.72	95.755	105.593	79.8838	81.7694	99.1918	0.999958	4.22614e-05
ENSMUSG00000029371	Cxcl5	1655	5	90759299	90761625	1	2675	7073	3153	8436	2957	1022	65.1156	174.527	79.3006	191.448	62.3414	20.7437	98.9127	0.999958	4.24719e-05
ENSMUSG00000053317	Sec61b	1271	4	47474658	47483242	1	4096	3706	3847	3715	336	3720	129.83	119.074	125.987	109.781	9.22395	98.3173	98.7022	0.999957	4.26319e-05
ENSMUSG00000020321	Mdh1	2567	11	21556787	21572367	-1	5949	6327	6653	7150	6166	7711	93.3636	100.654	107.88	104.615	83.811	100.906	98.5382	0.999957	4.27572e-05
ENSMUSG00000063882	Uqcrh	1237	4	116066965	116075071	-1	2967	3332	3277	4258	1298	3893	96.6289	110	110.27	129.285	36.6124	105.718	98.0857	0.999957	4.31059e-05
ENSMUSG00000005054	Cstb	599	10	78425670	78427619	1	1482	1615	1412	2170	563	1976	99.6737	110.104	98.1202	136.065	32.7948	110.813	97.9285	0.999957	4.3228e-05
ENSMUSG00000027996	Sfrp2	2153	3	83766321	83774316	1	6467	4760	4669	5651	3702	7929	121.009	90.2859	90.2673	98.5811	59.9951	123.711	97.3082	0.999956	4.37155e-05
ENSMUSG00000079225	Gm9531	441	9	81677612	81678494	1	943	963	866	1023	1817	1251	86.1455	89.1753	81.7391	87.1264	143.76	95.2908	97.2063	0.999956	4.37964e-05
ENSMUSG00000033577	Myo6	9361	9	80165031	80311729	1	18642	22096	20915	22727	35974	24112	80.2287	96.3937	93.0007	91.1869	134.088	86.5254	96.9039	0.999956	4.40379e-05
ENSMUSG00000020571	Pdia6	3745	12	17266545	17284770	1	9304	8591	9269	9444	11150	9458	100.087	93.6804	103.022	94.7145	103.883	84.836	96.7039	0.999956	4.41988e-05
ENSMUSG00000020869	Lrrc59	3073	11	94629767	94645216	1	7074	7278	7288	8304	9771	7207	92.7389	96.7178	98.718	101.493	110.943	78.7815	96.5654	0.999956	4.43108e-05
ENSMUSG00000018585	Atox1	541	11	55446641	55461239	-1	1342	1892	1456	1633	213	1558	99.9343	142.817	112.025	113.371	13.7374	96.7392	96.4374	0.999956	4.44147e-05
ENSMUSG00000020149	Rab1	3799	11	20201432	20226856	1	8793	8703	8468	9911	11383	10832	93.2453	93.5528	92.7817	97.9852	104.547	95.7793	96.3152	0.999955	4.45142e-05
ENSMUSG00000036594	H2-Aa	1874	17	34282744	34287827	-1	4710	4691	5380	5287	3067	5115	101.254	102.224	119.499	105.963	57.1041	91.6872	96.2884	0.999955	4.45361e-05
ENSMUSG00000068823	Csde1	4201	3	103020546	103058189	1	9303	9118	8890	10271	15150	11623	89.2133	88.6347	88.0846	91.8275	125.83	92.939	96.0881	0.999955	4.47001e-05
ENSMUSG00000092072	Gm4540	395	3	106034662	106035056	1	1115	1042	1089	921	247	1536	113.72	107.728	114.758	87.574	21.8184	130.625	96.0371	0.999955	4.4742e-05
ENSMUSG00000014956	Ppp1cb	7004	5	32458974	32517433	1	15884	15654	13988	16477	23478	21510	91.3636	91.2717	83.1305	88.3577	116.96	103.164	95.7079	0.999955	4.50141e-05
ENSMUSG00000057612	Vmn1r37	909	6	66731392	66732300	1	1813	2005	2036	3076	2016	2839	80.3514	90.0757	93.2319	127.097	77.3838	104.914	95.509	0.999955	4.51798e-05
ENSMUSG00000023067	Cdkn1a	2223	17	29090979	29100722	1	5180	5656	5655	6024	5522	4974	93.8749	103.903	105.887	101.779	86.6723	75.1621	94.5464	0.999954	4.59952e-05
ENSMUSG00000049760	2410015M20Rik	755	17	56607452	56609771	-1	1991	2053	2079	2111	810	2070	106.239	111.045	114.619	105.016	37.4336	92.0992	94.4086	0.999954	4.61138e-05
ENSMUSG00000021917	Spcs1	1546	14	30999826	31001672	-1	3450	4068	4095	4645	1904	4695	89.9019	107.455	110.254	112.847	42.9715	102.014	94.2406	0.999954	4.62591e-05
ENSMUSG00000051251	Nhlh1	2464	1	172052292	172057573	-1	5123	5507	5318	6203	9165	5544	83.7612	91.2707	89.8376	94.5526	129.782	75.5814	94.131	0.999954	4.63543e-05
ENSMUSG00000026032	Ndufb3	763	1	58586384	58595964	1	2142	1977	1727	2512	490	2397	113.098	105.813	94.2147	123.654	22.4076	105.53	94.1195	0.999954	4.63643e-05
ENSMUSG00000026327	Serpinb11	2084	1	107361929	107380475	1	4486	4353	4329	5399	6395	6169	86.7203	85.2998	86.465	97.3034	107.07	99.4373	93.7159	0.999953	4.67176e-05
ENSMUSG00000031278	Acsl4	5405	X	142317993	142390535	-1	10313	11616	11212	12869	19211	15698	76.8685	87.7643	86.3452	89.4256	124.016	97.5621	93.6636	0.999953	4.67637e-05
ENSMUSG00000000787	Ddx3x	5277	X	13280970	13294052	1	10060	10012	8650	12984	22994	14920	76.8016	77.4802	68.2307	92.4132	152.037	94.9761	93.6565	0.999953	4.67699e-05
ENSMUSG00000085019	Gm12747	772	1	62131195	62136109	-1	1585	1918	1911	1792	2287	1834	82.7125	101.458	103.037	87.1833	103.365	79.8021	92.9264	0.999953	4.74211e-05
ENSMUSG00000032026	Rexo2	1075	9	48468514	48480611	-1	2428	2289	2163	2666	3731	2579	90.9912	86.955	83.7527	93.146	121.099	80.5889	92.7554	0.999952	4.75756e-05
ENSMUSG00000005610	Eif4g2	9931	7	111067985	111083030	-1	21780	20736	18818	22747	36487	26222	88.3536	85.2686	78.8735	86.0288	128.194	88.6963	92.5691	0.999952	4.77449e-05
ENSMUSG00000010376	Nedd8	604	14	55662265	55671906	-1	1387	1378	1451	1816	1243	1507	92.5122	93.1685	99.9957	112.925	71.8054	83.8125	92.3699	0.999952	4.7927e-05
ENSMUSG00000027359	Slc27a2	3752	2	126552407	126588243	1	7887	8009	7915	9289	11858	10016	84.6854	87.1711	87.8089	92.9862	110.274	89.6735	92.0998	0.999952	4.81757e-05
ENSMUSG00000022312	Eif3h	1253	15	51786558	51865481	-1	2974	2823	2914	3330	2872	3252	95.6201	92.0061	96.8031	99.8173	79.9754	87.183	91.9008	0.999952	4.83602e-05
ENSMUSG00000039202	Abhd2	10571	7	79273201	79365508	1	21391	24870	25483	25024	31605	24452	81.5219	96.0764	100.343	88.9105	104.319	77.7017	91.4787	0.999951	4.87553e-05
ENSMUSG00000062456	Rpl9-ps6	691	19	32465885	32466575	-1	1776	1541	1389	2102	1219	1871	103.544	91.0713	83.671	114.253	61.5529	90.9553	90.8412	0.999951	4.93617e-05
ENSMUSG00000017009	Sdc4	2547	2	164424247	164443887	-1	5674	5533	5331	6254	8142	5620	89.747	88.7133	87.1225	92.2235	111.539	74.1208	90.5776	0.99995	4.96159e-05
ENSMUSG00000031176	Dynlt3	2576	X	9654267	9663003	-1	5011	5287	4826	5861	9914	6372	78.3678	83.8148	77.9816	85.4552	134.285	83.0926	90.4994	0.99995	4.96917e-05
ENSMUSG00000058603	Rpl28-ps1	496	1	128038527	128039022	1	1461	1177	1231	1447	421	1211	118.666	96.9063	103.306	109.572	29.6158	82.0153	90.0137	0.99995	5.01668e-05
ENSMUSG00000080896	Gm14567	174	X	38969817	38969990	1	315	466	337	514	212	639	72.9324	109.369	80.6179	110.95	42.5118	123.363	89.9573	0.99995	5.02225e-05
ENSMUSG00000028757	Ddost	2120	4	138304730	138312628	1	4566	4895	5290	5434	4702	5078	86.768	94.2918	103.865	96.2712	77.3873	80.4617	89.8409	0.99995	5.03376e-05
ENSMUSG00000040848	Sft2d2	5526	1	165174341	165194433	-1	10856	11847	11585	12212	18655	13269	79.1441	87.5497	87.2641	83.002	117.79	80.6603	89.235	0.999949	5.09435e-05
ENSMUSG00000096210	H1f0	2287	15	79028212	79030498	1	5380	4997	5466	5898	4693	5524	94.771	89.2278	99.4842	96.8615	71.5991	81.1372	88.8468	0.999949	5.13379e-05
ENSMUSG00000006777	Krt23	1565	11	99477974	99493137	-1	3484	3905	4060	3198	3795	3330	89.6857	101.898	107.985	76.7497	84.6098	71.4763	88.734	0.999949	5.14534e-05
ENSMUSG00000026750	Psmb7	1214	2	38588036	38644087	-1	2443	2376	2338	3323	3590	3043	81.0707	79.9254	80.1635	102.807	103.181	84.2007	88.5581	0.999948	5.16343e-05
ENSMUSG00000024028	Tff2	584	17	31141049	31144282	-1	1547	1030	955	2607	981	988	106.718	72.0247	68.0677	167.664	58.611	56.8299	88.3192	0.999948	5.18815e-05
ENSMUSG00000025544	Tm9sf2	3107	14	122107038	122159604	1	6441	6672	6058	6979	9248	8165	83.5163	87.6944	81.1594	84.3654	103.856	88.277	88.1447	0.999948	5.20634e-05
ENSMUSG00000021024	Psma6	1234	12	55384222	55418454	1	2677	2755	2422	3260	2945	3067	87.3962	91.1724	81.6977	99.2236	83.2709	83.4893	87.7084	0.999947	5.25225e-05
ENSMUSG00000041571	Sepw1	736	7	15917208	15922402	-1	1837	1610	1630	1982	1508	1530	100.552	89.3316	92.185	101.144	71.4902	69.8306	87.4222	0.999947	5.28271e-05
ENSMUSG00000063856	Gpx1	1041	9	108339080	108340338	1	2537	2640	2520	2764	895	2838	98.1814	103.564	100.763	99.724	29.9982	91.5786	87.3016	0.999947	5.29563e-05
ENSMUSG00000031924	Cyb5b	4294	8	107150661	107187470	1	9117	8830	8963	9977	12194	10353	85.5361	83.9761	86.8844	87.2671	99.0849	80.991	87.2899	0.999947	5.29688e-05
ENSMUSG00000025203	Scd2	5453	19	44293676	44306864	1	12493	10794	10319	13722	15272	12830	92.2976	80.8358	78.7685	94.5136	97.72	79.0358	87.1952	0.999947	5.30706e-05
ENSMUSG00000062611	Gm10119	863	14	88122971	88123833	-1	1736	1978	2028	2455	1042	2579	81.0398	93.5993	97.8155	106.845	42.1289	100.386	86.969	0.999947	5.33151e-05
ENSMUSG00000030605	Mfge8	2125	7	79133769	79149060	-1	4343	4273	4917	5719	5209	4576	82.3361	82.1166	96.3146	101.082	85.53	72.3368	86.6193	0.999946	5.36966e-05
ENSMUSG00000024038	Ndufv3	1575	17	31520115	31531321	1	3508	4586	3909	4493	686	4002	89.7301	118.908	103.308	107.144	15.1973	85.355	86.6071	0.999946	5.371e-05
ENSMUSG00000053565	Eif3k	773	7	28971373	28981814	-1	1957	1891	1872	1934	825	1909	101.993	99.9008	100.804	93.9701	37.239	82.9581	86.1441	0.999946	5.42219e-05
ENSMUSG00000015671	Psma2	944	13	14613242	14625671	1	2069	2122	2089	2534	1525	2410	88.2974	91.7974	92.1122	100.82	56.3665	85.7586	85.8587	0.999945	5.45414e-05
ENSMUSG00000056851	Pcbp2	2868	15	102470632	102500059	1	5846	6030	6286	6665	6958	7053	82.1181	85.8609	91.2317	87.2838	84.6503	82.609	85.6256	0.999945	5.48045e-05
ENSMUSG00000022884	Eif4a2	5338	16	23107444	23114136	1	10572	9348	9589	11442	20593	11380	79.7881	71.515	74.7731	80.5074	134.606	71.6137	85.4672	0.999945	5.49844e-05
ENSMUSG00000028822	Tmem50a	1270	4	134897849	134915024	-1	2607	2758	2690	3302	2486	3146	82.6983	88.6845	88.1656	97.6531	68.3	83.2123	84.7856	0.999944	5.57694e-05
ENSMUSG00000025630	Hprt	1289	X	52988137	53021659	1	2493	2740	2550	3256	3049	3187	77.9164	86.807	82.3451	94.8733	82.533	83.0542	84.5882	0.999944	5.60001e-05
ENSMUSG00000026473	Glul	3329	1	153899944	153909723	1	6859	7029	6772	6592	7122	10233	83.0054	86.2257	84.6747	74.3731	74.6468	103.258	84.3639	0.999944	5.6264e-05
ENSMUSG00000022136	Dnajc3	5190	14	118937932	118981702	1	10481	9892	9978	10290	16857	12183	81.357	77.8348	80.0252	74.4664	113.328	78.8532	84.3107	0.999944	5.63269e-05
ENSMUSG00000018965	Ywhah	2274	5	33018816	33027966	1	4326	4654	4651	5773	5637	5287	76.64	83.5782	85.1347	95.3506	86.493	78.1	84.2161	0.999944	5.6439e-05
ENSMUSG00000037815	Ctnna1	3698	18	35118888	35254773	1	7511	7291	6722	7790	12161	8044	81.8258	80.5151	75.6628	79.1194	114.743	73.0697	84.1559	0.999943	5.65105e-05
ENSMUSG00000019132	BC005537	3665	13	24801657	24814013	1	7014	7039	7060	7918	11724	8332	77.0994	78.4321	80.1828	81.1436	111.616	76.3674	84.1402	0.999943	5.65292e-05
ENSMUSG00000024091	Vapa	1640	17	65580056	65613555	-1	3431	3423	3233	3794	3741	4189	84.2823	85.2354	82.0564	86.8892	79.5916	85.8023	83.9762	0.999943	5.67248e-05
ENSMUSG00000061232	H2-K1	2608	17	33996017	34000333	-1	5818	5272	6073	6116	5782	5264	89.8722	82.5515	96.9274	88.079	77.3559	67.8017	83.7646	0.999943	5.69788e-05
ENSMUSG00000032085	Tagln	1586	9	45929628	45936058	-1	4418	3528	2727	3266	3533	3402	112.223	90.8411	71.5703	77.3438	77.7255	72.0549	83.6264	0.999943	5.71457e-05
ENSMUSG00000020402	Vdac1	2620	11	52360860	52389397	1	5218	5238	5109	6254	6413	6380	80.2347	81.6434	81.1681	89.6539	85.405	81.7997	83.3175	0.999942	5.75216e-05
ENSMUSG00000053038	Gm6180	501	8	42246911	42247411	1	919	1067	1009	1411	1039	1136	73.8988	86.9729	83.8309	105.78	72.3604	76.1681	83.1684	0.999942	5.77043e-05
ENSMUSG00000004655	Aqp1	2627	6	55336432	55348555	1	6771	5474	4785	5756	5204	6391	103.837	85.0946	75.818	82.295	69.1195	81.7224	82.9811	0.999942	5.79353e-05
ENSMUSG00000038776	Ephx1	2005	1	180976155	181020904	-1	3801	4189	4407	4335	4451	5023	76.3735	85.3204	91.4912	81.2058	77.458	84.1553	82.6674	0.999942	5.83253e-05
ENSMUSG00000020612	Prkar1a	4321	11	109649405	109669656	1	8219	7958	7506	9626	14144	9420	76.6292	75.2102	72.3061	83.6708	114.212	73.2317	82.5433	0.999942	5.84808e-05
ENSMUSG00000020180	Snrpd3	604	10	75518042	75535440	1	1356	1277	1359	1584	817	1388	90.4445	86.3398	93.6555	98.4988	47.1963	77.1943	82.2215	0.999941	5.88869e-05
ENSMUSG00000016942	Tmprss6	3191	15	78439668	78468634	-1	6472	6586	7865	7284	6519	6423	81.7092	84.2853	102.594	85.7345	71.2816	67.6151	82.2033	0.999941	5.891e-05
ENSMUSG00000073639	Rab18	2257	18	6765205	6790231	1	4103	4489	4091	4968	6629	5170	73.2368	81.2223	75.4482	82.6728	102.48	76.947	82.0012	0.999941	5.91676e-05
ENSMUSG00000000606	Vmn2r88	3222	14	51411001	51419527	1	5194	5645	6027	7013	10609	7644	64.9435	71.5477	77.8621	81.7506	114.887	79.6944	81.7809	0.999941	5.94502e-05
ENSMUSG00000032349	Elovl5	3522	9	77917364	77984519	1	6431	7039	6982	7714	9168	8262	73.5611	81.6166	82.5166	82.2627	90.8256	78.8004	81.5972	0.99994	5.96877e-05
ENSMUSG00000018567	Gabarap	1844	11	69991143	69994951	1	3646	3703	3417	4363	3758	4975	79.6554	82.0068	77.132	88.8662	71.1081	90.6285	81.5662	0.99994	5.97279e-05
ENSMUSG00000039262	Prrc2b	11262	2	32151082	32234537	1	20602	23358	23592	23772	30989	22339	73.6976	84.6988	87.1967	79.2798	96.0097	66.6317	81.2524	0.99994	6.01373e-05
ENSMUSG00000025781	Atp5c1	1908	2	10056016	10080510	-1	3747	3797	3713	4522	3946	4752	79.1161	81.2679	81.0023	89.0153	72.1609	83.6624	81.0375	0.99994	6.04202e-05
ENSMUSG00000031927	1700012B09Rik	679	9	14758200	14771030	-1	1249	1546	1469	1593	1296	1503	74.1058	92.9815	90.0539	88.1168	66.5976	74.357	81.0354	0.99994	6.0423e-05
ENSMUSG00000025016	Tm9sf3	6144	19	41210842	41264004	-1	11450	11108	10183	12166	20373	14298	75.0782	73.8315	68.9883	74.3719	115.698	78.173	81.0235	0.99994	6.04387e-05
ENSMUSG00000045136	Tubb2b	1922	13	34127008	34130354	-1	3695	3967	4108	5300	3409	3985	77.4498	84.288	88.9668	103.57	61.8866	69.6478	80.9682	0.999939	6.05119e-05
ENSMUSG00000060214	Gm8203	861	6	116173634	116174494	1	2204	1833	1783	2162	1157	1737	103.126	86.9393	86.1983	94.3116	46.8871	67.7687	80.8718	0.999939	6.06398e-05
ENSMUSG00000031059	Ndufb11	908	X	20615326	20617619	-1	2267	1997	2018	1977	1207	2004	100.583	89.8151	92.5094	81.7774	46.3815	74.1386	80.8675	0.999939	6.06455e-05
ENSMUSG00000070729	Gm12966	810	4	129899093	129899902	1	1626	1382	1334	1682	2965	1448	80.8714	69.6755	68.5522	77.9926	127.721	60.0504	80.8105	0.999939	6.07213e-05
ENSMUSG00000062380	Tubb3	1868	8	123411424	123422015	1	3732	3818	4314	5036	2917	3785	80.4867	83.4672	96.1289	101.256	54.4857	68.0646	80.6482	0.999939	6.09381e-05
ENSMUSG00000028699	Tspan1	2329	4	116161869	116167601	-1	4523	4300	4401	5628	5723	5194	78.2378	75.3973	78.6561	90.7606	85.7388	74.9143	80.6175	0.999939	6.09793e-05
ENSMUSG00000042712	Wbp5	1037	X	136245079	136247139	1	2031	1908	1752	2444	2650	2510	78.9025	75.1375	70.3244	88.5187	89.1642	81.3069	80.559	0.999939	6.10578e-05
ENSMUSG00000020577	Tspan13	2474	12	36014557	36042500	-1	4551	4307	4156	5503	7997	5294	74.1082	71.0939	69.924	83.5434	112.785	71.8814	80.556	0.999939	6.10619e-05
ENSMUSG00000033953	Ppp3r1	3228	11	17159263	17200375	1	5704	6267	5966	6645	9244	7520	71.1878	79.2836	76.9308	77.3168	99.9193	78.2558	80.4824	0.999939	6.11609e-05
ENSMUSG00000006304	Arpc2	1794	1	74236497	74268209	1	3412	3478	3053	4094	4909	3979	76.6207	79.1706	70.8362	85.7113	95.4759	74.5047	80.3866	0.999939	6.12902e-05
ENSMUSG00000031812	Map1lc3b	1712	8	121590468	121598047	1	3365	3454	3327	4045	3912	3633	79.1846	82.3902	80.8909	88.7416	79.7294	71.2843	80.3702	0.999939	6.13124e-05
ENSMUSG00000005514	Por	4021	5	135670033	135735326	1	8398	8428	8357	8591	8375	8659	84.1397	85.5948	86.5101	80.2458	72.6731	72.3379	80.2503	0.999939	6.14749e-05
ENSMUSG00000073421	H2-Ab1	1637	17	34263209	34269418	1	3473	3339	3653	3947	2900	3236	85.4703	83.2961	92.8863	90.5589	61.812	66.4037	80.0712	0.999938	6.17188e-05
ENSMUSG00000034024	Cct2	1962	10	117050998	117063814	-1	3632	3821	3645	4325	5077	4249	74.5772	79.5307	77.3302	82.7941	90.2883	72.7479	79.5447	0.999938	6.2445e-05
ENSMUSG00000032328	Tmem30a	5646	9	79768943	79793507	-1	9735	10575	9880	11405	17142	12602	69.4631	76.4886	72.8395	75.8695	105.936	74.9775	79.2624	0.999937	6.284e-05
ENSMUSG00000051428	Gm5644	491	X	145601811	145602301	-1	1059	1181	1112	1169	224	1327	86.8908	98.2258	94.2701	89.4222	15.918	90.7866	79.2523	0.999937	6.28542e-05
ENSMUSG00000073411	H2-D1	2579	17	35262730	35267499	1	5257	4931	5295	5942	5820	4946	82.1194	78.0802	85.4605	86.5354	78.7399	64.4222	79.2263	0.999937	6.28908e-05
ENSMUSG00000053279	Aldh1a1	2053	19	20601961	20643462	1	3828	3125	2143	3520	10085	3489	75.1177	62.161	43.4494	64.3971	171.4	57.088	78.9355	0.999937	6.33022e-05
ENSMUSG00000028161	Ppp3ca	5512	3	136670124	136937727	1	9025	10154	10155	11877	15937	12045	65.9625	75.2289	76.6869	80.9301	100.884	73.4057	78.8496	0.999937	6.34245e-05
ENSMUSG00000078566	Bnip3	2265	7	138890836	138909519	-1	3947	4274	4417	5180	5380	5098	70.2034	77.059	81.1727	85.8962	82.8776	75.6074	78.8027	0.999937	6.34915e-05
ENSMUSG00000083327	Vcp-rs	2406	X	104345829	104348234	-1	4448	4290	4418	5048	6757	5052	74.4781	72.8146	76.433	78.8018	97.9899	70.5343	78.5086	0.999936	6.3914e-05
ENSMUSG00000032575	Manf	3524	9	106838312	106891979	-1	6688	6927	6735	7480	8802	7022	76.4574	80.2724	79.5522	79.722	87.1502	66.9356	78.3483	0.999936	6.41461e-05
ENSMUSG00000021792	5730469M10Rik	2948	14	40993740	41013788	-1	4790	5567	5360	6416	8451	6114	65.4587	77.1171	75.6812	81.7428	100.024	69.6675	78.2819	0.999936	6.42428e-05
ENSMUSG00000032324	Tspan3	1728	9	56135885	56161070	-1	3297	3496	3209	4177	3365	3807	76.866	82.6199	77.2995	90.789	67.9461	74.0068	78.2546	0.999936	6.42825e-05
ENSMUSG00000026421	Csrp1	1956	1	135720061	135752232	1	4559	4174	3794	3588	3743	4146	93.8988	87.1446	80.7382	68.8963	66.7689	71.2021	78.1082	0.999936	6.44964e-05
ENSMUSG00000063015	Ccni	3303	5	93181933	93206495	-1	5499	5141	5144	6159	12419	7049	67.071	63.5618	64.8251	70.0348	131.19	71.6888	78.0619	0.999935	6.45642e-05
ENSMUSG00000096042	CAAA01123846.1	1110	4	156349921	156354578	1	1799	2053	2166	2097	3224	2433	65.2931	75.5306	81.2243	70.9558	101.343	73.6295	77.9961	0.999935	6.46609e-05
ENSMUSG00000071014	Ndufb6	659	4	40270591	40279421	-1	1482	1490	1323	1555	812	1368	90.5987	92.3332	83.5651	88.6253	42.9926	69.7322	77.9745	0.999935	6.46927e-05
ENSMUSG00000006333	Rps9	2526	7	3703993	3706901	1	5595	5249	5329	6157	3141	5324	89.2331	84.8595	87.8139	91.5479	43.3868	70.8006	77.9403	0.999935	6.47431e-05
ENSMUSG00000029030	Tprgl	2242	4	154157485	154160666	-1	4366	4625	4661	5246	3504	5065	78.4526	84.2429	86.5355	87.8831	54.532	75.8886	77.9224	0.999935	6.47694e-05
ENSMUSG00000063696	Gm8730	1075	8	102864779	102865853	-1	2734	2304	2557	2242	795	2378	102.459	87.5248	99.0086	78.3321	25.8037	74.308	77.906	0.999935	6.47936e-05
ENSMUSG00000040731	Eif4h	2425	5	134619880	134639348	-1	4898	5016	5042	5464	3931	5298	81.3704	84.4701	86.545	84.6275	56.5607	73.3893	77.8271	0.999935	6.49101e-05
ENSMUSG00000022285	Ywhaz	3999	15	36770770	36794547	-1	7094	7160	6685	8254	12013	8355	71.4659	73.117	69.5826	77.5221	104.815	70.1823	77.7808	0.999935	6.49787e-05
ENSMUSG00000030062	Rpn1	3642	6	88084473	88105304	1	7383	6752	7085	7626	8498	7359	81.6681	75.7094	80.9749	78.6447	81.4142	67.8752	77.7144	0.999935	6.50773e-05
ENSMUSG00000085939	Cd63-ps	875	18	50134726	50135600	1	1567	1607	1432	1966	2426	1815	72.1473	75.0006	68.1217	84.3894	96.74	69.6789	77.6797	0.999935	6.5129e-05
ENSMUSG00000023150	Ivns1abp	5037	1	151344498	151364445	1	8884	9292	8607	9804	15146	10072	71.0552	75.3346	71.1264	73.1045	104.918	67.1701	77.1181	0.999934	6.59728e-05
ENSMUSG00000009549	Srp14	1195	2	118475850	118479711	-1	2708	2237	2557	2637	1381	2866	91.2935	76.4461	89.0663	82.881	40.3226	80.5639	76.7622	0.999933	6.65165e-05
ENSMUSG00000066809	Gm10180	78	9	25101404	25101481	-1	140	171	185	264	23	141	72.3091	89.5279	98.7252	127.122	10.2886	60.7235	76.4494	0.999933	6.70003e-05
ENSMUSG00000018102	Hist1h2bc	736	13	23684199	23692488	1	1534	1769	1715	1686	648	1372	83.9667	98.1538	96.9922	86.0384	30.7199	62.6194	76.4151	0.999933	6.70538e-05
ENSMUSG00000034467	Dynlrb2	496	8	116505015	116515896	1	871	924	915	1227	823	1237	70.745	76.0759	76.7874	92.9128	57.895	83.7762	76.3654	0.999933	6.71313e-05
ENSMUSG00000003849	Nqo1	1553	8	107388225	107403206	-1	2610	2836	2733	3940	2677	3986	67.7062	74.5748	73.2519	95.2878	60.1451	86.2181	76.1973	0.999933	6.73944e-05
ENSMUSG00000067719	Gm10221	422	5	24581458	24581879	-1	1215	750	735	1267	284	749	115.991	72.5781	72.4979	112.766	23.4817	59.6214	76.1559	0.999933	6.74594e-05
ENSMUSG00000041333	Mup4	922	4	59956804	59960710	-1	17	9816	51	92	210	180	0.742809	434.771	2.30245	3.74774	7.94715	6.55804	76.0115	0.999932	6.7687e-05
ENSMUSG00000021877	Arf4	2813	14	26638074	26665084	1	5419	5133	4923	5698	6940	5748	77.6084	74.5176	72.8469	76.0791	86.0821	68.6403	75.9624	0.999932	6.77647e-05
ENSMUSG00000024975	Pdcd4	2556	19	53892231	53929861	1	5179	4010	4049	5084	5999	6649	81.629	64.0679	65.9383	74.7063	81.8919	87.3832	75.9361	0.999932	6.78064e-05
ENSMUSG00000057657	Gm10260	432	8	107262817	107263248	-1	257	1125	781	2036	25	903	23.9667	106.347	75.252	177.014	2.0192	70.2161	75.8024	0.999932	6.80188e-05
ENSMUSG00000056412	Gm12396	593	4	40775133	40775725	-1	878	1046	1093	1660	843	1610	59.6484	72.0334	76.7213	105.14	49.6016	91.2018	75.7244	0.999932	6.81433e-05
ENSMUSG00000032959	Pebp1	1771	5	117282651	117287625	-1	3374	3453	3351	4153	3450	3323	76.7513	79.6224	78.7602	88.0757	67.971	63.0296	75.7017	0.999932	6.81796e-05
ENSMUSG00000018326	Ywhab	3382	2	163994960	164018588	1	5900	5639	5515	6334	10338	7138	70.281	68.0903	67.877	70.3424	106.656	70.8982	75.6908	0.999932	6.81969e-05
ENSMUSG00000032452	Clstn2	5691	9	97444395	98033181	-1	9196	11379	11156	11626	13570	10900	65.0983	81.6531	81.5963	76.7281	83.1983	64.3384	75.4354	0.999931	6.86074e-05
ENSMUSG00000031328	Flna	9400	X	74223461	74249820	-1	19974	18097	14578	18317	20062	21055	85.6045	78.6205	64.5536	73.1879	74.468	75.2419	75.2794	0.999931	6.88601e-05
ENSMUSG00000029840	Mtpn	3960	6	35508906	35539888	-1	6487	6344	5968	7566	13236	8046	65.9945	65.4222	62.7313	71.7602	116.623	68.2523	75.1306	0.999931	6.91024e-05
ENSMUSG00000078812	Eif5a	2377	11	69916714	69921958	-1	4513	4061	4311	5011	5653	4527	76.4884	69.7687	75.4918	79.1786	82.9799	63.9755	74.6471	0.99993	6.98991e-05
ENSMUSG00000093077	Mir5105	82	5	146261003	146261084	1	234	189	114	149	144	124	114.964	94.125	57.8684	68.2472	61.2734	50.7973	74.5459	0.99993	7.00679e-05
ENSMUSG00000057522	Spop	3159	11	95414080	95493406	1	5325	5333	5095	5988	9316	6461	67.9093	68.9412	67.1344	71.1942	102.897	68.7041	74.4634	0.99993	7.02057e-05
ENSMUSG00000024140	Epas1	5309	17	86753907	86833410	1	9990	9220	8115	9501	15893	10187	75.8075	70.9211	63.6248	67.2155	104.452	64.4564	74.4128	0.99993	7.02904e-05
ENSMUSG00000028756	Pink1	2673	4	138313409	138326307	-1	4923	5292	5153	5958	4321	5617	74.1977	80.8496	80.2439	83.7171	56.4038	70.5891	74.3335	0.99993	7.04237e-05
ENSMUSG00000000399	Ndufa9	1322	6	126821863	126849144	-1	2248	2263	2363	2491	3655	2586	68.5053	69.9053	74.4017	70.7709	96.4671	65.7097	74.2933	0.99993	7.04914e-05
ENSMUSG00000064373	Sepp1	2845	15	3268547	3280508	1	5523	4826	4685	5763	4830	7991	78.2082	69.2727	68.5454	76.0815	59.2363	94.352	74.2827	0.999929	7.05094e-05
ENSMUSG00000005103	Wdr1	2948	5	38526814	38561666	-1	5203	5726	5889	6040	5596	6003	71.1026	79.3197	83.1505	76.9524	66.2328	68.4027	74.1935	0.999929	7.066e-05
ENSMUSG00000039105	Atp6v1g1	1135	4	63544772	63550750	1	2182	2058	2068	2411	2118	2412	77.4494	74.0468	75.8412	79.7836	65.1108	71.3861	73.9364	0.999929	7.1097e-05
ENSMUSG00000031007	Atp6ap2	2618	X	12587801	12617049	1	4543	4585	4278	5270	6710	5340	69.9089	71.5199	68.0177	75.6055	89.4285	68.5179	73.8331	0.999929	7.12738e-05
ENSMUSG00000078578	Ube2d3	2675	3	135438297	135467178	1	4289	4347	3851	5264	8519	5291	64.5939	66.3625	59.9239	73.9102	111.119	66.4426	73.7254	0.999929	7.14589e-05
ENSMUSG00000005683	Cs	2828	10	128337832	128362479	1	4932	4979	5264	5940	6539	5300	70.2592	71.8985	77.4796	78.8896	80.678	62.9548	73.6933	0.999928	7.15142e-05
ENSMUSG00000030744	Rps3	4483	7	99477896	99483738	-1	8086	8624	8496	10534	6565	9684	72.6648	78.5592	78.8854	88.2545	51.0963	72.5635	73.6706	0.999928	7.15532e-05
ENSMUSG00000026644	Acbd7	531	2	3336168	3340993	1	856	1130	1059	1182	713	1209	64.9439	86.9042	83.0141	83.6056	46.8509	76.4829	73.6336	0.999928	7.16171e-05
ENSMUSG00000068396	Rpl34-ps1	423	6	71124577	71124999	1	769	957	1027	827	216	1043	73.2395	92.3908	101.06	73.4307	17.8171	82.8279	73.461	0.999928	7.19162e-05
ENSMUSG00000002580	1810046J19Rik	747	11	98437708	98438991	-1	1258	1262	1274	1572	1861	1486	67.8452	68.9915	70.9904	79.0396	86.9258	66.8237	73.436	0.999928	7.19597e-05
ENSMUSG00000030701	Plekhb1	3554	7	100642892	100662414	-1	6115	6574	6295	7731	7656	6830	69.3168	75.5387	73.7274	81.7016	75.1636	64.5559	73.334	0.999928	7.21377e-05
ENSMUSG00000079658	Tceb1	954	1	16642766	16656865	-1	1502	1886	1625	2043	1670	2352	63.428	80.7329	70.9015	80.4327	61.0789	82.8174	73.2319	0.999928	7.23165e-05
ENSMUSG00000034868	Myl12b	1711	17	70973920	70990787	-1	3468	3454	3530	3642	1972	3525	81.6561	82.4384	85.8767	79.9471	40.2143	69.2057	73.223	0.999928	7.23321e-05
ENSMUSG00000001891	Ugp2	3069	11	21321138	21371201	-1	4976	5448	4878	5849	7945	6671	65.3195	72.4932	66.16	71.5809	90.3275	73.0174	73.1498	0.999928	7.24608e-05
ENSMUSG00000021537	Cetn3	999	13	81783292	81797143	1	1646	1734	1677	2044	2154	2361	66.3779	70.8828	69.8744	76.8472	75.2321	79.3895	73.1007	0.999927	7.25473e-05
ENSMUSG00000014905	Dnajb9	1865	12	44205897	44210068	-1	3221	3165	2862	3238	5483	3769	69.5779	69.303	63.8766	65.2094	102.58	67.8859	73.0721	0.999927	7.25977e-05
ENSMUSG00000021477	Ctsl	1971	13	64363214	64370306	-1	3507	3584	3364	4311	3711	4300	71.6817	74.2572	71.0428	82.1493	65.6943	73.2849	73.0184	0.999927	7.26927e-05
ENSMUSG00000006740	Kif5b	7395	18	6201002	6242174	-1	12310	12518	11268	13078	21786	15238	67.0624	69.128	63.4248	66.4226	102.793	69.2185	73.0082	0.999927	7.27107e-05
ENSMUSG00000068882	Ssb	2160	2	69861562	69871846	1	3480	3441	3162	4092	6456	4576	64.906	65.0561	60.9339	71.1532	104.288	71.1647	72.9169	0.999927	7.28725e-05
ENSMUSG00000019998	Stx7	2500	10	24149317	24188959	1	4210	4185	4118	5079	6276	5056	67.8424	68.3616	68.5641	76.3046	87.5923	67.9359	72.7668	0.999927	7.31397e-05
ENSMUSG00000026879	Gsn	2977	2	35279663	35307892	1	5851	5385	5788	6377	3995	6613	79.1791	73.8693	80.9283	80.4545	46.8232	74.6195	72.6456	0.999927	7.33567e-05
ENSMUSG00000070473	Cldn3	1263	5	134986214	134987476	1	2489	2607	2870	2978	1109	2173	79.3928	84.2936	94.5865	88.5592	30.6374	57.7948	72.5441	0.999926	7.35393e-05
ENSMUSG00000091580	Gm6467	609	16	21896506	21897116	1	1220	1331	1172	1365	494	1315	80.7053	89.252	80.1053	84.1837	28.303	72.5339	72.5138	0.999926	7.35938e-05
ENSMUSG00000020386	Sar1b	1255	11	51763687	51791925	1	2276	2275	2082	2518	2683	2563	73.0614	74.0278	69.0538	75.3572	74.5933	68.6021	72.4493	0.999926	7.37104e-05
ENSMUSG00000028149	Rap1gds1	3663	3	138925906	139075199	-1	6096	6777	6667	7075	8094	7238	67.0451	75.554	75.7607	72.5441	77.0991	66.3765	72.3966	0.999926	7.38057e-05
ENSMUSG00000091523	AU040972	1042	11	79481719	79484031	-1	1448	1488	1247	2456	3744	1714	55.9835	58.3166	49.8138	88.5265	125.369	55.2555	72.2109	0.999926	7.41434e-05
ENSMUSG00000058922	Gm10052	963	9	123689230	123690192	-1	1674	1846	1942	2077	1160	2234	70.0307	78.2821	83.9409	81.007	42.0296	77.9272	72.2029	0.999926	7.41579e-05
ENSMUSG00000032097	Ddx6	6065	9	44604892	44640731	1	10129	10464	9854	11487	14601	12900	67.2814	70.457	67.6289	71.1358	83.9992	71.4482	71.9917	0.999925	7.4545e-05
ENSMUSG00000029359	Tesc	1591	5	118027743	118061878	1	3008	3482	3581	3224	1437	3058	76.167	89.3749	93.6882	76.1092	31.5145	64.5654	71.9032	0.999925	7.47082e-05
ENSMUSG00000086841	2410006H16Rik	462	11	62602877	62604807	1	1032	1020	971	1030	110	982	89.9906	90.1603	87.4839	83.7351	8.30757	71.4006	71.8463	0.999925	7.48133e-05
ENSMUSG00000054452	Aes	1411	10	81559494	81566362	1	2927	2462	2745	3072	2074	2612	83.5709	71.2554	80.9778	81.7724	51.2867	62.184	71.8412	0.999925	7.48228e-05
ENSMUSG00000016252	Atp5e	1756	2	174461072	174464105	-1	5009	3516	3313	4411	191	2963	114.917	81.7676	78.5322	94.3463	3.79518	56.6813	71.6733	0.999925	7.51346e-05
ENSMUSG00000035199	Arl6ip5	1442	6	97210689	97233315	1	2505	2431	2273	2784	3702	2702	69.9845	68.8457	65.6122	72.5131	89.5765	62.9437	71.5793	0.999925	7.53102e-05
ENSMUSG00000028173	Wls	3304	3	159839737	159935833	1	5495	5607	5165	6052	8591	6593	67.0019	69.3023	65.07	68.7973	90.725	67.031	71.3212	0.999924	7.57952e-05
ENSMUSG00000056973	Ces1d	2369	8	93166068	93197838	-1	3985	4486	3852	4549	3964	5835	67.7677	77.3306	67.6818	72.1213	58.3837	82.7386	71.0039	0.999924	7.63985e-05
ENSMUSG00000022769	Sdf2l1	1108	16	17130138	17132383	-1	2109	2080	2327	2201	1527	2058	76.6825	76.6621	87.4193	74.6093	48.0864	62.3933	70.9755	0.999924	7.64529e-05
ENSMUSG00000035227	Spcs2	2815	7	99837569	99858883	-1	4707	4946	4721	5217	6355	5635	67.3636	71.7518	69.8082	69.6073	78.7699	67.2431	70.7573	0.999923	7.68725e-05
ENSMUSG00000014867	Surf4	3281	2	26920040	26933928	-1	5726	5547	5715	6244	7380	6122	70.308	69.0413	72.5038	71.4775	78.4826	62.6786	70.7486	0.999923	7.68893e-05
ENSMUSG00000063594	Gng8	920	7	16891786	16895435	1	2016	1694	1918	2160	694	1626	88.2799	75.1939	86.7784	88.1817	26.3205	59.3697	70.6874	0.999923	7.70079e-05
ENSMUSG00000001506	Col1a1	6563	11	94936224	94953042	1	12936	11121	10736	13247	12501	12681	79.4067	69.1988	68.0912	75.8102	66.4608	64.9058	70.6456	0.999923	7.70889e-05
ENSMUSG00000032966	Fkbp1a	3857	2	151542483	151561692	1	6078	6268	6440	6900	11069	6539	63.4849	66.3646	69.5003	67.1911	100.134	56.9501	70.6042	0.999923	7.71693e-05
ENSMUSG00000056429	Tgoln1	5013	6	72608432	72617000	-1	7953	8541	7966	8447	13855	9576	63.9135	69.5774	66.1444	63.2874	96.4344	64.1681	70.5875	0.999923	7.72016e-05
ENSMUSG00000060126	Tpt1	2380	14	75845093	75848525	1	5041	5263	4745	5078	495	5482	85.3295	90.3053	82.987	80.1361	7.2569	77.3739	70.5648	0.999923	7.72459e-05
ENSMUSG00000083840	Gm15459	2078	5	5781530	5783607	-1	3590	3418	3586	4091	4832	3693	69.5998	67.1713	71.8316	73.9429	81.1343	59.6989	70.5631	0.999923	7.72491e-05
ENSMUSG00000095629	Vmn1r89	951	7	13219339	13220289	1	1373	1217	1160	1384	4274	1418	58.1633	52.2597	50.7725	54.6598	156.811	50.0874	70.459	0.999923	7.74523e-05
ENSMUSG00000025950	Idh1	2530	1	65158616	65186479	-1	3895	4388	4084	5601	5290	5005	62.0221	70.8277	67.1917	83.1491	72.9555	66.4532	70.4332	0.999922	7.75026e-05
ENSMUSG00000061981	Flot2	2740	11	78037931	78060434	1	4582	4955	5192	5654	5365	4599	67.3696	73.8499	78.8742	77.5029	68.3191	56.3826	70.3831	0.999922	7.76009e-05
ENSMUSG00000020708	Psmc5	1394	11	106256154	106263120	1	2304	2461	2386	2996	2723	2539	66.5854	72.0951	71.2456	80.7219	68.1566	61.1832	69.998	0.999922	7.83617e-05
ENSMUSG00000030738	Eif3c	2881	7	126546912	126566366	-1	4862	4957	5016	5558	5894	5611	67.9878	70.264	72.4711	72.4582	71.3822	65.4229	69.9977	0.999922	7.83623e-05
ENSMUSG00000060699	Vmn1r35	891	6	66678794	66679684	-1	1328	1559	1588	1995	1550	1834	60.0454	71.4538	74.1863	84.0965	60.6984	69.1439	69.9374	0.999922	7.84825e-05
ENSMUSG00000028557	Rnf11	4263	4	109451098	109484728	-1	6441	6764	6395	7701	11815	8458	60.8692	64.7956	62.4419	67.8491	96.7034	66.6476	69.8845	0.999921	7.85883e-05
ENSMUSG00000074637	Sox2	2457	3	34650005	34652461	1	3969	3457	2983	5978	6171	4884	65.0782	57.4581	50.5358	91.3826	87.6342	66.7733	69.8103	0.999921	7.87367e-05
ENSMUSG00000032437	Stt3b	4195	9	115242607	115310421	-1	7062	6882	6750	7337	10130	8380	67.8196	66.9946	66.9765	65.69	84.256	67.1034	69.8067	0.999921	7.87441e-05
ENSMUSG00000074129	Rpl13a	3034	7	45125558	45136231	-1	5977	5623	5231	6836	3209	6177	79.3646	75.685	71.7662	84.6251	36.9043	68.3903	69.4559	0.999921	7.94528e-05
ENSMUSG00000019907	Ppp1r12a	3403	10	108162400	108277575	1	6712	5562	4931	5621	7132	7593	79.4601	66.7461	60.3148	62.0389	73.1261	74.9521	69.4397	0.999921	7.94858e-05
ENSMUSG00000043897	Vmn2r2	2727	3	64116432	64140543	-1	3780	4758	4754	4929	6408	5404	55.8426	71.2519	72.5646	67.8869	81.9899	66.5676	69.3506	0.99992	7.96676e-05
ENSMUSG00000024646	Cyb5	2143	18	84851338	84880401	1	3618	3738	3674	4249	3037	5159	68.0152	71.2318	71.3621	74.4693	49.4477	80.8678	69.2323	0.99992	7.99099e-05
ENSMUSG00000052397	Ezr	3290	17	6738041	6782784	-1	5585	5515	5339	6237	7542	5798	68.3891	68.4552	67.5483	71.202	79.986	59.1991	69.1299	0.99992	8.01205e-05
ENSMUSG00000040824	Snrpd2	613	7	19149722	19152735	1	1076	1160	1107	1441	666	1159	70.7149	77.2778	75.1688	88.2909	37.9085	63.5119	68.8122	0.999919	8.078e-05
ENSMUSG00000025503	Taldo1	1998	7	141392199	141402968	1	3755	3550	3583	4290	2466	3906	75.7136	72.5588	74.6452	80.6444	43.0646	65.6703	68.7162	0.999919	8.09809e-05
ENSMUSG00000003500	Impdh1	3294	6	29200434	29216364	-1	5408	5810	6445	6418	6016	5333	66.1413	72.0294	81.4423	73.1794	63.7246	54.3852	68.4837	0.999919	8.14706e-05
ENSMUSG00000028416	Bag1	1336	4	40936398	40948281	-1	1941	1998	2210	2685	3145	2549	58.53	61.0726	68.8552	75.4832	82.1367	64.0908	68.3614	0.999918	8.17301e-05
ENSMUSG00000018293	Pfn1	2405	11	70651850	70654644	-1	4817	4067	3939	5300	3536	4158	80.6902	69.0583	68.1744	82.7701	51.3004	58.0767	68.345	0.999918	8.1765e-05
ENSMUSG00000024501	Dpysl3	6265	18	43320979	43438286	-1	9694	10388	9955	12021	13628	12284	62.3363	67.7124	66.141	72.0663	75.8987	65.8645	68.3365	0.999918	8.17831e-05
ENSMUSG00000035530	Eif1	2098	11	100319885	100322096	1	3651	3872	3682	4261	2654	4420	70.1077	75.368	73.0515	76.2814	44.1386	70.77	68.2862	0.999918	8.18904e-05
ENSMUSG00000021486	Prelid1	1088	13	55322055	55325271	1	1774	2114	2097	2377	1265	1983	65.6877	79.3475	80.2269	82.0565	40.5681	61.2246	68.1852	0.999918	8.21063e-05
ENSMUSG00000018569	Cldn7	1948	11	69964779	69967885	1	3439	3956	3683	4120	2318	3212	71.1218	82.9324	78.698	79.4366	41.5191	55.3884	68.1827	0.999918	8.21117e-05
ENSMUSG00000033880	Lgals3bp	2847	11	118392751	118402092	-1	4732	5165	5255	5972	4316	4890	66.9602	74.0866	76.8309	78.7852	52.8953	57.6971	67.8759	0.999917	8.27734e-05
ENSMUSG00000039004	Bmp6	2410	13	38345716	38499728	1	3593	3910	3819	4605	6282	3740	60.062	66.2547	65.9604	71.7671	90.9503	52.1299	67.8541	0.999917	8.28208e-05
ENSMUSG00000060438	Rps10-ps1	498	3	95622278	95622775	1	946	1062	898	1170	288	876	76.5281	87.0868	75.0581	88.2407	20.1784	59.0891	67.6969	0.999917	8.31634e-05
ENSMUSG00000061330	Gm11361	459	13	28257636	28258094	1	645	937	755	1027	757	765	56.6117	83.365	68.4676	84.0369	57.5448	55.9862	67.6687	0.999917	8.3225e-05
ENSMUSG00000028837	Psmb2	1204	4	126677630	126709714	1	2180	2093	2297	2569	1258	2358	72.944	70.9904	79.4118	80.1401	36.4567	65.7885	67.6219	0.999917	8.33275e-05
ENSMUSG00000047126	Cltc	8499	11	86694351	86757565	-1	12507	14614	12755	15617	19113	16697	59.285	70.2196	62.4688	69.0148	78.4665	65.9938	67.5747	0.999917	8.34311e-05
ENSMUSG00000024740	Ddb1	4155	19	10605625	10629813	1	6853	6928	6537	7640	8975	7521	66.446	68.0917	65.4875	69.0613	75.3679	60.8047	67.5432	0.999916	8.35005e-05
ENSMUSG00000022200	Golph3	2606	15	12321496	12351265	1	4072	3838	3555	4420	7182	5014	62.9496	60.1433	56.7827	63.7031	96.1599	64.6312	67.395	0.999916	8.38277e-05
ENSMUSG00000047676	Rpsa-ps10	1031	3	150072590	150073620	-1	1533	1950	1903	2387	854	2285	59.9022	77.2383	76.83	86.9573	28.9016	74.4492	67.3798	0.999916	8.38613e-05
ENSMUSG00000037096	Gm9762	444	3	78966356	78966799	-1	682	706	625	869	973	901	61.8815	64.935	58.5933	73.5105	76.4633	68.167	67.2584	0.999916	8.41308e-05
ENSMUSG00000031438	Rnf128	3464	X	139563316	139673145	1	4918	5416	5117	5980	9443	6272	57.1966	63.8495	61.4877	64.8389	95.1164	60.822	67.2185	0.999916	8.42198e-05
ENSMUSG00000096188	Cmtm4	7734	8	104348191	104395807	-1	11077	12010	12250	12831	21259	13344	57.7002	63.4156	65.9299	62.3116	95.9095	57.9581	67.2042	0.999916	8.42518e-05
ENSMUSG00000019872	Smpdl3a	2065	10	57794335	57811830	1	3340	3588	3441	4133	3041	4342	65.1607	70.956	69.361	75.1723	51.383	70.6321	67.1109	0.999916	8.44604e-05
ENSMUSG00000092302	Gm20524	88	17	37800034	37802428	1	124	269	150	89	122	166	56.7673	124.832	70.9511	37.9857	48.3727	63.3662	67.0459	0.999915	8.46062e-05
ENSMUSG00000005779	Psmb4	1384	3	94884093	94886961	-1	2644	2447	2382	2694	2013	2333	76.9635	72.2029	71.6401	73.1095	50.7494	56.6254	66.8818	0.999915	8.49761e-05
ENSMUSG00000021728	Emb	2253	13	117220625	117274098	1	3336	3410	3232	4265	5646	4129	59.6519	61.8088	59.7119	71.1001	87.4385	61.5625	66.879	0.999915	8.49825e-05
ENSMUSG00000062981	Mrpl42	666	10	95480806	95501927	-1	1022	1096	1247	1177	1116	1377	61.821	67.2037	77.9369	66.3766	58.4673	69.4532	66.8764	0.999915	8.49882e-05
ENSMUSG00000019851	Perp	1901	10	18845071	18857073	1	3057	2908	2812	3190	4723	3542	64.7847	62.4697	61.5721	63.0262	86.688	62.5891	66.855	0.999915	8.50368e-05
ENSMUSG00000060904	Arl1	2369	10	88730858	88744094	1	3982	3814	3720	4268	4724	4493	67.7167	65.7465	65.3625	67.6662	69.5774	63.7094	66.6298	0.999914	8.55492e-05
ENSMUSG00000021248	Tmed10	3526	12	85340614	85374717	-1	5477	5855	5534	6394	7443	6513	62.5777	67.8112	65.3292	68.1087	73.6527	62.0485	66.588	0.999914	8.56447e-05
ENSMUSG00000027642	Rpn2	4430	2	157279017	157326319	1	7572	7778	7782	8101	6452	8643	68.8599	71.7003	73.1203	68.6827	50.8176	65.538	66.4531	0.999914	8.59545e-05
ENSMUSG00000032291	Crabp1	802	9	54764748	54773110	1	1478	1378	1366	1737	922	1479	74.2437	70.1668	70.8969	81.3463	40.1125	61.9479	66.4523	0.999914	8.59564e-05
ENSMUSG00000031799	Tpm4	2203	8	72134975	72153142	1	3552	3657	3274	3766	5322	3625	64.9558	67.7903	61.8607	64.2064	84.2915	55.2746	66.3965	0.999914	8.6085e-05
ENSMUSG00000081824	BC002163	319	16	42955631	42955949	1	634	550	564	735	102	725	80.0678	70.4091	73.5934	86.5385	11.1566	76.3449	66.3517	0.999914	8.61886e-05
ENSMUSG00000028234	Rps20	4080	4	3831334	3835665	-1	6945	7681	7699	9211	1542	9236	68.5759	76.8802	78.5461	84.7928	13.187	76.0425	66.3374	0.999914	8.62217e-05
ENSMUSG00000079139	Gm4204	1360	1	135232045	135233404	1	1937	1943	1935	2028	4142	2455	57.3786	58.3433	59.2233	56.0069	106.266	60.638	66.3094	0.999914	8.62867e-05
ENSMUSG00000063427	Gm8017	575	16	20822103	20822677	-1	1212	978	1082	1206	261	1192	84.9169	69.4589	78.3267	78.7756	15.8378	69.6371	66.1589	0.999913	8.66365e-05
ENSMUSG00000029048	Rer1	1814	4	155074110	155086382	-1	2817	3067	3096	3371	3068	3460	62.5618	69.0452	71.0419	69.7966	59.0121	64.0724	65.9217	0.999913	8.71925e-05
ENSMUSG00000020484	Xbp1	3248	11	5520659	5525893	1	5491	5106	5045	6451	5707	6032	68.1075	64.198	64.6541	74.5974	61.3077	62.3847	65.8749	0.999913	8.73028e-05
ENSMUSG00000001525	Tubb5	3322	17	35833926	35838306	-1	5805	5331	5559	6569	5078	6082	70.3983	65.5339	69.6543	74.2698	53.3355	61.5006	65.782	0.999912	8.75223e-05
ENSMUSG00000069662	Marcks	4048	10	37133375	37138920	-1	6168	6023	5886	7818	8444	7974	61.3851	60.7616	60.5244	72.5384	72.7832	66.1711	65.694	0.999912	8.77315e-05
ENSMUSG00000087260	Hbxip	881	3	107278858	107284079	1	1426	1507	1404	1797	1351	1640	65.2083	69.8545	66.3349	76.6099	53.506	62.5317	65.6742	0.999912	8.77785e-05
ENSMUSG00000053173	Rpl18-ps2	623	6	128313338	128313960	1	1309	1022	1328	1283	254	1132	84.6469	66.9915	88.728	77.3484	14.2255	61.0367	65.4962	0.999912	8.82039e-05
ENSMUSG00000028936	Rpl22	2911	4	152325742	152334071	1	4375	5618	4991	6001	2660	6154	60.5474	78.8128	71.3668	77.4273	31.8833	71.0146	65.1753	0.999911	8.89789e-05
ENSMUSG00000030884	Uqcrc2	2506	7	120635176	120659478	1	3754	3901	3858	4421	5030	4953	60.3493	63.57	64.0814	66.2601	70.0342	66.3926	65.1146	0.999911	8.91268e-05
ENSMUSG00000039530	Tusc3	1511	8	39005867	39165112	1	2289	2353	2380	2695	3126	2756	61.0296	63.5938	65.5637	66.9895	72.1851	61.2699	65.1053	0.999911	8.91495e-05
ENSMUSG00000027581	Stmn3	1136	2	181306459	181314500	-1	1760	2015	2248	2211	1358	1960	62.4157	72.4359	82.3699	73.1009	41.7104	57.9576	64.9984	0.999911	8.94108e-05
ENSMUSG00000074748	Atxn7l3b	3589	10	112925438	112929026	-1	5269	5475	5395	6232	8322	6296	59.1445	62.2971	62.5704	65.2179	80.9054	58.9283	64.8439	0.99991	8.97907e-05
ENSMUSG00000026817	Ak1	2793	2	32621758	32646805	1	4334	4720	5046	5216	4723	4408	62.514	69.0126	75.2016	70.1422	59.0025	53.0155	64.8147	0.99991	8.98628e-05
ENSMUSG00000031633	Slc25a4	2353	8	46206797	46211284	-1	3873	3597	3184	4275	4704	4602	66.3109	62.4274	56.3251	68.2381	69.7539	65.6988	64.7924	0.99991	8.9918e-05
ENSMUSG00000028382	Rod1	7480	4	59471868	59549364	-1	10156	10813	10211	11482	21042	13835	54.6991	59.0339	56.8221	57.6539	98.1541	62.1312	64.7491	0.99991	9.00252e-05
ENSMUSG00000030704	Rab6a	3728	7	100607410	100641268	1	5004	5506	5006	6206	10296	6497	54.0755	60.3139	55.8941	62.5242	96.3642	58.5423	64.619	0.99991	9.03482e-05
ENSMUSG00000083899	Gm12346	2257	11	77293444	77295898	1	2411	2453	2346	2696	10798	3029	43.0353	44.3837	43.266	44.8643	166.93	45.0817	64.5935	0.99991	9.04117e-05
ENSMUSG00000039016	Timm8b	527	9	50603901	50605320	1	816	1079	959	1071	320	1071	62.3791	83.6119	75.7458	76.3293	21.1867	68.2671	64.5866	0.99991	9.0429e-05
ENSMUSG00000024614	Tmx3	4611	18	90510154	90543267	1	6114	6564	6351	7277	13383	7908	53.4182	58.134	57.3321	59.2748	101.27	57.6108	64.5067	0.999909	9.06288e-05
ENSMUSG00000015837	Sqstm1	3356	11	50199366	50210827	-1	5336	5549	5507	5991	5997	5686	64.055	67.5227	68.3036	67.0486	62.3498	56.9138	64.3656	0.999909	9.0983e-05
ENSMUSG00000015839	Nfe2l2	3796	2	75675513	75704641	-1	5773	6184	5926	6286	7493	6914	61.2681	66.5274	64.981	62.1957	68.8736	61.1837	64.1716	0.999909	9.14738e-05
ENSMUSG00000028249	Sdcbp	6904	4	6365650	6408423	1	10065	10820	10050	12747	13931	12692	58.7317	64.0005	60.5921	69.3457	70.4052	61.7535	64.1381	0.999908	9.15589e-05
ENSMUSG00000019997	Ctgf	2861	10	24595442	24598683	1	5361	5713	3962	2288	5448	6274	75.4896	81.5461	57.6431	30.0366	66.442	73.6646	64.137	0.999908	9.15617e-05
ENSMUSG00000019087	Atp6ap1	3026	X	74297097	74304721	1	4701	4867	4863	5534	5572	5081	62.5865	65.6825	66.8938	68.6883	64.2488	56.4044	64.0841	0.999908	9.16966e-05
ENSMUSG00000071650	Ganab	3862	19	8898090	8916663	1	5731	5996	5985	6783	8241	6443	59.783	63.4025	64.5064	65.9663	74.4545	56.0413	64.0257	0.999908	9.18457e-05
ENSMUSG00000032458	Copb2	3043	9	98563731	98588375	1	4607	4508	4540	4897	6893	5441	60.9924	60.4977	62.1019	60.4423	79.0368	60.0633	63.8557	0.999908	9.22817e-05
ENSMUSG00000020358	Hnrnpab	2782	11	51600100	51606847	-1	3969	4001	4067	5123	6450	4611	57.4756	58.7311	60.851	69.1639	80.8958	55.6763	63.799	0.999908	9.24281e-05
ENSMUSG00000079477	Rab7	2610	6	87999106	88045270	-1	4190	4292	3991	4902	4272	4635	64.6745	67.1547	63.649	70.5416	57.1102	59.6543	63.7974	0.999908	9.24322e-05
ENSMUSG00000028333	Anp32b	1716	4	46450902	46472657	1	2303	2122	2381	2504	5567	2656	54.0675	50.4993	57.7554	54.8062	113.195	51.9928	63.7194	0.999907	9.2634e-05
ENSMUSG00000001847	Rac1	2652	5	143505478	143528036	-1	4266	4042	3808	4742	4863	5042	64.8047	62.2415	59.7687	67.1584	63.9814	63.8648	63.6366	0.999907	9.28489e-05
ENSMUSG00000031701	Dnaja2	2839	8	85537640	85555271	-1	4132	4137	3746	4515	7422	4884	58.6346	59.5082	54.9229	59.7317	91.2176	57.7887	63.634	0.999907	9.28557e-05
ENSMUSG00000028419	Chmp5	1519	4	40948407	40965303	1	2405	2449	2406	2676	2217	3109	63.7847	65.8397	65.9308	66.1669	50.925	68.7536	63.5668	0.999907	9.30307e-05
ENSMUSG00000020671	Rab10	3511	12	3247430	3309969	-1	5131	5238	5048	5704	8092	6230	58.8749	60.9245	59.8466	61.0185	80.4171	59.606	63.4479	0.999907	9.33416e-05
ENSMUSG00000028788	Ptp4a2	4377	4	129811219	129850003	1	6720	6637	6128	7352	9449	7843	61.8518	61.923	58.2764	63.0872	75.3238	60.1919	63.4424	0.999907	9.33562e-05
ENSMUSG00000082044	Gm14284	279	2	131322088	131322366	-1	367	502	429	563	327	607	52.9933	73.4779	64.0035	75.7908	40.8947	73.0831	63.3739	0.999906	9.35361e-05
ENSMUSG00000034484	Snx2	2013	18	53176365	53220860	1	2832	2913	2871	3552	4574	3496	56.6773	59.0954	59.3663	66.2738	79.2822	58.3392	63.1723	0.999906	9.40687e-05
ENSMUSG00000079522	Gm14744	800	X	77864758	77870033	1	6	6835	40	125	294	206	0.302149	348.904	2.08123	5.86857	12.8227	8.64987	63.1047	0.999906	9.42485e-05
ENSMUSG00000091561	Gm6665	258	18	31819862	31820413	-1	426	388	345	415	503	510	66.5195	61.4142	55.6609	60.4145	68.0255	66.4023	63.0728	0.999906	9.43335e-05
ENSMUSG00000047531	Rtp2	2421	16	23925548	23930787	-1	3221	3627	3422	4107	6184	3741	53.5988	61.18	58.835	63.7151	89.1247	51.9069	63.0601	0.999906	9.43674e-05
ENSMUSG00000038587	Akap12	6244	10	4266329	4359468	1	8694	9887	10654	9812	14067	8957	56.094	64.6634	71.0232	59.0211	78.6071	48.1872	62.9327	0.999905	9.47083e-05
ENSMUSG00000040048	Ndufb10	1217	17	24722060	24724478	-1	2072	2210	2169	2402	999	2096	68.5896	74.1581	74.1856	74.1302	28.6417	57.854	62.9265	0.999905	9.47248e-05
ENSMUSG00000032042	Srpr	3364	9	35200175	35247973	1	5681	5268	5363	5172	5873	5897	68.0343	63.9509	66.3594	57.7451	60.9154	58.8854	62.6484	0.999905	9.54758e-05
ENSMUSG00000004460	Dnajb11	3236	16	22857845	22879634	1	4621	4568	4642	5463	7795	5135	57.529	57.6467	59.71	63.4067	84.0487	53.3046	62.6076	0.999904	9.55868e-05
ENSMUSG00000032350	Gclc	3423	9	77754535	77794485	1	4370	4788	4224	5739	10106	4884	51.4321	57.1221	51.365	62.9712	103.014	47.9293	62.3056	0.999904	9.64146e-05
ENSMUSG00000030934	Oat	2155	7	132557475	132576398	-1	3621	3287	3084	3646	3681	3887	67.6925	62.2887	59.5687	63.5451	59.5994	60.5898	62.214	0.999903	9.66678e-05
ENSMUSG00000058124	H2-M10.3	1592	17	36365004	36368417	-1	2229	2644	2748	2676	2579	2703	56.4061	67.8228	71.8496	63.1329	56.5238	57.0342	62.1282	0.999903	9.6906e-05
ENSMUSG00000028691	Prdx1	3043	4	116685544	116700822	1	4661	4699	4358	5737	4750	5703	61.7073	63.061	59.6123	70.8101	54.4647	62.9555	62.1018	0.999903	9.69796e-05
ENSMUSG00000022139	Mbnl2	4552	14	120275669	120431697	1	6365	6658	5707	6832	11575	8031	56.332	59.7308	52.1863	56.3713	88.7242	59.2652	62.1016	0.999903	9.69801e-05
ENSMUSG00000027562	Car2	1789	3	14886426	14900769	1	2546	2731	2754	3295	3068	3177	57.3334	62.3402	64.0773	69.1763	59.8368	59.654	62.0697	0.999903	9.70692e-05
ENSMUSG00000058655	Eif4b	3853	15	102073773	102097172	1	5739	5554	5762	6315	7099	7487	60.0063	58.8659	62.2479	61.5583	64.2867	65.2742	62.0399	0.999903	9.71523e-05
ENSMUSG00000031483	Erlin2	3943	8	27023799	27039433	1	5350	6038	5763	6619	8537	6516	54.6621	62.535	60.8377	63.049	75.5443	55.512	62.0233	0.999903	9.71985e-05
ENSMUSG00000063787	Chchd1	587	14	20703027	20704417	1	678	1161	969	1207	447	1260	46.5319	80.7702	68.7126	77.2292	26.5701	72.1049	61.9865	0.999903	9.73016e-05
ENSMUSG00000023020	2310016M24Rik	723	15	99725618	99728136	1	1115	1228	1256	1455	747	1213	62.1292	69.3613	72.3106	75.5853	36.05	56.3579	61.9657	0.999903	9.73598e-05
ENSMUSG00000021577	Sdha	3883	13	74322254	74350280	-1	5808	5894	5721	6511	7589	6594	60.2585	61.9869	61.3275	62.9786	68.1931	57.0445	61.9648	0.999903	9.73622e-05
ENSMUSG00000033020	Polr2f	543	15	79141351	79151774	1	867	893	830	1020	809	866	64.3248	67.1597	63.6252	70.5526	51.9843	53.5736	61.87	0.999902	9.76285e-05
ENSMUSG00000002981	Clptm1	4130	7	19631581	19665030	-1	6204	6620	7165	7267	6498	6378	60.5175	65.4583	72.2132	66.0872	54.8975	51.8761	61.8417	0.999902	9.77084e-05
ENSMUSG00000070817	Vmn1r85	927	7	13084289	13085215	-1	1219	1316	1288	1479	2436	1395	52.9765	57.974	57.8345	59.924	91.6897	50.5507	61.8249	0.999902	9.77556e-05
ENSMUSG00000041355	Ssr2	1167	3	88579671	88588397	1	1867	1664	1702	2499	1572	2066	64.4515	58.229	60.7071	80.4281	47.0008	59.4692	61.7143	0.999902	9.80684e-05
ENSMUSG00000025967	Eef1b2	2532	1	63176825	63180486	1	3633	3919	3843	4612	3805	4912	57.8044	63.2075	63.1768	68.4129	52.4341	65.1669	61.7004	0.999902	9.81076e-05
ENSMUSG00000027907	S100a11	511	3	93520488	93526287	1	685	697	751	951	1250	670	54.0044	55.7018	61.1744	69.8992	85.3517	44.044	61.6959	0.999902	9.81205e-05
ENSMUSG00000062353	Gm15772	519	5	3236389	3236907	1	1156	723	846	1273	206	768	89.7325	56.889	67.8506	92.1242	13.8491	49.708	61.6922	0.999902	9.81309e-05
ENSMUSG00000042747	Krtcap2	1260	3	89245966	89249722	1	2075	2190	2248	2235	1147	2255	66.3448	70.9791	74.2637	66.6223	31.7626	60.1185	61.6818	0.999902	9.81604e-05
ENSMUSG00000021178	Psmc1	1518	12	100110186	100123364	1	2215	2195	2298	2576	2997	2537	58.7843	59.05	63.0128	63.7363	68.8871	56.1411	61.6019	0.999902	9.83876e-05
ENSMUSG00000030120	Mlf2	1533	6	124931388	124936138	1	2500	2346	2378	2837	2612	2168	65.6988	62.4947	64.5685	69.5072	59.4503	47.5061	61.5376	0.999901	9.85712e-05
ENSMUSG00000020340	Cyfip2	7103	11	46193850	46312859	-1	9468	10419	10890	12223	14837	11335	53.7002	59.902	63.8171	64.6321	72.8832	53.6058	61.4234	0.999901	9.88983e-05
ENSMUSG00000021114	Atp6v1d	1403	12	78842989	78861638	-1	2009	2170	1991	2208	3017	2274	57.6875	63.1625	59.0696	59.109	75.031	54.4459	61.4176	0.999901	9.8915e-05
ENSMUSG00000091166	Tstd1	551	1	171419033	171420352	1	867	947	890	1116	550	923	63.3909	70.1868	67.234	76.072	34.8285	56.2707	61.3305	0.999901	9.91658e-05
ENSMUSG00000024098	Twsg1	4046	17	65923066	65951187	-1	5796	5768	5328	6476	9031	6956	57.7114	58.2179	54.8137	60.1165	77.8813	57.7519	61.0821	0.9999	9.98863e-05
ENSMUSG00000022548	Apod	2577	16	31296192	31314808	-1	5607	3624	3293	4415	2462	5386	87.6548	57.4289	53.1898	64.3471	33.3347	70.2076	61.0271	0.9999	0.000100047
ENSMUSG00000084691	SNORD113	74	12	109646129	109646202	1	123	121	100	144	115	107	66.9627	66.7745	56.2495	73.0875	54.2237	48.5718	60.9783	0.9999	0.00010019
ENSMUSG00000029447	Cct6a	1599	5	129787439	129845820	1	2233	2219	2153	2671	3378	2816	56.26	56.6717	56.0462	62.7391	73.7113	59.1584	60.7644	0.999899	0.00010082
ENSMUSG00000045294	Insig1	2697	5	28071363	28078662	1	3903	2865	3137	4685	5407	6364	58.3011	43.3811	48.4155	65.2441	69.9518	79.265	60.7598	0.999899	0.000100834
ENSMUSG00000032549	Rab6b	4734	9	103112074	103185270	1	6338	6958	6725	7961	10226	7370	53.9366	60.0224	59.1309	63.1614	75.3704	52.2964	60.653	0.999899	0.000101151
ENSMUSG00000031538	Plat	2531	8	22757744	22782847	1	3472	3486	3883	4506	5222	3732	55.2646	56.2461	63.8596	66.867	71.9893	49.5316	60.6263	0.999899	0.00010123
ENSMUSG00000029672	Fam3c	3713	6	22306520	22356243	-1	4943	5113	4916	5754	9446	5713	53.6321	56.2352	55.1109	58.2046	88.7659	51.6859	60.6058	0.999899	0.000101291
ENSMUSG00000032199	Polr2m	2424	9	71478437	71485935	-1	3588	3518	3497	4089	4379	4204	59.632	59.268	60.0501	63.3574	63.0326	58.2589	60.5998	0.999899	0.000101309
ENSMUSG00000029304	Spp1	1648	5	104435118	104441050	1	2231	2329	2166	2362	3781	3075	54.5383	57.7124	54.7081	53.8313	80.0521	62.6788	60.5868	0.999899	0.000101348
ENSMUSG00000023904	Hcfc1r1	958	17	23673596	23675227	1	1526	1746	1697	1819	487	1764	64.1724	74.4279	73.7339	71.3148	17.7373	61.8537	60.54	0.999899	0.000101488
ENSMUSG00000024991	Eif3a	5176	19	60761116	60790693	-1	7155	7023	6573	7359	13640	8259	55.6897	55.4097	52.8591	53.3995	91.9482	53.6001	60.4844	0.999898	0.000101654
ENSMUSG00000021094	Dhrs7	1301	12	72650356	72664828	-1	1827	1904	1804	2348	2395	2178	56.5745	59.765	57.7178	67.785	64.232	56.2358	60.385	0.999898	0.000101953
ENSMUSG00000020911	Krt19	1855	11	100140810	100148665	-1	2786	2644	2762	3660	3099	2708	60.5057	58.2069	61.977	74.1054	58.2909	49.0385	60.3541	0.999898	0.000102046
ENSMUSG00000027500	Stmn2	1904	3	8509527	8561604	1	2411	2550	2519	3509	3930	3406	51.014	54.6928	55.0696	69.2196	72.0193	60.0911	60.3511	0.999898	0.000102055
ENSMUSG00000031320	Rps4x	1631	X	102184941	102189394	-1	2055	2437	2375	3680	2360	2624	50.7595	61.0181	60.6122	84.7435	50.4872	54.0434	60.2773	0.999898	0.000102278
ENSMUSG00000004285	Atp6v1f	1063	6	29467718	29470512	1	1558	1605	1729	1945	1531	1710	59.0464	61.6593	67.7037	68.7225	50.2534	54.0375	60.2371	0.999898	0.0001024
ENSMUSG00000026822	Lcn2	2302	2	32384633	32387797	-1	2675	3642	3371	6215	2636	3235	46.8142	64.6088	60.9543	101.402	39.9543	47.2065	60.1567	0.999897	0.000102645
ENSMUSG00000073616	Myeov2	1499	1	92637145	92641985	-1	2488	2933	2430	2585	368	3272	66.8664	79.9038	67.4769	64.7696	8.56583	73.3237	60.151	0.999897	0.000102662
ENSMUSG00000047905	Gm8566	465	6	67205619	67206083	1	652	660	730	716	884	786	56.4877	57.9626	65.3462	57.8326	66.3319	56.7809	60.1237	0.999897	0.000102745
ENSMUSG00000049124	Gm8186	386	17	26098872	26099257	-1	740	698	648	727	83	704	77.2331	73.8457	69.8777	70.7391	7.50264	61.2658	60.0773	0.999897	0.000102887
ENSMUSG00000020390	Ube2b	2126	11	51985497	52000762	-1	2848	3083	2514	3538	4580	3818	53.968	59.2199	49.2213	62.5039	75.1667	60.3261	60.0676	0.999897	0.000102917
ENSMUSG00000042406	Atf4	1724	15	80255184	80257540	1	2816	2744	2895	2696	1960	3143	65.8044	64.9986	69.8976	58.7348	39.6682	61.2406	60.0573	0.999897	0.000102948
ENSMUSG00000075053	Vdac3-ps1	1306	13	18030324	18031629	-1	1679	1898	1820	2141	2607	2297	51.7925	59.3485	58.0068	61.5724	69.65	59.0813	59.9086	0.999897	0.000103405
ENSMUSG00000060675	Pla2g16	6396	19	7557459	7588545	1	8799	10098	10006	10822	10657	9994	55.4223	64.4739	65.1183	63.5494	58.1366	52.4884	59.8648	0.999896	0.00010354
ENSMUSG00000027706	Sec62	3966	3	30792876	30821263	1	4968	4797	4584	5383	12052	6359	50.4648	49.394	48.1108	50.9782	106.03	53.8603	59.8064	0.999896	0.00010372
ENSMUSG00000029407	Uso1	3897	5	92137938	92202794	1	5253	5290	5166	5820	9328	6258	54.3046	55.4348	55.1791	56.0925	83.5182	53.9433	59.7454	0.999896	0.000103909
ENSMUSG00000052833	Sae1	1884	7	16327053	16387797	-1	2593	2685	2648	3257	3707	2956	55.4474	58.1997	58.5043	64.9306	68.6538	52.7055	59.7402	0.999896	0.000103925
ENSMUSG00000064293	Cntn4	8486	6	105677660	106699310	1	9841	11448	10943	13613	21827	13370	46.7192	55.0914	53.6765	60.2509	89.7458	52.925	59.7348	0.999896	0.000103942
ENSMUSG00000019804	Snx3	1413	10	42502030	42535381	1	2103	1938	1987	2459	2590	2262	59.9593	56.0104	58.5338	65.3625	63.9559	53.7753	59.5995	0.999896	0.000104364
ENSMUSG00000025934	Gsta3	1392	1	21240589	21265361	1	1876	1857	1683	2343	2758	2735	54.2941	54.4791	50.3264	63.2187	69.1319	66.001	59.5752	0.999896	0.00010444
ENSMUSG00000051223	Bzw1	2833	1	58393136	58406548	1	3841	4001	3686	4083	6670	4603	54.6207	57.6739	54.1576	54.1309	82.149	54.5792	59.5519	0.999895	0.000104513
ENSMUSG00000039067	Psmd7	1599	8	107580381	107588482	-1	2410	2416	2311	2638	2805	2447	60.7195	61.7029	60.1592	61.9639	61.2079	51.4065	59.5266	0.999895	0.000104592
ENSMUSG00000052459	Atp6v1a	6044	16	44085402	44139705	-1	7869	9006	8576	9396	12224	10008	52.4511	60.8506	59.0624	58.389	70.5687	55.6231	59.4908	0.999895	0.000104704
ENSMUSG00000001833	Sept7	2538	9	25252439	25308571	1	3427	3147	2842	3608	6730	4440	54.3979	50.6363	46.6104	53.3934	92.5223	58.7657	59.3877	0.999895	0.000105029
ENSMUSG00000003410	Elavl3	5027	9	22015005	22052023	-1	6715	7477	7818	8438	9175	7515	53.8141	60.7401	64.7347	63.0439	63.6825	50.2172	59.3721	0.999895	0.000105078
ENSMUSG00000019433	Gipc1	1615	8	83652678	83664788	1	2341	2467	2843	2835	2200	2339	58.3967	62.3812	73.2749	65.9315	47.5306	48.6508	59.3609	0.999895	0.000105114
ENSMUSG00000032366	Tpm1	6485	9	67022590	67049406	-1	10580	9623	8501	9977	10997	11231	65.7257	60.5979	54.5646	57.7833	59.1681	58.1756	59.3359	0.999895	0.000105193
ENSMUSG00000031696	Vps35	3180	8	85260397	85299513	-1	4291	4199	3978	4693	7365	5624	54.3614	53.9232	52.0701	55.4289	80.8107	59.4088	59.3338	0.999895	0.000105199
ENSMUSG00000024308	Tapbp	3296	17	33915899	33929288	1	4773	5097	5216	5994	4765	4849	58.3396	63.1516	65.872	68.3034	50.4428	49.4194	59.2548	0.999895	0.00010545
ENSMUSG00000064215	Ifi27l1	1467	12	103434211	103440239	1	2266	2405	2365	2553	1887	2124	62.2285	66.9487	67.1045	65.3632	44.8813	48.6359	59.1937	0.999894	0.000105645
ENSMUSG00000029829	Tmem213	530	6	38109353	38115806	1	766	998	962	1094	262	782	58.2254	76.8974	75.5527	77.5272	17.2484	49.5637	59.1691	0.999894	0.000105723
ENSMUSG00000031144	Syp	5211	X	7638471	7653256	1	6345	7777	8102	7796	11599	7180	49.0535	60.9464	64.7175	56.1905	77.6645	46.2845	59.1428	0.999894	0.000105807
ENSMUSG00000032412	Atp1b3	1826	9	96332680	96364299	-1	2737	2538	2107	2878	3884	3054	60.3856	56.7607	48.0302	59.1974	74.2167	56.1825	59.1288	0.999894	0.000105852
ENSMUSG00000007041	Clic1	1799	17	35049966	35058749	1	2852	2750	2895	3328	1837	2997	63.8672	62.425	66.9835	69.4808	35.6288	55.9613	59.0578	0.999894	0.000106079
ENSMUSG00000020841	Cpd	8332	11	76778424	76847018	-1	11655	11041	10707	12093	21283	11548	56.3537	54.1148	53.4896	54.5127	89.1265	46.5575	59.0258	0.999894	0.000106182
ENSMUSG00000025651	Uqcrc1	1655	9	108936648	108949640	1	2634	2327	2780	2905	1972	2699	64.1176	57.419	69.9194	65.9266	41.575	54.7819	58.9566	0.999894	0.000106404
ENSMUSG00000028656	Cap1	3494	4	122859047	122886056	-1	5073	4738	4738	5479	7256	5294	58.4926	55.377	56.4447	58.8967	72.4599	50.8972	58.7613	0.999893	0.000107037
ENSMUSG00000006269	Atp6v1b1	1926	6	83743017	83758809	1	2916	3000	3095	3033	2520	3217	60.9945	63.6095	66.8891	59.1464	45.6528	56.1083	58.7334	0.999893	0.000107127
ENSMUSG00000038467	Chmp4b	2027	2	154651705	154694785	1	2835	2645	2519	3352	4880	2679	56.3454	53.2879	51.7279	62.1102	84.0019	44.3968	58.645	0.999893	0.000107416
ENSMUSG00000084304	Gm6142	325	16	4320356	4320680	-1	383	547	485	503	491	602	47.4761	68.7323	62.1168	58.1296	52.7134	62.2222	58.5651	0.999892	0.000107678
ENSMUSG00000004843	Chmp2b	1838	16	65539133	65562697	-1	2389	2573	2459	3139	3452	3076	52.3637	57.1678	55.6883	64.1443	65.5312	56.2177	58.5188	0.999892	0.00010783
ENSMUSG00000026553	Copa	9427	1	172082529	172122330	1	12399	13131	13309	14355	20164	14136	52.9874	56.8828	58.7655	57.1929	74.6322	50.3716	58.4721	0.999892	0.000107984
ENSMUSG00000021520	Uqcrb	876	13	66900617	66905378	-1	1292	1368	967	1548	1064	1896	59.418	63.7733	45.9487	66.3712	42.38	72.7054	58.4327	0.999892	0.000108114
ENSMUSG00000006717	Acot13	721	13	24817948	24831517	-1	943	1212	1097	1269	814	1297	52.6909	68.6474	63.3318	66.1057	39.3924	60.4279	58.4327	0.999892	0.000108114
ENSMUSG00000025868	Higd2a	648	13	54590207	54591158	1	1043	1100	1028	1254	330	1151	64.8438	69.3226	66.0342	72.6834	17.769	59.6668	58.3866	0.999892	0.000108266
ENSMUSG00000033917	Gde1	1692	7	118688545	118705778	-1	2485	2804	2564	2570	2541	2562	59.1678	67.676	63.0766	57.0486	52.3995	50.8641	58.3721	0.999892	0.000108314
ENSMUSG00000020562	Efcab10	675	12	33394854	33401269	1	845	1196	998	1386	388	1378	50.4327	72.3576	61.5428	77.1209	20.0563	68.5769	58.3479	0.999892	0.000108395
ENSMUSG00000025351	Cd63	1031	10	128908919	128912816	1	1651	1494	1606	1778	1138	1749	64.5131	59.1765	64.8392	64.7717	38.5129	56.9854	58.1331	0.999891	0.000109111
ENSMUSG00000021270	Hsp90aa1	3931	12	110690605	110702728	-1	5455	4693	4518	5244	10934	5722	55.905	48.7534	47.8403	50.104	97.0508	48.8964	58.0917	0.999891	0.00010925
ENSMUSG00000093798	AC111044.1	756	10	14745362	14746117	-1	770	1298	1176	1351	907	1431	41.0325	70.1148	64.7495	67.1191	41.8609	63.5844	58.0769	0.999891	0.0001093
ENSMUSG00000038462	Uqcrfs1	1363	13	30540308	30545362	-1	2072	2125	2060	2427	1458	2279	61.2425	63.6678	62.9103	66.8785	37.3237	56.167	58.0316	0.999891	0.000109452
ENSMUSG00000059195	Gm12715	1893	4	103563336	103565228	1	3054	3068	2941	3625	1823	2629	64.9947	66.1853	64.6688	71.9234	33.6015	46.6522	58.0043	0.99989	0.000109544
ENSMUSG00000038650	Rnh1	1911	7	141160328	141172851	-1	2945	3006	3021	3344	2092	2938	62.0846	64.237	65.8022	65.7231	38.1966	51.6444	57.948	0.99989	0.000109734
ENSMUSG00000078153	Psme2b-ps	837	11	48945354	48946190	-1	1258	1298	1187	1490	1137	1255	60.5501	63.3295	59.0304	66.8611	47.3978	50.3675	57.9227	0.99989	0.00010982
ENSMUSG00000005161	Prdx2	3050	8	84969587	84974834	1	4058	4660	4557	5291	3817	5478	53.6008	62.394	62.1913	65.1554	43.6662	60.333	57.8901	0.99989	0.00010993
ENSMUSG00000022013	Dnajc15	648	14	77826217	77874917	-1	931	962	1009	1175	644	1178	57.8807	60.6257	64.8137	68.1044	34.6764	61.0665	57.8612	0.99989	0.000110028
ENSMUSG00000027499	Pkia	3683	3	7366604	7445366	1	4475	5133	4703	5835	7611	6190	48.9498	56.915	53.1525	59.5048	72.1046	56.4575	57.8474	0.99989	0.000110076
ENSMUSG00000022523	Fgf12	3065	16	28160120	28445227	-1	3322	3671	3261	4297	9704	4286	43.6645	48.9115	44.2865	52.6559	110.47	46.9736	57.827	0.99989	0.000110145
ENSMUSG00000033307	Mif	554	10	75859353	75860250	-1	867	972	1035	1084	166	821	63.0476	71.6496	77.7645	73.4906	10.4549	49.7813	57.6981	0.999889	0.000110585
ENSMUSG00000029777	Gars	2390	6	55038001	55079504	1	3159	3371	3134	3923	4823	3413	53.249	57.5994	54.5823	61.65	70.4113	47.9701	57.577	0.999889	0.000111001
ENSMUSG00000093930	Hmgcs1	3233	13	119690462	119708086	1	4272	3851	3540	5378	7325	5422	53.2335	48.6435	45.5773	62.4781	79.0542	56.336	57.5538	0.999889	0.000111081
ENSMUSG00000044681	Cnpy1	5850	5	28200819	28245792	-1	6573	7662	7829	8718	14395	8499	45.2655	53.4864	55.7059	55.9723	85.8576	48.8028	57.5151	0.999889	0.000111214
ENSMUSG00000024143	Rhoq	4151	17	86963082	87000069	1	5537	5562	5429	6203	7727	7522	53.738	54.7186	54.44	56.1257	64.9503	60.8714	57.474	0.999889	0.000111356
ENSMUSG00000045128	Rpl18a	1291	8	70894722	70897443	-1	2184	2074	2038	2064	1156	2071	68.1531	65.6054	65.7096	60.0476	31.2431	53.8873	57.441	0.999889	0.000111471
ENSMUSG00000067869	Tcea1-ps1	904	15	90882615	90883518	1	1093	1119	1057	1287	2313	1450	48.7092	50.5497	48.6695	53.4715	89.2751	53.8806	57.4259	0.999888	0.000111523
ENSMUSG00000022949	Clic6	3914	16	92485736	92541243	1	5115	5351	5183	5978	8014	6020	52.6483	55.8305	55.1202	57.3651	71.4417	51.6664	57.3454	0.999888	0.000111803
ENSMUSG00000059040	Gm5506	1757	18	48045335	48048378	1	3108	3180	3141	2680	511	2974	71.2637	73.9116	74.4127	57.2896	10.1478	56.8593	57.3141	0.999888	0.000111912
ENSMUSG00000021236	Entpd5	6039	12	84373857	84409029	-1	7666	8373	8286	9369	11521	9665	51.1403	56.6204	57.1124	58.2694	66.5654	53.7612	57.2449	0.999888	0.000112154
ENSMUSG00000029152	Ociad1	4132	5	73292794	73314077	1	5484	5887	5655	6943	6665	6814	53.4683	58.1823	56.967	63.1102	56.2812	55.3955	57.2341	0.999888	0.000112192
ENSMUSG00000024474	Ik	1996	18	36744656	36757639	1	2679	2765	2650	2915	4075	3042	54.0719	56.5707	55.2632	54.8518	71.2345	51.1954	57.1979	0.999888	0.000112319
ENSMUSG00000052681	Rap1b	2024	10	117814471	117845935	-1	2797	2717	2325	3230	4039	3314	55.6726	54.8196	47.8149	59.9383	69.6284	55.0015	57.1459	0.999887	0.000112501
ENSMUSG00000057278	Snrpg	350	6	86371583	86378902	1	523	674	566	690	30	619	60.1995	78.641	67.313	74.0446	2.99072	59.4094	57.0997	0.999887	0.000112664
ENSMUSG00000028639	Ybx1	2531	4	119277981	119294604	-1	3358	3169	3080	4028	5299	4027	53.45	51.1313	50.6535	59.7737	73.0508	53.4468	56.9177	0.999887	0.000113309
ENSMUSG00000075268	Gm10819	561	19	16267061	16267621	-1	754	841	876	1088	528	925	54.1462	61.2196	64.9968	72.8414	32.8393	55.3874	56.9051	0.999887	0.000113353
ENSMUSG00000022314	Rad21	3604	15	51962605	51991760	-1	4676	4812	4669	5504	7087	5852	52.2696	54.5253	53.925	57.3596	68.6121	54.5446	56.8727	0.999887	0.000113469
ENSMUSG00000021756	Il6st	5207	13	112475008	112506860	1	7044	7191	6544	7232	10642	8334	54.4993	56.3974	52.3126	52.1655	71.3114	53.7648	56.7418	0.999886	0.000113937
ENSMUSG00000021832	Psmc6	1564	14	45329824	45349071	1	1991	2101	1933	2460	3097	2538	51.2854	54.8588	51.4453	59.076	69.092	54.5114	56.7115	0.999886	0.000114046
ENSMUSG00000081272	Gm13509	1308	2	49308155	49309462	1	1753	1662	1737	2070	2666	1886	53.9925	51.8896	55.2768	59.4395	71.1173	48.4358	56.6919	0.999886	0.000114116
ENSMUSG00000054986	Sec14l3	2784	11	4064841	4077736	1	5013	4705	2440	2294	7233	3356	72.5417	69.0156	36.4814	30.9483	90.651	40.4935	56.6886	0.999886	0.000114128
ENSMUSG00000030082	Sec61a1	6407	6	88503601	88518905	-1	9298	9277	9374	10037	9664	9426	58.4648	59.1303	60.9005	58.8385	52.629	49.4203	56.5639	0.999885	0.000114578
ENSMUSG00000046718	Bst2	764	8	71534264	71537437	-1	1211	1271	1347	1312	411	1150	63.8572	67.9374	73.388	64.499	18.7703	50.5635	56.5026	0.999885	0.000114801
ENSMUSG00000021546	Hnrnpk	5634	13	58391142	58403343	-1	7413	7739	7070	8742	10369	9214	53.0074	56.0951	52.234	58.2782	64.216	54.9369	56.4613	0.999885	0.000114951
ENSMUSG00000020894	Vamp2	3809	11	69088490	69092384	1	4968	4988	5361	5863	7777	5083	52.5448	53.4777	58.5849	57.8125	71.2401	44.8272	56.4145	0.999885	0.000115121
ENSMUSG00000021390	Ogn	2540	13	49608071	49624500	1	3954	3117	2560	3708	3838	5718	62.7137	50.1141	41.9524	54.83	52.7223	75.6211	56.3256	0.999885	0.000115446
ENSMUSG00000027162	Lin7c	4521	2	109890853	109901003	1	5622	5926	5267	6481	10099	7179	50.0975	53.5284	48.493	53.8419	77.9412	53.3411	56.2072	0.999884	0.000115881
ENSMUSG00000044894	Uqcrq	1831	11	53427922	53430831	-1	3146	3249	3209	3163	504	2585	69.2197	72.4634	72.9511	64.8819	9.60429	47.4247	56.0908	0.999884	0.000116311
ENSMUSG00000018770	Atp5g3	2181	2	73908447	73911326	-1	3432	3183	2799	3799	2592	3451	63.3944	59.5989	53.4193	65.4224	41.467	53.1523	56.0757	0.999884	0.000116367
ENSMUSG00000030096	Slc6a6	6169	6	91684067	91759063	1	8240	8312	7430	8842	11501	10728	53.8111	55.0234	50.1331	53.833	65.0495	58.4166	56.0445	0.999884	0.000116483
ENSMUSG00000028927	Padi2	5013	4	140906344	140952586	1	6669	6869	7572	7771	8298	7111	53.5948	55.9568	62.8729	58.2226	57.7562	47.6503	56.0089	0.999883	0.000116615
ENSMUSG00000022336	Eif3e	1541	15	43250040	43282736	-1	1964	1898	1772	2444	3038	2668	51.345	50.298	47.8643	59.5677	68.7873	58.1588	56.0035	0.999883	0.000116636
ENSMUSG00000053012	Krcc1	1748	6	71272019	71285318	1	2131	2067	1965	2419	4306	2791	49.1136	48.2899	46.792	51.9765	85.952	53.6353	55.9599	0.999883	0.000116798
ENSMUSG00000068267	Cenpb	2722	2	131177291	131180012	-1	3709	3476	3718	3954	5727	3540	54.8944	52.1493	56.8554	54.5583	73.4112	43.6865	55.9259	0.999883	0.000116925
ENSMUSG00000030751	Psma1	2103	7	114264606	114276118	-1	2909	2967	2729	3384	3467	3087	55.7268	57.615	54.0151	60.4371	57.5225	49.3094	55.771	0.999882	0.000117506
ENSMUSG00000050912	Tmem123	3109	9	7764041	7794333	1	4312	4202	4025	4565	5459	4914	55.875	55.1941	53.8885	55.1484	61.2654	53.0942	55.7442	0.999882	0.000117607
ENSMUSG00000056313	1810011O10Rik	1331	8	24437616	24438946	-1	1950	1957	2057	1716	1646	2336	59.0223	60.044	64.329	48.423	43.1494	58.9559	55.6539	0.999882	0.000117949
ENSMUSG00000044408	1110002B05Rik	1363	12	54645374	54656572	-1	1908	1794	1737	2215	1932	2403	56.3952	53.7506	53.0462	61.0366	49.4578	59.223	55.4849	0.999881	0.000118592
ENSMUSG00000031628	Casp3	1455	8	46617449	46638706	1	1680	1583	1455	2783	3017	2392	46.5163	44.4299	41.6247	71.8394	72.3495	55.2244	55.3307	0.999881	0.000119184
ENSMUSG00000048231	H2-M10.4	1410	17	36458917	36462334	-1	1809	2276	2459	2223	1449	1937	51.6867	65.9189	72.5922	59.2152	35.8569	46.1469	55.2361	0.99988	0.000119549
ENSMUSG00000026234	Ncl	8257	1	86344719	86359455	-1	9646	9563	9236	11282	21058	12335	47.0635	47.2965	46.5599	51.3188	88.9852	50.1822	55.2344	0.99988	0.000119555
ENSMUSG00000022425	Enpp2	3473	15	54838898	54920146	-1	5161	4863	3949	4960	5336	6154	59.8671	57.1816	47.3296	53.6401	53.6086	59.523	55.1917	0.99988	0.000119721
ENSMUSG00000024844	Banf1	820	19	5364641	5366645	-1	1110	1015	1033	1373	1427	1195	54.5341	50.5486	52.4369	62.8882	60.7202	48.9538	55.0136	0.99988	0.000120415
ENSMUSG00000055093	Gm8430	526	6	122456882	122457407	1	322	976	812	1220	248	968	24.6621	75.7742	64.2571	87.1137	16.4509	61.819	55.0128	0.99988	0.000120418
ENSMUSG00000030105	Arl8b	2928	6	108783059	108823723	1	3651	3828	3555	4229	5757	4609	50.2343	53.3898	50.5381	54.2474	68.6038	52.8772	54.9818	0.999879	0.000120539
ENSMUSG00000047787	Flrt1	5859	19	7092014	7105729	-1	7238	8749	9159	8558	8872	8070	49.7685	60.9806	65.0692	54.8607	52.8349	46.2682	54.9637	0.999879	0.00012061
ENSMUSG00000032526	Deb1	517	9	121710389	121712921	1	771	848	817	762	253	992	60.0791	66.9827	65.7782	55.3576	17.0747	64.4546	54.9545	0.999879	0.000120647
ENSMUSG00000038014	Fam120a	5105	13	48879219	48968017	-1	6397	6728	6614	7183	9653	7847	50.4824	53.8204	53.9286	52.8473	65.9766	51.6345	54.7816	0.999879	0.000121328
ENSMUSG00000020088	Sar1a	2611	10	61680310	61693295	1	3562	3408	3365	3813	4770	3743	54.96	53.3028	53.645	54.8495	63.7433	48.1554	54.776	0.999879	0.000121351
ENSMUSG00000003402	Prkcsh	2013	9	22003035	22014219	1	2690	2890	3025	3208	2814	2687	53.8354	58.6288	62.5507	59.8554	48.7757	44.839	54.7475	0.999879	0.000121463
ENSMUSG00000029291	Rufy3	3986	5	88583574	88642671	1	4680	5014	5166	5751	8611	5478	47.3007	51.3694	53.9471	54.1899	75.3771	46.1655	54.7249	0.999878	0.000121553
ENSMUSG00000022451	Twf1	3054	15	94577951	94589889	-1	3945	4306	4120	4735	4547	4742	52.04	57.5787	56.1538	58.2322	51.9492	52.1585	54.6854	0.999878	0.00012171
ENSMUSG00000051695	Pcbp1	1673	6	86524499	86526171	-1	2529	2314	2277	2554	2199	2508	60.8993	56.4839	56.6523	57.3373	45.8619	50.3575	54.5987	0.999878	0.000122056
ENSMUSG00000062081	Gm6055	671	14	48079136	48079806	-1	861	1003	1028	1270	439	1141	51.694	61.0429	63.7707	71.0876	22.8279	57.121	54.5907	0.999878	0.000122088
ENSMUSG00000030275	Etnk1	6429	6	143167230	143208542	1	7721	7884	7388	8187	15483	9440	48.3826	50.0795	47.8337	47.8293	84.0301	49.3243	54.5799	0.999878	0.000122131
ENSMUSG00000019179	Mdh2	2089	5	135778480	135790398	1	2876	2850	3004	3261	3000	2930	55.4638	55.7139	59.8566	58.6307	50.1079	47.1153	54.4814	0.999877	0.000122527
ENSMUSG00000036275	9530068E07Rik	3296	11	52396428	52408728	1	4460	4308	4250	5152	5325	4921	54.5139	53.3759	53.6726	58.7085	56.371	50.1532	54.4658	0.999877	0.000122589
ENSMUSG00000036199	Ndufa13	1243	8	69894188	69902558	-1	1759	1928	1746	2525	667	1924	57.0104	63.3422	58.4687	76.2962	18.7231	51.9956	54.306	0.999877	0.000123235
ENSMUSG00000091639	Gm3756	297	9	31936459	31936755	-1	509	389	446	414	339	426	69.0432	53.4872	62.5071	52.3548	39.826	48.1821	54.2334	0.999876	0.000123531
ENSMUSG00000046341	Gm11223	971	4	69925201	69926171	-1	1319	1282	1445	1684	879	1674	54.7249	53.917	61.944	65.1381	31.5859	57.912	54.2037	0.999876	0.000123652
ENSMUSG00000028464	Tpm2	2909	4	43514711	43523765	-1	5062	3933	3581	4357	2884	4968	70.1032	55.2125	51.2403	56.2544	34.5919	57.3681	54.1284	0.999876	0.00012396
ENSMUSG00000039542	Ncam1	3899	9	49504361	49798922	-1	4841	5344	5412	5912	6386	5401	50.0197	55.9719	57.777	56.95	57.1477	46.5322	54.0664	0.999876	0.000124214
ENSMUSG00000003051	Elf3	2000	1	135253574	135258472	-1	3101	2490	2161	4292	2413	2574	62.4642	50.8424	44.9754	80.6013	42.0969	43.2326	54.0355	0.999876	0.000124341
ENSMUSG00000094989	CT025645.1	579	13	72454762	72455340	-1	909	813	734	991	366	1112	63.2477	57.3415	52.7677	64.2847	22.0559	64.5147	54.0354	0.999876	0.000124342
ENSMUSG00000059119	Nap1l4	2283	7	143513579	143549090	-1	3050	2908	2968	3353	3949	3302	53.8212	52.017	54.1139	55.162	60.3538	48.5852	54.0088	0.999876	0.000124451
ENSMUSG00000035212	Leprot	1898	4	101647718	101659364	1	2519	2348	2311	3013	3253	2811	53.4677	50.5195	50.6821	59.6232	59.8014	49.7505	53.974	0.999875	0.000124595
ENSMUSG00000028266	Lmo4	3295	3	144188530	144205220	-1	3855	4170	4075	5300	5516	5337	47.1333	51.6818	51.4781	60.4134	58.4106	54.4094	53.9211	0.999875	0.000124814
ENSMUSG00000037419	Endod1	4470	9	14353990	14381242	-1	6818	6267	5318	6392	6069	7163	61.4481	57.2544	49.5212	53.7083	47.3732	53.8294	53.8558	0.999875	0.000125085
ENSMUSG00000001924	Uba1	4819	X	20658326	20683179	1	6277	6331	6227	7000	8799	6420	52.4753	53.6503	53.7864	54.5574	63.7088	44.7518	53.8217	0.999875	0.000125227
ENSMUSG00000024587	Nars	2632	18	64499665	64516557	-1	3178	3060	2874	3559	6218	3731	48.6438	47.478	45.4518	50.7872	82.4305	47.6181	53.7349	0.999874	0.000125589
ENSMUSG00000031703	Itfg1	3355	8	85717557	85840949	-1	4176	4405	4174	4726	5823	5275	50.145	53.618	51.7858	52.9071	60.5588	52.8156	53.6384	0.999874	0.000125993
ENSMUSG00000004070	Hmox2	2217	16	4726361	4766742	1	2645	2994	3038	3731	2799	3536	48.0639	55.1497	57.0391	63.208	44.0515	53.5771	53.5149	0.999873	0.000126514
ENSMUSG00000094955	AC152922.1	78	10	43456424	43456501	-1	97	142	150	154	2	96	50.0999	74.3448	80.0474	74.1547	0.894661	41.3437	53.4809	0.999873	0.000126658
ENSMUSG00000001289	Pfdn5	1394	15	102326116	102331873	1	1940	2058	2148	2276	886	2346	56.0658	60.2892	64.139	61.3228	22.1766	56.5324	53.421	0.999873	0.000126912
ENSMUSG00000079111	Kdelr2	1846	5	143403820	143421900	1	2582	2575	2451	2595	2484	2839	56.3487	56.9643	55.2665	52.7981	46.9508	51.6614	53.3316	0.999873	0.000127293
ENSMUSG00000022619	Mapk8ip2	5700	15	89453913	89464468	1	6701	6943	7521	7477	12603	7033	47.3614	49.7427	54.9226	49.268	77.1476	41.4475	53.315	0.999873	0.000127364
ENSMUSG00000001687	Ubl3	2668	5	148504631	148552789	-1	3291	3474	3346	3814	4787	3840	49.6937	53.1742	52.2024	53.6917	62.6038	48.3479	53.2856	0.999873	0.00012749
ENSMUSG00000071659	Hnrnpul2	5726	19	8819401	8834142	1	6795	7177	6985	8322	11205	7980	47.8077	51.1857	50.7768	54.587	68.2785	46.8149	53.2418	0.999872	0.000127678
ENSMUSG00000017493	Igfbp4	4416	11	99041244	99054392	1	7378	5170	4844	6681	5988	7116	67.3083	47.81	45.6589	56.8231	47.3125	54.1302	53.1738	0.999872	0.00012797
ENSMUSG00000024516	Sec11c	3084	18	65800549	65817665	1	4242	4223	4420	4492	3130	5289	55.4135	55.9196	59.6566	54.7064	35.4122	57.6092	53.1196	0.999872	0.000128204
ENSMUSG00000013160	Atp6v0d1	1793	8	105524465	105566047	-1	2424	2396	2349	2860	2205	2764	54.4643	54.5712	54.5322	59.9099	42.9093	51.7834	53.0284	0.999871	0.000128599
ENSMUSG00000042312	S100a13	715	3	90514435	90524581	1	1267	1117	952	1219	245	1097	71.3888	63.7976	55.4219	64.0339	11.9559	51.5387	53.0228	0.999871	0.000128623
ENSMUSG00000031422	Morf4l2	3135	X	136732942	136743690	-1	4246	4040	3988	4705	4561	4734	54.5634	52.6261	52.9503	56.3683	50.7628	50.7251	52.9993	0.999871	0.000128725
ENSMUSG00000072049	Vmn2r121	3062	X	124127339	124135910	-1	2585	2993	2922	4803	7609	5349	34.0106	39.9171	39.7215	58.9142	86.7053	58.6813	52.9917	0.999871	0.000128758
ENSMUSG00000028070	Apoa1bp	905	3	88056523	88058495	-1	1250	1326	1263	1485	1020	1166	55.6443	59.8345	58.0905	61.6297	39.3255	43.2795	52.9674	0.999871	0.000128864
ENSMUSG00000019943	Atp2b1	7130	10	98915152	99026143	1	7506	8906	8565	9581	15917	9730	42.411	51.0094	50.0021	50.4701	77.8924	45.8412	52.9377	0.999871	0.000128994
ENSMUSG00000022186	Oxct1	3701	15	4026383	4155344	1	4623	4513	4176	5006	6908	5987	50.3227	49.797	46.9669	50.8024	65.1263	54.3404	52.8926	0.999871	0.00012919
ENSMUSG00000042029	Ncapg2	6604	12	116405402	116463531	1	6910	7949	7398	8248	15689	9730	42.1532	49.1544	46.6292	46.9088	82.8918	49.4924	52.8716	0.999871	0.000129282
ENSMUSG00000010095	Slc3a2	2958	19	8706882	8723369	-1	4074	4201	4113	3855	4636	3716	55.4858	57.9978	57.8777	48.9484	54.685	42.1998	52.8658	0.999871	0.000129308
ENSMUSG00000051853	Arf3	3837	15	98737621	98763214	-1	4429	4606	4594	5150	8725	4798	46.5022	49.0218	49.8368	50.4113	79.3408	42.005	52.853	0.999871	0.000129364
ENSMUSG00000031026	Trim66	10125	7	109449006	109508134	-1	11262	12821	12787	12663	21817	13694	44.8105	51.7111	52.5683	46.9736	75.1836	45.4326	52.78	0.99987	0.000129684
ENSMUSG00000035770	Dync1li2	4633	8	104417674	104443047	-1	5422	5489	5333	6532	9907	6247	47.1473	48.3825	47.9137	52.9537	74.611	45.2941	52.7171	0.99987	0.000129962
ENSMUSG00000030536	Iqgap1	7359	7	80711583	80803331	-1	8987	9783	9109	10010	13216	10369	49.1989	54.2888	51.5232	51.089	62.662	47.3315	52.6822	0.99987	0.000130115
ENSMUSG00000055447	Cd47	5277	16	49855618	49915010	1	6299	6787	6777	7527	8510	8128	48.0888	52.5228	53.4566	53.5732	56.2685	51.7403	52.6084	0.99987	0.000130443
ENSMUSG00000045690	Wdr89	2981	12	75630594	75669537	-1	5364	5540	4223	4674	377	3985	72.4913	75.8935	58.9671	58.8897	4.41268	44.9054	52.5933	0.999869	0.000130509
ENSMUSG00000039630	Hnrnpu	5946	1	178323074	178337797	-1	6597	6452	5815	7670	15827	7863	44.6973	44.3125	40.7076	48.4488	92.8746	44.4218	52.5771	0.999869	0.000130582
ENSMUSG00000054428	Atpif1	1441	4	132530555	132533659	-1	1868	1930	2077	2904	771	2294	52.2243	54.6953	59.9961	75.6912	18.6687	53.4764	52.4587	0.999869	0.00013111
ENSMUSG00000051663	Pcdhb1	2457	18	37264998	37267454	1	2789	3098	3034	3252	4937	3256	45.7302	51.4912	51.3998	49.7116	70.1102	44.5155	52.1598	0.999868	0.000132458
ENSMUSG00000027423	Snx5	4177	2	144250123	144270906	-1	4806	5215	5212	5688	7350	6262	46.3531	50.9855	51.9386	51.1455	61.3968	50.3595	52.0298	0.999867	0.000133051
ENSMUSG00000021361	Tmem14c	945	13	41016250	41022575	1	1286	1397	1270	1550	743	1450	54.8237	60.3701	55.94	61.6045	27.4334	51.5429	51.9524	0.999867	0.000133406
ENSMUSG00000002222	Rmnd5a	6783	6	71388634	71440637	-1	7754	7958	8015	8912	13274	10273	46.0536	47.9114	49.185	49.3476	68.2815	50.8754	51.9424	0.999867	0.000133452
ENSMUSG00000029661	Col1a2	12136	6	4504814	4541543	1	16514	14506	13864	18057	18127	18933	54.8196	48.8123	47.5514	55.8834	52.1163	52.4054	51.9314	0.999866	0.000133503
ENSMUSG00000043716	Rpl7	2687	1	16101295	16104662	-1	3377	3404	3366	3581	3914	4469	50.6317	51.7343	52.1431	50.0552	50.8249	55.8695	51.8765	0.999866	0.000133756
ENSMUSG00000024853	Sf3b2	3231	19	5273923	5295455	-1	4166	4124	4191	4490	5138	4363	51.9447	52.1241	53.9922	52.1942	55.4856	45.3608	51.8503	0.999866	0.000133877
ENSMUSG00000066245	Gm10156	462	7	107863039	107863500	1	596	648	644	870	256	726	51.9713	57.2783	58.0223	70.7277	19.334	52.787	51.6868	0.999865	0.000134637
ENSMUSG00000024743	Syt7	6966	19	10389090	10453181	1	8198	9117	9574	10461	10095	9340	47.4115	53.4473	57.2085	56.403	50.5645	45.0397	51.6791	0.999865	0.000134672
ENSMUSG00000022452	1500032L24Rik	1077	15	82338959	82349091	1	1707	1388	1452	1745	962	1456	63.8524	52.6297	56.1179	60.8544	31.1661	45.4128	51.6722	0.999865	0.000134704
ENSMUSG00000039361	Picalm	4174	7	90130232	90209447	1	4909	4957	4631	5630	8265	5989	47.3805	48.498	46.182	50.6604	69.0897	48.1986	51.6682	0.999865	0.000134723
ENSMUSG00000033022	Cdo1	1530	18	46713205	46728342	-1	2239	1971	1983	1978	1805	2492	58.9552	52.6081	53.9488	48.5565	41.1632	54.7128	51.6574	0.999865	0.000134774
ENSMUSG00000037361	0610009D07Rik	1115	12	4817608	4827658	1	1395	1598	1538	1855	813	1840	50.4033	58.5274	57.4159	62.4858	25.4413	55.4339	51.6179	0.999865	0.000134958
ENSMUSG00000071655	Ubxn1	1068	19	8871559	8875663	1	1437	1412	1457	1523	1354	1490	54.2057	53.9909	56.7857	53.5601	44.2355	46.8649	51.6071	0.999865	0.000135009
ENSMUSG00000024099	Ndufv2	1990	17	66078795	66101559	-1	2444	2654	2388	3018	2629	3079	49.4775	54.4634	49.9496	56.9611	46.0957	51.9744	51.4869	0.999864	0.000135574
ENSMUSG00000001472	Tcf25	3765	8	123373824	123404173	1	5000	5003	5145	5283	4933	5102	53.5013	54.2653	56.8815	52.7021	45.7161	45.5206	51.4312	0.999864	0.000135837
ENSMUSG00000062381	Vps28	885	15	76622088	76626027	-1	1164	1198	1186	1442	892	1262	52.987	55.2803	55.7817	61.1976	35.1678	47.9014	51.386	0.999864	0.000136051
ENSMUSG00000019877	Serinc1	5150	10	57515774	57532530	-1	6311	6611	5831	6947	8561	7665	49.3685	52.4224	47.1288	50.6644	58.0017	49.9962	51.2637	0.999863	0.000136633
ENSMUSG00000004771	Rab11a	2992	9	64715299	64737758	-1	3760	3582	3385	4165	5216	4253	50.6274	48.8901	47.0921	52.2837	60.8274	47.7492	51.245	0.999863	0.000136723
ENSMUSG00000030007	Cct7	2452	6	85451505	85468477	1	3050	3122	3105	3717	3492	3346	50.1116	51.9959	52.7099	56.9357	49.6909	45.8393	51.2139	0.999863	0.000136871
ENSMUSG00000025871	4833439L19Rik	3187	13	54551218	54565435	-1	4284	4258	4212	4499	3614	4785	54.1535	54.5608	55.0119	53.0208	39.5666	50.435	51.1248	0.999863	0.000137299
ENSMUSG00000025823	Pdia4	2480	6	47796142	47813512	-1	3310	2709	2696	3233	4989	3235	53.7695	44.6082	45.25	48.9628	70.1916	43.8183	51.1001	0.999863	0.000137418
ENSMUSG00000008475	Arpc5	2276	1	152766542	152775597	1	2972	2693	2500	3287	3798	3195	52.6061	48.3194	45.7213	54.2425	58.2245	47.1554	51.0449	0.999862	0.000137684
ENSMUSG00000021127	Zfp36l1	2984	12	80107760	80113013	-1	3940	3294	2043	4043	7550	3572	53.1933	45.0798	28.4984	50.8882	88.2818	40.211	51.0254	0.999862	0.000137778
ENSMUSG00000024966	Stip1	2173	19	7020696	7040026	-1	2885	2661	2905	3051	2962	2980	53.4867	50.0083	55.6464	52.7345	47.5607	46.0669	50.9173	0.999862	0.000138303
ENSMUSG00000083626	Gm4459	468	7	139659688	139660155	-1	764	665	625	773	195	683	65.7668	58.0274	55.5885	62.0363	14.5382	49.0238	50.8302	0.999861	0.000138728
ENSMUSG00000015759	Cnih	1570	14	46775582	46788411	-1	1801	1833	1786	2323	2507	2449	46.214	47.6782	47.3514	55.5728	55.7157	52.3988	50.8218	0.999861	0.000138769
ENSMUSG00000060992	Copz1	1669	15	103272911	103299862	1	2100	2065	2179	2176	2498	2390	50.69	50.5267	54.344	48.9683	52.2227	48.1032	50.8091	0.999861	0.000138831
ENSMUSG00000022234	Cct5	2809	15	31590800	31601847	-1	3522	3662	3668	4147	3308	4175	50.5123	53.2382	54.3536	55.4491	41.0901	49.9272	50.7618	0.999861	0.000139063
ENSMUSG00000022257	Laptm4b	1897	15	34238026	34284295	1	2655	2483	2175	2509	2728	2655	56.3841	53.4523	47.7246	49.6759	50.1765	47.0143	50.7379	0.999861	0.00013918
ENSMUSG00000049353	Rd3	4267	1	191977373	191988282	1	4921	5833	5972	6314	5569	5285	46.4612	55.8247	58.257	55.5769	45.5384	41.6059	50.544	0.99986	0.000140138
ENSMUSG00000029640	Usp12	4639	5	146734809	146795006	-1	4959	5638	5825	6505	8162	6059	43.0655	49.6315	52.2664	52.6666	61.3897	43.8742	50.4823	0.99986	0.000140445
ENSMUSG00000078137	Gm1337	4861	2	118699103	118703963	-1	5567	6278	6352	6143	9060	5308	46.1376	52.7415	54.3921	47.4643	65.0318	36.6807	50.408	0.999859	0.000140817
ENSMUSG00000027820	Mme	4240	3	63295872	63382231	1	5118	4711	4397	4958	7981	6928	48.6288	45.3737	43.1659	43.9191	65.6772	54.8876	50.2754	0.999859	0.000141483
ENSMUSG00000094594	AC101687.1	555	8	79680266	79680824	-1	789	689	700	755	626	835	57.2721	50.6971	52.4996	51.0936	39.3554	50.5389	50.2428	0.999858	0.000141647
ENSMUSG00000027775	Mfsd1	2978	3	67582768	67604231	1	3196	3275	3199	3924	6416	3889	43.2356	44.9101	44.7137	49.4899	75.1732	43.8678	50.2317	0.999858	0.000141703
ENSMUSG00000033793	Atp6v1h	1976	1	5083173	5162549	1	2242	2434	2253	2670	3329	2844	45.7097	50.3026	47.4597	50.7501	58.7828	48.3476	50.2254	0.999858	0.000141735
ENSMUSG00000031796	Gtl3	1292	8	95420252	95434869	-1	1598	1724	1702	1943	1402	1827	49.828	54.4919	54.8337	56.4837	37.8624	47.5016	50.1669	0.999858	0.000142032
ENSMUSG00000028478	Clta	1800	4	44004452	44032846	1	2375	2262	2327	2620	2087	2437	53.1558	51.3189	53.8114	54.669	40.4551	45.4795	49.8149	0.999856	0.000143835
ENSMUSG00000054808	Actn4	5026	7	28893248	28962340	-1	6452	6075	6247	6650	8177	5899	51.7167	49.3606	51.7368	49.6949	56.7668	39.4265	49.7837	0.999856	0.000143997
ENSMUSG00000030357	Fkbp4	2795	6	128429735	128438677	-1	3685	3369	3193	3585	4745	3428	53.1147	49.2239	47.5519	48.1748	59.2349	41.1995	49.7499	0.999856	0.000144172
ENSMUSG00000031299	Pdha1	3774	X	160122209	160138413	-1	4344	4379	4101	4878	6584	5603	46.3711	47.3838	45.2312	48.5459	60.8711	49.8714	49.7124	0.999856	0.000144367
ENSMUSG00000068747	Sort1	7560	3	108284091	108361511	1	8554	8852	8938	9357	13854	10133	45.5834	47.8164	49.2118	46.4866	63.9406	45.0245	49.6772	0.999855	0.000144551
ENSMUSG00000024072	Yipf4	2133	17	74489493	74500277	1	2606	2503	2424	2575	3555	3164	49.2201	47.9211	47.3034	45.3418	58.153	49.8285	49.628	0.999855	0.000144808
ENSMUSG00000030663	1110004F10Rik	1495	7	116093301	116105210	1	1831	1963	1870	1983	2044	2011	49.3408	53.6212	52.0656	49.8189	47.7049	45.1859	49.6229	0.999855	0.000144835
ENSMUSG00000055065	Ddx17	4761	15	79527707	79546741	-1	5748	5331	4774	5815	10224	5782	48.6382	45.7265	41.7383	45.8737	74.9283	40.7955	49.6168	0.999855	0.000144867
ENSMUSG00000017466	Timp2	3896	11	118301069	118355740	-1	5413	4497	4477	5102	5091	6017	55.973	47.1369	47.832	49.1852	45.594	51.8792	49.6	0.999855	0.000144954
ENSMUSG00000037280	Galnt6	3871	15	100691813	100729376	-1	4485	4517	5082	5427	6003	4770	46.6765	47.6523	54.6465	52.6562	54.1089	41.3931	49.5222	0.999855	0.000145363
ENSMUSG00000021576	Pdcd6	1524	13	74303121	74317326	-1	1796	2018	1988	2224	1674	2149	47.4767	54.0746	54.2978	54.8103	38.326	47.3679	49.3922	0.999854	0.000146049
ENSMUSG00000021803	Cdhr1	4303	14	37077850	37098311	-1	4575	5475	5673	5950	6408	5430	42.8331	51.9601	54.8772	51.9348	51.9606	42.3898	49.3259	0.999854	0.000146402
ENSMUSG00000050578	Mmp13	2675	9	7272514	7283333	1	2991	2897	2744	3288	5105	4062	45.0456	44.2264	42.6983	46.1658	66.5879	51.0092	49.2889	0.999853	0.000146599
ENSMUSG00000040462	Os9	4049	10	127094259	127121160	-1	5156	4750	5051	5180	6421	4965	51.3008	47.9074	51.9255	48.0501	55.3322	41.1912	49.2845	0.999853	0.000146622
ENSMUSG00000029426	Scarb2	2110	5	92443873	92505608	-1	2559	2685	2544	2662	2982	3012	48.8593	51.966	50.1863	47.3847	49.3115	47.9518	49.2766	0.999853	0.000146664
ENSMUSG00000031375	Bgn	3563	X	73483602	73495933	1	5458	3934	3638	4563	4707	5526	61.7131	45.0895	42.5008	48.1002	46.0948	52.0988	49.2662	0.999853	0.00014672
ENSMUSG00000074489	Bglap-rs1	2629	3	88368616	88372743	-1	3496	3428	4127	3485	1616	4037	53.5723	53.2485	65.3423	49.788	21.4474	51.5823	49.1635	0.999853	0.00014727
ENSMUSG00000036427	Gpi1	4497	7	34202122	34230289	-1	5458	5529	5746	5962	6782	5308	48.8956	50.2089	53.1855	49.7945	52.6209	39.6498	49.0592	0.999852	0.000147832
ENSMUSG00000038991	Txndc5	4298	13	38500273	38528824	-1	5553	5543	5476	5696	5178	5709	52.05	52.6666	53.0332	49.7756	42.0357	44.6196	49.0301	0.999852	0.000147989
ENSMUSG00000022044	Stmn4	1916	14	66344296	66361680	1	2410	2296	2547	3001	1722	2751	50.6735	48.9366	55.333	58.8279	31.3589	48.2311	48.8935	0.999851	0.000148731
ENSMUSG00000080921	Rpl38-ps2	298	6	140746919	140747216	-1	790	198	335	717	43	152	106.8	27.1335	46.7928	90.3682	5.03472	17.134	48.8772	0.999851	0.00014882
ENSMUSG00000083669	Gm10169	541	7	29965100	29965640	-1	699	801	920	740	135	788	52.0522	60.4634	70.785	51.3744	8.70682	48.9284	48.7184	0.99985	0.000149691
ENSMUSG00000090581	Vmn2r6	2742	3	64537561	64565298	-1	2570	3461	3433	2997	5224	3485	37.7594	51.5456	52.1143	41.0518	66.4751	42.6941	48.6067	0.99985	0.000150309
ENSMUSG00000044217	Aqp5	1667	15	99590849	99594829	1	2492	1936	2202	2231	1241	2602	60.2243	47.4271	54.9835	50.2663	25.9752	52.4329	48.5516	0.999849	0.000150615
ENSMUSG00000000308	Ckmt1	2496	2	121357714	121363737	1	2742	2800	3210	3486	3893	3014	44.257	45.8111	53.5317	52.456	54.4206	40.5631	48.5066	0.999849	0.000150866
ENSMUSG00000085438	1700020I14Rik	8306	2	119594297	119607502	1	8677	8788	7959	9518	18576	11073	42.0859	43.2071	39.8857	43.0394	78.0339	44.7822	48.5057	0.999849	0.00015087
ENSMUSG00000061104	Gm10094	780	8	95825354	95826133	1	1041	1035	966	993	793	1109	53.767	54.188	51.5505	47.8153	35.4733	47.7606	48.4258	0.999849	0.000151317
ENSMUSG00000032463	Faim	1073	9	98986373	99002018	1	1140	1335	1148	1490	1704	1432	42.802	50.8088	44.5341	52.1554	55.4106	44.8307	48.4236	0.999849	0.00015133
ENSMUSG00000093402	Gm18588	492	3	68902267	68902758	-1	527	557	522	627	885	679	43.1524	46.2325	44.1627	47.8647	62.7627	46.3593	48.4224	0.999849	0.000151337
ENSMUSG00000024359	Hspa9	3932	18	34937414	34954357	-1	4281	4387	4079	4862	7720	5023	43.8623	45.5629	43.1808	46.4423	68.5057	42.9123	48.4111	0.999849	0.0001514
ENSMUSG00000020326	Ccng1	3512	11	40748552	40755311	-1	3906	3744	3598	4215	6672	4971	44.8061	43.535	42.6439	45.0771	66.2864	47.5468	48.3159	0.999848	0.000151935
ENSMUSG00000083679	Gm12892	1146	4	122008193	122009338	1	1361	1412	1601	1786	1156	1354	47.8446	50.3161	58.151	58.5342	35.1962	39.6887	48.2885	0.999848	0.00015209
ENSMUSG00000032249	Anp32a	3166	9	62341293	62378812	1	3676	3623	3801	4052	4890	4173	46.7761	46.732	49.9733	48.0697	53.8916	44.2762	48.2865	0.999848	0.000152101
ENSMUSG00000048578	Mlec	6010	5	115142981	115158179	-1	7223	6718	6804	6689	11236	7421	48.4175	45.6481	47.1238	41.8022	65.232	41.4782	48.2836	0.999848	0.000152117
ENSMUSG00000027506	Tpd52	4454	3	8928626	9004723	-1	4762	5107	4849	5876	7495	6112	43.0723	46.8245	45.3161	49.55	58.7144	46.0962	48.2623	0.999848	0.000152238
ENSMUSG00000028851	Nudc	1425	4	133532542	133545996	-1	1766	1771	1839	2024	1603	1796	49.927	50.7529	53.7177	53.3468	39.2502	42.3374	48.222	0.999848	0.000152466
ENSMUSG00000021037	Ahsa1	1347	12	87266746	87273997	1	1647	1511	1481	1764	2150	1728	49.259	45.8093	45.7655	49.1862	55.6922	43.0932	48.1342	0.999847	0.000152965
ENSMUSG00000016534	Lamp2	9552	X	38401357	38456454	-1	10731	10808	9965	11468	17018	13194	45.259	46.207	43.4244	45.0927	62.1638	46.3996	48.0911	0.999847	0.000153212
ENSMUSG00000040713	Creg1	2362	1	165763746	165775308	1	2797	2645	2805	3276	3120	3309	47.7059	45.7302	49.4315	52.0927	46.0891	47.0597	48.0182	0.999846	0.000153629
ENSMUSG00000072704	2700089E24Rik	2509	6	133105239	133107747	1	2805	2746	2617	2878	4313	3873	45.0393	44.6948	43.4164	43.0827	59.9794	51.8536	48.011	0.999846	0.00015367
ENSMUSG00000026895	Ndufa8	861	2	36036326	36049406	-1	1111	1063	1027	1266	1018	1009	51.9841	50.4182	49.6499	55.2259	41.2542	39.3659	47.983	0.999846	0.000153831
ENSMUSG00000021814	Anxa7	2965	14	20455261	20480133	-1	3337	3405	3362	3840	4448	4187	45.341	46.8975	47.198	48.6429	52.3436	47.4363	47.9765	0.999846	0.000153869
ENSMUSG00000061032	Rrp1	2008	10	78400362	78413043	-1	2470	2266	2393	2642	3199	2248	49.5556	46.0843	49.6055	49.4176	55.5871	37.6067	47.9761	0.999846	0.000153871
ENSMUSG00000078238	Gm12854	297	4	116067268	116067564	1	456	337	336	455	310	336	61.854	46.3373	47.0905	57.5397	36.419	38.0028	47.8739	0.999846	0.000154461
ENSMUSG00000020745	Pafah1b1	9620	11	74673949	74724670	-1	9731	10506	9501	11880	19790	12167	40.7513	44.5984	41.1098	46.3825	71.7784	42.4855	47.851	0.999845	0.000154594
ENSMUSG00000061666	Gdpd1	2336	11	87033867	87074062	-1	2537	2750	2964	3278	2776	3352	43.7529	48.0747	52.8148	52.7046	41.4639	48.2018	47.8355	0.999845	0.000154684
ENSMUSG00000082454	Gm12183	2011	11	48751760	48753770	-1	2131	2166	1899	2637	4024	2510	42.6904	43.9849	39.3064	49.2505	69.8183	41.927	47.8296	0.999845	0.000154718
ENSMUSG00000028745	Capzb	3299	4	139192899	139291818	1	4266	3702	3707	4269	4705	4298	52.0952	45.8259	46.7725	48.6022	49.7623	43.764	47.8037	0.999845	0.000154868
ENSMUSG00000021096	Ppm1a	2789	12	72761211	72794940	1	2853	2981	2952	3550	5193	3666	41.2109	43.6486	44.0574	47.8071	64.967	44.1546	47.6409	0.999844	0.000155819
ENSMUSG00000037033	Clca4	3361	3	144822623	144849357	-1	3244	4028	4242	4918	4534	4315	38.8841	48.9416	52.5355	54.9582	47.0691	43.1266	47.5858	0.999844	0.000156143
ENSMUSG00000018340	Anxa6	2930	11	54979108	55033445	-1	3761	3403	3484	3716	3871	3760	51.7124	47.4298	49.495	47.6344	46.0976	43.1075	47.5795	0.999844	0.00015618
ENSMUSG00000081400	Gm13680	793	2	83353157	83353949	-1	961	954	922	907	1158	1060	48.8213	49.1284	48.3959	42.9583	50.9517	44.9019	47.5262	0.999844	0.000156494
ENSMUSG00000023224	Serping1	2325	2	84765387	84775444	-1	3057	2565	2838	3299	2240	3420	52.9702	45.0528	50.8089	53.2932	33.6162	49.4124	47.5256	0.999844	0.000156498
ENSMUSG00000015143	Actn1	3805	12	80167542	80260371	-1	4767	4486	3865	4612	4885	6069	50.4719	48.1462	42.281	45.5247	44.7954	53.579	47.4664	0.999843	0.000156848
ENSMUSG00000062200	Vmn2r7	3637	3	64690660	64844765	-1	3519	4421	4326	3841	6836	4476	38.9794	49.6403	49.5101	39.6656	65.5816	41.3408	47.453	0.999843	0.000156928
ENSMUSG00000090063	Dlx6as1	4872	6	6820189	6869533	-1	4614	5555	5175	5763	9569	6200	38.1531	46.5622	44.2134	44.4277	68.5303	42.7481	47.4391	0.999843	0.00015701
ENSMUSG00000061527	Krt5	2190	15	101707070	101712891	-1	2335	2181	2242	2649	4886	2234	42.9539	40.6695	42.613	45.4308	77.8453	34.2666	47.2965	0.999842	0.000157861
ENSMUSG00000049832	Gm9840	502	17	35935462	35935963	-1	628	587	553	877	373	719	50.3982	47.752	45.8535	65.6158	25.9256	48.1125	47.2763	0.999842	0.000157982
ENSMUSG00000076432	Ywhaq	3061	12	21390071	21417637	-1	3654	3840	3982	4321	2371	4553	48.0911	51.2301	54.1488	53.0192	27.0266	49.9651	47.2468	0.999842	0.000158159
ENSMUSG00000007458	M6pr	4170	6	122308720	122317680	1	4791	5006	4921	5481	5636	5277	46.286	49.0243	49.1211	49.3669	47.1583	42.5093	47.2443	0.999842	0.000158174
ENSMUSG00000066152	Slc31a2	2033	4	62262562	62298411	1	2574	2286	2567	2874	1957	2847	51.0071	45.9194	52.558	53.096	33.5874	47.0416	47.2016	0.999842	0.000158431
ENSMUSG00000058927	Gm10053	949	19	24875686	24876634	1	1206	1244	1163	1710	336	1339	51.1965	53.5317	51.011	67.6772	12.3537	47.3966	47.1945	0.999842	0.000158474
ENSMUSG00000020372	Gnb2l1	5119	11	48800332	48806434	1	6306	6365	6397	7521	4259	7066	49.6282	50.7774	52.0166	55.1827	29.0299	46.3683	47.1672	0.999841	0.000158638
ENSMUSG00000004096	Cwc15	1111	9	14500617	14510577	1	1297	1320	1203	1470	1377	1635	47.0311	48.5196	45.0715	49.6954	43.2457	49.4352	47.1664	0.999841	0.000158643
ENSMUSG00000037334	H2-M1	1057	17	36670008	36672219	-1	985	1266	1356	1580	1286	1395	37.5423	48.912	53.3993	56.1429	42.4511	44.3335	47.1302	0.999841	0.000158862
ENSMUSG00000022427	Tomm22	1113	15	79670861	79672862	1	1378	1401	1392	1558	910	1595	49.8785	51.4044	52.0589	52.5757	28.5279	48.1391	47.0974	0.999841	0.00015906
ENSMUSG00000039676	Capsl	946	15	9436028	9466035	1	895	1061	983	1281	1592	1290	38.1146	45.8017	43.2527	50.8593	58.7185	45.8069	47.0923	0.999841	0.000159091
ENSMUSG00000022358	Fbxo32	6936	15	58175879	58214892	-1	6317	7291	7725	7693	15019	8120	36.6911	42.9274	46.3596	41.6581	75.5536	39.326	47.086	0.999841	0.00015913
ENSMUSG00000025410	Dctn2	1918	10	127266262	127281959	1	2376	2333	2415	2709	1873	2447	49.9065	49.6733	52.4106	53.0485	34.0732	42.8566	46.9948	0.99984	0.000159684
ENSMUSG00000036781	Rps27l	816	9	66946086	66949516	1	1181	890	719	1367	591	1312	58.3068	44.5407	36.6766	62.9203	25.2709	54.0102	46.9543	0.99984	0.000159932
ENSMUSG00000003458	Ncstn	3975	1	172066013	172082795	-1	4528	4771	5037	5320	4633	5092	45.8911	49.015	52.7455	50.2675	40.6676	43.0312	46.9363	0.99984	0.000160041
ENSMUSG00000026175	Vil1	3551	1	74409376	74435559	1	3719	4286	4502	4724	4927	4086	42.1925	49.29	52.7722	49.9657	48.4122	38.6527	46.8809	0.99984	0.000160381
ENSMUSG00000038583	Pln	2480	10	53337686	53345999	1	3377	3359	2289	2897	2152	4297	54.8578	55.3115	38.4189	43.8742	30.2771	58.2031	46.8238	0.999839	0.000160733
ENSMUSG00000025132	Arhgdia	2258	11	120578104	120581624	-1	2780	2502	2574	3113	3038	2675	49.5998	45.2502	47.4499	51.7807	46.9447	39.7953	46.8034	0.999839	0.000160858
ENSMUSG00000087035	BC052486	2219	2	151679361	151686339	-1	2222	2623	2526	2925	3615	2536	40.3409	48.2723	47.3835	49.5087	56.8426	38.3906	46.7898	0.999839	0.000160942
ENSMUSG00000026021	Sumo1	1736	1	59639434	59670834	-1	1674	2025	1851	1988	2611	2757	38.8477	47.6357	44.3821	43.011	52.4784	53.3482	46.6172	0.999838	0.000162014
ENSMUSG00000005469	Prkaca	2293	8	83972978	83996445	1	2681	2612	2975	3030	2542	2971	47.1034	46.5185	54.005	49.6308	38.6807	43.5242	46.5771	0.999838	0.000162264
ENSMUSG00000037351	Actr1b	3186	1	36699202	36714422	-1	3820	3752	4003	4496	3349	3870	48.3033	48.0921	52.2987	53.0021	36.6769	40.8035	46.5294	0.999837	0.000162562
ENSMUSG00000020152	Actr2	5204	11	20062304	20112913	-1	5416	5213	4608	6196	10747	6603	41.9277	40.9079	36.8575	44.7184	72.0565	42.6223	46.515	0.999837	0.000162653
ENSMUSG00000036745	Ttll7	8105	3	146852367	146984009	1	7966	8869	7991	9492	15461	10425	39.5956	44.6867	41.0392	43.9863	66.5591	43.2071	46.5123	0.999837	0.00016267
ENSMUSG00000024083	Pja2	4740	17	64281005	64331916	-1	5009	5088	4675	5439	8689	6268	42.5728	43.8355	41.0539	43.0976	63.9609	44.4205	46.4902	0.999837	0.000162809
ENSMUSG00000095762	Gm16378	342	8	122841731	122842072	1	340	487	506	415	236	503	40.0509	58.1514	61.585	45.5758	24.0774	49.4054	46.4743	0.999837	0.000162909
ENSMUSG00000026335	Pam	7998	1	97795114	98095646	-1	8801	8631	9023	10167	11977	10268	44.3312	44.0694	46.9592	47.7446	52.2504	43.1258	46.4134	0.999837	0.000163293
ENSMUSG00000029169	Dhx15	3009	5	52150209	52190519	-1	3353	3208	3066	3603	4973	4020	44.8922	43.5381	42.4132	44.9733	57.6659	44.8783	46.3935	0.999837	0.000163419
ENSMUSG00000052305	Hbb-b1	863	7	103826534	103828096	-1	1784	1389	768	403	938	941	83.2805	65.7277	37.0426	17.5391	37.9241	36.6278	46.357	0.999836	0.00016365
ENSMUSG00000025743	Sdc3	5989	4	130792537	130826319	1	6456	6659	7245	7860	8791	6853	43.4279	45.4058	50.3541	49.2925	51.2162	38.4378	46.3557	0.999836	0.000163658
ENSMUSG00000033940	6720456B07Rik	1092	6	113604772	113616948	1	1234	1204	1198	1441	1580	1344	45.5252	45.0257	45.6651	49.5626	50.4844	41.3437	46.2678	0.999836	0.000164217
ENSMUSG00000002524	Puf60	1912	15	76070184	76080946	-1	2295	2218	2186	2493	2575	2179	48.3564	47.373	47.5897	48.9719	46.9908	38.2826	46.2607	0.999836	0.000164262
ENSMUSG00000095690	AC129188.1	657	19	7398421	7399077	-1	781	852	824	873	632	801	47.89	52.958	52.2051	49.907	33.5641	40.9543	46.2464	0.999836	0.000164353
ENSMUSG00000054619	Mettl7a1	1883	15	100304817	100314348	1	2300	2191	1960	2118	2651	2576	49.2081	47.517	43.3268	42.2462	49.1227	45.9545	46.2292	0.999836	0.000164463
ENSMUSG00000053907	Mat2a	2804	6	72432799	72439558	-1	3357	3086	2739	3202	4936	3242	48.2317	44.9443	40.6598	42.89	61.4215	38.8389	46.1644	0.999835	0.000164878
ENSMUSG00000031840	Rab3a	2226	8	70754679	70758677	1	2650	3071	3268	2972	1463	2544	47.9601	56.3393	61.1093	50.146	22.932	38.3906	46.1462	0.999835	0.000164994
ENSMUSG00000063412	Gm10131	594	8	34111143	34111736	-1	702	689	697	921	564	735	47.6113	47.3685	48.8424	58.2352	33.1296	41.5655	46.1254	0.999835	0.000165128
ENSMUSG00000036606	Plxnb2	7119	15	89155549	89171120	-1	7861	8064	8323	9109	10257	8262	44.4855	46.2582	48.6644	48.0578	50.2718	38.9851	46.1205	0.999835	0.00016516
ENSMUSG00000028559	Osbpl9	7006	4	109061145	109202272	-1	6942	8027	7495	8136	11975	8761	39.9185	46.7886	44.5299	43.6168	59.6388	42.0065	46.0832	0.999835	0.0001654
ENSMUSG00000027002	Nckap1	4964	2	80500512	80581380	-1	5226	5278	5002	5754	8809	6378	42.4128	43.4205	41.9433	43.5362	61.9182	43.1604	46.0652	0.999834	0.000165516
ENSMUSG00000032336	Nptn	6168	9	58582240	58657955	1	6686	6561	6015	7698	9585	8723	43.6698	43.4393	40.5921	46.8755	54.2214	47.5066	46.0508	0.999834	0.000165609
ENSMUSG00000022437	Samm50	1673	15	84192233	84214303	1	1849	1684	1761	2235	2705	2002	44.5246	41.1058	43.8141	50.1758	56.415	40.1976	46.0388	0.999834	0.000165686
ENSMUSG00000074238	Ap1ar	2391	3	127807264	127837492	-1	2472	2609	2496	2959	3912	3033	41.6513	44.5607	43.4526	46.4813	57.0877	42.6113	45.9741	0.999834	0.000166105
ENSMUSG00000020018	Snrpf	861	10	93583029	93589706	-1	838	1422	1092	1386	77	1345	39.2103	67.4456	52.7923	60.4606	3.1204	52.4749	45.9173	0.999834	0.000166474
ENSMUSG00000020733	Slc9a3r1	1925	11	115163341	115181181	1	2359	2221	2253	2527	2322	2212	49.3693	47.1167	48.7171	49.3046	42.0876	38.6	45.8659	0.999833	0.00016681
ENSMUSG00000020788	Atp2a3	5281	11	72961169	72993044	1	7254	5928	6133	5766	6035	6980	55.3376	45.8405	48.3401	41.0082	39.8735	44.3988	45.7998	0.999833	0.000167242
ENSMUSG00000027131	Tmem85	1052	2	112363011	112368027	-1	1155	1245	1198	1483	1129	1371	44.2309	48.3293	47.4015	52.9466	37.4456	43.7778	45.6886	0.999832	0.000167974
ENSMUSG00000024900	Cpt1a	4300	19	3323301	3385732	1	4476	4826	4742	4864	7290	4962	41.9354	45.8327	45.9033	42.4852	59.1537	38.7633	45.6789	0.999832	0.000168037
ENSMUSG00000027824	Vmn2r1	2739	3	64081642	64105458	1	2570	3031	2923	3318	4726	3266	37.8008	45.1909	44.4209	45.4985	60.2039	40.055	45.5283	0.999831	0.000169037
ENSMUSG00000069769	Msi2	10405	11	88339382	88718513	-1	11374	11602	11202	12708	14804	13344	44.0383	45.5353	44.813	45.872	49.6432	43.0801	45.497	0.999831	0.000169246
ENSMUSG00000015291	Gdi1	4296	X	74304998	74311862	1	4652	4952	4679	5524	6212	4858	43.6249	47.0732	45.3356	48.295	50.4534	37.9862	45.4614	0.999831	0.000169485
ENSMUSG00000027997	Casp6	1676	3	129901425	129914103	1	1628	1748	1875	1970	2917	1967	39.1327	42.5916	46.567	44.1474	60.7275	39.4242	45.4317	0.99983	0.000169683
ENSMUSG00000027602	Map1lc3a	1181	2	155276297	155278073	1	1592	1436	1391	1743	733	1489	54.3066	49.6548	49.0262	55.4319	21.6559	42.3523	45.4046	0.99983	0.000169865
ENSMUSG00000070425	Trpc2	8549	7	102065511	102096864	1	8668	10630	10910	10911	9923	9948	40.8473	50.7779	53.1203	47.936	40.4996	39.0889	45.3783	0.99983	0.000170042
ENSMUSG00000062762	Ei24	2285	9	36779159	36797393	-1	2382	2458	2480	2615	3595	2941	41.9967	43.9291	45.1769	42.9831	54.8954	43.2356	45.3695	0.99983	0.000170102
ENSMUSG00000096445	Dcpp1	617	17	23880876	23882853	1	1360	136	256	583	1414	758	88.8	9.00142	17.2705	35.4892	79.9627	41.2683	45.2987	0.999829	0.00017058
ENSMUSG00000028484	Psip1	5082	4	83455680	83486459	-1	4700	5133	4795	5910	9687	6585	37.2583	41.2471	39.274	43.6783	66.5086	43.5265	45.2488	0.999829	0.000170918
ENSMUSG00000004535	Tax1bp1	6609	6	52713729	52766780	1	6836	6747	6390	7600	11492	8622	41.6702	41.69	40.2454	43.1907	60.6713	43.8233	45.2151	0.999829	0.000171146
ENSMUSG00000023966	Rsph9	1602	17	46122035	46144216	-1	1736	2057	1981	2335	1188	2050	43.6563	52.4359	51.4722	54.744	25.8748	42.9857	45.1948	0.999829	0.000171284
ENSMUSG00000019054	Fis1	1714	5	136953275	136966234	1	2114	2183	2300	2256	1003	2207	49.6882	52.0116	55.8557	49.4357	20.418	43.2538	45.1105	0.999828	0.00017186
ENSMUSG00000005881	Ergic3	2121	2	156008045	156018279	1	2443	2381	2472	2733	2695	2339	46.4026	45.8433	48.513	48.3962	44.3344	37.0444	45.089	0.999828	0.000172007
ENSMUSG00000030157	Clec2d	1213	6	129180615	129186534	1	1231	1735	1034	2191	338	2078	40.8843	58.4111	35.4822	67.8413	9.72252	57.5463	44.9813	0.999827	0.000172748
ENSMUSG00000030754	Copb1	3315	7	114215559	114254680	-1	3584	3638	3375	3643	5239	4208	43.5556	44.8163	42.378	41.2751	55.1427	42.6407	44.9681	0.999827	0.000172839
ENSMUSG00000018042	Cyb5r3	4298	15	83153494	83172592	-1	4814	4722	5051	5144	5531	5209	45.1231	44.8659	48.9172	44.9518	44.9015	40.7118	44.9119	0.999827	0.000173228
ENSMUSG00000037710	Cisd1	1084	10	71330480	71344954	-1	1320	1351	1402	1498	508	1527	49.0573	50.8959	53.8356	51.9033	16.3515	47.3197	44.8939	0.999827	0.000173353
ENSMUSG00000025381	Cnpy2	1017	10	128322459	128327187	1	1263	1256	1221	1297	777	1340	50.0313	50.4343	49.9741	47.8996	26.6577	44.2605	44.8763	0.999827	0.000173475
ENSMUSG00000032050	Rdx	4841	9	52047150	52088737	1	4904	5023	4721	5247	8647	6109	40.8108	42.3726	40.5929	40.7088	62.3237	42.3904	44.8665	0.999826	0.000173543
ENSMUSG00000063065	Mapk3	2163	7	126759601	126765819	1	2496	2480	2448	2891	2612	2327	46.4887	46.8222	47.1092	50.2	42.1347	36.1387	44.8156	0.999826	0.000173897
ENSMUSG00000068290	Ddrgk1	2084	2	130653960	130664659	-1	2321	2325	2448	2609	2682	2286	44.868	45.5598	48.895	47.0207	44.9039	36.8477	44.6825	0.999825	0.000174829
ENSMUSG00000020803	Txndc17	1324	11	72207547	72210015	1	1589	1594	1558	1773	1066	1701	48.3499	49.1652	48.9813	50.296	28.0926	43.1568	44.6736	0.999825	0.000174892
ENSMUSG00000062933	Gm10123	736	9	96895617	96896352	1	627	827	492	1589	520	1189	34.3201	45.8865	27.8252	81.0884	24.6518	54.2671	44.6732	0.999825	0.000174895
ENSMUSG00000033047	Eif3l	1893	15	79075223	79094400	1	2261	2231	2139	2393	1854	2428	48.1182	48.1289	47.0339	47.4793	34.1729	43.0854	44.6698	0.999825	0.000174918
ENSMUSG00000031791	Tmem38a	2094	8	72572103	72587282	1	2160	2446	2437	2647	2652	2379	41.5563	47.702	48.4428	47.4777	44.1896	38.1637	44.5887	0.999825	0.000175491
ENSMUSG00000036915	Kirrel2	3939	7	30447534	30457690	-1	4212	5589	4218	5154	4869	3454	43.0786	57.9436	44.5729	49.1441	43.1298	29.4557	44.5541	0.999824	0.000175735
ENSMUSG00000028111	Ctsk	1482	3	95499286	95509362	1	1667	1612	1438	1985	1825	1937	45.3155	44.4195	40.3888	50.3066	42.9673	43.905	44.5505	0.999824	0.000175761
ENSMUSG00000025613	Cct8	3088	16	87483326	87495873	-1	3156	3203	3054	3741	5027	3687	41.1736	42.3581	41.1664	45.5012	56.8008	40.1078	44.518	0.999824	0.000175992
ENSMUSG00000061477	Rps7	961	12	28630847	28635953	-1	1202	1064	1298	996	877	1267	50.3895	45.2142	56.2214	38.9268	31.8419	44.288	44.4803	0.999824	0.00017626
ENSMUSG00000001794	Capns1	2397	7	30186942	30195164	-1	2686	2429	2464	3130	3627	2543	45.1437	41.3825	42.7881	49.0443	52.7962	35.6378	44.4654	0.999824	0.000176366
ENSMUSG00000081999	Gm13461	662	2	41987473	41988829	-1	665	663	642	778	1265	672	40.469	40.899	40.3671	44.1402	66.6739	34.0992	44.4414	0.999823	0.000176537
ENSMUSG00000022403	St13	3457	15	81363669	81400077	-1	3572	3559	3332	3799	5643	4565	41.6266	42.0422	40.1196	41.2746	56.9553	44.3582	44.3961	0.999823	0.000176861
ENSMUSG00000021282	Eif5	4061	12	111538101	111546753	1	4099	3888	3531	4564	7533	5257	40.6635	39.0976	36.1922	42.211	64.7229	43.4848	44.3953	0.999823	0.000176866
ENSMUSG00000001017	2500003M10Rik	3637	3	90498956	90509498	-1	3917	4104	3848	4402	4699	4528	43.388	46.0809	44.0395	45.4589	45.0801	41.8211	44.3114	0.999823	0.000177469
ENSMUSG00000014077	1500003O03Rik	3499	2	119547697	119587027	1	3515	3591	3643	4228	5215	4388	40.4707	41.911	43.3377	45.3841	52.0036	42.1265	44.2056	0.999822	0.000178233
ENSMUSG00000025739	Gng13	773	17	25717171	25719406	1	1548	677	1005	1321	48	651	80.6772	35.7657	54.1174	64.1853	2.16663	28.2901	44.2004	0.999822	0.000178271
ENSMUSG00000017831	Rab5a	2357	17	53479234	53507671	1	2178	2210	2183	2763	4347	2992	37.227	38.2904	38.5518	44.0285	64.3507	42.6417	44.1817	0.999822	0.000178407
ENSMUSG00000030286	Tmem111	2422	6	113514874	113531638	-1	2727	2647	2746	3006	2587	3155	45.3597	44.631	47.1929	46.6152	37.2688	43.758	44.1376	0.999821	0.000178727
ENSMUSG00000091996	BC049352	2404	9	45182007	45250020	1	2534	2891	3041	2821	2477	2889	42.465	49.1101	52.6542	44.0739	35.9513	40.3688	44.1039	0.999821	0.000178973
ENSMUSG00000026239	Pde6d	2178	1	86542994	86582629	-1	2057	2284	2396	2668	3521	2299	38.0483	42.8248	45.7909	46.0088	56.4068	35.4579	44.0896	0.999821	0.000179077
ENSMUSG00000026276	Sept2	5022	1	93478964	93510260	1	5190	4996	4719	5806	8021	6569	41.6342	40.6259	39.1133	43.4223	55.7282	43.9395	44.0772	0.999821	0.000179167
ENSMUSG00000032231	Anxa2	3731	9	69453620	69491795	1	4129	3926	3645	4698	5422	4217	44.584	42.9717	40.6652	47.2934	50.7058	37.9674	44.0312	0.99982	0.000179504
ENSMUSG00000026043	Col3a1	8378	1	45311538	45349706	1	9636	8118	7821	9055	13380	10675	46.3357	39.57	38.8573	40.5939	55.7236	42.8016	43.9803	0.99982	0.000179877
ENSMUSG00000059430	Actg2	1562	6	83512905	83536265	-1	2226	1894	1610	1704	1230	2117	57.4121	49.5172	42.9038	40.9733	27.4756	45.5273	43.9682	0.99982	0.000179966
ENSMUSG00000013593	Ndufs2	2142	1	171234853	171247122	-1	2438	2412	2468	2768	1996	2734	45.8536	45.9849	47.9597	48.5355	32.5135	42.8757	43.9538	0.99982	0.000180072
ENSMUSG00000029669	Tspan12	2626	6	21771395	21852515	-1	2607	2399	2276	2626	5379	3207	39.995	37.3072	36.0768	37.5589	71.471	41.0239	43.9055	0.99982	0.000180429
ENSMUSG00000041731	Pgm5	3611	19	24683016	24861855	-1	4487	3804	3089	3772	4731	5337	50.0597	43.02	35.6075	39.2335	45.7139	49.648	43.8804	0.999819	0.000180614
ENSMUSG00000081534	Slc48a1	2690	15	97784355	97792692	1	2992	3001	3340	3376	2580	3223	44.8093	45.5586	51.6827	47.1371	33.465	40.2476	43.8167	0.999819	0.000181086
ENSMUSG00000022595	Lypd2	491	15	74732253	74734313	-1	634	638	439	704	492	461	52.0196	53.0635	37.2163	53.8522	34.9628	31.5393	43.7756	0.999819	0.000181392
ENSMUSG00000021087	Rtn1	4003	12	72211752	72409054	-1	4149	4495	4561	5216	4346	4803	41.7558	45.8565	47.4269	48.9401	37.8815	40.305	43.6943	0.999818	0.000181999
ENSMUSG00000090000	Ier3ip1	1894	18	76930017	76941605	1	1881	2128	2008	2356	2316	2410	40.01	45.8827	44.13	46.7205	42.666	42.7434	43.6921	0.999818	0.000182016
ENSMUSG00000006941	Eif1b	917	9	120492606	120495327	1	888	973	889	1137	1314	1153	39.0124	43.3312	40.3537	46.5697	49.9976	42.2369	43.5836	0.999817	0.000182832
ENSMUSG00000028879	Stx12	3188	4	132853501	132884509	-1	3089	3359	3187	3790	4803	3853	39.0354	43.0278	41.6116	44.6512	52.5675	40.5988	43.5821	0.999817	0.000182843
ENSMUSG00000016481	Cr1l	1661	1	195103789	195131570	-1	1713	1755	1859	1987	2100	2027	41.5477	43.1484	46.5865	44.9304	44.1136	40.9936	43.5534	0.999817	0.00018306
ENSMUSG00000020664	Dld	2241	12	31331564	31351437	-1	2207	2136	1851	2282	4422	2746	39.6753	38.9239	34.3807	38.246	68.8494	41.1615	43.5395	0.999817	0.000183165
ENSMUSG00000071662	Polr2g	868	19	8793129	8798557	-1	884	883	833	1101	1272	1029	41.0291	41.543	39.9462	47.6409	51.1317	39.8225	43.5189	0.999817	0.000183321
ENSMUSG00000032398	Snapc5	757	9	64179297	64182684	1	779	761	848	879	947	1003	41.4573	41.0531	46.6284	43.612	43.6493	44.5079	43.4847	0.999816	0.00018358
ENSMUSG00000059058	Gm15431	424	1	171711077	171711500	1	409	535	377	621	250	729	38.8613	51.5282	37.0106	55.0096	20.573	57.7556	43.4564	0.999816	0.000183795
ENSMUSG00000029992	Gfpt1	7419	6	87042846	87092197	1	7571	7724	7334	7981	12353	8200	41.1119	42.5162	41.1478	40.404	58.0965	37.1279	43.4007	0.999816	0.000184219
ENSMUSG00000024782	Ak3	3120	19	29020833	29047961	-1	3556	3073	3140	3647	3724	4339	45.9163	40.2221	41.8915	43.9029	41.6465	46.7162	43.3826	0.999816	0.000184358
ENSMUSG00000027133	Nop10	1109	2	112261926	112263269	1	972	1513	1312	1627	508	1590	35.3097	55.714	49.244	55.1021	15.9829	48.1613	43.2523	0.999815	0.000185357
ENSMUSG00000028843	Sh3bgrl3	821	4	134127406	134128789	-1	886	1007	995	1142	596	918	43.476	50.0891	50.4464	52.2439	25.3295	37.5606	43.1909	0.999814	0.000185831
ENSMUSG00000022037	Clu	3438	14	65968483	65981548	1	4579	3696	4184	4434	2457	3759	53.6567	43.9019	50.6567	48.4398	24.9358	36.7281	43.0532	0.999813	0.000186902
ENSMUSG00000006736	Tspan31	1516	10	127067317	127070261	-1	1451	1676	1602	1809	2090	1700	38.5592	45.1473	43.986	44.8179	48.1028	37.6688	43.047	0.999813	0.00018695
ENSMUSG00000022629	Kif21a	6475	15	90933276	91049948	-1	5684	6300	6222	7149	11441	7699	35.365	39.7336	39.9982	41.4685	61.652	39.9417	43.0265	0.999813	0.00018711
ENSMUSG00000024687	Osbp	4578	19	11965844	11994105	1	4513	4408	4469	4848	8033	5089	39.7145	39.3208	40.6336	39.774	61.2245	37.3413	43.0014	0.999813	0.000187306
ENSMUSG00000022536	Glyr1	3348	16	5013906	5049910	-1	3425	3283	3363	3629	5392	3789	41.213	40.0445	41.8111	40.7112	56.1937	38.0165	42.9983	0.999813	0.000187331
ENSMUSG00000037058	Paip2	2789	18	35598617	35617186	1	2847	2842	2716	3255	3912	3475	41.1243	41.6133	40.5352	43.8344	48.9411	41.8542	42.9837	0.999813	0.000187445
ENSMUSG00000029247	Paics	3139	5	76951307	76967509	1	3103	3197	3056	3778	4357	3952	39.8245	41.5919	40.524	45.2047	48.4306	42.292	42.9779	0.999813	0.000187491
ENSMUSG00000026341	Actr3	2746	1	125392905	125435727	-1	2821	2781	2436	3124	4403	3223	41.3868	41.3578	36.9256	42.729	55.9463	39.4269	42.9621	0.999812	0.000187615
ENSMUSG00000017776	Crk	4730	11	75679259	75706908	1	4500	4633	4251	5297	8421	5301	38.3275	39.9998	37.4094	42.0612	62.1192	37.6469	42.9273	0.999812	0.000187888
ENSMUSG00000041203	2310036O22Rik	891	8	85026833	85030285	1	1002	993	907	1122	1093	903	45.3053	45.5123	42.3721	47.2964	42.8022	34.0442	42.8887	0.999812	0.000188193
ENSMUSG00000026664	Phyh	1893	2	4919019	4938730	1	1995	1880	1927	2130	2490	2452	42.4572	40.5569	42.3723	42.2612	45.8957	43.5113	42.8424	0.999811	0.000188559
ENSMUSG00000020097	Sgpl1	6143	10	61098642	61147703	-1	5936	6513	6314	7044	8659	7274	38.929	43.297	42.7833	43.0677	49.1825	39.7764	42.8393	0.999811	0.000188583
ENSMUSG00000078453	3110003A17Rik	807	10	18011263	18023252	-1	824	876	743	990	922	1127	41.1351	44.329	38.3236	46.0759	39.864	46.9119	42.7732	0.999811	0.000189108
ENSMUSG00000024448	H2-M10.1	1394	17	36322858	36326155	-1	1211	1585	1607	1642	1782	1578	34.9978	46.4327	47.9848	44.2408	44.6034	38.0257	42.7142	0.99981	0.000189578
ENSMUSG00000022193	Psmb5	871	14	54614120	54617995	-1	1115	1052	1012	1177	515	910	51.5722	49.3236	48.363	50.7541	20.6306	35.0958	42.6232	0.99981	0.000190307
ENSMUSG00000067679	Obp1b	797	X	78186777	78192292	1	8	4278	13	125	471	209	0.404381	219.199	0.678947	5.89066	20.6199	8.80887	42.6004	0.99981	0.00019049
ENSMUSG00000013418	B4galnt2	1722	11	95865943	95914891	-1	1920	2215	2113	1675	1756	1789	44.9187	52.5288	51.076	36.5337	35.5807	34.8987	42.5895	0.999809	0.000190578
ENSMUSG00000092279	1500011B03Rik	579	5	114812793	114813945	-1	582	681	683	747	502	672	40.4952	48.0314	49.1013	48.4568	30.2516	38.9873	42.5539	0.999809	0.000190864
ENSMUSG00000022265	Ank	3608	15	27466677	27594909	1	3584	3836	3762	4212	4448	4388	40.0185	43.4179	43.4013	43.8464	43.0151	40.8538	42.4255	0.999808	0.000191905
ENSMUSG00000027195	Hsd17b12	2407	2	94032689	94157964	-1	2394	2553	2436	2865	3223	2684	40.0689	43.3143	42.1262	44.7055	46.7205	37.4575	42.3988	0.999808	0.000192122
ENSMUSG00000032116	Stt3a	7017	9	36731275	36767679	-1	6672	6836	6707	7694	11547	7878	38.3057	39.7839	39.7857	41.1825	57.417	37.7135	42.3648	0.999808	0.0001924
ENSMUSG00000081967	Gm14017	386	2	121481129	121481514	1	511	454	505	455	93	522	53.3326	48.0314	54.4571	44.2728	8.40657	45.4272	42.3213	0.999807	0.000192756
ENSMUSG00000030682	Cdipt	1876	7	126976349	126980499	1	2012	2099	2279	2357	1652	2036	43.207	45.6916	50.5664	47.1888	30.7256	36.4567	42.306	0.999807	0.000192881
ENSMUSG00000022404	Slc25a17	1667	15	81318921	81360765	-1	1618	1584	1493	1807	2774	1974	39.1023	38.804	37.2799	40.7132	58.0623	39.7781	42.29	0.999807	0.000193013
ENSMUSG00000031400	G6pdx	3080	X	74409483	74429194	-1	2990	3361	3411	3820	3450	3489	39.1093	44.563	46.098	46.5828	39.0833	38.0525	42.2481	0.999807	0.000193357
ENSMUSG00000026223	Itm2c	2491	1	85894281	85908675	1	2922	2609	2705	3173	2552	2565	47.257	42.7718	45.2006	47.8419	35.7462	34.5896	42.2345	0.999807	0.000193469
ENSMUSG00000003617	Cp	9566	3	19957054	20009145	1	8293	9256	8470	11464	15519	11494	34.9253	39.5139	36.8556	45.011	56.6052	40.3621	42.2122	0.999806	0.000193653
ENSMUSG00000060373	Hnrnpc	2869	14	52073380	52104028	-1	2864	2845	2632	3063	4721	3118	40.2163	40.4957	38.1862	40.0986	57.4152	36.5072	42.1532	0.999806	0.000194141
ENSMUSG00000051934	Spats2	3065	15	99126578	99213206	1	2841	3035	3134	3337	4841	3305	37.3422	40.4376	42.5617	40.892	55.1097	36.2221	42.0942	0.999805	0.000194631
ENSMUSG00000021748	Pdhb	1485	14	8165991	8172992	-1	1537	1584	1383	1957	1665	1764	41.6972	43.5598	38.7656	49.4968	39.1211	39.9029	42.0906	0.999805	0.000194661
ENSMUSG00000070816	Vmn1r86	951	7	13101997	13102947	-1	807	874	852	1026	1871	967	34.1863	37.5308	37.2915	40.5209	68.6462	34.1569	42.0554	0.999805	0.000194954
ENSMUSG00000020432	Tcn2	2178	11	3917192	3932159	-1	2777	2344	2546	2363	1694	2605	51.3662	43.9498	48.6577	40.7491	27.1381	40.1774	42.0064	0.999805	0.000195364
ENSMUSG00000025290	Rps24	840	14	24490681	24496146	1	942	891	841	1199	696	978	45.1784	43.3167	41.6742	53.6108	28.9103	39.1104	41.9668	0.999804	0.000195695
ENSMUSG00000019590	Cyb561	3653	11	105933702	105953336	-1	3668	3711	3824	4498	4529	3976	40.4519	41.4857	43.5731	46.2469	43.2589	36.5619	41.9297	0.999804	0.000196007
ENSMUSG00000071428	Vmn1r27	912	6	58215106	58216017	-1	727	870	873	1070	1246	1324	32.1143	38.9566	39.8447	44.0658	47.6701	48.767	41.9031	0.999804	0.000196231
ENSMUSG00000044121	5430402E10Rik	798	X	77919786	77925062	-1	7	4412	17	99	284	168	0.35339	225.782	0.886741	4.65956	12.4176	7.07194	41.8619	0.999803	0.000196579
ENSMUSG00000026110	Mgat4a	7371	1	37439340	37541016	-1	7718	7560	7437	6409	8430	11409	42.183	41.8844	41.9974	32.657	39.9047	51.994	41.7701	0.999803	0.000197357
ENSMUSG00000025794	Rpl14	935	9	120571517	120574653	1	1206	770	1089	1421	679	943	51.9631	33.6307	48.4805	57.0814	25.3385	33.8792	41.7289	0.999802	0.000197708
ENSMUSG00000042613	Pbxip1	4674	3	89436706	89450952	1	5706	4743	4644	5302	4472	5887	49.1816	41.4402	41.3575	42.6053	33.3838	42.3095	41.713	0.999802	0.000197844
ENSMUSG00000006998	Psmd2	4038	16	20651652	20663414	1	4000	4015	4076	4431	5944	4228	39.9074	40.6047	42.0164	41.2143	51.3613	35.1723	41.7127	0.999802	0.000197846
ENSMUSG00000003477	Inmt	1600	6	55170626	55175043	-1	2309	1373	1129	2052	1152	2586	58.1384	35.0435	29.3714	48.1693	25.1221	54.2926	41.6896	0.999802	0.000198044
ENSMUSG00000045725	Prr15	1381	6	54327012	54330200	1	1532	1272	1308	1986	1468	1520	44.6914	37.6141	39.4244	54.013	37.0899	36.9728	41.6343	0.999801	0.000198517
ENSMUSG00000074746	Pdzd8	7076	19	59296084	59345780	-1	6282	6746	6462	7713	11691	8093	35.7659	38.9328	38.0128	40.94	57.6484	38.4197	41.6199	0.999801	0.00019864
ENSMUSG00000038042	Ptpdc1	4310	13	48577873	48625573	-1	4019	4333	4528	4955	5548	5028	37.5664	41.0552	43.73	43.1796	44.9141	39.1878	41.6055	0.999801	0.000198764
ENSMUSG00000084786	Ubl5	3468	9	20642878	20647140	1	3526	4560	3959	4587	1515	4355	40.9602	53.6961	47.5179	49.6778	15.2425	42.1834	41.5463	0.999801	0.000199274
ENSMUSG00000074903	Gm2058	552	7	39588931	39589717	1	511	499	469	555	1048	586	37.2942	36.9163	35.3659	37.763	66.2438	35.6608	41.5407	0.999801	0.000199323
ENSMUSG00000022477	Aco2	3892	15	81872309	81915133	1	4100	4005	3924	4545	4495	4409	42.4395	42.023	41.9669	43.8605	40.2977	38.0539	41.4403	0.9998	0.000200193
ENSMUSG00000031987	Egln1	3515	8	124908596	124949254	-1	3430	3450	3521	3858	5003	3821	39.3123	40.0821	41.6957	41.2239	49.6625	36.5161	41.4154	0.9998	0.000200409
ENSMUSG00000029390	Tmed2	2199	5	124540695	124550506	1	2547	2449	2481	2401	1537	2873	46.662	45.48	46.9626	41.009	24.3878	43.8877	41.3982	0.999799	0.000200559
ENSMUSG00000028719	Cmpk1	3420	4	114959336	114987241	-1	3029	2991	2649	3489	6686	3873	35.6806	35.7147	32.2409	38.3166	68.2124	38.0412	41.3677	0.999799	0.000200825
ENSMUSG00000022337	Ttc35	1245	15	43477229	43527777	1	1205	1164	1096	1483	1761	1493	38.9921	38.1804	36.6431	44.7388	49.353	40.2831	41.3651	0.999799	0.000200848
ENSMUSG00000032826	Ank2	5770	3	126921607	126998452	-1	5025	5814	5312	6370	9287	6142	35.0848	41.1487	38.3207	41.4645	56.1594	35.7574	41.3226	0.999799	0.00020122
ENSMUSG00000039221	Rpl22l1	489	3	28805436	28807352	1	574	574	464	700	153	706	47.2892	47.9358	39.4966	53.7653	10.9171	48.4985	41.3171	0.999799	0.000201269
ENSMUSG00000056216	Cebpg	4935	7	35046422	35056503	-1	4345	4512	4295	5162	8585	5704	35.4701	37.337	36.2265	39.2865	60.6983	38.8262	41.3074	0.999799	0.000201353
ENSMUSG00000001349	Cnn1	2368	9	22099281	22109630	1	3182	2565	2172	2576	1966	2911	54.135	44.2347	38.1794	40.858	28.9684	41.2946	41.2783	0.999798	0.000201609
ENSMUSG00000036478	Btg1	5010	10	96617001	96622813	1	4867	5188	4890	5384	6532	5899	39.1366	42.2882	40.6277	40.3627	45.4916	39.5524	41.2432	0.999798	0.000201918
ENSMUSG00000025066	Sfr1	1583	19	47731756	47735588	1	1448	1493	1452	1793	2261	1947	36.8508	38.5155	38.18	42.5414	49.836	41.3159	41.2066	0.999798	0.000202241
ENSMUSG00000079426	Arpc4	2323	6	113378113	113390448	1	2526	2563	2629	2966	1579	2726	43.807	45.0564	47.1077	47.9551	23.7168	39.4193	41.177	0.999797	0.000202502
ENSMUSG00000092049	Vmn2r4	2742	3	64388621	64415296	-1	2228	2880	2693	2826	4129	3207	32.7346	42.8926	40.8808	38.7095	52.5413	39.2884	41.1745	0.999797	0.000202525
ENSMUSG00000030591	Psmd8	1512	7	29174188	29180673	-1	1643	1563	1732	1879	1210	1731	43.7769	42.2148	47.6812	46.6753	27.9227	38.4572	41.1213	0.999797	0.000202997
ENSMUSG00000042699	Dhx9	4616	1	153455758	153487660	-1	4191	4419	4046	5116	7013	5383	36.5773	39.0945	36.4847	41.6272	53.0104	39.1734	40.9946	0.999796	0.000204128
ENSMUSG00000063410	Stk24	2676	14	121286343	121379334	-1	2583	2446	2444	2895	3887	3202	38.8864	37.3274	38.0159	40.6326	50.6817	40.1946	40.9564	0.999796	0.00020447
ENSMUSG00000034341	Wbp2	3177	11	116078573	116086995	-1	3303	3315	3596	3692	2975	3531	41.8842	42.6112	47.1143	43.6473	32.6733	37.3347	40.8775	0.999795	0.000205182
ENSMUSG00000000171	Sdhd	1287	9	50596338	50603849	-1	1309	1244	1275	1524	1529	1435	40.9751	39.4729	41.2366	44.4753	41.4526	37.4547	40.8445	0.999795	0.00020548
ENSMUSG00000038642	Ctss	1358	3	95526786	95556403	1	1432	1259	1277	1898	1171	1734	42.4818	37.8602	39.1419	52.4939	30.0871	42.8925	40.8262	0.999794	0.000205646
ENSMUSG00000086549	Gm13648	1536	4	156052715	156059802	-1	1690	1575	1592	1911	1547	1524	44.3256	41.8742	43.1422	46.7285	35.1417	33.3293	40.7569	0.999794	0.000206276
ENSMUSG00000021598	Med10	862	13	69809882	69816094	1	919	893	960	1123	613	993	42.9504	42.3059	46.3569	48.9311	24.8128	38.6967	40.6757	0.999793	0.000207019
ENSMUSG00000020949	Fkbp3	947	12	65062436	65073944	-1	759	784	739	1098	1624	1184	32.2887	33.8083	32.4822	43.5477	59.8355	41.9985	40.6602	0.999793	0.000207161
ENSMUSG00000044533	Rps2	1830	17	24718116	24721929	1	2459	1773	1983	2156	1279	1987	54.1336	39.5653	45.1048	44.2497	24.3861	36.4737	40.6522	0.999793	0.000207234
ENSMUSG00000014226	Cacybp	2115	1	160202367	160212892	-1	1941	2051	1831	2210	3221	2450	36.9721	39.6016	36.0353	39.2459	53.1378	38.9124	40.6509	0.999793	0.000207246
ENSMUSG00000039450	Dcxr	1144	11	120725399	120727281	-1	1109	1089	1204	1511	1267	1154	39.0539	38.874	43.8078	49.6079	38.6433	33.8854	40.6454	0.999793	0.000207297
ENSMUSG00000036707	Cab39	4146	1	85793441	85851576	1	3949	3722	3386	4128	6814	4933	38.3722	36.661	33.9945	37.3958	57.3451	39.9682	40.6228	0.999792	0.000207504
ENSMUSG00000022400	Rbx1	1655	15	81466316	81476369	1	1512	1667	1582	2018	2019	1832	36.8055	41.1334	39.7886	45.7969	42.5659	37.1843	40.5458	0.999792	0.000208215
ENSMUSG00000028337	Coro2a	6459	4	46536937	46602202	-1	6190	6957	7119	6969	6710	7258	38.6087	43.9859	45.878	40.5245	36.2477	37.7471	40.4987	0.999791	0.000208651
ENSMUSG00000027193	Api5	4545	2	94411682	94438136	-1	4093	4200	3962	4775	7338	4963	36.28	37.7374	36.2853	39.4595	56.3335	36.6811	40.4628	0.999791	0.000208984
ENSMUSG00000014959	Gorasp2	4145	2	70661576	70712636	1	4353	4252	4188	4494	4542	4619	42.3081	41.8915	42.0565	40.7212	38.2336	37.4331	40.4407	0.999791	0.00020919
ENSMUSG00000049422	Chchd10	939	10	75935573	75937725	1	1140	1012	1132	1241	294	1080	48.9101	44.0121	50.1801	49.6385	10.9246	38.6359	40.3835	0.99979	0.000209723
ENSMUSG00000024063	Lbh	3207	17	72918305	72941942	1	3410	3318	2897	3420	3541	3904	42.8366	42.2508	37.6011	40.0534	38.5257	40.8925	40.36	0.99979	0.000209944
ENSMUSG00000031197	Vbp1	2132	X	75514299	75534942	1	1792	1852	1717	2252	3775	2397	33.8618	35.4741	33.5223	39.6729	61.7807	37.7671	40.3465	0.99979	0.000210071
ENSMUSG00000026393	Nek7	3366	1	138484714	138619696	-1	3056	3155	2820	3414	5475	3756	36.5762	38.2774	34.8727	38.0945	56.7536	37.4838	40.343	0.99979	0.000210103
ENSMUSG00000021610	Clptm1l	2378	13	73604002	73620639	1	2508	2289	2327	2549	2894	2588	42.4889	39.3089	40.732	40.2597	42.4629	36.5582	40.3018	0.99979	0.000210491
ENSMUSG00000003161	Sri	3734	5	8046078	8069379	1	3304	3394	3359	4105	5819	3992	35.6472	37.1189	37.4444	41.2906	54.3747	35.9128	40.2981	0.999789	0.000210525
ENSMUSG00000036181	Hist1h1c	1560	13	23738807	23740366	1	1562	1791	1946	1644	1354	1516	40.3381	46.8844	51.9241	39.5813	30.2843	32.6443	40.2761	0.999789	0.000210732
ENSMUSG00000094392	RP24-281K23.1	136	3	86672033	86672168	-1	193	130	128	180	77	148	57.1713	39.0357	39.1761	49.7103	19.7549	36.5557	40.234	0.999789	0.00021113
ENSMUSG00000024150	Mcfd2	2612	17	87254658	87265935	-1	2667	2537	2691	2789	2832	3086	41.1348	39.6647	42.8836	40.104	37.8306	39.6876	40.2176	0.999789	0.000211285
ENSMUSG00000037149	Ddx1	2507	12	13219308	13249213	-1	2226	2352	2200	2506	3958	2828	35.7709	38.3125	36.5274	37.5439	55.0864	37.8929	40.189	0.999788	0.000211555
ENSMUSG00000093674	Rpl41	1168	10	128548114	128549305	-1	1175	1372	1392	1433	513	1446	40.5279	47.9698	49.6075	46.0804	15.3249	41.587	40.1829	0.999788	0.000211613
ENSMUSG00000031029	Eif3f	2891	7	108934417	108942951	1	2900	3101	3140	3498	2393	3187	40.4119	43.8037	45.2098	45.4448	28.8814	37.0311	40.1304	0.999788	0.000212112
ENSMUSG00000022283	Pabpc1	5768	15	36595661	36608973	-1	5307	4464	4692	5594	10900	6161	37.0666	31.605	33.8597	36.4259	65.9363	35.8805	40.129	0.999788	0.000212126
ENSMUSG00000049751	Rpl36al	1353	12	69182731	69184083	-1	1411	1780	1760	1536	222	1710	42.0135	53.7253	54.1459	42.6389	5.72504	42.4552	40.1173	0.999788	0.000212237
ENSMUSG00000028039	Efna3	2434	3	89313899	89322965	-1	2444	2520	2754	2878	2362	2353	40.452	42.2802	47.0971	44.4102	33.8597	32.4739	40.0955	0.999788	0.000212445
ENSMUSG00000046402	Rbp1	2628	9	98422961	98446551	1	3072	2898	2990	3036	956	3514	47.0929	45.0329	47.3583	43.3899	12.6927	44.9168	40.0806	0.999787	0.000212587
ENSMUSG00000000711	Rab5b	3166	10	128677193	128696268	-1	2996	2975	3006	3327	4332	3477	38.1233	38.3736	39.5211	39.4688	47.742	36.8915	40.0201	0.999787	0.000213167
ENSMUSG00000021134	Srsf5	3988	12	80945504	80950507	1	3993	3704	3260	4398	6007	3985	40.337	37.9291	34.0262	41.4202	52.5564	33.5665	39.9726	0.999786	0.000213623
ENSMUSG00000019978	Epb4.1l2	4464	10	25359798	25523519	1	3840	4264	4382	4783	6041	4927	34.655	39.0077	40.86	40.2428	47.218	37.0758	39.8432	0.999785	0.000214874
ENSMUSG00000022010	Tsc22d1	8994	14	76414961	76507765	1	8312	8986	8455	9325	12295	9397	37.2316	40.801	39.1301	38.9411	47.6979	35.0969	39.8164	0.999785	0.000215135
ENSMUSG00000038235	F11r	2663	1	171437535	171464603	1	2647	2578	2763	3152	2706	2856	40.0444	39.5338	43.1877	44.4557	35.4552	36.0263	39.7839	0.999785	0.000215452
ENSMUSG00000022789	Dnm1l	4107	16	16312235	16359030	-1	3601	3583	3360	4130	7058	4364	35.323	35.627	34.0538	37.7692	59.9626	35.6938	39.7382	0.999784	0.000215898
ENSMUSG00000051234	Rnf7	1324	9	96470941	96478675	-1	1312	1228	1165	1481	1684	1480	39.9213	37.8763	36.6259	42.0126	44.379	37.5497	39.7275	0.999784	0.000216004
ENSMUSG00000029472	Anapc5	2750	5	122787469	122821339	-1	2697	2610	2618	3036	3418	2908	39.5101	38.7583	39.6267	41.465	43.3673	35.5217	39.7082	0.999784	0.000216193
ENSMUSG00000034111	Tmed8	7179	12	87166242	87200229	-1	5765	6727	6682	6849	11845	7580	32.3515	38.2661	38.743	35.8324	57.5697	35.4681	39.7051	0.999784	0.000216222
ENSMUSG00000001143	Lman2l	5995	1	36422065	36445271	-1	5287	5885	6082	6431	7973	5996	35.5287	40.088	42.2287	40.2904	46.404	33.5973	39.6895	0.999784	0.000216376
ENSMUSG00000026500	Fam36a	883	1	178319130	178322693	1	799	1060	1015	1108	220	1282	36.454	49.0233	47.8471	47.1294	8.69331	48.7708	39.653	0.999783	0.000216735
ENSMUSG00000019362	D8Ertd738e	659	8	84246237	84249761	-1	781	760	734	769	346	674	47.7447	47.0961	46.3619	43.8282	18.3195	34.3563	39.6178	0.999783	0.000217082
ENSMUSG00000031555	Adam9	4011	8	24949611	25016922	-1	3688	3900	3621	4256	5574	4171	37.0423	39.7072	37.5774	39.853	48.4884	34.9317	39.6	0.999783	0.000217258
ENSMUSG00000029405	G3bp2	4677	5	92052146	92083735	-1	4305	4305	4003	4620	7123	5139	37.0822	37.5892	35.6262	37.1011	53.1397	36.91	39.5747	0.999782	0.000217508
ENSMUSG00000020458	Rtn4	6991	11	29692947	29744331	1	5584	5483	5072	7404	14460	6423	32.1785	32.0285	30.1989	39.7777	72.1692	30.8625	39.5359	0.999782	0.000217893
ENSMUSG00000029767	Calu	4733	6	29348069	29377110	1	4800	4242	3919	4763	6640	5406	40.8568	36.6009	34.4659	37.7969	48.9502	38.3683	39.5065	0.999782	0.000218185
ENSMUSG00000048376	F2r	3307	13	95601804	95618459	-1	3213	3066	2561	3351	4994	3644	39.1414	37.8613	32.2349	38.0586	52.6911	37.0149	39.5004	0.999782	0.000218246
ENSMUSG00000022551	Cyc1	1194	15	76343523	76345934	1	1259	1139	1087	1308	1449	1208	42.4796	38.9562	37.8945	41.1449	42.3435	33.9856	39.4674	0.999781	0.000218575
ENSMUSG00000023272	Creld2	1364	15	88819646	88826681	1	1547	1302	1349	1315	1686	1281	45.6915	38.9811	41.1669	36.2096	43.1287	31.5477	39.4542	0.999781	0.000218706
ENSMUSG00000036850	Mrpl41	776	2	24974117	24975098	-1	758	765	758	869	952	728	39.352	40.2584	40.6591	42.0601	42.8054	31.5139	39.4415	0.999781	0.000218834
ENSMUSG00000026961	Lrrc26	1190	2	25289915	25291180	1	1458	1267	1329	1337	573	1356	49.3594	43.4797	46.4867	42.1985	16.8008	38.2776	39.4338	0.999781	0.000218911
ENSMUSG00000026353	Ubxn4	4093	1	128244181	128279377	1	3629	3615	3469	3869	7072	4074	35.7194	36.0681	35.2788	35.5034	60.287	33.4358	39.3821	0.999781	0.000219429
ENSMUSG00000054312	Mrps21	1282	3	95862634	95871519	-1	1187	1533	1467	1631	240	1833	37.3011	48.8327	47.6313	47.7836	6.532	48.0294	39.3517	0.99978	0.000219734
ENSMUSG00000024012	Mtch1	2878	17	29332072	29347904	-1	2760	2785	2935	3224	3472	2684	38.6347	39.5177	42.4491	42.0743	42.0932	31.3274	39.3494	0.99978	0.000219758
ENSMUSG00000000303	Cdh1	4574	8	106603351	106670246	1	4208	4073	4065	4719	7362	4163	37.0629	36.3643	36.9926	38.7495	56.1594	30.5733	39.317	0.99978	0.000220084
ENSMUSG00000070934	Rraga	1609	4	86575673	86577281	1	1534	1484	1530	1959	1748	1740	38.4086	37.6647	39.5809	45.7289	37.9061	36.3267	39.2693	0.999779	0.000220566
ENSMUSG00000017756	Slc12a7	5131	13	73763697	73816743	1	4403	4902	5179	5282	7710	4411	34.5705	39.0147	42.0141	38.6642	52.4295	28.878	39.2618	0.999779	0.000220642
ENSMUSG00000089999	Gm6485	439	3	104752727	104753165	-1	426	431	427	529	463	435	39.0935	40.0931	40.4869	45.2589	36.7993	33.2857	39.1695	0.999778	0.000221579
ENSMUSG00000002778	Kdelr1	1873	7	45872772	45883731	1	1979	1857	2002	2171	1229	2273	42.5664	40.4885	44.4915	43.5346	22.8948	40.7656	39.1236	0.999778	0.000222049
ENSMUSG00000022956	Atp5o	2259	16	91684398	91931687	-1	2421	2143	2197	2859	1313	2992	43.1756	38.7403	40.4822	47.5347	20.2802	44.4916	39.1174	0.999778	0.000222112
ENSMUSG00000053453	Thoc7	883	14	13949014	13961225	-1	781	726	704	925	1366	1024	35.6328	33.5763	33.1866	39.3454	53.9775	38.9558	39.1124	0.999778	0.000222163
ENSMUSG00000002233	Rhoc	1292	3	104789011	104794459	1	1421	1327	1282	1416	1280	1202	44.3089	41.9436	41.3025	41.1636	34.5677	31.2518	39.0897	0.999778	0.000222396
ENSMUSG00000007564	Ppp2r1a	3375	17	20945311	20965916	1	3423	3411	3336	3603	3542	3457	40.8594	41.2729	41.1437	40.0962	36.6183	34.4079	39.0664	0.999777	0.000222635
ENSMUSG00000054693	Adam10	4913	9	70678997	70780229	1	4205	4234	3697	4853	8837	4889	34.4809	35.1934	31.3223	37.1002	62.7598	33.4276	39.0474	0.999777	0.000222831
ENSMUSG00000035473	Galm	2476	17	80127471	80185101	1	2345	2363	2504	2427	2914	2720	38.155	38.9736	42.0954	36.8156	41.0641	36.9021	39.0009	0.999777	0.000223309
ENSMUSG00000044221	Grsf1	3036	5	88659448	88676171	-1	2652	2672	2422	3049	4599	3510	35.191	35.9411	33.2065	37.7197	52.8548	38.8363	38.9582	0.999776	0.00022375
ENSMUSG00000025139	Tollip	4333	7	141874813	141918507	-1	3811	3974	3877	4764	6020	4351	35.4331	37.4538	37.2441	41.2948	48.4765	33.7313	38.9389	0.999776	0.00022395
ENSMUSG00000038615	Nfe2l1	5441	11	96817414	96829968	-1	5188	5099	5188	5740	6900	5371	38.4132	38.2704	39.6892	39.6228	44.248	33.1596	38.9005	0.999776	0.000224349
ENSMUSG00000028062	Lamtor2	1218	3	88549819	88553074	-1	1203	1354	1295	1645	611	1291	39.7903	45.3971	44.2561	50.7261	17.5032	35.605	38.8796	0.999775	0.000224566
ENSMUSG00000032890	Rims3	7972	4	120854816	120896579	1	6949	7668	8426	8206	9593	8112	35.1168	39.28	43.9952	38.6613	41.9866	34.1817	38.8702	0.999775	0.000224664
ENSMUSG00000022048	Dpysl2	4520	14	66802864	66868688	-1	4187	4935	4604	5419	3283	5178	37.3185	44.5867	42.3982	45.0291	25.3429	38.4819	38.8595	0.999775	0.000224776
ENSMUSG00000013822	Elof1	1092	9	22112989	22117148	-1	1027	1034	979	1408	1136	1112	37.8885	38.6683	37.3173	48.4276	36.2977	34.207	38.8011	0.999775	0.000225387
ENSMUSG00000037236	Matr3	4472	18	35562158	35592045	1	3856	3555	3283	4238	8028	4879	34.7372	32.4635	30.5576	35.5936	62.6367	36.6489	38.7729	0.999774	0.000225682
ENSMUSG00000079941	Gm11273	390	13	21501029	21501418	-1	503	363	408	499	228	355	51.9592	38.0101	43.5458	48.0561	20.3983	30.5771	38.7578	0.999774	0.000225841
ENSMUSG00000020964	Sel1l	8555	12	91806043	91849157	-1	8292	8050	7890	8061	11127	9107	39.048	38.4267	38.3891	35.3901	45.3817	35.7592	38.7325	0.999774	0.000226107
ENSMUSG00000039405	Prss23	3226	7	89507785	89517586	-1	3279	2660	2507	3720	3956	3776	40.9483	33.6724	32.3475	43.3103	42.7873	39.3188	38.7308	0.999774	0.000226124
ENSMUSG00000037373	Ctbp1	2288	5	33247724	33275004	-1	2213	2135	2220	2641	2455	2316	38.9659	38.1065	40.3876	43.3536	37.4385	34.0028	38.7091	0.999774	0.000226352
ENSMUSG00000020581	Agr2	1291	12	35992907	36004087	1	1299	1261	1172	1633	1179	1332	40.5361	39.8883	37.7878	47.5086	31.8648	34.6586	38.7074	0.999774	0.000226371
ENSMUSG00000028447	Dctn3	1042	4	41714798	41723170	-1	1042	1029	1062	1238	938	1026	40.2865	40.3278	42.4236	44.6237	31.4093	33.0759	38.6911	0.999773	0.000226542
ENSMUSG00000039899	Fgl2	3788	5	21372642	21378374	1	3687	3147	2859	4364	5235	4050	39.2123	33.9269	31.4163	43.27	48.2203	35.9151	38.6602	0.999773	0.00022687
ENSMUSG00000049339	Fam134a	2557	1	75142786	75147909	1	2404	2508	2667	2823	2741	2416	37.8759	40.0547	43.4153	41.4661	37.4026	31.7394	38.659	0.999773	0.000226882
ENSMUSG00000035105	Egln3	2662	12	54178981	54203860	-1	2543	2126	2254	3390	3560	2465	38.4855	32.6146	35.2449	47.8304	46.6622	31.1058	38.6572	0.999773	0.0002269
ENSMUSG00000024194	Cuta	649	17	26937973	26939478	-1	693	651	718	748	374	743	43.0178	40.9631	46.0501	43.2882	20.1071	38.4571	38.6472	0.999773	0.000227006
ENSMUSG00000029106	Add1	6066	5	34573664	34632308	1	5503	5374	5661	6048	8616	6004	36.5474	36.1786	38.8456	37.4474	49.5594	33.2484	38.6378	0.999773	0.000227106
ENSMUSG00000036570	Fxyd1	709	7	31051681	31055656	-1	855	674	632	891	451	799	48.5824	38.8214	37.1041	47.2002	22.1949	37.8558	38.6265	0.999773	0.000227226
ENSMUSG00000060450	Rnf14	3515	18	38296635	38317847	1	3183	3290	3184	3875	4134	3833	36.4813	38.2232	37.705	41.4056	41.0363	36.6308	38.5804	0.999772	0.000227716
ENSMUSG00000041959	S100a10	1212	3	93555080	93564643	1	1291	1158	1297	1577	611	1381	42.9124	39.0178	44.5439	48.8699	17.5898	38.2757	38.5349	0.999772	0.0002282
ENSMUSG00000084838	Gm10241	994	16	20176131	20177124	-1	927	968	861	1060	1164	1091	37.571	39.7691	36.0552	40.0527	40.8592	36.8698	38.5295	0.999772	0.000228259
ENSMUSG00000037032	Apbb1	2530	7	105558486	105574402	-1	2421	2505	2544	2969	2462	2431	38.5508	40.4338	41.855	44.076	33.954	32.2773	38.5245	0.999772	0.000228312
ENSMUSG00000026547	Tagln2	2082	1	172500047	172507380	1	2078	2304	2029	2143	2156	1874	40.2091	45.1917	40.565	38.6593	36.1319	30.2358	38.4988	0.999771	0.000228587
ENSMUSG00000048758	Rpl29	796	9	106429454	106431568	1	1036	721	850	860	382	934	52.4332	36.9896	44.4484	40.5787	16.7445	39.4154	38.435	0.999771	0.000229272
ENSMUSG00000091572	Vmn2r3	2748	3	64258961	64287495	-1	2249	2691	2514	2776	3654	2847	32.971	39.9902	38.0802	37.9416	46.3954	34.8019	38.3634	0.99977	0.000230044
ENSMUSG00000075279	Mrpl23-ps1	588	2	74591330	74591917	-1	593	549	638	700	384	671	40.6291	38.1287	45.1642	44.7129	22.7865	38.3334	38.2925	0.999769	0.000230812
ENSMUSG00000041161	Otud3	1668	4	138895379	138913945	-1	1497	1506	1687	1739	2068	1595	36.1564	36.8711	42.0988	39.1576	43.2591	32.1216	38.2774	0.999769	0.000230976
ENSMUSG00000040105	Ppapdc2	2879	19	28963920	28966798	1	2348	2613	2670	3136	3818	2898	32.8561	37.0642	38.6029	40.9116	46.2719	33.8134	38.2534	0.999769	0.000231238
ENSMUSG00000029686	Cul1	4058	6	47453398	47526139	1	3384	3471	3301	4082	6327	4189	33.5952	34.9301	33.8598	37.781	54.4013	34.6761	38.2073	0.999768	0.000231742
ENSMUSG00000026511	Srp9	1380	1	182124737	182132407	1	1413	1336	1288	1607	996	1640	41.2499	39.5352	38.8497	43.737	25.1828	39.9206	38.0792	0.999767	0.000233149
ENSMUSG00000070394	1810027O10Rik	1105	11	69838514	69839618	1	1328	1283	1046	1337	192	1356	48.4167	47.4156	39.4022	45.4445	6.06264	41.2221	37.994	0.999766	0.000234093
ENSMUSG00000068874	Selenbp1	2273	3	94933056	94944758	1	2253	2067	2123	2671	1940	2576	39.932	37.1363	38.8778	44.1354	29.7801	38.0696	37.9885	0.999766	0.000234153
ENSMUSG00000002957	Ap2a2	4639	7	141562180	141633011	1	4066	4500	4610	5071	4835	4722	35.3104	39.6137	41.3644	41.0565	36.366	34.1928	37.984	0.999766	0.000234204
ENSMUSG00000009013	Dynll1	2926	5	115297110	115300999	-1	2879	2929	2659	3298	2464	3288	39.6394	40.8792	37.8264	42.334	29.3826	37.7477	37.9682	0.999766	0.00023438
ENSMUSG00000010476	Ebf3	5021	7	137193673	137314445	-1	4365	4808	4723	5507	5374	5378	35.023	39.1049	39.1542	41.1943	37.3448	35.9802	37.9669	0.999766	0.000234394
ENSMUSG00000004364	Cul3	4873	1	80264923	80340480	-1	4011	3898	3625	4521	8389	5135	33.1601	32.6665	30.9644	34.8458	60.0671	35.3978	37.8503	0.999764	0.000235698
ENSMUSG00000030168	Adipor2	4168	6	119353150	119417483	-1	3773	4404	5094	3332	4002	4091	36.4685	43.1496	50.8724	30.0255	33.5021	32.9712	37.8315	0.999764	0.000235909
ENSMUSG00000004897	Hdgf	2873	3	87906321	87916132	1	2585	2422	2392	2641	4274	2984	36.248	34.4267	34.6558	34.5259	51.9065	34.8896	37.7754	0.999763	0.000236541
ENSMUSG00000083283	Gm15361	444	X	74494379	74494822	-1	348	321	306	411	908	404	31.5759	29.5243	28.6873	34.7673	71.3553	30.5655	37.7459	0.999763	0.000236875
ENSMUSG00000029752	Asns	2735	6	7675169	7693254	-1	2864	2595	2581	2657	2518	3063	42.1866	38.7469	39.2809	36.4877	32.1234	37.6203	37.741	0.999763	0.000236931
ENSMUSG00000030629	Zfand6	1668	7	84615054	84679361	-1	1551	1423	1412	1577	2230	1823	37.4606	34.839	35.2362	35.5098	46.6479	36.7133	37.7345	0.999763	0.000237004
ENSMUSG00000095478	AC107669.1	564	10	29030128	29030691	1	515	601	694	704	204	594	36.7864	43.5163	51.219	46.882	12.6204	35.3785	37.7338	0.999763	0.000237012
ENSMUSG00000072214	Sept5	2127	16	18621811	18629938	-1	2028	2058	2228	2284	2040	1957	38.4114	39.5125	43.6012	40.3312	33.4646	30.9069	37.7046	0.999763	0.000237343
ENSMUSG00000025240	Sacm1l	3433	9	123529882	123592598	1	3001	2975	2611	3227	5296	3559	35.2169	35.3892	31.658	35.3051	53.8266	34.8246	37.7034	0.999763	0.000237357
ENSMUSG00000037152	Ndufc1	1489	3	51404677	51408988	-1	1138	1548	841	2298	287	2861	30.7898	42.4554	23.51	57.9653	6.72528	64.544	37.665	0.999762	0.000237794
ENSMUSG00000061684	Rpl21-ps8	483	18	82523539	82524021	-1	501	311	395	490	769	433	41.7878	26.2948	34.0409	38.1032	55.5523	30.1143	37.6489	0.999762	0.000237977
ENSMUSG00000038612	Mcl1	3485	3	95658721	95663176	1	3174	3040	2729	3383	4767	3814	36.6913	35.6228	32.595	36.4596	47.7272	36.763	37.6431	0.999762	0.000238043
ENSMUSG00000022270	Fam134b	3346	15	25843264	25973687	1	2854	3078	2842	3276	4472	3459	34.3627	37.5664	35.3548	36.7731	46.6336	34.7262	37.5695	0.999761	0.000238885
ENSMUSG00000040652	Oaz2	2990	9	65668001	65690300	1	2691	2548	2586	3419	3678	2890	36.2578	34.8005	36.0005	42.9478	42.9204	32.4683	37.5659	0.999761	0.000238927
ENSMUSG00000003955	Fam162a	635	16	36043844	36071515	-1	642	677	615	712	424	668	40.7306	43.5384	40.3136	42.1133	23.2978	35.3374	37.5552	0.999761	0.000239049
ENSMUSG00000026797	Stxbp1	4306	2	32787602	32847239	-1	3717	3926	4135	4403	5649	3727	34.7759	37.2335	39.9717	38.4049	45.7742	29.0749	37.5392	0.999761	0.000239233
ENSMUSG00000043969	Emx2	2684	19	59458690	59465357	1	2351	2439	2566	2498	3629	2459	35.2882	37.1096	39.7947	34.9561	47.1767	30.7757	37.5168	0.999761	0.00023949
ENSMUSG00000020680	Taf15	2919	11	83473086	83506743	1	2371	2504	2450	3234	4030	2826	32.7233	35.0314	34.9368	41.612	48.1719	32.5215	37.4995	0.99976	0.00023969
ENSMUSG00000064208	Gm10145	465	10	27936364	27936828	1	367	457	490	466	350	622	31.796	40.1347	43.8625	37.6396	26.2626	44.9335	37.4382	0.99976	0.000240399
ENSMUSG00000027215	Cd82	3005	2	93419111	93463140	-1	2785	2661	2773	2986	3873	2718	37.3371	36.1624	38.411	37.3214	44.9703	30.3835	37.431	0.99976	0.000240483
ENSMUSG00000039485	Tspyl4	3888	10	34297421	34301308	1	3324	3571	3605	3973	4761	3766	34.4425	37.5077	38.5949	38.38	42.7263	32.5377	37.3648	0.999759	0.000241251
ENSMUSG00000030824	Nucb1	5796	7	45492874	45510406	-1	5423	5289	5995	5950	5916	5518	37.6939	37.2651	43.0538	38.5568	35.6142	31.9805	37.3607	0.999759	0.000241299
ENSMUSG00000031432	Prps1	1993	X	140456613	140476140	1	1640	1862	1796	2028	2423	2057	33.1509	38.1531	37.5102	38.2185	42.4199	34.6704	37.3538	0.999759	0.000241379
ENSMUSG00000045767	B230219D22Rik	4651	13	55693124	55703499	1	4144	3932	3662	4430	6810	4712	35.8949	34.5242	32.7735	35.7742	51.0886	34.0323	37.348	0.999759	0.000241448
ENSMUSG00000078525	Gm5776	611	7	54411909	54412519	-1	632	655	639	731	175	727	41.6711	43.7781	43.5322	44.9354	9.99355	39.9692	37.3133	0.999758	0.000241853
ENSMUSG00000036371	Serbp1	6685	6	67266979	67289302	1	5503	5396	4949	6420	10648	7010	33.1633	32.9631	30.8153	36.07	55.5763	35.2248	37.3021	0.999758	0.000241983
ENSMUSG00000063511	Snrnp70	1676	7	45376462	45395692	-1	1734	1568	1538	1756	1688	1553	41.6806	38.2058	38.1973	39.3517	35.1416	31.1265	37.2839	0.999758	0.000242196
ENSMUSG00000020993	Trappc6b	1254	12	59043093	59061461	-1	1091	1038	929	1226	2027	1151	35.0499	33.8031	30.8368	36.7202	56.4	30.8326	37.2738	0.999758	0.000242315
ENSMUSG00000079297	Gm2223	1359	X	33505652	33507010	1	945	918	942	1363	2366	1649	28.0138	27.5855	28.8524	37.6694	60.7461	40.76	37.2712	0.999758	0.000242346
ENSMUSG00000043164	Tmem212	716	3	27866066	27896368	-1	674	688	554	925	708	660	37.9233	39.2403	32.2068	48.5223	34.5019	30.9644	37.2265	0.999757	0.000242871
ENSMUSG00000040289	Hey1	2203	3	8663362	8667039	-1	2112	1741	1328	2267	3834	1835	38.6224	32.2731	25.0919	38.65	60.7241	27.9804	37.2237	0.999757	0.000242904
ENSMUSG00000070436	Serpinh1	2435	7	99345375	99353230	-1	2869	2206	1981	2578	2042	2599	47.4669	36.9968	33.8638	39.7646	29.2604	35.8542	37.2011	0.999757	0.00024317
ENSMUSG00000020089	Ppa1	2902	10	61648552	61674168	1	2442	2774	2578	3317	2819	3146	33.9006	39.0361	36.9774	42.93	33.8938	36.4161	37.1923	0.999757	0.000243273
ENSMUSG00000001383	Zmat2	2257	18	36793923	36799660	1	1911	1996	1940	2229	3203	2052	34.1105	36.1149	35.7784	37.0929	49.5163	30.5406	37.1923	0.999757	0.000243274
ENSMUSG00000014177	Fam18b	2235	11	62879455	62916780	1	1966	2011	1877	2044	3077	2228	35.4377	36.7444	34.9573	34.3491	48.0367	33.4865	37.1686	0.999756	0.000243554
ENSMUSG00000032570	Atp2c1	7272	9	105403539	105521257	-1	6067	6268	6310	6447	10776	7149	33.6108	35.1991	36.1182	33.2979	51.7043	33.0236	37.159	0.999756	0.000243667
ENSMUSG00000008036	Ap2s1	1333	7	16738410	16749294	1	1364	1362	1459	1572	657	1301	41.2234	41.7257	45.5592	44.293	17.1972	32.7853	37.1306	0.999756	0.000244003
ENSMUSG00000024870	Rab1b	1835	19	5099207	5106996	-1	1838	1779	1952	1901	1442	1756	40.3523	39.591	44.2787	38.9098	27.419	32.1456	37.1161	0.999756	0.000244176
ENSMUSG00000025220	Mgea5	5024	19	45750261	45783520	-1	3798	4265	4054	4866	7961	4829	30.4554	34.6678	33.5881	36.3777	55.2893	32.2879	37.111	0.999756	0.000244236
ENSMUSG00000001542	Ell2	3647	13	75707484	75772356	1	2936	3130	2866	3354	5625	3703	32.4324	35.0482	32.7108	34.5414	53.8158	34.1075	37.1094	0.999756	0.000244256
ENSMUSG00000026667	Uhmk1	8101	1	170193420	170215397	-1	6514	6748	6389	7135	13417	7826	32.3943	34.0168	32.828	33.0802	57.7883	32.4514	37.0932	0.999756	0.000244448
ENSMUSG00000056076	Eif3b	2966	5	140419305	140443358	1	2791	2646	2687	2889	3428	2964	37.9095	36.4314	37.7092	36.5838	40.3267	33.5691	37.0883	0.999755	0.000244506
ENSMUSG00000016541	Atxn10	2425	15	85336381	85463836	1	2159	2069	2073	2532	3007	2428	35.8674	34.8422	35.5826	39.2161	43.2658	33.6333	37.0679	0.999755	0.000244749
ENSMUSG00000024208	2900010M23Rik	837	17	27122663	27133916	-1	1060	821	848	1098	278	702	51.0199	40.0567	42.1717	49.2708	11.5889	28.1737	37.0469	0.999755	0.000244999
ENSMUSG00000025647	Shisa5	3204	9	109038565	109057724	1	3037	2837	3006	3757	3090	2973	38.1867	36.1596	39.0523	44.0414	33.6503	31.1699	37.0434	0.999755	0.000245042
ENSMUSG00000000184	Ccnd2	5701	6	127125779	127151048	-1	5574	5188	4569	5104	6576	6524	39.389	37.1626	33.3596	33.6258	40.247	38.4411	37.0375	0.999755	0.000245111
ENSMUSG00000025982	Sf3b1	6192	1	54985169	55027478	-1	5242	5300	4790	6011	9016	6201	34.1056	34.9544	32.2	36.461	50.805	33.6406	37.0277	0.999755	0.000245228
ENSMUSG00000050708	Ftl1	1340	7	45457944	45459884	-1	1217	1082	1520	1137	1839	1016	36.5885	32.9746	47.216	31.869	47.8851	25.4696	37.0005	0.999754	0.000245555
ENSMUSG00000027999	Pla2g12a	1654	3	129878622	129895821	1	1459	1570	1500	1802	1591	1733	35.5369	38.7633	37.7491	40.9196	33.5628	35.1962	36.9546	0.999754	0.000246104
ENSMUSG00000021709	Erbb2ip	6591	13	103818787	103920514	-1	4995	5294	4495	5519	12397	6444	30.5312	32.8012	28.3876	31.4501	65.6279	32.8425	36.9401	0.999754	0.000246279
ENSMUSG00000021807	2700060E02Rik	1510	14	19811402	19823823	-1	1285	1432	1389	1628	1387	1696	34.2835	38.7278	38.2892	40.4939	32.0496	37.7295	36.9289	0.999754	0.000246414
ENSMUSG00000044330	Gm9790	442	3	85915722	85916163	1	387	515	407	558	121	570	35.2735	47.5819	38.3286	47.4159	9.55182	43.3197	36.9119	0.999753	0.000246619
ENSMUSG00000026356	Dars	2507	1	128363708	128417416	-1	2208	2117	2103	2278	3379	2615	35.4817	34.4845	34.9169	34.1281	47.0281	35.0388	36.8463	0.999753	0.000247411
ENSMUSG00000017781	Pitpna	4129	11	75588097	75628804	1	3607	3698	3507	4254	4945	4071	35.1933	36.5746	35.3542	38.6959	41.7873	33.1199	36.7875	0.999752	0.000248125
ENSMUSG00000027288	Zfp106	10429	2	120506820	120563843	-1	8608	9445	9232	9220	13872	10557	33.2521	36.9842	36.8471	33.2048	46.4109	34.004	36.7839	0.999752	0.00024817
ENSMUSG00000032369	Plscr1	1692	9	92250057	92271975	1	1418	1539	1615	1821	1863	1562	33.7625	37.1446	39.7304	40.4224	38.4181	31.0108	36.7481	0.999751	0.000248606
ENSMUSG00000016921	Srsf6	3795	2	162931528	162937121	1	3064	2844	2629	3338	7111	3391	32.5264	30.6038	28.8356	33.036	65.3796	30.0157	36.7328	0.999751	0.000248793
ENSMUSG00000028964	Park7	2479	4	150897133	150914437	-1	2289	2396	2318	2882	2228	2192	37.1988	39.47	38.9213	43.6646	31.359	29.7027	36.7194	0.999751	0.000248957
ENSMUSG00000028675	Pnrc2	2213	4	135870918	135873850	-1	1947	1726	1672	2269	2989	2361	35.4441	31.8505	31.4489	38.5093	47.1268	35.8383	36.703	0.999751	0.000249158
ENSMUSG00000020361	Hspa4	5528	11	53259814	53300457	-1	4549	4547	4086	5024	9298	4917	33.1518	33.5903	30.7667	34.1345	58.6874	29.8789	36.7016	0.999751	0.000249175
ENSMUSG00000025283	Sat1	2774	X	155213132	155216449	-1	2502	2551	2439	2911	2966	2716	36.3363	37.5544	36.5979	39.4138	37.3068	32.8894	36.6831	0.999751	0.000249402
ENSMUSG00000036853	Mcoln3	3458	3	146117459	146141806	1	2684	3082	3042	3339	4593	3402	31.2692	36.3969	36.6172	36.2664	46.3441	33.0477	36.6569	0.99975	0.000249723
ENSMUSG00000051255	Gm6563	869	19	23675844	23676712	1	763	751	678	906	1040	927	35.3724	35.2921	32.4759	39.158	41.7577	35.8338	36.6483	0.99975	0.000249829
ENSMUSG00000029076	Sdf4	6115	4	155992872	156013610	1	5315	5431	5681	5984	7010	6017	35.016	36.2694	38.6704	36.7543	39.9986	33.0534	36.627	0.99975	0.000250092
ENSMUSG00000002768	Mea1	840	17	46681137	46683105	1	841	845	820	943	525	843	40.3344	41.0804	40.6336	42.1643	21.8074	33.7117	36.622	0.99975	0.000250154
ENSMUSG00000032067	Pts	1035	9	50521618	50528641	-1	871	959	924	1222	841	1169	33.9029	37.8386	37.1606	44.3449	28.3517	37.9408	36.5899	0.999749	0.00025055
ENSMUSG00000067847	Romo1	747	2	156144039	156145797	1	1069	770	743	971	55	595	57.6523	42.0947	41.4018	48.8215	2.56901	26.7565	36.5493	0.999749	0.000251053
ENSMUSG00000026617	Bpnt1	2263	1	185332149	185357777	1	2047	2072	2033	2310	2352	2214	36.4412	37.3906	37.3941	38.3389	36.264	32.8644	36.4489	0.999748	0.000252302
ENSMUSG00000028278	Rragd	5173	4	32983037	33022180	1	4229	4610	4355	4667	7073	5026	32.9348	36.3928	35.0426	33.885	47.7072	32.6372	36.4333	0.999748	0.000252497
ENSMUSG00000028271	Gtf2b	1271	3	142765226	142783603	1	1125	1154	1071	1271	1361	1354	35.6588	37.0781	35.0748	37.5589	37.3625	35.7854	36.4197	0.999747	0.000252667
ENSMUSG00000025795	Rassf3	3425	10	121410350	121476250	-1	3459	3131	3061	3438	3060	3509	40.6864	37.3319	37.2009	37.7014	31.1734	34.4156	36.4183	0.999747	0.000252685
ENSMUSG00000045257	Morn2	644	17	80290212	80297473	1	576	686	693	747	232	728	36.0326	43.5006	44.7918	43.566	12.5697	37.9733	36.4057	0.999747	0.000252843
ENSMUSG00000031776	Arl2bp	1905	8	94666755	94674417	1	1728	1746	1780	2092	1595	1983	36.5433	37.4288	38.8934	41.2458	29.2139	34.9671	36.382	0.999747	0.000253139
ENSMUSG00000020873	Slc35b1	2223	11	95384692	95391776	1	2116	2167	2133	2271	1790	2221	38.3474	39.8086	39.9394	38.3699	28.0955	33.5615	36.3537	0.999747	0.000253496
ENSMUSG00000043192	Gm1840	1413	8	5639584	5640996	1	1274	1197	1356	1343	1742	1192	36.3234	34.5947	39.9455	35.6982	43.0159	28.3378	36.3193	0.999746	0.00025393
ENSMUSG00000007850	Hnrnph1	5842	11	50376990	50386528	1	4574	4545	4149	5533	9988	5108	31.5423	31.7709	29.5619	35.5723	59.6541	29.3712	36.2455	0.999745	0.000254864
ENSMUSG00000055850	Rnf181	2070	6	72359714	72362721	-1	1969	1971	2048	2126	1554	2108	38.3208	38.8842	41.1823	38.575	26.1941	34.2084	36.2275	0.999745	0.000255093
ENSMUSG00000031078	Cttn	4192	7	144435733	144471009	-1	3723	3795	3585	4140	4947	3833	35.7792	36.9698	35.5974	37.093	41.176	30.715	36.2217	0.999745	0.000255166
ENSMUSG00000061904	Slc25a3	5550	10	91116574	91124059	-1	5169	5008	5096	5695	5332	5393	37.5209	36.8492	38.2197	38.5401	33.5213	32.6415	36.2154	0.999745	0.000255246
ENSMUSG00000038708	Golga4	7535	9	118506318	118582522	1	5895	6634	6334	6375	11263	6914	31.5181	35.9542	34.9901	31.7767	52.1548	30.8233	36.2029	0.999745	0.000255406
ENSMUSG00000028435	Aqp3	1829	4	41092722	41098183	-1	1827	1628	1545	1931	1682	1834	40.2424	36.3494	35.1613	39.6535	32.0875	33.6836	36.1963	0.999745	0.00025549
ENSMUSG00000061242	Rpl21-ps7	483	17	45465788	45466270	1	722	383	464	648	90	398	60.2212	32.3824	39.9872	50.3895	6.50157	27.6801	36.1937	0.999744	0.000255523
ENSMUSG00000008540	Mgst1	2013	6	138140316	138156755	1	1732	1755	1695	2275	1878	2189	34.6628	35.6033	35.0491	42.4473	32.5518	36.5287	36.1405	0.999744	0.000256202
ENSMUSG00000031353	Rbbp7	2909	X	162760402	162779092	1	2565	2316	2286	2778	3816	2969	35.5225	32.5126	32.7102	35.8675	45.7707	34.2846	36.1113	0.999743	0.000256576
ENSMUSG00000044502	Bod1	1644	11	31665181	31671885	-1	1372	1524	1623	1705	1494	1622	33.6211	37.8565	41.093	38.9525	31.7082	33.1422	36.0622	0.999743	0.000257207
ENSMUSG00000032279	Idh3a	2403	9	54586511	54604661	1	2041	2035	1823	2374	3139	2382	34.2175	34.5834	31.5779	37.1056	45.5786	33.2982	36.0602	0.999743	0.000257233
ENSMUSG00000030298	Sec13	1663	6	113728067	113740743	-1	1727	1624	1570	1880	977	1603	41.8369	39.8796	39.2969	42.4598	20.4987	32.3798	36.0586	0.999743	0.000257254
ENSMUSG00000055515	Vmn2r81	3276	10	79247777	79294535	1	2553	2804	3146	2861	4107	3257	31.3954	34.9535	39.9729	32.801	43.7425	33.3969	36.0437	0.999743	0.000257446
ENSMUSG00000021395	Spin1	4434	13	51100880	51152546	1	3844	3801	3599	4176	5748	4209	34.9259	35.0073	33.786	35.3734	45.2318	31.8871	36.0353	0.999742	0.000257555
ENSMUSG00000033287	Kctd17	2134	15	78428564	78438909	1	1997	2062	2071	2221	1886	1821	37.7001	39.4595	40.3958	39.0901	30.8369	28.6647	36.0245	0.999742	0.000257693
ENSMUSG00000045193	Cirbp	2604	10	80165985	80172786	1	2311	2502	2582	3100	1740	2462	35.7535	39.2377	41.273	44.7129	23.3148	31.7599	36.0086	0.999742	0.000257899
ENSMUSG00000003039	Fam32a	1910	8	72219730	72223764	1	1699	1744	1614	1982	1852	1977	35.836	37.2881	35.1739	38.9747	33.8322	34.7701	35.9792	0.999742	0.00025828
ENSMUSG00000031021	Tmem9b	2002	7	109735834	109752875	-1	1707	1829	1742	2051	2140	1898	34.3502	37.3084	36.2189	38.4781	37.2969	31.8467	35.9165	0.999741	0.000259094
ENSMUSG00000054889	Dsp	9625	13	38151328	38198577	1	6899	8512	8016	8482	14481	8660	28.8765	36.115	34.6663	33.0986	52.4954	30.2238	35.9126	0.999741	0.000259145
ENSMUSG00000022261	Sdc2	3322	15	32920723	33034730	1	2833	2888	2839	3152	3342	3886	34.3563	35.5021	35.5727	35.6368	35.1018	39.2948	35.9108	0.999741	0.000259169
ENSMUSG00000046432	Ngfrap1	973	X	136270253	136271978	1	865	897	858	1007	1028	845	35.8148	37.6475	36.705	38.8713	36.8641	29.1727	35.8459	0.99974	0.000260017
ENSMUSG00000041881	Ndufa7	1701	17	33824591	33838316	1	1663	1829	1846	2142	332	1645	39.3865	43.9103	45.1729	47.2964	6.81015	32.4858	35.8437	0.99974	0.000260046
ENSMUSG00000016256	Ctsz	1441	2	174427493	174439039	-1	1519	1339	1226	1546	1142	1334	42.4672	37.9467	35.4142	40.2956	27.6519	31.0974	35.8122	0.99974	0.000260459
ENSMUSG00000093632	Vmn1r38	1036	6	66776144	66777179	-1	839	905	935	1157	794	1239	32.6258	35.6735	37.5667	41.9456	26.7414	40.1739	35.7878	0.999739	0.00026078
ENSMUSG00000083097	Gm14494	782	2	153826053	153826834	1	798	799	760	696	474	855	41.1108	41.7251	40.4536	33.4284	21.1492	36.7275	35.7658	0.999739	0.00026107
ENSMUSG00000083396	Gm15542	1194	7	140890887	140892080	1	868	726	587	965	2747	1036	29.287	24.8307	20.4637	30.3554	80.2745	29.1466	35.7263	0.999738	0.000261591
ENSMUSG00000031740	Mmp2	3038	8	92827328	92853417	1	3205	2426	2517	2891	2932	3174	42.501	32.6107	34.4863	35.7415	33.6744	35.0955	35.6849	0.999738	0.000262139
ENSMUSG00000020205	Phlda1	1949	10	111506286	111508645	1	2353	1718	1755	1867	1170	2027	48.6373	35.9972	37.4814	35.9787	20.9458	34.9361	35.6627	0.999738	0.000262434
ENSMUSG00000020456	Ogdh	5456	11	6291633	6356642	1	4885	4811	4744	4939	6309	5078	36.0703	36.0096	36.1927	33.9999	40.3468	31.2644	35.6473	0.999737	0.000262639
ENSMUSG00000032096	Arcn1	6084	9	44741564	44767845	-1	5430	4758	4642	5423	8114	6171	35.9559	31.9369	31.759	33.4783	46.5338	34.0721	35.6227	0.999737	0.000262967
ENSMUSG00000005312	Ubqln1	3686	13	58176156	58215653	-1	2980	2847	2586	3312	5941	3311	32.5702	31.542	29.2028	33.748	56.2377	30.1742	35.5791	0.999736	0.000263548
ENSMUSG00000035781	C030046I01Rik	1897	10	79910053	79917006	-1	1742	1718	1721	2008	1718	1705	36.9948	36.9839	37.7628	39.7566	31.5994	30.1918	35.5482	0.999736	0.000263963
ENSMUSG00000027189	Trim44	5645	2	102300119	102407828	-1	4529	4597	4263	5079	8359	5170	32.322	33.2558	31.4342	33.793	51.667	30.7652	35.5395	0.999736	0.000264079
ENSMUSG00000015749	Anp32e	3566	3	95929246	95947390	1	2830	2707	2593	3106	5709	3319	31.9716	31.0002	30.2672	32.7139	55.8601	31.265	35.513	0.999736	0.000264436
ENSMUSG00000027673	Ndufb5	2023	3	32736990	32751566	1	1845	1880	1769	2171	1485	2172	36.7417	37.9506	36.3984	40.3066	25.6126	36.0659	35.5127	0.999736	0.00026444
ENSMUSG00000023004	Tuba1b	1875	15	98931425	98934565	-1	1954	1819	1781	2108	852	1873	41.9839	39.6176	39.5379	42.2262	15.8548	33.5559	35.4627	0.999735	0.000265113
ENSMUSG00000066232	Ipo7	3117	7	110018425	110055114	1	2584	2560	2277	2612	4337	3279	33.3976	33.5398	30.4072	31.4738	48.5485	35.3376	35.4507	0.999735	0.000265275
ENSMUSG00000042737	Dpm3	919	3	89259358	89267079	1	1433	717	841	1276	99	656	62.8189	31.8611	38.0918	52.1492	3.75874	23.9784	35.443	0.999735	0.000265379
ENSMUSG00000045983	Eif4g1	7227	16	20668313	20692884	1	6243	6349	5971	6531	8927	6552	34.8012	35.876	34.3906	33.9417	43.0993	30.4543	35.4272	0.999734	0.000265593
ENSMUSG00000091478	Gm10039	534	11	100361618	100362151	-1	513	504	519	608	292	524	38.7022	38.5431	40.4554	42.7637	19.0794	32.9627	35.4177	0.999734	0.000265722
ENSMUSG00000052825	Gm9892	1381	8	52195780	52197160	-1	1118	1154	1118	1170	1773	1456	32.6143	34.1247	33.6976	31.8203	44.7959	35.4161	35.4115	0.999734	0.000265807
ENSMUSG00000081535	Gm15453	1132	1	150264925	150266056	-1	926	1042	986	1334	713	1323	32.9552	37.5905	36.2561	44.2611	21.9769	39.2596	35.3832	0.999734	0.00026619
ENSMUSG00000028998	Tomm7	1125	5	23838944	23844161	-1	1440	1066	983	1435	86	1171	51.5667	38.6956	36.3707	47.9084	2.66728	34.9653	35.3623	0.999734	0.000266474
ENSMUSG00000091537	Ccdc72	637	9	109077988	109082381	-1	556	513	473	646	728	658	35.1637	32.8878	30.9081	38.0895	39.8763	34.6992	35.2708	0.999732	0.000267725
ENSMUSG00000026737	Pip4k2a	3477	2	18842255	18998126	-1	2614	2764	2788	3148	5107	3087	30.2873	32.4631	33.3763	34.005	51.2489	29.8239	35.2008	0.999731	0.000268688
ENSMUSG00000057098	Ebf1	9756	11	44617317	45008091	1	7301	8115	7928	10041	11572	9513	30.1488	33.9683	33.8254	38.6561	41.3866	32.755	35.1234	0.99973	0.000269758
ENSMUSG00000004394	Tmed4	2178	11	6270369	6274870	-1	1923	1858	1813	2351	2089	2046	35.5697	34.8373	34.649	40.5422	33.466	31.5559	35.1034	0.99973	0.000270036
ENSMUSG00000024556	Me2	2455	18	73770040	73815392	-1	1926	2121	2131	2374	2771	2306	31.6056	35.2814	36.1312	36.3197	39.3829	31.553	35.0456	0.999729	0.00027084
ENSMUSG00000085881	Gm15912	578	13	74008152	74009354	-1	448	524	559	634	478	542	31.2255	37.0221	40.2564	41.1978	28.8551	31.4995	35.0094	0.999729	0.000271347
ENSMUSG00000036395	Glb1l2	5031	9	26763044	26806468	-1	3923	4373	4466	4867	5418	4776	31.414	35.4962	36.9501	36.3345	37.5758	31.8891	34.9433	0.999728	0.000272275
ENSMUSG00000018286	Psmb6	1872	11	70525367	70527858	1	1868	1767	1911	1943	1034	1677	40.2004	38.5467	42.4918	38.9834	19.2725	30.0926	34.9312	0.999728	0.000272445
ENSMUSG00000063870	Chd4	8019	6	125095981	125130591	1	6360	6687	6189	7249	11269	6786	31.9519	34.054	32.1256	33.9524	49.033	28.4267	34.9239	0.999727	0.000272548
ENSMUSG00000040562	Gstm2	1679	3	107981702	107986453	-1	1618	1461	1485	1678	1158	1833	38.8228	35.535	36.8151	37.5365	24.0647	36.6728	34.9078	0.999727	0.000272775
ENSMUSG00000072772	Grcc10	1988	6	124739183	124741374	-1	1656	1870	1752	2396	1204	2034	33.5586	38.4134	36.6833	45.2671	21.1316	34.369	34.9038	0.999727	0.000272832
ENSMUSG00000091670	Vmn2r105	2583	17	20208230	20234872	-1	1980	2303	2226	2235	2897	2657	30.8816	36.4105	35.8717	32.4987	39.1334	34.5541	34.8917	0.999727	0.000273004
ENSMUSG00000026781	Acbd5	4154	2	23068168	23114510	1	3305	3326	3118	3529	5659	4174	32.0527	32.6974	31.2435	31.9079	47.5331	33.7535	34.8647	0.999727	0.000273386
ENSMUSG00000040883	Tmem205	862	9	21921010	21927535	-1	846	812	910	899	388	828	39.5387	38.4685	43.9425	39.171	15.7054	32.2668	34.8488	0.999726	0.000273611
ENSMUSG00000058672	Tubb2a	1584	13	34074301	34078008	-1	1443	1524	1457	1748	1134	1323	36.7004	39.2904	38.2873	41.4475	24.9793	28.0567	34.7936	0.999726	0.000274395
ENSMUSG00000010277	2610507B11Rik	8798	11	78261752	78290623	1	8114	7567	7659	7452	9282	8220	37.1544	35.1234	36.2359	31.8128	36.8113	31.3849	34.7538	0.999725	0.000274964
ENSMUSG00000084093	Gm16418	171	1	166431705	166431875	-1	214	165	142	225	16	160	50.417	39.4044	34.5655	49.4196	3.26473	31.4309	34.7503	0.999725	0.000275013
ENSMUSG00000023915	Tnfrsf21	3626	17	43016555	43089188	1	2828	3261	3291	3610	3743	3132	31.4203	36.7265	37.779	37.3931	36.0176	29.0153	34.7253	0.999725	0.000275371
ENSMUSG00000015013	Trappc2l	607	8	122611626	122615588	1	556	554	576	693	274	651	36.9016	37.2716	39.4989	42.8802	15.7502	36.0267	34.7215	0.999725	0.000275426
ENSMUSG00000059208	Hnrnpm	4701	17	33646233	33686860	-1	3614	3355	3367	4147	7409	4237	30.9711	29.1447	29.8129	33.1327	54.9911	30.2762	34.7214	0.999725	0.000275427
ENSMUSG00000007836	Hnrnpa0	2678	13	58125879	58128556	-1	2280	2208	1972	2782	2899	2624	34.2992	33.6702	30.6512	39.0175	37.7712	32.9144	34.7206	0.999725	0.000275439
ENSMUSG00000001783	D10Wsu52e	2615	10	85938637	85957823	-1	2327	2125	2158	2460	2874	2427	35.8496	33.1852	34.3503	35.3326	38.3476	31.1767	34.707	0.999724	0.000275634
ENSMUSG00000018648	Dusp14	1945	11	84048041	84069261	-1	1485	1721	1694	1946	1993	1832	30.7586	36.1342	36.253	37.5782	35.7529	31.6401	34.6862	0.999724	0.000275933
ENSMUSG00000020250	Txnrd1	3417	10	82859206	82897724	1	2561	2710	2376	3368	5065	2793	30.1942	32.3878	28.9436	37.0203	51.7199	27.4573	34.6205	0.999723	0.00027688
ENSMUSG00000020644	Id2	1270	12	25093801	25096092	-1	1277	957	800	1509	1009	1430	40.5085	30.7727	26.2203	44.627	27.7211	37.8238	34.6122	0.999723	0.000277
ENSMUSG00000029330	Cds1	3939	5	101765130	101823858	1	3102	3405	3267	3668	4728	3430	31.726	35.3011	34.5234	34.9749	41.8808	29.251	34.6095	0.999723	0.000277039
ENSMUSG00000036503	Rnf13	2676	3	57736066	57835233	1	2105	2160	1933	2359	3352	2876	31.6902	32.9628	30.0674	33.1096	43.706	36.1023	34.6064	0.999723	0.000277084
ENSMUSG00000051596	Otop1	3239	5	38275972	38304209	1	2341	2462	2622	3158	4132	3145	29.1172	31.0409	33.6955	36.6196	44.5115	32.6169	34.6003	0.999723	0.000277173
ENSMUSG00000034101	Ctnnd1	7319	2	84600071	84650765	-1	5858	5696	5776	6041	10573	6356	32.2446	31.7816	32.8493	31.0006	50.4045	29.1719	34.5754	0.999722	0.000277533
ENSMUSG00000006095	Tbcb	1442	7	30224131	30232272	-1	1204	1448	1407	1591	884	1260	33.6373	41.0072	40.6144	41.4398	21.39	29.352	34.5734	0.999722	0.000277562
ENSMUSG00000024576	Csnk1a1	10502	18	61555274	61590061	1	8337	8003	7297	9472	14847	10048	31.9814	31.1199	28.9216	33.8752	49.3276	32.1396	34.5609	0.999722	0.000277744
ENSMUSG00000007036	Abhd16a	3222	17	35089263	35102987	1	2751	2996	3167	3253	2360	2934	34.3973	37.9729	40.9141	37.9202	25.557	30.5891	34.5584	0.999722	0.000277779
ENSMUSG00000062397	Zfp706	4413	15	36997031	37007402	-1	3746	3774	3441	4233	4378	4615	34.1974	34.9241	32.4565	36.0269	34.6151	35.1294	34.5582	0.999722	0.000277783
ENSMUSG00000040725	Hnrnpul1	3589	7	25721498	25754730	-1	3368	3103	3141	3453	3017	3448	37.8058	35.3074	36.4288	36.1356	29.3309	32.272	34.5467	0.999722	0.000277949
ENSMUSG00000046447	Camk2n1	4444	4	138454314	138460123	1	3453	3605	3364	4784	4790	4377	31.3027	33.1275	31.5089	40.4324	37.6084	33.0853	34.5109	0.999722	0.000278472
ENSMUSG00000058297	Spock2	5533	10	60106219	60135198	1	4457	5140	5081	5031	5799	4536	32.452	37.9367	38.2243	34.1512	36.5692	27.5388	34.4787	0.999721	0.000278942
ENSMUSG00000001510	Dlx3	2637	11	95120089	95125296	1	2161	2459	2406	2857	1894	2481	33.0144	38.0807	37.9784	40.6923	25.0607	31.6045	34.4052	0.99972	0.00028002
ENSMUSG00000029781	Fkbp9	3314	6	56832059	56879358	1	2706	2606	2362	2814	4913	2764	32.8954	32.1129	29.6673	31.8922	51.727	28.0168	34.3852	0.99972	0.000280313
ENSMUSG00000044600	9130011J15Rik	3266	8	72565188	72571088	-1	2497	2669	2677	3354	3474	3141	30.8008	33.3726	34.1179	38.5709	37.1139	32.3061	34.3804	0.99972	0.000280385
ENSMUSG00000046719	Nxph3	2099	11	95509845	95514570	-1	1808	1865	2023	2197	1810	1603	34.7013	36.2847	40.1175	39.3125	30.0877	25.6539	34.3596	0.999719	0.000280692
ENSMUSG00000024953	Prdx5	2139	19	6906697	6910106	-1	1814	1712	1727	2202	2499	1662	34.1653	32.6851	33.6072	38.6651	40.7642	26.1007	34.3313	0.999719	0.00028111
ENSMUSG00000038034	Igsf8	5217	1	172261641	172319841	1	4408	4765	4934	5662	3990	4322	34.0393	37.2992	39.3667	40.7626	26.6855	27.8289	34.3304	0.999719	0.000281124
ENSMUSG00000002014	Ssr4	3096	X	73787028	73790830	1	2949	2850	2872	3076	1629	3283	38.3737	37.5925	38.6131	37.3162	18.3588	35.6207	34.3125	0.999719	0.000281389
ENSMUSG00000094483	Purb	8478	11	6467599	6476076	-1	6106	6204	5139	7236	14061	7931	29.015	29.8838	25.2311	32.0566	57.869	31.4244	34.2466	0.999718	0.000282367
ENSMUSG00000001440	Kpnb1	6590	11	97159714	97187881	-1	5185	5392	4914	5922	8324	6136	31.6973	33.4135	31.0385	33.7517	44.0727	31.2775	34.2085	0.999717	0.000282936
ENSMUSG00000020462	Ccdc104	2744	11	29221532	29247409	-1	2093	2153	2095	2464	3412	2718	30.7287	32.0418	31.7798	33.7263	43.3858	33.2734	34.156	0.999716	0.000283724
ENSMUSG00000014846	Tppp3	1848	8	105467493	105471526	-1	1459	1471	1438	1939	2157	1539	31.8063	32.5063	32.3898	39.4084	40.726	27.9749	34.1353	0.999716	0.000284035
ENSMUSG00000023048	Prr13	1562	15	102459028	102462806	1	1310	1277	1415	1459	1648	1297	33.787	33.3862	37.7074	35.0822	36.8128	27.8928	34.1114	0.999716	0.000284395
ENSMUSG00000045055	Rpsa-ps2	510	10	128776742	128777251	-1	511	466	466	467	317	499	40.3655	37.3141	38.0335	34.3921	21.6876	32.8672	34.11	0.999716	0.000284415
ENSMUSG00000013662	Atad1	2813	19	32672563	32712298	-1	2175	2086	1832	2537	3897	2832	31.1493	30.2832	27.1086	33.8737	48.3375	33.8186	34.0952	0.999715	0.000284639
ENSMUSG00000055013	Agap1	9581	1	89454811	89895282	1	7658	8340	8523	8436	10286	8306	32.2006	35.5478	37.0282	33.0703	37.4592	29.1215	34.0713	0.999715	0.000285
ENSMUSG00000016637	Ift27	1012	15	78159465	78174108	-1	942	901	972	1016	556	1015	37.4999	36.3581	39.9794	37.7073	19.1698	33.6913	34.0676	0.999715	0.000285055
ENSMUSG00000025232	Hexa	1865	9	59539667	59565105	1	1687	1657	1735	1699	1332	1871	36.4414	36.2828	38.7232	34.2158	24.92	33.6998	34.0472	0.999715	0.000285365
ENSMUSG00000001380	Hars	1987	18	36766530	36783205	-1	1595	1650	1691	1894	1988	1856	32.3387	33.9112	35.4239	35.801	34.9093	31.3771	33.9602	0.999713	0.000286688
ENSMUSG00000006356	Crip2	1437	12	113140236	113145504	1	1539	1252	1297	1440	784	1311	43.1461	35.5799	37.5694	37.6373	19.0363	30.6463	33.9359	0.999713	0.000287059
ENSMUSG00000039745	Htatip2	1465	7	49759106	49773999	1	1153	1241	1341	1470	1313	1318	31.7067	34.5932	38.1015	37.6871	31.2716	30.2211	33.9302	0.999713	0.000287146
ENSMUSG00000060261	Gtf2i	7120	5	134237834	134314760	-1	6033	5704	5909	6365	7788	6430	34.136	32.7157	34.545	33.5762	38.1653	30.3364	33.9124	0.999713	0.000287418
ENSMUSG00000026509	Capn2	3200	1	182467256	182517495	-1	2595	2570	2447	2844	3840	2930	32.6698	32.7975	31.8299	33.3804	41.8701	30.7574	33.8842	0.999712	0.000287852
ENSMUSG00000066568	Lsm14a	3104	7	34344646	34389540	-1	2408	2294	2131	2867	4223	2868	31.2532	30.1807	28.5767	34.6911	47.4704	31.0377	33.8683	0.999712	0.000288096
ENSMUSG00000017485	Top2b	6355	14	16365179	16430787	1	4656	4534	4152	5031	10679	5477	29.5159	29.1355	27.1952	29.7339	58.6325	28.9507	33.8606	0.999712	0.000288214
ENSMUSG00000028517	Ppap2b	3159	4	105157347	105232764	1	3212	2420	2202	2780	3443	2896	40.9624	31.284	29.0147	33.0528	38.0286	30.7951	33.8563	0.999712	0.000288281
ENSMUSG00000022752	Tomm70a	3778	16	57121714	57154530	1	2839	2933	2714	3264	5043	3622	30.2735	31.7035	29.9019	32.449	46.5747	32.2047	33.8512	0.999712	0.000288359
ENSMUSG00000055943	2900064A13Rik	5826	2	112454997	112472162	1	4295	4893	4799	5597	6353	5312	29.6997	34.2974	34.2871	36.0826	38.048	30.6281	33.8405	0.999711	0.000288524
ENSMUSG00000059743	Fdps	1241	3	89093592	89101967	-1	1065	978	1039	1359	953	1237	34.573	32.1828	34.8493	41.1301	26.7944	33.4835	33.8355	0.999711	0.000288601
ENSMUSG00000035674	Ndufa3	858	7	3617373	3620163	1	1261	518	891	1127	210	459	59.2089	24.6547	43.2256	49.3343	8.53995	17.9704	33.8223	0.999711	0.000288804
ENSMUSG00000034707	Gns	3855	10	121365090	121397245	1	3256	3203	3150	3540	3786	3692	34.0267	33.9304	34.0124	34.4899	34.2673	32.1714	33.8163	0.999711	0.000288897
ENSMUSG00000029761	Cald1	7687	6	34598500	34775473	1	7342	5639	4705	6184	9406	8236	38.4784	29.9573	25.4773	30.2152	42.6944	35.9908	33.8022	0.999711	0.000289115
ENSMUSG00000082908	Gm13736	704	2	87526049	87526752	1	525	618	543	589	771	735	30.0432	35.8487	32.1054	31.4235	38.2124	35.0709	33.784	0.999711	0.000289397
ENSMUSG00000028127	Abcd3	4089	3	121758909	121815302	-1	3114	3207	2970	3456	5426	3841	30.6804	32.0287	30.2336	31.7445	46.3005	31.5544	33.757	0.99971	0.000289815
ENSMUSG00000033998	Kcnk1	2301	8	125995102	126030683	1	1984	1882	1806	2114	2433	2070	34.7364	33.401	32.6702	34.5065	36.8934	30.2194	33.7378	0.99971	0.000290114
ENSMUSG00000027777	Schip1	2375	3	68064942	68626482	1	1771	1986	2296	2350	1874	2338	30.041	34.1486	40.2401	37.1635	27.5315	33.0684	33.6988	0.999709	0.000290721
ENSMUSG00000002565	Scin	2999	12	40059769	40134228	-1	2050	2411	2360	3087	3360	2795	27.5383	32.8305	32.7557	38.661	39.0918	31.3067	33.6973	0.999709	0.000290744
ENSMUSG00000026566	Mpzl1	2356	1	165592181	165634541	-1	2029	1842	1889	2299	2569	1927	34.6949	31.928	33.3739	36.6502	38.0463	27.4751	33.6947	0.999709	0.000290785
ENSMUSG00000044627	Swi5	2234	2	32278816	32288075	-1	1836	1987	1977	2514	1183	2331	33.1092	36.3222	36.8361	42.2663	18.4767	35.0503	33.6768	0.999709	0.000291065
ENSMUSG00000023960	Enpp5	4858	17	44078813	44086567	1	3708	3846	3968	4647	5078	4706	30.7497	32.3302	33.9989	35.9276	36.4719	32.5407	33.6698	0.999709	0.000291174
ENSMUSG00000067106	Gm5529	891	1	79922536	79923426	-1	770	933	789	783	398	1033	34.8155	42.7623	36.8595	33.0063	15.5858	38.9453	33.6624	0.999709	0.000291289
ENSMUSG00000019528	Gyg	2344	3	20122084	20155317	-1	1970	1997	1980	2460	1669	2365	33.8585	34.7918	35.1608	39.4176	24.844	33.8927	33.6609	0.999709	0.000291314
ENSMUSG00000031451	Gas6	2593	8	13465374	13494535	-1	2258	2271	2160	2380	2464	2214	35.0817	35.7661	34.6738	34.4736	33.1559	28.6819	33.6388	0.999708	0.000291659
ENSMUSG00000050017	Pitpnb	2761	5	111330763	111388359	1	2081	2047	1834	2485	3936	2460	30.3644	30.2767	27.6493	33.8043	49.7407	29.9296	33.6275	0.999708	0.000291837
ENSMUSG00000029147	Ppm1g	2165	5	31202668	31220545	-1	1775	1795	1772	2012	2362	1794	33.0293	33.8582	34.0688	34.9046	38.0667	27.8354	33.6272	0.999708	0.000291842
ENSMUSG00000008859	Rala	2684	13	17880575	17944239	-1	1905	1916	1800	2321	4153	2367	28.5938	29.1521	27.9152	32.4792	53.9887	29.6243	33.6255	0.999708	0.000291868
ENSMUSG00000047907	Tshz2	7781	2	169633013	170071816	1	6100	6308	6496	7005	8536	7000	31.583	33.1065	34.7505	33.8131	38.2774	30.22	33.6251	0.999708	0.000291875
ENSMUSG00000078915	Hsp25-ps1	594	13	45078498	45079127	-1	594	528	483	489	536	510	40.2865	36.2998	33.8463	30.9197	31.4848	28.8414	33.6131	0.999708	0.000292063
ENSMUSG00000021124	Vti1b	1612	12	79156017	79172667	-1	1323	1118	1140	1526	2113	1418	33.0639	28.3226	29.4368	35.5551	45.7359	29.5491	33.6106	0.999708	0.000292103
ENSMUSG00000020953	Coch	2683	12	51593341	51605773	1	2282	2496	2084	2177	2793	2416	34.2653	37.991	32.3316	30.4755	36.3223	30.2488	33.6058	0.999708	0.000292179
ENSMUSG00000020440	Arf5	1116	6	28423560	28426602	1	1066	938	903	1221	757	1006	38.4815	34.3238	33.6802	41.0926	23.6676	30.2807	33.5878	0.999708	0.000292462
ENSMUSG00000031748	Gnao1	6785	8	93809966	93969388	1	4957	5382	5450	5933	8521	5945	29.4326	32.393	33.4347	32.8426	43.8191	29.433	33.5592	0.999707	0.000292913
ENSMUSG00000026111	Unc50	1548	1	37430170	37439124	1	1180	1310	1231	1539	1502	1465	30.7093	34.5587	33.1007	37.3405	33.8549	31.7906	33.5591	0.999707	0.000292913
ENSMUSG00000035133	Arhgap5	5197	12	52516077	52567852	1	4000	3921	3472	3751	8097	4674	31.0075	30.8107	27.8085	27.1086	54.3619	30.2112	33.5514	0.999707	0.000293035
ENSMUSG00000037820	Tgm2	4608	2	158116402	158146436	-1	4627	3492	3320	4503	4285	4213	40.4526	30.947	29.99	36.703	32.446	30.7122	33.5418	0.999707	0.000293187
ENSMUSG00000029314	Agpat9	3502	5	100845713	100899102	1	2407	2888	2897	3130	4384	2940	27.6898	33.6774	34.4336	33.5692	43.6795	28.2009	33.5417	0.999707	0.000293188
ENSMUSG00000047675	Rps8	1726	4	117153827	117156243	-1	1861	1759	1400	1507	712	1805	43.4375	41.6181	33.7628	32.7933	14.3934	35.1292	33.5224	0.999707	0.000293494
ENSMUSG00000024346	Pfdn1	1077	18	36403679	36454495	-1	1071	936	1018	1056	478	1087	40.062	35.4909	39.3444	36.8265	15.4859	33.9036	33.5189	0.999706	0.000293549
ENSMUSG00000032115	Hyou1	7230	9	44379490	44392369	1	5792	5962	6158	6271	8282	5836	32.2738	33.6752	35.4529	32.577	39.9687	27.115	33.5104	0.999706	0.000293683
ENSMUSG00000055720	Ubl7	1364	9	57910986	57929968	1	1045	1097	1106	1355	1414	1218	30.8646	32.8435	33.7514	37.311	36.1708	29.9961	33.4896	0.999706	0.000294014
ENSMUSG00000039218	Srrm2	8596	17	23803187	23824739	1	6598	7182	6455	7583	10948	6920	30.9225	34.1198	31.2572	33.1327	44.4387	27.0422	33.4855	0.999706	0.000294079
ENSMUSG00000020451	Limk2	6099	11	3344256	3409189	-1	4829	5024	5505	5651	5966	5198	31.8976	33.6394	37.5707	34.8	34.1309	28.6293	33.4446	0.999705	0.000294729
ENSMUSG00000029110	Rnf4	2936	5	34336390	34353430	1	2338	2344	2441	2781	2900	2735	32.081	32.6031	34.6069	35.576	34.464	31.292	33.4372	0.999705	0.000294849
ENSMUSG00000042978	Sbk1	4092	7	126272619	126294999	1	3410	3344	3429	4058	4102	3186	33.5721	33.3724	34.8805	37.2468	34.9771	26.1543	33.3672	0.999704	0.000295968
ENSMUSG00000059149	Mfsd4	7187	1	132022806	132068062	-1	5550	6059	6272	6393	6807	6799	31.1103	34.4279	36.3253	33.4095	33.0469	31.7782	33.3497	0.999704	0.000296249
ENSMUSG00000047514	Tspyl1	2696	10	34282190	34284885	1	2242	2153	2054	2433	2880	2496	33.5023	32.6123	31.7126	33.8949	37.2731	31.0998	33.3492	0.999704	0.000296257
ENSMUSG00000004610	Etfb	1139	7	43444108	43457800	1	1146	1039	1057	1075	572	1037	40.5341	37.2519	38.628	35.4485	17.5225	30.5835	33.3281	0.999703	0.000296596
ENSMUSG00000032718	Mansc1	2373	6	134609210	134632488	-1	2049	2013	2210	2181	1733	2239	34.7859	34.642	38.7655	34.52	25.4814	31.6949	33.3149	0.999703	0.000296808
ENSMUSG00000022462	Slc38a2	4626	15	96687394	96699698	-1	4017	3699	3406	4136	4085	5124	34.9829	32.654	30.6471	33.5805	30.8113	37.208	33.314	0.999703	0.000296824
ENSMUSG00000057113	Npm1	2665	11	33152287	33163206	-1	2196	1928	1880	2549	2971	2614	33.1967	29.5438	29.3637	35.924	38.8981	32.9489	33.3125	0.999703	0.000296846
ENSMUSG00000056665	4930572J05Rik	1488	15	74721234	74724373	1	1218	1292	1484	1602	1005	1146	32.9764	35.4582	41.5128	40.4364	23.566	25.8711	33.3035	0.999703	0.000296993
ENSMUSG00000038619	Ensa	2947	3	95624980	95632102	1	2435	2423	2465	2578	2914	2690	33.2873	33.5761	34.8167	32.856	34.5011	30.6623	33.2832	0.999703	0.000297319
ENSMUSG00000020315	Spnb2	17492	11	30099395	30268175	-1	12562	13755	12119	14407	24458	15534	28.932	32.1128	28.8389	30.9347	48.7871	29.8316	33.2395	0.999702	0.000298027
ENSMUSG00000028609	Magoh	770	4	107879755	107887424	1	620	654	502	776	718	792	32.4385	34.6852	27.1371	37.8515	32.5355	34.5515	33.1999	0.999701	0.000298671
ENSMUSG00000019969	Psen1	3114	12	83688203	83735199	1	2381	2562	2478	2688	3559	2714	30.8035	33.5983	33.1233	32.4208	39.8779	29.2768	33.1834	0.999701	0.000298939
ENSMUSG00000019796	Lrp11	3418	10	7589800	7625483	1	2476	2711	2663	3098	4133	2927	29.1835	32.3903	32.4302	34.0425	42.1907	28.7662	33.1672	0.999701	0.000299203
ENSMUSG00000036231	Agr3	972	12	35925620	35949736	1	696	846	739	1066	846	908	28.8471	35.5436	31.6467	41.1911	30.3688	31.3799	33.1629	0.999701	0.000299274
ENSMUSG00000003435	Supt5h	3509	7	28314898	28338719	-1	3023	2788	2973	2972	3689	2925	34.7068	32.4464	35.2665	31.811	36.6816	28.0011	33.1522	0.999701	0.000299448
ENSMUSG00000028128	F3	1876	3	121723537	121735052	1	1463	1502	1297	1576	2543	1513	31.4174	32.696	28.7778	31.5527	47.2973	27.0918	33.1388	0.9997	0.000299667
ENSMUSG00000038696	Mapkap1	4061	2	34406771	34624950	1	3077	3260	3413	3670	4280	3565	30.5249	32.7825	34.9828	33.9426	36.7734	29.4889	33.0825	0.999699	0.000300591
ENSMUSG00000055961	BC051076	2865	5	87963485	87966349	1	886	5604	667	1161	3644	3140	12.4586	79.8786	9.69063	15.2202	44.3789	36.8161	33.0738	0.999699	0.000300733
ENSMUSG00000005716	Pvalb	1041	15	78191114	78206400	-1	805	1007	1038	903	689	946	31.1533	39.5035	41.5047	32.5799	23.0936	30.5262	33.0602	0.999699	0.000300958
ENSMUSG00000029455	Aldh2	4704	5	121566027	121593824	-1	4469	4019	3961	4442	3346	4129	38.2739	34.8905	35.05	35.4669	24.8189	29.4856	32.9976	0.999698	0.000301991
ENSMUSG00000000563	Atp5f1	4105	3	105942698	105960099	-1	3379	3335	3059	3843	3720	4132	33.1615	33.1772	31.0182	35.1617	31.6194	33.8127	32.9918	0.999698	0.000302088
ENSMUSG00000026003	Acadl	2005	1	66830839	66863277	-1	1543	1585	1423	1889	2375	1688	31.0035	32.2829	29.5421	35.3859	41.3307	28.2807	32.971	0.999698	0.000302433
ENSMUSG00000003352	Cacnb3	3120	15	98632220	98644530	1	2721	2674	2888	3014	2345	2468	35.1345	34.9997	38.5295	36.2828	26.2248	26.5719	32.9572	0.999697	0.000302662
ENSMUSG00000039270	Megf9	8226	4	70427065	70534995	-1	5625	6393	5899	6775	11231	7311	27.5482	31.7375	29.8497	30.9338	47.6379	29.8552	32.9271	0.999697	0.000303163
ENSMUSG00000073987	Ggh	1965	4	20042052	20066750	1	1441	1533	1470	1723	2097	2037	29.5434	31.8593	31.1391	32.9333	37.2357	34.8226	32.9222	0.999697	0.000303244
ENSMUSG00000084106	Gm6136	942	1	86908762	86909703	-1	727	793	713	984	772	917	31.0916	34.3779	31.5057	39.2335	28.595	32.7002	32.9173	0.999697	0.000303326
ENSMUSG00000028195	Cyr61	2028	3	145646971	145649985	-1	2926	1898	977	1121	1733	1837	58.1254	38.2195	20.0529	20.7611	29.8163	30.428	32.9005	0.999696	0.000303606
ENSMUSG00000059895	Ptp4a3	4619	15	73723145	73758766	1	3950	4151	4383	4252	3528	3498	34.4515	36.6996	39.4979	34.5747	26.6504	25.4392	32.8856	0.999696	0.000303856
ENSMUSG00000027273	Snap25	6791	2	136713453	136782428	1	5095	5703	5404	6327	6726	6089	30.2252	34.2947	33.1232	34.9926	34.5578	30.1193	32.8855	0.999696	0.000303857
ENSMUSG00000031751	Amfr	3953	8	93971588	94012663	-1	3133	3160	3169	3434	4126	3560	31.9296	32.645	33.3692	32.6277	36.4188	30.2521	32.8737	0.999696	0.000304054
ENSMUSG00000029465	Arpc3	2581	5	122391878	122406179	1	2148	2314	2255	2598	1440	2559	33.5278	36.6128	36.3671	37.8063	19.4669	33.3054	32.8477	0.999696	0.000304489
ENSMUSG00000018865	Sult4a1	2383	15	84076097	84105754	-1	1884	2027	2104	2347	2107	1836	31.8505	34.7366	36.7513	36.9915	30.8506	25.881	32.8436	0.999695	0.000304559
ENSMUSG00000032246	Calml4	861	9	62858104	62875918	1	662	723	733	890	584	868	30.9752	34.292	35.4366	38.8239	23.6664	33.8648	32.8432	0.999695	0.000304566
ENSMUSG00000020950	Foxg1	4175	12	49382693	49386867	1	3090	3578	3369	4014	3833	3792	29.8168	34.9978	33.5889	36.1105	32.0336	30.5101	32.843	0.999695	0.000304569
ENSMUSG00000000078	Klf6	4217	13	5861489	5870393	1	3532	3830	3191	2148	5941	3289	33.7424	37.0896	31.4973	19.1312	49.1563	26.1995	32.8027	0.999695	0.000305245
ENSMUSG00000033499	Larp4b	4684	13	9093905	9173086	1	3491	3671	3735	4129	5061	4291	30.0256	32.0055	33.1913	33.1086	37.7001	30.7733	32.8007	0.999695	0.000305279
ENSMUSG00000072594	Gm16439	564	14	44596665	44597228	1	438	476	421	533	545	515	31.2863	34.4655	31.0709	35.4945	33.7164	30.6733	32.7845	0.999694	0.000305553
ENSMUSG00000027303	Ptpra	3335	2	130450278	130554026	1	2693	2784	2622	2909	3236	3041	32.5312	34.0903	32.7256	32.7612	33.856	30.6304	32.7658	0.999694	0.000305868
ENSMUSG00000003316	Glg1	7090	8	111154421	111259216	-1	5116	5479	5316	5818	9246	5991	29.0699	31.5582	31.2097	30.8205	45.502	28.3848	32.7575	0.999694	0.000306008
ENSMUSG00000022463	Srebf2	4989	15	82147266	82205376	1	4010	4122	4214	4622	4772	4018	32.381	33.7405	35.1586	34.796	33.3741	27.0538	32.7507	0.999694	0.000306124
ENSMUSG00000050608	Minos1	2766	4	139101814	139131113	-1	2042	2349	2213	2946	1978	2782	29.7415	34.6807	33.3027	40.003	24.9515	33.786	32.7443	0.999694	0.000306232
ENSMUSG00000032418	Me1	3257	9	86581363	86695914	-1	2296	2656	2644	2966	3340	3004	28.3997	33.3018	33.7905	34.2031	35.781	30.9824	32.7431	0.999694	0.000306253
ENSMUSG00000003062	Stard3nl	1283	13	19357677	19395752	-1	927	1027	963	1130	1482	1146	29.108	32.6889	31.2428	33.0799	40.3037	30.0048	32.738	0.999694	0.000306338
ENSMUSG00000024048	Myl12a	3201	17	70993656	71002878	-1	3134	2974	2669	2729	1998	2898	39.4432	37.9413	34.7067	32.0207	21.7788	30.412	32.7171	0.999693	0.000306692
ENSMUSG00000032046	Abhd12	2823	2	150832493	150904741	-1	2250	2303	2350	2500	2826	2348	32.1093	33.315	34.6504	33.2615	34.9289	27.9396	32.7008	0.999693	0.00030697
ENSMUSG00000038286	Bphl	1209	13	34037641	34074074	1	969	934	951	1131	1158	1116	32.2892	31.5484	32.742	35.1357	33.4199	31.0078	32.6905	0.999693	0.000307144
ENSMUSG00000025151	Maged1	4351	X	94535474	94542143	-1	3888	3501	3406	4086	3652	3901	35.9995	32.8594	32.5841	35.2713	29.2863	30.1175	32.6864	0.999693	0.000307214
ENSMUSG00000034648	Lrrn1	3756	6	107529726	107570228	1	2860	2960	2827	3813	3518	3466	30.6761	32.1828	31.3293	38.1289	32.6809	30.9981	32.666	0.999692	0.000307561
ENSMUSG00000036620	Mgat4b	2719	11	50210890	50235103	1	2236	2082	2240	2582	2728	2152	33.13	31.27	34.2917	35.6664	35.0073	26.5868	32.6587	0.999692	0.000307685
ENSMUSG00000009291	Pttg1ip	3426	10	77581720	77598732	1	2697	2579	2568	2946	3764	3228	31.7141	30.7412	31.2003	32.2967	38.3341	31.6504	32.6561	0.999692	0.00030773
ENSMUSG00000032667	Pon2	4655	6	5264147	5298455	-1	3565	3824	3807	4160	4567	4114	30.8531	33.5471	34.0419	33.565	34.2322	29.6877	32.6545	0.999692	0.000307757
ENSMUSG00000023236	Scg5	1569	2	113776362	113829121	-1	1157	1315	1333	1513	1408	1356	29.7077	34.2263	35.3637	36.2183	31.3114	29.0315	32.6432	0.999692	0.000307951
ENSMUSG00000032314	Etfa	1835	9	55454508	55512243	-1	1404	1353	1259	1692	2126	1710	30.8241	30.1106	28.5588	34.6319	40.425	31.3035	32.6423	0.999692	0.000307965
ENSMUSG00000030500	Slc17a6	4319	7	51621830	51671125	1	2871	3352	3022	3883	5897	3444	26.7799	31.6941	29.1247	33.7673	47.6399	26.7863	32.632	0.999692	0.000308141
ENSMUSG00000020022	Ndufa12	1334	10	94198955	94221443	1	1172	1304	1184	1272	645	1225	35.3941	39.9189	36.9442	35.8133	16.8705	30.847	32.6313	0.999692	0.000308153
ENSMUSG00000045962	Wnk1	15780	6	119923969	120038672	-1	11061	11787	11468	12399	21560	13903	28.2388	30.5038	30.2504	29.5116	47.6722	29.5961	32.6288	0.999692	0.000308196
ENSMUSG00000013698	Pea15a	3861	1	172196728	172206804	-1	3158	3066	3115	3579	3578	3405	32.9512	32.4287	33.5822	34.8156	32.3343	29.6244	32.6227	0.999692	0.0003083
ENSMUSG00000031591	Asah1	3390	8	41340197	41374773	-1	2520	2416	2274	3132	4135	3173	29.9475	29.1041	27.9217	34.7004	42.5597	31.4415	32.6125	0.999692	0.000308475
ENSMUSG00000068039	Tcp1	5030	17	12915701	12925067	1	4030	4002	4049	4417	4766	4651	32.2772	32.4912	33.5066	32.9816	33.0605	31.0607	32.563	0.999691	0.000309325
ENSMUSG00000022365	Derl1	3145	15	57869502	57892418	-1	2665	2452	2632	2621	2918	2836	34.1378	31.8388	34.835	31.301	32.3734	30.2913	32.4629	0.999689	0.000311053
ENSMUSG00000022456	Sept3	4971	15	82274935	82294442	1	3344	3571	3638	4365	6659	4154	27.1008	29.3362	30.4628	32.9802	46.74	28.0708	32.4484	0.999689	0.000311303
ENSMUSG00000019066	Rab3d	4196	9	21907491	21918192	-1	3654	3317	3586	3613	3259	3998	35.0826	32.2825	35.5734	32.3404	27.1002	32.0066	32.3976	0.999688	0.000312188
ENSMUSG00000042834	D0H4S114	2513	18	33437019	33464029	-1	2173	1589	1500	2163	3210	2375	34.8359	25.8219	24.8456	32.3278	44.5693	31.7471	32.3579	0.999687	0.000312881
ENSMUSG00000029759	Pon3	3385	6	5220852	5256286	-1	2586	2693	2509	2696	3723	3186	30.7772	32.4889	30.8527	29.9139	38.3758	31.6169	32.3376	0.999687	0.000313238
ENSMUSG00000019837	Gtf3c6	1020	10	40249203	40257665	-1	723	796	778	915	1086	941	28.556	31.8691	31.749	33.6925	37.1495	30.99	32.3344	0.999687	0.000313294
ENSMUSG00000092120	Vmn2r90	2592	17	17703941	17734167	1	1823	2267	2084	2200	2457	2432	28.3342	35.7169	33.4667	31.8787	33.0745	31.5182	32.3315	0.999687	0.000313344
ENSMUSG00000030579	Tyrobp	564	7	30413788	30417577	1	495	552	449	741	72	532	35.3578	39.9684	33.1374	49.346	4.45427	31.6858	32.3249	0.999687	0.000313459
ENSMUSG00000021816	Ppp3cb	6018	14	20499364	20546573	-1	4032	4238	3830	4921	8784	5368	26.9915	28.7585	26.4909	30.7124	50.9288	29.9635	32.3076	0.999686	0.000313764
ENSMUSG00000028343	Erp44	3418	4	48193323	48279558	-1	2662	2460	2407	2754	3946	3353	31.3758	29.3914	29.3126	30.2625	40.2817	32.9529	32.2628	0.999685	0.000314552
ENSMUSG00000026554	Dcaf8	3743	1	172148015	172196393	1	3072	2818	2993	3298	3684	3234	33.0644	30.7453	33.2842	33.0935	34.3418	29.0237	32.2588	0.999685	0.000314623
ENSMUSG00000048970	C1galt1c1	1449	X	38630785	38635087	-1	1074	1105	1022	1283	1520	1436	29.8604	31.1423	29.3585	33.2561	36.6015	33.2904	32.2515	0.999685	0.000314752
ENSMUSG00000038646	Fam103a1	1741	7	81762925	81769491	1	1151	1200	1033	1606	2364	1656	26.634	28.1475	24.6975	34.6465	47.3775	31.9517	32.2424	0.999685	0.000314913
ENSMUSG00000029432	Gbas	2750	5	129725063	129758327	1	2329	2179	2252	2499	2277	2438	34.119	32.358	34.0868	34.1308	28.8904	29.7806	32.2276	0.999685	0.000315175
ENSMUSG00000021687	Scamp1	4582	13	94201310	94285857	-1	3438	3424	3233	3838	5498	4078	30.228	30.5166	29.3698	31.4603	41.8671	29.8968	32.2231	0.999685	0.000315255
ENSMUSG00000014602	Kif1a	8311	1	93015456	93101865	-1	5693	6591	6569	7140	10181	6281	27.5961	32.3858	32.9001	32.2669	42.7425	25.3868	32.213	0.999685	0.000315433
ENSMUSG00000049313	Sorl1	11321	9	41964720	42124297	-1	7381	9262	8279	9512	14874	8589	26.2657	33.41	30.4399	31.5573	45.8423	25.4853	32.1668	0.999684	0.000316255
ENSMUSG00000026585	Kifap3	4012	1	163779583	163917109	1	2611	2824	2675	3275	6048	3219	26.2183	28.7449	27.7532	30.6593	52.5986	26.9521	32.1544	0.999684	0.000316475
ENSMUSG00000028820	Sfpq	4743	4	127021324	127037013	1	3262	3359	3110	3472	7346	3875	27.707	28.921	27.2934	27.4941	54.0407	27.4442	32.1501	0.999683	0.000316552
ENSMUSG00000019173	Rab5c	2194	11	100715009	100738215	-1	1987	1801	1900	2056	1482	1823	36.4855	33.5223	36.0469	35.1965	23.5687	27.9115	32.1219	0.999683	0.000317055
ENSMUSG00000026878	Rab14	5431	2	35180205	35201120	-1	3996	4043	3639	4641	6497	4978	29.6418	30.4005	27.8903	32.0955	41.7404	30.7898	32.0931	0.999682	0.000317571
ENSMUSG00000016382	Pls3	4238	X	75785654	75875182	-1	3108	3114	2808	3209	5611	3842	29.5447	30.0065	27.5795	28.4395	46.1958	30.4529	32.0365	0.999681	0.000318587
ENSMUSG00000022744	Cldn25	2563	16	58727910	58734251	1	1797	1991	1835	2379	2681	2368	28.2461	31.7234	29.8015	34.8625	36.4982	31.036	32.0279	0.999681	0.000318741
ENSMUSG00000042675	Ypel3	1848	7	126776955	126780514	1	1415	1564	1518	1877	1442	1493	30.8471	34.5614	34.1917	38.1483	27.2262	27.1388	32.0189	0.999681	0.000318904
ENSMUSG00000029273	Sult1d1	2459	5	87554645	87569027	-1	1728	1746	1501	1995	3354	2274	28.3103	28.9963	25.4081	30.4717	47.5913	31.0645	31.9737	0.99968	0.00031972
ENSMUSG00000032068	1600029D21Rik	1846	9	50494525	50505639	1	1218	1460	1237	1719	2466	1280	26.5812	32.2982	27.8926	34.9749	46.6106	23.2922	31.9416	0.99968	0.000320302
ENSMUSG00000021190	Lgmn	2323	12	102394084	102439813	-1	1911	1890	1780	2245	1843	2029	33.1414	33.2254	31.8949	36.2977	27.6821	29.3404	31.9303	0.999679	0.000320508
ENSMUSG00000030084	Plxna1	9025	6	89316316	89362613	-1	6533	7530	7772	7802	8985	6795	29.1625	34.0726	35.8456	32.4692	34.7371	25.2915	31.9298	0.999679	0.000320518
ENSMUSG00000038722	Bud31	1609	5	145140362	145148078	1	1321	1340	1314	1446	1006	1669	33.0755	34.0099	33.993	33.754	21.8155	34.8444	31.9154	0.999679	0.000320779
ENSMUSG00000025439	Clns1a	1515	7	97696634	97718879	1	1149	1226	1260	1360	1252	1384	30.5539	33.0472	34.6185	33.7162	28.8347	30.6871	31.9096	0.999679	0.000320884
ENSMUSG00000005732	Ranbp1	1666	16	18239784	18248732	-1	1392	1415	1339	1460	1307	1444	33.6607	34.6847	33.4546	32.9147	27.3731	29.1155	31.8672	0.999678	0.000321657
ENSMUSG00000039323	Igfbp2	1847	1	72824503	72852474	1	1784	1462	1610	1770	1072	1508	38.9123	32.3249	36.2835	35.9931	20.2512	27.4263	31.8652	0.999678	0.000321694
ENSMUSG00000029128	Rab28	1636	5	41624976	41708155	-1	1214	1333	1276	1497	1484	1438	29.8947	33.2739	32.4652	34.3677	31.65	29.5262	31.863	0.999678	0.000321735
ENSMUSG00000040242	Fgfr1op2	4619	6	146577203	146599198	1	3495	3270	3200	4021	5391	4056	30.4831	28.9106	28.8372	32.6963	40.7234	29.4973	31.858	0.999678	0.000321826
ENSMUSG00000095577	Gm6619	602	6	131486400	131491487	1	17	95	321	84	400	2382	1.13766	6.44442	22.1952	5.24077	23.1839	132.916	31.853	0.999678	0.000321917
ENSMUSG00000036333	Kidins220	7402	12	24974932	25059697	1	5066	5538	4962	6081	9679	6283	27.5725	30.5535	27.9035	30.8559	45.6252	28.5135	31.8373	0.999678	0.000322204
ENSMUSG00000034110	Kctd7	4368	5	130144861	130155806	1	3111	3377	3988	4043	3405	3994	28.693	31.5722	38.0035	34.7643	27.1993	30.7155	31.8246	0.999678	0.000322437
ENSMUSG00000051397	Tacstd2	1764	6	67534059	67535822	-1	1161	1555	1443	1590	1719	1389	26.5151	35.9989	34.0501	33.8541	34.0017	26.4506	31.8117	0.999677	0.000322674
ENSMUSG00000027680	Fxr1	2323	3	34020079	34069342	1	1554	1541	1469	1789	3481	2022	26.9501	27.0901	26.3223	28.925	52.2851	29.2391	31.802	0.999677	0.000322854
ENSMUSG00000033379	Atp6v0b	2051	4	117884326	117887333	-1	1725	1675	1588	1942	1537	1809	33.8831	33.3508	32.2282	35.5628	26.1476	29.6282	31.8001	0.999677	0.000322888
ENSMUSG00000022800	Fyttd1	6076	16	32877500	32908963	1	4195	4462	4039	4876	7943	5313	27.8146	29.9895	27.6698	30.1411	45.6131	29.3734	31.7669	0.999677	0.000323498
ENSMUSG00000017778	Cox7c	1131	13	86044816	86046904	-1	549	1087	918	1687	138	1269	19.5555	39.2486	33.7855	56.0228	4.25735	37.6905	31.76	0.999676	0.000323625
ENSMUSG00000004044	Ptrf	3587	11	100956733	100970887	-1	3270	2731	2557	3095	3012	3349	36.7262	31.0919	29.6722	32.4072	29.2986	31.3629	31.7598	0.999676	0.000323629
ENSMUSG00000044211	Gm7887	734	6	48524372	48525105	-1	603	639	596	552	629	652	33.0964	35.5518	33.7988	28.2459	29.9005	29.839	31.7387	0.999676	0.000324019
ENSMUSG00000041560	Gltscr2	1555	7	15937838	15946108	-1	1331	1203	1256	1393	1318	1265	34.4832	31.5931	33.6209	33.646	29.5739	27.327	31.7073	0.999675	0.0003246
ENSMUSG00000059734	Ndufs8	963	19	3908870	3912717	-1	843	797	803	1059	399	877	35.2664	33.7979	34.7088	41.3031	14.4567	30.5919	31.6874	0.999675	0.000324969
ENSMUSG00000049960	Mrps16	566	14	20391231	20393555	-1	544	510	526	560	139	506	38.7206	36.7969	38.683	37.1607	8.56883	30.0308	31.6601	0.999675	0.000325477
ENSMUSG00000062908	Acadm	2932	3	153922357	153944632	-1	2420	2217	2126	2514	2837	2589	33.2515	30.8787	30.1821	32.2043	33.7613	29.662	31.6566	0.999674	0.000325542
ENSMUSG00000027206	Cops2	3549	2	125830304	125859139	-1	2494	2482	2277	2874	4550	3271	28.3106	28.5596	26.7059	30.4154	44.7331	30.9604	31.6142	0.999674	0.000326334
ENSMUSG00000002102	Psmc3	2607	2	91054009	91066369	1	2115	1951	2260	2402	1906	2338	32.6835	30.5614	36.0843	34.6054	25.5097	30.1256	31.595	0.999673	0.000326693
ENSMUSG00000006299	Aamp	1820	1	74279840	74284738	-1	1588	1509	1515	1557	1310	1552	35.1511	33.8591	34.6491	32.1314	25.1144	28.6453	31.5917	0.999673	0.000326755
ENSMUSG00000021556	Golm1	3693	13	59634996	59675784	-1	2612	2952	2842	3207	3945	2908	28.494	32.6433	32.0328	32.6161	37.2727	26.4513	31.585	0.999673	0.00032688
ENSMUSG00000029817	Tra2a	1828	6	49243921	49264052	-1	1291	1272	1254	1400	2607	1391	28.4518	28.4163	28.5543	28.765	49.7609	25.5613	31.5849	0.999673	0.000326882
ENSMUSG00000089682	Bcl2l2	4462	14	54883377	54888234	1	3316	3310	3337	3745	4777	3857	29.9395	30.2939	31.1299	31.5235	37.355	29.0371	31.5465	0.999672	0.000327604
ENSMUSG00000070306	Ccdc153	1086	9	44240677	44247306	1	925	778	703	932	1353	742	34.314	29.2555	26.9449	32.2328	43.4701	22.9513	31.5281	0.999672	0.00032795
ENSMUSG00000008999	Bmp7	4019	2	172868012	172940321	-1	2975	3188	3264	3484	3911	3178	29.8214	32.3935	33.8051	32.5591	33.9542	26.5625	31.516	0.999672	0.000328179
ENSMUSG00000024601	Isoc1	2563	18	58659482	58679570	1	1748	1998	1944	2244	2638	2242	27.4759	31.8349	31.5717	32.8842	35.9128	29.3846	31.5107	0.999672	0.000328278
ENSMUSG00000053119	Chmp3	3250	6	71543797	71582609	1	2341	2394	2400	2622	3751	2770	29.0187	30.0814	30.7382	30.3013	40.2705	28.6305	31.5068	0.999672	0.000328352
ENSMUSG00000020952	Scfd1	2091	12	51377580	51450096	1	1545	1498	1384	1706	2479	1857	29.7669	29.256	27.5507	30.6434	41.3662	29.8325	31.4026	0.99967	0.000330327
ENSMUSG00000089715	Cbx6	6290	15	79823896	79834688	-1	5084	4552	4270	5833	6363	5212	32.5622	29.5535	28.2571	34.83	35.2967	27.8347	31.389	0.999669	0.000330586
ENSMUSG00000086158	Gm5918	709	9	72979724	72985376	-1	542	568	549	643	525	686	30.7973	32.7159	32.2312	34.0626	25.8367	32.502	31.3576	0.999669	0.000331186
ENSMUSG00000029203	Ube2k	5173	5	65537233	65598988	1	3540	3554	3160	4366	6925	4402	27.5689	28.0564	25.427	31.6996	46.709	28.5851	31.341	0.999668	0.000331504
ENSMUSG00000043019	Edem3	6604	1	151755374	151822328	1	4273	4410	4359	4568	10316	5256	26.0666	27.2702	27.4745	25.9795	54.5039	26.735	31.3383	0.999668	0.000331556
ENSMUSG00000021606	Ndufs6	898	13	73319838	73328542	-1	913	771	699	1004	216	780	40.9594	35.0619	32.4005	41.9923	8.39268	29.1777	31.3307	0.999668	0.000331701
ENSMUSG00000015937	H2afy	6809	13	56073619	56136361	-1	5193	5540	5769	6344	5226	5468	30.7252	33.2264	35.2669	34.9939	26.7799	26.976	31.3281	0.999668	0.000331752
ENSMUSG00000024393	Prrc2a	7633	17	35149076	35164897	-1	6267	6176	6374	6841	6219	5669	33.0768	33.0422	34.759	33.6618	28.4281	24.9485	31.3194	0.999668	0.000331918
ENSMUSG00000031441	Atp11a	11150	8	12757014	12868728	1	8125	8643	8442	8696	12363	9083	29.3567	31.6553	31.5153	29.2926	38.6876	27.3645	31.312	0.999668	0.000332061
ENSMUSG00000047878	A4galt	2171	15	83226726	83251774	-1	1589	1900	1758	2155	1513	1765	29.4865	35.7397	33.7062	37.2821	24.3166	27.3097	31.3068	0.999668	0.000332161
ENSMUSG00000023083	H2-M10.2	1113	17	36284227	36286490	-1	778	1027	1079	888	779	902	28.1607	37.6819	40.3531	29.9661	24.4211	27.2235	31.3011	0.999668	0.000332271
ENSMUSG00000009863	Sdhb	2239	4	140961203	140979193	1	1829	1754	1755	2113	1582	2006	32.9093	31.9913	32.6267	35.4452	24.6533	30.096	31.287	0.999667	0.000332541
ENSMUSG00000056692	D17Wsu92e	4250	17	27751232	27820558	-1	3159	3126	3280	3688	4317	3449	29.9447	30.037	32.1244	32.5923	35.4418	27.2607	31.2335	0.999666	0.000333574
ENSMUSG00000066357	Wdr6	4092	9	108572313	108578670	-1	3467	3338	3167	3792	3173	3146	34.1332	33.3125	32.2154	34.8053	27.0556	25.8259	31.2247	0.999666	0.000333745
ENSMUSG00000051483	Cbr1	1237	16	93607837	93610505	1	1008	984	1035	1064	921	1061	32.8284	32.485	34.8274	32.3061	25.9784	28.8123	31.2063	0.999666	0.000334101
ENSMUSG00000052293	Taf9	1333	13	100651343	100656059	1	948	971	986	1252	1213	1230	28.6509	29.7472	30.7891	35.2766	31.7507	30.9961	31.2018	0.999666	0.000334188
ENSMUSG00000032186	Tmod2	10391	9	75565621	75611325	-1	6953	8012	7451	8211	11994	8936	26.9572	31.4877	29.8475	29.6791	40.2745	28.8881	31.189	0.999666	0.000334436
ENSMUSG00000037266	D4Wsu53e	3349	4	134923592	134927671	1	2684	2214	2174	3071	3451	3020	32.2869	26.9972	27.0206	34.4411	35.9545	30.2917	31.1654	0.999665	0.000334896
ENSMUSG00000038843	Gcnt1	5571	19	17326141	17356667	-1	3603	3895	4013	4520	6638	4971	26.055	28.5517	29.9838	30.4732	41.5745	29.9739	31.102	0.999664	0.000336133
ENSMUSG00000031311	Nono	4375	X	101429318	101448591	1	3328	3142	3164	3641	4622	3695	30.6454	29.3282	30.103	31.2576	36.8617	28.3706	31.0944	0.999664	0.000336282
ENSMUSG00000000957	Mmp14	2597	14	54431604	54441258	1	2307	1819	2042	2373	2239	1927	35.7878	28.6034	32.7291	34.3193	30.0819	24.9254	31.0745	0.999663	0.000336672
ENSMUSG00000046062	Ppp1r15b	5594	1	133131143	133139783	1	4387	3987	3736	4540	6085	4878	31.594	29.1059	27.7994	30.4822	37.9543	29.2922	31.038	0.999663	0.00033739
ENSMUSG00000056895	Hist3h2ba	622	11	58948911	58949532	1	503	628	700	574	106	460	32.5789	41.2312	46.8445	34.6604	5.94619	24.8428	31.0173	0.999662	0.000337797
ENSMUSG00000040297	AI848100	6308	1	161816112	161876661	-1	4220	4428	4079	4641	8798	5093	26.9513	28.6664	26.9161	27.6333	48.6649	27.1215	30.9923	0.999662	0.000338292
ENSMUSG00000002475	Abhd3	1962	18	10644411	10706771	-1	1454	1661	1611	1551	1730	1565	29.8555	34.5723	34.178	29.691	30.7659	26.7946	30.9762	0.999661	0.000338609
ENSMUSG00000029621	Arpc1a	2567	5	145083830	145108761	1	2185	2088	2014	2384	1583	2238	34.2914	33.2171	32.6576	34.8813	21.5168	29.2864	30.9751	0.999661	0.000338632
ENSMUSG00000080242	Gm15487	1117	6	37805975	37807091	1	713	880	784	1230	874	998	25.7155	32.1726	29.2155	41.3585	27.3012	30.013	30.9627	0.999661	0.000338877
ENSMUSG00000019689	1110001J03Rik	689	6	38533502	38539449	1	692	694	603	684	70	552	40.4619	41.1337	36.4291	37.2863	3.54488	26.9124	30.9614	0.999661	0.000338904
ENSMUSG00000078619	Smarcd2	3589	11	106263179	106272972	-1	2921	2750	2802	3115	3026	2887	32.7882	31.2908	32.4972	32.5985	29.4184	27.0213	30.9357	0.999661	0.000339414
ENSMUSG00000040128	Pnrc1	2095	4	33245423	33290163	-1	1493	1696	1720	1722	1672	1927	28.7101	33.0597	34.1739	30.8718	27.8468	30.898	30.9267	0.99966	0.000339592
ENSMUSG00000024096	Ralbp1	4335	17	65848433	65885755	-1	3366	3024	3235	3440	4606	3583	31.2813	28.4872	31.0625	29.8045	37.073	27.7645	30.9122	0.99966	0.000339882
ENSMUSG00000020594	Pum2	7260	12	8674134	8752581	1	5085	5236	4843	5646	8461	6503	28.2172	29.4524	27.767	29.209	40.6638	30.0891	30.8997	0.99966	0.00034013
ENSMUSG00000043889	Gm8399	1119	13	81064684	81065803	1	691	956	822	973	1138	895	24.8775	34.8887	30.5768	32.6584	35.4842	26.8674	30.8922	0.99966	0.000340281
ENSMUSG00000020376	Rnf130	1558	11	50025346	50104758	1	1131	1165	1123	1304	1518	1395	29.2452	30.5362	30.0029	31.4357	33.996	30.0773	30.8822	0.99966	0.00034048
ENSMUSG00000029998	Pcyox1	4797	6	86386006	86397150	-1	3405	3250	3529	4123	5249	3990	28.5961	27.6675	30.6219	32.2817	38.1795	27.9406	30.8812	0.99966	0.000340499
ENSMUSG00000079018	Ly6c1	862	15	75045017	75048837	-1	716	687	634	861	455	838	33.463	32.5467	30.6149	37.5153	18.4174	32.6565	30.8689	0.999659	0.000340745
ENSMUSG00000091679	Vmn2r96	2343	17	18581727	18598157	1	1547	1720	1673	1927	2602	2039	26.5997	29.9787	29.7217	30.8903	38.7488	29.2333	30.8621	0.999659	0.000340882
ENSMUSG00000037499	Nenf	742	1	191306789	191318194	-1	577	631	525	832	462	570	31.3279	34.7282	29.4514	42.1145	21.7251	25.805	30.8587	0.999659	0.00034095
ENSMUSG00000025510	Cd151	2010	7	141467362	141471479	1	1679	1607	1519	1933	1331	1685	33.6522	32.6495	31.4566	36.12	23.105	28.1602	30.8573	0.999659	0.000340978
ENSMUSG00000071072	Ptges3	2217	10	128058954	128077272	1	1662	1560	1420	1900	2270	2087	30.2012	28.7353	26.6608	32.1885	35.7259	31.622	30.8556	0.999659	0.000341011
ENSMUSG00000026676	Ccdc3	2670	2	5137776	5230878	1	2047	1992	2103	2088	2580	2205	30.8863	30.4674	32.7853	29.3719	33.7157	27.7415	30.828	0.999658	0.000341565
ENSMUSG00000020629	Adi1	1886	12	28675231	28682175	1	1264	1302	1252	1398	2466	1610	27.0001	28.192	27.6321	27.8406	45.622	28.6759	30.8271	0.999658	0.000341583
ENSMUSG00000064317	Gm10146	448	10	78393309	78393756	1	394	391	375	492	117	379	35.4305	35.6415	34.8421	41.2477	9.11236	28.418	30.782	0.999658	0.00034249
ENSMUSG00000044268	Gm4895	768	10	22153280	22154047	-1	501	513	456	592	1121	605	26.2806	27.278	24.7146	28.9516	50.9293	26.4622	30.7694	0.999657	0.000342745
ENSMUSG00000031357	Syap1	2351	X	162857057	162888447	-1	1593	1570	1401	1810	3318	1892	27.2975	27.2712	24.8048	28.916	49.2433	27.0334	30.761	0.999657	0.000342914
ENSMUSG00000003131	Pafah1b2	4241	9	45965311	45984871	-1	2973	2963	2936	3332	5160	3400	28.2414	28.5312	28.8163	29.5086	42.4526	26.9304	30.7468	0.999657	0.000343202
ENSMUSG00000060743	H3f3a	3504	1	180800832	180813943	-1	3261	2906	2668	3462	1526	3026	37.4926	33.8679	31.6937	37.1087	15.1955	29.0093	30.7279	0.999656	0.000343583
ENSMUSG00000027406	Idh3b	3422	2	130279309	130284547	-1	2525	2561	2664	2977	3017	2867	29.7263	30.5623	32.4045	32.6747	30.7623	28.1436	30.7123	0.999656	0.000343901
ENSMUSG00000028029	Aimp1	1122	3	132660498	132683879	-1	932	831	797	895	1036	962	33.4643	30.2458	29.5676	29.9601	32.2174	28.8015	30.7094	0.999656	0.000343958
ENSMUSG00000005656	Snx6	1928	12	54746349	54795703	-1	1334	1246	1327	1493	2229	1831	27.8746	26.3917	28.6493	29.0847	40.3391	31.9017	30.7069	0.999656	0.000344011
ENSMUSG00000031865	Dctn1	6509	6	83165920	83200117	1	4908	4767	5244	5469	6490	4663	30.3773	29.908	33.5351	31.5578	34.7899	24.0649	30.7055	0.999656	0.000344038
ENSMUSG00000040681	Hmgn1	3221	16	96120618	96127729	-1	2430	2321	2071	2704	3514	2670	30.3931	29.4267	26.7633	31.5303	38.0657	27.8454	30.6708	0.999655	0.000344745
ENSMUSG00000060490	Vmn1r218	897	13	23136485	23137381	1	639	669	677	673	1002	702	28.6991	30.4573	31.4157	28.1796	38.9761	26.2892	30.6695	0.999655	0.000344771
ENSMUSG00000092921	Mir344b	63	7	61790519	61790581	-1	26	71	67	59	12	66	16.6262	46.023	44.2675	35.1742	6.64605	35.1913	30.6547	0.999655	0.000345072
ENSMUSG00000022564	Grina	1693	15	76246807	76249904	1	1473	1350	1412	1555	939	1379	35.0514	32.5637	34.7159	34.4974	19.3523	27.3615	30.5904	0.999654	0.000346389
ENSMUSG00000004945	Tmem242	971	17	5410864	5440260	-1	820	755	772	877	531	915	34.0215	31.753	33.094	33.9229	19.0809	31.6544	30.5878	0.999654	0.000346442
ENSMUSG00000082896	Gm5844	2191	3	18008806	18010996	1	1783	1495	1405	1570	2646	1765	32.7845	27.8648	26.6922	26.9135	42.1377	27.0604	30.5755	0.999653	0.000346694
ENSMUSG00000026229	Psmd1	4544	1	86064387	86139151	1	3240	3282	3316	3789	4713	3686	28.7254	29.4956	30.3757	31.3183	36.1895	27.2489	30.5589	0.999653	0.000347035
ENSMUSG00000058523	Mup5	925	4	61831319	61835233	-1	1	3992	6	22	60	99	0.043553	176.241	0.269998	0.893292	2.26325	3.59522	30.551	0.999653	0.000347198
ENSMUSG00000039347	Atp6v0e2	1832	6	48537569	48541798	1	1275	1347	1371	1614	1697	1559	28.0378	30.0261	31.1503	33.0895	32.3206	28.586	30.5351	0.999652	0.000347526
ENSMUSG00000020634	Ubxn2a	2820	12	4879032	4907705	-1	2002	2069	1991	2117	3042	2470	28.6005	29.9618	29.3882	28.1958	37.6386	29.4225	30.5346	0.999652	0.000347536
ENSMUSG00000024097	Srsf7	2279	17	80200089	80207305	-1	1766	1750	1461	1835	2379	1850	31.218	31.3582	26.6843	30.2416	36.4228	27.2684	30.5322	0.999652	0.000347585
ENSMUSG00000079693	Vmn1r-ps150	736	17	21323031	21323766	-1	414	540	501	659	821	647	22.6611	29.9622	28.3342	33.6295	38.9214	29.5297	30.5063	0.999652	0.00034812
ENSMUSG00000024997	Prdx3	1478	19	60864051	60874556	-1	1179	1103	1054	1310	1130	1354	32.1365	30.476	29.6836	33.2897	26.6764	30.7735	30.5059	0.999652	0.000348128
ENSMUSG00000096215	AC163723.1	447	16	5007316	5008306	1	416	337	353	517	167	338	37.4926	30.7879	32.8714	43.4406	13.0356	25.4005	30.5047	0.999652	0.000348153
ENSMUSG00000021771	Vdac2	4658	14	21831269	21845879	1	3453	3431	3377	3892	4307	4031	29.8646	30.08	30.1774	31.3824	32.2625	29.07	30.4728	0.999651	0.000348814
ENSMUSG00000031729	2400003C14Rik	2341	8	109671322	109693294	-1	1716	1643	1495	1975	2754	1760	29.5308	28.6611	26.5822	31.6868	41.0474	25.2548	30.4605	0.999651	0.000349069
ENSMUSG00000032381	Fam96a	1240	9	66126611	66138955	1	836	879	857	1148	1180	1102	27.1609	28.9484	28.768	34.7722	33.2035	29.8533	30.451	0.999651	0.000349266
ENSMUSG00000043391	2510009E07Rik	5164	16	21649045	21694665	-1	3645	3804	3766	4374	4918	4408	28.4361	30.0823	30.356	31.813	33.2296	28.674	30.4319	0.99965	0.000349666
ENSMUSG00000024767	Otub1	2545	19	7198202	7206316	-1	1769	2063	2200	2389	1557	2172	28.0027	33.1031	35.982	35.2566	21.3464	28.6685	30.3932	0.99965	0.000350472
ENSMUSG00000090389	Gm7236	330	14	43121772	43122101	-1	185	210	235	273	423	278	22.5848	25.9874	29.6418	31.0714	44.7249	28.2985	30.3848	0.999649	0.000350647
ENSMUSG00000000605	Clcn4-2	4578	7	7282316	7299511	-1	3173	3360	3125	3608	5060	3751	27.9225	29.9723	28.4135	29.6008	38.5654	27.5235	30.333	0.999648	0.000351734
ENSMUSG00000024067	Dpy30	974	17	74299474	74323944	-1	743	717	677	902	732	894	30.7319	30.062	28.9321	34.7824	26.2226	30.8327	30.2606	0.999647	0.00035326
ENSMUSG00000022972	1110004E09Rik	1360	16	90925809	90934927	-1	994	932	928	1179	1528	970	29.4447	27.9856	28.4027	32.5602	39.2019	23.9588	30.259	0.999647	0.000353295
ENSMUSG00000021794	Glud1	4089	14	34310727	34345144	1	2972	2828	2689	3320	4470	3403	29.2813	28.2436	27.3731	30.4953	38.1429	27.9561	30.2487	0.999646	0.000353512
ENSMUSG00000031075	Ano1	5206	7	144588549	144751974	-1	4160	3778	3916	3789	5026	4218	32.192	29.6357	31.3104	27.3359	33.6854	27.2167	30.2293	0.999646	0.000353923
ENSMUSG00000028032	Papss1	2599	3	131564768	131643670	1	1845	1770	1836	2147	2773	2111	28.5989	27.8115	29.4047	31.0269	37.2277	27.2844	30.2257	0.999646	0.000354
ENSMUSG00000027620	Rbm39	6946	2	156147239	156180238	-1	5024	4783	4469	5394	8091	5660	29.139	28.1205	26.781	29.1668	40.6435	27.3725	30.2039	0.999646	0.000354465
ENSMUSG00000026626	Ppp2r5a	3082	1	191351981	191397041	-1	2453	2184	2042	2263	2918	2926	32.0645	28.9386	27.5787	27.5781	33.0351	31.8914	30.1811	0.999645	0.00035495
ENSMUSG00000091747	D17H6S56E-5	3996	17	34996736	35001664	-1	2959	3815	3088	3160	2790	3094	29.8318	38.9876	32.1664	29.7012	24.3614	26.0092	30.1763	0.999645	0.000355052
ENSMUSG00000087412	Gm15501	687	7	93178983	93179669	-1	631	479	507	613	535	490	37.0026	28.4732	30.7186	33.5132	27.1719	23.9592	30.1398	0.999644	0.000355832
ENSMUSG00000022223	Sdr39u1	1226	14	55897286	55900232	-1	939	953	892	1162	908	965	30.8556	31.7438	30.2848	35.5982	25.8415	26.4405	30.1274	0.999644	0.000356096
ENSMUSG00000032288	Imp3	898	9	56937500	56938397	1	762	699	655	748	565	829	34.1852	31.7876	30.361	31.2851	21.9531	31.0106	30.0971	0.999643	0.000356747
ENSMUSG00000022132	Cldn10	2628	14	118787871	118875489	1	2339	2186	2017	2133	1025	2706	35.8562	33.9689	31.9471	30.4844	13.6089	34.5888	30.0757	0.999643	0.000357207
ENSMUSG00000020142	Slc1a4	3926	11	20302180	20332713	-1	2637	2839	2742	3498	3951	3060	27.0595	29.5306	29.0715	33.4643	35.114	26.182	30.0703	0.999643	0.000357323
ENSMUSG00000017188	Ccdc56	886	11	101277968	101279114	-1	657	715	735	882	433	754	29.8738	32.9556	34.5306	37.3893	17.0521	28.5871	30.0648	0.999643	0.000357443
ENSMUSG00000089764	Gm16580	1044	17	26269336	26270379	1	768	755	714	948	869	919	29.636	29.5327	28.4674	34.1052	29.0431	29.5697	30.059	0.999642	0.000357567
ENSMUSG00000006412	Pfdn2	1937	1	171345670	171359254	1	1486	1506	1509	1737	1245	1672	30.9064	31.7506	32.4273	33.6808	22.4266	28.9961	30.0313	0.999642	0.000358166
ENSMUSG00000021241	Isca2	868	12	84773270	84775089	1	592	585	534	844	950	641	27.4765	27.5228	25.6078	36.5204	38.188	24.8068	30.0204	0.999642	0.000358402
ENSMUSG00000029120	Ppp2r2c	4450	5	36868513	36955078	1	3136	3277	3408	3594	4434	3252	28.3907	30.0728	31.8779	30.3341	34.7663	24.5484	29.9984	0.999641	0.000358879
ENSMUSG00000089944	Gm8292	517	1	55335367	55335883	1	454	428	361	404	286	508	35.3773	33.8073	29.0648	29.3497	19.3018	33.007	29.9846	0.999641	0.000359176
ENSMUSG00000012350	Ehf	5576	2	103263433	103303278	-1	3984	4024	3885	3837	6419	4417	28.7843	29.4708	29.0014	25.8453	40.1668	26.6095	29.9797	0.999641	0.000359284
ENSMUSG00000028452	Vcp	4851	4	42979963	43000507	-1	3189	3313	3082	3838	6091	3640	26.4839	27.8899	26.4455	29.7157	43.8107	25.2059	29.9253	0.99964	0.000360469
ENSMUSG00000020311	Erlec1	3260	11	30930774	30954335	-1	1984	2163	2066	2415	4303	2671	24.5179	27.0954	26.3793	27.8235	46.055	27.5226	29.899	0.999639	0.000361045
ENSMUSG00000021497	Txndc15	1521	13	55714650	55726221	1	1150	1156	1158	1227	1229	1254	30.4599	31.0374	31.6906	30.299	28.1933	27.695	29.8958	0.999639	0.000361113
ENSMUSG00000057738	Spna2	11428	2	29965560	30031451	1	6972	8285	7658	8756	14500	8175	24.578	29.606	27.893	28.7772	44.2712	24.0298	29.8592	0.999638	0.000361917
ENSMUSG00000006315	Tmem147	868	7	30727701	30729534	-1	667	665	659	811	563	712	30.9575	31.2866	31.6021	35.0924	22.6314	27.5545	29.8541	0.999638	0.000362029
ENSMUSG00000021337	Scgn	1513	13	23953456	23991214	-1	997	1188	1126	1258	1312	1253	26.547	32.0652	30.9778	31.2287	30.2565	27.8192	29.8157	0.999637	0.000362874
ENSMUSG00000024487	Yipf5	2329	18	40204865	40219399	-1	1732	1660	1468	1881	2391	1901	29.9597	29.1069	26.2366	30.3341	35.8206	27.4186	29.8128	0.999637	0.00036294
ENSMUSG00000026090	2010300C02Rik	5075	1	37611677	37720085	-1	3510	3710	3985	4355	4499	3808	27.8632	29.8535	32.6846	32.2303	30.9317	25.2054	29.7948	0.999637	0.000363338
ENSMUSG00000031548	Sfrp1	4372	8	23411502	23449632	1	3868	3035	2972	3225	3509	3988	35.6423	28.3489	28.2956	27.7053	28.0044	30.6413	29.773	0.999636	0.00036382
ENSMUSG00000096789	AC153153.2	411	13	100946405	100946815	-1	324	321	290	336	274	387	31.7587	31.8948	29.3702	30.7051	23.2612	31.6302	29.77	0.999636	0.000363885
ENSMUSG00000021133	4933426M11Rik	5001	12	80790532	80880832	1	3472	3574	3773	4152	4741	3835	27.9693	29.1847	31.4037	31.1826	33.0778	25.7597	29.763	0.999636	0.000364042
ENSMUSG00000059278	Lsmd1	890	11	69395487	69396680	1	845	832	821	767	107	714	38.2495	38.176	38.3976	32.3681	4.19485	26.9489	29.7225	0.999635	0.000364941
ENSMUSG00000011884	Gltp	1757	5	114669403	114690984	-1	1490	1206	1282	1516	1183	1560	34.1644	28.0306	30.3715	32.4071	23.4929	29.8253	29.7153	0.999635	0.000365101
ENSMUSG00000024507	Hsd17b4	3404	18	50128201	50196269	1	2536	2374	2239	2479	3748	2674	30.0137	28.4805	27.3789	27.3527	38.4179	26.3879	29.6719	0.999634	0.00036607
ENSMUSG00000026578	4930455F23Rik	1909	1	164275585	164287847	1	1171	1158	1096	1399	2901	1369	24.7121	24.7719	23.8977	27.5248	53.0231	24.0896	29.6699	0.999634	0.000366116
ENSMUSG00000047945	Marcksl1	1605	4	129513581	129515985	1	1210	1159	1115	1480	1244	1316	30.3717	29.4894	28.9168	34.6337	27.0438	27.5431	29.6664	0.999634	0.000366193
ENSMUSG00000001948	Spa17	689	9	37603295	37613720	-1	483	557	531	594	365	691	28.2415	33.0136	32.0794	32.3802	18.484	33.6892	29.648	0.999633	0.000366606
ENSMUSG00000041408	Wapal	6623	14	34673928	34747983	1	4133	4367	4067	4785	8676	5405	25.1403	26.9268	25.5605	27.1356	45.7076	27.4141	29.6475	0.999633	0.000366617
ENSMUSG00000009092	Derl3	1336	10	75893398	75895941	1	1200	851	1076	1013	846	1247	36.1855	26.0124	33.5241	28.4784	22.0946	31.354	29.6082	0.999632	0.000367501
ENSMUSG00000045364	Ifne	664	4	88879538	88880201	-1	424	601	605	501	448	497	25.7251	36.9627	37.9261	28.3388	23.5414	25.1432	29.6062	0.999632	0.000367544
ENSMUSG00000020850	Prpf8	7461	11	75486816	75509449	1	4712	5723	5026	6171	7839	5571	25.443	31.3245	28.0399	31.065	36.6595	25.0824	29.6024	0.999632	0.000367631
ENSMUSG00000034120	Srsf2	2958	11	116849901	116853094	-1	1976	1886	1660	2317	4038	2127	26.9121	26.0376	23.3593	29.4198	47.6312	24.1547	29.5858	0.999632	0.000368005
ENSMUSG00000025889	Snca	1463	6	60731573	60829855	-1	1022	1150	1185	1257	879	1319	28.1427	32.1004	33.7151	32.2703	20.9637	30.2854	29.5796	0.999632	0.000368145
ENSMUSG00000037242	Clic4	6572	4	135213969	135272814	-1	5083	4707	4372	4808	6129	5719	31.1589	29.2485	27.6907	27.4776	32.5398	29.2318	29.5579	0.999631	0.000368635
ENSMUSG00000091006	Vmn2r69	2553	7	85406376	85415676	-1	1499	1546	1524	2116	3250	2165	23.6543	24.7295	24.8476	31.1299	44.4177	28.4865	29.5443	0.999631	0.000368944
ENSMUSG00000025103	Btbd1	3000	7	81792075	81829431	-1	1892	1963	1809	2257	3814	2443	25.4073	26.7212	25.0997	28.2568	44.3591	27.3549	29.5332	0.999631	0.000369195
ENSMUSG00000066456	Hmgn3	1844	9	83109948	83146685	-1	1127	1114	1135	1476	2575	1285	24.6219	24.6707	25.6204	30.0634	48.7236	23.4086	29.5181	0.99963	0.000369537
ENSMUSG00000060227	Casc4	5858	2	121866970	121936220	1	3627	3768	3601	4598	7420	4639	24.9435	26.2675	25.5873	29.4803	44.1955	26.6016	29.5126	0.99963	0.000369662
ENSMUSG00000044751	Gm12231	695	11	55118101	55118795	-1	446	467	491	583	670	602	25.8529	27.4403	29.4068	31.5062	33.6367	29.0967	29.4899	0.99963	0.000370177
ENSMUSG00000038633	Degs1	2591	1	182275772	182282804	-1	1957	1935	1871	1958	2065	2293	30.4287	30.4979	30.0578	28.383	27.8084	29.7282	29.484	0.99963	0.000370313
ENSMUSG00000025777	Gdap1	5464	1	17145362	17164271	1	3333	3802	3772	4085	6438	4222	24.5745	28.4157	28.735	28.0798	41.1115	25.9561	29.4788	0.99963	0.000370432
ENSMUSG00000021072	Tmx1	3299	12	70453095	70468040	1	2353	2184	1991	2429	3832	2723	28.7342	27.0351	25.1212	27.654	40.529	27.7267	29.4667	0.999629	0.000370707
ENSMUSG00000027746	Ufm1	4122	3	53855212	53863830	-1	2978	2909	2840	3085	3905	3510	29.1056	28.8199	28.6788	28.1099	33.0549	28.6043	29.3956	0.999628	0.000372335
ENSMUSG00000029776	Hibadh	2226	6	52546228	52640389	-1	1592	1438	1450	1822	2142	1969	28.8123	26.381	27.114	30.7423	33.5751	29.7134	29.3897	0.999628	0.000372471
ENSMUSG00000054405	Dnajc8	2555	4	132535550	132553742	1	1731	1634	1651	1955	2972	2025	27.2939	26.1167	26.8972	28.7388	40.5864	26.6236	29.3761	0.999627	0.000372783
ENSMUSG00000045886	Gm9803	516	10	43524102	43524617	1	394	479	474	470	70	467	30.7614	37.909	38.2366	34.2106	4.73338	30.4018	29.3755	0.999627	0.000372798
ENSMUSG00000032803	Cdv3	4552	9	103353102	103365780	-1	2977	2934	2829	3871	5005	3712	26.3473	26.3218	25.8691	31.9399	38.3641	27.3929	29.3725	0.999627	0.000372866
ENSMUSG00000024360	Etf1	3709	18	34902785	34932007	-1	2568	2484	2249	2797	4336	2938	27.8931	27.3497	25.2396	28.3236	40.7902	26.6089	29.3675	0.999627	0.000372981
ENSMUSG00000020572	Nampt	4547	12	32820335	32853369	1	2976	3288	2862	3504	4838	3787	26.3674	29.53	26.1996	28.9435	37.1248	27.9771	29.3571	0.999627	0.000373221
ENSMUSG00000052456	Asna1	1250	8	85017934	85025278	-1	943	875	929	1089	1147	793	30.3921	28.5861	30.9354	32.7213	32.0167	21.3106	29.327	0.999626	0.000373915
ENSMUSG00000029536	Gatc	1794	5	115333242	115341178	-1	1195	1318	1290	1455	1773	1292	26.8352	30.002	29.9308	30.4616	34.4834	24.192	29.3175	0.999626	0.000374136
ENSMUSG00000075043	Tmem223	748	19	8770996	8772475	1	576	578	586	623	611	465	31.0227	31.5561	32.6097	31.2823	28.5012	20.8826	29.3091	0.999626	0.00037433
ENSMUSG00000025980	Hspd1	2642	1	55077835	55088243	-1	1878	1775	1792	2097	2590	2165	28.6366	27.4361	28.2329	29.8111	34.205	27.5269	29.3081	0.999626	0.000374353
ENSMUSG00000032599	Ip6k2	1842	9	108795994	108806333	1	1282	1362	1497	1583	1339	1432	28.0387	30.1957	33.8285	32.2778	25.3638	26.1147	29.3032	0.999626	0.000374467
ENSMUSG00000060019	Gm10073	496	8	106572966	106573461	-1	519	369	471	475	116	287	42.1546	30.381	39.5266	35.9687	8.16018	19.4372	29.2714	0.999625	0.000375206
ENSMUSG00000029561	Oasl2	3879	5	114896936	114912234	1	2464	2744	2721	3169	3938	2981	25.5906	28.8883	29.1984	30.6842	35.4225	25.8152	29.2665	0.999625	0.000375319
ENSMUSG00000024513	Mbd2	3214	18	70568189	70626131	1	2211	2251	2162	2551	3027	2728	27.7142	28.6014	28.0002	29.811	32.8617	28.5122	29.2501	0.999624	0.000375701
ENSMUSG00000024033	Rsph1	1164	17	31255019	31277356	-1	797	799	763	943	1339	762	27.5845	28.0318	27.2849	30.4278	40.1375	21.9905	29.2428	0.999624	0.000375871
ENSMUSG00000015092	Edf1	1317	2	25557847	25562082	1	1112	1057	1071	1186	458	1127	34.0156	32.7753	33.8497	33.8229	12.134	28.7455	29.2238	0.999624	0.000376314
ENSMUSG00000031948	Kars	2249	8	111993440	112011323	-1	1639	1510	1575	1789	2224	1665	29.3595	27.4186	29.1502	29.8768	34.5039	24.8689	29.1963	0.999623	0.000376958
ENSMUSG00000021242	Npc2	3261	12	84754560	84773112	-1	2582	2386	2285	2882	2000	2876	31.8981	29.8797	29.1666	33.1937	21.3994	29.6258	29.1939	0.999623	0.000377014
ENSMUSG00000060063	Alox5ap	852	5	149265058	149288045	1	600	573	566	771	664	772	28.3708	27.4645	27.6521	33.9881	27.1927	30.4376	29.1843	0.999623	0.00037724
ENSMUSG00000027805	Pfn2	3017	3	57841895	57847564	-1	2041	2200	1983	2525	2784	2425	27.2538	29.7786	27.3589	31.4339	32.1971	27.0003	29.1704	0.999622	0.000377565
ENSMUSG00000026679	Enkur	1561	2	21180731	21205365	-1	896	1017	1009	1221	1960	1170	23.1241	26.6057	26.9054	29.3782	43.8103	25.1777	29.1669	0.999622	0.000377648
ENSMUSG00000080875	Gm7332	444	5	9260945	9261388	-1	370	369	307	388	251	345	33.5721	33.9391	28.781	32.8217	19.7249	26.1017	29.1567	0.999622	0.000377886
ENSMUSG00000035247	Hectd1	9048	12	51743722	51829536	-1	5681	6263	5679	6348	11120	6998	25.2948	28.2675	26.1258	26.351	42.882	25.9809	29.1503	0.999622	0.000378037
ENSMUSG00000020132	Rab21	1823	10	115289863	115315591	-1	1264	1241	1062	1368	1976	1564	27.9331	27.7998	24.2487	28.1846	37.8202	28.8192	29.1343	0.999622	0.000378415
ENSMUSG00000017802	Fam134c	3589	11	101096322	101119893	-1	2368	2477	2795	3058	2975	2851	26.5808	28.1845	32.416	32.002	28.9226	26.6843	29.1317	0.999622	0.000378477
ENSMUSG00000058799	Nap1l1	4086	10	111473192	111498142	1	2510	2508	2355	2831	5829	3063	24.7477	25.0661	23.9907	26.0228	49.7759	25.1815	29.1308	0.999622	0.000378498
ENSMUSG00000050549	5730508B09Rik	1603	3	127869688	127896323	-1	1022	899	759	1282	2352	1202	25.6848	22.9025	19.7087	30.0377	51.1949	25.1886	29.1196	0.999621	0.000378762
ENSMUSG00000009035	Tmem184b	3434	15	79360684	79403303	-1	2512	2586	2640	2834	2803	2346	29.4699	30.7528	32.0003	30.9965	28.4804	22.9488	29.1081	0.999621	0.000379032
ENSMUSG00000021482	1110018J18Rik	972	13	64291836	64312710	-1	680	709	676	769	766	883	28.184	29.7877	28.9488	29.7148	27.497	30.516	29.108	0.999621	0.000379034
ENSMUSG00000029272	Sult1e1	1260	5	87575968	87591611	-1	690	727	716	1030	1451	1282	22.0616	23.5625	23.6534	30.7029	40.1809	34.1783	29.0566	0.99962	0.000380253
ENSMUSG00000021843	Ktn1	4484	14	47663756	47736563	1	2894	2864	2611	2927	6098	3473	26.0011	26.0834	24.2377	24.5171	47.451	26.0179	29.0514	0.99962	0.000380377
ENSMUSG00000054459	Vsnl1	1934	12	11325247	11436649	-1	1307	1510	1494	1670	1326	1535	27.2257	31.8843	32.1547	32.4319	23.9227	26.6615	29.0468	0.99962	0.000380485
ENSMUSG00000029462	Vps29	3089	5	122354369	122364984	1	2157	2456	2306	2705	1766	2736	28.1314	32.4689	31.0736	32.8898	19.9478	29.753	29.0441	0.999619	0.000380549
ENSMUSG00000076431	Sox4	4795	13	28948919	28953713	-1	3161	3151	2974	3503	5906	3507	26.558	26.8359	25.8168	27.4387	42.9762	24.5686	29.0324	0.999619	0.000380828
ENSMUSG00000072941	Sod3	3570	5	52363946	52371405	1	3627	2495	2336	2963	1892	2940	40.9297	28.5404	27.2368	31.1728	18.4917	27.6638	29.0058	0.999619	0.000381461
ENSMUSG00000037458	Azin1	6231	15	38487430	38519266	-1	3758	4040	3521	4129	8638	4854	24.2973	26.4777	23.5212	24.8886	48.3703	26.1682	28.9539	0.999617	0.000382704
ENSMUSG00000019494	Cops6	2525	5	138161071	138164646	1	1778	1749	1822	2218	2117	1858	28.3681	28.2869	30.0357	32.9923	29.2538	24.7182	28.9425	0.999617	0.000382977
ENSMUSG00000025534	Gusb	4548	5	129989011	130003049	-1	3144	3271	3258	3781	4035	3283	27.8498	29.3709	29.8182	31.2247	30.9561	24.2484	28.9113	0.999616	0.000383726
ENSMUSG00000006575	Rundc3a	2941	11	102393403	102402555	1	2170	2189	2309	2519	2215	1937	29.7251	30.3954	32.6798	32.1696	26.2786	22.1242	28.8955	0.999616	0.000384109
ENSMUSG00000037130	H2-M10.6	1407	17	36812171	36815564	1	915	1145	1189	1082	1038	1009	26.1991	33.2329	35.1754	28.8832	25.7411	24.0896	28.8869	0.999616	0.000384316
ENSMUSG00000042073	Abhd14b	1472	9	106448640	106452915	1	1116	1055	1133	1192	910	1291	30.5433	29.2686	32.0385	30.4145	21.5703	29.4612	28.8827	0.999616	0.000384416
ENSMUSG00000020044	Timp3	8144	10	86300372	86349506	1	5819	5531	4315	4543	9028	8504	28.7852	27.7347	22.0543	20.9516	38.6792	35.0766	28.8803	0.999616	0.000384475
ENSMUSG00000028847	Trappc3	1737	4	126262325	126275883	1	1207	1206	1207	1529	1456	1324	27.9941	28.3534	28.924	33.0613	29.2472	25.6048	28.8641	0.999615	0.000384866
ENSMUSG00000024526	Cidea	1164	18	67343564	67367794	1	782	947	1017	1033	624	847	27.0653	33.2242	36.3679	33.3319	18.7049	24.4435	28.8563	0.999615	0.000385056
ENSMUSG00000000420	Galnt1	5519	18	24205344	24286818	1	3652	3644	3342	3962	6395	4400	26.6581	26.9634	25.2056	26.9629	40.43	26.7809	28.8335	0.999614	0.000385608
ENSMUSG00000000001	Gnai3	3262	3	108107280	108146146	-1	2127	2001	1961	2430	4003	2502	26.269	25.0507	25.0233	27.9792	42.8178	25.7653	28.8176	0.999614	0.000385995
ENSMUSG00000030541	Idh2	2588	7	80094846	80115392	-1	1863	1888	1749	2189	2002	2097	29.0007	29.7917	28.1304	31.7683	26.9912	27.2187	28.8168	0.999614	0.000386013
ENSMUSG00000021068	Nin	10345	12	70011435	70111925	-1	6286	6901	6881	7217	12343	7851	24.4795	27.242	27.6867	26.2023	41.6307	25.4934	28.7891	0.999613	0.000386688
ENSMUSG00000004789	Dlst	2767	12	85110833	85134091	1	2041	1895	1839	2195	2526	2104	29.7162	27.9677	27.6645	29.7946	31.8528	25.5428	28.7564	0.999613	0.000387485
ENSMUSG00000004988	Fxyd4	1199	6	117933729	117937335	-1	807	984	948	1077	488	1101	27.1153	33.5145	32.9109	33.7372	14.2012	30.8461	28.7209	0.999612	0.000388357
ENSMUSG00000016554	Eif3d	1910	15	77958998	77970824	-1	1379	1398	1476	1464	1481	1437	29.0864	29.8903	32.1665	28.7886	27.0548	25.2729	28.7099	0.999611	0.000388625
ENSMUSG00000020076	Ddx50	2527	10	62616023	62651218	-1	1658	1650	1275	1921	3023	2093	26.4325	26.6646	21.0018	28.5519	41.7403	27.8225	28.7023	0.999611	0.000388813
ENSMUSG00000066150	Slc31a1	4280	4	62360727	62391769	1	2784	2733	2395	3289	5246	3173	26.205	26.0767	23.2923	28.8624	42.7669	24.9034	28.6845	0.999611	0.000389252
ENSMUSG00000024261	Syt4	3901	18	31437808	31447415	-1	2156	2507	2333	2933	5135	2840	22.2655	26.2443	24.8937	28.239	45.9291	24.4554	28.6712	0.99961	0.000389579
ENSMUSG00000062382	Gm10116	922	13	74406396	74407317	1	756	584	632	802	778	605	33.0332	25.8666	28.5323	32.6705	29.4423	22.0423	28.5979	0.999609	0.000391393
ENSMUSG00000024759	Atl3	6698	19	7494040	7538608	1	4439	4269	3945	4600	7938	5421	26.6993	26.0278	24.5162	25.7944	41.3513	27.1873	28.596	0.999609	0.000391438
ENSMUSG00000058126	Tpm3-rs7	2106	14	113314608	113316713	1	1498	1332	1390	1520	2308	1520	28.6558	25.8287	27.4731	27.108	38.2385	24.2447	28.5915	0.999608	0.000391552
ENSMUSG00000030842	2400001E08Rik	1184	7	101905837	101911901	1	931	868	966	978	597	964	31.678	29.9382	33.9607	31.0241	17.5932	27.35	28.5907	0.999608	0.000391571
ENSMUSG00000089911	Hiat1	4087	3	116631164	116681260	-1	2669	2847	2625	3226	3576	3634	26.3089	28.4472	26.7347	29.6464	30.5292	29.8685	28.5892	0.999608	0.00039161
ENSMUSG00000069919	Hba-a1	812	11	32283511	32284465	1	876	862	512	253	609	497	43.4618	43.3519	26.2461	11.7025	26.1688	20.5605	28.5819	0.999608	0.00039179
ENSMUSG00000029328	Hnrpdl	4818	5	100033577	100039664	-1	3261	3622	3070	4079	3995	3763	27.2674	30.7	26.523	31.798	28.9316	26.2361	28.576	0.999608	0.000391936
ENSMUSG00000032261	Sh3bgrl2	3501	9	83548338	83600292	1	2333	2336	2311	2399	3702	2824	26.8461	27.2482	27.4763	25.7366	36.895	27.096	28.5497	0.999607	0.000392593
ENSMUSG00000027223	Mapk8ip1	4644	2	92383676	92401263	-1	3423	3330	3692	4058	3046	3252	29.6944	29.2826	33.0918	32.8195	22.8855	23.5229	28.5494	0.999607	0.000392599
ENSMUSG00000027546	Atp9a	5917	2	168634438	168742409	-1	4113	4177	4483	4454	5476	3934	28.0038	28.8284	31.5368	28.2723	32.2913	22.3339	28.5444	0.999607	0.000392725
ENSMUSG00000070319	Eif3g	1075	9	20894352	20898600	-1	823	780	811	906	702	791	30.8426	29.6308	31.4024	31.6543	22.7851	24.7173	28.5054	0.999606	0.0003937
ENSMUSG00000042032	Mat2b	5001	11	40679314	40695203	-1	3253	3467	3454	4008	4285	4132	26.2051	28.3109	28.7486	30.1012	29.8963	27.7547	28.5028	0.999606	0.000393766
ENSMUSG00000051989	Fam165b	972	16	92301286	92313041	1	769	846	775	664	307	971	31.8727	35.5436	33.1884	25.6575	11.0203	33.5572	28.4733	0.999605	0.000394507
ENSMUSG00000007987	Rabl5	911	5	136908150	136913244	1	602	625	648	820	698	702	26.6218	28.0168	29.6079	33.8071	26.7338	25.8852	28.4454	0.999605	0.000395209
ENSMUSG00000031672	Got2	2585	8	95864134	95888547	-1	1908	1825	1964	2145	1722	2006	29.7356	28.831	31.6251	31.1659	23.2432	26.0677	28.4447	0.999605	0.000395226
ENSMUSG00000019189	Rnf145	7786	11	44518964	44565520	1	4727	5459	5683	6155	7186	5853	24.4585	28.6323	30.3818	29.6911	32.203	25.252	28.4365	0.999605	0.000395435
ENSMUSG00000032393	Dpp8	4968	9	65032458	65082650	1	3176	3320	3159	3399	5333	4132	25.7548	27.2906	26.4679	25.697	37.4553	27.939	28.4341	0.999605	0.000395495
ENSMUSG00000068732	Tmem167b	2948	3	108556425	108562466	-1	1975	1870	1814	2204	3248	2238	26.9898	25.9043	25.613	28.08	38.4425	25.5015	28.4218	0.999604	0.000395805
ENSMUSG00000091549	Gm6548	1165	17	78850792	78851956	-1	990	756	782	985	786	921	34.2349	26.5004	27.9403	31.7558	23.5407	26.5562	28.4214	0.999604	0.000395816
ENSMUSG00000022295	Atp6v1c1	2097	15	38661904	38692443	1	1415	1400	1358	1631	1956	1707	27.1842	27.2638	26.9558	29.2125	32.5457	27.3443	28.4177	0.999604	0.000395908
ENSMUSG00000024290	Rock1	6187	18	10064401	10181792	-1	3540	3673	3172	4016	9113	4797	23.0506	24.2436	21.3405	24.3796	51.3931	26.0449	28.4087	0.999604	0.000396137
ENSMUSG00000024583	Txnl1	2558	18	63662801	63692359	-1	1769	1757	1638	1989	2373	2002	27.8604	28.0497	26.6541	29.2043	32.3683	26.2903	28.4045	0.999604	0.000396242
ENSMUSG00000054604	Cggbp1	4522	16	64851996	64859507	1	2870	2795	2556	3165	5366	3811	25.5688	25.2411	23.5278	26.2879	41.4041	28.3101	28.39	0.999603	0.000396611
ENSMUSG00000027187	Cat	2613	2	103453849	103485160	-1	1836	1744	1704	2007	2038	2450	28.3069	27.2561	27.1444	28.8483	27.2137	31.4963	28.3776	0.999603	0.000396924
ENSMUSG00000093755	Vmn1r39	1232	6	66804212	66805443	-1	751	829	795	1110	1051	1018	24.5577	27.479	26.8601	33.8396	29.7656	27.7568	28.3765	0.999603	0.000396954
ENSMUSG00000028413	B4galt1	4234	4	40804602	40854005	-1	2844	2912	2879	3362	3919	3096	27.0606	28.0865	28.3036	29.8236	32.2959	24.5631	28.3555	0.999603	0.000397486
ENSMUSG00000026615	Eprs	4850	1	185363095	185428355	1	3039	3161	3063	3518	5530	3593	25.2434	26.6158	26.2879	27.2437	39.7838	24.8856	28.3434	0.999602	0.000397795
ENSMUSG00000026988	Wdsub1	3598	2	59852364	59882591	-1	2336	2527	2668	2833	3068	2664	26.156	28.6815	30.8656	29.5732	29.7521	24.8717	28.3167	0.999602	0.000398477
ENSMUSG00000000826	Dnajc5	6953	2	181520485	181555133	1	4729	4867	4613	5333	6298	5355	27.4004	28.5855	27.6161	28.8079	31.6048	25.8714	28.3144	0.999601	0.000398536
ENSMUSG00000050490	Gm8394	952	10	85313488	85314439	1	629	623	632	670	1033	694	26.6179	26.7244	27.6332	26.4332	37.8605	24.4881	28.2929	0.999601	0.000399085
ENSMUSG00000041740	Rnf10	4447	5	115241412	115272898	-1	3207	3037	3032	3238	4068	3328	29.053	27.8891	28.38	27.3478	31.9181	25.139	28.2878	0.999601	0.000399214
ENSMUSG00000058070	Eml1	7436	12	108370957	108539617	1	5099	5329	5115	5680	6812	5205	27.6252	29.266	28.6323	28.6894	31.9638	23.5133	28.2817	0.999601	0.000399372
ENSMUSG00000035325	Sec31a	4227	5	100361650	100416234	-1	3104	3010	2918	2991	3609	3262	29.5834	29.0798	28.7345	26.5764	29.7905	25.9229	28.2813	0.999601	0.000399383
ENSMUSG00000017390	Aldoc	3263	11	78322968	78327781	1	2164	2393	2532	2779	2185	2463	26.7177	29.949	32.2996	31.9878	23.3646	25.3559	28.2791	0.999601	0.000399438
ENSMUSG00000026914	Psmd14	2820	2	61711694	61800376	1	1784	1942	1862	2191	2659	2213	25.4862	28.1227	27.4841	29.1814	32.8997	26.3612	28.2559	0.9996	0.000400034
ENSMUSG00000027879	Sec22b	3709	3	97901190	97923276	1	2507	2531	2556	2825	3239	2924	27.2306	27.8671	28.685	28.6071	30.4703	26.4821	28.2237	0.999599	0.000400862
ENSMUSG00000021111	Papola	6595	12	105784694	105838944	1	4431	4074	3979	4611	7572	5023	27.0674	25.2269	25.1136	26.2599	40.0607	25.5847	28.2189	0.999599	0.000400987
ENSMUSG00000057411	Fam173a	800	17	25790508	25792284	-1	633	656	673	710	278	559	31.8767	33.4866	35.0167	33.3335	12.1249	23.4722	28.2184	0.999599	0.000400999
ENSMUSG00000016946	Kctd5	2751	17	24047734	24073485	-1	1705	2104	1931	2391	2090	2012	24.9685	31.2329	29.2175	32.6439	26.5081	24.568	28.1898	0.999598	0.000401738
ENSMUSG00000026260	Ndufa10	2272	1	92439010	92473860	-1	1646	1686	1717	1924	1172	1919	29.1864	30.3044	31.4567	31.806	17.9988	28.3726	28.1875	0.999598	0.000401798
ENSMUSG00000068735	Trp53i11	3690	2	93187548	93201759	1	2500	2798	2847	3217	2298	2664	27.2944	30.9655	32.1153	32.7444	21.7294	24.2516	28.1834	0.999598	0.000401904
ENSMUSG00000031938	4931406C07Rik	2981	9	15283337	15306448	-1	2086	2001	1952	2124	2838	2309	28.1911	27.4121	27.2564	26.7612	33.218	26.0192	28.143	0.999597	0.000402952
ENSMUSG00000034981	Parm1	5068	5	91517615	91626894	1	3463	3518	3467	3815	4449	3852	27.528	28.3476	28.4753	28.2729	30.6301	25.5318	28.131	0.999597	0.000403265
ENSMUSG00000063200	Nol7	1811	13	43398376	43402858	1	1130	1213	1131	1482	1652	1495	25.1373	27.3526	25.9953	30.7356	31.8284	27.7303	28.1299	0.999597	0.000403292
ENSMUSG00000031556	Tm2d2	1280	8	25017211	25023259	1	915	926	979	1103	705	1024	28.7985	29.5432	31.8364	32.3652	19.2177	26.8734	28.1057	0.999596	0.000403923
ENSMUSG00000096262	AC122807.1	1096	8	109863108	109864203	1	697	671	586	804	1386	784	25.6201	25.0017	22.2555	27.5523	44.1241	24.0291	28.0971	0.999596	0.000404147
ENSMUSG00000042734	Ttc9	2042	12	81631369	81664941	1	1323	1317	1421	1530	2080	1424	26.1014	26.3383	28.966	28.1416	35.5411	23.4254	28.0856	0.999596	0.000404448
ENSMUSG00000053641	Dennd4a	8645	9	64811340	64919667	1	5232	5540	5686	6001	9537	6687	24.3816	26.1699	27.3774	26.0718	38.492	25.9836	28.0794	0.999595	0.000404612
ENSMUSG00000030603	Psmc4	2169	7	28041707	28050101	-1	1600	1605	1588	1796	1368	1609	29.718	30.2185	30.4749	31.0999	22.0064	24.9189	28.0728	0.999595	0.000404784
ENSMUSG00000046330	Rpl37a	584	1	72711260	72713809	1	416	562	448	523	81	521	28.6972	39.2989	31.9312	33.6358	4.83944	29.968	28.0618	0.999595	0.000405073
ENSMUSG00000090961	Vmn2r8	2547	5	108797193	108808754	-1	1519	1764	1711	1336	3273	1779	24.0264	28.2831	27.9622	19.7011	44.8374	23.4628	28.0455	0.999595	0.0004055
ENSMUSG00000027822	Slc33a1	3548	3	63933507	63964768	-1	2300	2168	2155	2491	4023	2736	26.1158	24.9536	25.2822	26.3695	39.563	25.9039	28.0313	0.999594	0.000405871
ENSMUSG00000030876	Mettl9	1822	7	121034445	121076834	1	1251	1142	1119	1306	1771	1547	27.661	25.5962	25.5642	26.922	33.9151	28.5216	28.03	0.999594	0.000405906
ENSMUSG00000021760	Gpx8	1016	13	113042763	113046388	-1	648	674	653	870	777	899	25.6945	27.0909	26.7529	32.1616	26.684	29.7234	28.0179	0.999594	0.000406225
ENSMUSG00000003309	Ap1m2	1738	9	21295457	21312333	-1	1214	1242	1325	1476	1042	1353	28.1403	29.1829	31.7334	31.8969	20.919	26.1505	28.0038	0.999593	0.000406595
ENSMUSG00000032220	Myo1e	4944	9	70207350	70400067	1	3103	3074	3418	3440	5384	3581	25.285	25.3912	28.7769	26.1332	37.997	24.3309	27.9857	0.999593	0.000407074
ENSMUSG00000081929	Gm11741	456	11	116382750	116383205	1	246	339	290	326	467	361	21.7335	30.3593	26.4718	26.8513	35.7335	26.5935	27.9571	0.999592	0.000407829
ENSMUSG00000026603	Smyd2	2717	1	189880492	189922363	-1	1805	1946	2245	2165	1713	2035	26.7637	29.2489	34.3936	29.9282	21.9984	25.1598	27.9154	0.999591	0.000408936
ENSMUSG00000021981	Cab39l	3037	14	59440981	59548903	1	1894	1954	1737	2331	3109	2507	25.1243	26.2746	23.8071	28.8277	35.719	27.7295	27.9137	0.999591	0.000408983
ENSMUSG00000049327	Setd8	4034	5	124439930	124462308	1	2698	2546	2561	2846	4374	2877	26.9442	25.7739	26.4256	26.4979	37.8326	23.9572	27.9052	0.999591	0.000409208
ENSMUSG00000003072	Atp5d	1928	10	80138632	80145818	1	1650	1501	1614	1585	566	1446	34.4775	31.7929	34.8455	30.877	10.2431	25.1938	27.905	0.999591	0.000409215
ENSMUSG00000025364	Pa2g4	2751	10	128557766	128565934	-1	1814	1698	1683	2081	2780	2166	26.5648	25.206	25.465	28.4115	35.2596	26.4485	27.8926	0.99959	0.000409546
ENSMUSG00000052684	Jun	3189	4	95049034	95052222	-1	3038	2598	2019	2057	1974	2226	38.3789	33.2691	26.3531	24.2266	21.5981	23.4479	27.879	0.99959	0.000409909
ENSMUSG00000027495	2010011I20Rik	3617	2	172345565	172355749	1	2341	2444	2407	2937	3161	2659	26.0743	27.5937	27.6999	30.4978	30.4929	24.6946	27.8422	0.999589	0.000410892
ENSMUSG00000020198	Ap3d1	4730	10	80706978	80742211	-1	3313	3339	3534	3279	3922	3369	28.2176	28.8279	31.0997	26.0371	28.9314	23.9261	27.84	0.999589	0.000410952
ENSMUSG00000021665	Hexb	1904	13	97176332	97198357	-1	1323	1217	1249	1527	1413	1678	27.9932	26.1024	27.3053	30.1221	25.894	29.6045	27.8369	0.999589	0.000411034
ENSMUSG00000032112	Trappc4	1166	9	44403761	44407548	-1	759	852	809	1053	800	840	26.2242	29.8399	28.8802	33.9189	23.9395	24.1999	27.8338	0.999589	0.000411118
ENSMUSG00000026374	Tsn	3040	1	118298517	118311132	-1	2194	2084	1961	2271	2550	2330	29.0752	27.995	26.8506	28.058	29.2678	25.7463	27.8322	0.999589	0.000411161
ENSMUSG00000018379	Srsf1	5710	11	88047373	88053755	1	3676	3297	2999	3915	7522	4035	25.9357	23.5798	21.8621	25.7518	45.9643	23.7378	27.8052	0.999588	0.000411884
ENSMUSG00000030435	U2af2	2266	7	5062143	5079945	1	1657	1585	1696	1702	1606	1667	29.4593	28.5645	31.1542	28.2106	24.7291	24.712	27.8049	0.999588	0.000411892
ENSMUSG00000026678	Rgs5	4549	1	169655501	169695813	1	4116	2869	2087	3048	3350	4661	36.4518	25.7556	19.0967	25.1658	25.6952	34.4188	27.764	0.999587	0.000412997
ENSMUSG00000057530	Ece1	5300	4	137862237	137965229	1	3966	3621	3428	4049	4629	3541	30.1464	27.9004	26.9225	28.6936	30.4744	22.4431	27.7634	0.999587	0.000413013
ENSMUSG00000035910	Dcdc2a	8284	13	25056004	25210706	1	4889	5382	5377	5714	9294	5935	23.776	26.5314	27.0178	25.9067	39.1459	24.0665	27.7407	0.999586	0.000413626
ENSMUSG00000094320	Gm13202	462	4	148068031	148068492	-1	400	404	380	435	66	292	34.8801	35.7105	34.2367	35.3639	4.98454	21.2311	27.7345	0.999586	0.000413795
ENSMUSG00000091498	Brp44l-ps	873	12	110858070	110858942	-1	539	642	620	691	510	825	24.8733	30.0316	29.5616	29.7287	20.3835	31.7448	27.7206	0.999586	0.000414172
ENSMUSG00000022816	Fstl1	4914	16	37776873	37836514	1	4121	3000	2698	3448	4012	4357	33.7852	24.9312	22.8538	26.3539	28.4871	29.7841	27.6992	0.999585	0.000414752
ENSMUSG00000021484	Lman2	4315	13	55343833	55362783	-1	3245	3096	3082	3168	2987	3206	30.2966	29.3006	29.7305	27.5751	24.1534	24.9583	27.6691	0.999584	0.000415573
ENSMUSG00000005823	Gpr108	2095	17	57234914	57247641	-1	1558	1394	1495	1604	1596	1484	29.9601	27.1729	29.7035	28.7563	26.581	23.7948	27.6614	0.999584	0.000415782
ENSMUSG00000039682	Lap3	3072	5	45493374	45512674	1	2121	2233	1966	2317	2142	2664	27.815	29.6841	26.6387	28.3281	24.3288	29.1303	27.6542	0.999584	0.00041598
ENSMUSG00000000708	Kat2b	4867	17	53566861	53672720	1	3154	3349	2984	3527	4354	4015	26.1072	28.1003	25.5204	27.218	31.2141	27.7113	27.6452	0.999584	0.000416225
ENSMUSG00000022024	Sugt1	1951	14	79587691	79629755	1	1282	1288	1202	1422	1897	1479	26.4722	26.9597	25.6447	27.375	33.926	25.465	27.6405	0.999584	0.000416355
ENSMUSG00000047238	Mageh1	1398	X	153036166	153037563	-1	950	977	1005	1100	1053	1005	27.3764	28.5394	29.9233	29.5528	26.2811	24.1486	27.6369	0.999584	0.000416452
ENSMUSG00000054277	Arfgap3	2618	15	83299740	83350247	-1	2006	1745	1811	2002	1768	2077	30.8689	27.2197	28.7938	28.7215	23.5633	26.6501	27.6362	0.999584	0.000416471
ENSMUSG00000078652	Psme3	2949	11	101316213	101323537	1	1872	1933	1935	2260	2850	2077	25.5735	26.7679	27.3122	28.7837	33.7204	23.6589	27.6361	0.999584	0.000416474
ENSMUSG00000030471	Zdhhc13	2410	7	48789003	48827440	1	1450	1651	1593	1833	2254	1780	24.2388	27.9761	27.5137	28.5666	32.6332	24.8105	27.6231	0.999583	0.000416829
ENSMUSG00000022964	Tmem50b	2446	16	91574503	91597800	-1	1559	1600	1494	1936	2307	1840	25.6773	26.7129	25.4241	29.7277	32.909	25.2693	27.62	0.999583	0.000416914
ENSMUSG00000029538	Srsf9	1360	5	115327177	115333080	1	972	897	957	1168	900	1015	28.793	26.9346	29.2903	32.2564	23.0902	25.0703	27.5725	0.999582	0.000418222
ENSMUSG00000053510	Nrd1	7140	4	109000655	109061777	1	4324	4593	4528	4930	7852	5099	24.3976	26.2697	26.3973	25.9335	38.3712	23.9894	27.5598	0.999581	0.000418572
ENSMUSG00000066553	Gm6969	342	12	24638669	24639010	-1	233	223	218	268	270	281	27.4466	26.6278	26.5327	29.4321	27.5461	27.6002	27.5309	0.999581	0.000419368
ENSMUSG00000032601	Prkar2a	4041	9	108692143	108749512	1	2542	2553	2562	2650	4291	3110	25.3423	25.8	26.3901	24.6303	37.0504	25.8526	27.5109	0.99958	0.000419922
ENSMUSG00000085241	Snhg3	986	4	132348014	132353686	-1	803	780	699	896	171	885	32.8094	32.3054	29.5088	34.1306	6.05121	30.1508	27.4927	0.99958	0.000420429
ENSMUSG00000090381	Gm6158	564	14	24070074	24070637	1	421	386	359	487	383	407	30.072	27.9489	26.4951	32.4312	23.6942	24.2408	27.4804	0.999579	0.000420771
ENSMUSG00000037610	Kcnmb2	3128	3	31902507	32200180	1	1881	2174	2042	2272	2926	2344	24.226	28.3824	27.1731	27.2806	32.6385	25.1723	27.4788	0.999579	0.000420814
ENSMUSG00000069294	Vmn1r197	897	13	22327911	22328807	1	523	625	651	756	601	738	23.4892	28.4541	30.2092	31.655	23.3779	27.6373	27.4705	0.999579	0.000421047
ENSMUSG00000039952	Dag1	4563	9	108205955	108263924	-1	3259	2822	2880	3225	4346	3335	28.7735	25.2559	26.272	26.5456	33.2325	24.5515	27.4385	0.999578	0.000421939
ENSMUSG00000020189	Osbpl8	7152	10	111164802	111297247	1	4335	4754	4229	4983	7454	5504	24.4186	27.1449	24.6128	26.1683	36.3651	25.8514	27.4269	0.999578	0.000422264
ENSMUSG00000018171	Vmp1	3862	11	86583865	86683836	-1	2538	2297	2080	3077	4153	2745	26.4752	24.2888	22.4183	29.9246	37.5209	23.8761	27.4173	0.999577	0.000422532
ENSMUSG00000021427	Ssr1	9306	13	37971401	37994190	-1	5904	6012	5471	6757	8983	7501	25.5589	26.3823	24.4711	27.2711	33.6807	27.0763	27.4068	0.999577	0.000422827
ENSMUSG00000032485	Scap	5205	9	110333288	110384946	1	3533	3742	4052	4089	3659	3272	27.3453	29.3589	32.4041	29.5059	24.5282	21.1166	27.3765	0.999576	0.000423676
ENSMUSG00000022205	Sub1	3930	15	11981339	11996983	-1	2306	2518	2299	2890	4073	3075	23.6388	26.165	24.3499	27.6196	36.1614	26.2836	27.3697	0.999576	0.000423866
ENSMUSG00000042750	Bex2	903	X	136066564	136068236	-1	597	647	717	706	586	625	26.6346	29.2599	33.0508	29.365	22.643	23.2501	27.3672	0.999576	0.000423937
ENSMUSG00000081113	Gm7308	447	6	127282063	127282509	-1	220	260	205	344	680	258	19.8278	23.7532	19.0896	28.9044	53.0792	19.3885	27.3405	0.999575	0.000424691
ENSMUSG00000039367	Sec24c	4446	14	20674321	20694850	1	2856	2830	2714	3234	4669	3013	25.879	25.9941	25.4092	27.3201	36.6419	22.7647	27.3348	0.999575	0.00042485
ENSMUSG00000037400	Atp11b	6616	3	35754134	35856274	1	3928	4057	3903	4376	7934	4688	23.9186	25.0419	24.5558	24.8424	41.8427	23.8026	27.334	0.999575	0.000424873
ENSMUSG00000028138	Adh5	2801	3	138443093	138455499	1	1756	1800	1758	2062	2610	2181	25.2564	26.2432	26.125	27.6496	32.5125	26.1562	27.3238	0.999575	0.000425161
ENSMUSG00000021607	Mrpl36	899	13	73331009	73332175	1	728	665	655	715	327	751	32.6235	30.2078	30.3272	29.8716	12.6914	28.0616	27.2972	0.999574	0.000425914
ENSMUSG00000084067	Gm14269	306	2	170463514	170463819	-1	150	156	199	203	397	236	19.7483	20.819	27.0696	24.9165	45.2681	25.9074	27.2881	0.999574	0.000426171
ENSMUSG00000075590	Nrbp2	2495	15	76085595	76090013	-1	1853	1576	1695	1922	1870	1829	29.9202	25.7954	28.2781	28.9331	26.1514	24.625	27.2839	0.999574	0.000426293
ENSMUSG00000021796	Bmpr1a	6351	14	34410734	34503341	-1	4357	4064	3632	4395	5974	5135	27.6379	26.1318	23.8042	25.9914	32.8206	27.1601	27.2577	0.999573	0.000427038
ENSMUSG00000013622	0610007C21Rik	2092	5	31048312	31054633	1	1328	1417	1481	1838	1361	1562	25.5738	27.6608	29.4676	32.9987	22.6997	25.0814	27.247	0.999573	0.000427342
ENSMUSG00000026766	Mmadhc	2012	2	50279881	50296801	-1	1301	1392	1231	1562	1726	1469	26.0501	28.2532	25.4672	29.1585	29.932	24.526	27.2312	0.999572	0.000427793
ENSMUSG00000040078	Gm9769	1504	6	85843869	85845372	1	865	811	761	1088	1956	1096	23.1701	22.0206	21.0614	27.1702	45.3779	24.4791	27.2132	0.999572	0.000428305
ENSMUSG00000024026	Glo1	1935	17	30592866	30612659	-1	1473	1289	1373	1365	1270	1524	30.6677	27.2038	29.5352	26.495	22.9006	26.4567	27.2098	0.999572	0.000428402
ENSMUSG00000044341	Gm5601	1466	7	119739926	119742226	1	968	835	831	1007	1546	1174	26.6012	23.26	23.5949	25.7993	36.7958	26.9009	27.1587	0.99957	0.00042987
ENSMUSG00000029066	Mrpl20	1084	4	155803536	155809776	1	783	939	809	904	194	963	29.0999	35.3747	31.0649	31.3222	6.24447	29.8421	27.158	0.99957	0.000429888
ENSMUSG00000020917	Acly	5279	11	100476353	100528000	-1	3624	3394	3502	3891	3970	4286	27.6564	26.2553	27.6131	27.6836	26.2399	27.273	27.1202	0.999569	0.000430978
ENSMUSG00000090610	Gm3571	1161	10	93778611	93779772	1	705	709	745	912	997	938	24.4634	24.9385	26.7101	29.5036	29.9631	27.1396	27.1197	0.999569	0.000430993
ENSMUSG00000044477	Zfand3	2616	17	30005087	30210019	1	1872	1753	1794	2019	1930	1807	28.8289	27.3654	28.5454	28.9875	25.742	23.2035	27.1121	0.999569	0.000431213
ENSMUSG00000037253	Mex3c	3738	18	73573044	73592575	1	2354	2429	2258	2707	3398	2962	25.3704	26.5366	25.1441	27.1995	31.7181	26.6182	27.0978	0.999568	0.000431626
ENSMUSG00000068220	Lgals1	800	15	78926725	78930465	1	744	584	518	634	261	645	37.4664	29.8112	26.952	29.7654	11.3834	27.0833	27.077	0.999568	0.00043223
ENSMUSG00000079437	Tmem179b	848	19	8772522	8774467	-1	590	687	644	701	294	671	28.0295	33.084	31.6112	31.0481	12.0969	26.5803	27.075	0.999568	0.000432287
ENSMUSG00000020300	Cpeb4	6369	11	31872211	31935634	1	3481	4044	3505	4223	8110	4219	22.0187	25.9297	22.907	24.9036	44.4296	22.2521	27.0734	0.999568	0.000432332
ENSMUSG00000007613	Tgfbr1	6534	4	47353222	47414931	1	3959	3973	3679	4314	7473	4873	24.4099	24.8311	23.437	24.7978	39.9061	25.0524	27.0724	0.999568	0.000432363
ENSMUSG00000050627	Gpd1l	5077	9	114899341	114933987	-1	3214	3175	2990	3897	4432	4157	25.5034	25.5384	24.514	28.8294	30.459	27.5046	27.0581	0.999567	0.000432776
ENSMUSG00000041035	Dpcd	1345	19	45560615	45578279	1	899	855	967	1039	1064	914	26.9275	25.9598	29.9264	29.0139	27.6021	22.8274	27.0429	0.999567	0.000433221
ENSMUSG00000002477	Snrpd1	837	18	10617796	10628230	1	515	603	518	706	579	657	24.788	29.4204	25.7605	31.6805	24.1366	26.3677	27.0256	0.999566	0.000433723
ENSMUSG00000051319	1500011K16Rik	800	2	127791388	127792488	-1	582	698	602	613	221	647	29.3084	35.6305	31.3226	28.7795	9.63886	27.1673	26.9745	0.999565	0.000435217
ENSMUSG00000028657	Ppt1	3674	4	122836242	122859175	1	2453	2474	2432	2697	2806	2805	26.8979	27.499	27.5534	27.5711	26.6484	25.6464	26.9694	0.999565	0.000435369
ENSMUSG00000079224	Gm6565	438	6	100604683	100605120	1	256	305	270	295	344	410	23.5464	28.4369	25.659	25.2965	27.4036	31.4443	26.9645	0.999564	0.000435512
ENSMUSG00000021102	Glrx5	930	12	105032689	105040910	1	574	606	641	783	659	699	24.865	26.6101	28.6897	31.6221	24.7244	25.248	26.9599	0.999564	0.000435647
ENSMUSG00000030557	Mef2a	6283	7	67231163	67372858	-1	3815	3862	3553	4481	6488	4810	24.4617	25.1016	23.5385	26.7868	36.0302	25.7164	26.9392	0.999564	0.000436255
ENSMUSG00000030104	Edem1	5858	6	108828641	108859356	1	3832	3670	3801	4039	5224	4470	26.3533	25.5843	27.0084	25.8963	31.1155	25.6325	26.9317	0.999564	0.000436475
ENSMUSG00000066324	Impad1	6543	4	4762484	4793355	-1	3790	3767	3420	4297	7865	5099	23.3357	23.5113	21.757	24.6661	41.9416	26.1782	26.8983	0.999563	0.00043746
ENSMUSG00000031585	Gtf2e2	1802	8	33731914	33777173	1	1118	1078	1006	1256	1919	1358	24.9946	24.4299	23.2377	26.1787	37.1572	25.315	26.8855	0.999562	0.00043784
ENSMUSG00000022757	Tfg	2292	16	56690332	56717450	-1	1559	1495	1414	1675	1785	1838	27.4025	26.6369	25.6794	27.4481	27.1736	26.9379	26.8797	0.999562	0.00043801
ENSMUSG00000054728	Phactr1	9611	13	42680623	43138526	1	5741	6403	6913	7348	7769	6612	24.0646	27.2065	29.9398	28.7153	28.2046	23.1098	26.8734	0.999562	0.000438198
ENSMUSG00000070493	Chchd2	2269	5	129881156	129887470	-1	1779	1686	1531	1715	1283	1548	31.5864	30.3445	28.0861	28.3885	19.7295	22.9176	26.8421	0.999561	0.000439128
ENSMUSG00000026623	Lpgat1	7610	1	191717834	191784255	1	4533	4649	4114	5073	8835	5423	23.9972	24.9478	22.5025	25.0376	40.5084	23.938	26.8219	0.99956	0.000439729
ENSMUSG00000076609	Igkc	323	6	70726435	70726757	1	202	94	83	724	88	186	25.1946	11.8845	10.6961	84.1877	9.50612	19.3438	26.8022	0.99956	0.000440318
ENSMUSG00000026112	6330578E17Rik	3863	1	37417084	37430103	-1	2365	2519	2294	2788	3625	2865	24.6641	26.6293	24.7183	27.1069	32.7421	24.9134	26.7957	0.999559	0.00044051
ENSMUSG00000003346	Fam108a	1473	10	80583649	80590341	-1	1140	1115	1143	1270	500	961	31.1789	30.9121	32.2994	32.3827	11.8438	21.9156	26.7554	0.999558	0.000441716
ENSMUSG00000022677	0610037P05Rik	1465	16	14299244	14317375	-1	895	891	862	1108	1371	1110	24.6119	24.8369	24.4918	28.4063	32.653	25.4518	26.7419	0.999558	0.000442122
ENSMUSG00000051116	Gm8121	776	5	57608377	57609152	1	527	521	514	586	455	676	27.3595	27.4178	27.571	28.3628	20.4585	29.2629	26.7387	0.999558	0.000442218
ENSMUSG00000074272	Ceacam1	3736	7	25461702	25477625	-1	2493	2398	2632	2643	3283	2283	26.8828	26.212	29.3244	26.5707	30.6611	20.5273	26.6964	0.999557	0.000443494
ENSMUSG00000018707	Dync1h1	15658	12	110601452	110666945	1	6977	11164	9115	11331	18675	9328	17.9511	29.1166	24.231	27.1797	41.6148	20.0117	26.6841	0.999556	0.000443863
ENSMUSG00000024976	Shoc2	4203	19	53944306	54033268	1	2415	2429	2347	2865	4904	2975	23.1482	23.6007	23.2437	25.6022	40.7112	23.7772	26.6805	0.999556	0.000443973
ENSMUSG00000030103	Bhlhe40	3272	6	108660629	108666925	1	2283	1990	1659	2989	2358	2581	28.1094	24.8369	21.1049	34.3103	25.1451	26.4976	26.6674	0.999556	0.000444371
ENSMUSG00000037720	Tmem33	7098	5	67260565	67291461	1	4045	4455	3951	4994	7547	5223	22.9584	25.6312	23.1698	26.4256	37.0989	24.7182	26.667	0.999556	0.000444382
ENSMUSG00000021215	Net1	3734	13	3882565	3918220	-1	2412	2419	2197	2222	3895	2689	26.0233	26.4557	24.491	22.3502	36.3962	24.1907	26.6512	0.999555	0.000444862
ENSMUSG00000039168	Dap	1481	15	31224385	31274338	1	1142	941	1118	1127	715	1148	31.0649	25.9473	31.4223	28.5813	16.8451	26.0387	26.6499	0.999555	0.0004449
ENSMUSG00000039395	Mreg	2493	1	72159233	72212307	-1	1476	1625	1637	2157	1588	2031	23.8519	26.6188	27.3324	32.4968	22.2255	27.3666	26.6486	0.999555	0.000444939
ENSMUSG00000058073	Gm11189	375	11	53200684	53201058	1	261	247	268	252	169	381	28.0394	26.8982	29.7478	25.2396	15.7246	34.1292	26.6298	0.999554	0.000445512
ENSMUSG00000032745	Gpbp1	3905	13	111425680	111490111	-1	2218	2133	2040	2368	5050	2896	22.8823	22.3063	21.745	22.7758	45.1225	24.9121	26.624	0.999554	0.000445688
ENSMUSG00000071653	1810009A15Rik	615	19	8888903	8890740	1	460	468	462	449	237	483	30.133	31.0762	31.2693	27.421	13.4461	26.3818	26.6212	0.999554	0.000445772
ENSMUSG00000062373	Tmem65	3747	15	58782269	58823530	-1	2194	2198	1991	2412	4378	2778	23.5891	23.9553	22.1176	24.1772	40.7676	24.9047	26.5853	0.999553	0.000446869
ENSMUSG00000008730	Hipk1	8591	3	103739815	103791563	-1	5089	5209	4971	5942	8946	6232	23.8643	24.761	24.0852	25.9777	36.3336	24.3678	26.5649	0.999553	0.000447491
ENSMUSG00000054469	Lclat1	4689	17	73107985	73243368	1	2616	3055	2936	3172	4605	3428	22.4759	26.6065	26.0631	25.4077	34.2667	24.558	26.563	0.999552	0.00044755
ENSMUSG00000027006	Dnajc10	5004	2	80315466	80354043	1	3275	3170	2922	3207	4565	4011	26.3666	25.8702	24.306	24.071	31.8307	26.9258	26.5617	0.999552	0.00044759
ENSMUSG00000075217	4833423E24Rik	2272	2	85483594	85519024	-1	1358	1326	1432	1704	1799	1989	24.0797	23.8337	26.2353	28.1692	27.6278	29.4076	26.5589	0.999552	0.000447677
ENSMUSG00000045414	1190002N15Rik	3950	9	94517864	94538081	-1	2211	2287	2186	2462	4375	3295	22.5502	23.6443	23.0358	23.4101	38.646	28.0215	26.5513	0.999552	0.000447908
ENSMUSG00000029787	Avl9	7463	6	56714927	56761911	1	4168	4864	4533	4850	7737	5405	22.4995	26.6157	25.2827	24.4085	36.1728	24.3285	26.5513	0.999552	0.00044791
ENSMUSG00000035725	Prkx	5807	X	77761411	77796278	-1	3075	3546	3398	4161	6447	3971	21.333	24.937	24.3569	26.9128	38.7373	22.971	26.5413	0.999552	0.000448215
ENSMUSG00000035692	Isg15	756	4	156199424	156200818	-1	505	587	504	761	226	553	26.9109	31.7083	27.7498	37.8073	10.4306	24.5717	26.5298	0.999551	0.00044857
ENSMUSG00000028603	Scp2	3478	4	108043839	108144998	-1	1836	1852	1645	2438	4582	2494	21.2668	21.7455	19.6873	26.3279	45.9673	24.0879	26.5138	0.999551	0.000449062
ENSMUSG00000029020	Mfn2	5194	4	147873599	147904704	-1	3239	3455	3680	3548	4214	3598	25.1228	27.1646	29.4915	25.6563	28.3084	23.2697	26.5022	0.999551	0.000449418
ENSMUSG00000024253	Dync2li1	1324	17	84626496	84655558	1	821	858	791	942	1198	956	24.9813	26.4641	24.8679	26.7224	31.5713	24.2551	26.477	0.99955	0.000450197
ENSMUSG00000071172	Srsf3	5109	17	29032673	29043366	1	3227	3208	2870	3563	5249	3386	25.4462	25.6422	23.3828	26.1934	35.8479	22.263	26.4626	0.999549	0.000450642
ENSMUSG00000006218	Fam131c	1433	4	141368220	141384175	1	1006	963	1077	1280	716	884	28.2821	27.4434	31.2839	33.5487	17.4337	20.7223	26.4523	0.999549	0.00045096
ENSMUSG00000053465	Hs6st3	1413	14	119138415	119869594	1	893	1003	1019	790	1254	934	25.4606	28.9878	30.0181	20.9989	30.9655	22.2043	26.4392	0.999549	0.000451367
ENSMUSG00000030515	Tarsl2	4095	7	65644898	65692091	1	2207	2472	2462	2823	4582	2716	21.7124	24.652	25.0256	25.8922	39.0413	22.2796	26.4339	0.999548	0.000451533
ENSMUSG00000066306	Numa1	7195	7	101969843	102014959	1	4525	4846	4975	5003	5849	4792	25.3365	27.5049	28.7815	26.1163	28.3644	22.3727	26.4127	0.999548	0.00045219
ENSMUSG00000039461	Tcta	1628	9	108302959	108305951	-1	1062	1054	1096	1218	1250	1100	26.2802	26.4389	28.0225	28.0999	26.7904	22.6971	26.3882	0.999547	0.000452955
ENSMUSG00000041120	Nbl1	2033	4	139082284	139092993	-1	1632	1317	1258	1664	913	1654	32.3402	26.4549	25.7569	30.7417	15.6696	27.3294	26.3821	0.999547	0.000453145
ENSMUSG00000021866	Anxa11	4108	14	25842183	25886804	1	2573	2795	3201	3240	2375	2798	25.233	27.7849	32.4344	29.6229	20.1723	22.8797	26.3545	0.999546	0.000454008
ENSMUSG00000030770	Parva	10157	7	112427505	112591692	1	6229	5973	6106	6816	10152	7302	24.7066	24.0151	25.0232	25.2044	34.8746	24.1495	26.3289	0.999545	0.000454812
ENSMUSG00000070923	Klhl9	4174	4	88718292	88722465	-1	2667	2543	2389	2767	3756	3348	25.7413	24.88	23.824	24.8983	31.3976	26.9442	26.2809	0.999544	0.000456323
ENSMUSG00000030189	Csda	1862	6	131364858	131388450	-1	1351	1236	1150	1288	1435	1261	29.2304	27.1079	25.708	25.9806	26.8903	22.7493	26.2777	0.999544	0.000456422
ENSMUSG00000027750	Postn	7833	3	54361109	54391034	1	5144	5093	4522	4747	7550	5650	26.4565	26.5523	24.03	22.7616	33.6312	24.23	26.2769	0.999544	0.000456448
ENSMUSG00000040843	Tiprl	1886	1	165214922	165236943	-1	1173	1143	1191	1426	1634	1288	25.0562	24.7492	26.2858	28.3982	30.2297	22.9407	26.2766	0.999544	0.000456458
ENSMUSG00000029571	Tmem106b	6931	6	13069759	13089269	1	4248	4255	3815	4503	6743	5460	24.6915	25.0704	22.9113	24.4016	33.9454	26.4624	26.2471	0.999543	0.000457392
ENSMUSG00000021377	Dek	3089	13	47084775	47106201	-1	1880	1572	1452	2036	3861	2223	24.5188	20.7822	19.5659	24.7555	43.6119	24.1743	26.2348	0.999542	0.000457783
ENSMUSG00000019471	Cdc37	2456	9	21138541	21149906	-1	1690	1566	1689	1824	1798	1577	27.7216	26.0388	28.6254	27.8939	25.5437	21.5693	26.2321	0.999542	0.000457867
ENSMUSG00000026342	Slc35f5	2597	1	125561016	125595684	1	1665	1602	1568	1658	2629	1695	25.8286	25.1911	25.1319	23.9787	35.3217	21.9245	26.2294	0.999542	0.000457953
ENSMUSG00000043542	Fam164a	3361	3	7503426	7553848	1	1987	2033	1774	2354	3432	2493	23.8171	24.7016	21.9703	26.3057	35.6289	24.9165	26.2233	0.999542	0.000458146
ENSMUSG00000028646	Rragc	3341	4	123917446	123936997	1	2079	2055	2157	2489	2536	2562	25.069	25.1184	26.8735	27.9809	26.4848	25.7594	26.2143	0.999542	0.000458432
ENSMUSG00000049154	Fam183b	567	11	58792797	58801960	-1	310	382	305	453	551	355	22.0261	27.513	22.3907	30.0074	33.9072	21.0319	26.146	0.999539	0.000460612
ENSMUSG00000075706	Gpx4	1675	10	80047166	80056439	1	1022	1271	1181	1542	415	1431	24.5808	30.9876	29.3485	34.5766	8.64483	28.6984	26.1394	0.999539	0.000460823
ENSMUSG00000001666	Ddt	773	10	75771230	75773414	-1	557	508	579	642	178	702	29.0292	26.8375	31.1781	31.1938	8.03459	30.5063	26.1299	0.999539	0.000461129
ENSMUSG00000022698	Naa50	4648	16	44139830	44163366	1	2662	2437	2220	2800	6108	3287	23.0729	21.4115	19.881	22.6258	45.8518	23.7556	26.0997	0.999538	0.000462099
ENSMUSG00000022812	Gsk3b	9831	16	38089001	38246084	1	5708	6314	5878	6804	8768	7237	23.3908	26.2279	24.8876	25.9944	31.119	24.7282	26.058	0.999537	0.000463446
ENSMUSG00000021737	Psmd6	2326	14	14112184	14120984	-1	1631	1527	1336	1743	1606	1737	28.249	26.8094	23.9082	28.1449	24.0912	25.0855	26.048	0.999536	0.000463768
ENSMUSG00000021973	Efha1	2310	14	57916280	57999262	-1	1318	1221	1124	1629	2740	1618	22.986	21.5854	20.2537	26.4863	41.3868	23.5288	26.0378	0.999536	0.000464099
ENSMUSG00000026154	1110058L19Rik	874	1	23995939	24005656	-1	582	629	602	688	379	688	26.8269	29.3898	28.6705	29.5658	15.1304	26.4429	26.0044	0.999535	0.000465185
ENSMUSG00000027422	Rrbp1	8786	2	143947395	144011263	-1	5926	5672	5376	6126	6803	6212	27.1725	26.3634	25.4694	26.1878	27.0167	23.7505	25.9934	0.999534	0.000465543
ENSMUSG00000021950	Anxa8	1880	14	34085981	34100571	1	1024	1007	979	1411	2297	1098	21.9433	21.874	21.6758	28.1891	42.6311	19.619	25.9887	0.999534	0.000465695
ENSMUSG00000022110	Sucla2	3988	14	73525319	73596142	1	2345	2463	2349	2864	3498	2947	23.689	25.2212	24.5176	26.9731	30.6047	24.8232	25.9715	0.999534	0.000466258
ENSMUSG00000029617	Ccz1	1762	5	143987916	144014853	-1	946	991	978	1226	1963	1208	21.6294	22.9681	23.1038	26.1335	38.8721	23.03	25.9561	0.999533	0.000466759
ENSMUSG00000032612	Usp4	3668	9	108347831	108392529	1	2238	2333	2305	2588	3101	2504	24.5805	25.9742	26.1573	26.5001	29.4982	22.9318	25.9403	0.999533	0.000467276
ENSMUSG00000014606	Slc25a11	2120	11	70644196	70647479	-1	1432	1339	1412	1570	1388	1528	27.2124	25.793	27.7236	27.8148	22.8442	24.2114	25.9332	0.999532	0.000467509
ENSMUSG00000021288	Klc1	4070	12	111758849	111807844	1	2729	2541	2796	2867	3271	2404	27.0127	25.4957	28.5952	26.4573	28.042	19.8414	25.9074	0.999532	0.000468357
ENSMUSG00000079215	Zfp664	5729	5	124862691	124902693	1	3501	3588	3460	4050	4738	4211	24.6191	25.5759	25.139	26.5515	28.8562	24.691	25.9055	0.999532	0.000468421
ENSMUSG00000034708	Grn	3474	11	102430315	102437048	1	2368	2236	2293	2651	2036	2589	27.4607	26.2845	27.4742	28.6611	20.449	25.0343	25.8939	0.999531	0.000468801
ENSMUSG00000062014	Gmfb	4446	14	46808149	46822242	-1	2624	2505	2363	2800	4676	3452	23.7768	23.0089	22.123	23.6538	36.6968	26.0816	25.8902	0.999531	0.000468925
ENSMUSG00000068617	Efcab1	2494	16	14906637	14925879	1	1274	1473	1440	1692	2648	1782	20.5794	24.1192	24.0335	25.481	37.0463	24.0018	25.8769	0.999531	0.000469363
ENSMUSG00000039159	Ube2h	4780	6	30211289	30304539	-1	2967	2876	2826	3292	4157	3536	25.0063	24.5707	24.6091	25.8669	30.3442	24.8495	25.8744	0.999531	0.000469444
ENSMUSG00000019795	Pcmt1	4718	10	7629373	7681136	-1	2779	2894	2911	3291	4242	3242	23.7296	25.0494	25.6824	26.1989	31.3715	23.0827	25.8524	0.99953	0.000470171
ENSMUSG00000037235	Mxd4	3882	5	34173887	34187720	-1	2740	2445	2480	2860	2337	2956	28.4351	25.7206	26.5917	27.6709	21.0052	25.5789	25.8337	0.999529	0.00047079
ENSMUSG00000024644	Cndp2	2119	18	84667470	84685633	-1	1455	1396	1450	1479	1404	1423	27.6625	26.9037	28.4831	26.215	23.1185	22.5583	25.8235	0.999529	0.000471129
ENSMUSG00000062006	Rpl34	1179	3	130726831	130730398	-1	683	771	856	1494	149	794	23.3381	26.7053	30.2211	47.5937	4.40956	22.6224	25.815	0.999529	0.00047141
ENSMUSG00000047261	Gap43	1523	16	42248442	42340651	-1	859	759	823	1249	1564	1023	22.7223	20.3516	22.4932	30.8017	35.8311	22.5636	25.7939	0.999528	0.000472112
ENSMUSG00000033629	Ptplad1	2731	9	64986985	65021717	-1	1702	1757	1669	1773	2264	1997	25.1071	26.2728	25.4381	24.3837	28.9253	24.5634	25.7818	0.999527	0.000472518
ENSMUSG00000041870	Ankrd13a	4098	5	114774677	114806200	1	2741	2543	2603	2890	3090	2820	26.9461	25.3414	26.4395	26.4873	26.3093	23.1158	25.7733	0.999527	0.000472801
ENSMUSG00000059263	Usp47	5540	7	112023506	112111386	1	3214	3214	3128	3463	5931	3812	23.372	23.6915	23.5022	23.4777	37.3544	23.114	25.752	0.999526	0.000473513
ENSMUSG00000020566	Atp6v1c2	2070	12	17284721	17329359	-1	1346	1409	1257	1480	1482	1437	26.1959	27.797	25.2764	26.8537	24.9805	23.3195	25.7372	0.999526	0.000474008
ENSMUSG00000047721	Bola2	1658	7	126695401	126697058	1	1520	1278	1236	1183	140	1244	36.9333	31.4777	31.0302	26.7986	2.94623	25.2039	25.7317	0.999526	0.000474192
ENSMUSG00000002808	Epdr1	2386	13	19591709	19619830	-1	1344	1599	1536	1711	1724	1803	22.6928	27.3675	26.7961	26.9335	25.211	25.3839	25.7308	0.999526	0.000474222
ENSMUSG00000001020	S100a4	587	3	90603770	90606045	1	445	430	406	502	87	485	30.5409	29.9149	28.7898	32.1202	5.17135	27.7547	25.7153	0.999525	0.000474742
ENSMUSG00000026219	Trip12	9632	1	84721189	84839304	-1	5540	5746	5261	6233	10120	6597	23.1714	24.3616	22.7354	24.3049	36.6596	23.0071	25.7067	0.999525	0.000475031
ENSMUSG00000023169	Slc38a1	8391	15	96571418	96642913	-1	5382	5168	4785	5172	7774	5988	25.8398	25.1516	23.7366	23.1503	32.3261	23.9718	25.6961	0.999525	0.000475388
ENSMUSG00000029189	Sel1l3	4511	5	53107084	53213452	-1	2923	2913	2891	2923	3756	2904	26.1045	26.3709	26.6763	24.3371	29.052	21.625	25.6943	0.999525	0.000475448
ENSMUSG00000056698	Elmod3	3560	6	72565922	72598413	-1	2270	2387	2438	2542	2151	2615	25.6883	27.3816	28.5059	26.8187	21.0821	24.6748	25.6919	0.999524	0.000475528
ENSMUSG00000031608	Galnt7	5253	8	57523828	57653032	-1	2953	2933	2738	3128	6112	3752	22.6472	22.8014	21.6959	22.3652	40.5975	23.9932	25.6834	0.999524	0.000475815
ENSMUSG00000027937	Jtb	1531	3	90231597	90235838	1	1084	1065	974	1083	732	1250	28.5242	28.4074	26.481	26.5684	16.6824	27.4263	25.6816	0.999524	0.000475874
ENSMUSG00000074207	Adh1	2233	3	138260991	138290698	1	1476	1240	1298	1199	1174	2782	26.6291	22.6772	24.1956	20.1671	18.3444	41.8505	25.644	0.999523	0.000477146
ENSMUSG00000007867	1700019E19Rik	775	12	86082561	86162458	1	477	494	476	567	578	552	24.7957	26.0305	25.5656	27.4786	26.0225	23.926	25.6365	0.999523	0.0004774
ENSMUSG00000032434	Cmtm6	3352	9	114731203	114749343	1	2043	1966	1889	2175	3437	2162	24.5541	23.9517	23.4573	24.3707	35.7766	21.6663	25.6294	0.999522	0.000477639
ENSMUSG00000019802	Sec63	8787	10	42761496	42832514	1	5140	5254	4841	5545	8459	6658	23.5658	24.4178	22.9322	23.7014	33.5893	25.4528	25.6099	0.999522	0.000478303
ENSMUSG00000026078	Pdcl3	1706	1	38987814	38997236	1	1113	957	992	1081	1552	1253	26.283	22.9081	24.2038	23.799	31.7421	24.672	25.6014	0.999521	0.000478592
ENSMUSG00000046722	Cdc42se1	3258	3	95228732	95236409	1	2201	2082	1927	2322	2158	2501	27.2163	26.0968	24.6196	26.7685	23.1113	25.7867	25.5998	0.999521	0.000478644
ENSMUSG00000031885	Cbfb	2911	8	105170674	105217986	1	1644	1743	1476	1934	2835	2283	22.752	24.4519	21.1055	24.9532	33.9808	26.3449	25.598	0.999521	0.000478705
ENSMUSG00000019791	Hint3	990	10	30608141	30618479	-1	653	640	628	723	494	865	26.5728	26.3999	26.4043	27.4294	17.4106	29.3504	25.5946	0.999521	0.000478824
ENSMUSG00000011958	Bnip2	3455	9	69989466	70008317	1	2191	1959	1663	2211	3617	2482	25.5478	23.1549	20.0353	24.0355	36.5278	24.1316	25.5722	0.99952	0.000479587
ENSMUSG00000028426	Rad23b	5733	4	55350043	55392237	1	3690	3613	3435	4243	4194	3996	25.9301	25.7361	24.9399	27.7974	25.5252	23.414	25.5571	0.99952	0.0004801
ENSMUSG00000040605	Bace2	3736	16	97356728	97439012	1	2510	2389	2460	2442	2449	2817	27.0661	26.1136	27.4081	24.55	22.872	25.3287	25.5564	0.99952	0.000480125
ENSMUSG00000042784	Muc1	2346	3	89229057	89233381	1	1331	1381	1319	2027	2103	1347	22.8565	24.0393	23.4028	32.4518	31.2777	19.2873	25.5526	0.99952	0.000480256
ENSMUSG00000003345	Csnk1g2	2511	10	80622780	80640771	1	1785	1612	1705	1891	1564	1495	28.6385	26.2165	28.2637	28.2851	21.7327	19.9999	25.5227	0.999519	0.000481278
ENSMUSG00000034300	Fam53c	4517	18	34758906	34773760	1	2534	2770	2745	3181	4055	3007	22.6004	25.043	25.2955	26.45	31.323	22.3623	25.5124	0.999518	0.000481634
ENSMUSG00000027893	Ahcyl1	6690	3	107663118	107696560	-1	4012	3834	3676	4379	6594	4697	24.1598	23.4036	22.8718	24.5845	34.3911	23.5845	25.4992	0.999518	0.000482086
ENSMUSG00000048307	Ankrd46	2480	15	36477668	36496791	-1	1519	1515	1439	1635	2219	1712	24.6755	24.947	24.1524	24.7616	31.2197	23.1891	25.4909	0.999518	0.000482373
ENSMUSG00000062818	Vmn1r51	2706	6	90122643	90130990	1	1454	1740	1784	1863	2131	1954	21.6469	26.259	27.4421	25.8582	27.4776	24.2566	25.4901	0.999518	0.000482401
ENSMUSG00000008892	Vdac3	1423	8	22577075	22593813	-1	953	861	859	1141	839	1075	26.9803	24.709	25.1269	30.1157	20.5722	25.3768	25.4801	0.999517	0.000482743
ENSMUSG00000029755	Dlx5	1423	6	6877805	6882085	-1	1037	937	909	1108	780	917	29.3585	26.8901	26.5895	29.2447	19.1255	21.647	25.4759	0.999517	0.000482891
ENSMUSG00000023723	Mrps23	1560	11	88204388	88211507	1	966	980	948	1142	1191	1058	24.9466	25.6542	25.295	27.495	26.6385	22.7821	25.4686	0.999517	0.000483142
ENSMUSG00000022053	Ebf2	6928	14	67233292	67430918	1	3694	4597	4093	4792	5886	4953	21.4807	27.0972	24.5915	25.9789	29.6439	24.0156	25.468	0.999517	0.000483163
ENSMUSG00000022330	Osr2	1723	15	35296098	35303304	1	1505	1084	891	1307	607	1518	35.1893	25.6922	21.525	28.4907	12.2921	29.595	25.4641	0.999517	0.000483298
ENSMUSG00000020621	Rdh14	1472	12	10390780	10395562	1	808	929	876	1082	1219	1027	22.1138	25.773	24.7712	27.6078	28.8948	23.4366	25.4329	0.999516	0.000484377
ENSMUSG00000028392	Bspry	2352	4	62480053	62497298	1	1488	1563	1671	1729	1583	1350	25.4874	27.1381	29.5726	27.6102	23.4837	19.281	25.4288	0.999515	0.000484517
ENSMUSG00000042079	Hnrnpf	3179	6	117900324	117925622	1	2017	2085	1784	2136	2607	2177	25.5608	26.7838	23.359	25.2362	28.6137	23.0038	25.4262	0.999515	0.000484607
ENSMUSG00000040459	Arglu1	1711	8	8666577	8690537	-1	786	694	648	946	3180	820	18.5068	16.564	15.7643	20.766	64.8486	16.0989	25.4248	0.999515	0.000484657
ENSMUSG00000066820	Vmn2r28	2559	7	5480641	5493851	-1	1341	1357	1310	1664	3094	1663	21.1114	21.6554	21.3084	24.4228	42.1865	21.83	25.4191	0.999515	0.000484854
ENSMUSG00000059206	Vmn1r71	2037	7	10747502	10749538	-1	1098	1275	1072	1218	2219	1379	21.7155	25.5609	21.9056	22.4579	38.0093	22.7408	25.3983	0.999514	0.000485576
ENSMUSG00000026991	Pkp4	5708	2	59160850	59355208	1	3520	3373	3314	3539	5280	4021	24.8438	24.1318	24.1668	23.2868	32.2755	23.6637	25.3947	0.999514	0.000485702
ENSMUSG00000069011	Gm10254	687	3	54810564	54811250	-1	484	459	408	478	405	516	28.3823	27.2843	24.7203	26.1327	20.5694	25.2305	25.3866	0.999514	0.000485985
ENSMUSG00000007097	Atp1a2	6782	1	172271709	172298064	-1	4988	4309	3597	4517	4097	5760	29.6297	25.9463	22.0767	25.0152	21.0781	28.5297	25.3793	0.999514	0.000486239
ENSMUSG00000043131	Mob1a	4794	6	83326016	83343776	1	3024	2710	2621	3183	4352	3483	25.4122	23.0849	22.7572	24.9374	31.6748	24.4055	25.3787	0.999514	0.00048626
ENSMUSG00000029623	Pdap1	3201	5	145128769	145140238	-1	2130	2064	2020	2435	1684	2471	26.8073	26.3318	26.2674	28.571	18.3561	25.931	25.3774	0.999514	0.000486304
ENSMUSG00000030747	Dgat2	2251	7	99153663	99182713	-1	1319	1491	1504	1457	1744	1493	23.6063	27.0495	27.8114	24.3107	27.033	22.2801	25.3485	0.999513	0.000487315
ENSMUSG00000000385	Tmprss2	3159	16	97564684	97611195	-1	1963	1972	2035	2149	2697	1825	25.034	25.4926	26.8142	25.5505	29.7889	19.4064	25.3478	0.999513	0.00048734
ENSMUSG00000029470	P2rx4	3309	5	122707584	122729738	1	2109	2054	2092	2445	2276	2258	25.6767	25.349	26.3157	27.752	23.9993	22.9224	25.3359	0.999512	0.000487757
ENSMUSG00000019579	D17Wsu104e	2222	17	56175744	56183920	-1	1462	1531	1547	1655	1057	1575	26.5071	28.1377	28.9799	27.9748	16.5979	23.8105	25.3347	0.999512	0.000487799
ENSMUSG00000049354	Dcaf7	6133	11	106036872	106059324	1	3541	3726	3902	4152	5385	3882	23.2601	24.81	26.4829	25.4271	30.6363	21.2625	25.3132	0.999511	0.000488554
ENSMUSG00000031848	Lsm4	1038	8	70673248	70678752	1	818	664	725	802	534	554	31.7479	26.1233	29.0731	29.0195	17.9501	17.9285	25.3071	0.999511	0.000488767
ENSMUSG00000028832	Stmn1	1922	4	134468320	134473843	1	1144	1102	1012	1379	1607	1509	23.979	23.4145	21.9168	26.9478	29.1733	26.3735	25.3008	0.999511	0.000488986
ENSMUSG00000001016	Ilf2	1973	3	90476201	90488379	1	1242	1198	1165	1418	1484	1398	25.3603	24.7963	24.5782	26.9937	26.244	23.802	25.2957	0.999511	0.000489166
ENSMUSG00000028673	Fuca1	3276	4	135920735	135940311	1	2103	2095	2153	2514	1928	2223	25.8616	26.1154	27.3559	28.8226	20.5346	22.7944	25.2474	0.999509	0.000490871
ENSMUSG00000067365	Tmem128	1942	5	38260185	38269622	1	1185	1205	1229	1572	1076	1471	24.5826	25.3393	26.3423	30.403	19.3324	25.4446	25.2407	0.999509	0.000491109
ENSMUSG00000039001	Rps21	810	2	180257377	180258445	1	695	375	652	959	46	433	34.5668	18.9062	33.5053	44.4678	1.98151	17.9571	25.2308	0.999509	0.00049146
ENSMUSG00000025268	Maged2	3239	X	150806370	150814345	-1	2180	2002	2130	2338	1865	2357	27.1147	25.2412	27.3728	27.111	20.0905	24.4445	25.2291	0.999508	0.000491519
ENSMUSG00000025968	Ndufs1	3667	1	63143596	63176822	-1	2147	2216	2036	2394	3264	2651	23.5874	24.6783	23.1109	24.5203	31.0572	24.2846	25.2065	0.999508	0.000492323
ENSMUSG00000002010	Idh3g	2701	X	73778963	73786897	-1	1754	1822	1674	2084	1438	1939	26.1616	27.5474	25.7977	28.9792	18.5762	24.1149	25.1962	0.999507	0.000492689
ENSMUSG00000026638	Irf6	6938	1	193153112	193172042	1	3823	4106	4011	4342	6921	4573	22.1988	24.1681	24.0641	23.5054	34.8063	22.1411	25.1473	0.999506	0.000494434
ENSMUSG00000096145	Vkorc1	767	7	127893067	127895617	-1	489	502	487	524	487	553	25.6846	26.7279	26.4292	25.6595	22.1542	24.2193	25.1458	0.999506	0.000494487
ENSMUSG00000027900	Dram2	2818	3	106547693	106574845	1	1644	1632	1410	1833	2821	1964	23.5028	23.6503	20.8271	24.4306	34.9289	23.4117	25.1252	0.999505	0.000495224
ENSMUSG00000021876	Rnase4	1996	14	51091077	51106151	1	1117	1206	1109	1532	1457	1546	22.5451	24.6742	23.1271	28.8278	25.4696	26.0184	25.1104	0.999504	0.000495758
ENSMUSG00000037049	Smpd1	2411	7	105554360	105558388	1	1655	1579	1680	1727	1299	1540	27.6541	26.745	29.0043	26.9034	18.799	21.4564	25.0937	0.999504	0.000496357
ENSMUSG00000015806	Qdpr	1914	5	45434032	45450235	-1	1192	1199	1250	1450	1180	1294	25.0896	25.582	27.1843	28.4537	21.5111	22.7104	25.0885	0.999503	0.000496544
ENSMUSG00000044147	Arf6	3730	12	69372150	69375979	1	2246	2095	1961	2759	3170	2647	24.2583	22.9368	21.8836	27.7815	29.6533	23.8384	25.0587	0.999502	0.000497622
ENSMUSG00000025369	Smarcc2	5027	10	128459236	128490173	1	3165	2948	3012	3124	4552	3144	25.3644	23.9484	24.94	23.3407	31.5949	21.009	25.0329	0.999501	0.000498554
[truncated: 35,226 more rows]

## Sheet: HE and LE dists
				VNO
	The distribution of the transcriptome expression estimates is shown in grey.
	The distribution to the left (purple) contains the low-expressed genes, while the one to the right (blue) is composed of the high-expressed genes.

## Sheet: VR and FPR genes
annotation							raw counts						FPKM
ensemblID	gene	length	chr	start	end	strand	male1	male2	male3	female1	female2	female3	male1	male2	male3	female1	female2	female3	mean	probHE*	probLE*
ENSMUSG00000091013	Vmn1r1	1176	1	182157144	182158319	-1	87	119	106	153	85	133	2.98038	4.13235	3.75188	4.88649	2.52194	3.79907	3.67868	0.98262	0.0173802
ENSMUSG00000081144	Vmn2r-ps2	765	2	39274106	39274870	1	0	0	0	0	0	0	0	0	0	0	0	0	0	0	1
ENSMUSG00000082353	Vmn1r-ps1	573	2	174591230	174591802	1	0	0	0	0	0	0	0	0	0	0	0	0	0	0	1
ENSMUSG00000090303	Vmn2r-ps3	1101	3	64053031	64055610	-1	0	1	1	0	3	0	0	0.0370911	0.0378062	0	0.095073	0	0.0283284	0.00332274	0.996677
ENSMUSG00000027824	Vmn2r1	2739	3	64081642	64105458	1	2570	3031	2923	3318	4726	3266	37.8008	45.1909	44.4209	45.4985	60.2039	40.055	45.5283	0.999831	0.000169037
ENSMUSG00000043897	Vmn2r2	2727	3	64116432	64140543	-1	3780	4758	4754	4929	6408	5404	55.8426	71.2519	72.5646	67.8869	81.9899	66.5676	69.3506	0.99992	7.96676e-05
ENSMUSG00000091572	Vmn2r3	2748	3	64258961	64287495	-1	2249	2691	2514	2776	3654	2847	32.971	39.9902	38.0802	37.9416	46.3954	34.8019	38.3634	0.99977	0.000230044
ENSMUSG00000093503	Vmn2r-ps4	1015	3	64328660	64332853	1	0	2	1	1	0	0	0	0.0804676	0.0410095	0.0370038	0	0	0.0264135	0.00286922	0.997131
ENSMUSG00000091967	Vmn2r-ps5	2730	3	64339565	64357724	-1	11	5	7	10	5	9	0.162326	0.0747936	0.10673	0.137578	0.0639044	0.110742	0.109346	0.0520276	0.947972
ENSMUSG00000092049	Vmn2r4	2742	3	64388621	64415296	-1	2228	2880	2693	2826	4129	3207	32.7346	42.8926	40.8808	38.7095	52.5413	39.2884	41.1745	0.999797	0.000202525
ENSMUSG00000093395	Vmn2r-ps6	1101	3	64436883	64438287	-1	0	0	0	1	0	0	0	0	0	0.0341134	0	0	0.00568557	0.000108099	0.999892
ENSMUSG00000093546	Vmn2r-ps7	1098	3	64442600	64443975	-1	0	0	0	0	0	0	0	0	0	0	0	0	0	0	1
ENSMUSG00000094482	Vmn2r-ps8	898	3	64477018	64479319	1	0	0	0	1	0	0	0	0	0	0.041825	0	0	0.00697084	0.00016801	0.999832
ENSMUSG00000068999	Vmn2r5	2736	3	64490821	64509735	-1	192	219	235	251	450	280	2.82712	3.26878	3.57522	3.44564	5.73878	3.43775	3.71555	0.98294	0.0170595
ENSMUSG00000090581	Vmn2r6	2742	3	64537561	64565298	-1	2570	3461	3433	2997	5224	3485	37.7594	51.5456	52.1143	41.0518	66.4751	42.6941	48.6067	0.99985	0.000150309
ENSMUSG00000093699	Vmn2r-ps9	1099	3	64591515	64592896	-1	0	1	1	3	2	1	0	0.0371586	0.037875	0.102526	0.0634973	0.0305657	0.0452705	0.00881132	0.991189
ENSMUSG00000095107	Vmn2r-ps10	898	3	64621694	64623995	1	0	0	0	0	0	0	0	0	0	0	0	0	0	0	1
ENSMUSG00000090261	Vmn2r-ps10	745	3	64623221	64623995	1	0	1	0	0	0	0	0	0.0548152	0	0	0	0	0.00913586	0.000300831	0.999699
ENSMUSG00000093434	Vmn2r-ps11	3080	3	64632574	64844743	-1	6	1	0	4	5	3	0.0784802	0.0132589	0	0.0487778	0.0566425	0.0327192	0.0383131	0.00623745	0.993763
ENSMUSG00000062200	Vmn2r7	3637	3	64690660	64844765	-1	3519	4421	4326	3841	6836	4476	38.9794	49.6403	49.5101	39.6656	65.5816	41.3408	47.453	0.999843	0.000156928
ENSMUSG00000090010	Vmn2r-ps12	599	3	64744749	64745617	-1	0	0	0	0	0	0	0	0	0	0	0	0	0	0	1
ENSMUSG00000093474	Vmn2r-ps12	623	3	64744749	64745645	-1	0	0	0	0	0	0	0	0	0	0	0	0	0	0	1
ENSMUSG00000093767	Vmn2r-ps13	606	3	64899157	64899762	1	0	0	0	0	0	0	0	0	0	0	0	0	0	0	1
ENSMUSG00000081279	Vmn1r-ps2	834	4	3103759	3104592	-1	0	0	0	0	0	0	0	0	0	0	0	0	0	0	1
ENSMUSG00000094798	Vmn1r2	924	4	3172083	3173006	1	0	0	0	0	0	0	0	0	0	0	0	0	0	0	1
ENSMUSG00000095982	Vmn1r3	1011	4	3184348	3185358	-1	0	0	1	0	0	0	0	0	0.0411718	0	0	0	0.00686196	0.000162394	0.999838
ENSMUSG00000096864	Vmn2r-ps14	377	4	145560513	145560889	1	0	0	0	0	0	0	0	0	0	0	0	0	0	0	1
ENSMUSG00000094177	Vmn2r-ps15	377	4	145775612	145775988	1	0	0	0	0	0	0	0	0	0	0	0	0	0	0	1
ENSMUSG00000095096	Vmn2r-ps17	375	4	146264521	146264895	1	0	0	0	0	0	0	0	0	0	0	0	0	0	0	1
ENSMUSG00000095460	Vmn2r-ps16	377	4	146605105	146605481	1	0	0	0	0	0	0	0	0	0	0	0	0	0	0	1
ENSMUSG00000094849	Vmn2r-ps18	380	4	147126130	147126509	1	1	0	0	0	0	0	0.106017	0	0	0	0	0	0.0176695	0.00122897	0.998771
ENSMUSG00000093975	Vmn2r-ps19	269	4	147444380	147444648	1	0	0	0	0	0	2	0	0	0	0	0	0.249753	0.0416254	0.00740754	0.992592
ENSMUSG00000096440	Vmn2r-ps20	382	4	147521531	147521912	1	0	0	0	1	0	2	0	0	0	0.0983216	0	0.175873	0.0456991	0.00898433	0.991016
ENSMUSG00000090961	Vmn2r8	2547	5	108797193	108808754	-1	1519	1764	1711	1336	3273	1779	24.0264	28.2831	27.9622	19.7011	44.8374	23.4628	28.0455	0.999595	0.0004055
ENSMUSG00000091624	Vmn2r9	2547	5	108842947	108852510	-1	706	775	851	410	1430	684	11.167	12.426	13.9076	6.04599	19.5898	9.0211	12.0262	0.998087	0.00191317
ENSMUSG00000093510	Vmn2r-ps21	2947	5	108872655	108892380	-1	0	0	0	0	0	0	0	0	0	0	0	0	0	0	1
ENSMUSG00000067010	Vmn2r10	4706	5	108993412	109006471	-1	544	706	654	493	1360	765	4.657	6.12646	5.78464	3.93466	10.0835	5.46062	6.00781	0.993051	0.00694943
ENSMUSG00000091450	Vmn2r11	2586	5	109046873	109059452	-1	316	357	374	296	585	369	4.92286	5.63763	6.01996	4.29908	7.89315	4.79325	5.59432	0.992061	0.00793943
ENSMUSG00000090688	Vmn2r12	2496	5	109085849	109097864	-1	64	53	42	57	119	73	1.03299	0.867138	0.700415	0.857715	1.66351	0.982451	1.01737	0.826058	0.173942
ENSMUSG00000091635	Vmn2r13	2496	5	109156068	109192107	-1	515	677	664	694	964	733	8.31231	11.0765	11.0732	10.4431	13.4758	9.86488	10.7076	0.997628	0.00237169
ENSMUSG00000091059	Vmn2r14	2547	5	109215502	109224622	-1	124	160	129	129	280	170	1.96134	2.56536	2.1082	1.90227	3.83577	2.24209	2.43584	0.962596	0.0374036
ENSMUSG00000091375	Vmn2r15	2568	5	109286269	109297556	-1	266	295	301	265	552	375	4.17298	4.6912	4.8789	3.87582	7.5001	4.90534	5.00406	0.990221	0.00977885
ENSMUSG00000092080	Vmn2r16	2553	5	109330381	109364481	1	374	465	459	404	752	536	5.90174	7.43805	7.48363	5.94351	10.2776	7.05255	7.34951	0.995228	0.00477164
ENSMUSG00000091879	Vmn2r17	2550	5	109420013	109453387	1	1124	1195	1266	1401	2693	1436	17.7576	19.1375	20.6654	20.6353	36.8485	18.9168	22.3268	0.999386	0.000614133
ENSMUSG00000094409	Vmn2r-ps23	571	5	109578019	109578589	-1	0	0	0	0	0	0	0	0	0	0	0	0	0	0	1
ENSMUSG00000091794	Vmn2r18	2385	5	151561661	151586924	-1	398	517	471	569	903	525	6.72286	8.85236	8.22022	8.96059	13.2106	7.39441	8.89351	0.996653	0.00334655
ENSMUSG00000071893	Vmn1r4	2235	6	56924022	56958100	1	149	135	146	166	262	182	2.68577	2.46668	2.71911	2.78961	4.09022	2.73543	2.91447	0.973174	0.0268256
ENSMUSG00000090346	Vmn1r5	1056	6	56985295	56986350	1	133	154	158	203	197	208	5.07396	5.95544	6.22793	7.22012	6.50917	6.61655	6.2672	0.993578	0.00642215
ENSMUSG00000058923	Vmn1r6	1058	6	57002300	57003357	1	129	127	135	210	189	170	4.91206	4.90202	5.31127	7.45497	6.23303	5.39754	5.70182	0.992338	0.00766211
ENSMUSG00000093696	Vmn1r7	1219	6	57024106	57025324	-1	0	1	0	1	0	0	0	0.0335007	0	0.0308112	0	0	0.0107186	0.000423774	0.999576
ENSMUSG00000061208	Vmn1r8	1213	6	57035913	57037125	1	77	110	86	147	106	156	2.55734	3.7033	2.95113	4.55165	3.04908	4.32012	3.5221	0.98115	0.0188504
ENSMUSG00000091541	Vmn1r9	1051	6	57070895	57071945	1	106	113	96	165	169	110	4.06315	4.39069	3.80206	5.89649	5.61057	3.51579	4.54646	0.988301	0.0116991
ENSMUSG00000093785	Vmn1r10	972	6	57113396	57114367	1	38	53	45	67	102	58	1.57499	2.22673	1.92707	2.58893	3.66148	2.00445	2.33061	0.959424	0.0405764
ENSMUSG00000093635	Vmn1r11	1027	6	57137299	57138325	1	19	28	24	62	30	47	0.74532	1.11338	0.972728	2.26743	1.01923	1.5373	1.2759	0.880719	0.119281
ENSMUSG00000057981	Vmn1r12	935	6	57158920	57159854	1	69	105	99	126	217	105	2.97301	4.58601	4.40732	5.06141	8.09788	3.77233	4.81633	0.989497	0.0105034
ENSMUSG00000093728	Vmn1r-ps8	838	6	57188507	57189344	1	0	0	0	0	0	0	0	0	0	0	0	0	0	0	1
ENSMUSG00000064259	Vmn1r13	903	6	57209858	57210760	1	123	138	121	211	195	190	5.48753	6.24092	5.57761	8.77621	7.53477	7.06803	6.78084	0.994456	0.00554443
ENSMUSG00000093692	Vmn1r14	1529	6	57232843	57234371	1	18	20	20	36	40	22	0.474269	0.53417	0.544469	0.884316	0.9128	0.483334	0.638893	0.655779	0.344221
ENSMUSG00000058731	Vmn1r15	900	6	57258149	57259048	1	4	11	11	23	12	21	0.179051	0.499123	0.508746	0.959838	0.465224	0.783807	0.565965	0.599914	0.400086
ENSMUSG00000093520	Vmn1r-ps9	358	6	57278022	57278379	1	0	0	0	0	0	0	0	0	0	0	0	0	0	0	1
ENSMUSG00000093621	Vmn1r-ps10	889	6	57312939	57313827	1	0	0	0	0	0	0	0	0	0	0	0	0	0	0	1
ENSMUSG00000093523	Vmn1r16	1013	6	57322645	57323657	-1	49	46	66	108	57	90	1.9487	1.85441	2.71197	4.0043	1.96331	2.98446	2.57786	0.966316	0.033684
ENSMUSG00000093411	Vmn1r17	980	6	57360452	57361431	-1	112	123	103	145	103	149	4.60417	5.1255	4.37484	5.55718	3.6672	5.10732	4.73937	0.989175	0.0108246
ENSMUSG00000091382	Vmn1r18	1087	6	57389580	57390666	-1	234	257	267	355	284	386	8.67253	9.65519	10.2243	12.2662	9.11616	11.9286	10.3105	0.997456	0.00254369
ENSMUSG00000068426	Vmn1r19	1118	6	57404366	57405483	1	6	7	14	26	11	22	0.216207	0.25569	0.521239	0.873462	0.3433	0.661018	0.478486	0.518097	0.481903
ENSMUSG00000093679	Vmn1r20	1052	6	57431644	57432695	1	213	270	246	408	376	369	8.15686	10.4811	9.73352	14.5666	12.4708	11.7827	11.1986	0.997817	0.00218281
ENSMUSG00000093398	Vmn1r-ps11	853	6	57447356	57448208	-1	0	0	0	0	0	0	0	0	0	0	0	0	0	0	1
ENSMUSG00000058588	Vmn1r21	1030	6	57843464	57844493	-1	254	254	237	367	317	349	9.93472	10.0706	9.57771	13.3826	10.7385	11.3821	10.8477	0.997685	0.00231529
ENSMUSG00000093530	Vmn1r-ps12	502	6	57872415	57872916	-1	0	0	0	1	0	0	0	0	0	0.0748185	0	0	0.0124697	0.000585635	0.999414
ENSMUSG00000093501	Vmn1r22	1096	6	57899959	57901054	-1	199	226	202	258	294	235	7.31479	8.42083	7.6717	8.84141	9.35966	7.20261	8.13517	0.99605	0.00394961
ENSMUSG00000093376	Vmn1r23	997	6	57925842	57926838	-1	0	1	2	0	1	1	0	0.0409602	0.0834998	0	0.0349968	0.0336928	0.0321916	0.0043411	0.995659
ENSMUSG00000093451	Vmn1r24	946	6	57955633	57956578	-1	16	6	6	5	14	3	0.681378	0.25901	0.264004	0.198514	0.516369	0.106528	0.337634	0.349292	0.650708
ENSMUSG00000094206	Vmn1r25	1053	6	57978299	57979351	-1	4	3	2	6	6	2	0.153035	0.116346	0.0790592	0.214011	0.198814	0.063802	0.137511	0.0805624	0.919438
ENSMUSG00000048697	Vmn1r26	1020	6	58008183	58009202	-1	120	118	111	159	214	189	4.73959	4.72432	4.52974	5.85477	7.32043	6.22435	5.56553	0.991984	0.00801633
ENSMUSG00000093382	Vmn1r-ps14	913	6	58048935	58049847	-1	36	49	38	31	47	48	1.58851	2.19171	1.73246	1.27527	1.79618	1.76605	1.72503	0.929809	0.0701908
ENSMUSG00000093666	Vmn1r-ps15	910	6	58077173	58078082	-1	16	10	6	10	34	30	0.708334	0.448762	0.274448	0.412735	1.30365	1.10742	0.709225	0.700642	0.299358
ENSMUSG00000093743	Vmn1r-ps17	894	6	58115737	58116630	-1	0	0	0	0	0	0	0	0	0	0	0	0	0	0	1
ENSMUSG00000093731	Vmn1r-ps18	876	6	58205685	58206925	1	0	0	0	0	0	0	0	0	0	0	0	0	0	0	1
ENSMUSG00000071428	Vmn1r27	912	6	58215106	58216017	-1	727	870	873	1070	1246	1324	32.1143	38.9566	39.8447	44.0658	47.6701	48.767	41.9031	0.999804	0.000196231
ENSMUSG00000093522	Vmn1r-ps19	926	6	58256623	58257548	-1	0	0	0	0	0	0	0	0	0	0	0	0	0	0	1
ENSMUSG00000094291	Vmn1r28	1085	6	58265078	58266162	1	568	646	625	762	872	834	21.0901	24.3142	23.9773	26.3778	28.0421	25.8207	24.937	0.999498	0.000502049
ENSMUSG00000091734	Vmn1r29	1023	6	58307268	58308290	1	95	95	106	172	171	174	3.74117	3.79232	4.31301	6.31488	5.83235	5.71355	4.95121	0.990025	0.00997485
ENSMUSG00000093702	Vmn1r-ps20	915	6	58406413	58407327	-1	1	0	0	0	0	0	0.0440289	0	0	0	0	0	0.00733816	0.000187703	0.999812
ENSMUSG00000095670	Vmn1r30	1053	6	58434842	58435894	-1	165	170	223	260	233	217	6.3127	6.59292	8.8151	9.2738	7.72059	6.92251	7.60627	0.995524	0.00447602
ENSMUSG00000093461	Vmn1r-ps21	925	6	58455069	58455993	-1	0	0	0	2	6	0	0	0	0	0.0812084	0.226325	0	0.0512556	0.0113782	0.988622
ENSMUSG00000093379	Vmn1r31	1171	6	58471898	58475343	-1	143	149	168	184	148	218	4.9197	5.19621	5.97177	5.90165	4.40989	6.25363	5.44214	0.991641	0.00835927
ENSMUSG00000093518	Vmn1r-ps22	900	6	58494348	58495247	-1	0	0	0	0	1	0	0	0	0	0	0.0387686	0	0.00646144	0.000142599	0.999857
ENSMUSG00000093588	Vmn1r-ps23	295	6	58504443	58504737	-1	0	0	0	0	0	0	0	0	0	0	0	0	0	0	1
ENSMUSG00000062905	Vmn1r32	2442	6	66552183	66559708	-1	1234	1363	1184	1623	2109	1729	20.3577	22.7933	20.1817	24.9623	30.1338	23.7838	23.7021	0.999449	0.000550709
ENSMUSG00000059375	Vmn1r33	1937	6	66611448	66616062	-1	977	1063	1114	1311	1490	1437	20.32	22.411	23.939	25.4206	26.8398	24.9207	23.9752	0.999461	0.000539333
ENSMUSG00000091012	Vmn1r34	930	6	66636823	66637752	-1	341	398	360	521	746	421	14.7717	17.4766	16.1128	21.041	27.9885	15.2066	18.7662	0.999156	0.000843724
ENSMUSG00000060699	Vmn1r35	891	6	66678794	66679684	-1	1328	1559	1588	1995	1550	1834	60.0454	71.4538	74.1863	84.0965	60.6984	69.1439	69.9374	0.999922	7.84825e-05
ENSMUSG00000093764	Vmn1r36	1029	6	66715902	66716930	-1	170	200	204	377	402	316	6.65569	7.93728	8.25212	13.7606	13.6312	10.3158	10.0921	0.997353	0.00264665
ENSMUSG00000057612	Vmn1r37	909	6	66731392	66732300	1	1813	2005	2036	3076	2016	2839	80.3514	90.0757	93.2319	127.097	77.3838	104.914	95.509	0.999955	4.51798e-05
ENSMUSG00000093504	Vmn1r-ps24	900	6	66753380	66754279	-1	215	223	227	342	318	304	9.62399	10.1186	10.4987	14.2724	12.3284	11.3465	11.3648	0.997876	0.00212412
ENSMUSG00000093632	Vmn1r38	1036	6	66776144	66777179	-1	839	905	935	1157	794	1239	32.6258	35.6735	37.5667	41.9456	26.7414	40.1739	35.7878	0.999739	0.00026078
ENSMUSG00000093755	Vmn1r39	1232	6	66804212	66805443	-1	751	829	795	1110	1051	1018	24.5577	27.479	26.8601	33.8396	29.7656	27.7568	28.3765	0.999603	0.000396954
ENSMUSG00000068235	Vmn1r-ps25	847	6	89698717	89699563	-1	0	0	0	0	0	0	0	0	0	0	0	0	0	0	1
ENSMUSG00000096051	Vmn1r40	933	6	89714203	89715135	1	45	49	47	55	81	68	1.94308	2.14472	2.09685	2.21408	3.02919	2.44827	2.3127	0.958843	0.0411568
ENSMUSG00000094586	Vmn1r41	1025	6	89740888	89747414	1	77	66	91	111	38	111	3.0264	2.62952	3.69546	4.06735	1.29355	3.63774	3.05834	0.975474	0.0245259
ENSMUSG00000092311	Vmn1r-ps26	840	6	89789449	89790288	1	0	0	0	0	0	0	0	0	0	0	0	0	0	0	1
ENSMUSG00000092237	Vmn1r-ps27	985	6	89805008	89805992	-1	7	14	16	9	7	17	0.2863	0.580429	0.676137	0.343177	0.247962	0.579756	0.452293	0.490155	0.509845
ENSMUSG00000068232	Vmn1r42	1098	6	89844518	89845615	-1	78	118	88	100	200	124	2.86188	4.38871	3.33604	3.42066	6.35552	3.7936	4.02607	0.985316	0.0146838
ENSMUSG00000068231	Vmn1r43	1069	6	89869461	89870529	-1	201	228	253	208	392	269	7.57491	8.70992	9.8513	7.30799	12.7947	8.45293	9.1153	0.996803	0.00319689
ENSMUSG00000068234	Vmn1r44	1108	6	89893177	89894284	1	139	115	143	146	180	152	5.05399	4.23853	5.37214	4.94909	5.66834	4.60825	4.98172	0.990139	0.00986096
ENSMUSG00000092228	Vmn1r-ps28	942	6	89907677	89908618	1	0	0	0	1	0	0	0	0	0	0.0398714	0	0	0.00664524	0.000151514	0.999848
ENSMUSG00000044248	Vmn1r45	3250	6	89931649	89940507	-1	791	949	918	787	1293	864	9.80511	11.9245	11.7574	9.09502	13.8816	8.93023	10.899	0.997705	0.00229517
ENSMUSG00000061653	Vmn1r46	930	6	89976171	89977100	1	54	54	44	52	113	57	2.33921	2.3712	1.96934	2.10007	4.23954	2.05885	2.51303	0.964691	0.0353088
ENSMUSG00000092303	Vmn1r-ps29	785	6	89997612	90004589	1	0	0	0	1	1	0	0	0	0	0.0478457	0.0444481	0	0.0153823	0.000915782	0.999084
ENSMUSG00000060724	Vmn1r47	933	6	90021888	90022820	1	234	244	247	278	251	253	10.104	10.6799	11.0196	11.1912	9.38675	9.10901	10.2484	0.997428	0.00257232
ENSMUSG00000057592	Vmn1r48	909	6	90035933	90036841	-1	13	20	6	6	20	18	0.576154	0.89851	0.27475	0.247913	0.767696	0.665183	0.571701	0.604692	0.395308
ENSMUSG00000092450	Vmn1r-ps31	238	6	90056409	90056646	-1	0	0	0	0	0	0	0	0	0	0	0	0	0	0	1
ENSMUSG00000095932	Vmn1r49	933	6	90072086	90073018	-1	110	95	100	123	125	118	4.74975	4.15814	4.46138	4.95149	4.67468	4.24847	4.54065	0.988273	0.0117271
ENSMUSG00000094553	Vmn1r50	933	6	90107275	90108207	1	92	120	129	131	146	171	3.97251	5.25239	5.75518	5.27354	5.46002	6.15668	5.31172	0.991253	0.0087469
ENSMUSG00000062818	Vmn1r51	2706	6	90122643	90130990	1	1454	1740	1784	1863	2131	1954	21.6469	26.259	27.4421	25.8582	27.4776	24.2566	25.4901	0.999518	0.000482401
ENSMUSG00000061843	Vmn1r-ps32	956	6	90153047	90154002	1	161	210	149	159	349	167	6.78465	8.97054	6.48753	6.24672	12.7377	5.86801	7.84919	0.995778	0.00422157
ENSMUSG00000060816	Vmn1r52	930	6	90178716	90179645	1	208	239	228	284	232	255	9.01031	10.4947	10.2048	11.4696	8.70419	9.21064	9.84904	0.997231	0.00276904
ENSMUSG00000057697	Vmn1r53	1122	6	90223317	90224438	-1	0	0	0	1	2	0	0	0	0	0.0334749	0.0621957	0	0.0159451	0.000988425	0.999012
ENSMUSG00000068228	Vmn1r-ps34	972	6	90242272	90243243	1	0	0	0	0	0	0	0	0	0	0	0	0	0	0	1
ENSMUSG00000047203	Vmn1r54	948	6	90269106	90270053	1	29	41	32	19	121	40	1.23239	1.76617	1.40505	0.752762	4.45349	1.41737	1.83787	0.937385	0.0626152
ENSMUSG00000091260	Vmn2r19	2565	6	123308333	123336537	1	13	22	12	14	7	10	0.204181	0.350261	0.194735	0.205	0.0952212	0.130962	0.196727	0.15341	0.84659
ENSMUSG00000094145	Vmn2r20	2562	6	123385262	123418061	-1	1006	1152	1109	1123	1708	1252	15.819	18.3624	18.0179	16.4632	23.2612	16.4156	18.0565	0.999095	0.000905474
ENSMUSG00000093652	Vmn2r-ps31	760	6	123443775	123444534	1	0	0	0	0	0	0	0	0	0	0	0	0	0	0	1
ENSMUSG00000093820	Vmn2r21	2562	6	123492508	123533406	-1	200	251	220	187	262	250	3.14492	4.00084	3.57433	2.74142	3.56817	3.27788	3.38459	0.979695	0.0203045
ENSMUSG00000093724	Vmn2r-ps32	757	6	123559122	123559878	1	0	0	0	0	0	0	0	0	0	0	0	0	0	0	1
ENSMUSG00000095486	Vmn2r22	2562	6	123609758	123650635	-1	158	142	163	176	354	194	2.48449	2.26343	2.64825	2.58016	4.82111	2.54364	2.89018	0.972754	0.0272462
ENSMUSG00000091620	Vmn2r23	2602	6	123702821	123742291	1	202	229	221	231	502	287	3.12754	3.59406	3.53538	3.3344	6.73162	3.70516	4.00469	0.985169	0.0148306
ENSMUSG00000072780	Vmn2r24	2565	6	123778971	123816280	1	90	157	142	169	261	190	1.41356	2.49959	2.30437	2.47464	3.55039	2.48828	2.45514	0.963137	0.0368625
ENSMUSG00000094672	Vmn2r25	2568	6	123822814	123853190	-1	105	141	112	158	268	172	1.64723	2.24224	1.81541	2.31087	3.64135	2.24991	2.31783	0.959011	0.0409891
ENSMUSG00000096630	Vmn2r26	2568	6	124024758	124062035	1	93	105	99	123	218	127	1.45897	1.66975	1.60469	1.79896	2.962	1.66127	1.85927	0.938683	0.0613171
ENSMUSG00000095544	Vmn2r-ps33	904	6	124081698	124082601	-1	1	2	0	0	2	2	0.0445647	0.090348	0	0	0.0771942	0.074318	0.0477375	0.00983006	0.99017
ENSMUSG00000094415	Vmn2r-ps34	904	6	124138733	124139636	-1	0	0	0	0	0	0	0	0	0	0	0	0	0	0	1
ENSMUSG00000072778	Vmn2r27	2574	6	124191596	124231784	-1	40	28	32	48	78	48	0.626053	0.444229	0.517478	0.700399	1.05733	0.626419	0.661984	0.671408	0.328592
ENSMUSG00000074402	Vmn1r55	1284	7	5146218	5147501	-1	43	44	30	33	54	34	1.34916	1.39941	0.972539	0.965298	1.46741	0.889501	1.17389	0.862604	0.137396
ENSMUSG00000091874	Vmn1r56	1831	7	5194917	5196747	-1	138	217	208	219	209	207	3.03634	4.83981	4.72852	4.4923	3.98273	3.79765	4.14622	0.986101	0.0138985
ENSMUSG00000091652	Vmn1r57	933	7	5220478	5221410	1	83	119	98	90	170	146	3.5839	5.20862	4.37215	3.62304	6.35756	5.25658	4.73364	0.989151	0.010849
ENSMUSG00000078808	Vmn1r58	2683	7	5408887	5413145	-1	812	895	815	1002	1360	1082	12.1926	13.6226	12.6441	14.0268	17.6865	13.5469	13.9532	0.998546	0.00145427
ENSMUSG00000074401	Vmn1r59	1439	7	5453400	5454838	-1	7	7	10	2	8	0	0.195973	0.198653	0.289261	0.0522013	0.193978	0	0.155011	0.100555	0.899445
ENSMUSG00000066820	Vmn2r28	2559	7	5480641	5493851	-1	1341	1357	1310	1664	3094	1663	21.1114	21.6554	21.3084	24.4228	42.1865	21.83	25.4191	0.999515	0.000484854
ENSMUSG00000090794	Vmn1r60	933	7	5544197	5545129	-1	101	110	93	96	182	98	4.36113	4.81469	4.14908	3.86458	6.80633	3.52839	4.58737	0.988495	0.0115048
ENSMUSG00000092336	Vmn1r-ps40	343	7	5572733	5573075	-1	0	0	0	0	0	0	0	0	0	0	0	0	0	0	1
ENSMUSG00000094313	Vmn1r61	903	7	5610411	5611313	-1	31	35	34	29	64	49	1.38304	1.58284	1.56726	1.20621	2.47295	1.82281	1.67252	0.925809	0.0741914
ENSMUSG00000060420	Vmn1r62	1989	7	5674604	5676595	1	36	23	17	31	48	28	0.729167	0.472226	0.355766	0.585382	0.842034	0.472885	0.576243	0.608426	0.391574
ENSMUSG00000092579	Vmn1r62	1757	7	5674627	5676383	1	9	5	8	12	10	16	0.206362	0.116213	0.189526	0.25652	0.198587	0.305901	0.212185	0.174323	0.825677
ENSMUSG00000058631	Vmn1r63	2172	7	5802345	5805445	-1	114	149	101	174	166	152	2.11448	2.80145	1.93558	3.00886	2.66668	2.3508	2.47964	0.963808	0.0361924
ENSMUSG00000094859	Vmn1r63	903	7	5802729	5803631	-1	0	0	0	0	0	0	0	0	0	0	0	0	0	0	1
ENSMUSG00000058399	Vmn1r64	963	7	5883580	5884542	-1	58	63	62	72	85	74	2.42639	2.6716	2.67988	2.80814	3.07975	2.5813	2.70784	0.96925	0.03075
ENSMUSG00000092580	Vmn1r-ps45	955	7	5929501	5930455	-1	0	0	0	0	0	0	0	0	0	0	0	0	0	0	1
ENSMUSG00000092271	Vmn1r-ps46	949	7	5966268	5967216	-1	0	0	0	0	1	0	0	0	0	0	0.0367669	0	0.00612782	0.000127145	0.999873
ENSMUSG00000066850	Vmn1r65	2682	7	6007750	6011010	-1	113	104	112	128	171	129	1.69738	1.58355	1.73824	1.79252	2.22464	1.61571	1.77534	0.933347	0.0666529
ENSMUSG00000095730	Vmn2r29	3396	7	7231327	7278289	-1	262	343	308	231	461	305	3.10809	4.12462	3.77515	2.5548	4.73649	3.01693	3.55268	0.981451	0.0185488
ENSMUSG00000070847	Vmn2r30	3688	7	7311723	7337531	-1	1705	1924	1701	2216	4264	2212	18.6249	21.3045	19.1984	22.5679	40.3413	20.1478	23.6974	0.999449	0.000550907
ENSMUSG00000096373	Vmn2r31	2586	7	7383985	7399627	-1	225	303	251	181	591	210	3.5052	4.78488	4.04014	2.62883	7.97411	2.72787	4.27684	0.986884	0.0131156
ENSMUSG00000090849	Vmn2r-ps36	2562	7	7417668	7441299	-1	14	27	25	49	67	36	0.220145	0.43037	0.406173	0.718339	0.912471	0.472015	0.526585	0.565215	0.434785
ENSMUSG00000096743	Vmn2r32	2559	7	7463969	7479973	-1	145	158	117	165	360	219	2.28274	2.52141	1.90312	2.42173	4.90857	2.87479	2.81873	0.971457	0.0285431
ENSMUSG00000096691	Vmn2r33	2586	7	7550967	7566786	-1	21	29	14	27	65	35	0.327152	0.457959	0.225346	0.392146	0.877017	0.454645	0.455711	0.493893	0.506107
ENSMUSG00000092439	Vmn2r-ps37	1331	7	7641854	7645329	-1	0	0	0	1	0	0	0	0	0	0.0282185	0	0	0.00470309	7.15929e-05	0.999928
ENSMUSG00000070841	Vmn2r34	3616	7	7670887	7689513	-1	478	546	447	537	712	592	5.32548	6.16625	5.14553	5.57774	6.87028	5.49953	5.76414	0.992492	0.0075081
ENSMUSG00000092173	Vmn2r-ps38	2573	7	7706858	7720205	-1	0	1	1	1	3	1	0	0.0158715	0.0161775	0.0145973	0.0406822	0.0130555	0.0167307	0.00109464	0.998905
ENSMUSG00000096399	Vmn2r35	2586	7	7786151	7819867	-1	9	10	1	5	17	9	0.140208	0.157917	0.0160962	0.0726196	0.229374	0.116909	0.122187	0.064427	0.935573
ENSMUSG00000092433	Vmn2r-ps40	2558	7	7842899	7858604	-1	7	8	9	8	21	3	0.110244	0.127716	0.146451	0.117463	0.286445	0.0393961	0.137953	0.0810476	0.918952
ENSMUSG00000091651	Vmn2r36	2561	7	7876651	7902462	-1	364	447	340	567	869	783	5.726	7.12779	5.52612	8.31545	11.8395	10.2703	8.1342	0.99605	0.00395049
ENSMUSG00000090892	Vmn2r41	3617	7	8136950	8161654	-1	47	33	39	63	102	62	0.52349	0.372583	0.448814	0.654191	0.983954	0.575805	0.59314	0.621948	0.378052
ENSMUSG00000070844	Vmn2r42	4508	7	8183265	8200320	-1	623	682	612	584	983	743	5.56754	6.17814	5.65091	4.86566	7.60839	5.53653	5.90119	0.992814	0.00718571
ENSMUSG00000053720	Vmn2r43	2849	7	8244348	8260599	-1	697	720	706	849	1202	937	9.85598	10.3204	10.3149	11.1925	14.7209	11.0479	11.2421	0.997833	0.0021672
ENSMUSG00000092452	Vmn2r-ps45	2435	7	8304225	8325804	-1	14	18	12	20	52	21	0.231627	0.301877	0.205132	0.308492	0.745122	0.289703	0.346992	0.361812	0.638188
ENSMUSG00000094098	Vmn2r44	2586	7	8367460	8383238	-1	984	1059	918	1180	2388	1332	15.3294	16.7234	14.7763	17.1382	32.2203	17.3025	18.915	0.999168	0.000831607
ENSMUSG00000092441	Vmn2r-ps46	2556	7	8399201	8422775	-1	9	21	24	34	42	25	0.141854	0.335518	0.390842	0.499609	0.573339	0.328558	0.378287	0.402486	0.597514
ENSMUSG00000090662	Vmn2r45	3619	7	8470525	8489075	-1	1583	1776	1561	2030	3154	2193	17.6219	20.0406	17.9542	21.0678	30.4086	20.3555	21.2414	0.999327	0.000672633
ENSMUSG00000092614	Vmn2r-ps47	2557	7	8506486	8519810	-1	1	2	0	2	0	0	0.0157554	0.0319416	0	0.0293773	0	0	0.0128457	0.000623957	0.999376
ENSMUSG00000092204	Vmn2r-ps49	3551	7	8584976	8610512	-1	4	5	5	11	26	7	0.0453804	0.0575011	0.0586098	0.116347	0.255473	0.0662186	0.0999217	0.0436419	0.956358
ENSMUSG00000096707	Vmn2r-ps44	2562	7	8801136	8825685	-1	6	13	8	15	19	10	0.0943477	0.207215	0.129976	0.2199	0.25876	0.131115	0.173552	0.123271	0.876729
ENSMUSG00000092573	Vmn2r-ps43	2473	7	8872179	8885651	-1	3	1	3	1	7	6	0.0488716	0.0165133	0.0504949	0.0151876	0.0987636	0.0815004	0.0518886	0.0116685	0.988331
ENSMUSG00000090864	Vmn2r40	3222	7	8907173	8931504	-1	307	449	340	406	650	449	3.83859	5.69086	4.39242	4.73274	7.039	4.68116	5.06246	0.990431	0.00956901
ENSMUSG00000092611	Vmn2r-ps42	2083	7	8954489	8969976	-1	14	11	12	19	57	20	0.270768	0.215655	0.239796	0.342592	0.954792	0.322532	0.391023	0.418461	0.581539
ENSMUSG00000096658	Vmn2r39	2702	7	9014750	9030798	-1	24	25	28	33	44	34	0.357837	0.377843	0.431344	0.458713	0.568186	0.422694	0.436103	0.472066	0.527934
ENSMUSG00000095773	Vmn2r38	2702	7	9074796	9097881	-1	22	24	22	34	78	25	0.328017	0.36273	0.338913	0.472613	1.00724	0.310804	0.470053	0.509279	0.490721
ENSMUSG00000092548	Vmn2r-ps41	980	7	9176976	9180099	-1	0	0	0	0	0	0	0	0	0	0	0	0	0	0	1
ENSMUSG00000066828	Vmn2r37	3081	7	9205546	9223653	-1	393	515	415	520	635	510	5.13878	6.8261	5.6067	6.33905	7.19126	5.56046	6.11039	0.993267	0.0067332
ENSMUSG00000096294	Vmn2r47	3535	7	9546769	9572288	-1	0	0	0	0	0	0	0	0	0	0	0	0	0	0	1
ENSMUSG00000090342	Vmn2r46	2430	7	9754636	9770571	-1	1	1	0	0	3	1	0.0165788	0.0168055	0	0	0.0430763	0.0138238	0.0150474	0.000873917	0.999126
ENSMUSG00000094107	Vmn2r47	2559	7	9816782	9841325	-1	0	0	0	0	1	0	0	0	0	0	0.0136349	0	0.00227249	1.45463e-05	0.999985
ENSMUSG00000094280	Vmn2r-ps51	2461	7	9886278	9899743	-1	2	1	4	5	9	7	0.0327399	0.0165938	0.0676549	0.0763081	0.127601	0.0955474	0.0694075	0.0211085	0.978891
ENSMUSG00000093681	Vmn2r-ps52	612	7	9918252	9918863	-1	2	0	0	1	0	1	0.131655	0	0	0.0613707	0	0.0548885	0.0413191	0.00729508	0.992705
ENSMUSG00000095914	Vmn2r48	2568	7	9927624	9953585	-1	712	845	701	1086	1467	1202	11.1698	13.4375	11.3625	15.8835	19.9323	15.7232	14.5848	0.99866	0.0013404
ENSMUSG00000096180	Vmn2r49	2559	7	9976245	9992139	-1	615	681	647	523	1351	671	9.68198	10.8676	10.5241	7.67616	18.4208	8.80815	10.9965	0.997742	0.00225764
ENSMUSG00000094606	Vmn2r50	2586	7	10037235	10053178	-1	249	325	245	182	524	259	3.87909	5.1323	3.94356	2.64335	7.07011	3.36437	4.3388	0.987232	0.0127676
ENSMUSG00000058685	Vmn2r51	2559	7	10087198	10105659	-1	662	791	662	898	1324	1012	10.4219	12.623	10.7681	13.1801	18.0526	13.2844	13.055	0.998356	0.0016441
ENSMUSG00000091930	Vmn2r52	2559	7	10158652	10176286	-1	378	406	344	469	753	525	5.95088	6.47907	5.5955	6.88359	10.2671	6.89162	7.01129	0.994791	0.0052095
ENSMUSG00000043066	Vmn1r66	1524	7	10273828	10275351	-1	178	203	199	273	264	278	4.70538	5.43961	5.43524	6.72807	6.04425	6.12763	5.74669	0.992449	0.00755072
ENSMUSG00000093781	Vmn1r-ps47	907	7	10280797	10281703	-1	79	79	72	62	118	65	3.50897	3.55694	3.30427	2.56742	4.53939	2.40735	3.31406	0.978882	0.0211179
ENSMUSG00000093487	Vmn1r-ps48	896	7	10300485	10301380	1	0	0	0	1	0	0	0	0	0	0.0419184	0	0	0.0069864	0.000168821	0.999831
ENSMUSG00000046716	Vmn1r67	999	7	10446789	10447787	1	30	21	9	26	58	32	1.2098	0.858442	0.374997	0.977508	2.02575	1.07601	1.08709	0.843874	0.156126
ENSMUSG00000047031	Vmn1r68	960	7	10527210	10528169	-1	315	375	358	347	375	439	13.219	15.9521	15.5225	13.576	13.6296	15.3612	14.5434	0.998653	0.00134743
ENSMUSG00000093595	Vmn1r-ps49	879	7	10549557	10550435	-1	3	3	3	3	3	4	0.137497	0.139376	0.142064	0.128187	0.119085	0.152863	0.136512	0.0794693	0.920531
ENSMUSG00000091662	Vmn1r69	2184	7	10579756	10613576	-1	365	361	313	370	482	343	6.73286	6.75012	5.96544	6.363	7.70048	5.27563	6.46459	0.993939	0.00606107
ENSMUSG00000093418	Vmn1r-ps50	374	7	10604765	10605138	-1	0	0	0	0	0	1	0	0	0	0	0	0.0898175	0.0149696	0.000864337	0.999136
ENSMUSG00000045340	Vmn1r70	897	7	10633587	10634483	1	171	207	162	197	261	170	7.68003	9.42399	7.5175	8.24872	10.1525	6.36633	8.2315	0.996136	0.00386406
ENSMUSG00000093534	Vmn1r-ps51	320	7	10650299	10650618	1	0	0	0	0	0	0	0	0	0	0	0	0	0	0	1
ENSMUSG00000093689	Vmn1r-ps52	862	7	10666766	10667627	-1	0	0	0	0	0	0	0	0	0	0	0	0	0	0	1
ENSMUSG00000059206	Vmn1r71	2037	7	10747502	10749538	-1	1098	1275	1072	1218	2219	1379	21.7155	25.5609	21.9056	22.4579	38.0093	22.7408	25.3983	0.999514	0.000485576
ENSMUSG00000092489	Vmn1r-ps53	922	7	11653130	11654051	-1	1	1	2	1	0	0	0.0436947	0.0442921	0.0902921	0.0407363	0	0	0.0365025	0.00564053	0.994359
ENSMUSG00000095430	Vmn1r72	921	7	11669599	11670519	-1	17	19	21	33	41	26	0.743616	0.842463	0.949096	1.34576	1.55327	0.948301	1.06375	0.838214	0.161786
ENSMUSG00000051687	Vmn1r73	912	7	11756257	11757168	1	226	250	265	298	444	381	9.98327	11.1944	12.0949	12.2725	16.9868	14.0334	12.7609	0.998285	0.00171472
ENSMUSG00000092631	Vmn1r-ps54	178	7	11782089	11782266	1	0	0	0	0	0	0	0	0	0	0	0	0	0	0	1
ENSMUSG00000047655	Vmn1r74	915	7	11846775	11847689	1	21	23	10	27	30	35	0.924608	1.02651	0.454914	1.10829	1.14399	1.28493	0.990542	0.818426	0.181574
ENSMUSG00000092326	Vmn1r-ps55	392	7	11853957	11854348	1	0	0	0	0	2	0	0	0	0	0	0.178019	0	0.0296699	0.0036607	0.996339
ENSMUSG00000043308	Vmn1r75	918	7	11880343	11881260	1	263	288	276	406	408	353	11.5418	12.8117	12.5146	16.611	15.5075	12.9171	13.6506	0.998486	0.00151425
ENSMUSG00000092285	Vmn1r-ps56	965	7	11911246	11912210	-1	4	11	7	9	8	2	0.166991	0.465503	0.301941	0.35029	0.289258	0.0696202	0.273934	0.260945	0.739055
ENSMUSG00000045713	Vmn1r76	975	7	11930311	11931285	-1	15	29	32	17	50	33	0.619792	1.21465	1.36614	0.654873	1.78932	1.13695	1.13029	0.853627	0.146373
ENSMUSG00000092466	Vmn1r-ps57	288	7	11965562	11965849	-1	0	0	0	0	0	0	0	0	0	0	0	0	0	0	1
ENSMUSG00000092208	Vmn1r-ps58	840	7	11976950	11977789	-1	0	0	0	0	0	0	0	0	0	0	0	0	0	0	1
ENSMUSG00000092398	Vmn1r-ps59	199	7	11994883	11995081	1	0	0	0	0	0	0	0	0	0	0	0	0	0	0	1
ENSMUSG00000092318	Vmn1r-ps60	852	7	12005066	12006310	1	0	0	0	0	0	0	0	0	0	0	0	0	0	0	1
ENSMUSG00000095864	Vmn1r77	921	7	12041299	12042219	1	25	43	40	38	72	61	1.09355	1.90663	1.8078	1.54966	2.7277	2.22486	1.88503	0.940192	0.0598075
ENSMUSG00000092535	Vmn1r-ps61	822	7	12091277	12092098	1	1	3	1	1	1	3	0.0490103	0.149041	0.0506383	0.0456921	0.0424474	0.122598	0.0765711	0.0257274	0.974273
ENSMUSG00000092350	Vmn1r-ps62	910	7	12113265	12114541	1	0	0	0	0	0	0	0	0	0	0	0	0	0	0	1
ENSMUSG00000092248	Vmn1r-ps63	989	7	12138321	12139309	1	0	0	0	0	0	0	0	0	0	0	0	0	0	0	1
ENSMUSG00000061602	Vmn1r78	942	7	12152464	12153405	1	52	67	69	90	138	98	2.22388	2.90456	3.04894	3.58843	5.11154	3.49468	3.39534	0.979815	0.0201849
ENSMUSG00000096735	Vmn1r79	921	7	12176193	12177113	1	94	98	147	148	178	143	4.11176	4.34534	6.64368	6.03552	6.74347	5.21566	5.5159	0.991848	0.00815162
ENSMUSG00000057161	Vmn1r80	927	7	12192965	12193891	1	195	206	256	286	225	297	8.4745	9.07496	11.4951	11.5877	8.46888	10.7624	9.97726	0.997297	0.00270342
ENSMUSG00000092351	Vmn1r-ps64	655	7	12201702	12202356	1	3	9	4	13	17	10	0.184518	0.561123	0.254196	0.745443	0.905588	0.512851	0.527287	0.565863	0.434137
ENSMUSG00000092476	Vmn1r-ps65	951	7	12214595	12215545	1	0	0	1	0	0	0	0	0	0.0437694	0	0	0	0.00729489	0.000185324	0.999815
ENSMUSG00000094078	Vmn1r81	921	7	12259759	12260679	-1	60	97	101	94	252	127	2.62453	4.301	4.5647	3.83337	9.54694	4.63209	4.9171	0.989895	0.0101046
ENSMUSG00000058132	Vmn1r82	915	7	12304805	12305719	1	128	153	152	210	245	187	5.6357	6.82853	6.9147	8.62007	9.34261	6.8652	7.3678	0.99525	0.0047496
ENSMUSG00000066804	Vmn1r83	996	7	12321180	12322175	-1	92	110	133	160	180	171	3.72124	4.51014	5.55831	6.03355	6.30574	5.76726	5.31604	0.991266	0.00873362
ENSMUSG00000066803	Vmn1r84	957	7	12361808	12362764	-1	398	468	486	513	485	490	16.7545	19.9706	21.1385	20.1334	17.6829	17.1995	18.8132	0.99916	0.000839864
ENSMUSG00000092331	Vmn1r-ps66	612	7	12392272	12392883	-1	0	0	0	0	0	0	0	0	0	0	0	0	0	0	1
ENSMUSG00000092610	Vmn1r-ps67	691	7	12399051	12399741	-1	0	0	0	0	0	0	0	0	0	0	0	0	0	0	1
ENSMUSG00000092359	Vmn1r-ps68	399	7	12404101	12404499	-1	0	0	0	0	0	0	0	0	0	0	0	0	0	0	1
ENSMUSG00000092583	Vmn2r-ps53	2353	7	12445358	12468852	1	22	22	22	41	36	26	0.376669	0.381819	0.389181	0.654447	0.533831	0.371179	0.451188	0.488939	0.511061
ENSMUSG00000096002	Vmn2r53	2421	7	12581470	12606544	-1	199	253	264	225	258	247	3.31145	4.26759	4.539	3.4906	3.71833	3.42716	3.79235	0.98358	0.0164198
ENSMUSG00000096593	Vmn2r54	2421	7	12615233	12636134	-1	413	490	487	405	666	458	6.8725	8.26529	8.37307	6.28308	9.59848	6.35482	7.62454	0.995544	0.00445606
ENSMUSG00000091045	Vmn2r55	2346	7	12651706	12684991	-1	408	431	458	436	567	393	7.00634	7.50251	8.12621	6.98025	8.43292	5.62726	7.27925	0.995142	0.00485781
ENSMUSG00000090762	Vmn2r56	2340	7	12693998	12733105	-1	200	236	262	241	251	211	3.44329	4.11863	4.66054	3.86824	3.74267	3.029	3.81039	0.983725	0.0162749
ENSMUSG00000070817	Vmn1r85	927	7	13084289	13085215	-1	1219	1316	1288	1479	2436	1395	52.9765	57.974	57.8345	59.924	91.6897	50.5507	61.8249	0.999902	9.77556e-05
ENSMUSG00000070816	Vmn1r86	951	7	13101997	13102947	-1	807	874	852	1026	1871	967	34.1863	37.5308	37.2915	40.5209	68.6462	34.1569	42.0554	0.999805	0.000194954
ENSMUSG00000070815	Vmn1r87	888	7	13131471	13132358	-1	139	212	163	140	180	131	6.3061	9.74945	7.64056	5.92144	7.07266	4.95554	6.94096	0.994692	0.00530833
ENSMUSG00000095902	Vmn1r88	951	7	13177719	13178669	1	41	41	36	54	99	54	1.73685	1.7606	1.5757	2.13268	3.63227	1.90742	2.12425	0.951893	0.0481071
ENSMUSG00000095629	Vmn1r89	951	7	13219339	13220289	1	1373	1217	1160	1384	4274	1418	58.1633	52.2597	50.7725	54.6598	156.811	50.0874	70.459	0.999923	7.74523e-05
ENSMUSG00000092427	Vmn1r-ps69	201	7	13244162	13244362	1	0	0	0	0	0	0	0	0	0	0	0	0	0	0	1
ENSMUSG00000041596	Vmn1r90	4530	7	14530654	14623066	-1	823	851	839	895	1342	979	7.31916	7.67164	7.70929	7.42057	10.3366	7.25967	7.95282	0.99588	0.00411977
ENSMUSG00000095201	Vmn1r91	924	7	20101158	20102081	1	38	34	45	48	43	51	1.6568	1.50267	2.02717	1.95111	1.62375	1.85409	1.76927	0.932934	0.0670657
ENSMUSG00000096152	Vmn1r140	924	7	20121656	20122579	-1	1	0	0	1	0	0	0.0436001	0	0	0.0406481	0	0	0.0140414	0.000754275	0.999246
ENSMUSG00000096164	Vmn1r93	966	7	20138123	20139088	-1	0	0	0	0	0	0	0	0	0	0	0	0	0	0	1
ENSMUSG00000094011	Vmn1r94	918	7	20167460	20168377	-1	0	0	0	3	2	3	0	0	0	0.122741	0.076017	0.109777	0.0514225	0.0114544	0.988546
ENSMUSG00000094735	Vmn1r95	924	7	20193710	20194633	1	0	0	0	1	0	0	0	0	0	0.0406481	0	0	0.00677469	0.000157965	0.999842
ENSMUSG00000094298	Vmn1r144	924	7	20204684	20205607	-1	0	0	0	0	0	0	0	0	0	0	0	0	0	0	1
ENSMUSG00000094757	Vmn1r145	921	7	20232908	20233828	-1	0	0	0	0	0	0	0	0	0	0	0	0	0	0	1
ENSMUSG00000095745	Vmn1r146	924	7	20333142	20334065	-1	0	0	0	0	0	0	0	0	0	0	0	0	0	0	1
ENSMUSG00000094160	Vmn1r-ps79	963	7	20356798	20357760	-1	0	0	0	0	0	0	0	0	0	0	0	0	0	0	1
ENSMUSG00000095806	Vmn1r147	918	7	20374493	20375410	-1	0	0	0	0	0	0	0	0	0	0	0	0	0	0	1
ENSMUSG00000096386	Vmn1r100	924	7	20417942	20418865	1	0	0	2	3	1	3	0	0	0.0900967	0.121944	0.0377617	0.109064	0.0598111	0.0156049	0.984395
ENSMUSG00000094545	Vmn1r101	924	7	20441670	20442593	-1	0	0	0	0	0	0	0	0	0	0	0	0	0	0	1
ENSMUSG00000094762	Vmn1r150	966	7	20473960	20474925	-1	0	0	0	0	0	1	0	0	0	0	0	0.0347741	0.00579568	0.000112688	0.999887
ENSMUSG00000096663	Vmn1r103	918	7	20509617	20510534	-1	17	11	16	17	8	19	0.746046	0.489336	0.725484	0.695535	0.304068	0.695254	0.609287	0.634341	0.365659
ENSMUSG00000096903	Vmn1r104	924	7	20533837	20534760	1	0	0	0	0	0	1	0	0	0	0	0	0.0363547	0.00605912	0.000124079	0.999876
ENSMUSG00000096761	Vmn1r105	924	7	20544834	20545757	-1	0	0	0	0	0	0	0	0	0	0	0	0	0	0	1
ENSMUSG00000095837	Vmn1r106	921	7	20575321	20576241	-1	0	0	0	0	0	0	0	0	0	0	0	0	0	0	1
ENSMUSG00000095275	Vmn1r107	924	7	20668918	20669841	1	0	0	0	0	0	0	0	0	0	0	0	0	0	0	1
ENSMUSG00000092487	Vmn1r-ps71	924	7	20680414	20681337	-1	0	0	0	0	0	0	0	0	0	0	0	0	0	0	1
ENSMUSG00000095768	Vmn1r111	921	7	20702296	20703216	-1	0	0	0	0	1	0	0	0	0	0	0.0378847	0	0.00631411	0.000135659	0.999864
ENSMUSG00000094284	Vmn1r112	894	7	20771185	20772078	1	0	0	0	0	0	0	0	0	0	0	0	0	0	0	1
ENSMUSG00000091638	Vmn1r113	924	7	20787285	20788208	1	1	0	1	1	1	1	0.0436001	0	0.0450483	0.0406481	0.0377617	0.0363547	0.0339022	0.00483615	0.995164
ENSMUSG00000094085	Vmn1r114	966	7	20811221	20812186	-1	2	4	6	9	2	10	0.0834089	0.169099	0.258538	0.349927	0.0722397	0.347741	0.213492	0.176114	0.823886
ENSMUSG00000091435	Vmn1r115	888	7	20844098	20844985	-1	2	3	2	8	3	3	0.0907353	0.137964	0.0937492	0.338368	0.117878	0.113486	0.148697	0.0931643	0.906836
ENSMUSG00000095973	Vmn1r116	924	7	20872256	20873179	1	0	2	0	0	1	0	0	0.0883924	0	0	0.0377617	0	0.0210257	0.0017752	0.998225
ENSMUSG00000096737	Vmn1r117	924	7	20883198	20884121	-1	4	1	3	2	1	1	0.1744	0.0441962	0.135145	0.0812963	0.0377617	0.0363547	0.084859	0.0315973	0.968403
ENSMUSG00000094589	Vmn1r118	921	7	20911427	20912347	-1	1	0	1	0	0	0	0.0437421	0	0.0451951	0	0	0	0.0148229	0.000846421	0.999154
ENSMUSG00000094010	Vmn1r119	924	7	21011532	21012455	-1	3	7	5	5	6	3	0.1308	0.309373	0.225242	0.203241	0.22657	0.109064	0.200715	0.158753	0.841247
ENSMUSG00000094501	Vmn1r-ps73	2120	7	21035174	21037293	-1	2	0	1	0	2	1	0.0380061	0	0.0196343	0	0.0329168	0.0158452	0.0177337	0.00123845	0.998762
ENSMUSG00000093986	Vmn1r120	918	7	21052867	21053784	-1	2	0	3	2	1	0	0.0877701	0	0.136028	0.0818276	0.0380085	0	0.0572724	0.0142829	0.985717
ENSMUSG00000092616	Vmn1r-ps74	570	7	21092110	21092679	1	1	1	1	2	1	3	0.070678	0.0716444	0.0730257	0.131786	0.0612137	0.176799	0.0975243	0.0416104	0.95839
ENSMUSG00000094680	Vmn1r121	945	7	21097569	21098513	-1	1	5	2	0	11	8	0.0426312	0.21607	0.0880945	0	0.406148	0.284374	0.172886	0.122431	0.877569
ENSMUSG00000094001	Vmn1r122	918	7	21133211	21134128	-1	7	10	11	8	7	12	0.307195	0.444851	0.49877	0.32731	0.266059	0.439108	0.380549	0.405349	0.594651
ENSMUSG00000094385	Vmn1r123	924	7	21162185	21163108	1	0	0	2	3	4	4	0	0	0.0900967	0.121944	0.151047	0.145419	0.0847511	0.0315173	0.968483
ENSMUSG00000094221	Vmn1r124	924	7	21259694	21260617	-1	1	3	0	0	1	1	0.0436001	0.132589	0	0	0.0377617	0.0363547	0.0417175	0.0074415	0.992559
ENSMUSG00000095309	Vmn1r125	924	7	21272179	21273102	1	10	8	15	8	6	17	0.436001	0.35357	0.675725	0.325185	0.22657	0.61803	0.43918	0.475552	0.524448
ENSMUSG00000096813	Vmn1r126	966	7	21300502	21301467	-1	1	1	0	0	1	0	0.0417044	0.0422746	0	0	0.0361199	0	0.0200165	0.00160007	0.9984
ENSMUSG00000093890	Vmn1r127	918	7	21318944	21319861	-1	3	12	4	0	3	2	0.131655	0.533821	0.181371	0	0.114025	0.0731846	0.172343	0.121747	0.878253
ENSMUSG00000095758	Vmn1r128	924	7	21349373	21350296	1	0	4	4	2	0	3	0	0.176785	0.180193	0.0812963	0	0.109064	0.0912231	0.0364751	0.963525
ENSMUSG00000094879	Vmn1r129	924	7	21360368	21361291	-1	1	2	5	2	4	5	0.0436001	0.0883924	0.225242	0.0812963	0.151047	0.181773	0.128558	0.0709677	0.929032
ENSMUSG00000095185	Vmn1r-ps75	920	7	21392341	21393260	-1	1	0	1	0	0	1	0.0437897	0	0.0452442	0	0	0.0365128	0.0209244	0.0017572	0.998243
ENSMUSG00000094208	Vmn1r130	924	7	21511780	21512703	1	0	0	0	0	0	0	0	0	0	0	0	0	0	0	1
ENSMUSG00000096741	Vmn1r-ps76	924	7	21523277	21524200	-1	0	0	0	0	0	0	0	0	0	0	0	0	0	0	1
ENSMUSG00000093941	Vmn1r131	921	7	21545170	21546090	-1	0	0	0	0	0	0	0	0	0	0	0	0	0	0	1
ENSMUSG00000074322	Vmn1r112	2403	7	21612745	21615147	1	0	0	0	0	0	0	0	0	0	0	0	0	0	0	1
ENSMUSG00000096513	Vmn1r133	945	7	21760531	21761475	-1	0	0	0	0	0	0	0	0	0	0	0	0	0	0	1
ENSMUSG00000096760	Vmn1r134	918	7	21795811	21796728	-1	0	0	0	0	0	0	0	0	0	0	0	0	0	0	1
ENSMUSG00000095064	Vmn1r135	924	7	21832351	21833274	1	0	0	0	0	0	0	0	0	0	0	0	0	0	0	1
ENSMUSG00000095191	Vmn1r136	924	7	21843344	21844267	-1	0	0	0	0	0	0	0	0	0	0	0	0	0	0	1
ENSMUSG00000092506	Vmn1r-ps77	921	7	21875360	21876280	-1	0	0	0	0	0	0	0	0	0	0	0	0	0	0	1
ENSMUSG00000095962	Vmn1r137	924	7	21994587	21995510	1	0	0	0	0	0	0	0	0	0	0	0	0	0	0	1
ENSMUSG00000095287	Vmn1r-ps78	924	7	22006084	22007007	-1	0	0	0	0	0	0	0	0	0	0	0	0	0	0	1
ENSMUSG00000095163	Vmn1r138	921	7	22027977	22028897	-1	0	0	0	0	0	0	0	0	0	0	0	0	0	0	1
ENSMUSG00000074311	Vmn1r139	1326	7	22069057	22097907	1	1	3	1	0	0	1	0.030382	0.0923921	0.0313911	0	0	0.0253331	0.0299164	0.00372461	0.996275
ENSMUSG00000096304	Vmn1r92	924	7	22117322	22118245	-1	0	0	0	0	0	0	0	0	0	0	0	0	0	0	1
ENSMUSG00000096348	Vmn1r141	966	7	22133776	22134741	-1	0	0	0	0	0	0	0	0	0	0	0	0	0	0	1
ENSMUSG00000095273	Vmn1r142	918	7	22163118	22164035	-1	5	13	4	5	14	6	0.219425	0.578306	0.181371	0.204569	0.532119	0.219554	0.322557	0.32882	0.67118
ENSMUSG00000096071	Vmn1r143	924	7	22189377	22190300	1	1	0	2	2	2	1	0.0436001	0	0.0900967	0.0812963	0.0755233	0.0363547	0.0544785	0.012894	0.987106
ENSMUSG00000094981	Vmn1r96	924	7	22200341	22201264	-1	0	0	0	0	0	0	0	0	0	0	0	0	0	0	1
ENSMUSG00000094149	Vmn1r97	921	7	22228564	22229484	-1	0	0	0	3	0	1	0	0	0	0.122342	0	0.0364731	0.0264691	0.00288191	0.997118
ENSMUSG00000093871	Vmn1r98	924	7	22328794	22329717	-1	0	0	0	0	0	0	0	0	0	0	0	0	0	0	1
ENSMUSG00000095816	Vmn1r-ps70	2093	7	22352363	22354455	-1	0	0	0	0	0	0	0	0	0	0	0	0	0	0	1
ENSMUSG00000093917	Vmn1r99	918	7	22370122	22371039	-1	0	0	0	0	0	0	0	0	0	0	0	0	0	0	1
ENSMUSG00000095543	Vmn1r148	2439	7	22412231	22414669	1	15	13	11	14	19	22	0.247764	0.217665	0.187729	0.21559	0.27181	0.303	0.240593	0.213829	0.786171
ENSMUSG00000094542	Vmn1r149	924	7	22437306	22438229	-1	0	0	0	0	0	0	0	0	0	0	0	0	0	0	1
ENSMUSG00000096871	Vmn1r102	966	7	22463110	22464075	-1	0	0	0	0	0	0	0	0	0	0	0	0	0	0	1
ENSMUSG00000093853	Vmn1r151	918	7	22498761	22499678	-1	19	31	16	15	12	16	0.833816	1.37904	0.725484	0.613707	0.456102	0.585477	0.765604	0.73122	0.26878
ENSMUSG00000095383	Vmn1r152	924	7	22522967	22523890	1	0	0	0	0	0	2	0	0	0	0	0	0.0727094	0.0121182	0.00055095	0.999449
ENSMUSG00000094748	Vmn1r153	924	7	22533964	22534887	-1	0	0	0	0	0	0	0	0	0	0	0	0	0	0	1
ENSMUSG00000095984	Vmn1r154	921	7	22564423	22565343	-1	0	0	0	0	0	0	0	0	0	0	0	0	0	0	1
ENSMUSG00000094905	Vmn1r155	924	7	22658018	22658941	1	0	0	0	0	0	0	0	0	0	0	0	0	0	0	1
ENSMUSG00000092547	Vmn1r-ps80	966	7	22669464	22670429	-1	0	0	0	0	0	0	0	0	0	0	0	0	0	0	1
ENSMUSG00000095081	Vmn1r108.Vmn1r156	921	7	22691397	22692317	-1	3	2	1	4	3	7	0.131226	0.0886804	0.0451951	0.163122	0.113654	0.255312	0.132865	0.0755259	0.924474
ENSMUSG00000095619	Vmn1r157	894	7	22761697	22762590	1	0	0	0	1	0	1	0	0	0	0.0420122	0	0.0375746	0.0132645	0.000668135	0.999332
ENSMUSG00000094700	Vmn1r158	924	7	22789859	22790782	-1	1	0	0	1	0	1	0.0436001	0	0	0.0406481	0	0.0363547	0.0201005	0.00161428	0.998386
ENSMUSG00000095931	Vmn1r159	918	7	22842688	22843605	-1	31	33	28	40	13	38	1.36044	1.46801	1.2696	1.63655	0.49411	1.39051	1.26987	0.879747	0.120253
ENSMUSG00000094931	Vmn1r160	924	7	22871224	22872147	1	3	5	5	2	7	6	0.1308	0.220981	0.225242	0.0812963	0.264332	0.218128	0.19013	0.144664	0.855336
ENSMUSG00000092297	Vmn1r161	960	7	22983714	22984673	-1	0	0	0	0	0	0	0	0	0	0	0	0	0	0	1
ENSMUSG00000094532	Vmn1r162	918	7	23019006	23019923	-1	0	0	0	0	0	0	0	0	0	0	0	0	0	0	1
ENSMUSG00000094934	Vmn1r163	924	7	23055540	23056463	1	0	0	0	0	0	0	0	0	0	0	0	0	0	0	1
ENSMUSG00000096601	Vmn1r164	924	7	23066533	23067456	-1	0	0	0	0	0	0	0	0	0	0	0	0	0	0	1
ENSMUSG00000095358	Vmn1r165	924	7	23217332	23218255	1	0	0	0	0	0	0	0	0	0	0	0	0	0	0	1
ENSMUSG00000092462	Vmn1r-ps83	705	7	23229054	23229758	-1	0	0	0	0	0	0	0	0	0	0	0	0	0	0	1
ENSMUSG00000096073	Vmn1r166	921	7	23250762	23251682	-1	2	3	2	5	2	6	0.0874842	0.133021	0.0903901	0.203903	0.0757693	0.218839	0.134901	0.0777181	0.922282
ENSMUSG00000092496	Vmn1r-ps84	923	7	23486375	23487297	-1	9	14	8	10	9	10	0.392826	0.619417	0.360777	0.406922	0.340223	0.363941	0.414018	0.446392	0.553608
ENSMUSG00000090715	Vmn1r167	948	7	23504642	23505589	-1	15	18	16	26	17	15	0.637444	0.775392	0.702526	1.0301	0.625697	0.531515	0.717111	0.705188	0.294812
ENSMUSG00000074291	Vmn1r168	930	7	23540720	23541649	1	80	86	89	93	77	76	3.4655	3.77635	3.98344	3.75589	2.88889	2.74513	3.43587	0.980257	0.0197429
ENSMUSG00000094602	Vmn1r169	915	7	23577185	23578099	1	80	103	84	145	131	94	3.52232	4.59699	3.82128	5.95195	4.99544	3.45095	4.38982	0.987508	0.0124916
ENSMUSG00000094187	Vmn1r170	915	7	23606175	23607089	1	9	1	6	12	12	3	0.39626	0.0446309	0.272949	0.492575	0.457597	0.110137	0.295692	0.291582	0.708418
ENSMUSG00000062483	Vmn1r171	1581	7	23631988	23633568	1	135	143	135	248	274	235	3.44002	3.6937	3.55429	5.89159	6.04703	4.99308	4.60328	0.988569	0.0114305
ENSMUSG00000035523	Vmn1r172	1325	7	23658316	23660663	1	77	133	104	83	120	129	2.34118	4.09914	3.26714	2.35274	3.16001	3.27044	3.08178	0.97582	0.0241798
ENSMUSG00000074289	Vmn1r173	972	7	23702342	23703313	1	51	58	81	65	83	71	2.1138	2.43679	3.46872	2.51165	2.97944	2.45372	2.66069	0.968232	0.0317679
ENSMUSG00000090411	Vmn1r174	942	7	23753911	23754852	1	32	50	38	44	37	47	1.36854	2.16759	1.67913	1.75434	1.37048	1.67602	1.66935	0.925556	0.0744435
ENSMUSG00000092629	Vmn1r-ps85	890	7	23778358	23779247	1	0	0	0	0	0	0	0	0	0	0	0	0	0	0	1
ENSMUSG00000095632	Vmn1r175	915	7	23808286	23809200	-1	43	67	53	82	145	83	1.89324	2.99027	2.41105	3.36593	5.5293	3.04712	3.20615	0.977538	0.022462
ENSMUSG00000096859	Vmn1r176	915	7	23834812	23835726	-1	94	126	96	139	162	135	4.13872	5.6235	4.36718	5.70566	6.17756	4.95616	5.16146	0.990771	0.00922881
ENSMUSG00000057513	Vmn1r177	930	7	23865520	23866449	-1	44	68	63	61	40	56	1.90603	2.98595	2.81973	2.46354	1.50072	2.02273	2.28312	0.957857	0.0421433
ENSMUSG00000062598	Vmn1r178	915	7	23893529	23894443	1	62	77	88	90	81	123	2.72979	3.43658	4.00325	3.69432	3.08878	4.51561	3.57805	0.981696	0.018304
ENSMUSG00000046924	Vmn1r179	972	7	23928386	23929357	1	18	18	14	19	35	18	0.746046	0.756246	0.599532	0.734175	1.25639	0.622069	0.785743	0.741128	0.258872
ENSMUSG00000092473	Vmn1r180	959	7	23952387	23953345	1	39	62	39	71	71	63	1.63834	2.64016	1.69277	2.78069	2.58323	2.20676	2.25699	0.956955	0.0430447
ENSMUSG00000057946	Vmn1r181	1080	7	23983961	23985040	1	83	82	84	83	141	114	3.09609	3.10061	3.23747	2.88647	4.55532	3.54579	3.40363	0.979907	0.0200933
ENSMUSG00000092456	Vmn1r182	1157	7	24003091	24004247	1	5	6	9	12	21	22	0.174099	0.211775	0.323787	0.389547	0.633299	0.638737	0.395207	0.423633	0.576367
ENSMUSG00000066723	Vmn1r183	920	7	24054772	24055691	1	16	25	17	20	51	35	0.700634	1.10971	0.769151	0.816497	1.93422	1.27795	1.10136	0.847197	0.152803
ENSMUSG00000092514	Vmn1r-ps86	547	7	26255080	26255626	1	0	0	0	0	0	0	0	0	0	0	0	0	0	0	1
ENSMUSG00000046130	Vmn1r184	945	7	26266831	26267775	1	412	393	398	561	1376	486	17.5641	16.9831	17.5308	22.2969	50.8054	17.2758	23.7427	0.999451	0.000548996
ENSMUSG00000091924	Vmn1r185	1144	7	26611021	26612164	-1	238	225	207	317	844	342	8.38128	8.03181	7.53173	10.4075	25.7418	10.0423	11.6894	0.997984	0.00201631
ENSMUSG00000066537	Vmn2r57	2592	7	41399732	41448641	-1	246	331	313	280	298	343	3.82349	5.21495	5.02643	4.05729	4.01148	4.4452	4.42981	0.987718	0.0122816
ENSMUSG00000074164	Vmn2r-ps54	3523	7	41667979	41727193	1	6	4	0	0	5	3	0.0686117	0.0463665	0	0	0.04952	0.0286049	0.0321838	0.00433892	0.995661
ENSMUSG00000092538	Vmn2r-ps55	240	7	41722288	41722527	1	1	0	0	0	4	0	0.16786	0	0	0	0.58153	0	0.124898	0.06718	0.93282
ENSMUSG00000092451	Vmn2r-ps56	2610	7	41744706	41772910	-1	36	29	30	43	50	34	0.555676	0.453748	0.478444	0.618786	0.668425	0.437594	0.535445	0.573318	0.426682
ENSMUSG00000090383	Vmn2r58	2589	7	41836881	41872670	-1	203	280	269	191	618	342	3.15881	4.41655	4.32485	2.77086	8.32875	4.43738	4.57286	0.988427	0.0115731
ENSMUSG00000092328	Vmn2r-ps57	2598	7	41937527	41980928	-1	12	8	19	13	27	22	0.186081	0.12575	0.304414	0.187939	0.362617	0.284457	0.241876	0.215634	0.784366
ENSMUSG00000092032	Vmn2r59	2598	7	42011792	42058981	-1	344	381	390	474	663	504	5.33431	5.98884	6.24851	6.85254	8.90425	6.51664	6.64085	0.994236	0.0057644
ENSMUSG00000090619	Vmn2r60	2562	7	42116471	42195776	1	153	158	129	185	269	195	2.40587	2.51846	2.09586	2.7121	3.6635	2.55675	2.65875	0.968189	0.0318107
ENSMUSG00000090967	Vmn2r61	2598	7	42260053	42300755	1	25	34	23	9	29	11	0.387668	0.534437	0.368502	0.130112	0.389477	0.142228	0.325404	0.332712	0.667288
ENSMUSG00000092370	Vmn2r-ps58	242	7	42303086	42303327	1	0	0	0	0	0	0	0	0	0	0	0	0	0	0	1
ENSMUSG00000092382	Vmn2r-ps59	135	7	42378458	42378592	1	0	0	0	0	0	0	0	0	0	0	0	0	0	0	1
ENSMUSG00000070621	Vmn2r-ps60	897	7	42429828	42430724	-1	0	0	0	0	0	0	0	0	0	0	0	0	0	0	1
ENSMUSG00000091926	Vmn2r62	2580	7	42764438	42793496	-1	135	190	182	204	194	235	2.10801	3.0074	2.93631	2.96977	2.62365	3.05971	2.78414	0.970795	0.0292049
ENSMUSG00000090751	Vmn2r63	2580	7	42903251	42933789	-1	638	721	722	702	839	835	9.96232	11.4123	11.6485	10.2195	11.3466	10.8717	10.9101	0.997709	0.00229081
ENSMUSG00000091528	Vmn2r64	2594	7	43018798	43048106	1	4	14	8	9	12	12	0.0621226	0.220402	0.128372	0.130312	0.161411	0.155397	0.143003	0.0866683	0.913332
ENSMUSG00000092217	Vmn2r-ps62	616	7	84810428	84811444	-1	0	0	0	1	0	0	0	0	0	0.0609722	0	0	0.010162	0.000378026	0.999622
ENSMUSG00000066372	Vmn2r65	2538	7	84940169	84964009	-1	777	850	823	882	1410	938	12.3336	13.6768	13.4977	13.0524	19.3843	12.4149	14.0599	0.998566	0.001434
ENSMUSG00000094950	Vmn2r66	2556	7	84994645	85012020	-1	668	721	676	1000	1272	981	10.5287	11.5194	11.0087	14.6944	17.364	12.8926	13.0013	0.998343	0.00165665
ENSMUSG00000092530	Vmn2r-ps64	523	7	85034027	85034549	1	0	2	0	0	0	0	0	0.156166	0	0	0	0	0.0260276	0.00278193	0.997218
ENSMUSG00000092422	Vmn2r-ps65	220	7	85041777	85041996	-1	0	0	0	0	0	0	0	0	0	0	0	0	0	0	1
ENSMUSG00000092621	Vmn2r-ps66	1256	7	85053075	85070937	1	0	1	2	2	1	1	0	0.0325138	0.0662813	0.0598071	0.0277801	0.026745	0.0355212	0.00532965	0.99467
ENSMUSG00000092211	Vmn2r-ps67	385	7	85083980	85084364	-1	0	0	0	0	0	0	0	0	0	0	0	0	0	0	1
ENSMUSG00000095664	Vmn2r67	2556	7	85136240	85155902	-1	584	770	667	719	1841	840	9.20474	12.3023	10.8621	10.5653	25.1314	11.0395	13.1842	0.998386	0.0016145
ENSMUSG00000092259	Vmn2r-ps68	861	7	85192197	85193057	1	0	0	0	0	1	0	0	0	0	0	0.0405247	0	0.00675412	0.00015693	0.999843
ENSMUSG00000096861	Vmn2r68-ps	2556	7	85221518	85237704	-1	76	121	108	179	295	171	1.19788	1.93322	1.75879	2.6303	4.02703	2.24733	2.29909	0.958394	0.0416063
ENSMUSG00000090773	Vmn2r-ps69	2565	7	85303953	85342891	1	9	6	10	16	39	17	0.141356	0.0955259	0.162279	0.234285	0.530518	0.222635	0.2311	0.200514	0.799486
ENSMUSG00000091006	Vmn2r69	2553	7	85406376	85415676	-1	1499	1546	1524	2116	3250	2165	23.6543	24.7295	24.8476	31.1299	44.4177	28.4865	29.5443	0.999631	0.000368944
ENSMUSG00000092431	Vmn2r-ps70	302	7	85511848	85512149	-1	0	0	0	0	0	0	0	0	0	0	0	0	0	0	1
ENSMUSG00000090806	Vmn2r70	2565	7	85558703	85569088	-1	399	425	332	436	897	490	6.26679	6.76641	5.38768	6.38428	12.2019	6.41713	7.23737	0.99509	0.00491032
ENSMUSG00000092628	Vmn2r-ps71	875	7	85581508	85582382	1	0	0	0	0	0	0	0	0	0	0	0	0	0	0	1
ENSMUSG00000092533	Vmn2r-ps72	907	7	85589650	85590556	-1	0	0	0	0	0	0	0	0	0	0	0	0	0	0	1
ENSMUSG00000091205	Vmn2r71	2568	7	85615462	85624547	1	9	10	6	10	43	14	0.141191	0.159024	0.0972539	0.146257	0.584247	0.183133	0.218518	0.18303	0.81697
ENSMUSG00000092567	Vmn2r-ps73	1194	7	85696356	85698580	1	0	0	0	0	0	0	0	0	0	0	0	0	0	0	1
ENSMUSG00000092352	Vmn2r-ps74	917	7	85712291	85713207	1	0	0	0	0	0	0	0	0	0	0	0	0	0	0	1
ENSMUSG00000051877	Vmn2r72-ps	2571	7	85737784	85754981	-1	123	150	130	104	248	117	1.92736	2.38257	2.10471	1.5193	3.36568	1.52868	2.13805	0.95246	0.0475401
ENSMUSG00000092179	Vmn2r-ps75	213	7	85798320	85798936	1	0	0	0	0	0	0	0	0	0	0	0	0	0	0	1
ENSMUSG00000092307	Vmn2r-ps76	739	7	85815447	85816185	-1	0	0	0	0	0	0	0	0	0	0	0	0	0	0	1
ENSMUSG00000092287	Vmn2r-ps77	320	7	85821939	85822258	1	0	0	0	0	0	0	0	0	0	0	0	0	0	0	1
ENSMUSG00000070458	Vmn2r73	2556	7	85857547	85875938	-1	1090	1148	1190	1411	2247	1592	17.1801	18.3416	19.3792	20.7338	30.6736	20.9226	21.2052	0.999325	0.000674737
ENSMUSG00000092440	Vmn2r-ps78	308	7	85884457	85884764	1	0	0	0	0	0	0	0	0	0	0	0	0	0	0	1
ENSMUSG00000090774	Vmn2r74	2562	7	85951867	85961482	-1	483	520	470	341	1108	479	7.59499	8.2886	7.63606	4.99905	15.0898	6.28042	8.31482	0.996208	0.00379236
ENSMUSG00000092263	Vmn2r-ps79	377	7	85967016	85967392	1	0	0	0	0	0	0	0	0	0	0	0	0	0	0	1
ENSMUSG00000092529	Vmn2r-ps80	914	7	85997983	85999586	-1	0	1	0	0	0	0	0	0.0446798	0	0	0	0	0.00744663	0.000193739	0.999806
ENSMUSG00000092608	Vmn2r-ps81	838	7	86026716	86027553	1	0	1	0	1	4	0	0	0.0487319	0	0.0448197	0.166548	0	0.0433499	0.00805652	0.991943
ENSMUSG00000092330	Vmn2r-ps82	1641	7	86053700	86063461	-1	363	334	421	377	827	471	8.91163	8.3118	10.6788	8.6287	17.5841	9.6415	10.6261	0.997595	0.0024055
ENSMUSG00000092357	Vmn2r-ps83	2368	7	86073150	86083782	-1	0	0	0	0	0	0	0	0	0	0	0	0	0	0	1
ENSMUSG00000092532	Vmn2r-ps84	897	7	86126333	86127229	1	0	0	0	0	0	0	0	0	0	0	0	0	0	0	1
ENSMUSG00000090436	Vmn2r75	2562	7	86148042	86171724	-1	34	40	24	68	88	52	0.534637	0.637585	0.389927	0.996879	1.19847	0.681799	0.739883	0.717811	0.282189
ENSMUSG00000092587	Vmn2r-ps85	940	7	86181204	86182143	1	0	1	0	0	0	0	0	0.0434439	0	0	0	0	0.00724066	0.000182364	0.999818
ENSMUSG00000092419	Vmn2r-ps86	871	7	86185726	86186596	-1	0	0	0	0	0	0	0	0	0	0	0	0	0	0	1
ENSMUSG00000091239	Vmn2r76	2562	7	86225206	86246201	-1	599	830	673	662	1854	825	9.41905	13.2299	10.9342	9.70491	25.2496	10.817	13.2258	0.998395	0.00160516
ENSMUSG00000090949	Vmn2r77	2565	7	86795141	86812032	1	743	836	798	892	1155	951	11.6697	13.3099	12.9499	13.0614	15.7115	12.4545	13.1928	0.998387	0.00161256
ENSMUSG00000092195	Vmn2r-ps87	876	7	86884865	86885740	1	2	0	1	0	1	0	0.0919783	0	0.0475167	0	0.0398308	0	0.0298876	0.00371713	0.996283
ENSMUSG00000091962	Vmn2r78	2611	7	86915300	86955177	1	668	758	799	871	1224	898	10.3069	11.8555	12.7377	12.5292	16.3568	11.5532	12.5565	0.998233	0.00176659
ENSMUSG00000090362	Vmn2r79	2556	7	86996465	87037968	1	1050	1271	1334	1201	1828	1480	16.5496	20.3068	21.7243	17.648	24.9539	19.4506	20.1055	0.999256	0.000743712
ENSMUSG00000091888	Vmn2r80	2690	10	79148797	79195012	1	93	117	126	92	166	136	1.3928	1.77619	1.94971	1.28454	2.15317	1.69832	1.70912	0.928632	0.0713681
ENSMUSG00000055515	Vmn2r81	3276	10	79247777	79294535	1	2553	2804	3146	2861	4107	3257	31.3954	34.9535	39.9729	32.801	43.7425	33.3969	36.0437	0.999743	0.000257446
ENSMUSG00000091468	Vmn2r82	3045	10	79356576	79397198	1	1237	1367	1456	1800	1908	1677	16.366	18.3332	19.9033	22.2023	21.8632	18.5003	19.528	0.999216	0.00078444
ENSMUSG00000091381	Vmn2r83	2610	10	79468943	79492154	1	413	478	496	493	711	540	6.37483	7.47902	7.91028	7.09445	9.505	6.95001	7.55227	0.995464	0.0045358
ENSMUSG00000070601	Vmn2r84	3034	10	130385316	130394241	-1	680	860	814	870	1375	846	9.02927	11.5755	11.1676	10.77	15.8129	9.36671	11.287	0.997849	0.00215128
ENSMUSG00000092048	Vmn2r85	3042	10	130417772	130429612	-1	74	102	91	95	155	102	0.980013	1.3693	1.24518	1.17294	1.77785	1.12635	1.27861	0.881151	0.118849
ENSMUSG00000092162	Vmn2r86	3039	10	130445707	130455894	-1	462	527	567	445	757	539	6.1245	7.08169	7.7661	5.49974	8.69137	5.95786	6.85354	0.994565	0.00543526
ENSMUSG00000091511	Vmn2r87	3036	10	130471332	130497379	-1	30	36	28	36	104	38	0.398088	0.484237	0.38389	0.445362	1.19524	0.42045	0.554544	0.590197	0.409803
ENSMUSG00000069299	Vmn1r188	927	13	22087878	22088804	1	219	197	247	195	282	250	9.51752	8.67848	11.0909	7.90073	10.6143	9.05926	9.47687	0.997026	0.00297416
ENSMUSG00000061222	Vmn1r189	1137	13	22101628	22102764	-1	95	165	155	131	251	134	3.36606	5.92626	5.67443	4.32736	7.70258	3.95892	5.15927	0.990764	0.00923615
ENSMUSG00000089973	Vmn1r190-ps	1085	13	22144441	22145525	-1	0	3	0	3	2	2	0	0.112914	0	0.103849	0.0643167	0.0619203	0.0571668	0.0142292	0.985771
ENSMUSG00000095916	Vmn1r191	897	13	22178686	22179582	-1	141	150	186	205	230	216	6.33266	6.82898	8.6312	8.58369	8.94661	8.08898	7.90202	0.995831	0.00416919
ENSMUSG00000057299	Vmn1r192	1066	13	22187075	22188140	-1	402	413	441	511	733	458	15.1925	15.8216	17.22	18.0043	23.9922	14.4325	17.4438	0.999035	0.000964646
ENSMUSG00000046932	Vmn1r193	960	13	22218861	22219820	-1	67	85	83	105	134	112	2.81166	3.6158	3.5988	4.108	4.87031	3.91904	3.8206	0.983806	0.0161938
ENSMUSG00000069297	Vmn1r194	891	13	22244215	22245105	1	212	212	186	191	367	224	9.58556	9.71662	8.68932	8.05134	14.3718	8.44506	9.80995	0.99721	0.00278954
ENSMUSG00000069296	Vmn1r195	1088	13	22278317	22279404	1	10	12	5	10	10	14	0.37028	0.450411	0.19129	0.34521	0.320697	0.432247	0.351689	0.368038	0.631962
ENSMUSG00000069295	Vmn1r196	906	13	22293193	22294098	1	306	294	319	384	697	395	13.6067	13.2518	14.6559	15.919	26.8428	14.6454	16.4869	0.99893	0.00106989
ENSMUSG00000069294	Vmn1r197	897	13	22327911	22328807	1	523	625	651	756	601	738	23.4892	28.4541	30.2092	31.655	23.3779	27.6373	27.4705	0.999579	0.000421047
ENSMUSG00000095125	Vmn1r198	903	13	22354346	22355248	1	185	135	183	238	187	214	8.2536	6.10524	8.43556	9.89924	7.22565	7.96083	7.98002	0.995906	0.00409367
ENSMUSG00000069292	Vmn1r199	1104	13	22382538	22383641	1	188	233	285	283	399	310	6.86038	8.61874	10.7455	9.62786	12.6103	9.43246	9.64921	0.997124	0.00287635
ENSMUSG00000069291	Vmn1r200	1063	13	22394947	22396009	1	162	184	185	246	374	213	6.13961	7.06873	7.24418	8.69189	12.2761	6.73099	8.02526	0.995949	0.00405084
ENSMUSG00000084924	Vmn1r-ps103	972	13	22441272	22442243	1	6	6	12	8	5	4	0.248682	0.252082	0.513885	0.309127	0.179484	0.138238	0.273583	0.260449	0.739551
ENSMUSG00000094898	Vmn1r201	903	13	22474618	22475520	1	20	22	26	34	37	24	0.892281	0.994929	1.1985	1.41418	1.42967	0.892804	1.13706	0.855076	0.144924
ENSMUSG00000094379	Vmn1r202	909	13	22501337	22502245	-1	183	199	170	182	355	211	8.11048	8.94018	7.78459	7.52004	13.6266	7.79742	8.96322	0.996702	0.00329836
ENSMUSG00000069289	Vmn1r203	936	13	22524051	22524986	1	41	54	42	55	89	68	1.76469	2.356	1.86777	2.20698	3.3177	2.44043	2.32559	0.959262	0.0407376
ENSMUSG00000094637	Vmn1r204	909	13	22556201	22557109	1	11	33	11	6	18	9	0.487515	1.48254	0.503709	0.247913	0.690926	0.332591	0.6242	0.645342	0.354658
ENSMUSG00000064243	Vmn1r205	1101	13	22591900	22593000	-1	7	7	10	10	14	5	0.256136	0.259638	0.378062	0.341134	0.443674	0.152551	0.305199	0.304854	0.695146
ENSMUSG00000071495	Vmn1r206	1135	13	22620001	22621135	-1	262	302	326	401	396	396	9.29961	10.866	11.9556	13.2697	12.1737	11.7201	11.5475	0.997938	0.00206238
ENSMUSG00000084136	Vmn1r207-ps	1073	13	22725646	22726718	-1	103	128	120	157	171	175	3.8672	4.87155	4.65513	5.49557	5.56057	5.47862	4.98811	0.990163	0.00983738
ENSMUSG00000071493	Vmn1r208	999	13	22772327	22773325	-1	27	26	23	43	109	41	1.08882	1.06283	0.958325	1.61665	3.80701	1.37864	1.65205	0.924157	0.0758435
ENSMUSG00000071491	Vmn1r209	939	13	22805580	22806518	-1	38	38	44	49	106	72	1.63034	1.65263	1.95046	1.95994	3.9388	2.57572	2.28465	0.957909	0.0420914
ENSMUSG00000061296	Vmn1r210	921	13	22827194	22828114	-1	427	494	486	562	655	674	18.6779	21.904	21.9648	22.9187	24.8145	24.5829	22.4771	0.999393	0.000606662
ENSMUSG00000063998	Vmn1r211	985	13	22851559	22852543	-1	67	70	75	117	118	112	2.7403	2.90214	3.16939	4.46131	4.17993	3.81957	3.54544	0.98138	0.0186195
ENSMUSG00000071490	Vmn1r212	1164	13	22883042	22884205	-1	1	3	6	1	0	2	0.0346104	0.105251	0.21456	0.0322671	0	0.0577178	0.0740677	0.0240645	0.975935
ENSMUSG00000060024	Vmn1r213	1155	13	23011249	23012403	1	152	223	251	206	227	209	5.30177	7.8846	9.04571	6.69881	6.85752	6.0785	6.97782	0.994744	0.00525618
ENSMUSG00000061829	Vmn1r214	1227	13	23034294	23035520	1	187	250	229	297	222	323	6.13983	8.32056	7.76858	9.09127	6.31294	8.84281	7.746	0.995673	0.00432686
ENSMUSG00000056882	Vmn1r215	1048	13	23075743	23076790	1	20	15	19	27	40	23	0.768826	0.584503	0.754646	0.967643	1.33175	0.737223	0.857431	0.772625	0.227375
ENSMUSG00000057799	Vmn1r216	1059	13	23099071	23100129	1	43	62	70	69	150	72	1.63581	2.39085	2.75139	2.44718	4.94218	2.28386	2.74188	0.969954	0.0300458
ENSMUSG00000094600	Vmn1r217	897	13	23113834	23114730	-1	425	454	519	529	600	464	19.0878	20.669	24.0838	22.1501	23.339	17.3763	21.1177	0.99932	0.000679852
ENSMUSG00000084315	Vmn1r-ps128	1739	13	23124505	23126243	1	1	0	0	1	1	0	0.0231665	0	0	0.021598	0.0200643	0	0.0108048	0.000431099	0.999569
ENSMUSG00000060490	Vmn1r218	897	13	23136485	23137381	1	639	669	677	673	1002	702	28.6991	30.4573	31.4157	28.1796	38.9761	26.2892	30.6695	0.999655	0.000344771
ENSMUSG00000061376	Vmn1r219	939	13	23162643	23163581	1	148	149	165	200	237	198	6.34973	6.48004	7.31424	7.99976	8.80655	7.08324	7.33893	0.995216	0.00478447
ENSMUSG00000096099	Vmn1r220	897	13	23183628	23184524	-1	378	384	478	493	524	506	16.9769	17.4822	22.1813	20.6427	20.3827	18.9492	19.4358	0.999209	0.000791265
ENSMUSG00000082316	Vmn1r221	1084	13	23217260	23218343	1	244	298	299	384	394	458	9.06817	11.2265	11.4813	13.305	12.6821	14.1928	11.9926	0.998077	0.00192308
ENSMUSG00000061022	Vmn1r222	1054	13	23232066	23233119	-1	19	15	15	14	28	12	0.726227	0.581176	0.592381	0.498884	0.926916	0.382449	0.618006	0.640823	0.359177
ENSMUSG00000069280	Vmn1r223	1086	13	23249238	23250323	1	88	129	134	150	150	168	3.26447	4.85084	5.13601	5.18769	4.81931	5.19651	4.74247	0.989189	0.0108113
ENSMUSG00000080317	Vmn2r-ps94	1456	13	33766920	33769463	1	0	0	0	0	0	0	0	0	0	0	0	0	0	0	1
ENSMUSG00000094499	Vmn2r-ps104	672	13	66352469	66355385	-1	0	0	0	0	1	1	0	0	0	0	0.0519223	0.0499877	0.016985	0.00113024	0.99887
ENSMUSG00000089660	Vmn2r-ps110	1029	14	51377260	51380993	1	1	0	0	0	0	0	0.0391511	0	0	0	0	0	0.00652518	0.000145659	0.999854
ENSMUSG00000000606	Vmn2r88	3222	14	51411001	51419527	1	5194	5645	6027	7013	10609	7644	64.9435	71.5477	77.8621	81.7506	114.887	79.6944	81.7809	0.999941	5.94502e-05
ENSMUSG00000089761	Vmn2r-ps111	1031	14	51428737	51432308	1	0	0	1	0	0	0	0	0	0.0403731	0	0	0	0.00672885	0.000155664	0.999844
ENSMUSG00000070448	Vmn2r89	2945	14	51451962	51461293	1	7978	9258	8881	9636	15504	10655	109.136	128.378	125.524	122.892	183.688	121.535	131.859	0.999974	2.5619e-05
ENSMUSG00000092120	Vmn2r90	2592	17	17703941	17734167	1	1823	2267	2084	2200	2457	2432	28.3342	35.7169	33.4667	31.8787	33.0745	31.5182	32.3315	0.999687	0.000313344
ENSMUSG00000045551	Fpr1	1324	17	17876471	17883940	-1	10	11	11	19	7	8	0.304279	0.339283	0.345824	0.538987	0.184473	0.202971	0.319303	0.324357	0.675643
ENSMUSG00000052270	Fpr2	1296	17	17887824	17893952	1	15	18	5	24	13	14	0.466279	0.567185	0.160589	0.695535	0.349995	0.362874	0.433743	0.469377	0.530623
ENSMUSG00000079700	Fpr3	1268	17	17887852	17971677	1	241	350	287	288	274	397	7.65697	11.2721	9.42135	8.53072	7.53971	10.5173	9.15636	0.99683	0.00317032
ENSMUSG00000048062	Fpr-rs4	972	17	18021733	18022704	1	65	77	75	56	88	78	2.69405	3.23505	3.21178	2.16389	3.15893	2.69563	2.85989	0.972215	0.0277848
ENSMUSG00000094396	Vmn2r-ps113	2568	17	18049484	18074220	1	868	971	873	1027	1405	1159	13.6171	15.4412	14.1504	15.0206	19.0899	15.1608	15.4133	0.998789	0.00121082
ENSMUSG00000091206	Vmn2r91	2571	17	18085057	18136643	1	7	12	9	7	14	12	0.109687	0.190606	0.145711	0.102261	0.189998	0.156788	0.149175	0.0937174	0.906283
ENSMUSG00000091350	Vmn2r92	2583	17	18151930	18185178	1	225	333	291	186	473	230	3.50928	5.26474	4.68942	2.70459	6.3894	2.99113	4.25809	0.986776	0.0132237
ENSMUSG00000090417	Vmn2r94	2457	17	18243570	18277508	-1	120	133	172	117	317	188	1.96759	2.21057	2.9139	1.78852	4.50171	2.57031	2.65876	0.96819	0.0318105
ENSMUSG00000079698	Vmn2r93	2574	17	18298281	18326441	1	876	1000	1026	1273	1360	1291	13.7106	15.8653	16.5916	18.5752	18.4354	16.8481	16.671	0.998952	0.0010483
ENSMUSG00000091631	Vmn2r95	2538	17	18424104	18452324	1	102	103	99	99	169	106	1.61908	1.65731	1.62366	1.46506	2.32337	1.40296	1.68191	0.926548	0.0734516
ENSMUSG00000093775	Vmn2r-ps114	1280	17	18493746	18495025	1	0	0	0	0	0	0	0	0	0	0	0	0	0	0	1
ENSMUSG00000091679	Vmn2r96	2343	17	18581727	18598157	1	1547	1720	1673	1927	2602	2039	26.5997	29.9787	29.7217	30.8903	38.7488	29.2333	30.8621	0.999659	0.000340882
ENSMUSG00000093582	Vmn2r-ps115	1809	17	18694508	18706984	1	0	0	0	1	3	0	0	0	0	0.0207622	0.0578637	0	0.0131043	0.000651053	0.999349
ENSMUSG00000093602	Vmn2r-ps116	126	17	18763265	18763390	1	0	0	0	0	0	0	0	0	0	0	0	0	0	0	1
ENSMUSG00000093531	Vmn2r-ps117	2188	17	18822550	18838589	1	19	14	7	18	22	19	0.349837	0.261299	0.133168	0.308985	0.350831	0.291702	0.282637	0.273234	0.726766
ENSMUSG00000091491	Vmn2r97	2586	17	18914322	18948071	1	402	438	439	567	558	560	6.26263	6.91676	7.06621	8.23507	7.52885	7.27431	7.21397	0.99506	0.00494003
ENSMUSG00000093607	Vmn2r-ps118	908	17	18989621	18990935	1	0	0	0	0	0	0	0	0	0	0	0	0	0	0	1
ENSMUSG00000096717	Vmn2r98	2574	17	19053493	19081311	1	87	68	122	70	125	71	1.36166	1.07884	1.97289	1.02141	1.69443	0.926579	1.34264	0.89074	0.10926
ENSMUSG00000093533	Vmn2r-ps119	2406	17	19141467	19176588	1	76	83	76	82	87	90	1.27256	1.40877	1.31483	1.28006	1.26167	1.25655	1.29907	0.884346	0.115654
ENSMUSG00000093776	Vmn2r-ps120	2409	17	19279322	19304478	1	4	11	12	13	24	12	0.0668933	0.186472	0.207346	0.202684	0.347614	0.167331	0.19639	0.152961	0.847039
ENSMUSG00000090304	Vmn2r99	2571	17	19362135	19394590	1	191	257	263	166	315	237	2.99289	4.08214	4.25799	2.42504	4.27496	3.09655	3.52159	0.981144	0.0188555
ENSMUSG00000093627	Vmn2r-ps121	802	17	19453325	19454522	1	0	0	0	0	0	0	0	0	0	0	0	0	0	0	1
ENSMUSG00000091859	Vmn2r100	2553	17	19504811	19532060	1	256	292	291	372	492	352	4.03969	4.67078	4.74453	5.47274	6.72415	4.63153	5.04724	0.990377	0.00962305
ENSMUSG00000094892	Vmn2r101	2574	17	19577231	19612317	1	19	20	22	25	43	31	0.297375	0.317306	0.355766	0.364791	0.582885	0.404562	0.387114	0.413596	0.586404
ENSMUSG00000095961	Vmn2r102	2574	17	19660399	19694748	1	479	554	502	564	883	647	7.49698	8.78938	8.11794	8.22968	11.9695	8.44361	8.84118	0.996617	0.00338344
ENSMUSG00000093592	Vmn2r-ps122	906	17	19727139	19728044	1	1	4	7	2	4	10	0.0444663	0.180297	0.321603	0.0829114	0.154048	0.37077	0.192349	0.147593	0.852407
ENSMUSG00000091771	Vmn2r103	2571	17	19773363	19812536	1	4	9	8	9	12	13	0.0626783	0.142954	0.129521	0.131478	0.162855	0.169853	0.133223	0.0759101	0.92409
ENSMUSG00000093426	Vmn2r-ps123	2410	17	19838565	19874206	1	72	83	64	86	108	79	1.20358	1.40643	1.10539	1.34028	1.56362	1.10114	1.28674	0.882435	0.117565
ENSMUSG00000093642	Vmn2r-ps124	903	17	19937217	19938119	1	0	0	1	0	2	0	0	0	0.046096	0	0.0772797	0	0.0205626	0.00169367	0.998306
ENSMUSG00000093711	Vmn2r-ps125	931	17	19986868	19987798	-1	31	36	31	50	44	49	1.34144	1.5791	1.386	2.01713	1.64902	1.76799	1.62345	0.921755	0.078245
ENSMUSG00000090315	Vmn2r104	2583	17	20029425	20048205	-1	581	673	697	634	946	754	9.06173	10.6401	11.2321	9.21886	12.7788	9.80572	10.4562	0.997522	0.00247839
ENSMUSG00000093401	Vmn2r-ps126	1149	17	20080674	20141273	1	0	0	0	1	0	0	0	0	0	0.0326883	0	0	0.00544805	9.85429e-05	0.999901
ENSMUSG00000071276	Fpr-rs7	1017	17	20113210	20114226	-1	31	36	37	57	38	54	1.228	1.44557	1.51437	2.10507	1.30372	1.78363	1.56339	0.91633	0.0836699
ENSMUSG00000071275	Fpr-rs6	1020	17	20182078	20183097	-1	76	81	70	114	152	77	3.00174	3.24296	2.85659	4.19776	5.19956	2.53585	3.50574	0.980985	0.019015
ENSMUSG00000091670	Vmn2r105	2583	17	20208230	20234872	-1	1980	2303	2226	2235	2897	2657	30.8816	36.4105	35.8717	32.4987	39.1334	34.5541	34.8917	0.999727	0.000273004
ENSMUSG00000091656	Vmn2r106	2589	17	20267547	20285430	-1	112	136	113	90	171	107	1.74279	2.14518	1.81676	1.30564	2.30456	1.3883	1.78387	0.933921	0.0660795
ENSMUSG00000093469	Vmn2r-ps127	1029	17	20329640	20336408	-1	5	0	1	0	4	5	0.195755	0	0.0404516	0	0.135634	0.163225	0.0891777	0.034873	0.965127
ENSMUSG00000056910	Vmn2r107	2586	17	20345425	20375772	1	1127	1059	1162	1522	1912	1673	17.5572	16.7234	18.7037	22.1054	25.7978	21.732	20.4366	0.999278	0.000721831
ENSMUSG00000093729	Vmn1r-ps141	753	17	20405004	20405756	1	0	0	0	0	0	0	0	0	0	0	0	0	0	0	1
ENSMUSG00000091151	Vmn1r224	897	17	20419163	20420059	1	266	283	304	384	399	471	11.9467	12.884	14.1069	16.0787	15.5204	17.6385	14.6959	0.998678	0.00132181
ENSMUSG00000093705	Vmn1r-ps142	852	17	20426432	20427283	-1	1	0	0	2	3	0	0.0472846	0	0	0.0881664	0.122858	0	0.0430516	0.0079423	0.992058
ENSMUSG00000093454	Vmn1r-ps143	604	17	20432830	20433433	-1	1	0	0	0	3	0	0.0666995	0	0	0	0.173304	0	0.0400005	0.00682094	0.993179
ENSMUSG00000091805	Vmn2r108	2568	17	20462373	20481236	-1	663	775	738	878	1100	1052	10.4011	12.3243	11.9622	12.8414	14.9459	13.7611	12.706	0.998272	0.00172841
ENSMUSG00000043537	Vmn1r225	897	17	20502299	20503195	1	182	175	197	218	217	235	8.17407	7.96714	9.14165	9.12802	8.44093	8.80051	8.60872	0.996445	0.00355519
ENSMUSG00000090572	Vmn2r109	2577	17	20540517	20564756	-1	6	4	3	3	4	8	0.0937986	0.0633874	0.0484571	0.0437239	0.0541588	0.104282	0.0679679	0.0202324	0.979768
ENSMUSG00000091259	Vmn2r110	2577	17	20573829	20596259	-1	276	356	295	362	539	440	4.31473	5.64147	4.76495	5.27602	7.29789	5.73549	5.50509	0.991818	0.00818154
ENSMUSG00000060701	Fpr-rs3	1032	17	20623846	20624877	-1	381	403	454	536	381	564	14.8732	15.9471	18.3116	19.5073	12.8816	18.3583	16.6465	0.998949	0.00105113
ENSMUSG00000042848	Vmn1r226	897	17	20687508	20688404	1	222	212	235	282	419	345	9.97057	9.65163	10.905	11.8078	16.2984	12.9199	11.9255	0.998057	0.00194312
ENSMUSG00000067951	Vmn1r227	1027	17	20735100	20736126	1	14	15	16	13	29	21	0.549183	0.596455	0.648485	0.475429	0.98526	0.686881	0.656949	0.668079	0.331921
ENSMUSG00000060245	Vmn1r228	1443	17	20776059	20777501	-1	661	729	718	936	1030	967	18.4542	20.6309	20.7114	24.3625	24.9054	22.5109	21.9292	0.999365	0.000634609
ENSMUSG00000061150	Vmn1r229	921	17	20814495	20815415	1	116	125	122	104	176	122	5.07408	5.54252	5.5138	4.24118	6.6677	4.44972	5.24817	0.991054	0.00894589
ENSMUSG00000045417	Vmn1r230	951	17	20846551	20847501	1	370	441	383	457	862	479	15.674	18.9372	16.7637	18.0488	31.6264	16.9195	19.6616	0.999225	0.000774718
ENSMUSG00000050933	Vmn1r231	936	17	20889716	20890651	-1	247	262	245	324	518	367	10.6312	11.431	10.8953	13.0011	19.3098	13.1711	13.0732	0.99836	0.00163987
ENSMUSG00000062165	Vmn1r232	1159	17	20913205	20914363	-1	151	187	163	215	257	232	5.24871	6.58893	5.85403	6.96735	7.737	6.72414	6.52003	0.994035	0.00596526
ENSMUSG00000067949	Vmn1r-ps144	955	17	20933594	20934548	1	94	60	72	68	141	101	3.96537	2.56569	3.13819	2.67435	5.15156	3.55263	3.50797	0.981008	0.0189925
ENSMUSG00000093429	Vmn1r-ps145	424	17	20969061	20969484	-1	2	3	3	5	1	5	0.190031	0.288943	0.294514	0.442911	0.0822919	0.396129	0.28247	0.272998	0.727002
ENSMUSG00000045575	Vmn1r233	960	17	20993727	20994686	-1	306	370	358	354	424	408	12.8413	15.7394	15.5225	13.8498	15.4105	14.2765	14.6067	0.998663	0.00133671
ENSMUSG00000093453	Vmn1r-ps146	525	17	21080134	21080658	-1	0	0	0	0	2	0	0	0	0	0	0.132921	0	0.0221535	0.00198202	0.998018
ENSMUSG00000093788	Vmn1r-ps147	513	17	21225478	21225990	-1	0	1	0	0	0	0	0	0.0796049	0	0	0	0	0.0132675	0.000668459	0.999332
ENSMUSG00000057203	Vmn1r234	990	17	21228826	21229815	1	42	59	49	64	112	91	1.70912	2.43374	2.06021	2.42805	3.94735	3.08773	2.61103	0.967104	0.0328961
ENSMUSG00000093648	Vmn1r-ps148	455	17	21244841	21245295	1	0	0	0	0	3	0	0	0	0	0	0.230056	0	0.0383426	0.00624744	0.993753
ENSMUSG00000050102	Vmn1r235	1781	17	21260427	21262863	1	679	869	783	1015	1286	1022	15.3591	19.9257	18.2999	21.405	25.1942	19.2761	19.91	0.999243	0.000757127
ENSMUSG00000093449	Vmn1r-ps149	183	17	21269288	21269470	-1	0	0	0	0	0	0	0	0	0	0	0	0	0	0	1
ENSMUSG00000054142	Vmn1r236	1121	17	21286533	21287653	1	170	170	183	129	196	126	6.10946	6.19299	6.7951	4.32212	6.10062	3.7757	5.54933	0.99194	0.00806011
ENSMUSG00000058030	Vmn1r237	947	17	21313963	21314909	1	411	403	473	388	677	496	17.4844	17.3785	20.7904	15.3884	24.9438	17.594	18.9299	0.99917	0.000830409
ENSMUSG00000079693	Vmn1r-ps150	736	17	21323031	21323766	-1	414	540	501	659	821	647	22.6611	29.9622	28.3342	33.6295	38.9214	29.5297	30.5063	0.999652	0.00034812
ENSMUSG00000095093	Vmn2r111	2574	17	22547941	22573273	-1	633	678	689	896	1216	964	9.90728	10.7567	11.142	13.0741	16.4835	12.5806	12.324	0.998171	0.00182864
ENSMUSG00000094921	Vmn2r112	2574	17	22601148	22619133	1	296	321	320	413	741	439	4.63279	5.09276	5.17478	6.02635	10.0446	5.72913	6.11674	0.99328	0.00672017
ENSMUSG00000090355	Vmn2r-ps128	2573	17	22916878	22932941	-1	20	35	40	24	62	24	0.313148	0.555502	0.647099	0.350335	0.840766	0.313331	0.503364	0.543136	0.456864
ENSMUSG00000092111	Vmn2r113	2571	17	22943184	22958814	1	159	217	190	214	268	206	2.49146	3.44679	3.07611	3.12625	3.63711	2.69152	3.07821	0.975768	0.024232
ENSMUSG00000094752	Vmn2r-ps129	2568	17	22992706	23008970	1	111	175	145	81	195	115	1.74135	2.78292	2.3503	1.18468	2.64949	1.5043	2.03551	0.94799	0.0520097
ENSMUSG00000095658	Vmn2r-ps130	2568	17	23061367	23077425	1	109	147	105	87	214	118	1.70998	2.33765	1.70194	1.27244	2.90765	1.54355	1.9122	0.941725	0.0582751
ENSMUSG00000096429	Vmn2r-ps131	1046	17	23147806	23150676	1	0	0	0	1	2	0	0	0	0	0.0359071	0.0667147	0	0.0171036	0.00114704	0.998853
ENSMUSG00000093714	Vmn2r-ps132	651	17	23167338	23167988	-1	0	0	1	0	0	0	0	0	0.0639396	0	0	0	0.0106566	0.000418539	0.999581
ENSMUSG00000093493	Vmn2r-ps133	2569	17	23241650	23277178	-1	28	28	30	23	62	30	0.43909	0.445093	0.48608	0.336261	0.842075	0.392274	0.490145	0.530013	0.469987
ENSMUSG00000091945	Vmn2r114	2571	17	23290934	23312313	-1	334	351	392	383	626	448	5.23364	5.57522	6.34651	5.59512	8.49563	5.8534	6.18325	0.993414	0.00658585
ENSMUSG00000091076	Vmn2r115	2574	17	23343977	23360128	1	707	831	863	970	1962	1038	11.0655	13.1841	13.9557	14.1539	26.5958	13.5463	15.4169	0.99879	0.00121031
ENSMUSG00000090966	Vmn2r116	2571	17	23384803	23401864	1	877	986	841	1279	1639	1331	13.7422	15.6614	13.6158	18.6845	22.2433	17.3904	16.8896	0.998976	0.00102352
ENSMUSG00000096270	Vmn2r-ps134	1046	17	23441011	23446167	-1	0	2	9	6	2	8	0	0.0780828	0.358147	0.215443	0.0667147	0.256916	0.162551	0.109619	0.890381
ENSMUSG00000091407	Vmn2r117	2574	17	23459675	23479597	-1	384	414	425	501	819	604	6.0101	6.56824	6.87276	7.31041	11.1019	7.88244	7.62431	0.995544	0.00445631
ENSMUSG00000091504	Vmn2r118	2562	17	55592341	55624672	-1	367	472	396	442	523	456	5.77094	7.5235	6.43379	6.47971	7.12272	5.97886	6.55159	0.994088	0.00591177
ENSMUSG00000090655	Vmn2r120	2571	17	57508783	57545314	-1	807	969	967	1089	1596	1124	12.6453	15.3914	15.6558	15.9088	21.6598	14.6858	15.9912	0.998868	0.00113161
ENSMUSG00000093774	Vmn1r-ps151	982	18	3026901	3027882	-1	0	0	0	0	0	0	0	0	0	0	0	0	0	0	1
ENSMUSG00000093444	Vmn1r-ps152	699	18	3080778	3081476	-1	0	0	0	0	0	0	0	0	0	0	0	0	0	0	1
ENSMUSG00000091539	Vmn1r238	921	18	3122492	3123412	-1	0	0	0	0	0	0	0	0	0	0	0	0	0	0	1
ENSMUSG00000072049	Vmn2r121	3062	X	124127339	124135910	-1	2585	2993	2922	4803	7609	5349	34.0106	39.9171	39.7215	58.9142	86.7053	58.6813	52.9917	0.999871	0.000128758
ENSMUSG00000067262	Vmn1r239-ps	963	X	147452748	147453710	-1	0	0	0	0	1	0	0	0	0	0	0.0362324	0	0.00603873	0.000123177	0.999877
