# Supplementary material for: The Olfactory Transcriptomes of Mice
Source: PLoS Genet. 2014 Sep 4;10(9):e1004593. doi: 10.1371/journal.pgen.1004593 (PMC4154679; doi:10.1371/journal.pgen.1004593)
Supplement: Dataset S2 — Expression estimates in the OM. A dataset containing the raw and normalized expression values for all the genes in the OM, and including the OR and Taar genes subdivided. (XLSX) [file pgen.1004593.s013.xlsx]

## Sheet: MOE
annotation							raw counts						FPKM
ensemblID	gene	length	chr	start	end	strand	male1	male2	male3	female1	female2	female3	male1	male2	male3	female1	female2	female3	mean	probHE*	probLE*		* refers to the gene's probability of being part of the ditribution of highly-expressed (HE) or lowly-expressed (LE) genes [see 'HE and LE dists' sheet]
ENSMUSG00000067996	Bpifb9b	2067	2	154307227	154320646	1	636	3615	3401740	1313213	3480765	1870619	8.01693	47.1048	47394.6	19872.4	40786.4	25589	22282.9	0.999999	1.31959e-06
ENSMUSG00000067684	Obp1a	757	X	78085505	78091374	-1	560	84284	125276	463759	181703	656536	19.2745	2998.8	4765.84	19162.5	5813.63	24522.8	9547.15	0.999998	2.38273e-06
ENSMUSG00000079522	Gm14744	800	X	77864758	77870033	1	487	217793	120216	443283	149164	564644	15.861	7332.49	4327.53	17331.9	4516.01	19956.9	8913.45	0.999997	2.50893e-06
ENSMUSG00000067998	Bpifb9a	2273	2	154257854	154271245	1	198	1411	1175002	467114	1137528	626183	2.26964	16.7196	14887	6428.05	12121.2	7789.51	6874.12	0.999997	3.06525e-06
ENSMUSG00000038801	Scgb1c1	436	7	140845565	140846768	1	111967	177764	72175	76528	95774	96190	6691.06	10981.3	4767.25	5490.22	5320.38	6238.09	6581.39	0.999997	3.1723e-06
ENSMUSG00000044121	5430402E10Rik	798	X	77919786	77925062	-1	253	91569	56416	296095	113413	405414	8.26055	3090.6	2035.95	11606	3442.24	14364.9	5758.01	0.999996	3.52998e-06
ENSMUSG00000062061	Lcn13	744	2	25700043	25703326	1	853	173131	109436	173253	6966	298680	29.8722	6267.58	4235.99	7283.9	226.773	11351.2	4899.22	0.999996	4.0278e-06
ENSMUSG00000067679	Obp1b	797	X	78186777	78192292	1	313	42580	54239	248184	81557	328199	10.2324	1438.95	1959.84	9740.28	2478.47	11643.6	4545.23	0.999996	4.28675e-06
ENSMUSG00000076258	mmu-mir-689-2	57	16	11144125	11144181	1	16414	17	9870	12849	14556	147	7502.93	8.03289	4986.66	7050.99	6185.12	72.9207	4301.11	0.999996	4.48984e-06
ENSMUSG00000027483	Bpifa1	1545	2	154142880	154149219	1	238221	157966	165342	309412	288053	269954	4017.38	2753.8	3081.93	6264.18	4515.7	4940.48	4262.25	0.999995	4.5243e-06
ENSMUSG00000064351	mt-Co1	1545	MT	5328	6872	1	216528	452170	214378	173005	196888	178551	3651.55	7882.63	3995.95	3502.56	3086.54	3267.7	4231.15	0.999995	4.55232e-06
ENSMUSG00000095577	Gm6619	602	6	131486400	131491487	1	60	56661	45895	160623	451	253913	2.59685	2535.04	2195.52	8345.78	18.1452	11926	4170.52	0.999995	4.60816e-06
ENSMUSG00000064370	mt-Cytb	1144	MT	14145	15288	1	123060	304085	115751	98804	110504	101317	2802.74	7159.24	2913.85	2701.5	2339.56	2504.17	3403.51	0.999995	5.48543e-06
ENSMUSG00000005547	Cyp2a5	2073	7	26835305	26843548	1	295770	252005	218700	227492	228282	230528	3717.46	3274.22	3038.21	3432.6	2667.19	3144.36	3212.34	0.999994	5.76934e-06
ENSMUSG00000041333	Mup4	922	4	59956804	59960710	-1	235	93361	65919	138415	36175	249409	6.64092	2727.3	2058.96	4695.78	950.296	7648.73	3014.62	0.999994	6.10109e-06
ENSMUSG00000000983	Expi	1220	11	83709015	83711348	1	2890	9043	246797	119137	166694	155605	61.7205	199.641	5825.7	3054.52	3309.34	3606.38	2676.22	0.999993	6.78387e-06
ENSMUSG00000064341	mt-Nd1	957	MT	2751	3707	1	73770	202516	65241	57267	62643	60363	2008.44	5699.61	1963.25	1871.75	1585.41	1783.48	2485.32	0.999993	7.25232e-06
ENSMUSG00000069080	Lcn11	652	2	25777017	25780279	1	142	45468	32978	93584	33471	131745	5.67456	1878.26	1456.61	4489.62	1243.38	5713.4	2464.49	0.999993	7.30792e-06
ENSMUSG00000093077	Mir5105	82	5	146261003	146261084	1	14104	465	5410	8682	9806	5883	4481.46	152.734	1899.99	3311.78	2896.41	2028.58	2461.83	0.999993	7.3151e-06
ENSMUSG00000074006	Omp	2143	7	98143360	98145502	-1	216267	164262	147802	150915	187579	154218	2629.42	2064.49	1986.21	2202.75	2120.04	2034.8	2172.95	0.999992	8.20037e-06
ENSMUSG00000001023	S100a5	432	3	90608523	90611780	1	42576	40388	31307	22576	33874	35266	2567.87	2518.06	2087.01	1634.63	1899.17	2308.24	2169.16	0.999992	8.21358e-06
ENSMUSG00000068008	Bpifb3	1873	2	153918230	153932996	1	186289	126634	133351	115844	171731	130331	2591.44	1821	2050.34	1934.6	2220.71	1967.52	2097.6	0.999992	8.4724e-06
ENSMUSG00000049685	Cyp2g1	1853	7	26808927	26821197	1	140279	120602	94006	90287	113517	106532	1972.46	1752.98	1460.99	1524.07	1483.77	1625.6	1636.65	0.999989	1.07021e-05
ENSMUSG00000079539	Lcn14	732	2	25737009	25740097	1	363	31490	37019	56793	3711	115610	12.9207	1158.67	1456.4	2426.83	122.789	4465.73	1607.22	0.999989	1.08896e-05
ENSMUSG00000064345	mt-Nd2	1038	MT	3914	4951	1	49879	135833	46122	39427	44554	38619	1252.02	3524.57	1279.61	1188.1	1039.61	1051.99	1555.98	0.999989	1.12337e-05
ENSMUSG00000064363	mt-Nd4	1378	MT	10167	11544	1	68550	158165	65159	54357	62656	58540	1296.13	3091.43	1361.74	1233.85	1101.27	1201.19	1547.6	0.999989	1.12923e-05
ENSMUSG00000064367	mt-Nd5	1824	MT	11742	13565	1	82196	197184	81295	63422	77011	68712	1174.13	2911.69	1283.53	1087.6	1022.61	1065.16	1424.12	0.999988	1.22385e-05
ENSMUSG00000025150	Cbr2	1327	11	120729489	120732114	-1	71956	85411	52632	62638	76955	59225	1412.82	1733.57	1142.21	1476.46	1404.58	1261.95	1405.27	0.999988	1.23983e-05
ENSMUSG00000058523	Mup5	925	4	61831319	61835233	-1	79	18054	39639	110859	40781	51182	2.22524	525.69	1234.1	3748.74	1067.82	1564.53	1357.18	0.999987	1.2827e-05
ENSMUSG00000027744	Stoml3	2076	3	53488727	53508502	1	120389	115001	81204	77378	107609	87125	1510.95	1492.01	1126.47	1165.86	1255.46	1186.65	1289.57	0.999987	1.34867e-05
ENSMUSG00000020830	Vmo1	672	11	70513516	70514616	-1	40060	25580	31036	26700	32772	33269	1553.22	1025.25	1330.04	1242.79	1181.18	1399.84	1288.72	0.999987	1.34955e-05
ENSMUSG00000050621	Gm9846	341	9	114982399	114982739	-1	17109	8133	12885	14593	12828	24618	1307.26	642.383	1088.17	1338.59	911.142	2041.3	1221.47	0.999986	1.4229e-05
ENSMUSG00000095276	AC149868.1	1877	7	45176349	45179597	-1	99755	125706	65287	64152	81546	52118	1384.72	1803.8	1001.68	1069.06	1052.25	785.112	1182.77	0.999985	1.46912e-05
ENSMUSG00000029268	Ugt2a1	3340	5	87459490	87490871	-1	189966	131041	132419	116777	144489	136581	1481.91	1056.72	1141.75	1093.62	1047.78	1156.25	1163	0.999985	1.49398e-05
ENSMUSG00000052974	Cyp2f2	2025	7	27119909	27133660	1	82885	128562	68943	59865	80676	80777	1066.45	1709.96	980.467	924.706	964.941	1127.9	1129.07	0.999985	1.53881e-05
ENSMUSG00000060143	Gm10076	384	14	105681828	105682211	1	13205	12309	12416	11990	13209	27960	895.98	863.355	931.147	976.661	833.144	2058.8	1093.18	0.999984	1.58943e-05
ENSMUSG00000001506	Col1a1	6563	11	94936224	94953042	1	316173	263896	229753	219266	283417	246607	1255.2	1083	1008.15	1045.02	1045.94	1062.46	1083.29	0.999984	1.604e-05
ENSMUSG00000024661	Fth1	866	19	9982703	9985092	1	36875	30941	30890	31054	38611	29861	1109.44	962.308	1027.23	1121.65	1079.88	974.978	1045.91	0.999983	1.66175e-05
ENSMUSG00000037742	Eef1a1	2493	9	78478449	78489151	-1	89985	75632	96165	84121	115211	96819	940.457	817.111	1110.87	1055.45	1119.32	1098.11	1023.55	0.999983	1.69843e-05
ENSMUSG00000026880	Stom	2787	2	35313986	35336976	-1	130980	122800	86358	81408	110248	91133	1224.5	1186.75	892.346	913.663	958.109	924.585	1016.66	0.999983	1.71009e-05
ENSMUSG00000072235	Tuba1a	1647	15	98949841	98953551	-1	72842	61730	55103	48047	68218	49121	1152.34	1009.49	963.495	912.491	1003.2	843.299	980.718	0.999982	1.7737e-05
ENSMUSG00000094113	5430401F13Rik	763	6	131486400	131553757	1	17	10627	19147	49949	138	70854	0.580518	375.132	722.677	2047.66	4.38062	2625.72	962.691	0.999982	1.80751e-05
ENSMUSG00000054986	Sec14l3	2784	11	4064841	4077736	1	115652	127654	77706	64430	101133	86081	1082.37	1234.99	803.81	723.894	879.843	874.271	933.196	0.999981	1.86585e-05
ENSMUSG00000064368	mt-Nd6	519	MT	13552	14070	-1	14670	45034	12625	13753	11329	8580	736.468	2337.07	700.538	828.869	528.695	467.442	933.18	0.999981	1.86589e-05
ENSMUSG00000055961	BC051076	2865	5	87963485	87966349	1	161	106564	50684	150127	28666	212548	1.46417	1001.81	509.465	1639.04	242.339	2097.69	915.3	0.999981	1.90321e-05
ENSMUSG00000031765	Mt1	540	8	94179089	94180325	1	16827	24774	14595	13847	16124	21310	811.903	1235.66	778.356	802.08	723.203	1115.83	911.173	0.999981	1.91205e-05
ENSMUSG00000084319	Tpt1-ps3	687	6	99877747	99878433	-1	22745	23798	21974	20954	25922	21187	862.622	933	921.129	954.039	913.888	872.009	909.448	0.999981	1.91577e-05
ENSMUSG00000001175	Calm1	4698	12	100199435	100209806	1	202530	166299	135347	123479	164507	137606	1123.23	953.398	829.666	822.121	848.111	828.195	900.787	0.999981	1.93468e-05
ENSMUSG00000049775	Tmsb4x	1371	X	167207093	167209315	-1	54673	25742	40717	38400	42873	43132	1039.03	505.711	855.276	876.092	757.404	889.55	820.51	0.999979	2.1304e-05
ENSMUSG00000058135	Gstm1	1394	3	108012255	108017973	-1	43813	52960	32644	26946	42223	35855	818.901	1023.25	674.386	604.627	733.614	727.269	763.675	0.999977	2.29589e-05
ENSMUSG00000025739	Gng13	773	17	25717171	25719406	1	21830	30688	13566	16263	16459	26679	735.81	1069.27	505.406	658.078	515.71	975.884	743.359	0.999976	2.3617e-05
ENSMUSG00000038539	Atf5	1992	7	44812257	44816658	-1	65484	44962	47006	46450	54457	42353	856.519	607.931	679.566	729.377	662.134	601.178	689.451	0.999974	2.55675e-05
ENSMUSG00000001270	Ckb	1478	12	111669355	111672338	-1	48095	26391	34431	33573	43859	35847	847.846	480.927	670.877	710.512	718.73	685.783	685.779	0.999974	2.57124e-05
ENSMUSG00000023944	Hsp90ab1	2999	17	45567775	45573271	-1	76606	110548	56476	55249	77163	66387	665.545	992.824	542.32	576.241	623.181	625.914	671.004	0.999974	2.63132e-05
ENSMUSG00000052192	Gm5963	240	16	35573317	35573556	-1	6265	1185	5376	7632	6688	7390	680.144	132.986	645.083	994.679	674.942	870.645	666.413	0.999973	2.65058e-05
ENSMUSG00000034994	Eef2	3098	10	81176631	81182507	1	70944	75517	75758	61267	92402	66780	596.658	656.54	704.231	618.587	722.406	609.499	651.32	0.999973	2.71598e-05
ENSMUSG00000022982	Sod1	646	16	90220742	90226322	1	16918	14568	13567	12526	16101	17326	682.351	607.386	604.81	606.507	603.673	758.357	643.847	0.999973	2.74959e-05
ENSMUSG00000079519	Gm14743	759	X	78240462	78245921	-1	21	3545	1890	32528	15797	46679	0.72089	125.798	71.7113	1340.51	504.097	1738.95	630.299	0.999972	2.81275e-05
ENSMUSG00000074665	Bpifb4	3127	2	153938212	153964101	1	87455	63054	71126	70143	65332	69898	728.699	543.103	655.041	701.637	506.034	632.041	627.759	0.999972	2.82493e-05
ENSMUSG00000004341	Gpx6	1276	13	21312217	21319624	1	38968	20978	34518	21195	24672	27399	795.699	442.804	779.045	519.564	468.312	607.145	602.095	0.99997	2.95422e-05
ENSMUSG00000029580	Actb	2679	5	142903115	142906754	-1	68812	62866	48872	51998	60150	54796	669.241	632.035	525.358	607.113	543.806	578.341	592.649	0.99997	3.00489e-05
ENSMUSG00000018593	Sparc	3367	11	55394500	55420080	-1	83274	95855	57551	57497	71214	69319	644.403	766.778	492.241	534.144	512.275	582.126	588.661	0.99997	3.02681e-05
ENSMUSG00000029064	Gnb1	4268	4	155491361	155559269	1	120507	88528	79566	79266	98413	74288	735.663	558.668	536.872	580.923	558.482	492.156	577.127	0.999969	3.0921e-05
ENSMUSG00000082536	Gm13456	1365	2	40555752	40557116	1	27394	27121	28154	26424	35060	27803	522.895	535.144	593.985	605.511	622.1	575.927	575.927	0.999969	3.09906e-05
ENSMUSG00000033161	Atp1a1	4487	3	101576219	101604603	-1	108658	88259	80110	78047	104193	78865	630.953	529.786	514.16	544.072	562.424	496.977	546.395	0.999967	3.28085e-05
ENSMUSG00000036438	Calm2	1467	17	87433412	87446935	-1	37272	30993	24500	25448	29467	25738	661.979	569.025	480.954	542.6	486.505	496.081	539.524	0.999967	3.32629e-05
ENSMUSG00000074800	Gm4149	362	13	75644864	75645226	1	7569	2736	5812	6318	7135	12300	544.78	203.566	462.365	545.917	477.383	960.737	532.458	0.999966	3.37436e-05
ENSMUSG00000004207	Psap	2744	10	60277627	60302597	1	65888	43883	49133	47584	62134	49994	625.624	430.735	515.652	542.416	548.437	515.16	529.671	0.999966	3.39371e-05
ENSMUSG00000007892	Rplp1	495	9	61913284	61914538	-1	7862	3155	10561	8964	14221	12297	413.827	171.669	614.423	566.438	695.835	702.429	527.437	0.999966	3.40938e-05
ENSMUSG00000052305	Hbb-b1	863	7	103826534	103828096	-1	20933	3063	23730	11660	16144	20493	631.993	95.5947	791.872	422.614	453.087	671.433	511.099	0.999965	3.52857e-05
ENSMUSG00000026576	Atp1b1	2422	1	164437267	164458355	-1	57163	45997	39831	37300	45981	35890	614.939	511.509	473.604	481.715	459.818	418.994	493.43	0.999963	3.6673e-05
ENSMUSG00000022108	Itm2b	1773	14	73362231	73385271	-1	36033	29611	29703	28407	36105	29918	529.521	449.823	482.458	501.156	493.219	477.125	488.884	0.999963	3.70479e-05
ENSMUSG00000045999	AY036118	714	17	39848103	39848827	-1	25073	355	11419	11150	16430	12386	914.954	13.3915	460.572	488.464	557.341	490.502	487.537	0.999963	3.71603e-05
ENSMUSG00000038370	Pcp4l1	1577	1	171173262	171196268	-1	35049	36175	25926	17365	26677	25220	579.076	617.838	473.447	344.428	409.719	452.191	479.45	0.999962	3.78508e-05
ENSMUSG00000021194	Chga	1882	12	102554969	102565027	1	37757	46345	24757	26217	32186	28286	522.72	663.256	378.832	435.732	414.218	424.972	473.288	0.999962	3.83943e-05
ENSMUSG00000096544	AC113287.1	489	3	124385510	124385998	1	9699	10195	6029	7080	9090	8237	516.784	561.534	355.062	452.877	450.232	476.287	468.796	0.999961	3.88006e-05
ENSMUSG00000029126	Nsg1	2140	5	38137193	38159467	-1	43636	43458	30401	30595	39784	32116	531.279	546.958	409.112	447.191	450.273	424.342	468.192	0.999961	3.88558e-05
ENSMUSG00000003970	Rpl8	862	15	76904071	76906318	1	14427	10323	14349	13871	17711	15918	436.074	322.549	479.383	503.334	497.642	522.143	460.188	0.99996	3.96036e-05
ENSMUSG00000031762	Mt2	556	8	94172618	94173567	1	10196	7529	8296	8233	9023	12399	477.8	364.721	429.696	463.169	393.059	630.551	459.833	0.99996	3.96374e-05
ENSMUSG00000063779	Chi3l4	1632	3	106201490	106219507	-1	334	142	141	137585	464	1232	5.33234	2.34351	2.48809	2636.98	6.88619	21.3451	445.896	0.999959	4.10128e-05
ENSMUSG00000069919	Hba-a1	812	11	32283511	32284465	1	15931	1022	19815	11067	13954	15944	511.185	33.8994	702.758	426.314	416.221	555.2	440.93	0.999958	4.15262e-05
ENSMUSG00000029661	Col1a2	12136	6	4504814	4541543	1	242750	194712	167201	159806	208723	188287	521.165	432.13	396.763	411.883	416.559	438.685	436.197	0.999958	4.20275e-05
ENSMUSG00000064337	mt-Rnr1	955	MT	70	1024	1	15877	28995	10236	11159	12785	11404	433.168	817.744	308.67	365.492	324.249	337.646	431.162	0.999957	4.25744e-05
ENSMUSG00000023010	Tmbim6	3806	15	99392882	99410049	1	71965	55825	57504	50195	63890	54532	492.656	395.055	435.108	412.522	406.579	405.127	424.508	0.999957	4.33192e-05
ENSMUSG00000032399	Rpl4	1422	9	64173387	64178562	1	20314	28173	20688	18047	22840	21075	372.209	533.619	418.974	396.973	389.025	419.06	421.643	0.999956	4.36478e-05
ENSMUSG00000030701	Plekhb1	3554	7	100642892	100662414	-1	67840	58401	45616	43489	57196	47408	497.347	442.589	369.63	382.752	389.789	377.175	409.88	0.999955	4.50512e-05
ENSMUSG00000038572	Bpifb5	1637	2	154223742	154240902	1	27	64	56702	15890	52764	20476	0.429741	1.053	997.511	303.621	780.675	353.675	406.161	0.999954	4.55138e-05
ENSMUSG00000068009	Bpifb6	1669	2	153900388	153912795	1	34767	18192	28198	20399	19970	24088	542.753	293.577	486.553	382.304	289.803	408.087	400.513	0.999954	4.62345e-05
ENSMUSG00000064339	mt-Rnr2	1582	MT	1094	2675	1	29005	29140	18128	19935	22204	19832	477.703	496.113	329.998	394.154	339.943	354.461	398.729	0.999954	4.64669e-05
ENSMUSG00000024524	Gnal	5761	18	67088336	67226792	1	107715	98389	70915	63809	90754	71975	487.158	459.988	354.493	346.45	381.548	353.258	397.149	0.999953	4.66746e-05
ENSMUSG00000031818	Cox4i1	679	8	120668290	120674209	1	10680	9703	8565	8697	11053	9936	409.82	384.888	363.267	400.641	394.268	413.761	394.441	0.999953	4.70351e-05
ENSMUSG00000057841	Rpl32	517	6	115805505	115808747	-1	6936	4887	7547	6781	9281	7786	349.55	254.595	420.389	410.26	434.796	425.826	382.569	0.999951	4.86824e-05
ENSMUSG00000003429	Rps11	602	7	45122388	45124389	-1	8433	9008	7126	7505	9265	8945	364.987	403.023	340.892	389.951	372.761	420.138	381.959	0.999951	4.87702e-05
ENSMUSG00000022892	App	3128	16	84954440	85173707	-1	48511	51114	37205	35546	48122	37140	404.078	440.12	342.533	355.451	372.613	335.725	375.087	0.99995	4.97807e-05
ENSMUSG00000050299	Gm9843	504	16	76403209	76403712	-1	6831	4739	6904	5853	7407	7983	353.138	253.253	394.492	363.249	355.953	447.862	361.324	0.999948	5.19339e-05
ENSMUSG00000036752	Tubb4b	2088	2	25222160	25224702	-1	30033	31020	22810	23688	31469	24593	374.765	400.137	314.603	354.857	365.034	333.034	357.072	0.999947	5.26369e-05
ENSMUSG00000031532	Tmem66	1897	8	34154563	34170845	1	33210	16120	24137	22532	28763	22317	456.134	228.873	366.424	371.525	367.238	332.642	353.806	0.999947	5.31896e-05
ENSMUSG00000031996	Aplp2	3694	9	31149557	31211815	-1	60071	52129	39980	39494	51730	41487	423.701	380.085	311.683	334.418	339.177	317.558	351.104	0.999946	5.36557e-05
ENSMUSG00000029304	Spp1	1648	5	104435118	104441050	1	25144	18669	18402	19736	20613	22291	397.529	305.114	321.57	374.591	302.946	382.455	347.367	0.999946	5.43136e-05
ENSMUSG00000006651	Aplp1	2391	7	30434981	30445582	-1	40318	28819	27728	24840	34615	26229	439.35	324.636	333.97	324.959	350.644	310.178	347.289	0.999946	5.43275e-05
ENSMUSG00000060419	Rps16-ps2	552	5	129128020	129128571	-1	7719	2524	7526	7397	9251	7108	364.345	123.154	392.639	419.153	405.911	364.096	344.883	0.999945	5.47599e-05
ENSMUSG00000019505	Ubb	1675	11	62551171	62553213	1	24519	21200	19151	17474	23742	20396	381.399	340.894	329.264	326.312	343.308	344.301	344.246	0.999945	5.48755e-05
ENSMUSG00000083061	Gm12191	348	11	49678710	49679057	-1	3640	8146	3164	3844	3955	3175	272.529	630.468	261.833	345.51	275.263	257.972	340.596	0.999944	5.55472e-05
ENSMUSG00000030017	Reg3g	2114	6	78466269	78468872	-1	21766	32692	20031	28710	30479	22942	268.266	416.518	272.876	424.8	349.202	306.856	339.753	0.999944	5.57047e-05
ENSMUSG00000006373	Pgrmc1	1857	X	36598206	36606079	1	29411	16552	22544	19888	25625	23162	412.657	240.069	349.612	334.993	334.221	352.673	337.371	0.999944	5.61544e-05
ENSMUSG00000081051	Gm15427	604	1	95498584	95499187	1	6579	7734	7747	6508	9216	6486	283.801	344.878	369.372	337.028	369.562	303.632	334.712	0.999943	5.66647e-05
ENSMUSG00000063457	Rps15	630	10	80292453	80294114	1	7682	5454	7003	7797	9405	8331	317.706	233.17	320.119	387.118	361.576	373.908	332.266	0.999943	5.71425e-05
ENSMUSG00000039953	Clstn1	4662	4	149586468	149648899	1	71047	58983	49316	44390	62862	51248	397.068	340.763	304.638	297.83	326.586	310.823	329.618	0.999942	5.76686e-05
ENSMUSG00000002985	Apoe	1980	7	19696109	19699166	-1	26539	38101	20083	16446	22488	18796	349.229	518.285	292.1	259.807	275.085	268.416	327.154	0.999942	5.81668e-05
ENSMUSG00000080921	Rpl38-ps2	298	6	140746919	140747216	-1	4190	1314	3304	4481	4893	3029	366.344	118.762	319.295	470.343	397.686	287.403	326.639	0.999942	5.8272e-05
ENSMUSG00000035885	Cox8a	545	19	7215158	7217616	-1	7432	865	6561	6291	7933	8295	355.304	42.7481	346.69	361.06	352.551	430.356	314.785	0.999939	6.08006e-05
ENSMUSG00000029632	Ndufa4	492	6	11900373	11907446	-1	6489	4050	5381	4720	6288	6790	343.64	221.711	314.967	300.077	309.549	390.223	313.361	0.999939	6.11188e-05
ENSMUSG00000027902	BC051070	1664	3	106387388	106406182	-1	24821	16525	19590	16125	17580	16732	388.649	267.477	339.038	303.111	255.886	284.317	306.413	0.999937	6.27198e-05
ENSMUSG00000044285	Gm1821	690	14	46084126	46084815	1	9064	5383	7124	6304	8091	9984	342.265	210.123	297.333	285.774	284.011	409.132	304.773	0.999937	6.31098e-05
ENSMUSG00000032310	Cyp1a2	1892	9	57676937	57683655	-1	25206	25006	19532	15676	22024	19002	347.116	355.976	297.299	259.161	281.94	283.979	304.245	0.999937	6.32363e-05
ENSMUSG00000007457	2310003L06Rik	1603	5	87969459	87972870	1	8	72	37526	13448	35865	17756	0.130031	1.20975	674.166	262.41	541.899	313.199	298.836	0.999935	6.45619e-05
ENSMUSG00000018585	Atox1	541	11	55446641	55461239	-1	6945	4088	5528	5258	7025	6481	334.477	203.522	294.265	304.004	314.507	338.729	298.251	0.999935	6.47085e-05
ENSMUSG00000056054	S100a8	392	3	90669071	90670034	1	5592	1795	5523	2757	4253	5598	371.683	123.332	405.748	219.992	262.779	403.789	297.887	0.999935	6.47999e-05
ENSMUSG00000081049	Rps24-ps3	402	X	79195047	79195448	1	4102	4197	4563	3311	5297	4698	265.865	281.197	326.883	257.626	319.143	330.442	296.859	0.999935	6.50599e-05
ENSMUSG00000032294	Pkm	2599	9	59656368	59679375	1	32858	29295	22867	23444	29733	23972	329.402	303.588	253.379	282.151	277.085	260.799	284.401	0.999932	6.83797e-05
ENSMUSG00000023175	Bsg	1814	10	79704491	79711969	1	21490	15369	17037	17195	20681	20097	308.667	228.195	270.473	296.497	276.131	313.258	282.204	0.999931	6.89997e-05
ENSMUSG00000063427	Gm8017	575	16	20822103	20822677	-1	5404	7032	4814	5294	5896	6845	244.872	329.389	241.105	287.986	248.354	336.6	281.384	0.999931	6.92337e-05
ENSMUSG00000021290	2010107E04Rik	365	12	111961376	111966977	-1	4469	1974	3177	3512	3610	5157	319.013	145.664	250.664	300.966	239.55	399.496	275.892	0.999929	7.0843e-05
ENSMUSG00000094530	AC239880.1	600	8	129252998	129253597	1	6943	7289	5547	4253	6096	5706	301.5	327.201	266.241	221.718	246.079	268.899	271.94	0.999928	7.20469e-05
ENSMUSG00000026701	Prdx6	3671	1	161240112	161251219	-1	41859	34399	31698	28170	44895	36886	297.095	252.382	248.665	240.026	296.207	284.109	269.748	0.999927	7.27319e-05
ENSMUSG00000028692	Akr1a1	2750	4	116636510	116651680	-1	33736	20216	26525	24072	30292	26062	319.633	197.998	277.773	273.801	266.794	267.968	267.328	0.999926	7.35027e-05
ENSMUSG00000019370	Calm3	2423	7	16915379	16924114	-1	27155	28376	20421	19122	25011	21267	292.003	315.425	242.712	246.852	250.011	248.177	265.863	0.999926	7.39772e-05
ENSMUSG00000041697	Cox6a1	702	5	115345642	115348981	-1	8731	1701	6707	6844	8326	8340	324.055	65.2627	275.143	304.95	287.264	335.921	265.433	0.999926	7.41178e-05
ENSMUSG00000093098	Mir5102	87	7	130834437	130834523	1	1731	22	571	1071	1433	243	518.405	6.81085	189.01	385.058	398.941	78.976	262.867	0.999925	7.49664e-05
ENSMUSG00000054134	Umodl1	5045	17	30954679	31010708	1	58541	54396	38928	38995	57889	39308	302.336	290.405	222.213	241.771	277.918	220.307	259.158	0.999924	7.62269e-05
ENSMUSG00000046721	Rpl14-ps1	710	7	45324941	45325651	1	6628	6084	6578	5356	7631	7739	243.229	230.796	266.811	235.96	260.318	308.201	257.553	0.999923	7.67854e-05
ENSMUSG00000069682	Gm10275	634	10	29698746	29699379	-1	5387	3544	6551	5394	7179	7483	221.385	150.557	297.568	266.12	274.256	333.73	257.269	0.999923	7.68847e-05
ENSMUSG00000018339	Gpx3	1813	11	54902453	54910377	1	16486	18914	13520	15271	18778	18399	236.924	280.985	214.757	263.467	250.861	286.949	255.657	0.999923	7.74551e-05
ENSMUSG00000016559	H3f3b	2976	11	116021912	116027962	-1	32195	36678	24862	22319	26715	23647	281.869	331.948	240.586	234.584	217.422	224.673	255.18	0.999922	7.76253e-05
ENSMUSG00000036305	Rpl39-ps	355	15	102634982	102635336	1	4246	134	3840	2972	3734	4746	311.633	10.1666	311.509	261.864	254.758	378.014	254.657	0.999922	7.78128e-05
ENSMUSG00000044986	Tst	1096	15	78399556	78405859	-1	12099	6030	9749	9708	12122	10296	287.627	148.185	256.164	277.061	267.883	265.623	250.424	0.999921	7.9364e-05
ENSMUSG00000059775	Rps26-ps1	410	8	107439176	107439585	-1	2380	7502	3229	1913	3364	4089	151.246	492.823	226.805	145.944	198.725	281.995	249.59	0.99992	7.96766e-05
ENSMUSG00000005864	Cnga2	3095	X	71991849	72010218	1	36557	27644	23599	23906	32732	25038	307.752	240.568	219.584	241.603	256.149	228.743	249.067	0.99992	7.9874e-05
ENSMUSG00000034390	4933407C03Rik	4732	8	117257019	117461503	1	53279	60602	34871	32171	43348	33684	293.361	344.937	212.221	212.655	221.874	201.274	247.72	0.99992	8.03862e-05
ENSMUSG00000025428	Atp5a1	3135	18	77773729	77782869	1	32157	27562	25838	24933	32102	25854	267.257	236.794	237.35	248.767	248.014	233.184	245.228	0.999919	8.13515e-05
ENSMUSG00000087943	mmu-mir-2134-2	57	4	139338304	139338360	1	751	1	864	419	1060	20	343.286	0.472523	436.523	229.93	450.414	9.92118	245.091	0.999919	8.1405e-05
ENSMUSG00000035620	Ric8b	3068	10	84917616	85016446	1	34865	29672	24243	22693	30177	22754	296.091	260.489	227.562	231.362	238.233	209.706	243.907	0.999918	8.1872e-05
ENSMUSG00000082691	Dynlt1-ps1	693	6	135349088	135349780	-1	7341	5513	6073	5725	6664	5544	276.003	214.266	252.37	258.403	232.907	226.203	243.359	0.999918	8.209e-05
ENSMUSG00000005514	Por	4021	5	135670033	135735326	1	39983	44524	30394	29637	36750	32986	259.079	298.234	217.682	230.545	221.363	231.955	243.143	0.999918	8.21761e-05
ENSMUSG00000068854	Hist2h2be	2618	3	96221121	96223738	1	29609	28001	19201	18978	23205	20330	294.676	288.072	211.214	226.744	214.681	219.571	242.493	0.999918	8.24365e-05
ENSMUSG00000022871	Fetub	1913	16	22918382	22939766	1	18682	26014	13619	15282	15795	12035	254.448	366.26	205.021	249.874	199.98	177.885	242.245	0.999917	8.25364e-05
ENSMUSG00000022595	Lypd2	491	15	74732253	74734313	-1	4167	3317	3637	4683	5233	4785	221.123	181.954	213.319	298.331	258.137	275.555	241.403	0.999917	8.28768e-05
ENSMUSG00000045799	Gm9800	914	14	8799589	8800504	-1	8779	6065	6617	7213	7054	11687	250.259	178.724	208.489	246.846	186.926	361.547	238.799	0.999916	8.39476e-05
ENSMUSG00000025362	Rps26	447	10	128624530	128626506	-1	2997	7671	2915	2871	3866	3086	174.691	462.213	187.801	200.901	209.477	195.208	238.382	0.999916	8.41214e-05
ENSMUSG00000031447	Lamp1	2255	8	13159135	13175338	1	23515	16595	19125	17685	22728	17772	271.7	198.211	244.243	245.31	244.116	222.842	237.737	0.999916	8.43916e-05
ENSMUSG00000024140	Epas1	5309	17	86753907	86833410	1	49181	65735	38085	36261	48762	38327	241.366	333.489	206.59	213.64	222.459	204.127	236.945	0.999915	8.47259e-05
ENSMUSG00000024425	Ndfip1	930	18	38418975	38464399	1	11711	5329	8599	7091	9664	5991	328.097	154.334	266.276	238.496	251.684	182.148	236.839	0.999915	8.47709e-05
ENSMUSG00000056201	Cfl1	1148	19	5490485	5494029	1	12272	7886	9575	9099	10734	9763	278.525	185.017	240.195	247.918	226.465	240.464	236.431	0.999915	8.49444e-05
ENSMUSG00000090136	Gm10177	444	9	37252922	37253365	1	3177	6793	2665	2982	2854	4412	186.434	412.075	172.855	210.078	155.687	280.97	236.35	0.999915	8.49788e-05
ENSMUSG00000047228	BC048546	4698	6	128539822	128581606	-1	4175	11455	43008	56069	47814	73572	23.1545	65.6719	263.636	373.307	246.504	442.8	235.845	0.999915	8.51944e-05
ENSMUSG00000057036	Gm7536	507	3	24333046	24333552	1	4276	3616	3924	4341	5123	4631	219.746	192.096	222.889	267.817	244.736	258.271	234.259	0.999914	8.58789e-05
ENSMUSG00000086583	Gm15500	1020	7	114705216	114706235	-1	8645	4603	9216	7573	10984	10110	220.829	121.545	260.202	232.233	260.82	280.259	229.315	0.999912	8.80823e-05
ENSMUSG00000068240	Gm11808	475	4	3973107	3973581	-1	3935	2533	4049	3795	5274	3815	215.845	143.628	245.483	249.904	268.923	227.096	225.147	0.99991	9.0026e-05
ENSMUSG00000089782	Gm3531	489	1	97948901	97949389	-1	4300	4712	3647	3257	4182	4001	229.114	259.534	214.78	208.336	207.136	231.349	225.042	0.99991	9.0076e-05
ENSMUSG00000083621	Gm14586	408	X	52772342	52772749	-1	3321	2167	3011	2948	3526	4881	212.08	143.053	212.529	226.008	209.316	338.265	223.542	0.999909	9.07965e-05
ENSMUSG00000074227	Spint2	1459	7	29256331	29281977	-1	13589	8031	12434	12228	14754	9921	242.674	148.256	245.428	262.154	244.926	192.269	222.618	0.999909	9.1246e-05
ENSMUSG00000020849	Ywhae	2568	11	75732869	75765845	1	23959	25973	17298	17977	20950	18689	243.089	272.411	193.985	218.967	197.592	205.778	221.97	0.999908	9.15634e-05
ENSMUSG00000023043	Krt18	1400	15	102028216	102032026	1	11722	9383	10138	11537	12455	12142	218.155	180.514	208.541	257.763	215.475	245.228	220.946	0.999908	9.207e-05
ENSMUSG00000056973	Ces1d	2369	8	93166068	93197838	-1	23981	17615	19344	15705	19411	17941	263.751	200.27	235.152	207.362	198.456	214.136	219.854	0.999907	9.26159e-05
ENSMUSG00000038776	Ephx1	2005	1	180976155	181020904	-1	16473	23545	12457	11384	18001	15167	214.067	316.287	178.923	177.597	217.452	213.891	219.703	0.999907	9.26921e-05
ENSMUSG00000081094	Rpl19-ps11	718	8	19492906	19493623	1	5733	6641	4987	5176	6212	5660	208.041	249.119	200.024	225.489	209.55	222.895	219.186	0.999907	9.2953e-05
ENSMUSG00000025130	P4hb	2861	11	120560298	120573253	-1	20000	18914	25054	20674	28293	22779	182.139	178.059	252.19	226.028	239.52	225.126	217.177	0.999906	9.39815e-05
ENSMUSG00000015932	Dstn	1911	2	143915320	143943324	1	17528	17503	13828	12852	15554	13503	238.981	246.689	208.385	210.361	197.135	199.792	216.89	0.999906	9.41299e-05
ENSMUSG00000043801	Oaz1-ps	681	17	17345456	17346140	-1	6242	3392	5851	4720	5854	5526	238.819	134.155	247.429	216.796	208.203	229.441	212.474	0.999904	9.6476e-05
ENSMUSG00000020483	Dynll2	2736	11	87979525	87987533	-1	26707	16234	20079	19858	23944	19760	254.332	159.811	211.346	227.026	211.964	204.211	211.448	0.999903	9.70369e-05
ENSMUSG00000034098	Fstl5	6118	3	76074270	76710019	1	66473	50511	41427	39078	48974	37703	283.092	222.369	195.003	199.792	193.882	174.251	211.398	0.999903	9.70644e-05
ENSMUSG00000004980	Hnrnpa2b1	4086	6	51460434	51469894	-1	36666	42441	25208	26480	30510	27587	233.806	279.76	177.667	202.71	180.853	190.904	210.95	0.999903	9.73116e-05
ENSMUSG00000036309	Skp1a	2211	11	52231995	52246858	1	20321	17535	15303	14800	17543	15855	239.468	213.607	199.322	209.377	192.175	202.762	209.452	0.999902	9.81469e-05
ENSMUSG00000043483	Gm6863	642	12	96922420	96923061	-1	5408	3185	4742	4870	5449	5503	219.479	133.62	212.713	237.274	205.572	242.367	208.504	0.999901	9.86824e-05
ENSMUSG00000032496	Ltf	2742	9	111019292	111042766	1	6575	44198	15702	16396	20155	21718	62.4769	434.143	164.913	187.036	178.031	223.955	208.426	0.999901	9.87267e-05
ENSMUSG00000091561	Gm6665	258	18	31819862	31820413	-1	2266	2156	1813	1595	2140	1689	228.84	225.075	202.37	193.373	200.898	185.105	205.943	0.9999	0.000100158
ENSMUSG00000060019	Gm10073	496	8	106572966	106573461	-1	4057	1140	3620	4808	5343	3266	213.115	61.9043	210.182	303.207	260.906	186.184	205.916	0.9999	0.000100173
ENSMUSG00000030246	Ldhb	1570	6	142490249	142507957	-1	12568	17848	9105	9503	12025	9759	208.573	306.188	167.012	189.329	185.51	175.757	205.395	0.9999	0.000100479
ENSMUSG00000024608	Rps14	1384	18	60774510	60778546	1	10565	4848	10947	10505	12620	11968	198.895	94.3462	227.786	237.419	220.854	244.508	203.968	0.999899	0.000101325
ENSMUSG00000067870	Rpl31-ps8	434	15	90764246	90764679	-1	3337	769	3707	3035	4610	3714	200.335	47.7237	245.981	218.738	257.272	241.969	202.003	0.999897	0.000102512
ENSMUSG00000028435	Aqp3	1829	4	41092722	41098183	-1	15498	12271	11674	11999	14505	14295	220.777	180.702	183.812	205.205	192.081	220.993	200.595	0.999897	0.000103379
ENSMUSG00000067274	Rplp0	1659	5	115559467	115563727	1	10666	9990	12461	11892	16065	11634	167.512	162.187	216.309	224.215	234.539	198.285	200.508	0.999897	0.000103433
ENSMUSG00000037852	Cpe	2087	8	64592558	64693040	-1	20656	12835	13465	14478	17474	12745	257.878	165.642	185.803	216.991	202.792	172.673	200.297	0.999896	0.000103565
ENSMUSG00000030342	Cd9	2044	6	125460266	125494791	-1	14428	28969	10814	11278	12682	10340	183.915	381.725	152.361	172.587	150.275	143.037	197.317	0.999895	0.000105453
ENSMUSG00000020654	Adcy3	6246	12	4133103	4213525	1	59780	37362	40883	37712	56825	38236	249.371	161.111	188.499	188.857	220.353	173.093	196.881	0.999894	0.000105735
ENSMUSG00000035202	Lars2	3881	9	123366940	123462664	1	47871	2567	21952	30275	37524	27393	321.381	17.8148	162.891	244.004	234.178	199.574	196.641	0.999894	0.000105891
ENSMUSG00000091421	Gm17510	738	3	92689425	92690163	1	6679	5390	4551	4283	5966	4767	235.801	196.712	177.59	181.53	195.798	182.64	195.012	0.999893	0.00010696
ENSMUSG00000022548	Apod	2577	16	31296192	31314808	-1	22571	21721	17439	14264	18175	15849	228.206	227.019	194.883	173.134	170.821	173.898	194.66	0.999893	0.000107193
ENSMUSG00000003814	Calr	2880	8	84841850	84846934	-1	18418	27384	18424	17256	23340	17627	166.625	256.096	184.23	187.415	196.286	173.059	193.952	0.999892	0.000107667
ENSMUSG00000037706	Cd81	2270	7	143052739	143067934	1	20676	10884	16008	14683	18586	15237	237.319	129.14	203.086	202.323	198.309	189.794	193.328	0.999892	0.000108086
ENSMUSG00000023943	Sult1c1	1556	17	53961615	53990674	-1	16254	8105	11112	9947	9422	10338	272.171	140.295	205.66	199.958	146.661	187.86	192.101	0.999891	0.000108922
ENSMUSG00000020719	Ddx5	5775	11	106780355	106789185	-1	50633	47664	32612	36368	43036	32594	228.44	222.298	162.627	196.981	180.493	159.586	191.738	0.999891	0.000109172
ENSMUSG00000024712	Rfk	2603	19	17394043	17401349	1	25239	14425	18506	16306	18804	15601	252.633	149.259	204.742	195.943	174.967	169.467	191.168	0.99989	0.000109565
ENSMUSG00000042541	Shfm1	477	6	6558283	6578652	-1	3409	2989	2600	2795	3201	4853	186.209	168.774	156.972	183.282	162.536	287.674	190.908	0.99989	0.000109747
ENSMUSG00000036915	Kirrel2	3939	7	30447534	30457690	-1	21335	53039	17242	16116	35453	22894	141.123	362.666	126.058	127.976	217.996	164.34	190.026	0.99989	0.000110363
ENSMUSG00000030695	Aldoa	2754	7	126795234	126800751	-1	22432	21458	16961	16128	21083	16617	212.224	209.857	177.36	183.178	185.417	170.607	189.774	0.999889	0.000110541
ENSMUSG00000044080	S100a1	694	3	90511034	90514392	-1	4234	6313	3893	4372	4928	4725	158.958	245.004	161.545	197.05	171.986	192.509	187.842	0.999888	0.00011192
ENSMUSG00000025393	Atp5b	4237	10	128083273	128090391	1	33670	26219	27310	25621	33712	27494	207.05	166.669	185.623	189.144	192.711	183.48	187.446	0.999888	0.000112207
ENSMUSG00000068706	Gm10250	571	15	5120602	5121172	-1	4332	4903	2988	3116	3730	4045	197.671	231.272	150.7	170.694	158.217	200.304	184.81	0.999886	0.000114152
ENSMUSG00000038541	Srd5a2	854	17	74017706	74047916	-1	6659	7548	5353	4027	5532	5298	203.162	238.052	180.512	147.496	156.894	175.413	183.588	0.999885	0.000115075
ENSMUSG00000064372	mt-Tp	67	MT	15356	15422	-1	185	613	164	485	652	591	71.943	246.424	70.4915	226.424	235.697	249.414	183.399	0.999885	0.00011522
ENSMUSG00000060802	B2m	860	2	122147686	122153083	1	4925	6993	5011	5091	7124	5350	149.21	219.009	167.801	185.166	200.635	175.899	182.953	0.999884	0.000115561
ENSMUSG00000029455	Aldh2	4704	5	121566027	121593824	-1	36854	33163	28761	25661	34965	28877	204.131	189.882	176.078	170.633	180.031	173.577	182.389	0.999884	0.000115996
ENSMUSG00000019929	Dcn	2084	10	97479500	97518162	1	15009	19113	11172	10510	14296	13134	187.649	247.018	154.384	157.747	166.149	178.2	181.858	0.999884	0.000116408
ENSMUSG00000070343	Gm10288	591	3	146838775	146839365	-1	3664	5837	3274	3108	3721	3886	161.532	266.011	159.536	164.494	152.494	185.919	181.664	0.999883	0.000116559
ENSMUSG00000020585	Laptm4a	1773	12	8921664	8938742	1	13314	9663	11398	10069	13290	11494	195.655	146.792	185.135	177.637	181.551	183.303	178.345	0.999881	0.000119205
ENSMUSG00000084416	Rpl10a-ps1	708	1	64993924	64994631	-1	4669	3719	4670	4141	5969	4433	171.823	141.479	189.955	182.948	204.197	177.04	177.907	0.99988	0.000119563
ENSMUSG00000095597	AL807777.1	652	X	152909504	152910155	-1	4172	4388	3991	3411	4197	5077	166.72	181.266	176.28	163.64	155.91	220.175	177.332	0.99988	0.000120036
ENSMUSG00000033383	Rtp1	3120	16	23429133	23433960	1	27156	20208	19069	17351	20660	16713	226.779	174.448	176.012	173.951	160.383	151.463	177.173	0.99988	0.000120167
ENSMUSG00000020267	Hint1	872	11	54866383	54870501	1	7075	2746	5249	5667	6532	6103	211.398	84.8168	173.352	203.279	181.431	197.895	175.362	0.999878	0.000121683
ENSMUSG00000081344	Gm14303	266	2	172509432	172509697	-1	2346	620	1521	1954	3112	739	229.793	62.778	164.67	229.773	283.36	78.5545	174.822	0.999878	0.000122142
ENSMUSG00000084830	Gm14539	177	X	20581138	20581314	-1	1374	995	999	1134	973	1216	202.258	151.408	162.54	200.399	133.144	194.253	174	0.999877	0.000122846
ENSMUSG00000056071	S100a9	522	3	90692632	90695721	-1	3750	2722	4236	2111	3456	3541	187.177	140.448	233.697	126.495	160.356	191.807	173.33	0.999877	0.000123427
ENSMUSG00000027808	Serp1	2440	3	58521969	58525873	-1	15243	9479	18380	15936	19321	13702	162.769	104.633	216.932	204.289	191.788	158.782	173.199	0.999876	0.000123541
ENSMUSG00000040385	Ppp1ca	1379	19	4192158	4195419	1	9746	9996	7615	7222	8841	8695	184.142	195.236	159.028	163.813	155.281	178.284	172.631	0.999876	0.000124038
ENSMUSG00000026238	Ptma	1192	1	86526736	86530698	1	10541	3818	6961	7681	8370	7284	230.408	86.2695	168.176	201.557	170.071	172.783	171.544	0.999875	0.000125
ENSMUSG00000063902	Gm7964	1392	7	83755904	83757356	1	10492	11151	7346	6691	9238	7516	196.386	215.761	151.978	150.351	160.739	152.671	171.314	0.999875	0.000125205
ENSMUSG00000030161	Gabarapl1	1765	6	129533200	129542331	1	11656	14863	8900	8000	11465	11203	172.066	226.809	145.216	141.775	157.33	179.472	170.445	0.999874	0.000125987
ENSMUSG00000030218	Mgp	598	6	136872436	136875805	-1	4416	2995	2757	4276	4300	3288	192.406	134.894	132.771	223.662	174.16	155.467	168.893	0.999873	0.000127405
ENSMUSG00000057863	Rpl36	404	17	56613395	56614243	1	2042	289	2300	1795	2341	5986	131.694	19.267	163.951	138.976	140.346	418.951	168.864	0.999873	0.000127432
ENSMUSG00000022587	Ly6e	2301	15	74955051	74959905	1	10480	12827	15788	13049	17813	14400	118.669	150.143	197.596	177.385	187.5	176.951	168.041	0.999872	0.000128198
ENSMUSG00000026249	Serpine2	3830	1	79794197	79858696	-1	30700	21800	21383	19361	25220	21087	208.848	153.305	160.782	158.119	159.488	155.677	166.037	0.99987	0.000130098
ENSMUSG00000029223	Uchl1	1616	5	66676098	66687231	1	12724	9398	8957	8266	10729	8734	205.151	156.636	159.621	159.996	160.805	152.82	165.838	0.99987	0.000130289
ENSMUSG00000001025	S100a6	719	3	90612894	90614414	1	4730	3179	3699	4585	4732	5016	171.405	119.086	148.157	199.465	159.403	197.259	165.796	0.99987	0.00013033
ENSMUSG00000003380	Rabac1	875	7	24969750	24972728	-1	6195	763	6149	5275	6947	6270	184.47	23.4863	202.378	188.569	192.296	202.613	165.635	0.99987	0.000130485
ENSMUSG00000016319	Slc25a5	1646	X	36795651	36798807	1	11972	7008	9647	9475	11437	9645	189.508	114.673	168.784	180.055	168.292	165.684	164.499	0.999868	0.000131592
ENSMUSG00000062380	Tubb3	1868	8	123411424	123422015	1	14062	10753	10109	9613	12921	9784	196.138	155.042	155.847	160.967	167.533	148.097	163.938	0.999868	0.000132146
ENSMUSG00000069372	Ctxn3	1472	18	57468486	57478134	1	11242	9838	7859	6710	9172	7822	198.988	180.01	153.754	142.584	150.917	150.251	162.751	0.999867	0.000133331
ENSMUSG00000054619	Mettl7a1	1883	15	100304817	100314348	1	12767	13857	9710	8890	11388	10459	176.657	198.206	148.504	147.675	146.48	157.054	162.429	0.999866	0.000133656
ENSMUSG00000069516	Lyz2	1266	10	117277334	117282274	-1	5691	7358	6889	7140	10314	7615	117.124	156.539	156.708	176.409	197.322	170.077	162.363	0.999866	0.000133723
ENSMUSG00000026678	Rgs5	4549	1	169655501	169695813	1	32649	36281	23322	20668	25216	22946	187.002	214.813	147.645	142.115	134.258	142.626	161.41	0.999865	0.000134695
ENSMUSG00000027712	Anxa5	1678	3	36448925	36475843	-1	11198	11075	8382	8831	10509	9036	173.876	177.766	143.855	164.617	151.688	152.262	160.677	0.999865	0.000135451
ENSMUSG00000036751	Cox6b1	505	7	30616974	30626151	-1	3416	1933	2872	2715	3496	3241	176.245	103.095	163.78	168.165	167.672	181.466	160.071	0.999864	0.000136083
ENSMUSG00000012848	Rps5	1734	7	12922290	12926686	1	10474	5711	10624	9421	13196	10805	157.382	88.7076	176.444	169.943	184.321	176.191	158.831	0.999863	0.000137392
ENSMUSG00000062933	Gm10123	736	9	96895617	96896352	1	4681	6391	3196	3846	3795	3521	165.711	233.878	125.054	163.451	124.886	135.268	158.041	0.999862	0.000138239
ENSMUSG00000028618	Tmem59	2056	4	107178399	107200996	1	15121	7057	11881	11157	13741	11960	191.623	92.4474	166.417	169.738	161.874	164.481	157.764	0.999861	0.000138539
ENSMUSG00000045394	Epcam	2040	17	87635979	87651106	1	13461	12451	10576	10306	13031	10198	171.925	164.389	149.3	158.021	154.714	141.349	156.616	0.99986	0.000139792
ENSMUSG00000047531	Rtp2	2421	16	23925548	23930787	-1	17136	18470	11642	10546	13901	11390	184.419	205.48	138.484	136.254	139.07	133.026	156.122	0.99986	0.000140338
ENSMUSG00000023011	Faim2	4520	15	99497005	99528017	-1	34342	23208	23357	22040	28594	23299	197.96	138.292	148.815	152.521	153.221	145.749	156.093	0.99986	0.000140371
ENSMUSG00000001525	Tubb5	3322	17	35833926	35838306	-1	23705	21186	17523	15572	20060	15716	185.922	171.77	151.907	146.623	146.256	133.767	156.041	0.99986	0.000140429
ENSMUSG00000048076	Arf1	2089	11	59211412	59228270	-1	13165	10658	11606	10312	13440	11086	164.2	137.415	159.997	154.405	155.827	150.053	153.649	0.999857	0.000143133
ENSMUSG00000034437	Gm9761	342	3	116561085	116561426	-1	2655	1085	1793	1716	1948	2274	202.269	85.4479	150.981	156.945	137.957	188.006	153.601	0.999857	0.000143189
ENSMUSG00000029059	2810405K02Rik	1027	4	154895504	154899135	-1	7904	3739	5298	5102	6240	6241	200.525	98.0579	148.563	155.391	147.162	171.827	153.588	0.999857	0.000143205
ENSMUSG00000078193	Gm2000	445	1	156366040	156366484	1	1935	5125	1769	2083	2284	1770	113.295	310.193	114.482	146.415	124.313	112.466	153.527	0.999857	0.000143274
ENSMUSG00000026817	Ak1	2793	2	32621758	32646805	1	19667	17579	13694	13622	15729	12860	183.467	169.52	141.198	152.555	136.399	130.19	152.221	0.999855	0.000144796
ENSMUSG00000052727	Mtap1b	11852	13	99421464	99516602	-1	82010	103330	51287	47019	62072	50802	180.288	234.819	124.619	124.09	126.849	121.199	151.977	0.999855	0.000145084
ENSMUSG00000020048	Hsp90b1	4032	10	86690209	86705509	-1	22820	31834	17547	18770	23545	19445	147.464	212.651	125.329	145.613	141.436	136.363	151.476	0.999854	0.000145678
ENSMUSG00000027248	Pdia3	3139	2	121413775	121438687	1	18723	22060	15208	15000	18405	14687	155.409	189.283	139.524	149.471	142.012	132.297	151.333	0.999854	0.000145849
ENSMUSG00000047139	Cd24a	1813	10	43579169	43584262	1	5778	10852	11386	8745	12696	10181	83.0369	161.217	180.859	150.875	169.61	158.782	150.73	0.999853	0.000146571
ENSMUSG00000000088	Cox5a	690	9	57521232	57532424	1	5425	451	4113	4160	5221	3290	204.853	17.6046	171.663	188.582	183.268	134.82	150.132	0.999853	0.000147295
ENSMUSG00000055839	Tceb2	508	17	23824740	23829109	-1	3268	1708	2773	2245	3121	3501	167.614	90.557	157.201	138.232	148.803	194.866	149.545	0.999852	0.000148011
ENSMUSG00000079037	Prnp	2343	2	131909928	131938429	1	16132	15301	11125	10146	12649	11148	179.394	175.892	136.74	135.45	130.757	134.534	148.794	0.999851	0.000148938
ENSMUSG00000017723	Wfdc2	1140	2	164562413	164568510	1	5828	7175	5151	6149	5829	6649	133.201	169.518	130.123	168.716	123.843	164.915	148.386	0.999851	0.000149446
ENSMUSG00000032324	Tspan3	1728	9	56135885	56161070	-1	12439	6927	9213	8591	10956	7999	187.557	107.969	153.541	155.509	153.564	130.888	148.171	0.99985	0.000149715
ENSMUSG00000005610	Eif4g2	9931	7	111067985	111083030	-1	65397	59118	47568	43414	59957	47360	171.576	160.334	137.94	136.739	146.227	134.843	147.943	0.99985	0.000150001
ENSMUSG00000067719	Gm10221	422	5	24581458	24581879	-1	2327	2582	1926	2134	2118	2485	143.673	164.794	131.435	158.175	121.561	166.503	147.69	0.99985	0.00015032
ENSMUSG00000016349	Eef1a2	2084	2	181147653	181157014	-1	14244	14300	9603	8717	12171	8640	178.084	184.814	132.702	130.835	141.452	117.226	147.519	0.999849	0.000150537
ENSMUSG00000030122	Ptms	1319	6	124913681	124917946	-1	8192	8666	6208	6413	7206	5437	161.822	176.959	135.542	152.08	132.322	116.553	145.879	0.999847	0.00015264
ENSMUSG00000053931	Cnn3	2003	3	121426541	121458205	1	12517	11152	9165	9421	11905	9807	162.821	149.958	131.771	147.12	143.956	138.441	145.678	0.999847	0.000152903
ENSMUSG00000021939	Ctsb	4739	14	63122462	63145919	1	30453	23442	23080	21616	27606	24244	167.431	133.231	140.255	142.674	141.091	144.652	144.889	0.999846	0.000153938
ENSMUSG00000027895	Kcnc4	3013	3	107438303	107458898	-1	20142	16445	14027	13510	18938	12628	174.179	147.005	134.071	140.253	152.236	118.507	144.375	0.999845	0.00015462
ENSMUSG00000025035	Arl3	822	19	46531109	46573085	-1	4626	6008	3235	3447	4182	4390	146.631	196.859	113.337	131.167	123.223	151.008	143.704	0.999844	0.000155518
ENSMUSG00000075700	2810407C02Rik	3436	3	58576636	58593133	1	23954	15217	16895	16011	19300	16474	181.642	119.282	141.603	145.754	136.046	135.567	143.316	0.999844	0.000156043
ENSMUSG00000007891	Ctsd	2519	7	142371148	142388038	-1	14057	14999	11960	11346	14110	12186	145.397	160.373	136.732	140.887	135.669	136.786	142.641	0.999843	0.000156962
ENSMUSG00000053279	Aldh1a1	2053	19	20601961	20643462	1	10898	18109	8597	7074	9976	9531	138.309	237.576	120.594	107.778	117.692	131.268	142.203	0.999842	0.000157564
ENSMUSG00000030897	Cnga4	2480	7	105404568	105408738	1	16036	13195	10668	10975	14595	11637	168.475	143.303	123.879	138.423	142.539	132.678	141.55	0.999842	0.00015847
ENSMUSG00000035473	Galm	2476	17	80127471	80185101	1	15001	12527	11507	10311	14462	13099	157.856	136.268	133.838	130.258	141.468	149.588	141.546	0.999842	0.000158475
ENSMUSG00000047905	Gm8566	465	6	67205619	67206083	1	2433	3892	1877	1870	2485	1880	136.327	225.433	116.246	125.79	129.436	114.318	141.258	0.999841	0.000158878
ENSMUSG00000054452	Aes	1411	10	81559494	81566362	1	8489	5513	7653	6862	8657	6415	156.755	105.235	156.197	152.118	148.601	128.552	141.243	0.999841	0.000158899
ENSMUSG00000081406	Gm13654	821	2	75191034	75191854	-1	3802	5556	3996	3188	5035	3835	120.659	182.271	140.168	121.459	148.538	132.078	140.862	0.999841	0.000159434
ENSMUSG00000059195	Gm12715	1893	4	103563336	103565228	1	10739	8848	8698	9397	10337	10110	147.81	125.89	132.323	155.272	132.259	151.011	140.761	0.99984	0.000159577
ENSMUSG00000003477	Inmt	1600	6	55170626	55175043	-1	10715	6568	8135	7360	8583	7758	174.487	110.563	146.422	143.884	129.927	137.1	140.397	0.99984	0.000160093
ENSMUSG00000019818	Cd164	2830	10	41519500	41531042	1	15896	11596	14402	13745	16488	14407	146.35	110.362	146.556	151.92	141.112	143.945	140.041	0.999839	0.000160601
ENSMUSG00000007907	4931407G18Rik	1492	5	87979451	87981543	1	5	24	16134	6364	13580	9161	0.0873157	0.433252	311.416	133.419	220.451	173.613	139.903	0.999839	0.000160798
ENSMUSG00000034088	Hdlbp	6345	1	93405940	93478808	-1	34141	39607	29404	24970	36222	28091	140.196	168.127	133.457	123.096	138.268	125.183	138.055	0.999837	0.00016349
ENSMUSG00000050708	Ftl1	1340	7	45457944	45459884	-1	8140	5811	6509	5981	7146	6817	158.274	116.8	139.887	139.613	129.163	143.846	137.931	0.999836	0.000163674
ENSMUSG00000015656	Hspa8	4156	9	40800984	40805200	1	19791	34206	14268	16116	23292	18468	124.075	221.679	98.8679	121.294	135.741	125.647	137.884	0.999836	0.000163743
ENSMUSG00000026864	Hspa5	3513	2	34771970	34776531	1	16233	19892	15402	15980	20885	17333	120.396	152.51	126.26	142.283	143.992	139.509	137.492	0.999836	0.000164326
ENSMUSG00000026473	Glul	3329	1	153899944	153909723	1	19709	22037	14006	12902	17861	13638	154.256	178.294	121.162	121.227	129.949	115.836	136.787	0.999835	0.000165384
ENSMUSG00000021087	Rtn1	4003	12	72211752	72409054	-1	25628	18517	17098	17235	22462	18093	166.809	124.59	123.006	134.673	135.908	127.801	135.465	0.999833	0.000167406
ENSMUSG00000026185	Igfbp5	6006	1	72857932	72874884	-1	32918	42807	24052	22476	30279	26064	142.804	191.967	115.328	117.055	122.106	122.705	135.328	0.999832	0.000167618
ENSMUSG00000030654	Arl6ip1	2134	7	118118891	118129625	-1	13863	8706	10306	9113	11252	9933	169.26	109.881	139.08	133.574	127.708	131.612	135.186	0.999832	0.000167839
ENSMUSG00000000346	Dazap2	1826	15	100615628	100620731	1	10300	10325	7891	7617	9282	8012	146.97	152.295	124.451	130.479	123.118	124.065	133.563	0.99983	0.000170395
ENSMUSG00000016427	Ndufa1	419	X	37187588	37191163	-1	2427	874	1901	1968	2171	2779	150.92	56.1817	130.658	146.915	125.495	187.535	132.951	0.999829	0.000171379
ENSMUSG00000020953	Coch	2683	12	51593341	51605773	1	15600	13035	10658	11123	14950	12089	151.494	130.854	114.399	129.675	134.959	127.402	131.464	0.999826	0.000173813
ENSMUSG00000084349	Rpl3-ps1	1293	X	13202546	13203838	1	7041	2442	6850	6049	7865	6817	141.882	50.868	152.567	146.333	147.327	149.074	131.342	0.999826	0.000174016
ENSMUSG00000022037	Clu	3438	14	65968483	65981548	1	16117	17587	14719	17810	18758	12850	122.143	137.779	123.294	162.037	132.148	105.683	130.514	0.999825	0.000175402
ENSMUSG00000061848	Gm5805	456	15	81972390	81972845	1	2097	205	3196	1568	3402	2594	119.819	12.1084	201.841	107.557	180.697	160.847	130.478	0.999825	0.000175463
ENSMUSG00000051695	Pcbp1	1673	6	86524499	86526171	-1	9422	6779	7749	7279	9496	7085	146.737	109.136	133.388	136.092	137.476	119.744	130.429	0.999824	0.000175546
ENSMUSG00000026833	Olfm1	3553	2	28192992	28230736	1	21505	19280	14989	13578	19049	13244	157.701	146.154	121.491	119.535	129.855	105.398	130.022	0.999824	0.000176235
ENSMUSG00000041062	Mslnl	2628	17	25736040	25748330	1	17293	11284	11443	10860	13619	10301	171.45	115.647	125.396	129.259	125.517	110.831	129.683	0.999823	0.000176814
ENSMUSG00000044217	Aqp5	1667	15	99590849	99594829	1	7792	5784	9184	7992	9187	6875	121.788	93.4524	158.659	149.96	133.481	116.613	128.992	0.999822	0.000178005
ENSMUSG00000091269	Gm6682	297	12	4782215	4782511	1	1376	2728	1083	943	1033	1204	120.713	247.392	105.012	99.3142	84.2413	114.625	128.55	0.999821	0.000178776
ENSMUSG00000027447	Cst3	1266	2	148871722	148875692	-1	7716	2450	5719	5730	7312	6439	158.8	52.1231	130.093	141.572	139.889	143.811	127.715	0.99982	0.000180247
ENSMUSG00000026688	Mgst3	1097	1	167371966	167393841	-1	6593	3197	4943	4431	5571	5800	156.591	78.4935	129.763	126.343	123.001	149.496	127.281	0.999819	0.00018102
ENSMUSG00000074486	Bglap2	471	3	88377736	88378699	-1	2188	2886	1675	2029	2268	2028	121.037	165.034	102.415	134.746	116.628	121.746	126.934	0.999818	0.000181643
ENSMUSG00000006932	Ctnnb1	5099	9	120929216	120960507	1	28064	19465	21822	21149	29002	22257	143.402	102.818	123.247	129.736	137.76	123.421	126.731	0.999818	0.00018201
ENSMUSG00000081485	Gm12338	387	11	75599641	75600027	-1	2384	155	2298	1554	1940	2298	160.504	10.7874	171.004	125.602	121.415	167.899	126.202	0.999817	0.000182971
ENSMUSG00000024646	Cyb5	2143	18	84851338	84880401	1	12095	7058	9429	8847	10374	10912	147.053	88.7069	126.71	129.131	117.248	143.976	125.471	0.999816	0.000184315
ENSMUSG00000030120	Mlf2	1533	6	124931388	124936138	1	8323	7999	6243	5790	7599	6244	141.459	140.537	117.279	118.139	120.059	115.167	125.44	0.999816	0.000184372
ENSMUSG00000082329	Gm14287	117	2	157528869	157528985	-1	617	1113	330	381	356	421	137.401	256.216	81.2262	101.858	73.6963	101.743	125.357	0.999815	0.000184526
ENSMUSG00000028149	Rap1gds1	3663	3	138925906	139075199	-1	22264	16747	14627	14102	18738	14355	158.364	123.14	114.997	120.42	123.899	110.809	125.272	0.999815	0.000184685
ENSMUSG00000082209	Eif4a-ps4	1739	1	60703918	60705656	1	8859	8717	7308	6487	8414	7706	132.732	135.01	121.023	116.681	117.188	125.296	124.655	0.999814	0.000185837
ENSMUSG00000060214	Gm8203	861	6	116173634	116174494	1	4975	1231	4001	3700	4515	4933	150.55	38.5081	133.824	134.417	127.009	162	124.385	0.999814	0.000186346
ENSMUSG00000002190	Clgn	4025	8	83389867	83428552	1	24152	23008	15134	14130	18164	15178	156.343	153.961	108.282	109.808	109.302	106.624	124.053	0.999813	0.000186974
ENSMUSG00000031812	Map1lc3b	1712	8	121590468	121598047	1	8997	8769	6926	6748	8486	6610	136.926	137.957	116.506	123.29	120.055	109.171	123.984	0.999813	0.000187106
ENSMUSG00000041571	Sepw1	736	7	15917208	15922402	-1	3866	4391	2927	2964	3175	2589	136.86	160.688	114.528	125.967	104.483	99.4632	123.665	0.999812	0.000187715
ENSMUSG00000090841	Myl6	665	10	128490860	128493875	-1	2811	5712	1981	2361	2873	2129	110.136	231.347	85.7888	111.053	104.639	90.5237	122.248	0.99981	0.000190466
ENSMUSG00000080776	Gm12174	813	11	46727818	46728630	1	3928	1563	4063	3265	4521	4345	125.884	51.7805	143.921	125.617	134.687	151.115	122.167	0.999809	0.000190625
ENSMUSG00000038150	Ormdl3	2184	11	98581256	98587368	-1	12550	6304	9287	9270	11259	9671	149.721	77.743	122.459	132.765	124.861	125.207	122.126	0.999809	0.000190707
ENSMUSG00000037419	Endod1	4470	9	14353990	14381242	-1	25576	20304	17457	16369	22629	17656	149.079	122.341	112.468	114.544	122.614	111.685	122.122	0.999809	0.000190715
ENSMUSG00000059534	Uqcr10	584	11	4701973	4704342	-1	2661	2058	2317	2216	2881	3390	118.72	94.914	114.257	118.69	119.485	164.133	121.7	0.999808	0.000191551
ENSMUSG00000078812	Eif5a	2377	11	69916714	69921958	-1	11774	8906	10111	9659	11625	11039	129.058	100.914	122.499	127.104	118.453	131.313	121.557	0.999808	0.000191836
ENSMUSG00000023150	Ivns1abp	5037	1	151344498	151364445	1	29951	21055	20009	19394	25300	18720	154.928	112.585	114.399	120.435	121.655	105.085	121.515	0.999808	0.00019192
ENSMUSG00000078238	Gm12854	297	4	116067268	116067564	1	1048	2214	960	1311	1085	1220	91.9382	200.779	93.0856	138.071	88.4819	116.148	121.417	0.999808	0.000192114
ENSMUSG00000022354	Ndufb9	651	15	58933810	58939489	1	3144	2925	2623	2508	3160	2927	125.833	121.016	116.034	120.504	117.568	127.131	121.347	0.999808	0.000192254
ENSMUSG00000024610	Cd74	1410	18	60803848	60812646	1	4581	6069	5119	6549	10020	5219	84.6511	115.93	104.552	145.282	172.119	104.659	121.199	0.999807	0.000192552
ENSMUSG00000062353	Gm15772	519	5	3236389	3236907	1	2054	3329	1797	2042	2084	2393	103.116	172.76	99.7123	123.068	97.2549	130.372	121.047	0.999807	0.000192857
ENSMUSG00000035530	Eif1	2098	11	100319885	100322096	1	11783	6231	8073	8949	10941	9312	146.333	79.9926	110.815	133.421	126.309	125.501	120.395	0.999806	0.000194179
ENSMUSG00000029649	Pomp	734	5	147860628	147875778	1	3479	4034	2726	2685	3200	3079	123.495	148.026	106.954	114.421	105.593	118.61	119.516	0.999804	0.000195987
ENSMUSG00000028111	Ctsk	1482	3	95499286	95509362	1	6612	8753	5128	5497	5888	6766	116.245	159.077	99.6478	116.02	96.2279	129.09	119.385	0.999804	0.000196261
ENSMUSG00000020097	Sgpl1	6143	10	61098642	61147703	-1	35002	25010	23883	22534	31174	23152	148.458	109.656	111.963	114.74	122.912	106.565	119.049	0.999803	0.000196962
ENSMUSG00000003585	Sec14l2	3505	11	4097039	4123415	-1	17688	17769	12118	11751	17272	15096	131.487	136.544	99.5659	104.868	119.354	121.782	118.933	0.999803	0.000197205
ENSMUSG00000063856	Gpx1	1041	9	108339080	108340338	1	4853	2825	5006	4331	5344	4636	121.465	73.0913	138.487	130.135	124.336	125.922	118.906	0.999803	0.000197262
ENSMUSG00000014769	Psmb1	1036	17	15475721	15498276	-1	5215	3742	4215	3999	4682	5030	131.155	97.2841	117.167	120.739	109.459	137.283	118.848	0.999803	0.000197384
ENSMUSG00000019210	Atp6v1e1	1203	6	120795245	120822685	-1	6535	4478	4793	4769	5505	5156	141.537	100.257	114.739	123.999	110.834	121.187	118.759	0.999802	0.000197572
ENSMUSG00000079554	Aox3l1	4776	1	58278326	58379264	1	25191	24817	17760	16136	22750	17987	137.427	139.953	107.089	105.679	115.371	106.488	118.668	0.999802	0.000197763
ENSMUSG00000049422	Chchd10	939	10	75935573	75937725	1	5237	2783	4451	4298	5100	2510	145.314	79.8262	136.509	143.172	131.548	75.5816	118.658	0.999802	0.000197783
ENSMUSG00000030057	Cnbp	2536	6	87842615	87851106	-1	12654	11557	10209	9393	12353	9641	130.008	122.742	115.932	115.854	117.979	107.493	118.335	0.999802	0.000198469
ENSMUSG00000026728	Vim	2335	2	13573927	13582826	1	12334	9617	8808	9282	10622	9512	137.629	110.93	108.632	124.34	110.179	115.184	117.816	0.9998	0.000199578
ENSMUSG00000037072	Sep15	2104	3	144570304	144597680	1	9725	10765	8759	7344	9185	8429	120.43	137.805	119.888	109.18	105.734	113.276	117.719	0.9998	0.000199786
ENSMUSG00000001348	Acp5	1612	9	22126731	22135746	-1	7609	6256	5922	6566	6976	7888	122.985	104.527	105.796	127.407	104.815	138.36	117.315	0.999799	0.000200658
ENSMUSG00000018567	Gabarap	1844	11	69991143	69994951	1	8361	7703	7653	7124	8825	7459	118.138	112.511	119.519	120.842	115.914	114.374	116.883	0.999798	0.000201599
ENSMUSG00000020321	Mdh1	2567	11	21556787	21572367	-1	13720	7881	10650	10291	12770	10252	139.258	82.69	119.479	125.397	120.489	112.925	116.706	0.999798	0.000201987
ENSMUSG00000083840	Gm15459	2078	5	5781530	5783607	-1	9625	7511	7044	7953	10782	9835	120.683	97.3531	97.6206	119.713	125.671	133.825	115.811	0.999796	0.00020397
ENSMUSG00000032216	Nedd4	5278	9	72662557	72749842	1	24113	27602	20007	17817	24190	20344	119.035	140.854	109.164	105.59	111.006	108.987	115.773	0.999796	0.000204056
ENSMUSG00000003657	Calb2	1430	8	110142539	110168206	-1	7810	6705	5175	4983	6433	5203	142.3	126.288	104.218	108.996	108.958	102.879	115.606	0.999796	0.000204429
ENSMUSG00000025651	Uqcrc1	1655	9	108936648	108949640	1	8133	5476	6521	6500	8206	6991	128.04	89.1175	113.471	122.849	120.092	119.44	115.501	0.999795	0.000204665
ENSMUSG00000003500	Impdh1	3294	6	29200434	29216364	-1	17882	12855	12632	12050	16141	11402	141.444	105.111	110.437	114.425	118.683	97.8736	114.662	0.999793	0.00020657
ENSMUSG00000022450	Ndufa6	560	15	82350139	82354291	-1	2488	1752	2184	2120	2485	2934	115.759	84.2643	112.314	118.414	107.478	148.143	114.395	0.999793	0.000207182
ENSMUSG00000063015	Ccni	3303	5	93181933	93206495	-1	18364	13501	13558	11892	14950	10422	144.861	110.092	118.21	112.617	109.626	89.2176	114.104	0.999792	0.000207855
ENSMUSG00000020402	Vdac1	2620	11	52360860	52389397	1	13156	11075	9841	9634	12016	9729	130.832	113.852	108.17	115.017	111.081	104.997	113.991	0.999792	0.000208116
ENSMUSG00000053565	Eif3k	773	7	28971373	28981814	-1	3273	3650	2828	2802	3674	3003	110.321	127.178	105.358	113.382	115.117	109.846	113.534	0.999791	0.000209183
ENSMUSG00000072692	Gm13826	683	5	115102922	115110268	-1	2542	4130	1939	2340	3057	2975	96.972	162.865	81.757	107.165	108.407	123.161	113.388	0.99979	0.000209526
ENSMUSG00000027602	Map1lc3a	1181	2	155276297	155278073	1	7077	1974	5402	4903	5905	3998	156.132	45.0189	131.726	129.858	121.102	95.7196	113.259	0.99979	0.000209828
ENSMUSG00000047026	Acsm4	2154	7	119690026	119714567	1	13387	6216	11490	6844	6844	8334	161.931	77.7254	153.618	99.3849	76.9565	109.4	113.169	0.99979	0.000210041
ENSMUSG00000029273	Sult1d1	2459	5	87554645	87569027	-1	14789	8401	9784	9021	9728	9090	156.701	92.0174	114.584	114.75	95.8178	104.523	113.066	0.99979	0.000210286
ENSMUSG00000036299	BC031181	1047	18	75005900	75009933	1	5185	4074	3849	3755	4532	4250	129.031	104.803	105.869	112.181	104.839	114.776	111.916	0.999787	0.000213038
ENSMUSG00000022312	Eif3h	1253	15	51786558	51865481	-1	5189	6887	4516	4072	5283	4771	107.901	148.039	103.794	101.651	102.12	107.663	111.861	0.999787	0.000213172
ENSMUSG00000060126	Tpt1	2380	14	75845093	75848525	1	10799	600	10663	10381	15132	10441	118.222	6.79003	129.024	136.433	153.993	124.043	111.417	0.999786	0.000214254
ENSMUSG00000071528	Usmg5	341	19	47083471	47090625	-1	1654	775	1176	1159	1334	2176	126.378	61.2132	99.3164	106.313	94.7508	180.432	111.4	0.999786	0.000214296
ENSMUSG00000031375	Bgn	3563	X	73483602	73495933	1	16349	15115	12838	12254	16024	14301	119.555	114.259	103.765	107.577	108.927	113.49	111.262	0.999785	0.000214636
ENSMUSG00000032383	Ppib	960	9	66060169	66066629	1	4130	3595	3828	3384	4428	3975	112.091	100.861	114.833	110.259	111.717	117.078	111.14	0.999785	0.000214936
ENSMUSG00000021728	Emb	2253	13	117220625	117274098	1	10161	11786	7850	7555	9356	8048	117.508	140.897	100.341	104.889	100.58	101.003	110.87	0.999784	0.000215605
ENSMUSG00000040731	Eif4h	2425	5	134619880	134639348	-1	11873	6451	9969	9288	11538	9477	127.567	71.6495	118.388	119.803	115.239	110.501	110.525	0.999784	0.000216463
ENSMUSG00000046341	Gm11223	971	4	69925201	69926171	-1	5003	5129	3189	2759	3226	4165	134.246	142.269	94.5808	88.8768	80.4686	121.284	110.288	0.999783	0.000217056
ENSMUSG00000094392	RP24-281K23.1	136	3	86672033	86672168	-1	570	1185	385	385	363	390	109.201	234.681	81.5248	88.5478	64.6471	81.0838	109.948	0.999782	0.000217913
ENSMUSG00000002588	Pon1	2898	6	5168090	5193946	-1	15392	9396	11077	9714	12449	11587	138.385	87.3258	110.076	104.847	104.044	113.053	109.622	0.999781	0.00021874
ENSMUSG00000084093	Gm16418	171	1	166431705	166431875	-1	747	371	732	633	762	807	113.819	58.4353	123.277	115.788	107.929	133.44	108.782	0.999779	0.000220898
ENSMUSG00000009927	Rps25	683	9	44407714	44410405	1	2362	4463	2216	2497	2573	2106	90.1053	175.996	93.4366	114.355	91.2432	87.1858	108.72	0.999779	0.000221057
ENSMUSG00000020581	Agr2	1291	12	35992907	36004087	1	5505	5906	4648	4817	5016	4649	111.102	123.215	103.683	116.71	94.105	101.822	108.44	0.999778	0.000221789
ENSMUSG00000092341	Malat1	6982	19	5795690	5802671	-1	28610	46855	16557	31992	28136	12993	106.765	180.748	68.292	143.324	97.6031	52.6184	108.225	0.999778	0.00022235
ENSMUSG00000049382	Krt8	1805	15	101996711	102004342	-1	7767	5766	6559	6481	7838	8217	112.116	86.039	104.647	112.311	105.174	128.719	108.168	0.999777	0.000222501
ENSMUSG00000040562	Gstm2	1679	3	107981702	107986453	-1	7595	7494	5848	5048	6820	7015	117.861	120.216	100.305	94.0426	98.3818	118.137	108.157	0.999777	0.000222529
ENSMUSG00000039262	Prrc2b	11262	2	32151082	32234537	1	57518	49319	38999	33177	49275	38735	133.07	117.95	99.7254	92.1462	105.972	97.2515	107.686	0.999776	0.000223774
ENSMUSG00000026879	Gsn	2977	2	35279663	35307892	1	13431	11584	9863	11022	12870	11333	117.55	104.804	95.4109	115.808	104.708	107.64	107.653	0.999776	0.00022386
ENSMUSG00000080848	Gm9385	472	9	116040593	116041064	-1	2170	1056	1968	1716	1891	2254	119.787	60.2587	120.075	113.719	97.0355	135.027	107.65	0.999776	0.000223869
ENSMUSG00000086922	Gm13835	685	6	31141979	31142663	-1	3346	2458	2430	2369	2867	2657	127.27	96.6471	102.161	108.176	101.372	109.675	107.55	0.999776	0.000224135
ENSMUSG00000006333	Rps9	2526	7	3703993	3706901	1	10642	10022	9046	8472	10839	10419	109.769	106.861	103.131	104.908	103.929	116.627	107.538	0.999776	0.000224168
ENSMUSG00000056665	4930572J05Rik	1488	15	74721234	74724373	1	7942	3804	6099	5518	7595	4165	139.065	68.855	118.038	115.994	123.625	79.1444	107.454	0.999776	0.000224392
ENSMUSG00000025503	Taldo1	1998	7	141392199	141402968	1	9053	6881	7311	6968	8525	8119	118.056	92.7585	105.378	109.086	103.343	114.899	107.253	0.999775	0.000224928
ENSMUSG00000056851	Pcbp2	2868	15	102470632	102500059	1	13332	11709	10215	9763	12786	9593	121.118	109.961	102.572	106.478	107.978	94.5765	107.114	0.999775	0.000225303
ENSMUSG00000031708	Tecr	1334	8	83571700	83594491	-1	5768	7065	4422	4193	5263	4613	112.658	142.644	95.462	98.3162	95.5562	97.7768	107.069	0.999775	0.000225424
ENSMUSG00000017707	Serinc3	3840	2	163623272	163645131	-1	18209	12614	14935	13130	16387	14571	123.551	88.4747	112.006	106.952	103.359	107.292	106.939	0.999774	0.000225773
ENSMUSG00000007815	Rhoa	2126	9	108306205	108337939	1	9851	8168	7851	7171	8694	7989	120.728	103.479	106.348	105.505	99.0462	106.252	106.893	0.999774	0.000225898
ENSMUSG00000044287	Nrn1l	617	8	105893567	105895023	1	2832	1253	2184	2059	3180	2943	119.591	54.697	101.938	104.382	124.831	134.869	106.718	0.999774	0.000226372
ENSMUSG00000031927	1700012B09Rik	679	9	14758200	14771030	-1	3208	2410	2238	2254	2899	2798	123.099	95.5972	94.9201	103.834	103.409	116.516	106.229	0.999772	0.000227705
ENSMUSG00000058492	Scp2-ps2	432	9	123307508	123307939	-1	1965	1321	1718	1398	1916	1687	118.514	82.3601	114.527	101.223	107.422	110.418	105.744	0.999771	0.000229044
ENSMUSG00000070473	Cldn3	1263	5	134986214	134987476	1	5951	2850	5102	4673	6021	4588	122.766	60.777	116.334	115.731	115.464	102.714	105.631	0.999771	0.000229358
ENSMUSG00000028367	Txn1	1051	4	57943373	57956411	-1	5270	1896	4175	3765	4249	4755	130.647	48.5885	114.399	112.052	97.9186	127.925	105.255	0.99977	0.000230408
ENSMUSG00000036292	Gramd1c	3627	16	43980350	44027945	-1	18969	12738	11934	11623	15464	12969	136.266	94.5913	94.7559	100.237	103.266	101.104	105.037	0.999769	0.000231021
ENSMUSG00000032330	Cox7a2	754	9	79755241	79759853	-1	3452	748	2969	2587	3847	3669	119.286	26.7195	113.398	107.32	123.575	137.589	104.648	0.999768	0.000232121
ENSMUSG00000083992	Gm11478	599	11	86630428	86631026	-1	2328	2028	2278	1918	3161	2066	101.262	91.1882	109.52	100.156	127.814	97.524	104.578	0.999768	0.000232321
ENSMUSG00000039542	Ncam1	3899	9	49504361	49798922	-1	19307	21213	12656	10659	14866	11074	129.019	146.537	93.4784	85.5104	92.3469	80.3081	104.533	0.999768	0.000232448
ENSMUSG00000074483	Bglap	618	3	88383501	88384464	-1	2796	699	2458	2168	3086	2901	117.88	30.464	114.541	109.73	120.945	132.729	104.382	0.999767	0.00023288
ENSMUSG00000021379	Id4	1660	13	48261427	48264036	1	8969	7616	5701	5499	6153	4066	140.776	123.571	98.9033	103.617	89.776	69.2576	104.317	0.999767	0.000233066
ENSMUSG00000030096	Slc6a6	6169	6	91684067	91759063	1	26547	25435	20041	21468	26990	20183	112.122	111.049	93.5562	108.851	105.967	92.508	104.009	0.999766	0.000233951
ENSMUSG00000083327	Vcp-rs	2406	X	104345829	104348234	-1	11556	6932	8690	8030	10772	8889	125.142	77.5998	104.014	104.394	108.438	104.464	104.009	0.999766	0.000233952
ENSMUSG00000032348	Gsta4	957	9	78191966	78209348	1	4194	4730	2999	2823	3587	3467	114.185	133.121	90.2469	92.2688	90.7822	102.435	103.84	0.999766	0.000234439
ENSMUSG00000035048	Anapc13	405	9	102626296	102634241	1	1452	1439	1149	1349	1449	2290	93.4121	95.6981	81.702	104.187	86.6552	159.878	103.589	0.999765	0.000235169
ENSMUSG00000031789	Cngb1	5024	8	95239045	95284181	-1	23617	22737	15134	14600	21390	17099	122.48	121.894	86.7505	90.899	103.12	96.2342	103.563	0.999765	0.000235244
ENSMUSG00000008540	Mgst1	2013	6	138140316	138156755	1	10504	5659	7774	6610	7524	7267	135.957	75.717	111.216	102.71	90.5287	102.075	103.034	0.999763	0.000236794
ENSMUSG00000020708	Psmc5	1394	11	106256154	106263120	1	5924	6420	4420	4417	5414	4784	110.724	124.042	91.3119	99.1107	94.0669	97.0368	102.716	0.999762	0.000237737
ENSMUSG00000053173	Rpl18-ps2	623	6	128313338	128313960	1	2324	1782	2152	2090	2455	3088	97.194	77.0402	99.4769	104.933	95.4431	140.151	102.373	0.999761	0.000238758
ENSMUSG00000069972	Gm10159	521	7	88530405	88530925	-1	2309	748	2006	1821	2419	2325	115.472	38.6689	110.882	109.327	112.455	126.181	102.164	0.999761	0.000239385
ENSMUSG00000026750	Psmb7	1214	2	38588036	38644087	-1	5507	4137	4187	3979	4980	4359	118.192	91.7835	99.3235	102.521	99.3555	101.526	102.117	0.99976	0.000239528
ENSMUSG00000034024	Cct2	1962	10	117050998	117063814	-1	8374	8328	6483	6031	7970	6756	111.205	114.325	95.1579	96.1493	98.3877	97.3641	102.098	0.99976	0.000239585
ENSMUSG00000037373	Ctbp1	2288	5	33247724	33275004	-1	10206	7985	8106	7527	10017	7396	116.223	93.9976	102.028	102.902	106.038	91.4006	102.098	0.99976	0.000239585
ENSMUSG00000001687	Ubl3	2668	5	148504631	148552789	-1	12517	8427	9167	8385	11864	9232	122.238	85.0717	98.9485	98.3044	107.703	97.8404	101.684	0.999759	0.000240838
ENSMUSG00000042406	Atf4	1724	15	80255184	80257540	1	6807	7676	5499	5289	7290	5860	102.875	119.921	91.8574	95.9604	102.417	96.11	101.523	0.999759	0.000241328
ENSMUSG00000051669	AU021092	1363	16	5211828	5222299	-1	5849	5604	4307	4167	5415	4967	111.809	110.739	91.0011	95.6277	96.2241	103.04	101.407	0.999758	0.000241685
ENSMUSG00000074129	Rpl13a	3034	7	45125558	45136231	-1	11359	7306	12147	10812	13078	12056	97.5474	64.8577	115.298	111.467	104.402	112.356	100.988	0.999757	0.000242975
ENSMUSG00000027500	Stmn2	1904	3	8509527	8561604	1	9472	8374	6273	5324	6776	6002	129.618	118.458	94.8803	87.4635	86.1961	89.1327	100.958	0.999757	0.000243067
ENSMUSG00000026457	Adipor1	5025	1	134415378	134433351	1	24158	16754	17687	16126	20784	15728	125.261	89.8008	101.365	100.38	100.178	88.5005	100.914	0.999757	0.000243203
ENSMUSG00000033916	Chmp2a	927	7	13032006	13034777	-1	3443	5563	2608	2631	3307	2926	96.7718	161.632	81.0206	88.7763	86.4044	89.2489	100.642	0.999756	0.000244048
ENSMUSG00000082454	Gm12183	2011	11	48751760	48753770	-1	8807	10663	5884	5815	7695	5456	114.106	142.812	84.2614	90.4469	92.6783	76.7133	100.17	0.999754	0.000245531
ENSMUSG00000049620	Prss33	1775	17	23833360	23836056	-1	8294	4688	6376	6018	7439	6035	121.747	71.1356	103.447	106.05	101.507	96.1362	100.004	0.999754	0.000246055
ENSMUSG00000030357	Fkbp4	2795	6	128429735	128438677	-1	10476	11181	9081	8863	11895	9681	97.6574	107.745	93.5664	99.187	103.078	97.9369	99.8617	0.999753	0.000246505
ENSMUSG00000002524	Puf60	1912	15	76070184	76080946	-1	8234	7085	6390	5884	7777	6461	112.206	99.8044	96.2456	96.2589	98.5157	95.5476	99.763	0.999753	0.000246819
ENSMUSG00000014294	Ndufa2	572	18	36742332	36744557	-1	2183	707	2116	2103	2721	2558	99.4372	33.2906	106.534	115	115.216	126.448	99.3211	0.999752	0.000248234
ENSMUSG00000081824	BC002163	319	16	42955631	42955949	1	890	2500	698	875	865	1098	72.6927	211.08	63.0134	85.7972	65.676	97.324	99.2639	0.999752	0.000248418
ENSMUSG00000005683	Cs	2828	10	128337832	128362479	1	12503	11338	9166	8187	11364	9025	115.193	107.983	93.3401	90.5527	97.3269	90.2352	99.1051	0.999751	0.000248931
ENSMUSG00000024248	Cox7a2l	1147	17	83501919	83514333	-1	3706	6837	3396	3276	4154	3527	84.1847	160.546	85.2653	89.338	87.7171	86.9461	98.9996	0.999751	0.000249273
ENSMUSG00000003410	Elavl3	5027	9	22015005	22052023	-1	24325	21896	15921	14637	18855	13694	126.077	117.315	91.2072	91.075	90.8446	77.0246	98.9239	0.99975	0.000249518
ENSMUSG00000096842	AC113480.1	78	13	111593534	111593611	-1	313	108	232	238	347	446	104.554	37.293	85.6567	95.4417	107.75	161.677	98.7287	0.99975	0.000250154
ENSMUSG00000000787	Ddx3x	5277	X	13280970	13294052	1	22276	19693	14750	15805	22605	18850	109.987	100.513	80.4957	93.6835	103.753	101.003	98.2391	0.999748	0.000251762
ENSMUSG00000029306	Ibsp	2068	5	104299171	104311469	1	7605	14435	4887	5391	5206	6707	95.8164	188.003	68.0549	81.5407	60.9726	91.7035	97.6818	0.999746	0.000253615
ENSMUSG00000002015	Bcap31	1219	X	73686178	73716175	-1	5211	3648	4106	3702	4761	4611	111.38	80.6026	97.0025	94.9923	94.5967	106.955	97.5882	0.999746	0.000253929
ENSMUSG00000020869	Lrrc59	3073	11	94629767	94645216	1	12784	10542	10524	9307	12295	9767	108.392	92.3971	98.6248	94.7334	96.9052	89.8684	96.8201	0.999743	0.000256531
ENSMUSG00000025868	Higd2a	648	13	54590207	54591158	1	2287	3341	1907	1768	2235	2190	91.9565	138.867	84.7507	85.3421	83.5379	95.5602	96.6691	0.999743	0.000257048
ENSMUSG00000056596	Trnp1	1654	4	133491100	133498550	-1	8402	5316	5862	4958	6481	4085	132.354	86.566	102.065	93.762	94.9047	69.8336	96.581	0.999743	0.000257351
ENSMUSG00000060591	Ifitm2	627	7	140954839	140955961	-1	2328	2191	1948	2104	2406	2222	96.7401	94.118	89.4724	104.962	92.9414	100.204	96.4064	0.999742	0.000257953
ENSMUSG00000084106	Gm6136	942	1	86908762	86909703	-1	3188	3884	3069	3138	3725	2828	88.1777	111.052	93.824	104.198	95.776	84.8861	96.3189	0.999742	0.000258256
ENSMUSG00000058603	Rpl28-ps1	496	1	128038527	128039022	1	1365	3452	1384	1213	1800	1262	71.7038	187.451	80.3567	76.4953	87.8966	71.9426	95.9743	0.999741	0.000259454
ENSMUSG00000015671	Psma2	944	13	14613242	14625671	1	3805	2720	3180	3003	3618	3455	105.02	77.6059	97.0114	99.5037	92.8278	103.487	95.9093	0.99974	0.000259681
ENSMUSG00000055302	Mrfap1	1648	5	36794867	36796772	-1	7602	3129	5910	5672	6875	5284	120.188	51.1383	103.276	107.655	101.041	90.6596	95.6596	0.999739	0.000260557
ENSMUSG00000074207	Adh1	2233	3	138260991	138290698	1	9819	7460	8579	6236	7370	7150	114.57	89.9804	110.641	87.3521	79.9392	90.5369	95.5032	0.999739	0.000261109
ENSMUSG00000035783	Acta2	1781	19	34241090	34255336	-1	6388	9197	4371	5808	6063	5346	93.4528	139.085	70.6781	102.004	82.4527	84.8737	95.4244	0.999739	0.000261387
ENSMUSG00000004655	Aqp1	2627	6	55336432	55348555	1	11111	6339	9431	8479	10901	8365	110.201	64.9918	103.387	100.958	100.505	90.0356	95.013	0.999737	0.000262851
ENSMUSG00000079884	Gm10698	677	9	33728213	33728889	1	2800	1695	2485	2222	2727	2109	107.761	67.434	105.707	102.662	97.5613	88.0838	94.8683	0.999737	0.00026337
ENSMUSG00000075289	Carns1	3968	19	4164324	4175479	-1	18684	11079	11283	13121	17728	10817	122.684	75.2015	81.8881	103.431	108.21	77.0803	94.7493	0.999736	0.000263797
ENSMUSG00000081272	Gm13509	1308	2	49308155	49309462	1	5379	5135	3969	3795	5101	3824	107.148	105.738	87.3859	90.7528	94.4559	82.6644	94.6908	0.999736	0.000264008
ENSMUSG00000079225	Gm9531	441	9	81677612	81678494	1	1601	2495	1169	1224	1386	1267	94.5897	152.381	76.3385	86.8158	76.1213	81.2356	94.5802	0.999736	0.000264408
ENSMUSG00000001924	Uba1	4819	X	20658326	20683179	1	20437	16239	15435	13962	19000	14839	110.497	90.7612	92.2396	90.6247	95.4944	87.0675	94.4474	0.999735	0.000264889
ENSMUSG00000034868	Myl12b	1711	17	70973920	70990787	-1	6062	8968	4521	4653	5924	5336	92.3118	141.17	76.0943	85.0627	83.8584	88.1808	94.4464	0.999735	0.000264892
ENSMUSG00000022285	Ywhaz	3999	15	36770770	36794547	-1	17735	13214	12463	12473	14113	12484	115.55	88.9981	89.7509	97.5608	85.477	88.2695	94.2678	0.999734	0.000265542
ENSMUSG00000021218	Gdi2	2681	13	3538075	3566261	1	10387	9528	8256	8021	9720	9099	100.945	95.72	88.6831	93.581	87.8114	95.9633	93.7839	0.999733	0.000267316
ENSMUSG00000010376	Nedd8	604	14	55662265	55671906	-1	2128	2741	1702	1668	2111	2026	91.7965	122.228	81.1504	86.3804	84.6511	94.8442	93.5084	0.999732	0.000268336
ENSMUSG00000084817	Gm5526	456	1	45857332	45857787	-1	1816	812	1449	1579	1605	1971	103.763	47.9611	91.5106	108.311	85.2494	122.217	93.1686	0.99973	0.000269604
ENSMUSG00000033577	Myo6	9361	9	80165031	80311729	1	41721	38814	26088	25240	33021	26256	116.124	111.677	80.2576	84.3379	85.4376	79.3075	92.857	0.999729	0.000270777
ENSMUSG00000047187	Rab2a	2133	4	8535644	8607778	1	8547	7762	6663	6534	7805	6055	104.403	98.0123	89.9595	95.8174	88.6264	80.266	92.8475	0.999729	0.000270813
ENSMUSG00000022949	Clic6	3914	16	92485736	92541243	1	14805	15885	10804	11604	14108	12353	98.5551	109.311	79.4935	92.7348	87.3023	89.24	92.7728	0.999729	0.000271095
ENSMUSG00000005054	Cstb	599	10	78425670	78427619	1	2201	2179	1697	1736	2148	2178	95.738	97.9779	81.5874	90.6523	86.8538	102.811	92.6034	0.999728	0.000271738
ENSMUSG00000024758	Rtn3	5030	19	7425901	7483289	-1	22665	13354	16583	14848	19245	15412	117.403	71.5058	94.943	92.3328	92.6683	86.6362	92.5815	0.999728	0.000271821
ENSMUSG00000050578	Mmp13	2675	9	7272514	7283333	1	9960	13847	6420	6497	8224	9402	97.0123	139.421	69.1161	75.9705	74.463	99.3813	92.5608	0.999728	0.0002719
ENSMUSG00000019179	Mdh2	2089	5	135778480	135790398	1	8425	6010	6768	6197	7949	6909	105.081	77.4879	93.3017	92.7895	92.1627	93.5158	92.3897	0.999727	0.000272553
ENSMUSG00000020577	Tspan13	2474	12	36014557	36042500	-1	10778	4861	8671	7723	9257	8635	113.509	52.9205	100.934	97.6433	90.6258	98.6895	92.387	0.999727	0.000272563
ENSMUSG00000049339	Fam134a	2557	1	75142786	75147909	1	11149	6004	8450	8103	10389	7525	113.605	63.2423	95.1686	99.1222	98.4066	83.2116	92.126	0.999726	0.000273565
ENSMUSG00000030738	Eif3c	2881	7	126546912	126566366	-1	10942	10859	8858	8196	10712	8626	98.9566	101.518	88.5442	88.9845	90.0552	84.6592	92.1197	0.999726	0.000273589
ENSMUSG00000027359	Slc27a2	3752	2	126552407	126588243	1	16212	11983	11731	11090	14296	10372	112.581	86.0202	90.0409	92.4538	92.2854	78.1642	91.9242	0.999726	0.000274344
ENSMUSG00000071419	Rps15-ps2	486	6	58017490	58017975	1	1451	1518	1586	1123	1939	2152	77.7898	84.1266	93.9799	72.2769	96.6324	125.203	91.6681	0.999725	0.000275338
ENSMUSG00000029467	Atp2a2	5293	5	122442702	122502225	-1	19420	18575	16408	15276	20968	15736	95.5958	94.5202	89.2733	90.2742	95.9481	84.0622	91.6123	0.999724	0.000275556
ENSMUSG00000037451	Slc22a20	1897	19	5970234	5986143	-1	8430	5890	7333	4423	6108	5901	115.785	83.6268	111.322	72.9299	77.9853	87.9562	91.6009	0.999724	0.0002756
ENSMUSG00000041028	Ghitm	3081	14	37120444	37135322	-1	13299	7986	10018	9246	11542	9703	112.465	69.8128	93.6391	93.8681	90.7341	89.0477	91.5945	0.999724	0.000275625
ENSMUSG00000020612	Prkar1a	4321	11	109649405	109669656	1	18404	13162	12597	12276	16235	14061	110.973	82.0418	83.9558	88.8645	91.0017	92.0111	91.4747	0.999724	0.000276094
ENSMUSG00000022283	Pabpc1	5768	15	36595661	36608973	-1	15135	26305	18012	17955	20443	17114	68.3673	122.832	89.93	97.368	85.8422	83.8947	91.3723	0.999724	0.000276495
ENSMUSG00000010476	Ebf3	5021	7	137193673	137314445	-1	20310	27254	13424	12380	15562	11832	105.393	146.197	76.9945	77.1234	75.0683	66.631	91.2345	0.999723	0.000277037
ENSMUSG00000068267	Cenpb	2722	2	131177291	131180012	-1	10899	6994	9130	8649	10323	8237	104.325	69.2046	96.5941	99.3879	91.8542	85.5636	91.155	0.999723	0.000277351
ENSMUSG00000037032	Apbb1	2530	7	105558486	105574402	-1	10634	7820	7925	6943	9477	7794	109.513	83.2499	90.2083	85.8386	90.726	87.106	91.107	0.999722	0.00027754
ENSMUSG00000018102	Hist1h2bc	736	13	23684199	23692488	1	2624	1979	2261	2120	2987	2719	92.8918	72.4212	88.4689	90.0977	98.2966	104.457	91.1056	0.999722	0.000277546
ENSMUSG00000031059	Ndufb11	908	X	20615326	20617619	-1	3538	2231	2924	2732	3429	3206	101.523	66.1777	92.7383	94.1132	91.4667	99.8357	90.9757	0.999722	0.00027806
ENSMUSG00000028639	Ybx1	2531	4	119277981	119294604	-1	9618	11721	6858	7296	7995	6891	99.0111	124.73	78.0321	90.1672	76.5081	76.9836	90.9053	0.999722	0.00027834
ENSMUSG00000068823	Csde1	4201	3	103020546	103058189	1	16773	14974	12494	12134	14774	12395	104.028	96.0026	85.6479	90.3456	85.1779	83.4261	90.7713	0.999721	0.000278874
ENSMUSG00000063696	Gm8730	1075	8	102864779	102865853	-1	2469	6192	3123	2696	3639	3231	59.8417	155.139	83.6626	78.4454	81.9889	84.9839	90.6769	0.999721	0.000279251
ENSMUSG00000045136	Tubb2b	1922	13	34127008	34130354	-1	8012	7081	5510	5138	6730	5743	108.612	99.2291	82.5593	83.6174	84.8092	84.4877	90.5525	0.99972	0.000279749
ENSMUSG00000057530	Ece1	5300	4	137862237	137965229	1	20408	20080	14524	14171	19458	16707	100.327	102.044	78.9184	83.6335	88.9209	89.1314	90.4957	0.99972	0.000279977
ENSMUSG00000027581	Stmn3	1136	2	181306459	181314500	-1	5184	3019	3636	3136	4040	3526	118.899	71.5785	92.175	86.3483	86.1359	87.7631	90.4833	0.99972	0.000280027
ENSMUSG00000058922	Gm10052	963	9	123689230	123690192	-1	3329	4514	2626	2639	3074	2889	90.0697	126.25	78.5301	85.7174	77.3141	84.8261	90.4513	0.99972	0.000280155
ENSMUSG00000022551	Cyc1	1194	15	76343523	76345934	1	4784	2768	3833	3853	4686	3593	104.395	62.4395	92.449	100.937	95.0559	85.0866	90.0605	0.999718	0.000281736
ENSMUSG00000031839	Hsbp1	1163	8	119344538	119348927	1	4556	3871	3405	3210	4274	3650	102.069	89.6481	84.3151	86.3339	89.0094	88.7404	90.0194	0.999718	0.000281903
ENSMUSG00000036606	Plxnb2	7119	15	89155549	89171120	-1	28637	22679	21702	19785	27262	20530	104.809	85.803	87.7907	86.9307	92.7513	81.5414	89.9377	0.999718	0.000282235
ENSMUSG00000071141	Rpl36a-ps3	321	6	136488807	136489127	1	855	156	1469	839	1195	1731	69.3989	13.0893	131.791	81.7547	90.1663	152.476	89.7792	0.999717	0.000282883
ENSMUSG00000040811	Eml2	3540	7	19176421	19206482	1	14475	9963	10573	10550	13563	10513	106.539	75.8027	86.0127	93.2191	92.797	83.9714	89.7236	0.999717	0.000283111
ENSMUSG00000031770	Herpud1	2333	8	94386438	94395377	1	6677	6243	7634	7967	9700	7339	74.5689	72.0736	94.2335	106.816	100.702	88.9468	89.5568	0.999716	0.000283797
ENSMUSG00000028691	Prdx1	3043	4	116685544	116700822	1	13040	5917	9824	9362	10129	10909	111.652	52.3718	92.9724	96.2327	80.6206	101.366	89.2026	0.999715	0.000285263
ENSMUSG00000025794	Rpl14	935	9	120571517	120574653	1	3011	3047	2530	3063	3016	3398	83.9055	87.7725	77.925	102.469	78.127	102.759	88.8263	0.999713	0.000286835
ENSMUSG00000031517	Gpm6a	3336	8	54954728	55060877	1	14748	9916	10232	9624	11443	8814	115.186	80.0586	88.3288	90.2372	83.0797	74.7059	88.5993	0.999712	0.000287792
ENSMUSG00000074748	Atxn7l3b	3589	10	112925438	112929026	-1	15350	10436	10990	9773	12946	10280	111.436	78.3174	88.1845	85.1746	87.3662	80.9893	88.578	0.999712	0.000287882
ENSMUSG00000068923	Syt11	5205	3	88744700	88775164	-1	24046	15708	15928	13312	17054	14705	120.369	81.2827	88.1269	79.9979	79.3573	79.8826	88.1693	0.99971	0.000289619
ENSMUSG00000047459	Dynlrb1	1009	2	155236533	155250277	1	3616	3763	2836	2720	3317	3136	93.3746	100.448	80.9437	84.3206	79.6225	87.8806	87.765	0.999709	0.000291358
ENSMUSG00000038034	Igsf8	5217	1	172261641	172319841	1	22428	12851	15559	14613	19557	15343	112.011	66.3459	85.8872	87.6142	90.7952	83.1568	87.6351	0.999708	0.000291921
ENSMUSG00000039105	Atp6v1g1	1135	4	63544772	63550750	1	3988	5084	2896	3070	3270	3438	91.5484	120.644	73.4802	84.6055	69.7804	85.6482	87.6178	0.999708	0.000291995
ENSMUSG00000067064	Olfr1416	939	1	92479681	92480619	-1	64	93	74	39	62	37	1.77585	2.66757	2.26952	1.29914	1.59922	1.11415	1.78757	0.897596	0.102404
ENSMUSG00000070436	Serpinh1	2435	7	99345375	99353230	-1	8432	8230	6307	6779	8553	8074	90.2242	91.0329	74.5919	87.0808	85.0748	93.7558	86.9601	0.999705	0.000294876
ENSMUSG00000006699	Cdc42	2966	4	137319696	137357720	-1	11053	11412	8312	7775	9592	7990	97.0958	103.631	80.7053	81.9946	78.3284	76.17	86.3208	0.999702	0.000297727
ENSMUSG00000095576	AC117767.1	1870	1	162916551	162937225	-1	8149	4902	6785	4788	5199	5292	113.541	70.604	104.49	80.0882	67.3379	80.0178	86.0133	0.999701	0.000299116
ENSMUSG00000031246	Sh3bgrl	3298	X	109095365	109197873	1	14312	8020	9995	9532	10969	9239	113.068	65.497	87.277	90.4043	80.556	79.2104	86.0022	0.999701	0.000299166
ENSMUSG00000038650	Rnh1	1911	7	141160328	141172851	-1	7412	3350	6133	5640	7399	5986	101.057	47.2152	92.423	92.3154	93.7764	88.5695	85.8927	0.9997	0.000299664
ENSMUSG00000022619	Mapk8ip2	5700	15	89453913	89464468	1	23949	16746	15623	14640	20324	15725	109.472	79.1287	78.9328	80.3382	86.3606	78.0053	85.373	0.999698	0.000302047
ENSMUSG00000017009	Sdc4	2547	2	164424247	164443887	-1	9198	8207	7215	6747	8076	8102	94.0927	86.7867	81.5784	82.8586	76.7978	89.9438	85.343	0.999698	0.000302186
ENSMUSG00000019132	BC005537	3665	13	24801657	24814013	1	14970	12245	10294	9698	12180	9252	106.424	89.9876	80.8869	82.7683	80.4923	71.3789	85.323	0.999698	0.000302278
ENSMUSG00000025132	Arhgdia	2258	11	120578104	120581624	-1	7743	7244	6370	6225	7936	6474	89.3463	86.4077	81.2425	86.2326	85.1254	81.0694	84.904	0.999696	0.000304228
ENSMUSG00000018293	Pfn1	2405	11	70651850	70654644	-1	8820	4532	7618	7288	8917	7232	95.5531	50.7543	91.2208	94.7871	89.8018	85.0259	84.5238	0.999694	0.000306016
ENSMUSG00000091549	Gm6548	1165	17	78850792	78851956	-1	1893	11510	2078	1724	2415	2068	42.3366	266.101	51.3674	46.2879	50.208	50.1918	84.4155	0.999693	0.00030653
ENSMUSG00000066456	Hmgn3	1844	9	83109948	83146685	-1	6999	8409	4317	4754	5232	4312	98.8932	122.823	67.42	80.6407	68.7208	66.119	84.1028	0.999692	0.00030802
ENSMUSG00000024853	Sf3b2	3231	19	5273923	5295455	-1	11145	13657	7963	7942	9790	8737	89.8741	113.846	70.9754	76.8863	73.3883	76.4599	83.5716	0.999689	0.000310583
ENSMUSG00000024740	Ddb1	4155	19	10605625	10629813	1	15280	11722	11973	10591	14981	11496	95.8172	75.9851	82.985	79.73	87.3275	78.2319	83.3461	0.999688	0.000311683
ENSMUSG00000032599	Ip6k2	1842	9	108795994	108806333	1	6859	6179	4865	4550	6506	4797	97.0203	90.3496	76.0608	77.2641	85.5472	73.6357	83.3129	0.999688	0.000311845
ENSMUSG00000026043	Col3a1	8378	1	45311538	45349706	1	25360	26786	20397	23090	23173	32765	78.8679	86.1123	70.1122	86.2064	66.992	110.58	83.1452	0.999687	0.000312668
ENSMUSG00000083679	Gm12892	1146	4	122008193	122009338	1	4620	1766	3535	3165	4456	3359	105.039	41.5053	88.8327	86.3863	94.1763	82.8769	83.136	0.999687	0.000312714
ENSMUSG00000025492	Ifitm3	678	7	141009586	141010770	-1	2246	1334	1999	1949	2922	1925	86.312	52.9937	84.9085	89.9162	104.383	80.2803	83.1324	0.999687	0.000312732
ENSMUSG00000036446	Lum	2075	10	97565501	97572703	1	7473	4419	5907	6076	7004	6762	93.8357	57.3593	81.9817	91.5916	81.7541	92.1436	83.111	0.999687	0.000312837
ENSMUSG00000025781	Atp5c1	1908	2	10056016	10080510	-1	6625	5926	5308	5047	6168	5564	90.4688	83.6529	80.1162	82.7391	78.2974	82.455	82.9549	0.999686	0.000313608
ENSMUSG00000006218	Fam131c	1433	4	141368220	141384175	1	5476	3328	4069	3647	6020	3661	99.5654	62.5511	81.7729	79.6059	101.749	72.2373	82.9137	0.999686	0.000313812
ENSMUSG00000023367	Tmem176a	1119	6	48841483	48845364	1	2962	2938	3090	3480	4019	3688	68.9678	70.7163	79.5236	97.2759	86.99	93.1899	82.7772	0.999686	0.000314489
ENSMUSG00000042073	Abhd14b	1472	9	106448640	106452915	1	5305	4122	4328	3589	4809	4518	93.9007	75.422	84.6735	76.2643	79.1276	86.7854	82.6956	0.999685	0.000314896
ENSMUSG00000096789	AC153153.2	411	13	100946405	100946815	-1	1238	2318	958	909	979	1039	78.482	151.904	67.1261	69.1796	57.6929	71.4796	82.644	0.999685	0.000315153
ENSMUSG00000025203	Scd2	5453	19	44293676	44306864	1	20886	16600	16040	13238	16992	15005	99.7955	81.9918	84.7104	75.9351	75.4728	77.8052	82.6185	0.999685	0.00031528
ENSMUSG00000079941	Gm11273	390	13	21501029	21501418	-1	1542	64	1239	996	1311	1851	103.018	4.41991	91.4902	79.8823	81.4178	134.199	82.4045	0.999684	0.000316353
ENSMUSG00000022477	Aco2	3892	15	81872309	81915133	1	12849	15402	9965	9585	12728	9855	86.0177	106.586	73.7348	77.0327	79.2079	71.5965	82.3627	0.999683	0.000316563
ENSMUSG00000086567	Gm16247	385	13	54499705	54500089	-1	1284	1170	968	896	1081	1528	86.8952	81.8508	72.4073	72.7953	68.0058	112.22	82.3624	0.999683	0.000316565
ENSMUSG00000063882	Uqcrh	1237	4	116066965	116075071	-1	4176	3290	3376	3396	3976	4032	87.9594	71.6348	78.596	85.8725	77.8499	92.1635	82.346	0.999683	0.000316647
ENSMUSG00000020186	Csrp2	973	10	110920177	110939599	1	3389	2799	2544	2534	3155	3098	90.7507	77.4797	75.296	81.461	78.5358	90.0278	82.2585	0.999683	0.000317089
ENSMUSG00000028757	Ddost	2120	4	138304730	138312628	1	6853	5684	6290	5918	7676	5710	84.2241	72.2131	85.4442	87.3162	87.6961	76.1567	82.1751	0.999682	0.00031751
ENSMUSG00000020368	Canx	4693	11	50293961	50325673	-1	15956	15257	12741	12328	15167	12902	88.5859	87.5621	78.1845	82.1671	78.2763	77.7346	82.0851	0.999682	0.000317966
ENSMUSG00000022200	Golph3	2606	15	12321496	12351265	1	9631	6110	7919	7241	9225	6716	96.2916	63.1487	87.5112	86.9121	85.738	72.8693	82.0785	0.999682	0.000318
ENSMUSG00000037815	Ctnna1	3698	18	35118888	35254773	1	12112	16571	8841	8198	11056	9640	85.3376	120.692	68.8497	69.3421	72.4123	73.7086	81.7238	0.99968	0.00031981
ENSMUSG00000032026	Rexo2	1075	9	48468514	48480611	-1	3082	3907	2992	2683	3278	3155	74.6991	97.8887	80.1532	78.0671	73.8553	82.9849	81.2747	0.999678	0.000322128
ENSMUSG00000029447	Cct6a	1599	5	129787439	129845820	1	5412	6213	3886	3841	4855	4265	88.1862	104.653	69.9878	75.1366	73.5397	75.4186	81.1536	0.999677	0.000322759
ENSMUSG00000025290	Rps24	840	14	24490681	24496146	1	2535	2638	2066	2428	2804	2421	78.6303	84.585	70.8303	90.4118	80.85	81.4936	81.1335	0.999677	0.000322864
ENSMUSG00000039630	Hnrnpu	5946	1	178323074	178337797	-1	22672	18638	15918	15715	19296	13423	99.3473	84.4252	77.0959	82.6695	78.6002	63.8312	80.9949	0.999676	0.000323589
ENSMUSG00000006360	Crip1	445	12	113152012	113153877	1	1399	387	1130	1396	1603	1920	81.9123	23.4233	73.1284	98.1254	87.2479	121.997	80.9724	0.999676	0.000323707
ENSMUSG00000028756	Pink1	2673	4	138313409	138326307	-1	9542	7083	8057	7289	8679	6672	93.0105	71.37	86.8045	85.2953	78.6415	70.5773	80.9499	0.999676	0.000323825
ENSMUSG00000028039	Efna3	2434	3	89313899	89322965	-1	10112	5640	7008	7159	7057	5941	108.245	62.4103	82.9166	92	70.2232	69.0156	80.8018	0.999675	0.000324604
ENSMUSG00000026223	Itm2c	2491	1	85894281	85908675	1	9049	5331	7238	6486	8664	7284	94.6495	57.6412	83.6783	81.444	84.2415	82.6807	80.7225	0.999675	0.000325022
ENSMUSG00000037351	Actr1b	3186	1	36699202	36714422	-1	12429	8140	8744	7525	10896	8684	101.644	68.8139	79.0373	73.8783	82.8329	77.0694	80.546	0.999674	0.000325957
ENSMUSG00000013236	Ptprs	6970	17	56412431	56476483	-1	28101	22008	18390	16155	23457	15485	105.046	85.0444	75.9831	72.4987	81.5119	62.8184	80.4838	0.999674	0.000326288
ENSMUSG00000025934	Gsta3	1392	1	21240589	21265361	1	4448	5106	3655	3270	4012	4029	83.2563	98.796	75.6164	73.4792	69.8076	81.8401	80.4659	0.999674	0.000326383
ENSMUSG00000075702	Selm	1481	11	3514684	3517351	1	4951	4921	3944	3737	4107	4347	87.1022	89.4944	76.6919	78.9267	67.1662	82.9932	80.3958	0.999673	0.000326756
ENSMUSG00000024091	Vapa	1640	17	65580056	65613555	-1	6178	4329	4672	4353	5364	3984	98.1511	71.0954	82.0402	83.0234	79.2184	68.6884	80.3695	0.999673	0.000326897
ENSMUSG00000075701	H47	1198	7	66079649	66089412	1	3792	3258	3375	3076	3855	3662	82.4713	73.2474	81.1306	80.3129	77.9379	86.431	80.2552	0.999672	0.000327508
ENSMUSG00000052833	Sae1	1884	7	16327053	16387797	-1	6904	6281	4990	4567	5593	4779	95.4797	89.7936	76.2759	75.8239	71.9027	71.724	80.1666	0.999672	0.000327983
ENSMUSG00000031827	Cotl1	1628	8	119809225	119840579	-1	6050	4246	4370	4315	5358	4238	96.8261	70.2463	77.3027	82.9053	79.7131	73.6063	80.1	0.999672	0.000328342
ENSMUSG00000028822	Tmem50a	1270	4	134897849	134915024	-1	4448	3445	3328	3105	3841	4031	91.2541	73.0606	75.4653	76.474	73.2524	89.7464	79.8755	0.99967	0.000329554
ENSMUSG00000083899	Gm12346	2257	11	77293444	77295898	1	6820	10496	4761	5216	6476	5766	78.7307	125.254	60.7483	72.2873	69.4955	72.2356	79.7918	0.99967	0.000330008
ENSMUSG00000087035	BC052486	2219	2	151679361	151686339	-1	8799	4782	5876	5729	7567	6098	103.316	58.043	76.2592	80.7565	82.5939	77.7031	79.7786	0.99967	0.00033008
ENSMUSG00000026936	Lcn3	684	2	25765569	25768099	1	127	36	42	1345	994	9030	4.8377	1.41757	1.76832	61.5067	35.1975	373.284	79.6687	0.999669	0.000330678
ENSMUSG00000067344	Rps25-ps1	499	6	145266327	145266825	1	1373	1852	1258	1024	1557	1646	71.6905	99.9627	72.6019	64.1882	75.5735	93.269	79.5476	0.999669	0.000331339
ENSMUSG00000047676	Rpsa-ps10	1031	3	150072590	150073620	-1	3143	2637	2874	2884	3745	2646	79.4286	68.8889	80.2779	87.4969	87.9781	72.567	79.4396	0.999668	0.000331932
ENSMUSG00000032291	Crabp1	802	9	54764748	54773110	1	3014	2398	2094	1894	2359	2187	97.9175	80.5327	75.1917	73.8689	71.2418	77.105	79.3096	0.999667	0.000332647
ENSMUSG00000056222	Spock1	1320	13	57429295	57907587	-1	5092	5204	3224	2773	3968	2808	100.509	106.184	70.3378	65.7101	72.808	60.1494	79.2832	0.999667	0.000332792
ENSMUSG00000042712	Wbp5	1037	X	136245079	136247139	1	3072	3799	2817	2583	2919	2743	77.1852	98.6707	78.2305	77.9115	68.1768	74.792	79.1611	0.999667	0.000333467
ENSMUSG00000003352	Cacnb3	3120	15	98632220	98644530	1	11233	9085	7923	7536	10488	7900	93.8064	78.4274	73.1312	75.5513	81.4178	71.5947	78.9881	0.999666	0.000334427
ENSMUSG00000076281	mmu-mir-2134-4	57	9	56223715	56223771	-1	311	1	202	188	284	8	142.16	0.472523	102.057	103.167	120.677	3.96847	78.7503	0.999664	0.000335756
ENSMUSG00000025743	Sdc3	5989	4	130792537	130826319	1	23418	16561	16232	13632	18421	15276	101.88	74.4783	78.0523	71.1969	74.4972	72.1213	78.7043	0.999664	0.000336014
ENSMUSG00000032549	Rab6b	4734	9	103112074	103185270	1	17537	17571	12357	10146	13468	10773	96.5202	99.9691	75.1714	67.0382	68.9059	64.3453	78.6584	0.999664	0.000336272
ENSMUSG00000052397	Ezr	3290	17	6738041	6782784	-1	9043	14353	7002	7808	9513	8616	71.6157	117.502	61.2906	74.2335	70.033	74.0488	78.1206	0.999661	0.000339321
ENSMUSG00000021577	Sdha	3883	13	74322254	74350280	-1	12873	12200	10031	9353	12017	10015	86.3781	84.6233	74.3952	75.3424	74.9566	72.9276	78.1039	0.999661	0.000339416
ENSMUSG00000040978	Gm11992	2400	11	9048594	9069356	1	8439	7284	5533	5595	7623	6687	91.6159	81.7441	66.3922	72.9197	76.93	78.7822	78.064	0.99966	0.000339644
ENSMUSG00000025544	Tm9sf2	3107	14	122107038	122159604	1	10481	8871	8234	8013	10080	7470	87.8927	76.9005	76.3198	80.6696	78.5779	67.981	78.0569	0.99966	0.000339685
ENSMUSG00000089838	Gm2962	336	1	170925309	170925644	-1	1022	984	784	774	808	1336	79.2507	78.8776	67.1962	72.0539	58.2443	112.428	78.0085	0.99966	0.000339963
ENSMUSG00000093674	Rpl41	1168	10	128548114	128549305	-1	3591	1952	3323	3873	4634	2505	80.1058	45.0127	81.9323	103.72	96.0936	60.6419	77.9176	0.99966	0.000340484
ENSMUSG00000024411	Aqp4	5082	18	15389394	15403684	-1	17474	18645	13381	10486	14293	12655	89.5878	98.8156	75.8266	64.5403	68.1193	70.4102	77.8833	0.999659	0.000340682
ENSMUSG00000015090	Ptgds	1649	2	25466709	25470046	-1	7000	3088	5019	3695	4258	4987	110.603	50.4376	87.6525	70.089	62.5412	85.512	77.806	0.999659	0.000341128
ENSMUSG00000062456	Rpl9-ps6	691	19	32465885	32466575	-1	1968	2858	1597	1662	2038	1628	74.2059	111.399	66.5571	75.2331	71.4344	66.6169	77.5744	0.999658	0.000342469
ENSMUSG00000005779	Psmb4	1384	3	94884093	94886961	-1	4952	1612	3998	3685	4741	4455	93.2257	31.3709	83.1907	83.2832	82.9689	91.0164	77.5093	0.999657	0.000342848
ENSMUSG00000038690	Atp5j2	1231	5	145183698	145192062	-1	3421	4591	2575	2671	3180	4391	72.408	100.449	60.2403	67.869	62.5677	100.859	77.3988	0.999657	0.000343493
ENSMUSG00000034341	Wbp2	3177	11	116078573	116086995	-1	10469	11547	7826	7380	9076	7621	85.8577	97.8926	70.9399	72.6599	69.1924	67.827	77.3949	0.999656	0.000343515
ENSMUSG00000085939	Cd63-ps	875	18	50134726	50135600	1	2755	1772	2644	2273	2815	2524	82.0361	54.5448	87.0204	81.2545	77.9205	81.5623	77.3898	0.999656	0.000343546
ENSMUSG00000046480	Scn4b	4940	9	45138437	45154152	1	17526	12949	12351	11561	17071	12618	92.4373	70.6004	72.0017	73.2022	83.6977	72.2224	77.3603	0.999656	0.000343718
ENSMUSG00000020733	Slc9a3r1	1925	11	115163341	115181181	1	6172	4686	5126	4700	6231	5663	83.5385	65.5646	76.6859	76.37	78.3986	83.181	77.2898	0.999656	0.000344131
ENSMUSG00000047907	Tshz2	7781	2	169633013	170071816	1	26351	31001	17711	16803	22468	17922	88.2375	107.309	65.5504	67.5472	69.9375	65.1267	77.2848	0.999656	0.00034416
ENSMUSG00000030744	Rps3	4483	7	99477896	99483738	-1	13223	7567	12971	12021	15513	14288	76.8515	45.4624	83.3245	83.8741	83.8124	90.1179	77.2405	0.999656	0.000344421
ENSMUSG00000082635	Gm14750	516	X	77988363	77992734	1	3	818	353	3389	809	2858	0.151483	42.6974	19.7012	205.437	37.9735	156.61	77.0951	0.999655	0.000345276
ENSMUSG00000020372	Gnb2l1	5119	11	48800332	48806434	1	14151	9045	15376	13569	18594	14606	72.0267	47.5906	86.502	82.9122	87.977	80.6779	76.281	0.99965	0.000350142
ENSMUSG00000031451	Gas6	2593	8	13465374	13494535	-1	8611	7109	6745	6158	8389	6389	86.5252	73.842	74.9113	74.2836	78.359	69.6688	76.265	0.99965	0.000350239
ENSMUSG00000024597	Slc12a2	6520	18	57878678	57946821	1	23359	16325	16127	17028	18993	16831	93.3465	67.4378	71.2318	81.6906	70.5549	72.9912	76.2088	0.999649	0.00035058
ENSMUSG00000027215	Cd82	3005	2	93419111	93463140	-1	9747	6784	8043	7326	9522	8682	84.5119	60.805	77.08	76.2568	76.7476	81.6927	76.1823	0.999649	0.00035074
ENSMUSG00000018326	Ywhab	3382	2	163994960	164018588	1	12084	9338	8536	8118	10245	8101	93.0954	74.3666	72.6856	75.0812	73.3702	67.7288	76.0546	0.999648	0.000351517
ENSMUSG00000061032	Rrp1	2008	10	78400362	78413043	-1	6095	6767	4713	4706	5931	5252	79.0863	90.7675	67.593	73.3068	71.5394	73.9553	76.0414	0.999648	0.000351598
ENSMUSG00000057464	Olfr1415	936	1	92490818	92491753	-1	92	89	60	69	88	50	2.56096	2.56101	1.84605	2.30584	2.27713	1.51044	2.17691	0.925258	0.0747422
ENSMUSG00000024393	Prrc2a	7633	17	35149076	35164897	-1	25328	28499	18238	16262	21981	17251	86.4564	100.562	68.8097	66.6399	69.7483	63.9039	76.02	0.999648	0.000351729
ENSMUSG00000007036	Abhd16a	3222	17	35089263	35102987	1	10532	9470	7977	7565	10326	7908	85.168	79.163	71.2987	73.4411	77.6225	69.3984	76.0153	0.999648	0.000351757
ENSMUSG00000036781	Rps27l	816	9	66946086	66949516	1	1939	2416	2198	1944	2364	2658	61.9126	79.7452	77.5721	74.5181	70.1679	92.1028	76.0031	0.999648	0.000351831
ENSMUSG00000051663	Pcdhb1	2457	18	37264998	37267454	1	9484	7232	5844	4770	7710	6126	100.572	79.2777	68.4972	60.7252	76.003	70.4985	75.929	0.999648	0.000352285
ENSMUSG00000031231	Cox7b	1214	X	106015700	106022450	1	3515	3217	2987	2987	3813	3641	75.4394	71.3724	70.8573	76.9613	76.0728	84.8028	75.9176	0.999648	0.000352354
ENSMUSG00000020149	Rab1	3799	11	20201432	20226856	1	12223	8825	10350	9374	11657	10563	83.8301	62.5667	78.4583	77.1812	74.3188	78.6188	75.829	0.999647	0.000352898
ENSMUSG00000021091	Serpina3n	2064	12	104406729	104414329	1	4878	4570	3443	8923	7476	4534	61.5777	59.6354	48.0391	135.225	87.7285	62.1126	75.7197	0.999646	0.00035357
ENSMUSG00000038393	Txnip	3031	3	96557957	96561883	1	8506	8044	8029	7071	11179	7622	73.1191	71.4799	76.2857	72.9711	89.3302	71.1035	75.7149	0.999646	0.0003536
ENSMUSG00000031320	Rps4x	1631	X	102184941	102189394	-1	4648	3478	4222	4868	5174	4434	74.2512	57.4346	74.5473	93.3582	76.8341	76.8688	75.549	0.999645	0.000354625
ENSMUSG00000006356	Crip2	1437	12	113140236	113145504	1	4181	3455	3883	3650	4625	3928	75.8079	64.7573	77.8177	79.4497	77.9536	77.2899	75.5127	0.999645	0.00035485
ENSMUSG00000020386	Sar1b	1255	11	51763687	51791925	1	4485	1581	3638	3194	4062	3680	93.1129	33.9302	83.4808	79.6062	78.393	82.911	75.239	0.999643	0.000356555
ENSMUSG00000026032	Ndufb3	763	1	58586384	58595964	1	2394	2471	1622	1823	1872	2349	81.7506	87.226	61.2201	74.734	59.4241	87.0496	75.2341	0.999643	0.000356586
ENSMUSG00000020250	Txnrd1	3417	10	82859206	82897724	1	12331	9376	8358	7567	10776	8040	94.0253	73.9044	70.441	69.2683	76.3825	66.5303	75.092	0.999643	0.000357477
ENSMUSG00000076609	Igkc	323	6	70726435	70726757	1	513	342	564	1971	612	1067	41.3815	28.5181	50.2857	190.871	45.8913	93.405	75.0588	0.999642	0.000357686
ENSMUSG00000013160	Atp6v0d1	1793	8	105524465	105566047	-1	6053	4337	4639	4348	5620	4476	87.9593	65.1489	74.5095	75.8517	75.9167	70.5859	74.9953	0.999642	0.000358086
ENSMUSG00000017466	Timp2	3896	11	118301069	118355740	-1	11933	12284	9250	9417	11198	9847	79.8035	84.9217	68.3739	75.6048	69.615	71.465	74.964	0.999642	0.000358283
ENSMUSG00000022462	Slc38a2	4626	15	96687394	96699698	-1	17131	8367	13109	10832	14146	12336	96.4869	48.7149	81.6078	73.2418	74.0644	75.401	74.9195	0.999641	0.000358565
ENSMUSG00000021114	Atp6v1d	1403	12	78842989	78861638	-1	4059	5945	3025	2989	3619	3402	75.3794	114.128	62.092	66.6383	62.4759	68.5622	74.8793	0.999641	0.000358819
ENSMUSG00000034467	Dynlrb2	496	8	116505015	116515896	1	1171	1709	1096	1298	1489	1336	61.5129	92.8022	63.6351	81.8557	72.71	76.1611	74.7795	0.999641	0.000359452
ENSMUSG00000020358	Hnrnpab	2782	11	51600100	51606847	-1	9338	8854	6991	6621	8028	5680	87.4557	85.7196	72.3686	74.4427	69.8927	57.7297	74.6015	0.999639	0.000360585
ENSMUSG00000061330	Gm11361	459	13	28257636	28258094	1	1286	192	1348	1224	1443	1934	72.9995	11.2664	84.5756	83.4112	76.1439	119.138	74.5892	0.999639	0.000360664
ENSMUSG00000028173	Wls	3304	3	159839737	159935833	1	10795	9300	8037	7848	9599	8378	85.1283	75.8125	70.0522	74.2976	70.3667	71.6982	74.5593	0.999639	0.000360855
ENSMUSG00000015837	Sqstm1	3356	11	50199366	50210827	-1	10445	8531	8409	7932	10378	9020	81.092	68.4661	72.159	73.9293	74.8985	75.9964	74.4235	0.999638	0.000361725
ENSMUSG00000094955	AC152922.1	78	10	43456424	43456501	-1	260	208	171	215	339	91	86.85	71.8235	63.1349	86.2184	105.266	32.9879	74.38	0.999638	0.000362005
ENSMUSG00000019804	Snx3	1413	10	42502030	42535381	1	4391	3504	3455	3537	4333	3705	80.9678	66.7913	70.4164	78.2977	74.2725	74.1403	74.1476	0.999636	0.000363505
ENSMUSG00000081113	Gm7308	447	6	127282063	127282509	-1	999	3291	646	729	873	753	58.2303	198.298	41.6191	51.0124	47.3029	47.6316	74.0157	0.999636	0.000364362
ENSMUSG00000021024	Psma6	1234	12	55384222	55418454	1	3994	2858	2941	3002	3643	3541	84.3304	62.3799	68.6353	76.0942	71.5032	81.137	74.0133	0.999636	0.000364378
ENSMUSG00000013822	Elof1	1092	9	22112989	22117148	-1	2864	3042	2708	2646	3114	3244	68.3348	75.0299	71.4157	75.792	69.0681	83.9975	73.9396	0.999635	0.000364858
ENSMUSG00000017493	Igfbp4	4416	11	99041244	99054392	1	14189	10060	11859	11372	14486	9514	83.7171	61.3574	77.3369	80.5497	79.4512	60.9175	73.8883	0.999635	0.000365193
ENSMUSG00000021477	Ctsl	1971	13	64363214	64370306	-1	4597	9582	4536	3821	4751	4533	60.7686	130.938	66.2757	60.6382	58.3821	65.029	73.672	0.999633	0.000366612
ENSMUSG00000034648	Lrrn1	3756	6	107529726	107570228	1	12299	12320	8249	7873	11498	8681	85.317	88.3452	63.2475	65.5648	74.1443	65.351	73.6616	0.999633	0.000366681
ENSMUSG00000038264	Sema7a	3296	9	57940113	57962864	1	11687	10483	7560	5471	10868	7539	92.3862	85.6636	66.0545	51.9201	79.8626	64.6747	73.427	0.999632	0.000368232
ENSMUSG00000028478	Clta	1800	4	44004452	44032846	1	5578	4120	4719	4311	5591	4589	80.7416	61.6485	75.4997	74.9137	75.2312	72.0865	73.3535	0.999631	0.00036872
ENSMUSG00000025139	Tollip	4333	7	141874813	141918507	-1	14498	10512	9958	9133	15134	10861	87.1788	65.3423	66.1837	65.9296	84.5953	70.8744	73.3507	0.999631	0.000368739
ENSMUSG00000022884	Eif4a2	5338	16	23107444	23114136	1	17203	17097	12169	11931	15081	12410	83.9686	86.2659	65.6514	69.9124	68.4278	65.7357	73.327	0.999631	0.000368897
ENSMUSG00000030647	Ndufc2	754	7	97400003	97407802	1	2325	958	2059	1915	2240	2512	80.3421	34.2209	78.6417	79.4426	71.9545	94.2012	73.1338	0.99963	0.000370187
ENSMUSG00000019087	Atp6ap1	3026	X	74297097	74304721	1	9220	8303	7532	7081	8915	7245	79.3877	73.9033	71.6819	73.195	71.3565	67.6983	72.8705	0.999628	0.000371959
ENSMUSG00000030704	Rab6a	3728	7	100607410	100641268	1	13392	11052	8852	7900	10225	8233	93.5968	79.8477	68.3807	66.2838	66.4307	62.4439	72.8306	0.999628	0.000372229
ENSMUSG00000021486	Prelid1	1088	13	55322055	55325271	1	3243	2619	2866	2478	3102	3003	77.6621	64.8342	75.8604	71.2407	69.0548	78.0431	72.7826	0.999627	0.000372554
ENSMUSG00000070729	Gm12966	810	4	129899093	129899902	1	2342	3573	1747	2086	1522	1531	75.3344	118.808	62.112	80.5536	45.5104	53.4439	72.6271	0.999626	0.000373611
ENSMUSG00000005103	Wdr1	2948	5	38526814	38561666	-1	9375	8421	7065	6558	8769	6784	82.8581	76.9368	69.0164	69.5825	72.045	65.0679	72.5844	0.999626	0.000373901
ENSMUSG00000024870	Rab1b	1835	19	5099207	5106996	-1	5967	3497	5187	4364	5621	4408	84.7249	51.3283	81.4044	74.3883	74.1923	67.9225	72.3268	0.999624	0.000375667
ENSMUSG00000038467	Chmp4b	2027	2	154651705	154694785	1	6274	4754	4817	4912	5786	5494	80.6459	63.1689	68.437	75.7985	69.1363	76.6378	72.304	0.999624	0.000375824
ENSMUSG00000021270	Hsp90aa1	3931	12	110690605	110702728	-1	10451	16870	7592	7642	10367	9479	69.2701	115.587	55.6187	60.8079	63.8751	68.1817	72.2234	0.999624	0.00037638
ENSMUSG00000057522	Spop	3159	11	95414080	95493406	1	9491	10654	7287	7076	8354	7087	78.2805	90.8366	66.4304	70.0639	64.051	63.4338	72.1827	0.999623	0.000376661
ENSMUSG00000015291	Gdi1	4296	X	74304998	74311862	1	14813	12198	10023	9792	12260	8888	89.8401	76.4755	67.1895	71.2956	69.1206	58.4989	72.07	0.999623	0.000377442
ENSMUSG00000000303	Cdh1	4574	8	106603351	106670246	1	12366	16482	9752	9867	12775	10942	70.4408	97.0536	61.3996	67.4753	67.6466	67.6408	71.9428	0.999622	0.000378327
ENSMUSG00000055065	Ddx17	4761	15	79527707	79546741	-1	14279	16095	8987	10066	15729	10418	78.1432	91.0522	54.3606	66.1325	80.0174	61.872	71.9296	0.999622	0.000378419
ENSMUSG00000025410	Dctn2	1918	10	127266262	127281959	1	6165	4420	4650	4451	5711	4795	83.7483	62.0685	69.8188	72.588	72.1182	70.6884	71.8384	0.999621	0.000379056
ENSMUSG00000021917	Spcs1	1546	14	30999826	31001672	-1	4661	3719	3957	3591	4518	3838	78.5527	64.791	73.7097	72.6544	70.7812	70.1946	71.7806	0.999621	0.000379461
ENSMUSG00000029810	Tmem176b	2049	6	48833811	48841374	-1	4607	6704	4692	5259	5813	4989	58.5825	88.1231	65.9453	80.2818	68.7131	68.8462	71.7487	0.99962	0.000379685
ENSMUSG00000030413	Pglyrp1	681	7	18884690	18890438	1	652	3621	1387	1371	1904	1741	24.9455	143.212	58.6539	62.9718	67.7175	72.2869	71.6313	0.999619	0.00038051
ENSMUSG00000058838	Rps27a-ps2	471	9	83409660	83410130	1	1150	126	1684	1147	1217	1953	63.6163	7.20522	102.965	76.1725	62.5822	117.244	71.6308	0.999619	0.000380513
ENSMUSG00000043716	Rpl7	2687	1	16101295	16104662	-1	7627	4050	7463	6742	9199	7006	73.9567	40.5962	79.9859	78.4832	82.919	73.7243	71.6109	0.999619	0.000380654
ENSMUSG00000048758	Rpl29	796	9	106429454	106431568	1	2242	1611	2078	1933	2376	2186	73.3861	54.5105	75.1797	75.9582	72.2961	77.6507	71.4969	0.999619	0.000381459
ENSMUSG00000016252	Atp5e	1756	2	174461072	174464105	-1	5395	789	4141	4129	4670	8109	80.0494	12.1018	67.9123	73.5489	64.413	130.572	71.433	0.999618	0.000381912
ENSMUSG00000018770	Atp5g3	2181	2	73908447	73911326	-1	7703	988	6216	5778	6987	6292	92.0228	12.2011	82.0773	82.8663	77.5919	81.572	71.3886	0.999618	0.000382227
ENSMUSG00000096210	H1f0	2287	15	79028212	79030498	1	6643	7036	6036	5246	5435	5096	75.6814	82.8624	76.0065	71.7494	57.5592	63.0045	71.1439	0.999616	0.000383972
ENSMUSG00000091639	Gm3756	297	9	31936459	31936755	-1	1055	386	830	520	1129	749	92.5523	35.0049	80.4803	54.765	92.0701	71.3072	71.03	0.999615	0.000384789
ENSMUSG00000021647	Cartpt	874	13	99898484	99900683	-1	3329	576	2478	2237	2449	2452	99.2416	17.7504	81.6503	80.0591	67.867	79.3263	70.9824	0.999615	0.000385131
ENSMUSG00000083396	Gm15542	1194	7	140890887	140892080	1	3367	3889	2178	2454	3186	3488	73.4734	87.7266	52.5317	64.2874	64.6283	82.6	70.8746	0.999614	0.00038591
ENSMUSG00000041762	Gpr155	5915	2	73341506	73386572	-1	20053	14748	14201	13236	15086	13893	88.3316	67.1546	69.1404	69.9935	61.7733	66.4124	70.4676	0.999611	0.000388871
ENSMUSG00000027828	Ssr3	4172	3	65379655	65392623	-1	10858	10427	10764	9564	11499	11039	67.8105	67.3151	74.3014	71.7053	66.757	74.8158	70.4509	0.999611	0.000388994
ENSMUSG00000091845	Gm4604	390	6	108140120	108140509	-1	1005	535	872	1367	1239	926	67.1418	36.9477	64.3902	109.638	76.9463	67.1359	70.3666	0.99961	0.000389613
ENSMUSG00000037096	Gm9762	444	3	78966356	78966799	-1	1391	1455	982	955	1136	928	81.6273	88.2628	63.6937	67.2785	61.9693	59.0981	70.3216	0.99961	0.000389944
ENSMUSG00000003346	Fam108a	1473	10	80583649	80590341	-1	5104	1353	4184	3954	5033	3001	90.2816	24.7396	81.8007	83.9634	82.7571	57.6065	70.1915	0.999609	0.000390905
ENSMUSG00000040725	Hnrnpul1	3589	7	25721498	25754730	-1	10776	13272	7896	7197	9450	6713	78.2304	99.6003	63.358	62.724	63.7734	52.8873	70.0956	0.999608	0.000391616
ENSMUSG00000079017	Ifi27l2a	463	12	103442167	103443680	-1	1094	286	1627	1110	980	1877	61.5641	16.6373	101.199	74.9891	51.2656	114.628	70.0471	0.999608	0.000391976
ENSMUSG00000078578	Ube2d3	2675	3	135438297	135467178	1	8657	6047	6614	6028	7387	6256	84.3208	60.8855	71.2046	70.4864	66.8845	66.1273	69.9849	0.999608	0.000392439
ENSMUSG00000033047	Eif3l	1893	15	79075223	79094400	1	5385	5030	4490	4243	5396	4436	74.1185	71.5674	68.3067	70.1097	69.0403	66.2596	69.9004	0.999607	0.00039307
ENSMUSG00000093514	C230073G13Rik	443	17	70853767	70875965	1	1229	576	1013	1234	1154	1504	72.2836	35.02	65.8527	87.1299	63.0933	95.9958	69.8959	0.999607	0.000393103
ENSMUSG00000062611	Gm10119	863	14	88122971	88123833	-1	2408	618	2300	2212	2508	3054	72.7004	19.2875	76.7511	80.1734	70.3879	100.061	69.8936	0.999607	0.00039312
ENSMUSG00000020180	Snrpd3	604	10	75518042	75535440	1	1524	2464	1176	1065	1446	1588	65.7415	109.876	56.071	55.1529	57.9846	74.3399	69.8609	0.999607	0.000393365
ENSMUSG00000031796	Gtl3	1292	8	95420252	95434869	-1	4073	3721	2954	2699	3540	2780	82.1378	77.5702	65.8439	65.3426	66.3624	60.8402	69.6829	0.999605	0.000394702
ENSMUSG00000042675	Ypel3	1848	7	126776955	126780514	1	6807	2857	4807	4775	5673	3257	95.9721	41.6395	74.91	80.8216	74.3519	49.8338	69.5882	0.999605	0.000395416
ENSMUSG00000022053	Ebf2	6928	14	67233292	67430918	1	23832	20384	15971	13750	17718	14161	89.628	79.2463	66.3884	62.0799	61.9424	57.7955	69.5134	0.999604	0.000395981
ENSMUSG00000006304	Arpc2	1794	1	74236497	74268209	1	5500	4925	4143	4045	4723	3955	79.8788	73.9404	66.5059	70.5264	63.7642	62.335	69.4918	0.999604	0.000396145
ENSMUSG00000006740	Kif5b	7395	18	6201002	6242174	-1	24763	20378	17455	14819	19146	16110	87.2482	74.22	67.975	62.6811	62.7077	61.5978	69.405	0.999603	0.000396804
ENSMUSG00000001289	Pfdn5	1394	15	102326116	102331873	1	3340	6281	2519	2749	3412	2938	62.4274	121.357	52.0395	61.6833	59.2826	59.5933	69.3971	0.999603	0.000396864
ENSMUSG00000024012	Mtch1	2878	17	29332072	29347904	-1	8567	7080	6983	6550	8191	6279	77.5585	66.2583	69.8746	71.1879	68.933	61.689	69.2502	0.999602	0.000397984
ENSMUSG00000007564	Ppp2r1a	3375	17	20945311	20965916	1	10452	6945	8429	7413	10306	7672	80.6895	55.4238	71.9234	68.7031	73.9601	64.2751	69.1625	0.999601	0.000398656
ENSMUSG00000029330	Cds1	3939	5	101765130	101823858	1	12415	9802	9228	8312	11269	8662	82.1206	67.0234	67.4667	66.0048	69.2916	62.1785	69.0143	0.9996	0.000399795
ENSMUSG00000045690	Wdr89	2981	12	75630594	75669537	-1	7594	2383	7708	7315	9733	10090	66.3743	21.5308	74.4642	76.7553	79.0799	95.7056	68.985	0.9996	0.000400021
ENSMUSG00000021792	5730469M10Rik	2948	14	40993740	41013788	-1	8202	10494	5987	5792	7035	7051	72.4909	95.8763	58.4857	61.455	57.7987	67.6288	68.9559	0.9996	0.000400246
ENSMUSG00000005469	Prkaca	2293	8	83972978	83996445	1	7271	6123	5314	4869	5947	5120	82.6193	71.9214	66.7399	66.4189	62.8167	63.1356	68.9419	0.9996	0.000400353
ENSMUSG00000054428	Atpif1	1441	4	132530555	132533659	-1	3487	6848	2463	2536	3209	3273	63.0492	127.996	49.223	55.048	53.937	64.2229	68.9127	0.999599	0.000400579
ENSMUSG00000061684	Rpl21-ps8	483	18	82523539	82524021	-1	980	2369	943	807	1025	1165	52.8652	132.104	56.2254	52.2616	51.3994	68.2004	68.8426	0.999599	0.000401122
ENSMUSG00000063511	Snrnp70	1676	7	45376462	45395692	-1	4328	5773	3196	3902	4613	3450	67.2829	92.7738	54.9162	72.8231	66.6639	58.2041	68.7773	0.999598	0.000401629
ENSMUSG00000020089	Ppa1	2902	10	61648552	61674168	1	9642	5562	7086	6761	7666	6905	86.5687	51.6216	70.3188	72.8735	63.9812	67.2782	68.7737	0.999598	0.000401658
ENSMUSG00000045055	Rpsa-ps2	510	10	128776742	128777251	-1	1220	1405	1307	967	1446	1329	62.3277	74.2	73.8029	59.3079	68.672	73.6823	68.6654	0.999597	0.000402501
ENSMUSG00000044533	Rps2	1830	17	24718116	24721929	1	5258	1622	4899	4402	5401	5786	74.8619	23.8725	77.0946	75.241	71.4833	89.3996	68.6588	0.999597	0.000402552
ENSMUSG00000027223	Mapk8ip1	4644	2	92383676	92401263	-1	16758	8438	11890	9664	13017	10194	94.0202	48.9379	73.7322	65.0909	67.8891	62.067	68.6229	0.999597	0.000402833
ENSMUSG00000030062	Rpn1	3642	6	88084473	88105304	1	10162	7913	8844	8179	10600	8957	72.6994	58.5193	69.9321	70.2451	70.4932	69.5394	68.5714	0.999597	0.000403236
ENSMUSG00000025935	Tram1	2888	1	13564702	13589864	-1	6448	6268	7868	6864	8485	7200	58.1727	58.4561	78.4576	74.3423	71.16	70.4926	68.5135	0.999596	0.000403689
ENSMUSG00000026417	Pigr	4025	1	130826684	130852249	1	1823	5614	9608	9662	22322	11889	11.8008	37.5668	68.744	75.0857	134.322	83.5194	68.5065	0.999596	0.000403744
ENSMUSG00000058569	Tmed9	1420	13	55593135	55597663	1	3376	2003	4000	3504	4395	3895	61.9449	37.9918	81.1222	77.1848	74.9638	77.5581	68.4609	0.999596	0.000404102
ENSMUSG00000047261	Gap43	1523	16	42248442	42340651	-1	5156	4136	3562	2977	3578	3439	88.2073	73.1439	67.3538	61.1413	56.9012	63.847	68.4324	0.999596	0.000404326
ENSMUSG00000038462	Uqcrfs1	1363	13	30540308	30545362	-1	4453	1523	3825	3366	4305	2882	85.1232	30.0955	80.8171	77.2457	76.4995	59.7869	68.2613	0.999594	0.000405676
ENSMUSG00000000308	Ckmt1	2496	2	121357714	121363737	1	7068	8509	5256	4942	6236	5338	73.7808	91.8188	60.6427	61.9319	60.5122	60.4703	68.1928	0.999594	0.00040622
ENSMUSG00000037710	Cisd1	1084	10	71330480	71344954	-1	3569	978	2818	2759	3039	2894	85.7845	24.3001	74.8651	79.612	67.902	75.4879	67.9919	0.999592	0.000407819
ENSMUSG00000095588	Gm12350	462	4	34485832	34486293	1	1690	120	1073	1102	1236	1620	95.3095	6.99579	66.8845	74.6097	64.7974	99.1474	67.9574	0.999592	0.000408095
ENSMUSG00000058655	Eif4b	3853	15	102073773	102097172	1	9843	10894	8937	8052	10330	9256	66.561	76.1528	66.7976	65.3673	64.9356	67.9254	67.9566	0.999592	0.000408101
ENSMUSG00000024810	Il33	2886	19	29925114	29960718	1	8315	7640	5800	5729	8394	7079	75.0684	71.3009	57.8761	62.0924	70.4456	69.356	67.6899	0.99959	0.000410246
ENSMUSG00000051853	Arf3	3837	15	98737621	98763214	-1	12053	6824	9215	8775	11970	8120	81.8455	47.901	69.1626	71.5338	75.5586	59.8374	67.6398	0.999589	0.000410651
ENSMUSG00000038115	Ano2	5385	6	125690419	126040126	1	17549	14894	11279	10988	14344	10977	84.9098	74.4944	60.3188	63.8247	64.5158	57.6376	67.6168	0.999589	0.000410837
ENSMUSG00000021877	Arf4	2813	14	26638074	26665084	1	7399	5378	7022	6544	8134	7045	68.5322	51.4931	71.8884	72.7662	70.0351	70.814	67.5882	0.999589	0.000411069
ENSMUSG00000079426	Arpc4	2323	6	113378113	113390448	1	7123	5172	5391	5038	6162	5435	79.8923	59.9663	66.8325	67.8367	64.2471	66.1544	67.4882	0.999588	0.000411881
ENSMUSG00000010406	Mrpl52	412	14	54426909	54429750	1	1108	198	1062	988	1281	1416	70.0703	12.9439	74.2327	75.0094	75.3066	97.1794	67.457	0.999588	0.000412135
ENSMUSG00000089764	Gm16580	1044	17	26269336	26270379	1	1990	3084	2577	2552	2711	2389	49.6643	79.5631	71.0856	76.4603	62.8942	64.7029	67.3951	0.999587	0.00041264
ENSMUSG00000030007	Cct7	2452	6	85451505	85468477	1	6582	6354	5474	5132	7020	5677	69.9405	69.795	64.2913	65.4669	69.3423	65.4646	67.3834	0.999587	0.000412735
ENSMUSG00000000753	Serpinf1	2359	11	75409769	75422701	-1	5980	8042	4673	4603	5789	5725	66.0487	91.8193	57.0474	61.0336	59.437	68.6208	67.3345	0.999587	0.000413135
ENSMUSG00000026239	Pde6d	2178	1	86542994	86582629	-1	6972	5752	4697	4585	5446	4635	83.4048	71.131	62.1056	65.8472	60.5621	60.1728	67.2039	0.999586	0.000414206
ENSMUSG00000028851	Nudc	1425	4	133532542	133545996	-1	3479	3731	2906	2946	3937	3944	63.6108	70.5193	58.7285	64.6657	66.9163	78.2583	67.1165	0.999585	0.000414926
ENSMUSG00000029840	Mtpn	3960	6	35508906	35539888	-1	12244	11057	8888	7525	10210	8363	80.56	75.2038	64.6363	59.4384	62.447	59.7138	66.9999	0.999584	0.000415889
ENSMUSG00000091337	Eid1	2539	2	125673100	125675638	1	7694	8334	5559	4871	5651	5156	78.9552	88.4074	63.0524	60.0083	53.9068	57.4194	66.9583	0.999584	0.000416234
ENSMUSG00000029291	Rufy3	3986	5	88583574	88642671	1	13031	12058	8319	7567	9775	7852	85.1788	81.4771	60.1038	59.3803	59.3965	55.6995	66.8727	0.999583	0.000416945
ENSMUSG00000037827	Gm5884	2259	6	128644838	128647096	1	7619	4645	5336	4870	5699	4875	87.8766	55.3818	68.0248	67.4324	61.1032	61.0192	66.8063	0.999583	0.000417498
ENSMUSG00000022452	1500032L24Rik	1077	15	82338959	82349091	1	2656	2198	2315	2377	2742	3376	64.2545	54.968	61.9018	69.035	61.6642	88.6329	66.7427	0.999582	0.000418029
ENSMUSG00000042043	Tbca	503	13	94788943	94842899	1	1401	1188	1060	1111	1181	1369	72.5707	63.613	60.6884	69.0879	56.8674	76.9562	66.6306	0.999581	0.000418968
ENSMUSG00000021178	Psmc1	1518	12	100110186	100123364	1	3974	5575	2947	2744	3504	3450	68.2099	98.917	55.9083	56.5416	55.908	64.2622	66.6245	0.999581	0.000419019
ENSMUSG00000036275	9530068E07Rik	3296	11	52396428	52408728	1	9907	8245	7270	6557	8723	7462	78.3152	67.3754	63.5207	62.2263	64.1003	64.0142	66.592	0.999581	0.000419292
ENSMUSG00000021037	Ahsa1	1347	12	87266746	87273997	1	3090	4314	2606	2828	3676	3122	59.7699	86.2602	55.7153	65.6701	66.0981	65.535	66.5081	0.99958	0.000419998
ENSMUSG00000032562	Gnai2	2177	9	107614138	107635342	-1	6000	5681	4727	4946	5999	4334	71.8099	70.2852	62.5309	71.0643	66.7424	56.291	66.454	0.99958	0.000420455
ENSMUSG00000003072	Atp5d	1928	10	80138632	80145818	1	5543	2844	4487	4636	5392	5007	74.9082	39.7302	67.0219	75.2129	67.7367	73.4309	66.3401	0.999579	0.000421418
ENSMUSG00000032353	Tmed3	1324	9	89699203	89705043	-1	2339	2687	3580	3064	3769	3643	46.0292	54.661	77.8687	72.3863	68.9476	77.8	66.2821	0.999578	0.000421911
ENSMUSG00000026421	Csrp1	1956	1	135720061	135752232	1	4757	5651	4157	4340	4810	4589	63.3659	77.8134	61.2039	69.4028	59.5604	66.3372	66.2806	0.999578	0.000421924
ENSMUSG00000040938	Slc16a11	2554	11	70212752	70216417	1	8142	3519	5748	6601	7243	5689	83.0618	37.1104	64.8132	80.8434	68.6877	62.983	66.2499	0.999578	0.000422185
ENSMUSG00000041355	Ssr2	1167	3	88579671	88588397	1	2939	2800	2782	2488	3106	2778	65.6176	64.6227	68.6521	66.6861	64.4632	67.3084	66.225	0.999578	0.000422397
ENSMUSG00000080875	Gm7332	444	5	9260945	9261388	-1	1228	1348	952	791	1097	1026	72.0621	81.772	61.7478	55.7249	59.8418	65.339	66.0813	0.999576	0.000423624
ENSMUSG00000036745	Ttll7	8105	3	146852367	146984009	1	26580	21210	16687	15226	20618	17298	85.4463	70.4832	59.2916	58.7609	61.6133	60.3464	65.9903	0.999576	0.000424405
ENSMUSG00000022956	Atp5o	2259	16	91684398	91931687	-1	6044	6292	4619	4578	5784	5322	69.7107	75.0188	58.8843	63.3892	62.0145	66.6142	65.9386	0.999575	0.000424849
ENSMUSG00000031029	Eif3f	2891	7	108934417	108942951	1	8373	5563	7397	6545	8737	5125	75.4613	51.8273	73.6844	70.8137	73.1974	50.1249	65.8515	0.999574	0.0004256
ENSMUSG00000047945	Marcksl1	1605	4	129513581	129515985	1	5262	3542	3771	3242	4113	3223	85.4215	59.439	67.6627	63.1821	62.0676	56.7797	65.7588	0.999574	0.000426402
ENSMUSG00000035863	Palm	2651	10	79793572	79820896	1	8963	5713	6118	5380	6767	5272	88.0917	58.0433	66.4611	63.4788	61.8255	56.2307	65.6885	0.999573	0.000427012
ENSMUSG00000002580	1810046J19Rik	747	11	98437708	98438991	-1	2089	1199	1667	1594	1989	2178	72.8634	43.2311	64.2662	66.7457	64.4905	82.4414	65.6731	0.999573	0.000427146
ENSMUSG00000048644	Ctxn1	1224	8	4257648	4259274	-1	3544	3336	2590	2539	3185	2416	75.4403	73.4078	60.9377	64.8839	63.0245	55.8115	65.5843	0.999572	0.000427919
ENSMUSG00000028998	Tomm7	1125	5	23838944	23844161	-1	3128	1235	2460	2710	2729	3742	72.4445	29.5673	62.9724	75.3482	58.7533	94.0501	65.5226	0.999572	0.000428457
ENSMUSG00000032452	Clstn2	5691	9	97444395	98033181	-1	17732	16529	11348	10697	15092	10661	81.1821	78.2268	57.4247	58.7935	64.2302	52.9685	65.471	0.999571	0.000428909
ENSMUSG00000041372	B4galnt3	3779	6	120203073	120294559	-1	11285	9971	8205	6492	10953	7640	77.8065	71.0656	62.5273	53.735	70.2001	57.1643	65.4165	0.999571	0.000429387
ENSMUSG00000021947	Cryl1	1410	14	57275034	57398483	-1	4085	2598	3284	2887	3895	3454	75.4856	49.627	67.0736	64.0448	66.9067	69.2646	65.4004	0.99957	0.000429528
ENSMUSG00000086549	Gm13648	1536	4	156052715	156059802	-1	5047	4081	2801	3488	4284	2394	85.6118	71.5605	52.5158	71.0299	67.5522	44.0698	65.39	0.99957	0.00042962
ENSMUSG00000014867	Surf4	3281	2	26920040	26933928	-1	8447	5459	8462	7228	9739	7585	67.0792	44.8131	74.2736	68.9077	71.8935	65.3668	65.389	0.99957	0.000429628
ENSMUSG00000026644	Acbd7	531	2	3336168	3340993	1	1799	575	1281	1158	1470	1298	88.273	29.1656	69.474	68.2134	67.0508	69.1175	65.2157	0.999569	0.000431155
ENSMUSG00000049580	Tsku	2859	7	98350668	98361328	-1	8745	5106	6017	6042	8329	6659	79.6961	48.1021	60.6085	66.1032	70.5602	65.8572	65.1546	0.999568	0.000431697
ENSMUSG00000047787	Flrt1	5859	19	7092014	7105729	-1	18220	17459	11772	9989	14870	11785	81.0245	80.259	57.8622	53.3279	61.4708	56.8741	65.1364	0.999568	0.000431858
ENSMUSG00000033917	Gde1	1692	7	118688545	118705778	-1	4374	2835	4541	3673	5170	3527	67.355	45.1284	77.2892	67.901	74.0068	58.9404	65.1035	0.999568	0.00043215
ENSMUSG00000025351	Cd63	1031	10	128908919	128912816	1	2733	2198	2302	2322	2614	2476	69.0673	57.4205	64.3005	70.4465	61.4085	67.9047	65.0913	0.999568	0.000432257
ENSMUSG00000006269	Atp6v1b1	1926	6	83743017	83758809	1	4935	5516	3888	4014	4975	4128	66.7609	77.1375	58.135	65.1894	62.5631	60.6026	65.0648	0.999568	0.000432494
ENSMUSG00000023456	Tpi1	2209	6	124810586	124814296	-1	5873	4928	5054	4684	5828	5043	69.2717	60.0859	65.8882	66.325	63.9006	64.5508	65.0037	0.999567	0.000433037
ENSMUSG00000001472	Tcf25	3765	8	123373824	123404173	1	10222	9713	8022	7534	10064	8132	70.7395	69.4842	61.36	62.5917	64.7421	61.0718	64.9982	0.999567	0.000433086
ENSMUSG00000060992	Copz1	1669	15	103272911	103299862	1	4464	3631	3875	3411	4569	3802	69.6882	58.596	66.8626	63.9266	66.305	64.4116	64.965	0.999567	0.000433382
ENSMUSG00000024474	Ik	1996	18	36744656	36757639	1	4916	7930	3473	3688	4443	3992	64.1716	107.007	50.1086	57.7945	53.9134	56.5507	64.9242	0.999566	0.000433746
ENSMUSG00000009549	Srp14	1195	2	118475850	118479711	-1	3155	3374	2325	2360	2901	2875	68.7896	76.0457	56.0303	61.7732	58.7978	68.0265	64.9105	0.999566	0.000433869
ENSMUSG00000028656	Cap1	3494	4	122859047	122886056	-1	9718	10963	7494	6459	8522	6634	72.4678	84.5092	61.7673	57.8227	59.0745	53.686	64.8879	0.999566	0.000434071
ENSMUSG00000025016	Tm9sf3	6144	19	41210842	41264004	-1	16362	16050	13531	12528	16196	12496	69.3867	70.3593	63.423	63.7803	63.8466	57.508	64.7173	0.999564	0.000435603
ENSMUSG00000042682	Selk	1240	14	29968308	29975074	1	3378	3868	2424	2391	2817	2694	70.9789	84.0161	56.2962	60.3134	55.0233	61.4305	64.6764	0.999564	0.000435972
ENSMUSG00000030533	Unc45a	3991	7	80325292	80341005	-1	11404	9125	7927	7883	11678	8632	74.4504	61.5813	57.1999	61.7825	70.8709	61.1558	64.5068	0.999562	0.000437506
ENSMUSG00000024966	Stip1	2173	19	7020696	7040026	-1	4962	8331	3544	3871	5329	4761	59.4961	103.261	46.968	55.7211	59.3974	61.9508	64.4657	0.999562	0.00043788
ENSMUSG00000020440	Arf5	1116	6	28423560	28426602	1	3120	1611	2757	2581	3053	2569	72.842	38.8803	71.1443	72.3402	66.2589	65.0891	64.4258	0.999562	0.000438243
ENSMUSG00000019874	Fabp7	1250	10	57784881	57788450	1	4525	2283	3004	2344	2863	2582	94.3192	49.1919	69.2082	58.6548	55.4744	58.4056	64.209	0.99956	0.000440225
ENSMUSG00000000247	Lhx2	4393	2	38339281	38369733	1	13498	12525	8875	8272	10713	8006	80.057	76.7917	58.1802	58.8986	59.0651	51.5303	64.0872	0.999559	0.000441346
ENSMUSG00000022234	Cct5	2809	15	31590800	31601847	-1	7396	6403	6069	5702	7557	6295	68.602	61.3945	62.2205	63.4938	65.1597	63.3654	64.0393	0.999558	0.000441788
ENSMUSG00000071655	Ubxn1	1068	19	8871559	8875663	1	2851	3237	2132	2019	2280	2436	69.5532	81.6336	57.4889	59.1318	51.7065	64.4932	64.0012	0.999558	0.00044214
ENSMUSG00000040520	Manea	4867	4	26324506	26346891	-1	15853	11663	10608	9795	10908	9307	84.8675	64.5426	62.7682	62.9505	54.2832	54.07	63.9137	0.999557	0.000442951
ENSMUSG00000029759	Pon3	3385	6	5220852	5256286	-1	9373	10950	6700	5410	7970	7150	72.1458	87.1271	57.0012	49.9913	57.0271	59.7249	63.8362	0.999556	0.000443672
ENSMUSG00000027134	Lpcat4	2823	2	112239468	112247111	1	8769	6543	5850	5609	7279	5528	80.9339	62.4257	59.6778	62.1485	62.4514	55.3688	63.8344	0.999556	0.000443689
ENSMUSG00000059208	Hnrnpm	4701	17	33646233	33686860	-1	13287	10157	9174	10119	12538	10438	73.6424	58.1933	56.2	67.3292	64.598	62.782	63.7908	0.999556	0.000444095
ENSMUSG00000007850	Hnrnph1	5842	11	50376990	50386528	1	15066	20650	9965	11349	14314	10513	67.1936	95.2042	49.1229	60.7648	59.3445	50.8831	63.7522	0.999556	0.000444455
ENSMUSG00000032463	Faim	1073	9	98986373	99002018	1	3271	2762	2099	2256	2436	2148	79.4277	69.3301	56.3353	65.7651	54.9869	56.6034	63.7414	0.999555	0.000444556
ENSMUSG00000022456	Sept3	4971	15	82274935	82294442	1	13820	17046	8966	8502	12676	8793	72.4362	92.3584	51.9425	53.4975	61.7618	50.0151	63.6686	0.999555	0.000445238
ENSMUSG00000079139	Gm4204	1360	1	135232045	135233404	1	3498	5161	2591	2266	2990	2517	67.015	102.21	54.8651	52.1167	53.2493	52.3302	63.631	0.999554	0.00044559
ENSMUSG00000031438	Rnf128	3464	X	139563316	139673145	1	10609	7550	7468	7086	8525	7005	79.7972	58.7039	62.0861	63.9851	59.6071	57.1792	63.5598	0.999554	0.000446259
ENSMUSG00000004897	Hdgf	2873	3	87906321	87916132	1	7794	8515	5823	5506	6582	5786	70.6832	79.8264	58.3686	59.9455	55.4886	56.9444	63.5428	0.999554	0.000446419
ENSMUSG00000056629	Fkbp2	663	19	6977741	6980461	-1	1403	1848	1308	1318	1516	1793	55.136	75.0734	56.8149	62.181	55.3818	76.4672	63.509	0.999553	0.000446737
ENSMUSG00000035199	Arl6ip5	1442	6	97210689	97233315	1	4119	2934	3093	3118	3608	3139	74.4248	54.8015	61.7707	67.6343	60.6014	61.5509	63.4639	0.999553	0.000447163
ENSMUSG00000023020	2310016M24Rik	723	15	99725618	99728136	1	2073	642	1668	1613	2067	1957	74.7055	23.9163	66.4394	69.7834	69.2442	76.5351	63.4373	0.999553	0.000447414
ENSMUSG00000025151	Maged1	4351	X	94535474	94542143	-1	10843	12305	9001	8089	11242	9015	64.9309	76.1711	59.5757	58.1516	62.58	58.5848	63.3324	0.999552	0.000448409
ENSMUSG00000001794	Capns1	2397	7	30186942	30195164	-1	5838	6528	4854	5046	6059	4898	63.4581	73.3516	58.3176	65.8469	61.2229	57.7775	63.3291	0.999552	0.000448439
ENSMUSG00000025967	Eef1b2	2532	1	63176825	63180486	1	5429	3679	6318	5823	6876	6742	55.866	39.1349	71.8594	71.9348	65.7739	75.2893	63.3097	0.999551	0.000448624
ENSMUSG00000020456	Ogdh	5456	11	6291633	6356642	1	14207	14630	11359	10496	14434	10681	67.8452	72.2217	59.9561	60.1735	64.0757	55.3536	63.271	0.999551	0.000448992
ENSMUSG00000030884	Uqcrc2	2506	7	120635176	120659478	1	7020	5785	5495	4904	6122	5398	72.9873	62.1756	63.1473	61.2104	59.1689	60.906	63.2659	0.999551	0.00044904
ENSMUSG00000030591	Psmd8	1512	7	29174188	29180673	-1	3901	3919	3231	2921	3799	3165	67.2226	69.8106	61.5394	60.4276	60.8554	59.1875	63.1738	0.99955	0.000449918
ENSMUSG00000021890	Eaf1	4238	14	31495079	31509858	1	13503	8091	9041	8111	10873	9055	83.0158	51.4208	61.4361	59.8645	62.1398	60.4137	63.0484	0.999549	0.000451118
ENSMUSG00000031751	Amfr	3953	8	93971588	94012663	-1	11291	7116	9147	7924	10930	8187	74.4212	48.4849	66.6377	62.7009	66.9691	58.5607	62.9624	0.999548	0.000451945
ENSMUSG00000019872	Smpdl3a	2065	10	57794335	57811830	1	5156	3785	4887	4436	5437	4681	65.0555	49.3678	68.1538	67.1935	63.7706	64.0954	62.9394	0.999548	0.000452167
ENSMUSG00000045365	Rbm15b	3016	9	106883985	106887000	-1	9193	7551	6172	5277	7620	5841	79.4177	67.4327	58.9335	54.7283	61.1934	54.7601	62.7443	0.999546	0.000454054
ENSMUSG00000007836	Hnrnpa0	2678	13	58125879	58128556	-1	9715	1550	6998	6584	7774	4155	94.52	15.589	75.2543	76.9016	70.3097	43.8701	62.7408	0.999546	0.000454089
ENSMUSG00000032458	Copb2	3043	9	98563731	98588375	1	7010	9155	6219	5939	7463	5986	60.0216	81.0315	58.8554	61.0474	59.4009	55.6215	62.6631	0.999545	0.000454844
ENSMUSG00000072940	Gm10443	310	6	86334007	86334316	1	899	233	645	858	1210	426	75.5595	20.2438	59.9192	86.5728	94.5377	38.8558	62.6148	0.999545	0.000455315
ENSMUSG00000091996	BC049352	2404	9	45182007	45250020	1	6699	6897	4790	4280	5706	4653	72.6051	77.2722	57.3811	55.6885	57.4882	54.7276	62.5271	0.999544	0.000456172
ENSMUSG00000024033	Rsph1	1164	17	31255019	31277356	-1	2182	4612	1748	2189	2612	2601	48.842	106.717	43.247	58.8232	54.3502	63.1823	62.527	0.999544	0.000456173
ENSMUSG00000035674	Ndufa3	858	7	3617373	3620163	1	2301	678	1719	1909	1984	3052	69.8748	21.2834	57.6974	69.5944	56.0061	100.579	62.5058	0.999544	0.000456381
ENSMUSG00000007867	1700019E19Rik	775	12	86082561	86162458	1	1886	2692	1358	1423	1734	1517	63.4061	93.5559	50.4622	57.4327	54.1912	55.3467	62.3991	0.999543	0.000457428
ENSMUSG00000058297	Spock2	5533	10	60106219	60135198	1	17012	13886	11235	10312	13520	9859	80.1099	67.5949	58.4763	58.2959	59.183	50.3826	62.3404	0.999542	0.000458006
ENSMUSG00000039485	Tspyl4	3888	10	34297421	34301308	1	10699	9318	7381	7191	10305	7905	71.6982	64.5497	54.671	57.8521	64.1953	57.4889	61.7425	0.999536	0.000463974
ENSMUSG00000068220	Lgals1	800	15	78926725	78930465	1	1832	1682	1465	1737	2011	2030	59.666	56.6283	52.737	67.915	60.884	71.7487	61.5965	0.999535	0.000465452
ENSMUSG00000027404	Snrpb	1976	2	130171414	130179403	-1	5672	2370	4359	4158	5267	4784	74.7895	32.3042	63.5284	65.8193	64.5591	68.4561	61.5761	0.999534	0.000465659
ENSMUSG00000041084	Ostc	1058	3	130695921	130709444	-1	2338	1821	2402	2168	2721	2716	57.5771	46.3577	65.3815	64.0958	62.2908	72.5859	61.3815	0.999532	0.000467645
ENSMUSG00000039530	Tusc3	1511	8	39005867	39165112	1	4614	1932	3472	3142	4099	3045	79.5618	34.4382	66.1733	65.0426	65.7044	56.9811	61.3169	0.999532	0.000468307
ENSMUSG00000002233	Rhoc	1292	3	104789011	104794459	1	2883	4450	2259	2271	2981	2542	58.1398	92.7674	50.3526	54.9807	55.8831	55.6316	61.2925	0.999531	0.000468558
ENSMUSG00000094518	AC123935.1	411	13	117358212	117358622	-1	1176	313	994	841	912	1235	74.5516	20.5116	69.6486	64.0044	53.7445	84.9637	61.2374	0.999531	0.000469125
ENSMUSG00000022314	Rad21	3604	15	51962605	51991760	-1	9603	10879	7013	6483	7916	6496	69.4246	81.3021	56.0386	56.2661	53.1989	50.9647	61.1992	0.99953	0.000469519
ENSMUSG00000027603	Ggt7	3264	2	155490379	155518237	-1	9390	5836	7071	6298	8449	6768	74.9561	48.1574	62.3876	60.3543	62.6955	58.6298	61.1968	0.99953	0.000469544
ENSMUSG00000023904	Hcfc1r1	958	17	23673596	23675227	1	2442	2863	1914	1544	2055	2036	66.4158	80.4922	57.5366	50.4124	51.955	60.0925	61.1508	0.99953	0.000470019
ENSMUSG00000067818	Myl9	1162	2	156775420	156781658	1	2829	3247	2109	2334	2606	2385	63.4334	75.2617	52.2683	62.8276	54.3187	58.0351	61.0241	0.999529	0.000471331
ENSMUSG00000030189	Csda	1862	6	131364858	131388450	-1	4467	4524	3770	3675	4424	3975	62.5068	65.4396	58.3082	61.7353	57.5462	60.3623	60.9831	0.999528	0.000471758
ENSMUSG00000029030	Tprgl	2242	4	154157485	154160666	-1	6576	3472	5140	4753	5852	4104	76.4218	41.7102	66.023	66.3114	63.2193	51.7583	60.9073	0.999527	0.000472547
ENSMUSG00000010095	Slc3a2	2958	19	8706882	8723369	-1	7438	6401	6545	5643	7286	6081	65.5163	58.2837	63.7205	59.6716	59.6585	58.1279	60.8298	0.999527	0.000473358
ENSMUSG00000001847	Rac1	2652	5	143505478	143528036	-1	6773	5868	5578	5350	6696	5012	66.5425	59.5956	60.5721	63.101	61.1538	53.4374	60.7337	0.999526	0.000474366
ENSMUSG00000066720	Cldn9	1443	17	23682584	23684026	-1	4291	2084	3309	2962	3470	3038	77.4789	38.8982	66.0387	64.2059	58.2431	59.5291	60.7323	0.999526	0.000474381
ENSMUSG00000051428	Gm5644	491	X	145601811	145602301	-1	1239	601	1124	914	1273	1363	65.7478	32.9679	65.9254	58.2265	62.7955	78.4915	60.6924	0.999525	0.0004748
ENSMUSG00000039155	Cdh26	3012	2	178430531	178487366	1	7292	6625	5597	6058	8219	6251	63.0787	59.2419	53.5141	62.9115	66.0915	58.6817	60.5866	0.999524	0.000475917
ENSMUSG00000005161	Prdx2	3050	8	84969587	84974834	1	8414	6071	6360	5758	7550	6296	71.8777	53.6115	60.0517	59.0511	59.9554	58.3678	60.4858	0.999523	0.000476984
ENSMUSG00000015759	Cnih	1570	14	46775582	46788411	-1	4025	3346	3250	2909	3706	3547	66.7971	57.4016	59.6145	57.9562	57.1725	63.8807	60.4704	0.999523	0.000477148
ENSMUSG00000036825	Ssx2ip	4195	3	146404642	146440139	1	12146	10906	8229	7438	9177	7765	75.4384	70.0215	56.4915	55.46	52.9846	52.3381	60.4557	0.999523	0.000477304
ENSMUSG00000091091	Kcnmb3	720	3	32472321	32491969	-1	1480	2331	1141	932	2280	1502	53.5575	87.1982	45.6374	40.4892	76.6979	58.9855	60.4276	0.999522	0.000477602
ENSMUSG00000029048	Rer1	1814	4	155074110	155086382	-1	4568	3992	3732	3482	4301	3902	65.6115	59.2722	59.2478	60.0409	57.4266	60.8216	60.4035	0.999522	0.00047786
ENSMUSG00000031176	Dynlt3	2576	X	9654267	9663003	-1	6836	6823	4819	4906	5698	4913	69.1429	71.339	53.874	59.5714	53.5745	53.9273	60.2382	0.99952	0.000479626
ENSMUSG00000025950	Idh1	2530	1	65158616	65186479	-1	7027	5013	5255	4888	5879	5193	72.367	53.3673	59.8164	60.4319	56.2813	58.0371	60.0502	0.999518	0.000481649
ENSMUSG00000031701	Dnaja2	2839	8	85537640	85555271	-1	7515	6760	5464	5238	6499	5846	68.9692	64.1326	55.4259	57.7107	55.445	58.2239	59.9846	0.999518	0.000482359
ENSMUSG00000024098	Twsg1	4046	17	65923066	65951187	-1	11134	9468	8142	7040	9556	7947	71.6996	63.0275	57.9526	54.4255	57.2047	55.5374	59.9746	0.999518	0.000482468
ENSMUSG00000006575	Rundc3a	2941	11	102393403	102402555	1	8736	5271	5683	5892	7728	5419	77.3943	48.272	55.6481	62.6648	63.6434	52.0993	59.9537	0.999517	0.000482694
ENSMUSG00000061232	H2-K1	2608	17	33996017	34000333	-1	4177	3839	5542	5703	9244	5768	41.73	39.6468	61.1965	68.3993	85.8487	62.5354	59.8928	0.999517	0.000483355
ENSMUSG00000060240	Cend1	1775	7	141426446	141429491	-1	4691	5270	3394	3023	3528	3368	68.8586	79.9668	55.0657	53.2716	48.1406	53.6515	59.8258	0.999516	0.000484084
ENSMUSG00000053038	Gm6180	501	8	42246911	42247411	1	1261	1164	956	858	1316	1035	65.5796	62.5767	54.9526	53.568	63.6208	58.4132	59.7852	0.999515	0.000484528
ENSMUSG00000062382	Gm10116	922	13	74406396	74407317	1	2529	1096	2061	1902	2221	2197	71.4676	32.0168	64.3747	64.5261	58.3444	67.3763	59.6843	0.999514	0.000485632
ENSMUSG00000036395	Glb1l2	5031	9	26763044	26806468	-1	15542	8913	10012	9248	12293	9887	80.4904	47.7164	57.3105	57.4976	59.1813	55.5672	59.6272	0.999514	0.000486258
ENSMUSG00000045104	Gm5514	306	19	21938079	21938384	1	819	529	607	608	875	571	69.7355	46.562	57.1262	62.1496	69.2577	52.7622	59.5989	0.999513	0.00048657
ENSMUSG00000027642	Rpn2	4430	2	157279017	157326319	1	10135	7621	9595	8851	12158	9357	59.6089	46.3347	62.3748	62.4949	66.4721	59.7229	59.5014	0.999512	0.000487645
ENSMUSG00000000399	Ndufa9	1322	6	126821863	126849144	-1	3525	1990	2708	2637	3518	2842	69.4735	40.5433	58.9909	62.3928	64.4534	60.7856	59.4399	0.999512	0.000488325
ENSMUSG00000024038	Ndufv3	1575	17	31520115	31531321	1	3802	3439	2893	2701	3759	3869	62.896	58.8097	52.8976	53.6414	57.806	69.4586	59.2516	0.99951	0.000490419
ENSMUSG00000056216	Cebpg	4935	7	35046422	35056503	-1	14230	12292	9314	8426	10838	9103	75.1293	67.0862	54.3522	53.406	53.1916	52.1562	59.2202	0.999509	0.000490769
ENSMUSG00000015839	Nfe2l2	3796	2	75675513	75704641	-1	10057	11233	6460	6246	8520	6937	69.0293	79.7016	49.0088	51.4673	54.3619	51.6718	59.2068	0.999509	0.000490919
ENSMUSG00000044221	Grsf1	3036	5	88659448	88676171	-1	8018	6926	5889	5446	7393	5790	68.8106	61.4439	55.8609	56.1089	58.9794	53.9244	59.188	0.999509	0.000491129
ENSMUSG00000021236	Entpd5	6039	12	84373857	84409029	-1	15740	15791	11342	10191	13268	11975	67.9096	70.4275	54.0869	52.7847	53.2135	56.0685	59.0818	0.999508	0.000492321
ENSMUSG00000051483	Cbr1	1237	16	93607837	93610505	1	2953	3826	2149	2340	2425	2283	62.1992	83.3054	50.0305	59.1701	47.4814	52.1848	59.0619	0.999507	0.000492544
ENSMUSG00000020029	Nudt4	3231	10	95547007	95564167	-1	7705	8690	6114	5691	7153	6413	62.1337	72.4403	54.495	55.0944	53.6207	56.1219	58.9843	0.999507	0.000493418
ENSMUSG00000079477	Rab7	2610	6	87999106	88045270	-1	6239	6273	5029	4962	6019	5173	62.2825	64.734	55.4893	59.4665	55.8554	56.0415	58.9782	0.999507	0.000493487
ENSMUSG00000082516	Gm13342	207	2	22410525	22410731	-1	409	153	376	428	389	878	51.4807	19.9076	52.3101	64.6739	45.5156	119.931	58.9699	0.999506	0.000493581
ENSMUSG00000058499	Pip	571	6	41847549	41852062	1	1	66	3418	970	1381	1332	0.0456305	3.11319	172.387	53.1363	58.5786	65.9593	58.87	0.999505	0.000494712
ENSMUSG00000040048	Ndufb10	1217	17	24722060	24724478	-1	2846	2010	2370	2568	3044	2799	60.9306	44.4839	56.0823	66.0025	60.5808	65.031	58.8519	0.999505	0.000494917
ENSMUSG00000022540	Rogdi	1421	16	5008730	5013517	-1	3418	3550	2841	2679	3462	2366	62.6714	67.2871	57.5765	58.9705	59.0085	47.0792	58.7655	0.999504	0.000495899
ENSMUSG00000020088	Sar1a	2611	10	61680310	61693295	1	6364	4761	5545	4695	6429	5749	63.506	49.1122	61.1593	56.2451	59.6373	62.2578	58.6529	0.999503	0.000497184
ENSMUSG00000032085	Tagln	1586	9	45929628	45936058	-1	3756	4216	2553	3191	3671	2960	61.7041	71.597	46.357	62.9332	56.0612	52.7712	58.5706	0.999502	0.000498127
ENSMUSG00000024501	Dpysl3	6265	18	43320979	43438286	-1	17520	14709	11368	10809	14187	11968	72.8625	63.2353	52.2554	53.966	54.8467	54.0143	58.53	0.999501	0.000498593
ENSMUSG00000046432	Ngfrap1	973	X	136270253	136271978	1	2547	1773	1943	1850	2359	2002	68.2036	49.0788	57.5079	59.4723	58.7214	58.1781	58.527	0.999501	0.000498628
ENSMUSG00000026327	Serpinb11	2084	1	107361929	107380475	1	3729	4750	4094	3927	6016	4232	46.6215	61.3894	56.5741	58.9412	69.9184	57.4191	58.4773	0.999501	0.000499201
ENSMUSG00000095690	AC129188.1	657	19	7398421	7399077	-1	1790	1055	1326	1273	1814	1176	70.987	43.2499	58.1227	60.6065	66.8734	50.6116	58.4085	0.9995	0.000499994
ENSMUSG00000005881	Ergic3	2121	2	156008045	156018279	1	4712	5154	3928	3954	5080	4276	57.8837	65.4488	53.3333	58.3112	58.0102	57.004	58.3319	0.999499	0.000500882
ENSMUSG00000073411	H2-D1	2579	17	35262730	35267499	1	4484	3452	5203	5513	8090	6135	45.3008	36.051	58.0992	66.864	75.9764	67.2622	58.2589	0.999498	0.000501728
ENSMUSG00000028484	Psip1	5082	4	83455680	83486459	-1	13065	17388	8278	8258	9762	8278	66.9832	92.1537	46.9093	50.8272	46.5249	46.0573	58.2426	0.999498	0.000501919
ENSMUSG00000049353	Rd3	4267	1	191977373	191988282	1	11549	7976	7793	7347	10506	9413	70.5201	50.3454	52.5957	53.8571	59.6343	62.3754	58.2213	0.999498	0.000502166
ENSMUSG00000021832	Psmc6	1564	14	45329824	45349071	1	4290	3352	2913	2833	3395	3159	71.468	57.7251	53.6379	56.6586	52.5756	57.1112	58.1961	0.999498	0.000502461
ENSMUSG00000003849	Nqo1	1553	8	107388225	107403206	-1	5621	2311	4057	2612	2157	2888	94.3047	40.0799	75.2318	52.6087	33.6403	52.5816	58.0745	0.999496	0.000503882
ENSMUSG00000032042	Srpr	3364	9	35200175	35247973	1	6285	6931	7474	6378	8474	7128	48.6789	55.4929	63.9831	59.3041	61.0118	59.9128	58.0639	0.999496	0.000504006
ENSMUSG00000058254	Tspan7	7067	X	10485158	10596605	1	19761	13573	14082	13472	16310	12651	72.856	51.7295	57.3848	59.6284	55.8985	50.6172	58.0191	0.999495	0.000504532
ENSMUSG00000032199	Polr2m	2424	9	71478437	71485935	-1	5717	5794	4528	4544	5596	4577	61.4507	64.3789	53.795	58.6356	55.9147	53.3896	57.9274	0.999494	0.000505611
ENSMUSG00000023915	Tnfrsf21	3626	17	43016555	43089188	1	9967	7925	7145	6401	8718	5983	71.619	58.8666	56.7469	55.2174	58.2332	46.6551	57.8897	0.999494	0.000506056
ENSMUSG00000038286	Bphl	1209	13	34037641	34074074	1	3051	1723	2312	2356	3084	2783	65.7517	38.3846	55.0718	60.9544	61.7831	65.0871	57.8388	0.999493	0.000506658
ENSMUSG00000052456	Asna1	1250	8	85017934	85025278	-1	2888	2719	2308	2298	3000	2623	60.1975	58.5864	53.1733	57.5037	58.129	59.333	57.8205	0.999493	0.000506875
ENSMUSG00000062381	Vps28	885	15	76622088	76626027	-1	2102	1848	1720	1657	2132	1744	61.8843	56.2414	55.9697	58.5646	58.3479	55.72	57.788	0.999493	0.00050726
ENSMUSG00000028843	Sh3bgrl3	821	4	134127406	134128789	-1	1718	2473	1396	1525	1750	1514	54.5219	81.1295	48.9677	58.1009	51.6269	52.1424	57.7482	0.999492	0.000507732
ENSMUSG00000072214	Sept5	2127	16	18621811	18629938	-1	5564	5476	3804	3664	4951	3507	68.1571	69.3416	51.504	53.882	56.3776	46.6204	57.6471	0.999491	0.000508936
ENSMUSG00000021190	Lgmn	2323	12	102394084	102439813	-1	5720	5843	4092	4299	5421	3987	64.1561	67.7461	50.7288	57.8861	56.5212	48.5294	57.5946	0.99949	0.000509564
ENSMUSG00000049124	Gm8186	386	17	26098872	26099257	-1	931	198	777	851	898	1168	62.8425	13.8158	57.9698	68.9601	56.3469	85.5586	57.5823	0.99949	0.000509711
ENSMUSG00000014602	Kif1a	8311	1	93015456	93101865	-1	23288	21153	15672	12313	18859	14138	73.008	68.5514	54.3049	46.3411	54.96	48.0998	57.5442	0.99949	0.000510167
ENSMUSG00000049832	Gm9840	502	17	35935462	35935963	-1	1075	1379	814	930	1014	1088	55.7951	73.9875	46.697	57.9476	48.9233	61.2821	57.4387	0.999489	0.000511434
ENSMUSG00000050953	Gja1	3105	10	56377300	56390419	1	7640	10035	4620	4096	6776	6179	64.1096	87.0469	42.8497	41.2624	52.8559	56.2684	57.3988	0.999488	0.000511915
ENSMUSG00000020894	Vamp2	3809	11	69088490	69092384	1	10266	9971	6883	6556	8114	6216	70.2234	70.5059	52.0397	53.8374	51.5947	46.1433	57.3907	0.999488	0.000512013
ENSMUSG00000091580	Gm6467	609	16	21896506	21897116	1	1542	679	1256	1218	1533	1403	65.9718	30.0296	59.3937	62.5584	60.9686	65.1401	57.3437	0.999487	0.00051258
ENSMUSG00000068882	Ssb	2160	2	69861562	69871846	1	5063	7379	3537	3357	4103	3740	61.0725	92.0114	47.1573	48.6131	46.0075	48.9583	57.3033	0.999487	0.000513069
ENSMUSG00000091523	AU040972	1042	11	79481719	79484031	-1	1368	4396	1185	1886	2280	1971	34.2066	113.629	32.7505	56.6148	52.9966	53.4844	57.2803	0.999487	0.000513349
ENSMUSG00000063412	Gm10131	594	8	34111143	34111736	-1	1435	1326	1092	989	1276	1323	62.9444	60.125	52.9424	52.0794	52.029	62.9769	57.1828	0.999485	0.000514532
ENSMUSG00000004285	Atp6v1f	1063	6	29467718	29470512	1	2476	1358	1988	2186	2647	2608	60.6888	34.4084	53.8581	64.324	60.3118	69.3717	57.1605	0.999485	0.000514804
ENSMUSG00000004032	Gstm5	1278	3	107895821	107898686	1	3499	1641	2910	2595	2729	2539	71.3353	34.584	65.5737	63.513	51.7195	56.1746	57.15	0.999485	0.000514932
ENSMUSG00000071014	Ndufb6	659	4	40270591	40279421	-1	1741	385	1458	1287	1558	1774	68.8343	15.7352	63.7147	61.087	57.2616	76.1161	57.1248	0.999485	0.000515239
ENSMUSG00000033940	6720456B07Rik	1092	6	113604772	113616948	1	2531	2363	2137	2022	2497	2093	60.3894	58.2826	56.3572	57.9181	55.3831	54.1944	57.0875	0.999484	0.000515695
ENSMUSG00000021957	Tkt	6533	14	30548359	30574722	1	15772	14691	12472	11455	14661	12617	62.9021	60.567	54.9783	54.8452	54.3541	54.6074	57.0424	0.999484	0.000516247
ENSMUSG00000087412	Gm15501	687	7	93178983	93179669	-1	1359	1479	1494	1348	1479	1363	51.5411	57.9841	62.627	61.3747	52.1426	56.098	56.9613	0.999483	0.000517242
ENSMUSG00000059734	Ndufs8	963	19	3908870	3912717	-1	2224	1542	1900	1900	2395	1983	60.1727	43.1276	56.8192	61.7139	60.2366	58.2243	56.7157	0.99948	0.000520274
ENSMUSG00000075590	Nrbp2	2495	15	76085595	76090013	-1	5915	7113	3888	4691	5712	3753	61.7697	76.7856	44.877	58.8099	55.4497	42.532	56.704	0.99948	0.00052042
ENSMUSG00000032786	Alas1	4310	9	106233455	106248126	-1	9785	11187	8087	7782	9281	7289	59.1527	69.9092	54.0354	56.4768	52.1553	47.8188	56.5914	0.999478	0.000521823
ENSMUSG00000014905	Dnajb9	1865	12	44205897	44210068	-1	4450	4246	3408	3392	4252	3384	62.1688	61.3195	52.6246	56.8896	55.2199	51.305	56.5879	0.999478	0.000521866
ENSMUSG00000018042	Cyb5r3	4298	15	83153494	83172592	-1	9778	9478	8569	7363	9518	8540	59.2755	59.3947	57.4158	53.5851	53.6365	56.1823	56.5817	0.999478	0.000521944
ENSMUSG00000031007	Atp6ap2	2618	X	12587801	12617049	1	7021	4154	5166	4917	6067	5083	69.8748	42.7361	56.8267	58.7471	56.1288	54.8983	56.5353	0.999477	0.000522524
ENSMUSG00000020671	Rab10	3511	12	3247430	3309969	-1	9225	7634	6583	6067	7962	6051	68.4584	58.5624	53.9959	54.0504	54.9253	48.7309	56.4539	0.999476	0.000523544
ENSMUSG00000022044	Stmn4	1916	14	66344296	66361680	1	5471	5244	3596	2951	3361	3102	74.3982	73.7165	54.0495	48.1759	42.4868	45.7777	56.4341	0.999476	0.000523792
ENSMUSG00000020390	Ube2b	2126	11	51985497	52000762	-1	5514	3707	4080	3942	4796	4209	67.5764	46.9631	55.2669	57.9975	54.6383	55.9788	56.4035	0.999476	0.000524178
ENSMUSG00000092981	Mir5125	79	17	23823291	23823369	1	153	274	94	185	217	57	50.461	93.416	34.2664	73.2488	66.5294	20.4012	56.3871	0.999476	0.000524384
ENSMUSG00000021748	Pdhb	1485	14	8165991	8172992	-1	3897	2719	2858	2766	3372	2704	68.3747	49.3152	55.4247	58.2615	54.9974	51.4859	56.3099	0.999475	0.000525358
ENSMUSG00000060373	Hnrnpc	2869	14	52073380	52104028	-1	6718	7518	4839	4915	6004	5381	61.01	70.578	48.5728	53.5857	50.6864	53.0323	56.2442	0.999474	0.00052619
ENSMUSG00000049760	2410015M20Rik	755	17	56607452	56609771	-1	1693	854	1521	1402	1760	2019	58.4254	30.4655	58.0163	58.0841	56.4608	75.6132	56.1775	0.999473	0.000527036
ENSMUSG00000022139	Mbnl2	4552	14	120275669	120431697	1	11840	10906	8107	7604	9701	7973	67.7705	64.5299	51.2892	52.2511	51.6173	49.5254	56.1639	0.999473	0.000527209
ENSMUSG00000020484	Xbp1	3248	11	5520659	5525893	1	4792	2995	8411	7159	9783	6532	38.4408	24.8358	74.5761	68.9433	72.952	56.8641	56.102	0.999472	0.000527997
ENSMUSG00000027775	Mfsd1	2978	3	67582768	67604231	1	8429	4053	6027	5552	7118	5419	73.7467	36.6564	58.2833	58.3151	57.8915	51.452	56.0575	0.999471	0.000528565
ENSMUSG00000020163	Uqcr11	641	10	80402997	80406830	-1	1181	975	1201	973	1308	2187	48.0046	40.968	53.9576	47.48	49.4232	96.4715	56.0508	0.999471	0.000528651
ENSMUSG00000032177	Pde4a	7655	9	21165714	21213248	1	18315	18971	13603	13895	17601	11697	62.338	66.7487	51.1749	56.7766	55.6895	43.2053	55.9888	0.999471	0.000529444
ENSMUSG00000025889	Snca	1463	6	60731573	60829855	-1	3958	3033	2885	2462	2698	2838	70.4892	55.8375	56.7897	52.638	44.6662	54.8499	55.8784	0.999469	0.000530862
ENSMUSG00000026202	Tuba4a	2053	1	75214974	75219253	-1	4279	4518	3898	3533	5238	3727	54.3056	59.2727	54.679	53.8283	61.7956	51.3309	55.8687	0.999469	0.000530987
ENSMUSG00000027562	Car2	1789	3	14886426	14900769	1	4646	3456	3714	3226	4165	2687	67.6644	52.0309	59.786	56.404	56.3879	42.4684	55.7903	0.999468	0.000532
ENSMUSG00000039067	Psmd7	1599	8	107580381	107588482	-1	3673	3935	2740	2694	3400	3109	59.8499	66.2818	49.348	52.6993	51.5005	54.9769	55.7761	0.999468	0.000532183
ENSMUSG00000046719	Nxph3	2099	11	95509845	95514570	-1	5768	3266	4148	4097	4586	3727	71.5985	41.9084	56.9107	61.0533	52.9179	50.2059	55.7658	0.999468	0.000532316
ENSMUSG00000032097	Ddx6	6065	9	44604892	44640731	1	14584	15409	10706	9738	12704	11082	62.6523	68.4292	50.8352	50.2221	50.733	51.6649	55.7561	0.999468	0.000532441
ENSMUSG00000019590	Cyb561	3653	11	105933702	105953336	-1	9232	4446	7721	6740	9122	7332	65.8472	32.7806	60.8684	57.712	60.4814	56.752	55.7403	0.999467	0.000532646
ENSMUSG00000059895	Ptp4a3	4619	15	73723145	73758766	1	12332	7985	8614	8906	10139	8316	69.5628	46.5613	53.7062	60.3102	53.1653	50.9067	55.7021	0.999467	0.000533142
ENSMUSG00000022199	Slc22a17	2294	14	54906727	54913132	-1	6729	3208	4844	4196	5613	3467	76.4273	37.6651	60.8105	57.2134	59.2629	42.7335	55.6854	0.999467	0.000533357
ENSMUSG00000054808	Actn4	5026	7	28893248	28962340	-1	10954	12152	8922	8071	11250	10020	56.786	65.1213	51.122	50.2297	54.214	56.3707	55.6406	0.999466	0.00053394
ENSMUSG00000025809	Itgb1	4081	8	128685654	128733200	1	9488	10084	7188	7152	8594	7226	60.5758	66.5524	50.7235	54.8172	51.0047	50.0656	55.6232	0.999466	0.000534167
ENSMUSG00000027298	Tyro3	6198	2	119797733	119818104	1	15285	11538	10959	11168	15053	11585	64.2547	50.1391	50.9199	56.3611	58.8238	52.8509	55.5583	0.999465	0.000535014
ENSMUSG00000091043	Glyatl3	873	17	40904741	40914350	-1	2487	1767	2071	1391	1456	1419	74.2255	54.5155	68.3178	49.8389	40.3951	45.9596	55.5421	0.999465	0.000535225
ENSMUSG00000071076	Jund	2878	8	70697739	70700616	1	9426	1657	6891	6710	6974	3233	85.3352	15.5071	68.954	72.9269	58.6911	31.7631	55.5296	0.999465	0.000535389
ENSMUSG00000070493	Chchd2	2269	5	129881156	129887470	-1	6083	579	4755	4874	5653	5485	69.8513	6.87293	60.3509	67.1904	60.3428	68.3519	55.4934	0.999464	0.000535862
ENSMUSG00000025871	4833439L19Rik	3187	13	54551218	54565435	-1	8126	5944	5922	5514	7189	6087	66.4333	50.2336	53.5124	54.1179	54.6346	54.0044	55.4894	0.999464	0.000535915
ENSMUSG00000039450	Dcxr	1144	11	120725399	120727281	-1	2502	1846	2133	2356	2787	2210	56.984	43.4614	53.6949	64.4177	59.0055	54.6229	55.3644	0.999462	0.000537556
ENSMUSG00000024587	Nars	2632	18	64499665	64516557	-1	5771	6298	4930	4396	5845	4708	57.129	64.4487	53.9422	52.243	53.7873	50.5777	55.3546	0.999462	0.000537684
ENSMUSG00000056612	Ppp1r14b	919	19	6975048	6977324	1	2261	1968	1570	1603	1749	1961	64.1027	57.6776	49.1985	54.5599	46.0952	60.3351	55.3282	0.999462	0.000538033
ENSMUSG00000021709	Erbb2ip	6591	13	103818787	103920514	-1	14671	18708	11534	9836	14717	10784	57.9962	76.4493	50.396	46.6792	54.0816	46.2633	55.3109	0.999462	0.000538261
ENSMUSG00000000171	Sdhd	1287	9	50596338	50603849	-1	3269	1350	2632	2553	3131	2620	66.1801	28.2522	58.8946	62.0481	58.9231	57.5613	55.3099	0.999462	0.000538275
ENSMUSG00000042849	Olfr1414	1189	1	92511048	92518515	-1	184	152	113	54	81	55	4.03206	3.44318	2.73693	1.42059	1.65	1.30794	2.43178	0.937497	0.0625031
ENSMUSG00000084838	Gm10241	994	16	20176131	20177124	-1	2400	1694	1802	1561	1979	2566	62.9095	45.9013	52.2079	49.1216	48.2215	72.9925	55.2257	0.999461	0.000539388
ENSMUSG00000031740	Mmp2	3038	8	92827328	92853417	1	6715	6505	5330	5491	6523	6069	57.5903	57.671	50.5251	56.5353	52.0045	56.4856	55.1353	0.999459	0.000540589
ENSMUSG00000041203	2310036O22Rik	891	8	85026833	85030285	1	2328	864	1909	1781	2224	1628	68.0764	26.1176	61.7015	62.5233	60.4559	51.6636	55.0897	0.999459	0.000541196
ENSMUSG00000003402	Prkcsh	2013	9	22003035	22014219	1	4350	5098	3430	3368	4308	3745	56.3037	68.2109	49.0702	52.334	51.8338	52.6037	55.0594	0.999458	0.0005416
ENSMUSG00000006299	Aamp	1820	1	74279840	74284738	-1	3953	3686	3275	3250	4254	3504	56.5909	54.5484	51.8212	55.8557	56.6119	54.4378	54.9777	0.999457	0.000542693
ENSMUSG00000040713	Creg1	2362	1	165763746	165775308	1	5761	5237	4798	3506	4880	4313	63.5491	59.7173	58.499	46.4288	50.0405	51.6307	54.9776	0.999457	0.000542695
ENSMUSG00000035781	C030046I01Rik	1897	10	79910053	79917006	-1	4517	3763	3476	3374	4140	3559	62.0403	53.4275	52.7692	55.6331	52.8584	53.048	54.9628	0.999457	0.000542893
ENSMUSG00000031696	Vps35	3180	8	85260397	85299513	-1	8410	5561	6018	5093	7143	6141	68.9065	47.1003	54.4995	50.0959	54.4045	54.6035	54.935	0.999457	0.000543265
ENSMUSG00000029359	Tesc	1591	5	118027743	118061878	1	4214	2815	3052	3000	3568	2495	69.0106	47.6547	55.2436	58.9803	54.317	44.3413	54.9246	0.999457	0.000543405
ENSMUSG00000002778	Kdelr1	1873	7	45872772	45883731	1	3812	3476	3808	3633	4238	3477	53.0281	49.985	58.55	60.6713	54.803	52.4898	54.9212	0.999457	0.000543451
ENSMUSG00000051427	Ccdc157	5589	11	4141123	4160293	-1	14227	10933	9369	9557	13158	10156	66.324	52.6869	48.2755	53.4864	57.0213	51.3803	54.8624	0.999456	0.000544242
ENSMUSG00000026825	Dnm1	5240	2	32308471	32353329	-1	13242	13505	8639	8181	11817	7964	65.8436	69.4162	47.4788	48.835	54.6207	42.9742	54.8614	0.999456	0.000544255
ENSMUSG00000032328	Tmem30a	5646	9	79768943	79793507	-1	15769	9653	10833	9725	12526	9470	72.7704	46.0489	55.2555	53.8772	53.7345	47.4261	54.8521	0.999456	0.000544381
ENSMUSG00000022536	Glyr1	3348	16	5013906	5049910	-1	7614	8166	6015	5319	7095	6076	59.2541	65.6934	51.739	49.6936	51.3273	51.3145	54.837	0.999455	0.000544584
ENSMUSG00000071650	Ganab	3862	19	8898090	8916663	1	9379	6648	7341	6635	9050	7332	63.2755	46.3635	54.7408	53.7384	56.7568	53.6807	54.7593	0.999454	0.000545634
ENSMUSG00000005312	Ubqln1	3686	13	58176156	58215653	-1	8167	10044	6323	5723	7948	6157	57.7296	73.3921	49.401	48.5651	52.2256	47.2304	54.7573	0.999454	0.00054566
ENSMUSG00000029169	Dhx15	3009	5	52150209	52190519	-1	7103	7297	4911	4552	6862	5550	61.5051	65.316	47.0019	47.319	55.2344	52.153	54.7549	0.999454	0.000545693
ENSMUSG00000045294	Insig1	2697	5	28071363	28078662	1	6483	4228	5976	5299	5582	4566	62.6306	42.2233	63.8113	61.4566	50.1291	47.87	54.6868	0.999453	0.000546616
ENSMUSG00000022193	Psmb5	871	14	54614120	54617995	-1	2110	1101	1698	1582	1947	1961	63.1183	34.0461	56.1419	56.8125	54.1414	63.6601	54.6534	0.999453	0.000547069
ENSMUSG00000052681	Rap1b	2024	10	117814471	117845935	-1	4888	3452	3793	3715	4604	3754	62.9234	45.9365	53.9685	57.4122	55.0942	52.4435	54.6297	0.999453	0.000547391
ENSMUSG00000020629	Adi1	1886	12	28675231	28682175	1	4824	3205	3648	3241	4114	3537	66.6434	45.7703	55.7033	53.7518	52.8328	53.0275	54.6215	0.999452	0.000547503
ENSMUSG00000006204	5430419D17Rik	3146	7	131174402	131250945	1	7608	6600	6505	4578	6307	6067	63.0091	56.5045	59.5465	45.5169	48.5563	54.5285	54.6103	0.999452	0.000547656
ENSMUSG00000013593	Ndufs2	2142	1	171234853	171247122	-1	5111	3476	4091	3732	4830	4359	62.1696	43.7077	55.0019	54.4977	54.6146	57.5408	54.5887	0.999452	0.00054795
ENSMUSG00000018865	Sult4a1	2383	15	84076097	84105754	-1	6365	4718	4346	3754	5160	4245	69.593	53.3251	52.5211	49.2749	52.4453	50.3688	54.588	0.999452	0.000547959
ENSMUSG00000040466	Blvrb	1414	7	27447978	27466144	1	3257	2728	2588	2582	3029	2688	60.015	51.9628	52.7087	57.1166	51.8837	53.7512	54.573	0.999452	0.000548164
ENSMUSG00000032437	Stt3b	4195	9	115242607	115310421	-1	10479	7508	7966	7212	9510	7402	65.0847	48.2048	54.686	53.7749	54.9073	49.8914	54.4248	0.99945	0.000550192
ENSMUSG00000059119	Nap1l4	2283	7	143513579	143549090	-1	5370	4151	4161	3877	5245	4436	61.2858	48.9716	52.488	53.1185	55.6443	54.9406	54.4081	0.99945	0.000550422
ENSMUSG00000040010	Slc7a5	3513	8	121881146	121907686	-1	8341	5471	8477	6208	7902	5353	61.863	41.9456	69.4915	55.2751	54.4804	43.0851	54.3568	0.999449	0.000551128
ENSMUSG00000022336	Eif3e	1541	15	43250040	43282736	-1	3367	4186	2725	2327	3061	2686	56.9288	73.1635	50.9251	47.2334	48.1107	49.2846	54.2744	0.999448	0.000552266
ENSMUSG00000060261	Gtf2i	7120	5	134237834	134314760	-1	16723	15625	12174	11258	15883	13208	61.1963	59.1068	49.2404	49.4581	54.0299	52.4524	54.2473	0.999447	0.00055264
ENSMUSG00000070319	Eif3g	1075	9	20894352	20898600	-1	2251	2497	1830	1783	2246	2157	54.558	62.5616	49.0242	51.8799	50.6037	56.7348	54.227	0.999447	0.000552921
ENSMUSG00000003435	Supt5h	3509	7	28314898	28338719	-1	7570	8961	5903	5552	7672	6047	56.2087	68.7814	48.4459	49.4905	52.9549	48.7264	54.1013	0.999445	0.000554668
ENSMUSG00000006941	Eif1b	917	9	120492606	120495327	1	2172	2010	1471	1555	1955	1710	61.7137	59.037	46.1967	53.0416	51.6367	52.7272	54.0588	0.999445	0.00055526
ENSMUSG00000021546	Hnrnpk	5634	13	58391142	58403343	-1	14014	13540	9631	9269	10877	9437	64.8092	64.7291	49.2292	51.4603	46.7599	47.3615	54.0582	0.999445	0.000555269
ENSMUSG00000022265	Ank	3608	15	27466677	27594909	1	8419	8527	6132	5952	7172	6494	60.7974	63.6543	48.9445	51.6003	48.1454	50.8925	54.0057	0.999444	0.000556002
ENSMUSG00000027706	Sec62	3966	3	30792876	30821263	1	8405	11254	6700	6401	7386	6750	55.2174	76.4279	48.6508	50.4837	45.1064	48.1237	54.0017	0.999444	0.00055606
ENSMUSG00000030659	Nucb2	1680	7	116504374	116540584	1	2368	3791	3415	2932	3790	3435	36.7252	60.7774	58.5395	54.5897	54.6401	57.813	53.8475	0.999442	0.000558225
ENSMUSG00000027499	Pkia	3683	3	7366604	7445366	1	10309	6892	6550	6144	7689	5964	72.93	50.4012	51.2162	52.1802	50.5649	45.7872	53.8466	0.999442	0.000558237
ENSMUSG00000033379	Atp6v0b	2051	4	117884326	117887333	-1	4649	3846	3556	3842	4620	3633	59.0589	50.5058	49.9303	58.5933	54.5579	50.085	53.7885	0.999441	0.000559057
ENSMUSG00000039016	Timm8b	527	9	50603901	50605320	1	1292	707	957	910	1217	1125	63.8768	36.1332	52.2961	54.0116	55.9321	60.3601	53.7683	0.999441	0.000559343
ENSMUSG00000033287	Kctd17	2134	15	78428564	78438909	1	5585	3324	3815	3928	5067	3409	68.1899	41.9531	51.4835	57.5749	57.5093	45.169	53.6466	0.999439	0.00056107
ENSMUSG00000073639	Rab18	2257	18	6765205	6790231	1	5140	5015	3995	3716	4719	3950	59.3366	59.8463	50.9745	51.4991	50.6407	49.485	53.6304	0.999439	0.000561301
ENSMUSG00000093126	AC161763.1	71	7	144914471	144914541	1	115	452	59	78	131	10	42.2018	171.466	23.931	34.3631	44.6883	3.98245	53.4388	0.999436	0.00056404
ENSMUSG00000031938	4931406C07Rik	2981	9	15283337	15306448	-1	6233	8017	5040	4467	5790	5384	54.4787	72.4349	48.6896	46.8716	47.0433	51.0683	53.4311	0.999436	0.000564151
ENSMUSG00000033685	Ucp2	6989	7	100493337	100502020	1	16116	14612	13744	11366	14627	11299	60.0805	56.3109	56.6325	50.8685	50.6899	45.7123	53.3824	0.999435	0.00056485
ENSMUSG00000070934	Rraga	1609	4	86575673	86577281	1	3745	3039	2989	2668	3498	2879	60.6439	50.8712	53.498	51.8663	52.6557	50.5934	53.3548	0.999435	0.000565249
ENSMUSG00000024067	Dpy30	974	17	74299474	74323944	-1	2141	2350	1622	1589	1818	1839	57.2729	64.984	47.9579	51.0294	45.2081	53.3864	53.3065	0.999434	0.000565946
ENSMUSG00000067058	Rps15a-ps5	457	5	105797287	105797743	-1	743	938	843	675	1284	882	42.3608	55.2821	53.1226	46.2002	68.0503	54.5708	53.2645	0.999433	0.000566554
ENSMUSG00000028837	Psmb2	1204	4	126677630	126709714	1	2553	2571	2057	1917	2575	2382	55.2479	57.514	49.2012	49.8025	51.8003	55.9401	53.251	0.999433	0.000566749
ENSMUSG00000024899	Papss2	3635	19	32620005	32667187	1	9725	6538	6577	6133	6535	6596	69.707	48.4438	52.1064	52.7745	43.5434	51.3079	52.9805	0.999429	0.000570691
ENSMUSG00000032484	Ngp	1217	9	110419750	110423010	1	2814	2428	3128	1387	2359	1996	60.2455	53.7348	74.0191	35.6485	46.9482	46.3744	52.8284	0.999427	0.00057293
ENSMUSG00000056698	Elmod3	3560	6	72565922	72598413	-1	8550	7005	5835	5403	8049	6532	62.5759	52.9976	47.2018	47.4724	54.7612	51.8805	52.8149	0.999427	0.000573129
ENSMUSG00000041560	Gltscr2	1555	7	15937838	15946108	-1	3259	2268	2939	2742	3317	3373	54.6066	39.2835	54.4298	55.156	51.665	61.333	52.7457	0.999426	0.000574155
ENSMUSG00000039168	Dap	1481	15	31224385	31274338	1	2769	2372	2949	2763	3272	2890	48.7146	43.1377	57.3439	58.3555	53.5106	55.1761	52.7064	0.999425	0.000574737
ENSMUSG00000028333	Anp32b	1716	4	46450902	46472657	1	3806	4619	2672	3009	3003	2660	57.7887	72.4984	44.8422	54.848	42.3857	43.8301	52.6988	0.999425	0.000574849
ENSMUSG00000022523	Fgf12	3065	16	28160120	28445227	-1	8276	7574	4982	4454	5713	4492	70.3528	66.5568	46.8103	45.4544	45.1456	41.4398	52.6266	0.999424	0.000575925
ENSMUSG00000036427	Gpi1	4497	7	34202122	34230289	-1	9542	11994	6990	6990	9226	7120	55.2851	71.8355	44.7633	48.6195	49.6903	44.7677	52.4936	0.999422	0.000577915
ENSMUSG00000003345	Csnk1g2	2511	10	80622780	80640771	1	5408	5108	4344	4097	5256	4586	56.1153	54.7901	49.8208	51.0358	50.6979	51.6411	52.3502	0.99942	0.000580073
ENSMUSG00000021606	Ndufs6	898	13	73319838	73328542	-1	1765	1821	1441	1499	1613	2099	51.2106	54.6174	46.2121	52.2133	43.505	66.0913	52.3083	0.999419	0.000580706
ENSMUSG00000024844	Banf1	820	19	5364641	5366645	-1	1751	1337	1420	1437	1753	1666	55.637	43.9152	49.8703	54.8149	51.7785	57.4473	52.2439	0.999418	0.000581682
ENSMUSG00000060438	Rps10-ps1	498	3	95622278	95622775	1	985	162	1097	814	1446	1196	51.5345	8.7616	63.4374	51.1271	70.3267	67.9063	52.1823	0.999417	0.000582619
ENSMUSG00000019054	Fis1	1714	5	136953275	136966234	1	3770	3242	2885	2879	3500	3270	57.3089	50.9448	48.4733	52.5396	49.4582	53.9442	52.1115	0.999416	0.000583698
ENSMUSG00000040473	A330021E22Rik	5457	5	5579278	5664239	-1	13373	14006	8026	8126	10899	8139	63.8508	69.1286	42.3558	46.5778	48.3742	42.1721	52.0766	0.999416	0.000584232
ENSMUSG00000021756	Il6st	5207	13	112475008	112506860	1	10673	13042	7810	7551	11315	9282	53.406	67.4612	43.1948	45.36	52.6318	50.4037	52.0762	0.999416	0.000584237
ENSMUSG00000034227	Foxj1	2623	11	116330704	116335399	-1	5409	4701	4840	4665	5713	4476	53.7292	48.2714	53.1392	55.63	52.753	48.2503	51.9622	0.999414	0.000585987
ENSMUSG00000001017	2500003M10Rik	3637	3	90498956	90509498	-1	8916	5127	6416	6317	7806	6758	63.8731	37.968	50.8029	54.328	51.9836	52.5391	51.9158	0.999413	0.000586701
ENSMUSG00000029472	Anapc5	2750	5	122787469	122821339	-1	6251	4798	5032	4527	6173	4532	59.2254	46.9921	52.6958	51.4913	54.3682	46.5978	51.8951	0.999413	0.00058702
ENSMUSG00000056412	Gm12396	593	4	40775133	40775725	-1	1252	954	1090	1085	1141	1179	55.0099	43.3303	52.9346	57.2309	46.6028	56.2169	51.8876	0.999413	0.000587136
ENSMUSG00000030663	1110004F10Rik	1495	7	116093301	116105210	1	3580	2644	2614	2466	2927	2730	62.3926	47.6341	50.3538	51.595	47.4201	51.6333	51.8382	0.999412	0.0005879
ENSMUSG00000075043	Tmem223	748	19	8770996	8772475	1	1581	1565	1258	1200	1488	1396	55.0708	56.3521	48.4336	50.1806	48.1818	52.7706	51.8316	0.999412	0.000588001
ENSMUSG00000023004	Tuba1b	1875	15	98931425	98934565	-1	3945	2627	3609	3141	4552	3393	54.8198	37.7361	55.4311	52.3989	58.8007	51.1671	51.7256	0.99941	0.000589646
ENSMUSG00000018965	Ywhah	2274	5	33018816	33027966	1	5202	5556	3635	3581	4401	3407	59.6034	65.8066	46.0343	49.2572	46.8751	42.3633	51.6567	0.999409	0.00059072
ENSMUSG00000047126	Cltc	8499	11	86694351	86757565	-1	19742	16036	14550	13818	17513	14545	60.5222	50.819	49.3018	50.855	49.9084	48.3898	51.6327	0.999409	0.000591094
ENSMUSG00000030035	Wbp1	2079	6	83119044	83121559	-1	4708	3769	3762	3428	4303	3504	59.0029	48.828	52.1113	51.5754	50.1301	47.656	51.5506	0.999408	0.000592379
ENSMUSG00000031840	Rab3a	2226	8	70754679	70758677	1	5405	4023	3933	3572	4769	3463	63.2648	48.6769	50.8823	50.1929	51.89	43.9881	51.4825	0.999407	0.000593449
ENSMUSG00000006998	Psmd2	4038	16	20651652	20663414	1	9624	5878	7145	6698	9070	7145	62.0984	39.2068	50.957	51.8842	54.4029	50.0316	51.4301	0.999406	0.000594274
ENSMUSG00000043889	Gm8399	1119	13	81064684	81065803	1	2587	382	2146	2434	2494	2446	60.2362	9.19456	55.229	68.0372	53.9818	61.8066	51.4142	0.999405	0.000594525
ENSMUSG00000055720	Ubl7	1364	9	57910986	57929968	1	3136	3269	2346	1963	2568	2097	59.9036	64.5503	49.5315	45.0155	45.5997	43.4703	51.3451	0.999404	0.000595617
ENSMUSG00000021537	Cetn3	999	13	81783292	81797143	1	2156	2444	1495	1549	1832	1764	56.2308	65.8921	43.0967	48.5	44.4162	49.9277	51.3439	0.999404	0.000595637
ENSMUSG00000043252	Tmem64	4670	4	15265831	15286753	1	12155	5077	8237	7678	11309	8272	67.8156	29.2811	50.7949	51.4265	58.6528	50.0843	51.3425	0.999404	0.000595658
ENSMUSG00000025479	Cyp2e1	1827	7	140763739	140774975	1	3787	6300	2107	1856	3692	3034	54.0068	92.8752	33.2119	31.7757	48.9446	46.9554	51.2949	0.999404	0.000596414
ENSMUSG00000002944	Cd36	3927	5	17781690	17888959	-1	9602	6881	6243	6248	8294	6939	63.7077	47.1942	45.7826	49.7664	51.1546	49.9625	51.2613	0.999403	0.000596947
ENSMUSG00000028713	Cyp4b1	2242	4	115624725	115647709	-1	4980	4695	3865	2800	5212	3818	57.8742	56.4024	49.6457	39.0641	56.3054	48.1513	51.2405	0.999403	0.000597278
ENSMUSG00000038375	Trp53inp2	5257	2	155381059	155389850	1	10564	11028	7527	6664	14028	9813	52.3578	56.501	41.2336	39.6509	64.6307	52.7803	51.1924	0.999402	0.000598045
ENSMUSG00000029885	Moxd2	1860	6	40878794	40887494	-1	3609	3325	3938	2632	3520	3750	50.5551	48.1478	60.972	44.2618	45.8365	57.0068	51.13	0.999401	0.000599042
ENSMUSG00000028042	Zbtb7b	5591	3	89377644	89394776	-1	13209	9934	9552	9098	11306	9407	61.5562	47.8556	49.2009	50.8994	48.978	47.574	51.0107	0.999399	0.000600957
ENSMUSG00000028070	Apoa1bp	905	3	88056523	88058495	-1	1891	1281	1653	1540	1990	1734	54.442	38.124	52.6008	53.2265	53.2581	54.1762	50.9713	0.999398	0.000601592
ENSMUSG00000061904	Slc25a3	5550	10	91116574	91124059	-1	13469	3821	11140	10395	13208	9817	63.2315	18.5431	57.8043	58.5851	57.6402	50.0143	50.9697	0.999398	0.000601616
ENSMUSG00000028447	Dctn3	1042	4	41714798	41723170	-1	2471	1226	1875	1759	2337	1941	61.7869	31.6899	51.8205	52.8024	54.3216	52.6703	50.8486	0.999396	0.000603576
ENSMUSG00000060680	Gm8894	456	14	55420269	55420724	-1	738	2321	371	577	715	399	42.168	137.091	23.4302	39.5792	37.9772	24.7409	50.831	0.999396	0.000603861
ENSMUSG00000014956	Ppp1cb	7004	5	32458974	32517433	1	15532	13829	11981	11116	14079	11501	57.7793	53.1793	49.2623	49.643	48.6863	46.4299	50.83	0.999396	0.000603877
ENSMUSG00000045128	Rpl18a	1291	8	70894722	70897443	-1	2040	3001	2235	1713	2585	2777	41.1714	62.6091	49.8562	41.5037	48.4971	60.8216	50.7432	0.999395	0.00060529
ENSMUSG00000054920	Klhl5	4866	5	65107568	65168188	1	11331	10222	7570	7554	9974	7588	60.6719	56.5798	44.8014	48.558	49.6453	44.0924	50.7248	0.999394	0.00060559
ENSMUSG00000047965	Rpl9-ps7	579	2	70458982	70459560	1	1020	1682	995	797	1024	908	45.9	78.2429	49.4894	43.0562	42.8354	44.342	50.6443	0.999393	0.000606905
ENSMUSG00000063870	Chd4	8019	6	125095981	125130591	1	18206	19412	12564	11775	14821	12363	59.1542	65.2	45.1207	45.93	44.765	43.5925	50.6271	0.999393	0.000607188
ENSMUSG00000034220	Gpc1	3595	1	92831645	92860198	1	8713	5124	6416	5733	7438	6462	63.1481	38.3891	51.3965	49.8814	50.1116	50.8249	50.6253	0.999393	0.000607218
ENSMUSG00000038014	Fam120a	5105	13	48879219	48968017	-1	11350	9948	8550	7834	10811	8260	57.9284	52.4853	48.2323	48.0003	51.2922	45.7501	50.6148	0.999393	0.00060739
ENSMUSG00000022428	Cby1	1119	15	79659227	79667660	1	2364	3343	1616	1553	1765	1768	55.0438	80.4644	41.5891	43.4107	38.2029	44.6746	50.5643	0.999392	0.000608219
ENSMUSG00000040652	Oaz2	2990	9	65668001	65690300	1	6339	6839	4829	4455	5627	5059	55.2384	61.6054	46.5108	46.605	45.5813	47.8412	50.5637	0.999392	0.000608229
ENSMUSG00000040289	Hey1	2203	3	8663362	8667039	-1	5364	2622	3687	3798	4953	3957	63.4404	32.0565	48.1977	53.9258	54.4547	50.7878	50.4771	0.99939	0.000609655
ENSMUSG00000064373	Sepp1	2845	15	3268547	3280508	1	5977	6419	4789	4255	5215	4754	54.7384	60.7691	48.4764	46.7814	44.397	47.2482	50.4017	0.999389	0.000610902
ENSMUSG00000024359	Hspa9	3932	18	34937414	34954357	-1	8149	8778	6376	6062	7553	6475	53.9986	60.1284	46.6985	48.2235	46.5251	46.5623	50.356	0.999388	0.000611661
ENSMUSG00000096188	Cmtm4	7734	8	104348191	104395807	-1	18255	13030	12974	11334	17301	12796	61.4991	45.3772	48.3101	45.839	54.1812	46.7819	50.3314	0.999388	0.00061207
ENSMUSG00000042734	Ttc9	2042	12	81631369	81664941	1	4732	4349	3169	2919	4435	3031	60.3782	57.3629	44.6925	44.713	52.604	41.9699	50.2868	0.999387	0.000612813
ENSMUSG00000039347	Atp6v0e2	1832	6	48537569	48541798	1	4284	3553	3077	2800	3696	2803	60.9278	52.2357	48.3693	47.8067	48.8639	43.2619	50.2442	0.999386	0.000613524
ENSMUSG00000004394	Tmed4	2178	11	6270369	6274870	-1	4864	3318	3741	3594	4555	3888	58.1871	41.0314	49.465	51.615	50.6538	50.475	50.2379	0.999386	0.000613629
ENSMUSG00000031865	Dctn1	6509	6	83165920	83200117	1	14218	13835	10224	9573	13081	10899	56.9135	57.2483	45.235	46.0034	48.6752	47.3457	50.2369	0.999386	0.000613646
ENSMUSG00000031799	Tpm4	2203	8	72134975	72153142	1	4184	5168	3302	3610	4071	3862	49.4844	63.1838	43.1649	51.2565	44.7577	49.5685	50.236	0.999386	0.000613661
ENSMUSG00000033295	Ptprf	9130	4	118208213	118291405	-1	18787	17597	15363	13056	20521	15581	53.614	51.9117	48.4588	44.7296	54.4389	48.2539	50.2345	0.999386	0.000613686
ENSMUSG00000007041	Clic1	1799	17	35049966	35058749	1	3350	4739	2810	2736	3131	2990	48.5182	70.9501	44.9824	47.5708	42.1535	46.9946	50.195	0.999386	0.000614347
ENSMUSG00000020658	Efr3b	6547	12	3962554	4038915	-1	15489	11967	10155	9651	14484	10632	61.6414	49.2312	44.6689	46.109	53.5831	45.9178	50.1919	0.999386	0.000614398
ENSMUSG00000030751	Psma1	2103	7	114264606	114276118	-1	4832	2918	3780	3464	4260	3761	59.8658	37.3718	51.7631	51.5222	49.0627	50.5676	50.0255	0.999383	0.000617195
ENSMUSG00000006777	Krt23	1565	11	99477974	99493137	-1	2673	3303	2802	2604	2766	2897	44.5016	56.845	51.561	52.0454	42.8074	52.341	50.0169	0.999383	0.000617341
ENSMUSG00000027162	Lin7c	4521	2	109890853	109901003	1	10921	8979	7184	6991	8273	7222	62.9389	53.4923	45.7614	48.3683	44.321	45.168	50.0083	0.999383	0.000617486
ENSMUSG00000020361	Hspa4	5528	11	53259814	53300457	-1	12165	11287	8898	8256	11065	8924	57.3371	54.9931	46.3545	46.7151	48.4802	45.6457	49.921	0.999381	0.000618966
ENSMUSG00000027452	Acss1	4128	2	150618105	150668500	-1	8852	7026	7568	6445	8333	6882	55.8718	45.8423	52.797	48.8359	48.8926	47.1393	49.8965	0.999381	0.000619381
ENSMUSG00000022186	Oxct1	3701	15	4026383	4155344	1	7425	7718	6295	5536	7197	6285	52.2719	56.1673	48.9829	46.7878	47.0992	48.0169	49.8877	0.99938	0.000619531
ENSMUSG00000030934	Oat	2155	7	132557475	132576398	-1	4095	3039	3760	3769	4745	4081	49.5106	37.9823	50.2468	54.706	53.3298	53.5461	49.8869	0.99938	0.000619544
ENSMUSG00000036199	Ndufa13	1243	8	69894188	69902558	-1	2496	2033	1999	2072	2624	2333	52.3196	44.0518	46.3137	52.1404	51.1298	53.0703	49.8376	0.99938	0.000620383
ENSMUSG00000040462	Os9	4049	10	127094259	127121160	-1	7078	10351	6334	5892	7836	6750	45.5464	68.8545	45.0503	45.5167	46.8736	47.1372	49.8298	0.999379	0.000620516
ENSMUSG00000056076	Eif3b	2966	5	140419305	140443358	1	6017	5980	4997	4584	6320	4534	52.8567	54.3035	48.5184	48.3425	51.6092	43.2234	49.8089	0.999379	0.000620872
ENSMUSG00000033793	Atp6v1h	1976	1	5083173	5162549	1	4803	2294	3609	3293	4116	3416	63.3311	31.2683	52.5978	52.1268	50.451	48.8809	49.776	0.999379	0.000621435
ENSMUSG00000009863	Sdhb	2239	4	140961203	140979193	1	4832	3303	3963	3667	4623	3991	56.2295	39.7331	50.9727	51.2286	50.0093	50.4006	49.7623	0.999378	0.000621668
ENSMUSG00000071659	Hnrnpul2	5726	19	8819401	8834142	1	12397	12356	8916	8795	10928	9073	56.4101	58.1198	44.8422	48.0441	46.2243	44.8031	49.7406	0.999378	0.00062204
ENSMUSG00000066108	Muc5b	14963	7	141839072	141873085	1	25665	32589	24034	29740	27275	22374	44.6904	58.6611	46.2568	62.1696	44.1497	42.2798	49.7012	0.999377	0.000622715
ENSMUSG00000038803	Ost4	1272	5	30905885	30907788	-1	2412	1757	2137	1943	2603	2947	49.4062	37.2034	48.3822	47.7795	49.5642	65.509	49.6407	0.999376	0.000623753
ENSMUSG00000039361	Picalm	4174	7	90130232	90209447	1	9326	9585	6617	5849	7599	6479	58.2149	61.8497	45.6538	43.8314	44.0946	43.8898	49.589	0.999375	0.000624645
ENSMUSG00000016541	Atxn10	2425	15	85336381	85463836	1	5581	3747	4160	4057	4873	3905	59.9641	41.6169	49.4026	52.3298	48.6705	45.5321	49.586	0.999375	0.000624697
ENSMUSG00000014725	Adam28	3680	14	68606027	68655842	-1	8396	7228	5606	5100	7793	6066	59.4451	52.9015	43.8706	43.3489	51.2906	46.6082	49.5775	0.999375	0.000624844
ENSMUSG00000030298	Sec13	1663	6	113728067	113740743	-1	3206	2325	2864	2724	3507	3383	50.2299	37.6555	49.5962	51.2355	51.0769	57.5199	49.5523	0.999375	0.000625278
ENSMUSG00000031299	Pdha1	3774	X	160122209	160138413	-1	7764	6504	6534	5786	7859	6456	53.6013	46.4169	49.8592	47.9548	50.4367	48.3693	49.4397	0.999373	0.00062723
ENSMUSG00000028788	Ptp4a2	4377	4	129811219	129850003	1	9675	7730	7352	6981	8590	7023	57.5925	47.5664	48.3723	49.8881	47.5333	45.3685	49.3869	0.999372	0.000628149
ENSMUSG00000036766	Dner	3630	1	84369841	84696221	-1	9394	6341	6445	5483	6767	4800	67.4272	47.0488	51.131	47.2463	45.1514	37.3889	49.2323	0.999369	0.000630853
ENSMUSG00000020331	Hcn2	3195	10	79716634	79736108	1	7975	3953	5691	5527	7819	3644	65.0356	33.3237	51.2962	54.1096	59.2736	32.249	49.2146	0.999369	0.000631163
ENSMUSG00000025630	Hprt	1289	X	52988137	53021659	1	3007	1932	2119	2174	2478	2164	60.7816	40.3694	47.3419	52.7549	46.5618	47.4693	49.2131	0.999369	0.000631189
ENSMUSG00000032518	Rpsa	1861	9	120127766	120132369	1	3059	4828	2649	3078	3794	2663	42.8277	69.8745	40.9924	51.7342	49.3779	40.4607	49.2112	0.999369	0.000631223
ENSMUSG00000004771	Rab11a	2992	9	64715299	64737758	-1	7390	3917	5148	4898	6053	4845	64.3538	35.2606	49.5501	51.2051	48.9994	45.7868	49.1926	0.999368	0.00063155
ENSMUSG00000027131	Tmem85	1052	2	112363011	112368027	-1	2222	1893	1682	1561	2045	1938	55.0325	48.4655	46.0445	46.4134	47.0824	52.089	49.1879	0.999368	0.000631633
ENSMUSG00000032259	Drd2	1549	9	49340662	49407214	1	3622	3321	2459	2303	3050	1995	60.924	57.7451	45.7167	46.5049	47.6903	36.4166	49.1663	0.999368	0.000632014
ENSMUSG00000019877	Serinc1	5150	10	57515774	57532530	-1	11204	11936	7921	7328	9773	7459	56.6836	62.4237	44.2936	44.5076	45.9623	40.9526	49.1372	0.999367	0.000632526
ENSMUSG00000024747	Aldh1a7	2066	19	20692953	20727562	-1	4744	3226	3186	3305	4159	3613	59.8282	42.0564	44.4103	50.0377	48.7573	49.4477	49.0896	0.999367	0.000633367
ENSMUSG00000026919	Lcn4	774	2	26667674	26671282	-1	46	1	1	924	620	6461	1.54849	0.0347982	0.0372072	37.3411	19.4014	236.03	49.0655	0.999366	0.000633794
ENSMUSG00000026547	Tagln2	2082	1	172500047	172507380	1	3763	4085	3242	3245	4169	3853	47.0917	52.8456	44.8436	48.7517	48.499	52.3271	49.0598	0.999366	0.000633895
ENSMUSG00000069662	Marcks	4048	10	37133375	37138920	-1	10047	7831	6620	6173	7221	5665	64.6677	52.1044	47.0961	47.6993	43.2054	39.5701	49.0572	0.999366	0.000633941
ENSMUSG00000079111	Kdelr2	1846	5	143403820	143421900	1	3508	2074	3482	3139	4003	3559	49.513	30.2604	54.3206	53.1882	52.5213	54.5135	49.0528	0.999366	0.000634018
ENSMUSG00000035910	Dcdc2a	8284	13	25056004	25210706	1	16775	20507	10983	12066	15664	13212	52.7611	66.6745	38.1811	45.5595	45.7977	45.0959	49.0116	0.999365	0.000634748
ENSMUSG00000060467	Gm10080	613	9	44374595	44375209	-1	755	2868	687	650	964	692	32.0906	126.013	32.2748	33.1672	38.0888	31.9193	48.9257	0.999364	0.000636278
ENSMUSG00000051403	Ppp1r37	2971	7	19530967	19562398	-1	6432	4868	5024	4649	6404	4498	56.4072	44.1312	48.6984	48.9455	52.2071	42.808	48.8662	0.999363	0.000637339
ENSMUSG00000024205	Rpl36-ps2	311	11	76601319	76601629	1	604	368	408	432	712	813	50.602	31.8702	37.7805	43.4489	55.4499	73.916	48.8446	0.999362	0.000637726
ENSMUSG00000019173	Rab5c	2194	11	100715009	100738215	-1	4111	5447	3277	3049	4071	3565	48.8205	66.868	43.0138	43.4687	44.9413	45.9442	48.8428	0.999362	0.000637759
ENSMUSG00000034120	Srsf2	2958	11	116849901	116853094	-1	7081	5060	4617	5035	6204	3686	62.3717	46.0734	44.95	53.2423	50.799	35.2343	48.7784	0.999361	0.000638912
ENSMUSG00000083626	Gm4459	468	7	139659688	139660155	-1	1142	160	937	812	953	969	63.5787	9.20814	57.6583	54.2708	49.3206	58.5445	48.7635	0.999361	0.000639181
ENSMUSG00000025381	Cnpy2	1017	10	128322459	128327187	1	1732	1960	1667	1650	1946	1862	44.3729	51.9078	47.2044	50.748	46.345	51.7687	48.7245	0.99936	0.000639883
ENSMUSG00000036278	Macrod1	1274	19	7056768	7198061	1	2919	1413	1964	2427	3132	1741	59.6975	29.8724	44.3956	59.5876	59.5434	38.64	48.6228	0.999358	0.00064172
ENSMUSG00000031633	Slc25a4	2353	8	46206797	46211284	-1	4810	4573	3716	3839	4276	3777	53.2616	52.3452	45.4801	51.0331	44.0146	45.3872	48.587	0.999358	0.000642368
ENSMUSG00000037235	Mxd4	3882	5	34173887	34187720	-1	7585	6510	6374	6108	8084	6624	50.9086	45.1672	47.2851	49.2152	50.4373	48.2473	48.5435	0.999357	0.000643158
ENSMUSG00000021361	Tmem14c	945	13	41016250	41022575	1	1870	1413	1700	1481	1834	1723	51.5586	40.2725	51.8066	49.0207	47.0055	51.5539	48.5363	0.999357	0.000643289
ENSMUSG00000042743	Sgtb	3072	13	104109741	104141735	1	7029	7768	4336	3823	5594	4324	59.6161	68.1061	40.6477	38.9259	44.1045	39.799	48.5332	0.999357	0.000643345
ENSMUSG00000026234	Ncl	8257	1	86344719	86359455	-1	16056	22262	11950	11693	13473	12346	50.6648	72.6172	41.6786	44.2955	39.5206	42.2778	48.5091	0.999356	0.000643784
ENSMUSG00000042699	Dhx9	4616	1	153455758	153487660	-1	9562	10324	6932	6612	8487	7002	53.9727	60.2393	43.2475	44.8046	44.5317	42.8908	48.2811	0.999352	0.000647959
ENSMUSG00000008035	Mid1ip1	2128	X	10715013	10719690	1	4882	3465	3485	3378	3639	3576	59.7747	43.856	47.1627	49.6528	41.4182	47.5154	48.23	0.999351	0.000648902
ENSMUSG00000054408	Spcs3	3466	8	54520433	54529998	-1	7116	5903	6095	5319	6581	5535	53.4932	45.8714	50.6422	48.0018	45.988	45.1541	48.1918	0.99935	0.000649608
ENSMUSG00000019471	Cdc37	2456	9	21138541	21149906	-1	4619	5445	3542	3598	4590	4151	49.0017	59.7128	41.5325	45.8235	45.2653	47.7895	48.1876	0.99935	0.000649686
ENSMUSG00000052459	Atp6v1a	6044	16	44085402	44139705	-1	14157	9063	9962	8693	12256	9829	61.0293	40.3873	47.4668	44.9885	49.114	45.9825	48.1614	0.99935	0.00065017
ENSMUSG00000021248	Tmed10	3526	12	85340614	85374717	-1	6747	6225	5870	5711	6698	5845	49.8563	47.5505	47.9428	50.6624	46.0091	46.8717	48.1488	0.99935	0.000650404
ENSMUSG00000024194	Cuta	649	17	26937973	26939478	-1	1306	810	1120	1064	1304	1221	52.4312	33.6154	49.6983	51.2806	48.6647	53.196	48.1477	0.99935	0.000650425
ENSMUSG00000030082	Sec61a1	6407	6	88503601	88518905	-1	11666	9257	11901	9689	13649	11318	47.4415	38.9147	53.493	47.3021	51.5973	49.9486	48.1162	0.999349	0.000651009
ENSMUSG00000064293	Cntn4	8486	6	105677660	106699310	1	20092	18413	12266	11735	15521	11706	61.6895	58.4412	41.6263	43.255	44.2994	39.0044	48.0526	0.999348	0.000652192
ENSMUSG00000015354	Pcolce2	4625	9	95637601	95698096	1	9886	9147	6665	6368	9908	6964	55.6929	53.2678	41.5008	43.0673	51.8866	42.5751	47.9984	0.999347	0.000653204
ENSMUSG00000032288	Imp3	898	9	56937500	56938397	1	1939	492	1726	1842	2241	1163	56.2591	14.7566	55.3519	64.1607	60.4431	36.6194	47.9318	0.999346	0.000654451
ENSMUSG00000028931	Kcnab2	5578	4	152390742	152477871	-1	12875	9925	8571	7996	10662	8694	60.1395	47.9236	44.2508	44.8384	46.2958	44.0706	47.9198	0.999345	0.000654676
ENSMUSG00000028832	Stmn1	1922	4	134468320	134473843	1	4112	4944	2740	2419	2832	3098	55.7431	69.2824	41.0549	39.3675	35.6879	45.576	47.7853	0.999343	0.000657208
ENSMUSG00000022332	Khdrbs3	1887	15	68928420	69093512	1	3850	4303	2756	2750	3364	2711	53.1594	61.4182	42.0606	45.5844	43.1783	40.6224	47.6706	0.999341	0.000659382
ENSMUSG00000040945	Rcc2	4155	4	140700541	140723220	1	8263	7106	7204	6136	8379	6338	51.8153	46.063	49.931	46.1924	48.843	43.131	47.6626	0.99934	0.000659533
ENSMUSG00000063065	Mapk3	2163	7	126759601	126765819	1	4059	4768	3382	3190	3896	3273	48.8938	59.3714	45.0282	46.1307	43.6258	42.7856	47.6393	0.99934	0.000659978
ENSMUSG00000004665	Cnn2	2460	10	79988584	79996062	1	4940	4708	3579	3787	4585	4046	52.3219	51.5465	41.8981	48.1522	45.1425	46.5049	47.5943	0.999339	0.000660834
ENSMUSG00000086158	Gm5918	709	9	72979724	72985376	-1	1264	2075	946	946	1145	1028	46.4507	78.826	38.4249	41.735	39.1147	40.9973	47.5914	0.999339	0.000660889
ENSMUSG00000029621	Arpc1a	2567	5	145083830	145108761	1	5585	3016	4379	4099	5462	4222	56.6877	31.6449	49.1266	49.9468	51.5356	46.5051	47.5744	0.999339	0.000661214
ENSMUSG00000027230	Creb3l1	2603	2	91982328	92024502	-1	4159	4420	4878	3899	5428	4304	41.63	45.7347	53.9679	46.8527	50.5065	46.7527	47.5741	0.999339	0.000661221
ENSMUSG00000024143	Rhoq	4151	17	86963082	87000069	1	8630	6866	6626	6091	8648	6502	54.1688	44.5501	45.9692	45.8978	50.4597	44.2897	47.5559	0.999338	0.000661569
ENSMUSG00000060904	Arl1	2369	10	88730858	88744094	1	5013	2735	4077	3775	4488	4491	55.1346	31.095	49.5614	49.8434	45.8848	53.6026	47.5203	0.999338	0.000662249
ENSMUSG00000032046	Abhd12	2823	2	150832493	150904741	-1	6523	4280	4714	4346	5696	3849	60.2043	40.8348	48.0891	48.1543	48.8698	38.5518	47.4507	0.999336	0.000663585
ENSMUSG00000020340	Cyfip2	7103	11	46193850	46312859	-1	15662	14568	10907	9182	13689	10218	57.4509	55.2403	44.2213	40.4344	46.6779	40.6754	47.45	0.999336	0.000663597
ENSMUSG00000030536	Iqgap1	7359	7	80711583	80803331	-1	14655	16293	10930	9820	13827	11223	51.887	59.6321	42.7729	41.7396	45.5083	43.1219	47.4436	0.999336	0.00066372
ENSMUSG00000021127	Zfp36l1	2984	12	80107760	80113013	-1	6004	5082	4521	4925	5552	4850	52.4244	45.8705	43.6318	51.6254	45.0642	45.9569	47.4289	0.999336	0.000664004
ENSMUSG00000070306	Ccdc153	1086	9	44240677	44247306	1	1144	3123	1327	1697	1933	1999	27.4465	77.4533	35.1892	48.8774	43.1105	52.0465	47.3539	0.999335	0.00066545
ENSMUSG00000025488	Cox8b	362	7	140898943	140900446	-1	840	150	522	604	569	1031	60.4591	11.1604	41.5269	52.1896	38.0702	80.5301	47.3227	0.999334	0.000666053
ENSMUSG00000033022	Cdo1	1530	18	46713205	46728342	-1	2151	2268	2767	2755	2859	2899	36.6303	39.9254	52.0817	56.323	45.2589	53.5753	47.2991	0.999333	0.00066651
ENSMUSG00000025369	Smarcc2	5027	10	128459236	128490173	1	9881	11876	7065	6425	9522	7551	51.2134	63.6296	40.4735	39.9779	45.8776	42.4721	47.274	0.999333	0.000666997
ENSMUSG00000019362	D8Ertd738e	659	8	84246237	84249761	-1	1163	1083	1025	956	1232	1345	45.9818	44.263	44.7926	45.3762	45.28	57.7092	47.2338	0.999332	0.000667778
ENSMUSG00000048416	Mlf1	1719	3	67374097	67400003	1	3613	2902	2615	2584	3152	2910	54.7625	45.4694	43.809	47.0189	44.4111	47.8658	47.2228	0.999332	0.000667992
ENSMUSG00000024099	Ndufv2	1990	17	66078795	66101559	-1	4155	2963	3192	3085	3579	3557	54.4013	40.1029	46.1932	48.4906	43.5602	50.5404	47.2148	0.999332	0.000668148
ENSMUSG00000037266	D4Wsu53e	3349	4	134923592	134927671	1	8513	4579	4944	5849	7440	3468	66.2306	36.8259	42.5139	54.6289	53.807	29.2801	47.2144	0.999332	0.000668155
ENSMUSG00000025515	Muc2	2032	7	141746832	141754690	1	4359	3468	2949	3833	3458	2814	55.8926	45.9677	41.7945	59.0026	41.2176	39.1569	47.172	0.999331	0.000668981
ENSMUSG00000046062	Ppp1r15b	5594	1	133131143	133139783	1	12236	8972	9403	8448	10436	8307	56.9913	43.1981	48.4074	47.2375	45.1849	41.9885	47.1679	0.999331	0.00066906
ENSMUSG00000010277	2610507B11Rik	8798	11	78261752	78290623	1	17156	17440	13902	11640	17050	13962	50.807	53.39	45.5052	41.3833	46.9377	44.8716	47.1491	0.999331	0.000669427
ENSMUSG00000003309	Ap1m2	1738	9	21295457	21312333	-1	3553	2327	2927	2761	3505	2842	53.2644	36.0615	48.4999	49.6904	48.8449	46.2362	47.0996	0.99933	0.000670396
ENSMUSG00000027546	Atp9a	5917	2	168634438	168742409	-1	11838	8811	9541	8818	12486	9667	52.1276	40.1071	46.4366	46.6149	51.1097	46.1954	47.0985	0.99933	0.000670417
ENSMUSG00000001948	Spa17	689	9	37603295	37613720	-1	1117	2251	764	849	1010	1124	42.2401	87.9942	31.9332	38.5429	35.5045	46.127	47.057	0.999329	0.000671231
ENSMUSG00000060586	H2-Eb1	1178	17	34305883	34316199	1	1723	1147	1681	2206	3299	2091	38.1093	26.225	41.0951	58.5755	67.8295	50.19	47.0041	0.999328	0.000672271
ENSMUSG00000025982	Sf3b1	6192	1	54985169	55027478	-1	13420	12356	9225	9075	11637	8199	56.4694	53.7458	42.9045	45.8428	45.5189	37.4402	46.9869	0.999327	0.000672608
ENSMUSG00000051234	Rnf7	1324	9	96470941	96478675	-1	2555	2728	2043	1905	2298	2075	50.2799	55.495	44.4374	45.0052	42.0381	44.3137	46.9282	0.999326	0.000673766
ENSMUSG00000004096	Cwc15	1111	9	14500617	14510577	1	2055	2750	1421	1545	1818	1829	48.1936	66.6678	36.8339	43.4981	39.6334	46.5487	46.8959	0.999326	0.000674404
ENSMUSG00000022437	Samm50	1673	15	84192233	84214303	1	3450	2286	2872	2468	3235	2859	53.7297	36.8026	49.4375	46.1429	46.8338	48.3199	46.8777	0.999325	0.000674764
ENSMUSG00000033966	Cdkl4	2931	17	80523550	80563834	-1	6327	6853	4293	3740	4952	4045	56.2436	62.9742	42.1806	39.9128	40.921	39.0221	46.8757	0.999325	0.000674804
ENSMUSG00000091498	Brp44l-ps	873	12	110858070	110858942	-1	1641	1922	1359	1242	1440	1346	48.9763	59.2976	44.8304	44.5003	39.9512	43.5952	46.8585	0.999325	0.000675146
ENSMUSG00000045983	Eif4g1	7227	16	20668313	20692884	1	12479	15421	11275	10068	13356	11552	44.9897	57.4715	44.929	43.5754	44.761	45.1968	46.8205	0.999324	0.000675899
ENSMUSG00000026895	Ndufa8	861	2	36036326	36049406	-1	1606	1429	1358	1229	1562	1627	48.5997	44.702	45.4218	44.6483	43.9399	53.4309	46.7904	0.999324	0.000676498
ENSMUSG00000036620	Mgat4b	2719	11	50210890	50235103	1	6444	3207	4660	4419	5604	3555	61.7501	31.7678	49.3565	50.8359	49.9195	36.9691	46.7665	0.999323	0.000676974
ENSMUSG00000028745	Capzb	3299	4	139192899	139291818	1	6211	6855	4834	4790	5767	5224	49.0536	55.9658	42.198	45.416	42.3398	44.7743	46.6246	0.99932	0.000679812
ENSMUSG00000026553	Copa	9427	1	172082529	172122330	1	18992	17164	14707	13111	18333	14040	52.4914	49.0391	44.9281	43.5029	47.1022	42.1116	46.5292	0.999318	0.00068173
ENSMUSG00000037361	0610009D07Rik	1115	12	4817608	4827658	1	1982	2875	1531	1463	1856	1675	46.3148	69.4482	39.5429	41.0417	40.3166	42.4764	46.5234	0.999318	0.000681847
ENSMUSG00000029147	Ppm1g	2165	5	31202668	31220545	-1	4163	4540	3163	3034	4164	3049	50.1002	56.4801	42.0735	43.8342	46.5837	39.8206	46.4821	0.999317	0.000682683
ENSMUSG00000026341	Actr3	2746	1	125392905	125435727	-1	5928	3530	4472	4355	5195	4406	56.247	34.6236	46.8996	49.6071	45.8212	45.3683	46.4278	0.999316	0.000683783
ENSMUSG00000022270	Fam134b	3346	15	25843264	25973687	1	7378	6453	5089	4806	5761	4519	57.4519	51.9438	43.8	44.9277	41.7016	38.1878	46.3355	0.999314	0.00068566
ENSMUSG00000009580	Odam	1376	5	87885029	87894174	1	3	14	5784	858	5505	1943	0.056806	0.274036	121.054	19.504	96.8992	39.9266	46.2857	0.999313	0.000686675
ENSMUSG00000002102	Psmc3	2607	2	91054009	91066369	1	4677	5269	3724	3841	4695	4212	46.7431	54.4358	41.1374	46.085	43.619	45.6831	46.2839	0.999313	0.000686712
ENSMUSG00000029777	Gars	2390	6	55038001	55079504	1	4718	3650	4197	3783	4650	3196	51.4341	41.1332	50.5719	49.5102	47.1234	37.8109	46.2639	0.999313	0.00068712
ENSMUSG00000059040	Gm5506	1757	18	48045335	48048378	1	3711	2081	2725	2487	3671	3155	55.0314	31.9005	44.6645	44.2751	50.6051	50.7733	46.2083	0.999312	0.00068826
ENSMUSG00000061104	Gm10094	780	8	95825354	95826133	1	1469	1591	1187	1109	1308	1222	49.0703	54.9381	43.8252	44.4726	40.6157	44.2981	46.2033	0.999312	0.000688362
ENSMUSG00000022257	Laptm4b	1897	15	34238026	34284295	1	3875	2641	3074	2796	3807	3023	53.2226	37.4972	46.6664	46.1026	48.6068	45.0587	46.1924	0.999311	0.000688587
ENSMUSG00000019990	Pde7b	7232	10	20398004	20725078	-1	15633	12664	10661	10079	13739	10588	56.3216	47.164	42.4529	43.5928	46.0127	41.3965	46.1568	0.999311	0.000689319
ENSMUSG00000030500	Slc17a6	4319	7	51621830	51671125	1	9928	8213	6352	5826	7482	5940	59.8921	51.2173	42.3541	42.1933	41.9581	38.8876	46.0837	0.999309	0.000690825
ENSMUSG00000061111	Fam195b	1282	11	120542888	120549727	-1	2579	1296	2121	2253	2563	2071	52.4149	27.2279	47.6453	54.9704	48.4219	45.6773	46.0596	0.999309	0.000691323
ENSMUSG00000004535	Tax1bp1	6609	6	52713729	52766780	1	12169	14838	9441	8915	11524	9893	47.9745	60.4696	41.1387	42.1931	42.2327	42.3253	46.0557	0.999309	0.000691405
ENSMUSG00000058904	Olfr1413	1082	1	92573125	92574206	1	35	20	18	19	20	22	0.842815	0.497852	0.479086	0.549265	0.447697	0.574915	0.565272	0.515433	0.484567
ENSMUSG00000059058	Gm15431	424	1	171711077	171711500	1	797	982	515	607	625	737	48.9761	62.3797	34.9791	44.7794	35.7022	49.1484	45.9942	0.999307	0.000692679
ENSMUSG00000026385	Dbi	1422	1	120113280	120121078	-1	2592	2541	1982	2111	2247	2781	47.4927	48.1285	40.1395	46.4349	38.2723	55.298	45.961	0.999307	0.000693368
ENSMUSG00000004937	Sgta	1969	10	81044075	81060178	-1	3836	3784	2944	2852	3494	2913	50.7603	51.7611	43.0586	45.3064	42.9792	41.8315	45.9495	0.999306	0.000693607
ENSMUSG00000051223	Bzw1	2833	1	58393136	58406548	1	5583	5263	4258	3740	5022	4671	51.3467	50.0362	43.284	41.2934	42.935	46.6199	45.9192	0.999306	0.000694238
ENSMUSG00000071662	Polr2g	868	19	8793129	8798557	-1	1854	1174	1421	1352	1632	1286	55.6521	36.4289	47.1457	48.7206	45.5388	41.8918	45.8963	0.999305	0.000694715
ENSMUSG00000061518	Cox5b	566	1	36691487	36693385	1	1425	308	803	1126	1308	721	65.5979	14.6566	40.857	62.2269	55.9722	36.0186	45.8882	0.999305	0.000694885
ENSMUSG00000091478	Gm10039	534	11	100361618	100362151	-1	942	403	911	894	1008	1166	45.9622	20.3264	49.1298	52.3663	45.7194	61.7398	45.874	0.999305	0.000695181
ENSMUSG00000027996	Sfrp2	2153	3	83766321	83774316	1	4217	3227	3502	2949	4532	3286	51.033	40.3694	46.8425	42.8437	50.9832	43.1551	45.8711	0.999305	0.000695241
ENSMUSG00000030682	Cdipt	1876	7	126976349	126980499	1	3893	2628	3012	2761	3546	3006	54.0683	37.7303	46.237	46.0351	45.7812	45.3069	45.8598	0.999305	0.000695478
ENSMUSG00000081603	Gm14681	411	X	66778442	66778852	-1	886	529	687	643	700	664	56.1673	34.6666	48.1374	48.9356	41.2513	45.6809	45.8065	0.999303	0.000696594
ENSMUSG00000096232	AC124681.2	417	16	31948024	31948448	-1	856	580	726	726	885	408	53.4846	37.4619	50.1382	54.4573	51.403	27.6651	45.7684	0.999303	0.000697395
ENSMUSG00000066357	Wdr6	4092	9	108572313	108578670	-1	8951	5745	6826	5600	7774	6161	56.9938	37.814	48.0395	42.8064	46.014	42.572	45.7066	0.999301	0.000698694
ENSMUSG00000022564	Grina	1693	15	76246807	76249904	1	3313	2865	2701	2425	3267	2380	50.9866	45.5791	45.9447	44.8034	46.7384	39.7492	45.6335	0.9993	0.000700237
ENSMUSG00000042745	Id1	1160	2	152736251	152737410	1	2362	1111	1672	1786	2520	2152	53.0534	25.7961	41.5094	48.1592	52.6167	52.4557	45.5984	0.999299	0.000700981
ENSMUSG00000062981	Mrpl42	666	10	95480806	95501927	-1	1079	1668	918	941	988	1035	42.2123	67.4558	39.695	44.1948	35.9306	43.9414	45.5717	0.999298	0.000701549
ENSMUSG00000025491	Ifitm1	1094	7	140967221	140969825	1	1501	2419	1007	1875	2501	1649	35.7482	59.5547	26.5082	53.6093	55.3704	42.6198	45.5684	0.999298	0.000701617
ENSMUSG00000030435	U2af2	2266	7	5062143	5079945	1	4692	3761	3342	3329	4384	3146	53.9497	44.7035	42.4731	45.9526	46.8589	39.2561	45.5323	0.999298	0.000702385
ENSMUSG00000056429	Tgoln1	5013	6	72608432	72617000	-1	10070	7684	7702	6825	9771	8011	52.3387	41.2845	44.246	42.5854	47.2088	45.1853	45.4748	0.999296	0.000703612
ENSMUSG00000031628	Casp3	1455	8	46617449	46638706	1	3386	3156	2082	1662	2330	1955	60.6339	58.4214	41.2084	35.7293	38.7859	37.992	45.4618	0.999296	0.000703889
ENSMUSG00000024659	Anxa1	2608	19	20373428	20390944	-1	4125	5450	3509	4151	4306	4310	41.2105	56.2842	38.7475	49.7853	39.9897	46.7281	45.4575	0.999296	0.00070398
ENSMUSG00000028419	Chmp5	1519	4	40948407	40965303	1	2970	2711	2165	2206	2628	2416	50.9436	48.0695	41.0457	45.4259	41.9034	44.9725	45.3934	0.999295	0.000705352
ENSMUSG00000033365	Ipo13	4207	4	117894486	117914999	-1	8937	6257	6278	6180	8264	5968	55.3491	40.0582	42.9751	45.9486	47.5772	40.1111	45.3365	0.999293	0.000706573
ENSMUSG00000079562	Maea	2128	5	33335572	33373294	1	3813	2590	3355	3289	4313	3733	46.686	32.7813	45.4034	48.3446	49.0896	49.6015	45.3177	0.999293	0.000706978
ENSMUSG00000022427	Tomm22	1113	15	79670861	79672862	1	2126	1713	1681	1654	1912	1915	49.7691	41.4534	43.4951	46.4832	41.6077	48.6499	45.2431	0.999291	0.000708589
ENSMUSG00000056692	D17Wsu92e	4250	17	27751232	27820558	-1	8290	6461	6476	6207	8270	6459	50.8226	40.9457	43.8819	45.6824	47.13	42.9719	45.2391	0.999291	0.000708674
ENSMUSG00000029076	Sdf4	6115	4	155992872	156013610	1	11787	12361	8750	8078	10728	8996	50.2225	54.4446	41.2078	41.3203	42.4916	41.5969	45.214	0.999291	0.000709218
ENSMUSG00000069769	Msi2	10405	11	88339382	88718513	-1	20847	25958	13857	13023	15886	13534	52.2027	67.1934	38.3526	39.1494	36.9789	36.7783	45.1092	0.999289	0.000711492
ENSMUSG00000044627	Swi5	2234	2	32278816	32288075	-1	3145	7458	2695	2625	3144	3028	36.68	89.916	34.7411	36.7538	34.0864	38.3249	45.0837	0.999288	0.000712049
ENSMUSG00000028820	Sfpq	4743	4	127021324	127037013	1	8741	9782	6289	6588	9424	6229	48.0175	55.5485	38.1853	43.4467	48.1242	37.1341	45.076	0.999288	0.000712215
ENSMUSG00000031776	Arl2bp	1905	8	94666755	94674417	1	4019	2658	3049	2862	3587	2641	54.9686	37.5801	46.0925	46.9927	45.6055	39.1996	45.0732	0.999288	0.000712278
ENSMUSG00000018648	Dusp14	1945	11	84048041	84069261	-1	3526	4172	2395	2228	3932	3087	47.2339	57.7727	35.4612	35.8304	48.9638	44.8771	45.0232	0.999287	0.00071337
ENSMUSG00000024030	Abcg1	4066	17	31057698	31115777	1	7977	7405	5824	5007	7834	6181	51.1168	49.0519	41.2498	38.5182	46.6657	42.9833	44.9309	0.999285	0.000715393
ENSMUSG00000024213	Nudt3	2985	17	27579382	27623465	-1	5654	5823	4326	4225	5024	4294	49.3518	52.5412	41.7359	44.2729	40.7649	40.6748	44.8903	0.999284	0.000716288
ENSMUSG00000020664	Dld	2241	12	31331564	31351437	-1	4358	4532	3269	2999	3773	3126	50.6683	54.4685	42.0089	41.8592	40.778	39.4417	44.8708	0.999283	0.000716718
ENSMUSG00000057177	Gsk3a	2260	7	25228258	25237851	-1	4492	4054	3508	3133	4195	2885	51.7872	48.314	44.7012	43.3619	44.9578	36.0949	44.8695	0.999283	0.000716747
ENSMUSG00000033684	Qsox1	6159	1	155778155	155812883	-1	6105	5043	13380	9803	15543	10307	25.8266	22.0534	62.5625	49.7857	61.1232	47.3184	44.7783	0.999281	0.000718763
ENSMUSG00000035227	Spcs2	2815	7	99837569	99858883	-1	4979	3798	4730	4344	5312	4358	46.0845	36.3391	48.3894	48.2689	45.7047	43.7741	44.7601	0.999281	0.000719167
ENSMUSG00000024991	Eif3a	5176	19	60761116	60790693	-1	8424	13325	6960	6663	8042	7329	42.4048	69.3379	38.7242	40.2653	37.6315	40.0367	44.7334	0.99928	0.00071976
ENSMUSG00000079297	Gm2223	1359	X	33505652	33507010	1	2028	2743	1546	1916	2827	2282	38.8812	54.3631	32.7611	44.0993	50.3834	47.4793	44.6612	0.999279	0.000721367
ENSMUSG00000046275	Tusc5	3302	11	76679808	76698664	1	7313	6107	5219	4769	4768	4039	57.7045	49.8137	45.5175	45.1758	34.9736	34.5864	44.6286	0.999278	0.000722097
ENSMUSG00000055093	Gm8430	526	6	122456882	122457407	1	984	264	973	965	1090	829	48.7417	13.5181	53.2715	57.3849	50.1906	44.5633	44.6117	0.999278	0.000722475
ENSMUSG00000078619	Smarcd2	3589	11	106263179	106272972	-1	6879	7692	5064	4540	6124	4862	49.9394	57.7249	40.6339	39.5675	41.3279	38.3045	44.583	0.999277	0.000723117
ENSMUSG00000028936	Rpl22	2911	4	152325742	152334071	1	5067	3748	4734	4191	5477	5132	45.3524	34.6781	46.8332	45.033	45.5703	49.8486	44.5526	0.999276	0.000723799
ENSMUSG00000002981	Clptm1	4130	7	19631581	19665030	-1	8437	5691	6421	5729	7875	6181	53.2267	37.1139	44.7734	43.3895	46.183	42.3172	44.5006	0.999275	0.000724968
ENSMUSG00000025867	Cplx2	4928	13	54371349	54383917	1	10756	9013	7456	6434	8528	6016	56.8685	49.2602	43.5716	40.8382	41.9139	34.518	44.495	0.999275	0.000725093
ENSMUSG00000073940	Hbb-b2	703	7	103812524	103813996	-1	1597	531	1545	817	1344	1030	59.189	20.344	63.2909	36.3515	46.3047	41.4276	44.4846	0.999275	0.000725328
ENSMUSG00000029106	Add1	6066	5	34573664	34632308	1	12043	11441	8594	7793	10773	8629	51.7278	50.7995	40.8001	40.1845	43.0146	40.2222	44.4581	0.999274	0.000725926
ENSMUSG00000039218	Srrm2	8596	17	23803187	23824739	1	15810	20421	10736	11973	14937	10080	47.9211	63.985	35.9678	43.5675	42.087	33.1568	44.4475	0.999274	0.000726165
ENSMUSG00000045201	Lrrc3b	1835	14	15357519	15438987	-1	3455	3343	1411	1114	5556	3503	49.0573	49.068	22.1441	18.9891	73.3344	53.9774	44.4284	0.999273	0.000726597
ENSMUSG00000021096	Ppm1a	2789	12	72761211	72794940	1	5644	4294	4189	3917	5135	3998	52.7266	41.4678	43.2543	43.93	44.5937	40.5324	44.4175	0.999273	0.000726844
ENSMUSG00000037579	Kcnh3	3583	15	99224976	99242817	1	8331	3740	5687	5119	7128	4958	60.5817	28.114	45.7093	44.6883	48.1839	39.1262	44.4006	0.999273	0.000727226
ENSMUSG00000040883	Tmem205	862	9	21921010	21927535	-1	1564	1068	1430	1252	1525	1513	47.2738	33.3704	47.7746	45.4311	42.8493	49.6295	44.3881	0.999272	0.000727509
ENSMUSG00000024862	Klc2	4134	19	5107746	5118560	-1	8373	7932	5730	5380	7016	5862	52.7718	51.6785	39.9165	40.7069	41.1055	40.0944	44.3789	0.999272	0.000727717
ENSMUSG00000060036	Rpl3	1361	15	80077781	80083406	-1	2394	1116	2394	1916	2545	2789	45.8308	22.0853	50.6563	44.0345	45.2909	57.9427	44.3068	0.999271	0.000729356
ENSMUSG00000062081	Gm6055	671	14	48079136	48079806	-1	1231	1469	998	777	1204	867	47.7999	58.9654	42.8327	36.2205	43.4596	36.5346	44.3021	0.999271	0.000729462
ENSMUSG00000017639	Rab11fip4	7451	11	79591212	79698023	1	15315	13177	10305	10223	13091	10360	53.5542	47.6321	39.8292	42.916	42.5539	39.3146	44.3	0.99927	0.00072951
ENSMUSG00000067869	Tcea1-ps1	904	15	90882615	90883518	1	1648	2393	1137	1045	1370	1193	47.4985	71.2971	36.221	36.1579	36.7057	37.3147	44.1992	0.999268	0.000731812
ENSMUSG00000037916	Ndufv1	2521	19	4007497	4012806	-1	4662	3950	3888	3553	4705	3663	48.1827	42.2009	44.4141	44.0837	45.2031	41.084	44.1947	0.999268	0.000731913
ENSMUSG00000078348	Sf3b5	733	10	13008450	13009182	1	1423	275	1276	1154	1535	1407	50.5816	10.1048	50.1319	49.2445	50.7208	54.2748	44.1764	0.999268	0.000732334
ENSMUSG00000006024	Napa	3786	7	16098458	16117975	1	7296	6294	5519	5406	6709	5392	50.2106	44.7758	41.9805	44.6634	42.9199	40.2696	44.1366	0.999267	0.000733246
ENSMUSG00000008036	Ap2s1	1333	7	16738410	16749294	1	2613	1200	2040	2216	2626	2148	51.0741	24.2465	44.0725	51.9991	47.714	45.563	44.1115	0.999266	0.000733824
ENSMUSG00000022013	Dnajc15	648	14	77826217	77874917	-1	1107	1240	926	863	1073	1047	44.5106	51.54	41.1532	41.6574	40.1057	45.6857	44.1088	0.999266	0.000733887
ENSMUSG00000081999	Gm13461	662	2	41987473	41988829	-1	1467	268	1180	1022	1348	1099	57.7382	10.9037	51.3324	48.2891	49.3189	46.9405	44.0871	0.999266	0.000734385
ENSMUSG00000029128	Rab28	1636	5	41624976	41708155	-1	3705	1334	2681	2522	2914	2555	59.006	21.9619	47.1934	48.2189	43.1407	44.1586	43.9466	0.999262	0.000737636
ENSMUSG00000053907	Mat2a	2804	6	72432799	72439558	-1	5692	4114	4053	3839	5327	4031	52.8906	39.517	41.6262	42.8249	46.0136	40.6484	43.9201	0.999262	0.000738252
ENSMUSG00000075316	Scn9a	10722	2	66480080	66634952	-1	23188	22612	13602	12911	17814	13618	56.348	56.8016	36.5338	37.6652	40.2408	35.9125	43.917	0.999262	0.000738324
ENSMUSG00000026797	Stxbp1	4306	2	32787602	32847239	-1	9111	8175	5835	5387	7822	5319	55.1294	51.1342	39.0243	39.1317	43.9972	34.9272	43.8907	0.999261	0.000738937
ENSMUSG00000036256	Igfbp7	1213	5	77349240	77408045	-1	2257	2729	1701	1525	1861	1581	48.4799	60.5955	40.3842	39.3247	37.1592	36.8535	43.7995	0.999259	0.000741066
ENSMUSG00000043192	Gm1840	1413	8	5639584	5640996	1	2374	3903	1708	1674	2367	1599	43.7754	74.3968	34.8108	37.0569	40.573	31.9974	43.7684	0.999258	0.000741796
ENSMUSG00000037071	Scd1	4836	19	44394451	44407709	-1	10570	9206	7541	5168	6980	7015	56.9482	51.2723	44.9066	33.4266	34.9583	41.0156	43.7546	0.999258	0.000742119
ENSMUSG00000044477	Zfand3	2616	17	30005087	30210019	1	5238	3428	3976	3685	4709	3997	52.1698	35.294	43.77	44.0611	43.5986	43.2021	43.6826	0.999256	0.000743813
ENSMUSG00000062908	Acadm	2932	3	153922357	153944632	-1	5460	5641	3872	3737	4745	4620	48.5199	51.8191	38.0311	39.8671	39.1971	44.5539	43.6647	0.999256	0.000744234
ENSMUSG00000032514	Ttc21a	5388	9	119937606	119967793	1	10094	11109	6807	6525	10110	7221	48.812	55.5322	36.3828	37.8799	45.447	37.8947	43.6581	0.999256	0.00074439
ENSMUSG00000009013	Dynll1	2926	5	115297110	115300999	-1	5283	4089	4246	4248	5269	4781	47.0433	37.6392	41.7901	45.4115	43.6149	46.2011	43.6167	0.999255	0.000745369
ENSMUSG00000026988	Wdsub1	3598	2	59852364	59882591	-1	7235	5029	5071	5110	6893	5108	52.3924	37.6459	40.5882	44.4238	46.4011	40.1419	43.5989	0.999254	0.00074579
ENSMUSG00000009630	Ppp2cb	1826	8	33599621	33619794	1	3473	3004	2567	2492	3074	2825	49.5559	44.3095	40.4849	42.6877	40.7741	43.7447	43.5928	0.999254	0.000745934
ENSMUSG00000089944	Gm8292	517	1	55335367	55335883	1	866	987	604	723	696	1032	43.6434	51.4191	33.6445	43.7425	32.6062	56.4413	43.5828	0.999254	0.00074617
ENSMUSG00000025613	Cct8	3088	16	87483326	87495873	-1	5966	5475	4199	4239	5213	4406	50.3382	47.7534	39.1594	42.938	40.8876	40.3437	43.5701	0.999254	0.000746474
ENSMUSG00000021102	Glrx5	930	12	105032689	105040910	1	1989	719	1641	1533	1751	1211	55.7241	20.823	50.8152	51.5603	45.6021	36.8188	43.5572	0.999253	0.000746778
ENSMUSG00000081400	Gm13680	793	2	83353157	83353949	-1	1046	1905	1171	1037	1391	1013	34.3676	64.7023	42.5257	40.9036	42.485	36.1197	43.5173	0.999252	0.000747726
ENSMUSG00000020183	Cpm	5964	10	117629500	117687352	1	10608	12243	6613	8239	10363	8830	46.3433	55.2902	31.9322	43.2108	42.0852	41.8631	43.4541	0.999251	0.000749232
ENSMUSG00000031441	Atp11a	11150	8	12757014	12868728	1	19451	18822	15330	14667	21322	16795	45.4526	45.4662	39.5945	41.1455	46.3164	42.5906	43.4276	0.99925	0.000749866
ENSMUSG00000031026	Trim66	10125	7	109449006	109508134	-1	20568	19411	13410	11812	18481	13277	52.9283	51.6358	38.1418	36.4909	44.2091	37.0777	43.4139	0.99925	0.000750193
ENSMUSG00000046727	0610010O12Rik	2840	18	36345619	36402980	1	6096	1440	4727	4086	5306	5240	55.9265	13.6566	47.9331	45.0024	45.2512	52.17	43.3233	0.999248	0.000752368
ENSMUSG00000022443	Myh9	12928	15	77760587	77842175	-1	21986	26896	16668	17250	21584	18419	44.3105	56.0343	37.1296	41.7363	40.4373	40.285	43.3221	0.999248	0.000752396
ENSMUSG00000081087	Rps15a-ps7	392	2	152185291	152185682	-1	610	614	560	559	849	538	40.5448	42.1871	41.1405	44.6048	52.4569	38.8065	43.2901	0.999247	0.000753167
ENSMUSG00000027227	Sord	2352	2	122234749	122265340	1	4647	3543	3401	3369	3775	3518	51.4786	40.5725	41.6425	44.8043	38.8742	42.2928	43.2775	0.999247	0.000753472
ENSMUSG00000018677	Slc25a39	2756	11	102402985	102407946	-1	5045	3544	4601	3925	5041	3920	47.695	34.6348	48.0774	44.5468	44.3015	40.2175	43.2455	0.999246	0.000754244
ENSMUSG00000034168	6430527G18Rik	4112	12	86880703	86884814	-1	9183	3598	6694	6201	7916	5365	58.1866	23.5671	46.8814	47.1699	46.6266	36.8914	43.2205	0.999245	0.000754849
ENSMUSG00000080896	Gm14567	174	X	38969817	38969990	1	367	64	270	255	387	308	54.9551	9.90669	44.6871	45.8402	53.8695	50.0506	43.2182	0.999245	0.000754903
ENSMUSG00000041740	Rnf10	4447	5	115241412	115272898	-1	8486	5844	7018	6309	8379	6085	49.7196	35.3949	45.4479	44.3761	45.6359	38.6903	43.2108	0.999245	0.000755084
ENSMUSG00000009291	Pttg1ip	3426	10	77581720	77598732	1	6298	4683	5176	4937	6011	5257	47.8968	36.8158	43.5086	45.0746	42.4953	43.3869	43.1963	0.999245	0.000755433
ENSMUSG00000018286	Psmb6	1872	11	70525367	70527858	1	3160	2721	2692	2644	3182	3229	43.9818	39.149	41.413	44.1786	41.1695	48.772	43.1106	0.999242	0.000757515
ENSMUSG00000024026	Glo1	1935	17	30592866	30612659	-1	3809	3374	2466	2559	3110	2958	51.2887	46.9636	36.7012	41.3662	38.9279	43.224	43.0786	0.999242	0.000758296
ENSMUSG00000022403	St13	3457	15	81363669	81400077	-1	5893	6662	4542	4491	5725	5326	44.4149	51.9043	37.8369	40.6349	40.1104	43.5622	43.0773	0.999242	0.000758328
ENSMUSG00000007987	Rabl5	911	5	136908150	136913244	1	1714	1488	1271	1207	1630	1303	49.0212	43.9929	40.1786	41.4424	43.3362	40.4421	43.0689	0.999241	0.000758533
ENSMUSG00000050912	Tmem123	3109	9	7764041	7794333	1	5357	5551	4464	4121	5375	4458	44.8944	48.0893	41.3496	41.4608	41.8735	40.5441	43.0353	0.999241	0.000759354
ENSMUSG00000020496	Rnf187	1949	11	58932288	58938916	-1	3917	1994	3130	2924	3878	2541	52.364	27.5557	46.2488	46.9269	48.1923	36.8639	43.0252	0.99924	0.000759599
ENSMUSG00000050017	Pitpnb	2761	5	111330763	111388359	1	5382	5038	3651	3515	4609	3866	50.7889	49.1461	38.0814	39.8212	40.4317	39.5916	42.9768	0.999239	0.000760786
ENSMUSG00000030824	Nucb1	5796	7	45492874	45510406	-1	9662	12319	7506	7257	9335	8543	43.434	57.246	37.2948	39.1638	39.0092	41.6764	42.9707	0.999239	0.000760936
ENSMUSG00000002768	Mea1	840	17	46681137	46683105	1	1334	1563	1118	1084	1354	1434	41.3778	50.1161	38.3293	40.3651	39.041	48.2701	42.9166	0.999238	0.000762267
ENSMUSG00000022415	Syngr1	4808	15	80091334	80119501	1	9413	8002	6768	5904	8245	6992	51.01	44.8262	40.5381	38.4094	41.5344	41.1192	42.9062	0.999237	0.000762522
ENSMUSG00000032412	Atp1b3	1826	9	96332680	96364299	-1	3231	2852	2669	2579	3195	2606	46.1028	42.0675	42.0936	44.178	42.3791	40.3536	42.8624	0.999236	0.000763602
ENSMUSG00000026554	Dcaf8	3743	1	172148015	172196393	1	6682	7514	4902	4633	6091	5382	46.5134	54.0691	37.7156	38.7167	39.414	40.6567	42.8476	0.999236	0.000763969
ENSMUSG00000026664	Phyh	1893	2	4919019	4938730	1	3511	2593	2893	2610	3121	2993	48.325	36.8935	44.0114	43.1267	39.9323	44.7058	42.8324	0.999236	0.000764343
ENSMUSG00000016921	Srsf6	3795	2	162931528	162937121	1	7458	6194	5406	5452	6574	4547	51.2038	43.9599	41.0234	44.9366	41.9565	33.8783	42.8264	0.999236	0.000764492
ENSMUSG00000046691	Chtf8	3036	8	106883863	106893601	-1	5639	5355	4305	3821	5189	4220	48.394	47.5068	40.8356	39.3669	41.3965	39.3024	42.8004	0.999235	0.000765138
ENSMUSG00000029838	Ptn	2021	6	36715663	36811361	-1	3642	5107	2530	2370	2810	2507	46.9532	68.0608	36.0514	36.6807	33.6761	35.0749	42.7495	0.999234	0.0007664
ENSMUSG00000040415	Dtx3	2572	10	127190378	127195728	-1	5111	4682	3271	3650	4656	2794	51.7757	49.0296	36.625	44.3892	43.8453	30.7159	42.7301	0.999233	0.000766882
ENSMUSG00000054091	1810037I17Rik	1010	3	122924362	122926193	1	1847	1323	1332	1367	1585	1969	47.6471	35.2806	37.9796	42.3353	38.0092	55.123	42.7292	0.999233	0.000766907
ENSMUSG00000032187	Smarca4	6475	9	21616169	21704230	1	11677	13020	8470	7873	10436	9248	46.9876	54.1588	37.6714	38.0326	39.0369	40.3846	42.712	0.999233	0.000767334
ENSMUSG00000021610	Clptm1l	2378	13	73604002	73620639	1	3504	2979	3925	3554	4669	3542	38.3923	33.7409	47.533	46.7478	47.5547	42.1158	42.6807	0.999232	0.000768113
ENSMUSG00000001783	D10Wsu52e	2615	10	85938637	85957823	-1	4535	4232	3651	3682	4653	3688	45.1853	43.5885	40.2076	44.0421	43.0966	39.8774	42.6662	0.999232	0.000768475
ENSMUSG00000034707	Gns	3855	10	121365090	121397245	1	6657	6729	5479	5005	6740	5446	44.9931	47.0136	40.9303	40.6102	42.3464	39.9449	42.6398	0.999231	0.000769137
ENSMUSG00000075602	Ly6a	819	15	74994878	74997634	-1	1031	1174	1097	1263	1679	1387	32.7994	38.6084	38.5736	48.2365	49.6533	47.8851	42.6261	0.999231	0.00076948
ENSMUSG00000020850	Prpf8	7461	11	75486816	75509449	1	13433	13326	10534	9553	12894	10006	46.9102	48.1061	40.6597	40.0496	41.8574	37.9203	42.5839	0.999229	0.000770538
ENSMUSG00000019039	Dalrd3	1737	9	108569892	108572771	1	3306	2245	2456	2581	3384	2247	49.59	34.8108	40.7189	46.4776	47.1859	36.5773	42.5601	0.999229	0.000771135
ENSMUSG00000089999	Gm6485	439	3	104752727	104753165	-1	788	823	756	406	853	499	46.7685	50.4932	49.5935	28.9279	47.0615	32.1399	42.4974	0.999227	0.000772713
ENSMUSG00000068290	Ddrgk1	2084	2	130653960	130664659	-1	3317	4514	2663	2575	3110	3210	41.4705	58.3393	36.7994	38.6487	36.1446	43.5527	42.4926	0.999227	0.000772836
ENSMUSG00000025066	Sfr1	1583	19	47731756	47735588	1	2510	4161	1901	1935	2273	1943	41.3128	70.7969	34.5835	38.2345	34.7776	34.7056	42.4018	0.999225	0.000775131
ENSMUSG00000017781	Pitpna	4129	11	75588097	75628804	1	7740	7313	5718	5276	7040	5351	48.8413	47.7033	39.8811	39.9683	41.2961	36.6436	42.389	0.999225	0.000775458
ENSMUSG00000043164	Tmem212	716	3	27866066	27896368	-1	794	674	1110	1190	1539	1292	28.8934	25.3539	44.6455	51.9864	52.0603	51.022	42.3269	0.999223	0.000777036
ENSMUSG00000007097	Atp1a2	6782	1	172271709	172298064	-1	13757	12153	10012	7615	10671	8870	52.8515	48.264	42.5139	35.1211	38.1091	36.9806	42.3067	0.999222	0.000777552
ENSMUSG00000025220	Mgea5	5024	19	45750261	45783520	-1	9688	8753	6960	6459	8363	6430	50.243	46.9251	39.8958	40.2135	40.3175	36.1884	42.2972	0.999222	0.000777793
ENSMUSG00000030754	Copb1	3315	7	114215559	114254680	-1	5931	4739	4877	4403	5956	4803	46.6161	38.5036	42.3679	41.5452	43.5163	40.9673	42.2527	0.999221	0.00077893
ENSMUSG00000066809	Gm10180	78	9	25101404	25101481	-1	97	155	117	117	171	67	32.4017	53.5223	43.1975	46.9188	53.0986	24.2878	42.2378	0.999221	0.000779313
ENSMUSG00000025232	Hexa	1865	9	59539667	59565105	1	3202	2905	2573	2489	3082	2983	44.7336	41.9532	39.7309	41.7448	40.0253	45.2254	42.2355	0.999221	0.000779371
ENSMUSG00000020198	Ap3d1	4730	10	80706978	80742211	-1	8169	8304	6376	6066	8658	6285	44.9986	47.2851	38.82	40.1141	44.3341	37.571	42.1871	0.999219	0.000780612
ENSMUSG00000034484	Snx2	2013	18	53176365	53220860	1	3702	3956	2483	2554	3150	2780	47.9164	52.931	35.5223	39.6856	37.9008	39.0489	42.1675	0.999219	0.000781117
ENSMUSG00000030105	Arl8b	2928	6	108783059	108823723	1	5111	5407	4022	3628	4975	3950	45.4806	49.7374	39.5584	38.7572	41.1532	38.1447	42.1386	0.999218	0.000781862
ENSMUSG00000022972	1110004E09Rik	1360	16	90925809	90934927	-1	2386	1734	1892	1806	2272	2432	45.7112	34.3406	40.0636	41.537	40.4623	50.563	42.113	0.999217	0.000782522
ENSMUSG00000000957	Mmp14	2597	14	54431604	54441258	1	4373	4440	3513	3460	4378	3756	43.8732	46.0478	38.956	41.6735	40.8305	40.8942	42.0459	0.999216	0.000784256
ENSMUSG00000028675	Pnrc2	2213	4	135870918	135873850	-1	3604	4084	2994	3012	3463	3175	42.4321	49.7052	38.9617	42.5725	37.9011	40.5668	42.0233	0.999215	0.000784842
ENSMUSG00000016554	Eif3d	1910	15	77958998	77970824	-1	2995	3442	2693	2393	3337	2731	40.8559	48.5373	40.6042	39.1891	42.316	40.4293	41.9886	0.999214	0.000785742
ENSMUSG00000028416	Bag1	1336	4	40936398	40948281	-1	2405	1983	1876	1940	2224	1833	46.9029	39.9773	40.4384	45.4204	40.319	38.794	41.9753	0.999214	0.000786087
ENSMUSG00000022205	Sub1	3930	15	11981339	11996983	-1	7981	5960	5526	5083	6134	5464	52.9122	40.8462	40.4936	40.456	37.8035	39.3121	41.9706	0.999214	0.00078621
ENSMUSG00000001891	Ugp2	3069	11	21321138	21371201	-1	6192	4724	4586	3966	4567	4142	52.5685	41.4582	43.0333	40.4214	36.0425	38.1611	41.9475	0.999213	0.000786811
ENSMUSG00000019998	Stx7	2500	10	24149317	24188959	1	4713	4122	3432	3123	4147	3473	49.1189	44.4085	39.5344	39.074	40.1768	39.2801	41.9321	0.999213	0.000787213
ENSMUSG00000035770	Dync1li2	4633	8	104417674	104443047	-1	8921	9293	5874	5484	7379	5775	50.1698	54.0246	36.5123	37.0247	38.5759	35.245	41.9254	0.999213	0.000787388
ENSMUSG00000028719	Cmpk1	3420	4	114959336	114987241	-1	6750	4917	5075	4616	5289	4712	51.4244	38.7233	42.7344	42.2178	37.4566	38.9572	41.9189	0.999212	0.000787556
ENSMUSG00000031311	Nono	4375	X	101429318	101448591	1	7612	9718	5373	4955	6648	5996	45.3327	59.8269	35.3677	35.4259	36.8039	38.7518	41.9182	0.999212	0.000787576
ENSMUSG00000024308	Tapbp	3296	17	33915899	33929288	1	5809	5006	4672	4235	5651	4908	45.9204	40.9074	40.821	40.1904	41.5259	42.1042	41.9115	0.999212	0.00078775
ENSMUSG00000042029	Ncapg2	6604	12	116405402	116463531	1	13841	10528	8977	7972	11101	8455	54.6074	42.9375	39.1464	37.7586	40.7133	36.2005	41.894	0.999212	0.000788209
ENSMUSG00000024997	Prdx3	1478	19	60864051	60874556	-1	2810	1569	2315	2089	2635	2129	49.5363	28.5921	45.107	44.2099	43.1805	40.7295	41.8926	0.999212	0.000788245
ENSMUSG00000091166	Tstd1	551	1	171419033	171420352	1	1158	611	826	672	860	925	54.7581	29.8667	43.1714	38.1482	37.8032	47.4677	41.8692	0.999211	0.000788856
ENSMUSG00000040681	Hmgn1	3221	16	96120618	96127729	-1	6208	4408	4446	4496	5114	4774	50.2172	36.8594	39.7509	43.6608	38.4549	41.9083	41.8086	0.99921	0.000790446
ENSMUSG00000020644	Id2	1270	12	25093801	25096092	-1	2139	2454	1671	1653	1759	1920	43.8832	52.0437	37.8914	40.7122	33.5462	42.747	41.804	0.999209	0.000790567
ENSMUSG00000095159	AC133939.1	1335	5	7179365	7180699	1	2180	1299	2175	1416	3093	2164	42.5468	26.2075	46.9187	33.1771	56.1151	45.8336	41.7998	0.999209	0.000790677
ENSMUSG00000026426	Arl8a	2299	1	135146824	135156269	1	4194	4810	3063	2685	3387	2932	47.5314	56.3513	38.3686	36.531	35.6827	36.0606	41.7543	0.999208	0.000791875
ENSMUSG00000022223	Sdr39u1	1226	14	55897286	55900232	-1	2319	1866	1782	1544	1976	1728	49.2835	40.9939	41.8586	39.3924	39.0371	39.853	41.7364	0.999208	0.000792345
ENSMUSG00000028249	Sdcbp	6904	4	6365650	6408423	1	13922	5940	10697	9720	12611	10191	52.5403	23.1731	44.6199	44.0374	44.2415	41.7373	41.7249	0.999207	0.000792649
ENSMUSG00000038235	F11r	2663	1	171437535	171464603	1	4709	4237	3925	3377	4279	3795	46.0732	42.8534	42.446	39.6658	38.9182	40.2948	41.7085	0.999207	0.000793081
ENSMUSG00000020745	Pafah1b1	9620	11	74673949	74724670	-1	19647	14423	13411	12574	15834	12147	53.2124	40.3811	40.1471	40.8841	39.8655	35.7028	41.6988	0.999207	0.000793338
ENSMUSG00000030842	2400001E08Rik	1184	7	101905837	101911901	1	2084	1359	1783	1582	2039	1939	45.8603	30.9147	43.3678	41.7937	41.7106	46.3057	41.6588	0.999206	0.000794397
ENSMUSG00000020333	Acsl6	9914	11	54303798	54364756	1	18643	18942	11988	11753	16100	13307	48.9957	51.4606	34.823	37.0814	39.3331	37.9524	41.6077	0.999204	0.000795754
ENSMUSG00000022010	Tsc22d1	8994	14	76414961	76507765	1	16997	11226	10745	10222	18613	14819	49.2392	33.6178	34.405	35.5499	50.1239	46.588	41.5873	0.999204	0.000796296
ENSMUSG00000022451	Twf1	3054	15	94577951	94589889	-1	5393	6042	4101	3731	4686	3884	46.0101	53.2855	38.6713	38.2131	37.1633	35.9599	41.5505	0.999203	0.000797276
ENSMUSG00000001833	Sept7	2538	9	25252439	25308571	1	4589	4828	3260	3106	3759	3561	47.1105	51.2358	36.9908	38.2795	35.8725	39.6724	41.5269	0.999202	0.000797907
ENSMUSG00000029311	Hsd17b11	3265	5	103989762	104021919	-1	6142	4954	4493	4154	5014	4919	49.0138	40.8668	39.6297	39.796	37.1948	42.5992	41.5167	0.999202	0.000798179
ENSMUSG00000025240	Sacm1l	3433	9	123529882	123592598	1	6410	5778	4540	4183	5610	4736	48.6492	45.3316	38.0846	38.1127	39.5795	39.0073	41.4608	0.9992	0.000799675
ENSMUSG00000021814	Anxa7	2965	14	20455261	20480133	-1	5065	4686	4044	3994	4899	4200	44.5088	42.5672	39.2784	42.1346	40.0188	40.0528	41.4268	0.999199	0.000800589
ENSMUSG00000075279	Mrpl23-ps1	588	2	74591330	74591917	-1	944	970	750	788	943	914	41.8298	44.4316	36.7326	41.9184	38.8433	43.9518	41.2846	0.999196	0.000804426
ENSMUSG00000021288	Klc1	4070	12	111758849	111807844	1	7401	7721	5299	4881	6568	5026	47.3792	51.0948	37.4945	37.512	39.0859	34.9169	41.2472	0.999195	0.00080544
ENSMUSG00000036026	Tmem63b	5098	17	45660171	45686905	-1	9344	7647	6874	6499	9039	6749	47.7556	40.4007	38.8309	39.8752	42.9439	37.4324	41.2065	0.999193	0.000806549
ENSMUSG00000022400	Rbx1	1655	15	81466316	81476369	1	2936	2764	2282	2087	2498	2350	46.2221	44.9819	39.7087	39.4439	36.5574	40.1493	41.1772	0.999193	0.000807345
ENSMUSG00000020872	Tac4	1251	11	95261529	95269265	1	2001	3052	1660	1147	1807	1672	41.6755	65.709	38.2137	28.6789	34.985	37.7909	41.1755	0.999193	0.000807392
ENSMUSG00000004263	Atn1	5085	6	124739189	124756524	-1	9050	11135	6461	6048	7644	5661	46.3713	58.9789	36.5912	37.2029	36.4092	31.4782	41.172	0.999193	0.000807489
ENSMUSG00000042312	S100a13	715	3	90514435	90524581	1	1092	1106	850	917	1029	1424	39.7931	41.6626	34.2358	40.1161	34.857	56.3134	41.163	0.999192	0.000807732
ENSMUSG00000031924	Cyb5b	4294	8	107150661	107187470	1	7201	7787	5772	5142	6867	5994	43.694	48.8434	38.7108	37.4564	38.7335	39.4696	41.1513	0.999192	0.000808053
ENSMUSG00000028382	Rod1	7480	4	59471868	59549364	-1	15031	12937	10192	9045	11293	8993	52.3573	46.5832	39.2397	37.8236	36.567	33.9947	41.0943	0.99919	0.000809614
ENSMUSG00000006315	Tmem147	868	7	30727701	30729534	-1	1475	607	1371	1277	1713	1345	44.2755	18.835	45.4868	46.0179	47.799	43.8138	41.038	0.999189	0.000811158
ENSMUSG00000050148	Ubqln2	3306	X	153498232	153501537	1	6653	4373	4698	4401	5576	4040	52.4332	35.6266	40.924	41.6394	40.8509	34.5531	41.0045	0.999188	0.000812081
ENSMUSG00000015092	Edf1	1317	2	25557847	25562082	1	2106	1671	1774	1676	2296	2288	41.6643	34.1734	38.7914	39.8056	42.2248	49.1223	40.9636	0.999187	0.000813209
ENSMUSG00000029817	Tra2a	1828	6	49243921	49264052	-1	2831	3653	1939	2293	3126	2609	40.3511	53.8234	30.5471	39.2359	41.4185	40.3558	40.9553	0.999187	0.000813439
ENSMUSG00000032112	Trappc4	1166	9	44403761	44407548	-1	2227	1064	1681	1686	2013	1752	49.7637	24.5777	41.5181	45.2288	41.8145	42.4858	40.8981	0.999185	0.000815023
ENSMUSG00000015749	Anp32e	3566	3	95929246	95947390	1	6441	6140	4625	4468	5367	4908	47.0612	46.3751	37.3507	39.1911	36.4529	38.9163	40.8912	0.999185	0.000815214
ENSMUSG00000003039	Fam32a	1910	8	72219730	72223764	1	3050	3035	2634	2525	3231	2619	41.6062	42.798	39.7146	41.3508	40.9718	38.7713	40.8688	0.999184	0.000815837
ENSMUSG00000070572	Gm13072	576	4	149457297	149457872	1	953	813	785	763	1004	839	43.1084	38.0159	39.2478	41.4341	42.2175	41.1858	40.8683	0.999184	0.000815851
ENSMUSG00000037236	Matr3	4472	18	35562158	35592045	1	7954	7967	5775	5590	6870	5881	46.342	47.9834	37.1893	39.099	37.208	37.1841	40.8343	0.999183	0.000816796
ENSMUSG00000031078	Cttn	4192	7	144435733	144471009	-1	6628	8247	5161	5147	6675	5688	41.1958	52.9874	35.4552	38.4051	38.5666	38.366	40.8293	0.999183	0.000816934
ENSMUSG00000068328	Aup1	1509	6	83054653	83057680	1	2354	2530	2152	2005	2431	1998	40.6451	45.1574	41.0696	41.5605	39.0191	37.4382	40.815	0.999183	0.000817334
ENSMUSG00000062762	Ei24	2285	9	36779159	36797393	-1	4146	3478	3235	2947	3660	2965	47.2753	40.996	40.7714	40.3413	38.795	36.6899	40.8115	0.999183	0.000817431
ENSMUSG00000031144	Syp	5211	X	7638471	7653256	1	9817	8452	6665	6316	8620	6867	49.085	43.6854	36.8338	37.912	40.0652	37.261	40.8071	0.999182	0.000817555
ENSMUSG00000024953	Prdx5	2139	19	6906697	6910106	-1	3581	2668	2912	2904	3722	3303	43.6199	33.5949	39.2056	42.466	42.1451	43.6622	40.7823	0.999182	0.000818246
ENSMUSG00000010136	1700027A23Rik	1127	3	105996957	106014646	-1	1755	2310	1326	1453	1704	1514	40.5737	55.2059	33.8834	40.3272	36.6207	37.9848	40.766	0.999181	0.000818703
ENSMUSG00000030603	Psmc4	2169	7	28041707	28050101	-1	3735	3184	2792	2780	3773	3135	44.8665	39.5377	37.0701	40.0905	42.1317	40.8683	40.7608	0.999181	0.000818848
ENSMUSG00000018849	Wwc1	4960	11	35838400	35980527	-1	8486	7925	6527	6041	8479	6869	44.5772	43.0344	37.8966	38.0963	41.4042	39.158	40.6944	0.999179	0.000820707
ENSMUSG00000032637	Atxn2l	4782	7	126491708	126503437	-1	9116	9327	5607	6219	7891	4633	49.6691	52.5327	33.7667	40.6787	39.9672	27.3943	40.6681	0.999179	0.000821446
ENSMUSG00000006476	Nelf	4896	2	25054355	25062881	1	9490	7649	6449	6192	8370	5625	50.5029	42.0786	37.9331	39.559	41.4062	32.4855	40.6609	0.999178	0.00082165
ENSMUSG00000063229	Ldha	2982	7	46841475	46855627	1	4263	5834	3619	3712	4689	4428	37.2477	52.6934	34.9501	38.9364	38.085	41.9864	40.6498	0.999178	0.000821961
ENSMUSG00000027907	S100a11	511	3	93520488	93526287	1	695	945	627	742	872	660	35.4369	49.8091	35.3358	45.4191	41.3311	36.52	40.642	0.999178	0.000822182
ENSMUSG00000090381	Gm6158	564	14	24070074	24070637	1	907	1203	700	717	806	683	41.9005	57.4492	35.7427	39.7645	34.6128	34.2413	40.6185	0.999177	0.000822844
ENSMUSG00000042616	Oscp1	5254	4	126058565	126092195	1	10020	9139	6321	6348	8210	6813	49.69	46.8496	34.6468	37.7922	37.8473	36.6654	40.5819	0.999176	0.000823878
ENSMUSG00000082192	Gm14719	231	X	49660960	49661190	1	482	263	358	278	342	329	54.3659	30.6649	44.6312	37.6434	35.8588	40.271	40.5725	0.999176	0.000824144
ENSMUSG00000029998	Pcyox1	4797	6	86386006	86397150	-1	9332	6619	6501	5950	7862	6451	50.687	37.1638	39.0282	38.7974	39.6958	38.0247	40.5661	0.999176	0.000824324
ENSMUSG00000025396	Hsd17b6	1392	10	127990941	128000678	-1	2277	2791	1717	1472	2061	2080	42.6202	54.0031	35.5221	33.0769	35.8608	42.2505	40.5556	0.999175	0.000824623
ENSMUSG00000079658	Tceb1	954	1	16642766	16656865	-1	1730	1457	1195	1228	1508	1357	47.2486	41.1348	36.0734	40.263	38.2855	40.2198	40.5375	0.999175	0.000825135
ENSMUSG00000056050	CAAA01083517.1	6528	1	183326725	183369529	-1	10705	12538	8321	7762	9730	8910	42.7266	51.7304	36.7082	37.192	36.1006	38.5927	40.5084	0.999174	0.000825961
ENSMUSG00000028128	F3	1876	3	121723537	121735052	1	2475	4233	1984	2490	2779	2653	34.3743	60.7733	30.4563	41.5167	35.8787	39.9864	40.4976	0.999174	0.000826268
ENSMUSG00000085438	1700020I14Rik	8306	2	119594297	119607502	1	16124	15025	10690	9445	12720	9922	50.5792	48.7215	37.0641	35.5685	37.0917	33.7766	40.4669	0.999173	0.000827141
ENSMUSG00000017188	Ccdc56	886	11	101277968	101279114	-1	1389	1360	1221	1152	1334	1369	40.847	41.3431	39.6871	40.67	36.4673	43.6896	40.4507	0.999172	0.000827604
ENSMUSG00000028964	Park7	2479	4	150897133	150914437	-1	3896	4519	3062	3074	3587	3781	40.9481	49.098	35.571	38.7867	35.0458	43.1259	40.4293	0.999172	0.000828215
ENSMUSG00000061527	Krt5	2190	15	101707070	101712891	-1	2907	4561	2143	3462	3244	2970	34.5854	56.0936	28.1803	49.4469	35.8772	38.346	40.4216	0.999172	0.000828434
ENSMUSG00000024835	Coro1b	2372	19	4148619	4154035	1	3795	4667	2960	2848	3734	3019	41.6858	52.9933	35.9373	37.5562	38.1277	35.9879	40.3814	0.99917	0.000829584
ENSMUSG00000071649	B3gat3	1601	19	8920374	8927234	1	2647	2532	1985	2173	2623	2192	43.0778	42.5961	35.7057	42.4546	39.6815	38.713	40.3715	0.99917	0.000829867
ENSMUSG00000023224	Serping1	2325	2	84765387	84775444	-1	3608	4007	2985	2846	3788	3340	40.4329	46.4188	36.9734	38.2885	39.461	40.6192	40.3656	0.99917	0.000830034
ENSMUSG00000031442	Mcf2l	12760	8	12873806	13020905	1	23843	23046	15284	14140	20149	16884	48.6857	48.6455	34.4948	34.6621	38.2458	37.4139	40.358	0.99917	0.000830254
ENSMUSG00000028609	Magoh	770	4	107879755	107887424	1	1225	1662	900	970	1149	904	41.4512	58.135	33.6604	39.4037	36.1419	33.196	40.3314	0.999169	0.000831017
ENSMUSG00000028138	Adh5	2801	3	138443093	138455499	1	5370	3048	3923	3760	4609	4000	49.952	29.3089	40.3342	41.9885	39.8543	40.379	40.3028	0.999168	0.000831838
ENSMUSG00000021094	Dhrs7	1301	12	72650356	72664828	-1	1839	2207	1798	1672	1980	1951	36.8295	45.6902	39.7997	40.199	36.8612	42.4022	40.297	0.999168	0.000832006
ENSMUSG00000029152	Ociad1	4132	5	73292794	73314077	1	6914	7777	5068	5036	6327	5294	43.5974	50.6932	35.3219	38.1225	37.0868	36.227	40.1748	0.999164	0.000835535
ENSMUSG00000038615	Nfe2l1	5441	11	96817414	96829968	-1	8691	9649	6843	6501	8457	7776	41.6181	47.7641	36.2189	37.3729	37.646	40.4097	40.1716	0.999164	0.000835626
ENSMUSG00000028271	Gtf2b	1271	3	142765226	142783603	1	2164	2059	1736	1550	1859	1789	44.3612	43.6323	39.3344	38.1454	35.4254	39.7991	40.1163	0.999163	0.000837234
ENSMUSG00000001288	Rarg	4109	15	102234938	102257517	-1	7356	7618	4901	4535	6709	5160	46.6441	49.9347	34.3492	34.5221	39.546	35.5076	40.084	0.999162	0.000838175
ENSMUSG00000053552	Ebf4	3236	2	130295169	130370481	1	6479	4661	3787	4470	5783	3345	52.1664	38.7943	33.7019	43.2071	43.2839	29.2278	40.0636	0.999161	0.000838771
ENSMUSG00000072704	2700089E24Rik	2509	6	133105239	133107747	1	4300	4783	3179	3152	3551	3038	44.6539	51.3449	36.4886	39.2954	34.2792	34.237	40.0498	0.999161	0.000839171
ENSMUSG00000020205	Phlda1	1949	10	111506286	111508645	1	1460	2037	3630	3206	3602	2945	19.5179	28.1499	53.6368	51.4526	44.7624	42.725	40.0408	0.999161	0.000839437
ENSMUSG00000037049	Smpd1	2411	7	105554360	105558388	1	4259	3633	3299	2863	3840	3274	46.0258	40.585	39.4051	37.1433	38.5758	38.3963	40.0219	0.99916	0.000839988
ENSMUSG00000064215	Ifi27l1	1467	12	103434211	103440239	1	1900	1183	2366	2207	2677	2435	33.7454	21.7196	46.4464	47.0574	44.1977	46.9329	40.0166	0.99916	0.000840144
ENSMUSG00000020571	Pdia6	3745	12	17266545	17284770	1	5188	5992	4851	5191	6163	5346	36.0944	43.0941	37.3033	43.3566	39.8586	40.3632	40.0117	0.99916	0.000840287
ENSMUSG00000026679	Enkur	1561	2	21180731	21205365	-1	2436	3804	1675	1774	2231	1804	40.6598	65.635	30.9015	35.5473	34.6161	32.677	40.0061	0.99916	0.00084045
ENSMUSG00000081534	Slc48a1	2690	15	97784355	97792692	1	4596	4271	3731	3214	4245	3520	44.5163	42.7637	39.943	37.3723	38.2214	36.9997	39.9694	0.999158	0.000841527
ENSMUSG00000045216	Hs6st1	3719	1	36068400	36106446	1	6608	6596	4818	4598	5511	4289	46.2951	47.7697	37.3086	38.6722	35.891	32.609	39.7576	0.999152	0.000847787
ENSMUSG00000037058	Paip2	2789	18	35598617	35617186	1	4403	5122	3502	3312	4232	3731	41.1331	49.4639	36.1606	37.1448	36.7518	37.8255	39.7466	0.999152	0.000848114
ENSMUSG00000031948	Kars	2249	8	111993440	112011323	-1	3451	4023	2897	2647	3603	2977	39.9804	48.1791	37.096	36.8146	38.8022	37.4281	39.7167	0.999151	0.000849005
ENSMUSG00000025813	Homer2	11149	7	81600481	81706925	-1	20162	19820	13732	11910	17838	14002	47.1182	47.8812	35.4704	33.4143	38.7518	35.511	39.6911	0.99915	0.000849769
ENSMUSG00000008475	Arpc5	2276	1	152766542	152775597	1	4157	1835	3225	3228	3703	3525	47.5882	21.7151	40.8061	44.3626	39.406	43.792	39.6117	0.999148	0.000852149
ENSMUSG00000037149	Ddx1	2507	12	13219308	13249213	-1	4342	3792	3262	3164	3927	3271	45.126	40.7391	37.4712	39.4764	37.9392	36.8922	39.6074	0.999148	0.000852278
ENSMUSG00000024777	Ppp2r5b	2895	19	6227765	6235872	-1	5531	4120	4010	3409	4662	3452	49.779	38.3307	39.89	36.8328	39.0036	33.7156	39.5919	0.999147	0.000852742
ENSMUSG00000027303	Ptpra	3335	2	130450278	130554026	1	5323	7107	4060	3714	4856	3917	41.5865	57.3969	35.0589	34.8339	35.2666	33.2098	39.5588	0.999146	0.00085374
ENSMUSG00000014226	Cacybp	2115	1	160202367	160212892	-1	3419	4635	2295	2337	3003	2691	42.1192	59.0251	31.2493	34.5624	34.3895	35.9759	39.5536	0.999146	0.000853896
ENSMUSG00000031848	Lsm4	1038	8	70673248	70678752	1	1641	1336	1322	1301	1575	1792	41.191	34.6662	36.6777	39.2045	36.7506	48.8145	39.5508	0.999146	0.000853981
ENSMUSG00000042750	Bex2	903	X	136066564	136068236	-1	1617	1627	1086	1000	1280	1226	46.6567	48.5286	34.6346	34.6392	34.3323	38.3894	39.5301	0.999145	0.000854603
ENSMUSG00000017485	Top2b	6355	14	16365179	16430787	1	11590	12459	7810	7144	8919	7248	47.5181	52.8038	35.3919	35.1627	33.9924	32.2486	39.5196	0.999145	0.000854922
ENSMUSG00000015806	Qdpr	1914	5	45434032	45450235	-1	3840	1262	2817	2511	3167	2949	52.2734	17.7589	42.3851	41.0356	40.0763	43.5653	39.5157	0.999145	0.000855037
ENSMUSG00000029120	Ppp2r2c	4450	5	36868513	36955078	1	8276	6905	5184	4958	7857	5610	48.4565	41.7928	33.5485	34.85	42.764	35.646	39.5096	0.999145	0.000855223
ENSMUSG00000024975	Pdcd4	2556	19	53892231	53929861	1	2575	3462	4092	4034	3847	3833	26.2487	36.4808	46.1044	49.3663	36.4538	42.402	39.5093	0.999145	0.000855231
ENSMUSG00000021282	Eif5	4061	12	111538101	111546753	1	6497	5635	5985	5356	6844	4808	41.6842	37.3731	42.4423	41.2538	40.8186	33.4765	39.5081	0.999145	0.00085527
ENSMUSG00000060450	Rnf14	3515	18	38296635	38317847	1	6541	4208	4937	4395	5552	4782	48.4853	32.2439	40.4488	39.1101	38.2565	38.4674	39.502	0.999145	0.000855452
ENSMUSG00000029247	Paics	3139	5	76951307	76967509	1	5546	4665	4199	3837	5010	3936	46.0341	40.0275	38.5232	38.2346	38.657	35.4545	39.4885	0.999144	0.000855862
ENSMUSG00000032279	Idh3a	2403	9	54586511	54604661	1	4204	3946	3033	2977	3544	3083	45.5827	44.2284	36.3485	38.7508	35.7208	36.2767	39.4847	0.999144	0.000855977
ENSMUSG00000033159	1810031K17Rik	3431	1	75134554	75142368	-1	5999	4898	4375	4472	5717	4225	45.5564	38.4499	36.7219	40.7696	40.3579	34.8188	39.4458	0.999143	0.000857156
ENSMUSG00000027329	Spef1	2747	2	131170261	131187282	-1	5048	3361	3536	3581	4540	3684	47.8798	32.954	37.0699	40.7757	40.0293	37.9201	39.4381	0.999143	0.000857388
ENSMUSG00000061981	Flot2	2740	11	78037931	78060434	1	5284	3784	3635	3403	4314	3278	50.2462	37.1962	38.2051	38.8479	38.1339	33.8272	39.4094	0.999142	0.00085826
ENSMUSG00000035285	Nat14	1612	7	4922251	4925006	1	3086	1420	2191	2165	2577	2448	49.8795	23.7258	39.1422	42.0096	38.7196	42.9393	39.4027	0.999142	0.000858465
ENSMUSG00000054364	Rhob	2223	12	8497763	8499985	-1	4061	2554	2977	3287	3886	2402	47.5976	30.9442	38.5662	46.2505	42.3394	30.5521	39.375	0.999141	0.000859307
ENSMUSG00000060376	Bckdha	1773	7	25629852	25658761	-1	2603	1967	2831	2339	2970	2524	38.2522	29.8809	45.9832	41.2646	40.5722	40.2521	39.3675	0.99914	0.000859535
ENSMUSG00000071054	Safb	3183	17	56584982	56606294	1	5114	6174	3312	3663	5023	4253	41.8616	52.243	29.9655	35.9962	38.2215	37.7804	39.3447	0.99914	0.000860232
ENSMUSG00000074238	Ap1ar	2391	3	127807264	127837492	-1	4049	4171	3022	2834	3674	2896	44.1224	46.9849	36.3984	37.0746	37.217	34.2474	39.3408	0.99914	0.000860351
ENSMUSG00000038357	Camp	601	9	109847375	109849456	-1	1025	618	1152	460	891	1036	44.4366	27.6957	55.2009	23.9408	35.9074	48.7409	39.3204	0.999139	0.000860975
ENSMUSG00000044408	1110002B05Rik	1363	12	54645374	54656572	-1	2291	1573	1854	1863	2141	1975	43.7946	31.0835	39.1725	42.7536	38.0454	40.9713	39.3035	0.999139	0.000861491
ENSMUSG00000032231	Anxa2	3731	9	69453620	69491795	1	5534	6056	4538	4694	5928	5333	38.6461	43.7178	35.0273	39.3526	38.4826	40.4161	39.2738	0.999138	0.000862403
ENSMUSG00000049556	Lingo1	3925	9	56618475	56685253	-1	7708	4745	5544	4781	6421	4651	51.1674	32.5607	40.6772	38.1009	39.6227	33.5054	39.2724	0.999138	0.000862444
ENSMUSG00000020747	2310067B10Rik	5920	11	115765433	115799366	1	9975	9396	7119	7300	10244	7060	43.9018	42.7483	34.631	38.5707	41.9111	33.7203	39.2472	0.999137	0.000863218
ENSMUSG00000019978	Epb4.1l2	4464	10	25359798	25523519	1	7259	9731	4989	5254	6037	5141	42.3686	58.7126	32.1853	36.8147	32.7551	32.5635	39.2333	0.999136	0.000863645
ENSMUSG00000014846	Tppp3	1848	8	105467493	105471526	-1	2174	3698	1814	2526	2818	2795	30.6513	53.8968	28.2685	42.755	36.9335	42.765	39.2117	0.999136	0.00086431
ENSMUSG00000004789	Dlst	2767	12	85110833	85134091	1	4255	4992	3541	3274	4326	3395	40.0665	48.5918	36.854	37.0105	37.8668	34.6928	39.1804	0.999135	0.000865274
ENSMUSG00000049281	Scn3b	5546	9	40269216	40291618	1	10330	9235	7276	6011	8913	6062	48.5302	44.8492	37.7816	33.9018	38.9247	30.9061	39.1489	0.999134	0.000866246
ENSMUSG00000047514	Tspyl1	2696	10	34282190	34284885	1	4961	3412	3337	3126	4279	4047	47.9447	34.0868	35.6455	36.2681	38.4418	42.4445	39.1386	0.999133	0.000866566
ENSMUSG00000042269	Fam92b	1395	8	120166397	120177466	-1	2380	2232	1645	1646	2132	1940	44.4523	43.0941	33.9594	36.9072	37.0164	39.322	39.1252	0.999133	0.000866979
ENSMUSG00000053898	Ech1	2284	7	28825217	28832247	1	3744	3382	2965	2884	3518	3035	42.7101	39.8818	37.3849	39.4962	37.3062	37.5726	39.0586	0.999131	0.000869045
ENSMUSG00000085787	Gm13092	339	4	150315177	150315515	-1	526	327	435	423	461	707	40.4275	25.9804	36.9537	39.0298	32.9369	58.9696	39.0496	0.999131	0.000869325
ENSMUSG00000075391	Gm13443	956	2	35340361	35341316	1	1735	1274	1260	1112	1429	1369	47.286	35.893	37.956	36.3834	36.2039	40.4906	39.0355	0.99913	0.000869766
ENSMUSG00000018379	Srsf1	5710	11	88047373	88053755	1	10178	9691	6703	7070	9056	6241	46.4427	45.712	33.8066	38.7293	38.4133	30.9048	39.0014	0.999129	0.000870827
ENSMUSG00000032249	Anp32a	3166	9	62341293	62378812	1	4678	7604	3383	3504	4066	3836	38.4982	64.6888	30.7722	34.6186	31.1055	34.2591	38.9904	0.999129	0.000871171
ENSMUSG00000001016	Ilf2	1973	3	90476201	90488379	1	3565	2862	2522	2412	2950	2539	47.0786	39.0697	36.8117	38.239	36.214	36.3868	38.9666	0.999128	0.000871914
ENSMUSG00000017802	Fam134c	3589	11	101096322	101119893	-1	6616	4450	4923	4366	5681	4603	48.0301	33.3952	39.5025	38.051	38.3383	36.264	38.9302	0.999127	0.000873055
ENSMUSG00000060803	Gstp1	744	19	4035411	4037912	-1	1172	1047	1028	882	1246	976	41.0437	37.9028	39.7913	37.081	40.5627	37.0924	38.9123	0.999126	0.000873616
ENSMUSG00000024028	Tff2	584	17	31141049	31144282	-1	533	862	547	1059	1023	902	23.7797	39.755	26.9738	56.7204	42.4272	43.6719	38.888	0.999126	0.000874379
ENSMUSG00000021804	Rgr	1659	14	37037490	37048964	-1	2777	2387	2105	1856	2608	2417	43.6135	38.7529	36.5404	34.9935	38.0752	41.1944	38.8617	0.999125	0.000875208
ENSMUSG00000052914	Cyp2j6	3605	4	96516138	96553661	-1	6182	6163	4594	4102	5048	4600	44.6802	46.0452	36.6989	35.5915	33.9153	36.0795	38.8351	0.999124	0.000876044
ENSMUSG00000093930	Hmgcs1	3233	13	119690462	119708086	1	5323	6106	3804	3866	4621	3769	42.8985	50.8685	33.8846	37.4035	34.6188	32.9631	38.7728	0.999122	0.000878012
ENSMUSG00000066306	Numa1	7195	7	101969843	102014959	1	10745	14492	8045	8382	10310	9161	38.9105	54.2494	32.2005	36.4395	34.7064	36.0015	38.7513	0.999121	0.000878694
ENSMUSG00000020152	Actr2	5204	11	20062304	20112913	-1	9381	6291	6953	6601	8012	6905	46.9681	32.5597	38.4771	39.676	37.2894	37.5176	38.748	0.999121	0.000878799
ENSMUSG00000066232	Ipo7	3117	7	110018425	110055114	1	4580	5546	3974	3358	4948	4116	38.2842	47.9226	36.7163	33.6977	38.448	37.3376	38.7344	0.999121	0.00087923
ENSMUSG00000026203	Dnajb2	1253	1	75236465	75244804	1	1893	2156	1416	1437	1949	1799	39.3632	46.3442	32.5447	35.8725	37.674	40.5965	38.7325	0.999121	0.00087929
ENSMUSG00000026623	Lpgat1	7610	1	191717834	191784255	1	12849	13030	8725	8512	11725	9918	43.9922	46.1166	33.0178	34.9867	37.3172	36.8509	38.7136	0.99912	0.000879892
ENSMUSG00000021143	Pacs2	5480	12	113014508	113074401	1	10145	7656	6925	6521	8987	6356	48.2351	37.6287	36.3921	37.2211	39.7206	32.7953	38.6655	0.999119	0.000881423
ENSMUSG00000032300	1700017B05Rik	4934	9	57252322	57262599	-1	8821	7712	6584	6096	7282	5108	46.5811	42.0984	38.4289	38.6457	35.7464	29.2725	38.4622	0.999112	0.000887946
ENSMUSG00000060090	Rp2h	5141	X	20364481	20405653	1	9522	7848	6369	5868	7732	6084	48.2583	41.1158	35.6773	35.7025	36.4272	33.4618	38.4405	0.999111	0.000888648
ENSMUSG00000089715	Cbx6	6290	15	79823896	79834688	-1	10743	8277	8002	8057	9840	8031	44.5006	35.4421	36.6366	40.0662	37.8901	36.1017	38.4396	0.999111	0.000888677
ENSMUSG00000042747	Krtcap2	1260	3	89245966	89249722	1	1572	1680	1760	1494	1924	2121	32.5067	35.9117	40.2263	37.0882	36.9842	47.5969	38.3857	0.99911	0.000890424
ENSMUSG00000028972	Car6	1816	4	150187015	150201332	-1	7	9925	490	2721	280	1566	0.100432	147.202	7.77048	46.8672	3.73442	24.3828	38.3428	0.999108	0.000891817
ENSMUSG00000024387	Csnk2b	2164	17	35116196	35122053	-1	3267	3803	2519	2610	3026	2928	39.3354	47.3333	33.5227	37.7259	33.8683	38.258	38.3406	0.999108	0.00089189
ENSMUSG00000021520	Uqcrb	876	13	66900617	66905378	-1	1158	2108	936	918	1055	1173	34.4426	64.8133	30.7709	32.7789	29.1695	37.8619	38.3062	0.999107	0.00089301
ENSMUSG00000056820	Tsnax	2391	8	125012997	125034192	1	4405	2159	3201	3167	4142	3001	48.0018	24.3204	38.5544	41.4309	41.9577	35.4891	38.2924	0.999107	0.000893461
ENSMUSG00000027002	Nckap1	4964	2	80500512	80581380	-1	8367	7185	6450	5863	7745	6052	43.9167	38.9846	37.4193	36.944	37.7895	34.4727	38.2545	0.999105	0.000894701
ENSMUSG00000002844	Adprh	1583	16	38445399	38452689	-1	2775	1681	2059	1972	2574	2206	45.6745	28.6012	37.4579	38.9656	39.383	39.4033	38.2476	0.999105	0.000894926
ENSMUSG00000031748	Gnao1	6785	8	93809966	93969388	1	12351	12669	8186	7349	9447	7010	47.429	50.291	34.7448	33.8793	33.7229	29.213	38.2133	0.999104	0.000896049
ENSMUSG00000021576	Pdcd6	1524	13	74303121	74317326	-1	2541	1789	1942	1930	2381	2152	43.4421	31.6172	36.6971	39.6121	37.8404	39.9269	38.1893	0.999103	0.000896838
ENSMUSG00000001552	Jup	6436	11	100368958	100397763	-1	10762	8461	8496	7553	10467	8161	43.5681	35.4082	38.016	36.7079	39.3901	35.8538	38.1573	0.999102	0.00089789
ENSMUSG00000017721	Pigt	3856	2	164497520	164508301	1	6117	5860	4958	4699	5921	4681	41.3326	40.9316	37.0286	38.1175	37.1911	34.3249	38.1544	0.999102	0.000897987
ENSMUSG00000029546	Uncx	3136	5	139543494	139548179	1	7137	1916	4300	4079	6766	2282	59.2968	16.4557	39.4876	40.6849	52.2561	20.5754	38.1261	0.999101	0.000898921
ENSMUSG00000020132	Rab21	1823	10	115289863	115315591	-1	3274	2220	2172	2216	2799	2547	46.7933	32.7993	34.3116	38.0224	37.1875	39.5049	38.1031	0.9991	0.000899679
ENSMUSG00000006736	Tspan31	1516	10	127067317	127070261	-1	2673	1484	2066	1889	2356	2162	45.94	26.3653	39.2463	38.9752	37.6407	40.3241	38.0819	0.9991	0.00090038
ENSMUSG00000030717	Nupr1	2452	7	126623249	126627010	-1	1659	4599	3275	3040	3835	3881	17.6286	50.5174	38.4644	38.7801	37.8814	44.7539	38.0043	0.999097	0.000902957
ENSMUSG00000024885	Aldh3b1	1875	19	3913493	3929761	-1	2831	3042	2169	2143	3037	2418	39.3396	43.6974	33.3139	35.7501	39.2306	36.4639	37.9659	0.999096	0.000904236
ENSMUSG00000053581	Zfand2a	3407	5	139471211	139484549	-1	6546	3301	4623	4486	5018	4294	50.0605	26.0958	39.0769	41.1854	35.673	35.6367	37.9547	0.999095	0.00090461
ENSMUSG00000087260	Hbxip	881	3	107278858	107284079	1	1520	940	1128	1148	1427	1156	44.953	28.7375	36.8724	40.7588	39.231	37.1014	37.9424	0.999095	0.000905022
ENSMUSG00000030678	Maz	2365	7	127022143	127026479	-1	4375	2281	3131	3160	4077	2658	48.199	25.9772	38.1259	41.7938	41.7533	31.7784	37.9379	0.999095	0.000905171
ENSMUSG00000026796	Fam129b	4672	2	32876114	32925254	1	7304	6453	6033	5645	7200	6177	40.7333	37.2012	37.1876	37.7935	37.326	37.3838	37.9375	0.999095	0.000905183
ENSMUSG00000020462	Ccdc104	2744	11	29221532	29247409	-1	4670	4726	3242	3011	3780	3410	44.3429	46.3882	34.0249	34.3228	33.3648	35.1381	37.9303	0.999095	0.000905426
ENSMUSG00000031672	Got2	2585	8	95864134	95888547	-1	4271	3750	3316	2926	3793	3429	43.0487	39.0723	36.9421	35.4054	35.5389	37.5072	37.9191	0.999094	0.0009058
ENSMUSG00000032527	Pccb	2771	9	100982032	101034898	-1	4275	3677	3830	3296	4238	3662	40.1967	35.74	39.8043	37.2055	37.043	37.3671	37.8928	0.999093	0.000906682
ENSMUSG00000015165	Hnrnpl	5953	7	28808541	28822266	1	10282	9613	7565	7096	8730	6168	45.0021	43.4931	36.5966	37.285	35.5189	29.2966	37.8654	0.999092	0.000907601
ENSMUSG00000005566	Trim28	4044	7	13024152	13031035	1	6908	5052	5137	5021	6788	4703	44.5074	33.6473	36.5819	38.836	40.6548	32.883	37.8518	0.999092	0.000908059
ENSMUSG00000020737	Hn1	2149	11	115497353	115514387	-1	3917	2012	2829	2617	3355	3083	47.4907	25.2168	37.9109	38.0911	37.8127	40.5644	37.8478	0.999092	0.000908193
ENSMUSG00000026617	Bpnt1	2263	1	185332149	185357777	1	3723	3088	2779	2631	3408	3138	42.8647	36.7528	35.3649	36.3657	36.4751	39.2082	37.8386	0.999091	0.000908502
ENSMUSG00000005656	Snx6	1928	12	54746349	54795703	-1	3118	3684	2237	2107	2568	2285	42.1367	51.4648	33.4139	34.1833	32.2604	33.511	37.8283	0.999091	0.000908846
ENSMUSG00000039989	Cbx4	5210	11	119077573	119086221	-1	9637	6615	6567	7310	7012	5856	48.1943	34.1971	36.2992	43.887	32.5976	31.7813	37.8261	0.999091	0.000908922
ENSMUSG00000067847	Romo1	747	2	156144039	156145797	1	1296	180	959	1048	1211	1454	45.2039	6.49007	36.9714	43.883	39.2649	55.0366	37.8083	0.99909	0.00090952
ENSMUSG00000057113	Npm1	2665	11	33152287	33163206	-1	3544	5921	2887	3015	3345	3322	34.6488	59.8405	31.1973	35.3872	30.4005	35.2461	37.7867	0.99909	0.000910249
ENSMUSG00000002477	Snrpd1	837	18	10617796	10628230	1	1202	1949	852	894	1049	984	37.4171	62.7168	29.3145	33.4093	30.3551	33.2413	37.7424	0.999088	0.000911749
ENSMUSG00000016256	Ctsz	1441	2	174427493	174439039	-1	1791	2549	1611	1786	2205	1955	32.3834	47.6435	32.1958	38.768	37.0617	38.3611	37.7356	0.999088	0.000911977
ENSMUSG00000035325	Sec31a	4227	5	100361650	100416234	-1	5745	6695	5356	5030	6723	5395	35.4119	42.6595	36.4902	37.2213	38.5223	36.0884	37.7323	0.999088	0.00091209
ENSMUSG00000023048	Prr13	1562	15	102459028	102462806	1	2177	3204	1823	1766	2208	1745	36.3136	55.2471	33.6104	35.3643	34.2373	31.588	37.7268	0.999088	0.000912276
ENSMUSG00000034292	Traf3ip1	3496	1	91494668	91529303	1	5678	6071	3858	4101	5032	4191	42.317	46.7721	31.7803	36.6922	34.8619	33.8965	37.72	0.999087	0.000912506
ENSMUSG00000016942	Tmprss6	3191	15	78439668	78468634	-1	5614	3638	3968	3904	5408	3902	45.8392	30.7067	35.8107	38.2683	41.0479	34.5755	37.7081	0.999087	0.000912911
ENSMUSG00000035203	Epn1	2807	7	5080235	5098178	1	4508	3912	3596	3545	4655	2998	41.844	37.5365	36.8931	39.503	40.166	30.1993	37.6903	0.999086	0.000913513
ENSMUSG00000001143	Lman2l	5995	1	36422065	36445271	-1	10245	8570	6915	6436	9532	8015	44.526	38.5025	33.2178	33.5802	38.5102	37.8027	37.6899	0.999086	0.000913527
ENSMUSG00000031790	Mmp15	4348	8	95352268	95374293	1	7069	6578	6126	4591	6766	4848	42.3604	40.7476	40.5747	33.0273	37.6898	31.5269	37.6545	0.999085	0.000914733
ENSMUSG00000004610	Etfb	1139	7	43444108	43457800	1	1721	1118	1530	1436	1782	1771	39.3685	26.4372	38.6844	39.4354	37.8935	43.9646	37.6306	0.999084	0.000915545
ENSMUSG00000022175	Lrp10	4201	14	54464164	54471497	1	6948	4348	5915	5241	7224	4984	43.0922	27.8763	40.548	39.0227	41.6492	33.5454	37.6223	0.999084	0.000915829
ENSMUSG00000066150	Slc31a1	4280	4	62360727	62391769	1	6600	5389	5471	5171	6954	5697	40.1783	33.9127	36.8121	37.7909	39.3525	37.6366	37.6138	0.999084	0.000916117
ENSMUSG00000033020	Polr2f	543	15	79141351	79151774	1	861	848	729	669	767	589	41.3138	42.0624	38.663	38.5374	34.2119	30.6707	37.5765	0.999083	0.000917393
ENSMUSG00000010492	Gm16119	2522	2	181578480	181585170	1	4919	3114	3580	3120	3361	2606	50.8186	33.2561	40.8795	38.6959	32.2779	29.2171	37.5242	0.999081	0.000919187
ENSMUSG00000025228	Actr1a	2742	19	46376814	46395735	-1	4516	3608	3483	3294	4303	3346	42.9119	35.4403	36.5809	37.5761	38.0089	34.5038	37.5036	0.99908	0.000919893
ENSMUSG00000036850	Mrpl41	776	2	24974117	24975098	-1	1222	1514	864	820	988	970	41.0299	52.5487	32.0642	33.0528	30.8373	35.3442	37.4795	0.999079	0.000920724
ENSMUSG00000052296	Ppp6r1	3787	7	4631501	4658950	-1	5871	5890	4479	4363	6145	4438	40.3932	41.8907	34.0607	36.0368	39.3014	33.136	37.4698	0.999079	0.000921058
ENSMUSG00000056313	1810011O10Rik	1331	8	24437616	24438946	-1	1716	2454	1414	1612	2132	1610	33.5916	49.6586	30.5942	37.8829	38.7963	34.2024	37.4543	0.999078	0.000921592
ENSMUSG00000030286	Tmem111	2422	6	113514874	113531638	-1	4042	2733	3187	2964	3740	3193	43.4824	30.3923	37.8945	38.2789	37.4006	37.2763	37.4542	0.999078	0.000921597
ENSMUSG00000035951	Ascl3	706	7	109727465	109731732	-1	814	1579	618	677	1092	1043	30.0408	60.2386	25.2088	29.9944	37.4627	41.7722	37.4529	0.999078	0.00092164
ENSMUSG00000061477	Rps7	961	12	28630847	28635953	-1	1375	1422	1165	1110	1364	1427	37.2795	39.8542	34.9117	36.129	34.3773	41.9864	37.423	0.999077	0.000922673
ENSMUSG00000022136	Dnajc3	5190	14	118937932	118981702	1	6145	7834	7419	5932	8533	6637	30.8493	40.655	41.1667	35.7511	39.8213	36.1587	37.4004	0.999077	0.000923457
ENSMUSG00000007872	Id3	1791	4	136143497	136145755	1	3200	801	2566	2486	2653	2863	46.5528	12.0458	41.26	43.4172	35.8776	45.1995	37.3921	0.999076	0.000923742
ENSMUSG00000026878	Rab14	5431	2	35180205	35201120	-1	9244	7690	6636	6434	8076	6398	44.3477	38.1368	35.188	37.0559	36.0162	33.3098	37.3424	0.999075	0.000925468
ENSMUSG00000031958	Ldhd	5328	8	111623785	111630374	-1	9764	6655	8248	5402	6896	6570	47.748	33.642	44.5813	31.7137	31.3483	34.8666	37.3166	0.999074	0.000926365
ENSMUSG00000024220	Zfp523	3991	17	28177207	28205886	1	6359	6980	4419	4769	6430	3802	41.5144	47.1055	31.8867	37.3767	39.0221	26.9363	37.307	0.999073	0.000926701
ENSMUSG00000020432	Tcn2	2178	11	3917192	3932159	-1	2498	3261	2989	2569	3350	3078	29.8831	40.3265	39.5217	36.8945	37.2536	39.9594	37.3065	0.999073	0.000926718
ENSMUSG00000017737	Mmp9	3539	2	164940780	164955850	1	5391	4793	4149	4153	5175	5227	39.6899	36.4775	33.7622	36.706	35.4169	41.7619	37.3024	0.999073	0.00092686
ENSMUSG00000009035	Tmem184b	3434	15	79360684	79403303	-1	5980	4149	4396	3972	5545	4091	45.3724	32.5417	36.8659	36.1797	39.1095	33.6851	37.2924	0.999073	0.000927209
ENSMUSG00000027805	Pfn2	3017	3	57841895	57847564	-1	5350	4280	3684	3655	4311	3370	46.203	38.209	35.1651	37.8938	34.6086	31.5837	37.2772	0.999072	0.000927739
ENSMUSG00000046982	Tshz1	5656	18	84011627	84086404	-1	9460	11533	6464	5650	7351	5883	43.5786	54.92	32.9124	31.246	31.4788	29.4102	37.2577	0.999072	0.000928421
ENSMUSG00000023966	Rsph9	1602	17	46122035	46144216	-1	2711	1085	2222	2076	2674	2276	44.0919	18.2417	39.9438	40.5341	40.4278	40.1715	37.2351	0.999071	0.00092921
ENSMUSG00000002475	Abhd3	1962	18	10644411	10706771	-1	3339	2966	2282	2204	2830	2413	44.3413	40.7164	33.4953	35.1373	34.9356	34.7749	37.2335	0.999071	0.000929267
ENSMUSG00000067161	Gm5560	892	5	97264828	97265719	1	1466	655	1160	1322	1524	1120	42.8214	19.7776	37.4508	46.3578	41.381	35.5027	37.2152	0.99907	0.000929908
ENSMUSG00000015013	Trappc2l	607	8	122611626	122615588	1	889	872	759	702	826	886	38.1597	38.6924	36.0098	36.1746	32.9589	41.2718	37.2112	0.99907	0.000930048
ENSMUSG00000000563	Atp5f1	4105	3	105942698	105960099	-1	6591	5312	5447	4760	6007	5318	41.834	34.8532	38.2131	36.2702	35.4426	36.6305	37.2073	0.99907	0.000930186
ENSMUSG00000015094	Npdc1	3906	2	25399351	25409494	1	6046	4295	5381	5133	6610	4339	40.3299	29.6162	39.6733	41.105	40.9874	31.4098	37.1869	0.999069	0.0009309
ENSMUSG00000036371	Serbp1	6685	6	67266979	67289302	1	10430	11511	7671	7461	8918	8462	40.6513	46.3777	33.046	34.9101	32.3108	35.7915	37.1812	0.999069	0.0009311
ENSMUSG00000026585	Kifap3	4012	1	163779583	163917109	1	6867	6543	4652	4365	5781	4569	44.5962	43.9252	33.3923	34.0314	34.8998	32.2009	37.1743	0.999069	0.000931344
ENSMUSG00000029407	Uso1	3897	5	92137938	92202794	1	5370	6040	4950	4503	5803	5041	35.9034	41.745	36.5799	36.1433	36.0665	36.5759	37.169	0.999068	0.000931531
ENSMUSG00000014606	Slc25a11	2120	11	70644196	70647479	-1	3542	1712	2940	2766	3394	2864	43.5315	21.7503	39.9374	40.8105	38.7755	38.1984	37.1673	0.999068	0.000931591
ENSMUSG00000030275	Etnk1	6429	6	143167230	143208542	1	8715	8365	8572	7482	10993	8260	35.3196	35.0445	38.3978	36.4024	41.4147	36.3283	37.1512	0.999068	0.000932156
ENSMUSG00000031556	Tm2d2	1280	8	25017211	25023259	1	1951	1556	1659	1556	1957	1719	39.7135	32.7414	37.3254	38.0238	37.0307	37.9729	37.1346	0.999067	0.00093274
ENSMUSG00000036333	Kidins220	7402	12	24974932	25059697	1	12280	13840	8140	7357	10605	8297	43.2256	50.3599	31.6696	31.0891	34.7011	31.6942	37.1232	0.999067	0.000933142
ENSMUSG00000017831	Rab5a	2357	17	53479234	53507671	1	3827	4254	2866	2612	3205	2429	42.3049	48.6111	35.0174	34.6633	32.9344	29.1391	37.1117	0.999066	0.000933549
ENSMUSG00000001211	Agpat3	7577	10	78269178	78352489	-1	13148	10777	9411	8271	11225	8906	45.212	38.3088	35.769	34.1442	35.8815	33.2348	37.0917	0.999066	0.000934255
ENSMUSG00000027566	Psma7	3072	2	180036373	180042433	-1	4913	3861	3790	3518	4644	4234	41.6694	33.8514	35.5292	35.8204	36.6144	38.9707	37.0759	0.999065	0.000934814
ENSMUSG00000005823	Gpr108	2095	17	57234914	57247641	-1	2927	2906	2612	2498	3328	2721	36.4024	37.3602	35.9052	37.2962	38.4752	36.7242	37.0272	0.999063	0.000936539
ENSMUSG00000023236	Scg5	1569	2	113776362	113829121	-1	2788	2509	1762	1685	2050	1933	46.2979	43.0701	32.3408	33.5918	31.6455	34.8351	36.9635	0.999061	0.000938805
ENSMUSG00000002222	Rmnd5a	6783	6	71388634	71440637	-1	11912	8830	8661	7578	10070	7945	45.7566	35.062	36.7717	34.9453	35.9575	33.1192	36.9354	0.99906	0.000939809
ENSMUSG00000045193	Cirbp	2604	10	80165985	80172786	1	5035	3232	3369	3391	3267	2688	50.379	33.4294	37.2587	40.7327	30.3871	29.1875	36.8957	0.999059	0.000941228
ENSMUSG00000047084	Ngrn	1714	7	80261215	80265374	1	2866	2198	2047	2075	2439	2202	43.5669	34.5394	34.3934	37.8672	34.4653	36.3258	36.8597	0.999057	0.000942521
ENSMUSG00000046814	Gchfr	645	2	119167773	119172390	1	1099	320	958	732	1153	949	44.3945	13.3625	42.7734	35.4983	43.2963	41.602	36.8212	0.999056	0.000943905
ENSMUSG00000019432	Ddx39b	3783	17	35241746	35253707	1	5864	5855	4294	4650	5927	3979	40.3877	41.6858	32.6884	38.4479	37.9472	29.7403	36.8162	0.999056	0.000944083
ENSMUSG00000022043	Trim35	4045	14	66297031	66311424	1	8019	3167	5401	4929	6358	4752	51.6527	21.0876	38.4524	38.115	38.07	33.2174	36.7659	0.999054	0.000945899
ENSMUSG00000055850	Rnf181	2070	6	72359714	72362721	-1	3047	3325	2531	2395	2823	2523	38.3525	43.2632	35.2119	36.1902	33.031	34.4632	36.752	0.999054	0.000946401
ENSMUSG00000080242	Gm15487	1117	6	37805975	37807091	1	1943	611	1606	1477	2029	1322	45.3222	14.7328	41.4057	41.3603	43.9957	33.4647	36.7136	0.999052	0.000947793
ENSMUSG00000020788	Atp2a3	5281	11	72961169	72993044	1	2903	5383	8314	6786	9812	8921	14.3226	27.454	45.3379	40.1933	45.0011	47.7645	36.6789	0.999051	0.00094905
ENSMUSG00000013662	Atad1	2813	19	32672563	32712298	-1	4723	3922	3442	3261	3834	3394	43.7461	37.5522	35.2378	36.2608	33.0114	34.1154	36.6539	0.99905	0.000949958
ENSMUSG00000044751	Gm12231	695	11	55118101	55118795	-1	1165	732	919	839	1053	860	43.675	28.3677	38.0801	37.7601	36.6965	34.9882	36.5946	0.999048	0.000952123
ENSMUSG00000058672	Tubb2a	1584	13	34074301	34078008	-1	2497	2358	1614	1803	2632	1860	41.0728	40.0946	29.3438	35.6038	40.245	33.2021	36.5937	0.999048	0.000952156
ENSMUSG00000023022	Lima1	7166	15	99778470	99875428	-1	10473	13415	7249	7222	10175	9081	38.079	50.421	29.1319	31.5237	34.3905	35.8315	36.5629	0.999047	0.000953282
ENSMUSG00000036707	Cab39	4146	1	85793441	85851576	1	6124	6688	5079	4565	6117	4680	38.4855	43.4475	35.279	34.4403	35.7347	31.9172	36.5507	0.999046	0.00095373
ENSMUSG00000094483	Purb	8478	11	6467599	6476076	-1	15022	13037	9930	9276	11620	9161	46.1664	41.4173	33.7306	34.2234	33.1966	30.5533	36.5479	0.999046	0.000953832
ENSMUSG00000028062	Lamtor2	1218	3	88549819	88553074	-1	1600	1878	1358	1414	1758	1725	34.2266	41.5285	32.1085	36.3127	34.9585	40.0452	36.53	0.999046	0.00095449
ENSMUSG00000059743	Fdps	1241	3	89093592	89101967	-1	2002	1715	1439	1488	1587	1665	42.0323	37.2212	33.3931	37.5048	30.9732	37.9359	36.5101	0.999045	0.000955221
ENSMUSG00000091712	Sec14l5	2337	16	5147109	5183934	1	3959	3211	2353	2666	3953	2655	44.1386	37.0066	28.9955	35.6827	40.9684	32.1228	36.4858	0.999044	0.000956116
ENSMUSG00000026353	Ubxn4	4093	1	128244181	128279377	1	5724	8105	4413	4192	5588	4744	36.4376	53.3346	31.0499	32.0358	33.0671	32.7726	36.4496	0.999043	0.00095745
ENSMUSG00000039676	Capsl	946	15	9436028	9466035	1	1209	2164	886	977	1221	1111	33.2986	61.6118	26.9718	32.3042	31.2612	33.2071	36.4425	0.999042	0.000957713
ENSMUSG00000027195	Hsd17b12	2407	2	94032689	94157964	-1	4269	2513	3094	2767	3601	2976	46.2106	28.1199	37.0179	35.9575	36.235	34.9595	36.4167	0.999041	0.000958664
ENSMUSG00000039001	Rps21	810	2	180257377	180258445	1	1151	584	978	1241	1585	914	37.0239	19.4189	34.7714	47.9229	47.3942	31.9058	36.4062	0.999041	0.000959055
ENSMUSG00000014313	Cox6c	3567	15	35925886	35938246	-1	4978	3877	4262	3728	4683	6799	36.3616	29.2746	34.4095	32.691	31.7982	53.8952	36.405	0.999041	0.000959098
ENSMUSG00000029405	G3bp2	4677	5	92052146	92083735	-1	7257	7427	5359	5062	6649	5577	40.4279	42.7704	32.9977	33.8541	34.4326	33.7164	36.3665	0.999039	0.000960525
ENSMUSG00000020841	Cpd	8332	11	76778424	76847018	-1	11042	12438	10537	9539	11993	10673	34.5295	40.2068	36.4196	35.8104	34.8626	36.2197	36.3414	0.999039	0.000961457
ENSMUSG00000025068	Gsto1	1968	19	47854970	47864790	1	1333	7599	1289	1851	1682	1907	17.648	103.999	18.8623	29.4196	20.7006	27.3989	36.3381	0.999038	0.000961582
ENSMUSG00000041736	Tspo	854	15	83563573	83574201	1	1316	542	1217	1100	1374	1221	40.1504	17.0938	41.0394	40.2894	38.9682	40.4265	36.3279	0.999038	0.00096196
ENSMUSG00000033307	Mif	554	10	75859353	75860250	-1	712	644	732	752	873	675	33.4859	31.3093	38.0513	42.4584	38.1668	34.451	36.3205	0.999038	0.000962238
ENSMUSG00000003458	Ncstn	3975	1	172066013	172082795	-1	6097	6292	4755	4420	5623	4448	39.9641	42.6333	34.4494	34.7809	34.262	31.64	36.2883	0.999037	0.000963438
ENSMUSG00000027406	Idh3b	3422	2	130279309	130284547	-1	5266	4586	3960	3960	5306	4159	40.0952	36.0954	33.326	36.1969	37.5551	34.3651	36.2723	0.999036	0.000964036
ENSMUSG00000031613	Hpgd	1719	8	56294552	56321046	1	2197	3809	1737	1913	2156	1843	33.3001	59.6805	29.0999	34.8093	30.3776	30.315	36.2637	0.999036	0.000964354
ENSMUSG00000037907	Ankrd13b	3839	11	77470485	77489678	-1	6427	6187	4156	4351	5808	3704	43.6196	43.407	31.1763	35.4509	36.6429	27.281	36.263	0.999036	0.000964384
ENSMUSG00000092072	Gm4540	395	3	106034662	106035056	1	557	574	429	427	408	719	36.7409	39.1393	31.2772	33.8132	25.0175	51.4683	36.2427	0.999035	0.00096514
ENSMUSG00000022789	Dnm1l	4107	16	16312235	16359030	-1	6697	7281	4516	4066	5681	4512	42.4861	47.749	31.6663	30.967	33.5028	31.0637	36.2391	0.999035	0.000965275
ENSMUSG00000045534	Kcna5	2834	6	126532553	126698192	-1	4567	5781	2921	2713	3627	2986	41.9877	54.9415	29.6824	29.9437	30.9977	29.7919	36.2242	0.999034	0.000965836
ENSMUSG00000026781	Acbd5	4154	2	23068168	23114510	1	6718	7565	4530	4386	5311	4509	42.1371	49.0501	31.4051	33.0262	30.9664	30.6918	36.2128	0.999034	0.000966263
ENSMUSG00000078652	Psme3	2949	11	101316213	101323537	1	4531	4653	3427	3238	4267	3315	40.0323	42.4968	33.4663	34.3446	35.0452	31.7846	36.195	0.999033	0.000966932
ENSMUSG00000041161	Otud3	1668	4	138895379	138913945	-1	2634	3252	1732	1575	2360	1741	41.1444	52.5112	29.9033	29.5352	34.2687	29.5128	36.146	0.999031	0.000968776
ENSMUSG00000042737	Dpm3	919	3	89259358	89267079	1	1259	585	1039	1209	1251	1862	35.6945	17.145	32.5588	41.1497	32.9703	57.2891	36.1346	0.999031	0.000969205
ENSMUSG00000002957	Ap2a2	4639	7	141562180	141633011	1	7448	6043	5659	5127	7348	5220	41.8318	35.0854	35.1304	34.5696	38.3642	31.8166	36.133	0.999031	0.000969264
ENSMUSG00000024665	Fads2	1508	19	10064164	10101503	-1	2414	2407	1885	1440	2062	1755	41.7088	42.9905	35.998	29.8687	33.1183	32.9067	36.0985	0.999029	0.000970568
ENSMUSG00000001911	Nfix	7351	8	84699876	84800344	-1	10382	10979	8866	8818	11224	7884	36.7981	40.2267	34.7335	37.5214	36.9813	30.3255	36.0978	0.999029	0.000970595
ENSMUSG00000020219	Timm13	1225	10	80899450	80900969	-1	1857	795	1594	1540	1891	1968	39.4973	17.4795	37.4731	39.3224	37.3884	45.4252	36.0977	0.999029	0.000970599
ENSMUSG00000017760	Ctsa	4715	2	164832873	164841032	1	7151	6278	5516	5514	6952	5753	39.5163	35.8622	33.6907	36.5798	35.7116	34.5001	35.9768	0.999025	0.000975189
ENSMUSG00000028517	Ppap2b	3159	4	105157347	105232764	1	4673	4703	3973	3245	4242	4052	38.5423	40.098	36.219	32.1308	32.5239	36.2684	35.9637	0.999024	0.000975688
ENSMUSG00000015143	Actn1	3805	12	80167542	80260371	-1	5398	5972	4338	4429	5204	4598	36.9632	42.273	32.8324	36.4088	33.1256	34.1682	35.9619	0.999024	0.000975758
ENSMUSG00000072694	1500011B03Rik	1333	5	114808196	114813976	-1	2322	1613	1634	1522	1837	1568	45.3862	32.5913	35.3012	35.7142	33.378	33.2601	35.9385	0.999023	0.000976652
ENSMUSG00000020647	Ncoa1	7328	12	4247363	4477182	-1	11735	12828	8142	7504	9986	7693	41.7243	47.1489	31.9973	32.0305	33.0056	29.6837	35.9317	0.999023	0.000976911
ENSMUSG00000068747	Sort1	7560	3	108284091	108361511	1	11240	10567	9315	7851	11587	9079	38.7379	37.6468	35.4837	32.4832	37.1219	33.9566	35.905	0.999022	0.000977933
ENSMUSG00000020562	Efcab10	675	12	33394854	33401269	1	1136	480	826	903	944	985	43.8496	19.1529	35.2407	41.8446	33.8727	41.2611	35.8703	0.999021	0.000979267
ENSMUSG00000020190	Mknk2	3065	10	80665332	80671976	-1	4362	3976	3997	3789	4589	3328	37.0806	34.9393	37.5553	38.6678	36.2634	30.7016	35.868	0.999021	0.000979354
ENSMUSG00000015461	Atf6b	2757	17	34647146	34655074	1	4312	3606	3338	2929	4176	3355	40.7505	35.2279	34.8672	33.2306	36.6864	34.4084	35.8618	0.99902	0.000979591
ENSMUSG00000071711	Mpst	1509	15	78406712	78414002	1	2395	1343	1996	1770	2272	2055	41.3531	23.9709	38.0925	36.6893	36.467	38.5062	35.8465	0.99902	0.00098018
ENSMUSG00000037573	Tob1	2288	11	94211454	94215495	1	3905	3042	2502	2903	2957	2588	44.4689	35.8097	31.4919	39.6869	31.3023	31.9828	35.7904	0.999018	0.000982343
ENSMUSG00000048578	Mlec	6010	5	115142981	115158179	-1	7534	7686	7959	6669	9472	7732	32.662	34.4448	38.1375	34.709	38.1723	36.3769	35.7504	0.999016	0.000983891
ENSMUSG00000033953	Ppp3r1	3228	11	17159263	17200375	1	5594	3448	4053	3945	4724	3508	45.1523	28.7694	36.1585	38.2269	35.4452	30.728	35.7467	0.999016	0.000984033
ENSMUSG00000021750	Fam107a	3870	14	8296274	8318023	-1	5418	6694	4423	3866	5292	4669	36.477	46.5878	32.9135	31.2469	33.12	34.1131	35.743	0.999016	0.000984176
ENSMUSG00000041120	Nbl1	2033	4	139082284	139092993	-1	3263	1555	2530	2566	3416	2588	41.8187	20.6011	35.8386	39.4798	40.6969	35.9944	35.7383	0.999016	0.000984361
ENSMUSG00000034300	Fam53c	4517	18	34758906	34773760	1	8003	4340	5497	5469	6952	5137	46.163	25.8784	35.0464	37.8716	37.277	32.1564	35.7321	0.999015	0.000984599
ENSMUSG00000025223	Ldb1	3583	19	46032593	46045214	-1	5701	5999	3842	3804	5073	3710	41.4568	45.0951	30.8801	33.2085	34.2925	29.2776	35.7018	0.999014	0.000985778
ENSMUSG00000095079	AC160982.1	1034	12	113258768	113260236	-1	404	124	118	5162	747	870	10.1801	3.22997	3.28647	156.154	17.4977	23.7907	35.6898	0.999014	0.000986242
ENSMUSG00000015937	H2afy	6809	13	56073619	56136361	-1	10626	10392	7563	7705	9790	7261	40.661	41.1068	31.9874	35.3953	34.8242	30.1524	35.6878	0.999014	0.00098632
ENSMUSG00000030708	Dnajb13	1430	7	100503018	100514960	-1	2167	2128	1579	1616	2037	1664	39.4834	40.0805	31.799	35.3477	34.5014	32.9022	35.6857	0.999014	0.000986403
ENSMUSG00000028557	Rnf11	4263	4	109451098	109484728	-1	7554	4193	5381	4990	6191	4987	46.1693	26.4915	36.3509	36.6135	35.1744	33.0775	35.6462	0.999012	0.000987943
ENSMUSG00000024743	Syt7	6966	19	10389090	10453181	1	12301	10567	8110	7317	9580	6648	46.0096	40.857	33.5278	32.8553	33.3091	26.9846	35.5906	0.99901	0.000990118
ENSMUSG00000025823	Pdia4	2480	6	47796142	47813512	-1	3232	3929	2854	2799	3645	2876	33.9556	42.6705	33.1413	35.3026	35.5981	32.7903	35.5764	0.999009	0.000990672
ENSMUSG00000027495	2010011I20Rik	3617	2	172345565	172355749	1	5369	6221	4303	3578	4698	4046	38.6755	46.3244	34.2603	30.942	31.4591	31.629	35.5484	0.999008	0.000991773
ENSMUSG00000020153	Ndufs7	1718	10	80249121	80256794	1	2604	1203	2181	2284	2857	2215	39.492	18.8599	36.5595	41.5842	40.278	36.4551	35.5381	0.999008	0.000992175
ENSMUSG00000000605	Clcn4-2	4578	7	7282316	7299511	-1	7651	6144	5549	4711	6405	5263	43.5445	36.1471	34.9065	32.1879	33.8863	32.5062	35.5298	0.999007	0.000992504
ENSMUSG00000020458	Rtn4	6991	11	29692947	29744331	1	12593	7657	8604	7735	9802	8061	46.9333	29.4997	35.4429	34.608	33.9591	32.603	35.5077	0.999007	0.000993374
ENSMUSG00000029697	Fezf1	2308	6	23245047	23248264	-1	3862	2899	2956	2785	2981	2419	43.5981	33.8306	36.8839	37.7438	31.2829	29.6352	35.4958	0.999006	0.000993844
ENSMUSG00000049327	Setd8	4034	5	124439930	124462308	1	6063	8235	4272	3747	4927	4211	39.16	54.9826	30.4974	29.0539	29.582	29.516	35.4653	0.999005	0.000995045
ENSMUSG00000021497	Txndc15	1521	13	55714650	55726221	1	2249	2198	1767	1627	2061	1904	38.5258	38.9221	33.4561	33.4591	32.8194	35.3953	35.4296	0.999004	0.000996458
ENSMUSG00000027900	Dram2	2818	3	106547693	106574845	1	4475	3840	3408	2848	3901	3439	41.3755	36.7018	34.8278	31.6122	33.5287	34.5064	35.4254	0.999003	0.000996625
ENSMUSG00000021484	Lman2	4315	13	55343833	55362783	-1	6039	4785	5358	4818	7133	5410	36.4649	29.8675	35.7594	34.9254	40.038	35.4507	35.4177	0.999003	0.000996932
ENSMUSG00000028879	Stx12	3188	4	132853501	132884509	-1	5282	4298	3637	3421	4487	3649	43.1689	36.3116	32.8543	33.5653	34.0894	32.3641	35.3923	0.999002	0.000997939
ENSMUSG00000010054	Tusc2	1661	9	107563255	107566108	1	2475	2331	1958	1845	2444	1844	38.8237	37.7981	33.9477	34.7442	35.638	31.3906	35.3904	0.999002	0.000998014
ENSMUSG00000005873	Reep5	2894	18	34344889	34373415	-1	3444	3734	3539	3482	4164	3961	31.0067	34.7515	35.2168	37.6345	34.8493	38.7003	35.3598	0.999001	0.000999229
ENSMUSG00000010609	Psen2	3832	1	180227004	180263438	-1	6416	3570	4686	4444	6016	4549	43.6245	25.0923	35.2164	36.2748	38.0245	33.5659	35.2997	0.998998	0.00100163
ENSMUSG00000016344	Ppdpf	1336	2	181187247	181188771	1	2247	1488	1662	1374	1756	1797	43.8216	29.9981	35.8255	32.1689	31.8346	38.0321	35.2801	0.998998	0.00100241
ENSMUSG00000004460	Dnajb11	3236	16	22857845	22879634	1	4557	4655	3814	3531	4397	4021	36.6912	38.7444	33.9422	34.1307	32.9101	35.1345	35.2588	0.998997	0.00100326
ENSMUSG00000081975	Gm12482	630	4	52821488	52822117	1	740	1306	498	791	691	811	30.6043	55.8342	22.7644	39.2728	26.5655	36.3989	35.24	0.998996	0.00100402
ENSMUSG00000023089	Ndufa5	1032	6	24518666	24528013	-1	1552	1098	1168	1102	1371	1655	39.1835	28.6563	32.5935	33.4009	32.1765	45.3447	35.2259	0.998995	0.00100459
ENSMUSG00000019539	Rcn3	1604	7	45082913	45092221	-1	2194	2392	1588	1770	2202	2222	35.6388	40.1656	28.5111	34.5163	33.2502	39.1695	35.2086	0.998995	0.00100528
ENSMUSG00000028294	1700003M02Rik	2484	4	34688559	34730206	-1	3763	4142	2548	2531	3378	2852	39.4706	44.9114	29.5404	31.8711	32.9374	32.4643	35.1992	0.998994	0.00100566
ENSMUSG00000018924	Alox15	2454	11	70344152	70352031	-1	3413	3788	2364	3684	2909	2597	36.2371	41.5751	27.7422	46.9571	28.7111	29.923	35.1909	0.998994	0.00100599
ENSMUSG00000029426	Scarb2	2110	5	92443873	92505608	-1	3149	3106	2489	2208	3115	2240	38.8849	39.6476	33.9712	32.732	35.7567	30.0174	35.1683	0.998993	0.00100691
ENSMUSG00000053012	Krcc1	1748	6	71272019	71285318	1	2701	2820	1872	1865	2087	2096	40.2601	43.4516	30.8413	33.3729	28.9176	33.9046	35.1247	0.998991	0.00100867
ENSMUSG00000001440	Kpnb1	6590	11	97159714	97187881	-1	10360	9206	7665	6910	9116	7538	40.9605	37.6256	33.4961	32.7981	33.5043	32.3429	35.1213	0.998991	0.00100881
ENSMUSG00000024576	Csnk1a1	10502	18	61555274	61590061	1	16937	13260	12948	11719	14685	11213	42.02	34.0071	35.5057	34.9039	33.8675	30.1896	35.0823	0.99899	0.00101039
ENSMUSG00000061724	Gm2423	738	13	13232158	13232895	-1	866	2003	677	630	810	704	30.574	73.1008	26.418	26.7018	26.5834	26.9727	35.0585	0.998989	0.00101136
ENSMUSG00000033763	Mtss1l	5311	8	110721476	110741400	1	8872	7342	5999	5700	7685	5340	43.5248	37.2337	32.529	33.5702	35.0468	28.4298	35.0557	0.998989	0.00101147
ENSMUSG00000051495	Irf2bp2	4530	8	126588296	126593436	-1	7666	5788	5062	4946	6721	4734	44.0922	34.4134	32.1804	34.1517	35.9349	29.5487	35.0536	0.998988	0.00101156
ENSMUSG00000029465	Arpc3	2581	5	122391878	122406179	1	3572	3752	3003	2729	3462	3287	36.0591	39.1537	33.507	33.0728	32.4878	36.0097	35.0484	0.998988	0.00101177
ENSMUSG00000022490	Ppp1r1a	1295	15	103530279	103537992	-1	2163	1442	1499	1469	1732	1629	43.5189	29.9912	33.3349	35.482	32.3936	35.568	35.0481	0.998988	0.00101178
ENSMUSG00000030795	Fus	5690	7	127967457	127982368	1	7680	11874	5677	5995	6597	5847	35.1674	56.206	28.7326	32.9559	28.0812	29.0555	35.0331	0.998988	0.00101239
ENSMUSG00000044894	Uqcrq	1831	11	53427922	53430831	-1	2830	700	2340	2435	2609	3023	40.2707	10.2969	36.804	41.5974	34.5118	46.6829	35.0273	0.998987	0.00101263
ENSMUSG00000059991	Nptx2	2551	5	144545887	144557478	1	4294	2790	2584	2392	4729	3008	43.8574	29.4572	29.1709	29.3296	44.8994	33.3408	35.0092	0.998987	0.00101336
ENSMUSG00000053783	1700016K19Rik	921	11	75999912	76003569	1	1151	1488	843	1068	1290	1215	32.5617	43.5152	26.3594	36.2717	33.9243	37.3014	34.9889	0.998986	0.00101419
ENSMUSG00000053329	D10Jhu81e	1363	10	78162067	78169768	-1	2023	1289	1723	1635	2042	1715	38.6715	25.4715	36.4047	37.5213	36.2862	35.5776	34.9888	0.998986	0.0010142
ENSMUSG00000021807	2700060E02Rik	1510	14	19811402	19823823	-1	2148	1922	1827	1693	2102	1862	37.0637	34.2826	34.8441	35.07	33.7161	34.8667	34.9739	0.998985	0.00101481
ENSMUSG00000022890	Atp5j	3130	16	84827866	84835625	-1	4475	3208	3991	3341	4544	4394	37.2512	27.605	36.7202	33.3878	35.1621	39.6939	34.97	0.998985	0.00101496
ENSMUSG00000093661	Eif4e3	2515	6	99625135	99666771	-1	4134	3586	2795	2481	3436	2894	42.8276	38.4034	32.0045	30.8564	33.09	32.5363	34.953	0.998984	0.00101566
ENSMUSG00000025190	Got1	2539	19	43499752	43524605	-1	4278	2851	2994	2805	3587	2937	43.9005	30.2435	33.9592	34.5562	34.2176	32.7077	34.9308	0.998983	0.00101657
ENSMUSG00000057098	Ebf1	9756	11	44617317	45008091	1	15520	20785	9477	9461	10710	8903	41.4487	57.382	27.9748	30.3334	26.5888	25.8032	34.9218	0.998983	0.00101694
ENSMUSG00000032034	Kcnj5	4496	9	32314783	32344237	-1	6062	6237	4520	5178	7085	5387	35.1302	37.3635	28.9521	36.024	38.1676	33.8789	34.9194	0.998983	0.00101704
ENSMUSG00000028137	Celf3	2744	3	94478831	94492193	1	4460	4269	3176	2826	3757	2575	42.3489	41.9025	33.3322	32.2139	33.1618	26.5339	34.9155	0.998983	0.0010172
ENSMUSG00000029201	Ugdh	6799	5	65413202	65435946	-1	10993	9163	7870	6816	8697	8460	42.1272	36.2986	33.3348	31.3574	30.9817	35.183	34.8805	0.998981	0.00101864
ENSMUSG00000032181	Scg3	2249	9	75643264	75683996	-1	3487	4354	2274	2029	2639	2438	40.3974	52.1431	29.1185	28.2194	28.4205	30.6515	34.8251	0.998979	0.00102093
ENSMUSG00000014077	1500003O03Rik	3499	2	119547697	119587027	1	5331	4041	4189	3921	5015	4195	39.6969	31.1059	34.4774	35.0517	34.7143	33.8997	34.8243	0.998979	0.00102096
ENSMUSG00000024335	Brd2	7285	17	34112023	34122634	-1	11261	11374	7954	7363	9999	7771	40.2753	42.0515	31.443	31.6141	33.2436	30.1617	34.7982	0.998978	0.00102204
ENSMUSG00000045767	B230219D22Rik	4651	13	55693124	55703499	1	7729	5728	5513	4711	6639	5240	43.298	33.1707	34.1358	31.6827	34.573	31.8561	34.7861	0.998977	0.00102254
ENSMUSG00000025364	Pa2g4	2751	10	128557766	128565934	-1	3816	4376	3112	2925	3586	3142	36.1417	42.8434	32.5774	33.2576	31.5719	32.2941	34.7811	0.998977	0.00102275
ENSMUSG00000071398	2410004P03Rik	1798	12	17004958	17011727	-1	2598	2289	2001	2104	2567	2120	37.6479	34.2889	32.0498	36.6026	34.5794	33.3391	34.7513	0.998976	0.00102399
ENSMUSG00000006498	Ptbp1	4740	10	79854427	79864771	1	6529	7000	5195	4993	6937	5500	35.8889	39.7757	31.5628	32.9488	35.4466	32.809	34.7386	0.998975	0.00102452
ENSMUSG00000064317	Gm10146	448	10	78393309	78393756	1	585	653	458	466	474	753	34.0227	39.2584	29.4412	32.536	25.626	47.5253	34.7349	0.998975	0.00102467
ENSMUSG00000024083	Pja2	4740	17	64281005	64331916	-1	7896	6502	5306	4977	6450	5027	43.403	36.9459	32.2372	32.8432	32.9581	29.9874	34.7291	0.998975	0.00102491
ENSMUSG00000074637	Sox2	2457	3	34650005	34652461	1	3867	2510	2756	3170	3525	2807	41.0072	27.5148	32.3029	40.3562	34.7484	32.3032	34.7055	0.998974	0.0010259
ENSMUSG00000056880	Gadl1	3966	9	115909455	116076176	1	7103	4529	4480	4078	5449	4596	46.6638	30.7572	32.5307	32.1625	33.2771	32.7669	34.693	0.998974	0.00102641
ENSMUSG00000027680	Fxr1	2323	3	34020079	34069342	1	3434	3570	2401	2500	3206	2572	38.5161	41.392	29.7653	33.6625	33.4269	31.3062	34.6782	0.998973	0.00102704
ENSMUSG00000031422	Morf4l2	3135	X	136732942	136743690	-1	4310	4651	3354	3349	4341	3828	35.8205	39.9583	30.8101	33.4144	33.5377	34.5257	34.6778	0.998973	0.00102705
ENSMUSG00000053317	Sec61b	1271	4	47474658	47483242	1	1509	492	1826	1395	1970	2392	30.9339	10.426	41.3736	34.3308	37.5407	53.2137	34.6365	0.998971	0.00102878
ENSMUSG00000030084	Plxna1	9025	6	89316316	89362613	-1	12793	14615	8723	8140	14397	10331	36.9332	43.6163	27.8347	28.2119	38.6372	32.3671	34.6001	0.99897	0.00103031
ENSMUSG00000002804	Nudt14	793	12	112934733	112942118	-1	1142	701	930	950	1070	1187	37.5218	23.8091	33.7736	37.472	32.6807	42.3239	34.5969	0.99897	0.00103044
ENSMUSG00000024687	Osbp	4578	19	11965844	11994105	1	6593	6236	5232	4780	6587	5326	37.5231	36.6883	32.9124	32.6594	34.8492	32.8953	34.588	0.998969	0.00103082
ENSMUSG00000032060	Cryab	1185	9	50752758	50756633	1	1647	1667	1357	1179	1539	1587	36.2132	37.8892	32.9784	31.1208	31.4559	37.8675	34.5875	0.998969	0.00103084
ENSMUSG00000030515	Tarsl2	4095	7	65644898	65692091	1	6534	6086	4439	4123	5713	4252	41.5735	40.0291	31.2176	31.4931	33.7903	29.3594	34.5772	0.998969	0.00103127
ENSMUSG00000069011	Gm10254	687	3	54810564	54811250	-1	983	780	764	688	1012	985	37.281	30.5799	32.0261	31.3247	35.6784	40.5404	34.5718	0.998969	0.0010315
ENSMUSG00000026260	Ndufa10	2272	1	92439010	92473860	-1	3390	2764	2681	2378	3250	2762	38.8761	32.7663	33.9826	32.7385	34.6463	34.3735	34.5639	0.998968	0.00103183
ENSMUSG00000018707	Dync1h1	15658	12	110601452	110666945	1	23844	23348	17435	16426	21284	16466	39.6766	40.1616	32.0666	32.8134	32.9229	29.7345	34.5626	0.998968	0.00103189
ENSMUSG00000006717	Acot13	721	13	24817948	24831517	-1	920	1090	810	775	946	906	33.2463	40.7182	32.3532	33.6219	31.7788	35.5305	34.5415	0.998967	0.00103278
ENSMUSG00000019428	Fkbp8	4529	8	70527724	70535328	1	6738	4786	5342	5203	6695	5471	38.7632	28.4622	33.968	35.9342	35.8038	34.1564	34.5146	0.998966	0.00103391
ENSMUSG00000035355	Kcnh4	3954	11	100740376	100759942	-1	6867	4888	4255	4301	5790	3917	45.2503	33.296	30.9907	34.0243	35.4669	28.0108	34.5065	0.998966	0.00103426
ENSMUSG00000022337	Ttc35	1245	15	43477229	43527777	1	1836	1928	1330	1360	1514	1429	38.4233	41.7095	30.7645	34.1685	29.4536	32.4542	34.4956	0.998965	0.00103472
ENSMUSG00000022463	Srebf2	4989	15	82147266	82205376	1	7262	5776	5800	5326	7595	6016	37.9257	31.1825	33.4798	33.3921	36.8719	34.0959	34.4913	0.998965	0.0010349
ENSMUSG00000074657	Kif5a	6310	10	127225696	127263363	-1	10544	10239	6885	5944	8140	6096	43.5379	43.7045	31.4226	29.4649	31.2447	27.3164	34.4485	0.998963	0.00103671
ENSMUSG00000027193	Api5	4545	2	94411682	94438136	-1	6889	6934	4977	4487	6117	4988	39.4924	41.0911	31.5356	30.8801	32.5976	31.0314	34.438	0.998963	0.00103716
ENSMUSG00000024392	Bag6	6215	17	35135178	35147322	1	9243	8473	7012	6338	8805	7112	38.7492	36.7192	32.4914	31.8983	34.3139	32.3563	34.4214	0.998962	0.00103787
ENSMUSG00000052997	Uba2	4092	7	34140689	34169599	-1	6464	5502	4645	4293	5459	4521	41.1583	36.2145	32.6902	32.8157	32.3116	31.2397	34.405	0.998961	0.00103857
ENSMUSG00000028032	Papss1	2599	3	131564768	131643670	1	3512	3618	2845	2869	3688	3061	35.2079	37.4938	31.5242	34.5287	34.3689	33.3016	34.4042	0.998961	0.0010386
ENSMUSG00000066900	Suds3	2418	5	117091682	117115993	-1	3381	3788	2665	2562	3167	2667	36.4318	42.1941	31.7401	33.142	31.7229	31.1871	34.403	0.998961	0.00103865
ENSMUSG00000011179	Odc1	2547	12	17544873	17551502	1	3394	3028	3206	3042	3769	2723	34.7196	32.0202	36.2495	37.3582	35.8409	30.2292	34.4029	0.998961	0.00103865
ENSMUSG00000011884	Gltp	1757	5	114669403	114690984	-1	2351	2387	2095	1943	2357	2084	34.8636	36.5913	34.3384	34.5905	32.4915	33.5378	34.4022	0.998961	0.00103869
ENSMUSG00000024253	Dync2li1	1324	17	84626496	84655558	1	1682	2230	1416	1351	1774	1528	33.1001	45.3643	30.7995	31.9171	32.4524	32.632	34.3776	0.99896	0.00103974
ENSMUSG00000022261	Sdc2	3322	15	32920723	33034730	1	4917	5656	3286	3278	4447	3531	38.5649	45.8572	28.4863	30.8649	32.4227	30.0543	34.375	0.99896	0.00103984
ENSMUSG00000004264	Phb2	3718	6	124712336	124716950	1	5692	4375	4426	3998	4999	4493	39.8884	31.6932	34.2823	33.6348	32.5653	34.1692	34.3722	0.99896	0.00103996
ENSMUSG00000013698	Pea15a	3861	1	172196728	172206804	-1	5686	5185	4198	3956	5477	4630	38.3706	36.1698	31.312	32.0488	34.3577	33.907	34.361	0.99896	0.00104044
ENSMUSG00000026393	Nek7	3366	1	138484714	138619696	-1	4934	5190	3577	3557	4338	3757	38.1923	41.529	30.6036	33.0541	31.2145	31.5599	34.3589	0.998959	0.00104053
ENSMUSG00000028234	Rps20	4080	4	3831334	3835665	-1	5061	3900	5549	4311	6622	5251	32.3197	25.7455	39.1672	33.0502	39.3107	36.3907	34.3307	0.998958	0.00104174
ENSMUSG00000072772	Grcc10	1988	6	124739183	124741374	-1	3210	961	2491	2429	3252	2598	42.0707	13.0198	36.0849	38.2179	39.6201	36.9514	34.3275	0.998958	0.00104188
ENSMUSG00000040459	Arglu1	1711	8	8666577	8690537	-1	2706	2308	1634	1966	2533	1759	41.2068	36.3315	27.5024	35.9409	35.8564	29.0686	34.3178	0.998958	0.0010423
ENSMUSG00000007458	M6pr	4170	6	122308720	122317680	1	6010	5306	4808	4364	5876	5012	37.5517	34.2712	33.2044	32.7344	34.1293	33.9847	34.3126	0.998957	0.00104252
ENSMUSG00000035212	Leprot	1898	4	101647718	101659364	1	2953	1737	2352	2206	2616	2364	40.5376	24.6491	35.6869	36.3551	33.3828	35.2176	34.3049	0.998957	0.00104285
ENSMUSG00000030688	Stard10	2383	7	101317086	101346626	1	3164	2557	3089	2676	3589	2805	34.5942	28.9004	37.3303	35.1251	36.478	33.2826	34.2851	0.998956	0.0010437
ENSMUSG00000035478	Mbd3	1987	10	80392539	80399550	-1	2759	2160	2342	2364	2783	2461	36.178	29.2788	33.9435	37.2139	33.9232	35.0205	34.2597	0.998955	0.00104479
ENSMUSG00000020315	Spnb2	17492	11	30099395	30268175	-1	24885	31125	17835	17158	22151	18376	37.0672	47.9256	29.3631	30.682	30.6715	29.7043	34.2356	0.998954	0.00104583
ENSMUSG00000090150	Acad11	3813	9	104040662	104127463	1	5529	5957	4226	3556	5088	4331	37.7808	42.0783	31.9176	29.171	32.3193	32.1166	34.2306	0.998954	0.00104605
ENSMUSG00000030605	Mfge8	2125	7	79133769	79149060	-1	3235	2552	2529	2382	2837	2378	39.6649	32.3459	34.2734	35.0622	32.3357	31.6418	34.2206	0.998954	0.00104648
ENSMUSG00000052684	Jun	3189	4	95049034	95052222	-1	5151	3157	3889	3801	4182	3654	42.0851	26.6635	35.1197	37.282	31.7622	32.3983	34.2185	0.998953	0.00104657
ENSMUSG00000046300	Olfr1412	966	1	92588332	92589297	1	194	135	156	106	189	120	5.23258	3.76404	4.65067	3.4323	4.73877	3.51247	4.2218	0.974489	0.025511
ENSMUSG00000008140	2310044H10Rik	2917	7	44489937	44496529	-1	4563	2323	3704	3548	4252	3416	40.7573	21.4492	36.5681	38.0455	35.3052	33.1123	34.2063	0.998953	0.0010471
ENSMUSG00000037499	Nenf	742	1	191306789	191318194	-1	1119	494	925	1030	1091	868	39.2932	17.9317	35.9009	43.4199	35.6125	33.0768	34.2058	0.998953	0.00104712
ENSMUSG00000031347	Cetn2	1646	X	72913532	72918411	-1	2439	2305	1845	1745	2068	1918	38.6076	37.7171	32.2801	33.1605	30.43	32.9478	34.1905	0.998952	0.00104778
ENSMUSG00000070348	Ccnd1	3835	7	144929931	144939869	-1	5387	5203	4380	4026	5365	4383	36.5993	36.5415	32.891	32.8371	33.8833	32.3158	34.178	0.998952	0.00104832
ENSMUSG00000027273	Snap25	6791	2	136713453	136782428	1	11263	9478	7377	6552	9161	7213	43.2127	37.5907	31.2834	30.1784	32.6731	30.0324	34.1618	0.998951	0.00104902
ENSMUSG00000033065	Pfkm	2957	15	98092589	98132447	1	4662	3889	3286	3109	3929	3270	41.0783	35.4229	32.0025	32.8871	32.1819	31.2683	34.1402	0.99895	0.00104996
ENSMUSG00000020949	Fkbp3	947	12	65062436	65073944	-1	1362	1280	1021	962	1242	1218	37.473	36.4047	31.0487	31.7747	31.7653	36.3668	34.1389	0.99895	0.00105002
ENSMUSG00000002010	Idh3g	2701	X	73778963	73786897	-1	3839	2978	3150	3141	3961	3112	37.0327	29.696	33.5857	36.3747	35.5191	32.5779	34.131	0.99895	0.00105036
ENSMUSG00000031791	Tmem38a	2094	8	72572103	72587282	1	3168	2096	2547	2412	2892	2492	39.4185	26.9595	35.0284	36.0294	33.4505	33.6496	34.0893	0.998948	0.00105218
ENSMUSG00000074903	Gm2058	552	7	39588931	39589717	1	811	791	619	517	789	613	38.2801	38.5954	32.2938	29.2959	34.6194	31.4	34.0808	0.998947	0.00105255
ENSMUSG00000024914	Drap1	1741	19	5422805	5424979	-1	2153	2376	1881	1894	2169	2465	32.2208	36.7574	31.1141	34.0281	30.1746	40.0338	34.0548	0.998946	0.00105368
ENSMUSG00000020538	Srebf1	5634	11	60199089	60222581	-1	8258	5170	7215	6191	8565	6517	38.19	24.7156	36.8797	34.3716	36.8207	32.7069	33.9474	0.998942	0.0010584
ENSMUSG00000049494	Gm12669	1213	4	91805349	91806561	-1	1756	1251	1488	1317	1540	1622	37.7186	27.7776	35.3273	33.961	30.7497	37.8093	33.8906	0.998939	0.00106091
ENSMUSG00000038042	Ptpdc1	4310	13	48577873	48625573	-1	7201	5243	4678	4581	6159	4254	43.5318	32.7643	31.2573	33.246	34.611	27.908	33.8864	0.998939	0.00106109
ENSMUSG00000040848	Sft2d2	5526	1	165174341	165194433	-1	7326	6380	6628	5865	8368	6463	34.542	31.0962	34.5414	33.1981	36.6769	33.0698	33.854	0.998937	0.00106253
ENSMUSG00000027750	Postn	7833	3	54361109	54391034	1	9810	11140	7618	8289	9202	11806	32.6311	38.3049	28.0079	33.1001	28.4535	42.617	33.8524	0.998937	0.0010626
ENSMUSG00000073616	Myeov2	1499	1	92637145	92641985	-1	2059	1344	1777	1543	2053	2314	35.7887	24.1488	34.1392	32.1974	33.1718	43.6486	33.8491	0.998937	0.00106275
ENSMUSG00000028029	Aimp1	1122	3	132660498	132683879	-1	1545	1431	1293	1198	1481	1361	35.8779	34.3514	33.1874	33.398	31.9701	34.2984	33.8472	0.998937	0.00106283
ENSMUSG00000029713	Gnb2	3402	5	137528127	137533510	-1	4378	3180	4291	4037	5377	3921	33.5299	25.1762	36.3239	37.1176	38.2813	32.589	33.8363	0.998937	0.00106331
ENSMUSG00000071072	Ptges3	2217	10	128058954	128077272	1	3306	2990	2456	2437	3155	2111	38.8534	36.3248	31.9029	34.3832	34.4679	26.9234	33.8093	0.998935	0.00106452
ENSMUSG00000043670	Diras1	3035	10	81019589	81025662	-1	4719	4093	3329	3261	4008	3021	40.5119	36.3229	31.5881	33.6084	31.9853	28.1449	33.6936	0.99893	0.00106969
ENSMUSG00000066583	Abpa	1005	7	34021483	34022881	1	1	3555	1776	347	70	1543	0.0259254	95.2733	50.8914	10.7999	1.68699	43.4118	33.6816	0.99893	0.00107023
ENSMUSG00000021124	Vti1b	1612	12	79156017	79172667	-1	2160	2307	1600	1750	2120	1941	34.9124	38.5461	28.584	33.957	31.8531	34.0462	33.6498	0.998928	0.00107166
ENSMUSG00000038708	Golga4	7535	9	118506318	118582522	1	10027	13263	7322	7503	9379	8129	34.672	47.4085	27.9843	31.1464	30.1477	30.5044	33.6439	0.998928	0.00107193
ENSMUSG00000066407	Gm10263	300	13	73317844	73318143	1	300	878	267	250	309	213	26.055	78.8263	25.6305	26.066	24.947	20.0755	33.6001	0.998926	0.00107391
ENSMUSG00000073421	H2-Ab1	1637	17	34263209	34269418	1	1509	1653	1602	2104	3279	1928	24.0177	27.1971	28.1826	40.2025	48.5148	33.3017	33.5694	0.998925	0.00107529
ENSMUSG00000068739	Sars	3653	3	108424865	108445209	-1	4847	5794	4081	3696	4580	3847	34.5712	42.7195	32.1725	31.6474	30.3667	29.777	33.5424	0.998923	0.00107652
ENSMUSG00000005034	Prkacb	5451	3	146729579	146812960	-1	8712	7579	5693	5307	7268	5647	41.6421	37.4484	30.0769	30.4529	32.2939	29.292	33.5344	0.998923	0.00107688
ENSMUSG00000021803	Cdhr1	4303	14	37077850	37098311	-1	6976	5021	4672	4207	6443	4469	42.2402	31.428	31.2679	30.5814	36.2659	29.3662	33.5249	0.998923	0.00107731
ENSMUSG00000018340	Anxa6	2930	11	54979108	55033445	-1	3260	4326	3154	2956	4030	3782	28.9895	39.7664	31	31.5568	33.3134	36.4974	33.5206	0.998922	0.00107751
ENSMUSG00000021360	Gcnt2	7038	13	40859768	40960891	1	11844	7910	8078	7610	9045	7212	43.8471	30.2709	33.0539	33.8214	31.1272	28.9744	33.5158	0.998922	0.00107773
ENSMUSG00000063011	Msln	2114	17	25748614	25754327	-1	2729	2449	2338	2538	3058	2364	33.6349	31.2019	31.8498	37.5528	35.0359	31.6192	33.4824	0.998921	0.00107925
ENSMUSG00000022553	Maf1	2412	15	76351294	76354380	1	4105	1654	2941	3009	3607	2364	44.3432	18.4695	35.1144	39.0212	36.2201	27.7127	33.4802	0.998921	0.00107935
ENSMUSG00000030345	Dyrk4	2490	6	126876020	126921839	-1	3169	5022	2254	2237	3344	2320	33.16	54.3219	26.0689	28.101	32.5273	26.3449	33.4207	0.998918	0.00108207
ENSMUSG00000020917	Acly	5279	11	100476353	100528000	-1	6753	6803	6126	5257	7650	6077	33.3301	34.7094	33.419	31.1489	35.0987	32.5496	33.3759	0.998916	0.00108413
ENSMUSG00000019066	Rab3d	4196	9	21907491	21918192	-1	5010	3531	5883	4415	6223	5523	31.1095	22.6652	40.3767	32.9118	35.9208	37.2175	33.3669	0.998915	0.00108454
ENSMUSG00000029328	Hnrpdl	4818	5	100033577	100039664	-1	8353	5976	5584	5221	5716	4357	45.1718	33.4073	33.3769	33.8956	28.7347	25.5699	33.3594	0.998915	0.00108489
ENSMUSG00000016534	Lamp2	9552	X	38401357	38456454	-1	13358	9439	12490	9984	13555	10860	36.4367	26.6152	37.6562	32.6939	34.3706	32.1472	33.3199	0.998913	0.00108671
ENSMUSG00000044147	Arf6	3730	12	69372150	69375979	1	5090	5677	3971	3845	4783	3878	35.555	40.9928	30.6591	32.2436	31.058	29.3973	33.3176	0.998913	0.00108681
ENSMUSG00000038612	Mcl1	3485	3	95658721	95663176	1	5109	5051	3434	3667	4819	3405	38.1966	39.0366	28.3769	32.9127	33.4916	27.6263	33.2735	0.998911	0.00108886
ENSMUSG00000000708	Kat2b	4867	17	53566861	53672720	1	7599	7148	5312	4688	6117	4716	40.6805	39.5568	31.4315	30.1288	30.441	27.3981	33.2728	0.998911	0.00108889
ENSMUSG00000005625	Psmd4	2808	3	95032694	95042614	-1	3874	3562	3004	2967	3748	3307	35.9463	34.166	30.8085	33.0504	32.3284	33.3001	33.2666	0.998911	0.00108917
ENSMUSG00000071547	Nt5dc2	1407	14	31134853	31139121	1	1851	1864	1479	1502	2135	1452	34.2771	35.682	30.2721	33.3912	36.7523	29.1797	33.2591	0.99891	0.00108952
ENSMUSG00000019796	Lrp11	3418	10	7589800	7625483	1	5658	3957	4015	3365	4709	3287	43.1303	31.1811	33.8284	30.7942	33.3686	27.1917	33.249	0.99891	0.00108999
ENSMUSG00000034101	Ctnnd1	7319	2	84600071	84650765	-1	9887	10597	7809	7014	10177	7955	35.1969	38.9968	30.7264	29.9757	33.6782	30.7324	33.2177	0.998909	0.00109144
ENSMUSG00000046722	Cdc42se1	3258	3	95228732	95236409	1	4982	3594	3628	3599	4193	3679	39.8423	29.7115	32.0689	34.5531	31.1713	31.9291	33.2127	0.998908	0.00109168
ENSMUSG00000020091	Eif4ebp2	1786	10	61432497	61452669	-1	2353	2405	2054	1658	2675	1881	34.3267	36.2686	33.1197	29.0375	36.2764	29.7794	33.1347	0.998905	0.00109532
ENSMUSG00000063684	Gm13910	1948	2	108948780	108950727	1	3021	1918	2302	2047	2560	2282	40.4067	26.519	34.0317	32.8689	31.8297	33.1234	33.1299	0.998904	0.00109554
ENSMUSG00000022885	St6gal1	4916	16	23224740	23360350	1	7317	6403	5097	4865	6607	5479	38.7804	35.0808	29.8587	30.9547	32.5517	31.5136	33.1233	0.998904	0.00109585
ENSMUSG00000066568	Lsm14a	3104	7	34344646	34389540	-1	4591	3101	3472	3356	4329	3653	38.5369	26.9078	32.2126	33.8186	33.779	33.2764	33.0886	0.998903	0.00109748
ENSMUSG00000007817	Zmiz1	12523	14	25459185	25666743	1	18392	20612	12209	11255	16257	12519	38.2659	44.3312	28.0763	28.1121	31.4422	28.2663	33.0823	0.998902	0.00109778
ENSMUSG00000030835	Nomo1	4259	7	46033696	46084212	1	5701	4687	5010	4340	6204	4962	34.8766	29.6405	33.8765	31.8741	35.2814	32.9426	33.0819	0.998902	0.00109779
ENSMUSG00000025968	Ndufs1	3667	1	63143596	63176822	-1	5373	4956	3962	3682	4671	3953	38.1766	36.4014	31.1151	31.4072	30.8518	30.4806	33.0721	0.998902	0.00109826
ENSMUSG00000031540	Myst3	9180	8	22859535	22943259	1	13370	15331	8756	8071	11825	9501	37.9472	44.9806	27.4682	27.5005	31.1989	29.2641	33.0599	0.998901	0.00109883
ENSMUSG00000037331	Larp1	6829	11	58009064	58062034	1	9422	9713	7043	6837	9309	7252	35.9482	38.3084	29.7008	31.3159	33.0162	30.0268	33.0527	0.998901	0.00109917
ENSMUSG00000032743	D430042O09Rik	7191	7	125707915	125874793	1	9685	11837	7227	6846	9901	6749	35.0915	44.3353	28.9425	29.7785	33.3481	26.5374	33.0056	0.998899	0.00110139
ENSMUSG00000022048	Dpysl2	4520	14	66802864	66868688	-1	7200	5760	4701	4779	5363	4843	41.5036	34.3227	29.9516	33.0715	28.7376	30.2959	32.9805	0.998897	0.00110258
ENSMUSG00000020260	Pofut2	2219	10	77259300	77269586	1	2987	2994	2398	2099	3025	2565	35.0727	36.3406	31.1214	29.5877	33.0179	32.6842	32.9708	0.998897	0.00110304
ENSMUSG00000024782	Ak3	3120	19	29020833	29047961	-1	3855	3707	3841	3340	4364	3381	32.193	32.0012	35.4534	33.4848	33.8775	30.6407	32.9418	0.998896	0.00110442
ENSMUSG00000026649	1700009P17Rik	1774	1	171113918	171126967	1	2010	3547	1580	1724	2176	1767	29.5212	53.8524	25.6491	30.3976	29.7089	28.1638	32.8822	0.998893	0.00110726
ENSMUSG00000027067	Ssrp1	3737	2	85037234	85047109	1	4935	6053	3938	3685	4552	3775	34.4077	43.626	30.3473	30.844	29.5026	28.5629	32.8817	0.998893	0.00110728
ENSMUSG00000025534	Gusb	4548	5	129989011	130003049	-1	6200	5360	4777	4926	6133	5308	35.5191	31.7426	30.2484	33.8789	32.6613	33.0004	32.8418	0.998891	0.00110919
ENSMUSG00000066152	Slc31a2	2033	4	62262562	62298411	1	1963	1709	2606	2429	2856	2935	25.1579	22.6414	36.9152	37.372	34.0253	40.8206	32.822	0.99889	0.00111013
ENSMUSG00000020297	Nsg2	4157	11	32000463	32059202	1	6551	6290	4251	3772	4848	4268	41.06	40.7538	29.4496	28.3823	28.2465	29.0304	32.8204	0.99889	0.00111021
ENSMUSG00000020777	Acox1	5082	11	116171888	116199045	-1	7271	6100	5914	4783	6768	5731	37.2778	32.329	33.5131	29.4389	32.2557	31.8863	32.7835	0.998888	0.00111198
ENSMUSG00000029617	Ccz1	1762	5	143987916	144014853	-1	2752	1701	2000	1907	2324	1954	40.6943	26.0014	32.6883	33.8533	31.9456	31.3564	32.7566	0.998887	0.00111328
ENSMUSG00000077450	Rab11b	2643	17	33745950	33760530	-1	3781	3671	2655	2802	3360	2692	37.2736	37.4098	28.9291	33.1609	30.791	28.7996	32.7273	0.998885	0.00111469
ENSMUSG00000086841	2410006H16Rik	462	11	62602877	62604807	1	599	229	611	451	663	748	33.7813	13.3503	38.0861	30.5345	34.7578	45.7792	32.7149	0.998885	0.00111529
ENSMUSG00000075334	Rprm	1460	2	54084093	54085552	-1	2380	1724	1618	1402	1821	1538	42.4732	31.804	31.9149	30.0366	30.2091	29.786	32.704	0.998884	0.00111582
ENSMUSG00000038619	Ensa	2947	3	95624980	95632102	1	4317	3117	3262	2917	4093	3448	38.1675	28.4875	31.8766	30.9608	33.639	33.0823	32.7023	0.998884	0.0011159
ENSMUSG00000026615	Eprs	4850	1	185363095	185428355	1	6582	7132	4997	4822	6144	5109	35.3596	39.6066	29.6712	31.0986	30.6825	29.7853	32.7006	0.998884	0.00111598
ENSMUSG00000048939	Atp13a5	4661	16	29231851	29378732	-1	6480	5894	4505	5148	6113	5199	36.2232	34.0588	27.8345	34.5474	31.7656	31.5391	32.6614	0.998882	0.00111788
ENSMUSG00000031647	Mfap3l	6837	8	60632827	60676729	1	9258	11617	6769	6067	8392	6982	35.2812	45.7642	28.5119	27.7565	29.7291	28.875	32.653	0.998882	0.00111829
ENSMUSG00000024130	Abca3	8797	17	24351950	24410201	1	13398	10624	9478	8446	12151	9074	39.6823	32.5275	31.0277	30.0312	33.4548	29.1657	32.6482	0.998881	0.00111852
ENSMUSG00000061242	Rpl21-ps7	483	17	45465788	45466270	1	603	375	397	510	592	955	32.5283	20.9113	23.6707	33.0277	29.6863	55.9068	32.6219	0.99888	0.0011198
ENSMUSG00000007670	Khsrp	3990	17	57021058	57031507	-1	5730	5797	4090	3900	5152	3912	37.4174	39.1316	29.5201	30.5737	31.2741	27.7226	32.6066	0.998879	0.00112055
ENSMUSG00000030541	Idh2	2588	7	80094846	80115392	-1	3187	3030	2927	2823	3669	2831	32.0855	31.5338	32.5706	34.1195	34.3372	30.9303	32.5961	0.998879	0.00112106
ENSMUSG00000021771	Vdac2	4658	14	21831269	21845879	1	6689	4376	5135	5162	6168	5640	37.4156	25.3032	31.7474	34.6637	32.072	34.2364	32.5731	0.998878	0.00112218
ENSMUSG00000051043	Gprc5c	5246	11	114851152	114872617	1	8126	4405	6340	5790	7352	5403	40.3589	22.616	34.804	34.5228	33.9436	29.1216	32.5612	0.998877	0.00112277
ENSMUSG00000027189	Trim44	5645	2	102300119	102407828	-1	7649	8536	5518	5322	7566	5808	35.3047	40.7275	28.1505	29.4895	32.4626	29.0918	32.5378	0.998876	0.00112391
ENSMUSG00000029603	Dtx1	4663	5	120680202	120711927	-1	7368	4434	5276	5044	6519	4632	41.1695	25.6111	32.5842	33.835	33.8608	28.0874	32.5246	0.998875	0.00112455
ENSMUSG00000022757	Tfg	2292	16	56690332	56717450	-1	2990	3572	2347	2282	2797	2349	33.9897	41.9754	29.4894	31.1427	29.5569	28.9785	32.5221	0.998875	0.00112468
ENSMUSG00000019433	Gipc1	1615	8	83652678	83664788	1	2265	1632	1845	1608	2080	2063	36.5416	27.2173	32.8997	31.1436	31.1941	36.1189	32.5192	0.998875	0.00112482
ENSMUSG00000031703	Itfg1	3355	8	85717557	85840949	-1	4967	3543	3790	3507	4625	3495	38.5738	28.4431	32.5323	32.6963	33.3888	29.4553	32.5149	0.998875	0.00112503
ENSMUSG00000005575	Ube2m	2287	7	13035120	13038275	-1	3052	4019	2349	2228	2756	1920	34.7704	47.3314	29.5791	30.4723	29.1873	23.738	32.5131	0.998875	0.00112512
ENSMUSG00000014959	Gorasp2	4145	2	70661576	70712636	1	4936	5240	4910	4380	5545	4451	31.0272	34.049	34.1134	33.0526	32.401	30.3628	32.501	0.998874	0.00112572
ENSMUSG00000059436	Max	2005	12	76937269	76962248	-1	2548	3321	1911	1941	2518	2063	33.1113	44.6121	27.4482	30.2808	30.4174	29.0933	32.4938	0.998874	0.00112607
ENSMUSG00000032966	Fkbp1a	3857	2	151542483	151561692	1	5606	4412	4075	4151	4957	4232	37.87	30.8094	30.4261	33.6635	31.128	31.0245	32.4869	0.998874	0.00112641
ENSMUSG00000039108	Lsm14b	2892	2	180024987	180035465	1	3862	4728	2885	2861	3444	2811	34.7941	44.0329	28.7287	30.9439	28.8434	27.4834	32.4711	0.998873	0.00112719
ENSMUSG00000025793	Hgs	2991	11	120467635	120483984	1	4127	3717	2999	2930	4214	3330	35.9509	33.4714	28.8754	30.6413	34.124	31.4801	32.4238	0.99887	0.00112952
ENSMUSG00000080893	Gm15920	402	5	130188395	130188796	1	532	598	399	404	456	461	34.4808	40.0657	28.5835	31.4348	27.4739	32.4252	32.4106	0.99887	0.00113017
ENSMUSG00000091537	Ccdc72	637	9	109077988	109082381	-1	984	605	709	650	742	821	40.2482	25.5808	32.0534	31.9176	28.2128	36.4428	32.4093	0.99887	0.00113024
ENSMUSG00000063576	Klhdc3	2126	17	46674550	46680930	-1	2947	2646	2364	2187	2808	2136	36.1167	33.5216	32.0223	32.1767	31.9901	28.4084	32.3726	0.998868	0.00113205
ENSMUSG00000025208	Mrpl43	1213	19	45005014	45006442	-1	1633	1299	1432	1279	1521	1411	35.0765	28.8434	33.9977	32.9811	30.3703	32.8908	32.36	0.998867	0.00113268
ENSMUSG00000041870	Ankrd13a	4098	5	114774677	114806200	1	5674	6862	4347	3511	4638	4083	36.0752	45.1	30.5482	26.7988	27.412	28.1719	32.351	0.998867	0.00113313
ENSMUSG00000066037	Hnrnpr	3155	4	136310942	136340681	1	4388	5000	3153	2992	3683	3137	36.2375	42.6843	28.7801	29.6632	28.2738	28.114	32.2922	0.998864	0.00113606
ENSMUSG00000092302	Gm20524	88	17	37800034	37802428	1	134	137	93	63	124	77	39.6747	41.931	30.4346	22.3931	34.1287	24.7409	32.2172	0.99886	0.00113981
ENSMUSG00000015672	Mrpl32	768	13	14610301	14613037	-1	1031	1269	772	679	819	852	34.9775	44.5039	28.9484	27.6544	25.8288	31.368	32.2135	0.99886	0.00114
ENSMUSG00000024150	Mcfd2	2612	17	87254658	87265935	-1	2784	2102	3375	2876	3884	3331	27.7707	21.6749	37.2108	34.4407	36.0153	36.0587	32.1952	0.998859	0.00114092
ENSMUSG00000031400	G6pdx	3080	X	74409483	74429194	-1	4283	4469	3329	2789	3775	3118	36.2317	39.0803	31.1265	28.3239	29.6857	28.6242	32.1787	0.998858	0.00114175
ENSMUSG00000036503	Rnf13	2676	3	57736066	57835233	1	3738	3152	2960	2610	3332	3068	36.3952	31.7247	31.8547	30.5078	30.1578	32.4173	32.1763	0.998858	0.00114187
ENSMUSG00000024048	Myl12a	3201	17	70993656	71002878	-1	3952	4615	3073	3299	3923	3670	32.1679	38.8315	27.6468	32.2368	29.6834	32.4182	32.1641	0.998858	0.00114249
ENSMUSG00000076432	Ywhaq	3061	12	21390071	21417637	-1	4409	2746	3363	3284	3942	3763	37.5291	24.1621	31.6396	33.558	31.1914	34.7599	32.14	0.998856	0.0011437
ENSMUSG00000000827	Tpd52l2	4982	2	181497142	181517966	1	7247	5810	5243	5057	6197	5512	37.9006	31.4102	30.3071	31.7501	30.1272	31.2834	32.1298	0.998856	0.00114422
ENSMUSG00000048307	Ankrd46	2480	15	36477668	36496791	-1	3780	2243	2901	2515	3363	2668	39.7129	24.3599	33.6871	31.7207	32.844	30.4188	32.1239	0.998855	0.00114452
ENSMUSG00000017314	Mpp2	4807	11	102057015	102088515	-1	7423	6387	4894	4254	6321	4730	40.2343	35.7866	29.3196	27.6808	31.8488	27.8224	32.1154	0.998855	0.00114495
ENSMUSG00000020964	Sel1l	8555	12	91806043	91849157	-1	9900	10258	9872	8713	11893	9515	30.1513	32.2954	33.2317	31.8569	33.6707	31.4483	32.1091	0.998855	0.00114527
ENSMUSG00000066245	Gm10156	462	7	107863039	107863500	1	616	542	600	400	529	557	34.74	31.5977	37.4005	27.0816	27.7329	34.0896	32.107	0.998855	0.00114537
ENSMUSG00000022391	Rangap1	3211	15	81704248	81729919	-1	4833	3277	3406	3298	4142	3628	39.2164	27.4874	30.5473	32.1267	31.2429	31.9474	32.0947	0.998854	0.001146
ENSMUSG00000053560	Ier2	1522	8	84661331	84662852	-1	2176	1547	1490	1665	2094	1730	37.2508	27.3762	28.1929	34.2181	33.3229	32.1395	32.0834	0.998853	0.00114657
ENSMUSG00000025439	Clns1a	1515	7	97696634	97718879	1	2161	1285	1631	1647	2182	1744	37.1649	22.8448	31.0034	34.0045	34.8838	32.5493	32.0751	0.998853	0.00114699
ENSMUSG00000093402	Gm18588	492	3	68902267	68902758	-1	634	964	470	382	588	440	33.575	52.7727	27.5106	24.2859	28.9463	25.2869	32.0629	0.998852	0.00114761
ENSMUSG00000005198	Polr2a	7067	11	69733997	69758637	-1	9376	11319	6868	6873	8791	6486	34.568	43.1391	27.9874	30.4206	30.129	25.9508	32.0325	0.998851	0.00114916
ENSMUSG00000075273	Ttc30b	2600	2	75935863	75938462	-1	3379	4024	2575	2458	3160	2675	33.8615	41.6852	28.5215	29.5709	29.4371	29.091	32.0279	0.998851	0.00114939
ENSMUSG00000067713	Prkag1	1638	15	98812798	98831508	-1	2264	1686	1830	1724	2179	1797	36.0125	27.7231	32.174	32.9215	32.2199	31.02	32.0118	0.99885	0.00115021
ENSMUSG00000027589	Pcmtd2	4183	2	181837854	181857461	1	6584	5498	4241	4185	4903	3960	41.0103	35.4009	29.1977	31.2942	28.3893	26.768	32.0101	0.99885	0.0011503
ENSMUSG00000037625	Cldn11	1844	3	31149946	31164324	1	2658	1743	2114	1873	2381	2150	37.5565	25.4586	33.015	31.7711	31.2737	32.9675	32.0071	0.99885	0.00115045
ENSMUSG00000096145	Vkorc1	767	7	127893067	127895617	-1	919	492	995	849	1142	959	31.2185	17.277	37.359	34.6233	36.0622	35.3534	31.9822	0.998848	0.00115172
ENSMUSG00000001383	Zmat2	2257	18	36793923	36799660	1	2978	3275	2206	2140	2582	2617	34.3783	39.0821	28.1476	29.6577	27.7081	32.7854	31.9599	0.998847	0.00115287
ENSMUSG00000032580	Rbm5	3087	9	107740495	107771002	-1	3991	5167	2423	2755	4175	3217	33.685	45.0816	22.604	27.9152	32.7568	29.4661	31.9181	0.998845	0.00115501
ENSMUSG00000076934	Iglv1	351	16	19085017	19085460	-1	47	22	26	2009	32	29	3.48885	1.68816	2.13321	179.031	2.20813	2.33614	31.8143	0.99884	0.00116037
ENSMUSG00000020547	Bzw2	1860	12	36091846	36156825	-1	2827	2609	1996	1695	2111	1744	39.6008	37.7797	30.9041	28.5044	27.4889	26.512	31.7983	0.998839	0.0011612
ENSMUSG00000024513	Mbd2	3214	18	70568189	70626131	1	4345	5147	3206	2874	3680	3170	35.2237	43.1326	28.7267	27.9703	27.7321	27.8883	31.779	0.998838	0.00116221
ENSMUSG00000045761	Fam179a	5624	17	71673261	71729669	1	8276	5808	5729	5971	7680	5747	38.3413	27.815	29.336	33.2091	33.0748	28.8938	31.7783	0.998838	0.00116224
ENSMUSG00000003955	Fam162a	635	16	36043844	36071515	-1	767	841	654	621	747	780	31.4712	35.6714	29.66	30.5896	28.4923	34.7319	31.7694	0.998837	0.0011627
ENSMUSG00000004364	Cul3	4873	1	80264923	80340480	-1	6874	6973	4938	4675	5813	4685	36.754	38.5408	29.1825	30.0083	28.8925	27.1845	31.7604	0.998837	0.00116317
ENSMUSG00000038145	Snrk	5763	9	122117283	122169702	1	8314	7052	5326	4725	8780	6289	37.5883	32.958	26.6146	25.6454	36.9001	30.8561	31.7604	0.998837	0.00116317
ENSMUSG00000006095	Tbcb	1442	7	30224131	30232272	-1	2037	1637	1495	1426	1812	1626	36.8059	30.576	29.8568	30.9322	30.4351	31.8833	31.7482	0.998836	0.00116381
ENSMUSG00000016637	Ift27	1012	15	78159465	78174108	-1	1408	1082	1045	1118	1296	1077	36.2505	28.7968	29.7374	34.5555	31.0174	30.0915	31.7415	0.998836	0.00116416
ENSMUSG00000049670	Morn4	1816	19	42074939	42086370	-1	2698	2601	1871	1634	2060	1788	38.7095	38.5764	29.6706	28.1444	27.4747	27.8394	31.7358	0.998836	0.00116445
ENSMUSG00000028088	Fmo5	5675	3	97628804	97655282	1	9530	5426	7060	5522	5977	5842	43.7541	25.752	35.8267	30.4359	25.5093	29.1074	31.7309	0.998835	0.00116471
ENSMUSG00000018559	Ctdnep1	2182	11	69981156	69990601	1	3257	2157	2519	2272	2938	2039	38.8915	26.6252	33.2461	32.5694	32.6121	26.4223	31.7278	0.998835	0.00116487
ENSMUSG00000031357	Syap1	2351	X	162857057	162888447	-1	3631	2250	2640	2389	2978	2454	40.2406	25.7767	32.3384	31.7848	30.6799	29.5141	31.7224	0.998835	0.00116515
ENSMUSG00000001729	Akt1	4098	12	112653821	112674884	-1	5450	4354	4462	4244	5459	4486	34.651	28.6163	31.3563	32.3936	32.2643	30.9525	31.7057	0.998834	0.00116603
ENSMUSG00000030127	Cops7a	2711	6	124958413	124965538	-1	3279	3508	2812	2740	3508	2970	31.514	34.852	29.8713	31.6138	31.3409	30.9767	31.6948	0.998833	0.0011666
ENSMUSG00000058076	Sdhc	3250	1	171127165	171150603	-1	4363	3187	3581	3441	4272	3683	34.9779	26.4117	31.7314	33.1175	31.8368	32.0425	31.6863	0.998833	0.00116704
ENSMUSG00000019851	Perp	1901	10	18845071	18857073	1	1907	1288	2328	2525	2630	2380	26.1373	18.2487	35.267	41.5466	33.5085	35.4	31.6847	0.998833	0.00116713
ENSMUSG00000095478	AC107669.1	564	10	29030128	29030691	1	735	252	675	659	741	823	33.9547	12.0343	34.4661	36.5479	31.8215	41.26	31.6807	0.998833	0.00116733
ENSMUSG00000001910	Nacc1	4300	8	84670483	84687862	-1	5674	5987	4456	4105	5646	4055	34.3805	37.5006	29.8431	29.8607	31.8019	26.6643	31.6752	0.998832	0.00116762
ENSMUSG00000007739	Cct4	4201	11	22990519	23003780	1	5606	5036	4343	4194	5591	4401	34.769	32.2872	29.7718	31.2271	32.2343	29.6215	31.6518	0.998831	0.00116885
ENSMUSG00000038502	Ptov1	4212	7	44863068	44869788	-1	5994	3485	4586	4711	6225	4223	37.0783	22.285	31.3555	34.9849	35.7958	28.3492	31.6414	0.998831	0.00116939
ENSMUSG00000024360	Etf1	3709	18	34902785	34932007	-1	4707	4812	3940	3547	4740	3959	33.0658	34.9435	30.592	29.913	30.953	30.1812	31.6081	0.998829	0.00117115
ENSMUSG00000030697	Ppp4c	1293	7	126785907	126792471	-1	1743	1096	1507	1432	1763	1392	35.1229	22.8302	33.5647	34.6418	33.0244	30.4403	31.604	0.998829	0.00117136
ENSMUSG00000078429	Ctdsp2	5065	10	126978717	126999975	1	7108	4149	5784	5613	6860	5485	36.5645	22.0629	32.8864	34.6634	32.8039	30.62	31.6002	0.998828	0.00117156
ENSMUSG00000041881	Ndufa7	1701	17	33824591	33838316	1	2209	1348	1714	1847	2215	2393	33.8363	21.3444	29.0185	33.964	31.5392	39.7783	31.5801	0.998827	0.00117262
ENSMUSG00000029272	Sult1e1	1260	5	87575968	87591611	-1	1754	1997	1273	1160	1342	1189	36.2702	42.6879	29.0955	28.7967	25.7966	26.6821	31.5549	0.998826	0.00117396
ENSMUSG00000026003	Acadl	2005	1	66830839	66863277	-1	2518	2922	1989	2005	2231	2163	32.7215	39.2522	28.5686	31.2792	26.9505	30.5035	31.5459	0.998826	0.00117443
ENSMUSG00000031673	Cdh11	4216	8	102632995	102785111	-1	4772	8018	3753	3542	4631	4476	29.4911	51.2228	25.6357	26.2787	26.6045	30.0191	31.542	0.998825	0.00117464
ENSMUSG00000007721	Ccdc124	911	8	70868227	70873490	-1	1174	905	941	950	1151	1156	33.5769	26.7564	29.7467	32.6183	30.6012	35.8796	31.5299	0.998825	0.00117528
ENSMUSG00000026229	Psmd1	4544	1	86064387	86139151	1	6161	6548	4384	4293	5416	4630	35.3268	38.8122	27.7843	29.5514	28.8683	28.8105	31.5256	0.998824	0.00117551
ENSMUSG00000031483	Erlin2	3943	8	27023799	27039433	1	5565	4451	4089	3748	5175	4251	36.7731	30.4038	29.8647	29.7323	31.7881	30.484	31.5077	0.998824	0.00117646
ENSMUSG00000033880	Lgals3bp	2847	11	118392751	118402092	-1	3151	3721	3354	2605	3934	2918	28.8371	35.2022	33.9268	28.6204	33.4679	28.9805	31.5058	0.998823	0.00117656
ENSMUSG00000027340	Slc23a2	7951	2	132052496	132145108	-1	10719	8178	8192	8289	10822	8701	35.1256	27.7028	29.6713	32.6089	32.9661	30.9425	31.5029	0.998823	0.00117672
ENSMUSG00000058230	Grlf1	8393	7	16494473	16614993	-1	11355	12561	8286	7017	10660	8334	35.2502	40.3092	28.4312	26.1511	30.7625	28.0766	31.4968	0.998823	0.00117704
ENSMUSG00000034245	Hdac11	3849	6	91156665	91174692	1	5543	4717	3987	3786	4743	3800	37.5222	33.0077	29.8309	30.7672	29.846	27.9154	31.4816	0.998822	0.00117785
ENSMUSG00000003873	Bax	869	7	45461695	45466898	-1	1226	825	929	874	1157	983	36.7589	25.5701	30.7867	31.4592	32.2474	31.9847	31.4678	0.998821	0.00117858
ENSMUSG00000034435	Tmem30b	3282	12	73543114	73546395	-1	4723	3109	3903	3559	4371	2945	37.4948	25.5141	34.2474	33.9192	32.257	25.372	31.4674	0.998821	0.0011786
ENSMUSG00000078126	Rpl23a-ps3	514	14	34170655	34171168	1	654	229	537	664	746	690	33.1517	11.9997	30.087	40.4074	35.1526	37.9572	31.4593	0.998821	0.00117904
ENSMUSG00000033629	Ptplad1	2731	9	64986985	65021717	-1	4038	2473	3030	2710	3637	2943	38.5244	24.3893	31.9513	31.0387	32.2554	30.4703	31.4382	0.99882	0.00118016
ENSMUSG00000002968	Med25	2297	7	44879391	44892397	-1	3277	1816	2665	2359	3328	2397	37.1712	21.2938	33.4121	32.1235	35.0916	29.5063	31.4331	0.99882	0.00118043
ENSMUSG00000044502	Bod1	1644	11	31665181	31671885	-1	2285	1566	1805	1732	2122	1788	36.2139	25.6559	31.6186	32.9535	31.2626	30.752	31.4094	0.998818	0.0011817
ENSMUSG00000057738	Spna2	11428	2	29965560	30031451	1	15536	16993	10887	10326	13915	11204	35.421	40.0495	27.4351	28.263	29.4913	27.7211	31.3968	0.998818	0.00118237
ENSMUSG00000031835	Mbtps1	4370	8	119508156	119558761	-1	5769	5181	4550	4353	5829	4415	34.3962	31.9323	29.9846	31.1575	32.3068	28.5665	31.3906	0.998817	0.0011827
ENSMUSG00000021134	Srsf5	3988	12	80945504	80950507	1	5052	7188	3565	4385	4434	2776	33.0065	48.5457	25.7438	34.393	26.9291	19.6821	31.3834	0.998817	0.00118309
ENSMUSG00000030718	Ppme1	2361	7	100326737	100371896	-1	3478	2678	2461	2176	3151	2350	38.3818	30.5501	30.0181	28.8283	32.3246	28.1436	31.3744	0.998816	0.00118357
ENSMUSG00000029430	Ran	2646	5	129020069	129024323	1	3762	2222	2744	2969	3478	2965	37.0442	22.6179	29.865	35.0975	31.8362	31.6842	31.3575	0.998816	0.00118448
ENSMUSG00000060188	Cxcl17	761	7	25400053	25412886	-1	673	1005	664	969	914	955	23.0421	35.5696	25.1276	39.8286	29.0899	35.4835	31.3569	0.998815	0.00118451
ENSMUSG00000063903	Klk1	876	7	44225437	44229617	1	1	4808	181	283	42	706	0.0297432	147.828	5.95035	10.105	1.16125	22.7881	31.3105	0.998813	0.00118701
ENSMUSG00000040078	Gm9769	1504	6	85843869	85845372	1	2103	1738	1508	1453	2005	1537	36.432	31.1243	28.875	30.2186	32.2885	28.8958	31.3057	0.998813	0.00118727
ENSMUSG00000024097	Srsf7	2279	17	80200089	80207305	-1	3360	2093	2395	2397	3069	2328	38.4137	24.7356	30.2642	32.8988	32.6162	28.8833	31.302	0.998813	0.00118747
ENSMUSG00000067541	A630073D07Rik	484	6	132625111	132627511	-1	0	172	278	732	24	1937	0	9.57152	16.5412	47.3066	1.20101	113.16	31.2967	0.998812	0.00118776
ENSMUSG00000031342	Gpm6b	5600	X	166238911	166388988	1	8479	5294	6035	5450	7798	5469	39.4501	25.4621	31.0354	30.4414	33.7269	27.6139	31.2883	0.998812	0.00118821
ENSMUSG00000020895	Tmem107	1369	11	69070806	69073293	1	1761	1673	1445	1418	1641	1422	33.5156	32.9147	30.3971	32.3988	29.0326	29.37	31.2715	0.998811	0.00118912
ENSMUSG00000028278	Rragd	5173	4	32983037	33022180	1	7873	5140	5589	4758	6713	5459	39.6542	26.762	31.1143	28.7699	31.4308	29.8386	31.2616	0.99881	0.00118965
ENSMUSG00000088293	U6	107	5	118148788	118148894	-1	133	261	81	72	110	82	32.3861	65.6983	21.8006	21.0477	24.8995	21.669	31.2502	0.99881	0.00119027
ENSMUSG00000052369	Tmem106c	1635	15	97964229	97970286	1	2303	1758	1814	1641	2023	1649	36.7001	28.96	31.9512	31.394	29.9681	28.5175	31.2485	0.99881	0.00119037
ENSMUSG00000025162	Csnk1d	5022	11	120961749	120991330	-1	6758	5834	4929	4898	6956	5118	35.0617	31.2887	28.2651	30.5069	33.5478	28.8159	31.2477	0.99881	0.00119041
ENSMUSG00000021068	Nin	10345	12	70011435	70111925	-1	15648	13486	9737	8688	12655	10942	39.4112	35.1116	27.1058	26.2691	29.6287	29.9071	31.2389	0.998809	0.00119089
ENSMUSG00000040128	Pnrc1	2095	4	33245423	33290163	-1	2956	2190	2042	2153	2984	2051	36.7631	28.1551	28.0698	32.1452	34.4982	27.6815	31.2188	0.998808	0.00119198
ENSMUSG00000031538	Plat	2531	8	22757744	22782847	1	3003	4242	2396	1930	3041	2766	30.914	45.1415	27.2623	23.8518	29.1008	30.9007	31.1952	0.998807	0.00119326
ENSMUSG00000041548	Hspb8	1950	5	116408491	116422864	-1	2452	1864	2103	1961	2508	2410	32.7625	25.746	31.0579	31.4557	31.1512	34.9454	31.1864	0.998806	0.00119374
ENSMUSG00000071151	Gm4799	657	10	82954344	82955000	1	863	732	641	722	833	683	34.2245	30.0084	28.097	34.3738	30.7087	29.3943	31.1345	0.998803	0.00119658
ENSMUSG00000032398	Snapc5	757	9	64179297	64182684	1	855	1457	616	663	751	821	29.4281	51.8396	23.4343	27.3951	24.0284	30.6659	31.1319	0.998803	0.00119672
ENSMUSG00000008730	Hipk1	8591	3	103739815	103791563	-1	11541	9758	8944	8263	11118	9043	35.0019	30.5925	29.9817	30.085	31.3447	29.763	31.1281	0.998803	0.00119692
ENSMUSG00000027893	Ahcyl1	6690	3	107663118	107696560	-1	8927	9135	6475	6513	8401	6158	34.7673	36.7773	27.8729	30.4517	30.4149	26.0269	31.0518	0.998799	0.00120111
ENSMUSG00000032612	Usp4	3668	9	108347831	108392529	1	4913	4089	3828	3559	4732	3836	34.8987	30.0252	30.0546	30.3497	31.2462	29.5704	31.0241	0.998797	0.00120264
ENSMUSG00000027506	Tpd52	4454	3	8928626	9004723	-1	5760	4287	4828	4668	5558	5062	33.6949	25.9239	31.2165	32.7821	30.2238	32.1351	30.9961	0.998796	0.00120419
ENSMUSG00000031353	Rbbp7	2909	X	162760402	162779092	1	3756	3137	3044	2966	3705	3121	33.6413	29.0448	30.1348	31.8921	30.8479	30.336	30.9828	0.998795	0.00120492
ENSMUSG00000029309	Sparcl1	3114	5	104079111	104114088	-1	4566	5757	2875	2310	3540	2264	38.204	49.7938	26.5881	23.2033	27.5338	20.5573	30.98	0.998795	0.00120508
ENSMUSG00000083097	Gm14494	782	2	153826053	153826834	1	1042	608	930	798	1064	858	34.7178	20.9409	34.2487	31.9192	32.9546	31.0233	30.9674	0.998794	0.00120578
ENSMUSG00000058709	Egln2	2800	7	27158658	27166802	-1	3817	2062	2864	3139	3867	3216	35.5186	19.8348	29.4566	35.0662	33.4501	32.4763	30.9671	0.998794	0.0012058
ENSMUSG00000024096	Ralbp1	4335	17	65848433	65885755	-1	5754	4742	4573	4311	5424	4590	34.5837	29.4625	30.3795	31.106	30.3048	29.9386	30.9625	0.998794	0.00120605
ENSMUSG00000025352	Gdf11	4062	10	128882295	128891718	-1	5460	6465	3695	3167	4562	4322	35.0222	42.8673	26.1964	24.3873	27.2017	30.0852	30.96	0.998794	0.00120619
ENSMUSG00000063594	Gng8	920	7	16891786	16895435	1	1290	1370	844	859	969	908	36.5337	40.1079	26.4194	29.2053	25.5104	27.9066	30.9472	0.998793	0.0012069
ENSMUSG00000068874	Selenbp1	2273	3	94933056	94944758	1	2803	2830	2317	2263	2737	2432	32.1303	33.5339	29.3558	31.1416	29.1646	30.2533	30.9299	0.998792	0.00120786
ENSMUSG00000039367	Sec24c	4446	14	20674321	20694850	1	5632	5176	4509	4282	6101	4504	33.0054	31.3561	29.2064	30.1254	33.2363	28.6442	30.929	0.998792	0.00120791
ENSMUSG00000004347	Pde1c	12803	6	56069821	56369634	-1	19526	17154	12457	11405	14811	11645	39.7368	36.087	28.0201	27.8637	28.0191	25.7179	30.9074	0.998791	0.00120911
ENSMUSG00000000711	Rab5b	3166	10	128677193	128696268	-1	4221	3777	3368	2965	3976	3143	34.7373	32.1317	30.6358	29.2934	30.417	28.0699	30.8809	0.998789	0.0012106
ENSMUSG00000018395	Kif3a	3586	11	53567379	53601967	1	4606	6530	3071	3038	3993	3122	33.4661	49.0457	24.6625	26.4992	26.9693	24.6168	30.8766	0.998789	0.00121083
ENSMUSG00000000149	Gna12	3416	5	140758408	140830431	-1	4832	3136	3736	3274	4747	3448	36.8553	24.7261	31.4961	29.979	33.6576	28.5402	30.8757	0.998789	0.00121088
ENSMUSG00000082044	Gm14284	279	2	131322088	131322366	-1	381	93	312	284	438	381	35.5805	8.97793	32.2046	31.8398	38.0234	38.6126	30.8731	0.998789	0.00121103
ENSMUSG00000061360	Phf5a	937	15	81865319	81871911	-1	1242	815	983	984	1293	1016	34.5361	23.4269	30.2122	32.8482	33.4226	30.6593	30.8509	0.998788	0.00121227
ENSMUSG00000029063	Nadk	3747	4	155562378	155591001	1	4994	3533	4079	3692	4857	4157	34.7261	25.3956	31.35	30.8201	31.3954	31.3693	30.8427	0.998787	0.00121273
ENSMUSG00000042962	Gm5436	642	12	84258332	84258973	-1	833	705	636	727	870	565	33.8066	29.5768	28.5292	35.4205	32.822	24.8841	30.8399	0.998787	0.00121289
ENSMUSG00000033096	2310001A20Rik	2428	2	150583080	150608567	-1	3682	2218	2657	2422	2906	2507	39.5118	24.6043	31.5145	31.2019	28.9887	29.1954	30.8361	0.998787	0.0012131
ENSMUSG00000030770	Parva	10157	7	112427505	112591692	1	12797	13685	9434	9637	12399	10678	32.8272	36.2892	26.7484	29.6778	29.5667	29.7257	30.8058	0.998785	0.0012148
ENSMUSG00000029781	Fkbp9	3314	6	56832059	56879358	1	4414	3149	3493	3511	4415	3373	34.7033	25.5928	30.3539	33.1386	32.2671	28.7788	30.8057	0.998785	0.0012148
ENSMUSG00000030739	Myh14	7148	7	44605803	44670843	-1	7688	9625	6771	7203	8820	8053	28.0234	36.2672	27.2795	31.5199	29.8858	31.8553	30.8052	0.998785	0.00121484
ENSMUSG00000030030	1700003E16Rik	2050	6	83156404	83162975	1	2705	2788	2044	1780	2592	1970	34.3799	36.63	28.7141	27.1595	30.624	27.1719	30.7799	0.998784	0.00121626
ENSMUSG00000023075	Akirin1	3450	4	123734559	123750345	-1	5283	3691	3513	3201	4434	3217	39.8982	28.8153	29.3242	29.0217	31.1285	26.3657	30.7589	0.998783	0.00121744
ENSMUSG00000081752	Gm14680	1592	X	62775151	62776742	-1	2150	2029	1571	1485	1857	1642	35.1874	34.3271	28.4185	29.1769	28.2521	29.1634	30.7542	0.998782	0.0012177
ENSMUSG00000042165	Gm9774	1064	3	92428066	92429423	-1	1452	849	1084	1050	1449	1290	35.5563	21.4914	29.3397	30.8677	32.9844	34.2812	30.7534	0.998782	0.00121775
ENSMUSG00000022517	Mgrn1	3293	16	4886100	4938296	1	4420	3484	3419	3183	4316	3381	34.9721	28.496	29.9003	30.2344	31.7447	29.031	30.7297	0.998781	0.00121909
ENSMUSG00000017119	Nbr1	6871	11	101552149	101581951	1	8491	9867	6750	6006	8442	6828	32.1981	38.6779	28.2912	27.3414	29.7582	28.0984	30.7275	0.998781	0.00121921
ENSMUSG00000004849	Ap1s1	2198	5	137034993	137046135	-1	3015	2335	2448	2046	2610	2334	35.7397	28.6126	32.0739	29.1161	28.7603	30.0249	30.7213	0.99878	0.00121957
ENSMUSG00000024158	Hagh	1908	17	24840143	24864450	1	2418	2529	1867	1724	2343	1962	33.0194	35.7	28.1795	28.2628	29.7423	29.0756	30.6633	0.998777	0.00122286
ENSMUSG00000038633	Degs1	2591	1	182275772	182282804	-1	3764	2595	2781	2422	3049	2785	37.8507	26.9754	30.9102	29.239	28.5017	30.3925	30.6449	0.998776	0.0012239
ENSMUSG00000025932	Eya1	4369	1	14168954	14310200	-1	5355	6311	4273	4011	5224	4198	31.9351	38.9058	28.1656	28.7162	28.9603	27.1687	30.6419	0.998776	0.00122407
ENSMUSG00000030750	Nsmce1	1329	7	125467640	125491596	-1	1892	1072	1437	1371	1675	1453	37.0926	21.7254	31.1386	32.2677	30.5261	30.9135	30.6107	0.998774	0.00122585
ENSMUSG00000032526	Deb1	517	9	121710389	121712921	1	581	373	571	501	634	788	29.2804	19.4319	31.8063	30.3112	29.7016	43.0967	30.6047	0.998774	0.00122619
ENSMUSG00000039234	Sec24d	3856	3	123267496	123365635	1	4742	4152	4101	3579	5162	4154	32.0417	29.0013	30.6281	29.0322	32.4237	30.4605	30.5979	0.998773	0.00122658
ENSMUSG00000026374	Tsn	3040	1	118298517	118311132	-1	4319	2869	3210	3004	3777	3188	37.017	25.4188	30.4088	30.9088	30.0923	29.6519	30.5829	0.998773	0.00122744
ENSMUSG00000037206	Islr	2354	9	58156265	58159221	-1	3180	2625	2637	2145	2807	2382	35.1975	30.0345	32.2605	28.5021	28.8813	28.6117	30.5813	0.998772	0.00122753
ENSMUSG00000020448	Rnf185	2906	11	3415982	3452363	-1	3838	3718	2926	3165	3160	2583	34.4113	34.4597	28.9966	34.067	26.3374	25.1326	30.5674	0.998772	0.00122833
ENSMUSG00000063787	Chchd1	587	14	20703027	20704417	1	869	338	614	586	753	766	38.5721	15.5087	30.123	31.2259	31.0698	36.8977	30.5662	0.998772	0.0012284
ENSMUSG00000031328	Flna	9400	X	74223461	74249820	-1	12071	10917	9387	9090	12207	9345	33.4585	31.2805	28.7585	30.2477	31.453	28.1099	30.5514	0.998771	0.00122925
ENSMUSG00000024208	2900010M23Rik	837	17	27122663	27133916	-1	1053	523	873	835	982	1303	32.7789	16.8296	30.037	31.2045	28.4163	44.0177	30.5473	0.998771	0.00122948
ENSMUSG00000057411	Fam173a	800	17	25790508	25792284	-1	1081	459	903	865	1034	987	35.2068	15.4533	32.5062	33.8207	31.3049	34.8847	30.5294	0.998769	0.00123051
ENSMUSG00000027620	Rbm39	6946	2	156147239	156180238	-1	9543	9510	6603	6639	7900	6272	35.7966	36.876	27.3763	29.8967	27.547	25.5317	30.504	0.998768	0.00123197
ENSMUSG00000018474	Chd3	8443	11	69343273	69369406	-1	9876	10979	8193	7731	10603	9105	30.4772	35.0238	27.9456	28.6414	30.4168	30.4924	30.4996	0.998768	0.00123222
ENSMUSG00000053453	Thoc7	883	14	13949014	13961225	-1	1186	1032	951	819	993	912	34.9957	31.4787	31.0161	29.0121	27.2377	29.204	30.4907	0.998767	0.00123273
ENSMUSG00000022774	Ncbp2	2305	16	31948513	31961781	1	3065	3075	2120	2078	2700	2386	34.6458	35.9312	26.487	28.1988	28.371	29.269	30.4838	0.998767	0.00123313
ENSMUSG00000049313	Sorl1	11321	9	41964720	42124297	-1	14782	15376	11208	10188	13985	10266	34.0204	36.5811	28.5109	28.1488	29.9198	25.6404	30.4702	0.998766	0.00123392
ENSMUSG00000027593	Raly	3292	2	154791096	154867261	1	4275	3429	3397	3251	4108	3488	33.8351	28.0547	29.7169	30.8897	30.224	29.9588	30.4465	0.998765	0.00123529
ENSMUSG00000071074	Yipf3	2693	17	46248080	46252537	1	3359	1797	3146	2798	3750	3080	32.4986	17.9725	33.6427	32.4988	33.7269	32.3387	30.4464	0.998765	0.0012353
ENSMUSG00000041559	Fmod	3306	1	134037254	134048277	1	4140	3853	3049	3005	4131	3897	32.6279	31.3902	26.5597	28.4314	30.2645	33.33	30.4339	0.998764	0.00123602
ENSMUSG00000031729	2400003C14Rik	2341	8	109671322	109693294	-1	3079	2513	2273	2395	3013	2333	34.2689	28.9127	27.9618	32.0007	31.173	28.1787	30.416	0.998763	0.00123706
ENSMUSG00000036594	H2-Aa	1874	17	34282744	34287827	-1	1705	1305	1784	2183	3553	2004	23.7053	18.7559	27.4153	36.4368	45.9205	30.2368	30.4118	0.998763	0.0012373
ENSMUSG00000028266	Lmo4	3295	3	144188530	144205220	-1	4211	3692	3352	3371	3827	3438	33.2982	30.1789	29.2965	32.0007	28.1309	29.5025	30.4013	0.998762	0.00123791
ENSMUSG00000019777	Hdac2	4474	10	36974544	37001889	1	6363	6087	4317	4210	5022	3844	37.0559	36.6442	27.7878	29.4335	27.187	24.2938	30.4004	0.998762	0.00123796
ENSMUSG00000008859	Rala	2684	13	17880575	17944239	-1	3626	4485	2469	2244	2835	2272	35.1995	45.0067	26.4915	26.1515	25.583	23.935	30.3945	0.998762	0.0012383
ENSMUSG00000003062	Stard3nl	1283	13	19357677	19395752	-1	1959	610	1565	1373	1650	1362	39.7831	12.8056	35.1282	33.4734	31.1486	30.0164	30.3926	0.998762	0.00123842
ENSMUSG00000003363	Pld3	2924	7	27532000	27553218	-1	3354	3583	3082	2772	3839	2854	29.8866	33.004	30.3545	29.6532	31.7996	27.5985	30.3827	0.998761	0.00123899
ENSMUSG00000003420	Fcgrt	1738	7	45092993	45103822	-1	2307	1607	1775	1719	2189	1958	34.5851	24.9037	29.4114	30.9373	30.5054	31.8545	30.3662	0.99876	0.00123995
ENSMUSG00000044341	Gm5601	1466	7	119739926	119742226	1	1880	1999	1562	1246	1704	1378	33.413	36.7262	30.6842	26.5852	28.1525	26.5781	30.3565	0.998759	0.00124051
ENSMUSG00000004945	Tmem242	971	17	5410864	5440260	-1	1169	1050	1058	937	1081	1137	31.368	29.1251	31.3787	30.184	26.9642	33.1093	30.3549	0.998759	0.00124061
ENSMUSG00000029875	AI836003	2329	15	98167806	98170134	1	3634	1990	2495	2165	2865	2357	40.6543	23.0134	30.851	29.0766	29.7945	28.6153	30.3342	0.998758	0.00124182
ENSMUSG00000029110	Rnf4	2936	5	34336390	34353430	1	3998	2997	2906	2803	3831	3005	35.4795	27.4934	28.5041	29.8623	31.6037	28.9399	30.3138	0.998757	0.00124301
ENSMUSG00000021238	Aldh6a1	3340	12	84430723	84450950	-1	4183	3733	3898	2915	3985	3459	32.6312	30.103	33.6096	27.2991	28.8977	29.2828	30.3039	0.998756	0.00124359
ENSMUSG00000029922	Mkrn1	4439	6	39397804	39420462	-1	6310	4195	4766	4187	5786	4285	37.037	25.4533	30.9198	29.5035	31.57	27.2944	30.2963	0.998756	0.00124403
ENSMUSG00000005732	Ranbp1	1666	16	18239784	18248732	-1	2190	1851	1554	1683	1953	1805	34.25	29.9247	26.8623	31.5984	28.3928	30.6345	30.2771	0.998755	0.00124516
ENSMUSG00000001666	Ddt	773	10	75771230	75773414	-1	939	749	836	730	943	915	31.6503	26.0976	31.1455	29.5392	29.547	33.4695	30.2415	0.998753	0.00124725
ENSMUSG00000078153	Psme2b-ps	837	11	48945354	48946190	-1	972	997	883	741	998	950	30.2574	32.0824	30.3811	27.6916	28.8793	32.0927	30.2308	0.998752	0.00124788
ENSMUSG00000002741	Ykt6	2984	11	5955693	5967780	1	3883	3315	3113	2766	3476	3183	33.9047	29.9214	30.0433	28.9941	28.2138	30.161	30.2064	0.998751	0.00124932
ENSMUSG00000027634	Ndrg3	8388	2	156927345	156992056	-1	11832	10308	8183	7773	10038	7489	36.7529	33.0989	28.0945	28.9859	28.9848	25.2449	30.1936	0.99875	0.00125007
ENSMUSG00000037606	Osbpl5	4915	7	143688762	143756985	-1	5912	6190	4444	4349	6706	5055	31.3402	33.9207	26.0386	27.6772	33.0462	29.0808	30.184	0.998749	0.00125065
ENSMUSG00000020803	Txndc17	1324	11	72207547	72210015	1	1429	1714	1272	1269	1486	1550	28.1213	34.8675	27.6673	29.9799	27.1839	33.1018	30.1536	0.998748	0.00125244
ENSMUSG00000039952	Dag1	4563	9	108205955	108263924	-1	5636	6313	4625	3610	5652	4426	32.1819	37.2634	29.1897	24.7464	30.0008	27.4264	30.1348	0.998746	0.00125356
ENSMUSG00000026965	Anapc2	3445	2	25272478	25285915	1	4601	3680	3469	3167	4402	3465	34.798	28.7711	28.999	28.7551	30.9487	28.4395	30.1186	0.998745	0.00125452
ENSMUSG00000024767	Otub1	2545	19	7198202	7206316	-1	3287	3184	2474	2371	2926	2544	33.6514	33.6964	27.995	29.1407	27.8463	28.2643	30.099	0.998744	0.00125569
ENSMUSG00000021065	Fut8	3543	12	77238104	77476338	1	4467	4288	3934	3474	4046	3112	32.8501	32.5973	31.9765	30.6701	27.659	24.8357	30.0981	0.998744	0.00125574
ENSMUSG00000071379	Hpcal1	1561	12	17690814	17791926	1	1938	1641	1666	1624	1886	1495	32.3476	28.3141	30.7355	32.5416	29.2631	27.0799	30.047	0.998741	0.00125879
ENSMUSG00000017776	Crk	4730	11	75679259	75706908	1	6483	4508	4854	4281	6350	4766	35.7113	25.6697	29.5533	28.31	32.5158	28.4906	30.0418	0.998741	0.0012591
ENSMUSG00000070730	Fam82a2	3537	2	119137001	119157034	-1	4825	4237	3412	2950	4035	3869	35.543	32.2642	27.7806	26.0881	27.6306	30.9294	30.0393	0.998741	0.00125925
ENSMUSG00000020076	Ddx50	2527	10	62616023	62651218	-1	3202	3054	2588	2373	2974	2438	33.0147	32.5508	29.4935	29.373	28.5047	27.2795	30.036	0.998741	0.00125945
ENSMUSG00000028821	Syf2	2043	4	134930898	134937548	1	2454	2830	1801	1965	2257	2118	31.2966	37.3092	25.3871	30.085	26.7574	29.3134	30.0248	0.99874	0.00126012
ENSMUSG00000075053	Vdac3-ps1	1306	13	18030324	18031629	-1	1773	1601	1311	1175	1495	1244	35.3718	33.0176	28.9086	28.1417	27.7255	26.933	30.0164	0.998739	0.00126063
ENSMUSG00000063628	Gm7665	297	18	16274648	16274944	-1	280	320	261	362	388	330	24.5636	29.0196	25.3077	38.1248	31.6415	31.4171	30.0124	0.998739	0.00126087
ENSMUSG00000040540	Gm9770	810	10	130412499	130413312	1	1045	757	858	718	1096	867	33.6142	25.1715	30.5049	27.7265	32.7723	30.2651	30.0091	0.998739	0.00126106
ENSMUSG00000021981	Cab39l	3037	14	59440981	59548903	1	3865	3869	2941	2795	3384	3103	33.1586	34.3124	27.888	28.7868	26.9878	28.8898	30.0039	0.998739	0.00126137
ENSMUSG00000026961	Lrrc26	1190	2	25289915	25291180	1	671	458	1563	1606	1641	1741	14.6915	10.3661	37.8251	42.2138	33.3997	41.3676	29.9773	0.998737	0.00126297
ENSMUSG00000032096	Arcn1	6084	9	44741564	44767845	-1	6903	6627	6596	5664	7766	6388	29.5624	29.3377	31.2219	29.1199	30.9164	29.6882	29.9744	0.998737	0.00126315
ENSMUSG00000020566	Atp6v1c2	2070	12	17284721	17329359	-1	2329	2080	2013	2346	2474	2263	29.315	27.0639	28.0054	35.4498	28.9475	30.9117	29.9489	0.998735	0.00126469
ENSMUSG00000021414	1700026J04Rik	2395	13	34909964	34919992	-1	3249	3663	1951	2119	2786	2015	35.3456	41.1935	23.4595	27.6746	28.1745	23.7891	29.9395	0.998735	0.00126525
ENSMUSG00000019102	Aldh3a1	1942	11	61207537	61218421	1	1569	3976	1454	1561	2142	2059	21.0506	55.1436	21.5617	25.1426	26.7148	29.9789	29.932	0.998734	0.0012657
ENSMUSG00000023495	Pcbp4	2034	9	106453838	106464007	1	2934	1422	2198	1987	2538	2250	37.5838	18.8298	31.1204	30.5564	30.2219	31.2781	29.9317	0.998734	0.00126572
ENSMUSG00000022404	Slc25a17	1667	15	81318921	81360765	-1	2151	1616	1731	1570	2081	1779	33.6199	26.1098	29.904	29.4591	30.2355	30.1751	29.9172	0.998733	0.0012666
ENSMUSG00000028127	Abcd3	4089	3	121758909	121815302	-1	5074	4239	4283	3924	5006	4241	32.3314	27.9218	30.1647	30.017	29.6521	29.3264	29.9022	0.998732	0.0012675
ENSMUSG00000020159	Gabrp	3377	11	33550781	33578959	-1	3570	5480	2837	2772	4120	3431	27.5441	43.7066	24.1934	25.6754	29.5493	28.7275	29.8994	0.998732	0.00126768
ENSMUSG00000044475	Ascc1	1578	10	60002805	60099990	1	1951	2116	1467	1454	1812	1543	32.2138	36.1166	26.7726	28.8213	27.812	27.6482	29.8974	0.998732	0.0012678
ENSMUSG00000024112	Cacna1h	9763	17	25374285	25433783	-1	14451	9487	9118	9429	12955	8767	38.5661	26.1724	26.8958	30.2091	32.1392	25.3908	29.8956	0.998732	0.00126791
ENSMUSG00000055681	Cope	3353	8	70302518	70312993	1	3618	2763	3628	3493	4533	3861	28.1142	22.1945	31.1603	32.5852	32.7441	32.5593	29.8929	0.998732	0.00126807
ENSMUSG00000052040	Klf13	6396	7	63886351	63938915	-1	9341	6501	6604	5718	7939	5910	38.0519	27.376	29.7349	27.9635	30.0634	26.1269	29.8861	0.998732	0.00126848
ENSMUSG00000022964	Tmem50b	2446	16	91574503	91597800	-1	3204	2799	2347	2323	3057	2297	34.1293	30.8208	27.6328	29.7063	30.2705	26.5529	29.8521	0.998729	0.00127054
ENSMUSG00000035891	Cerk	4812	15	86139128	86186141	-1	6967	6110	4616	4074	5626	4199	37.7235	34.199	27.6254	26.482	28.3175	24.6734	29.8368	0.998729	0.00127148
ENSMUSG00000024614	Tmx3	4611	18	90510154	90543267	1	7025	4471	4722	4333	5243	4363	39.6956	26.116	29.4916	29.3934	27.5401	26.7546	29.8319	0.998728	0.00127177
ENSMUSG00000079215	Zfp664	5729	5	124862691	124902693	1	8036	6298	5476	5020	7180	5567	36.5471	29.6089	27.5266	27.4082	30.3548	27.4758	29.8202	0.998728	0.00127249
ENSMUSG00000042066	Tmcc2	5692	1	132356315	132391281	-1	8256	5557	5650	4945	6959	5918	37.7917	26.295	28.5859	27.1742	29.6117	29.398	29.8094	0.998727	0.00127314
ENSMUSG00000028645	Slc2a1	2853	4	119108711	119137330	1	3747	3282	2707	2623	3461	2832	34.2195	30.9838	27.3246	28.7576	29.382	28.0672	29.7891	0.998726	0.00127438
ENSMUSG00000036181	Hist1h1c	1560	13	23738807	23740366	1	1982	1293	2092	1509	1707	1529	33.1032	22.324	38.6193	30.2566	26.5027	27.7135	29.7532	0.998723	0.00127658
ENSMUSG00000032068	1600029D21Rik	1846	9	50494525	50505639	1	469	2112	2216	1912	2787	2444	6.61961	30.8148	34.5705	32.3975	36.5668	37.435	29.734	0.998722	0.00127776
ENSMUSG00000035984	Nme5	1154	18	34562634	34579115	-1	1265	2044	932	979	1249	1059	28.5612	47.706	23.2583	26.5358	26.2143	25.9477	29.7039	0.99872	0.00127961
ENSMUSG00000039682	Lap3	3072	5	45493374	45512674	1	3737	3403	3020	2819	3884	3150	31.6952	29.8359	28.3109	28.7032	30.6224	28.9933	29.6935	0.99872	0.00128025
ENSMUSG00000045763	Basp1	1847	15	25363285	25413764	-1	2441	2860	1679	1505	1877	1671	34.4344	41.7058	26.1789	25.4874	24.6138	25.581	29.6669	0.998718	0.00128189
ENSMUSG00000028393	Alad	1871	4	62509169	62519918	-1	2589	1029	2077	1939	2460	2037	36.0537	14.8129	31.9691	32.416	31.8451	30.784	29.6468	0.998717	0.00128314
ENSMUSG00000044600	9130011J15Rik	3266	8	72565188	72571088	-1	4288	2708	3562	3137	3933	3541	34.2082	22.3321	31.4084	30.0438	29.1668	30.6562	29.6359	0.998716	0.00128381
ENSMUSG00000001416	Cct3	4689	3	88297116	88321767	1	5807	5614	4261	4314	5675	4808	32.2673	32.247	26.1697	28.7777	29.3134	28.9929	29.628	0.998716	0.0012843
ENSMUSG00000027502	2410001C21Rik	2644	2	172440556	172469908	1	3275	3777	2340	2296	2778	2702	32.2731	38.4754	25.4872	27.1623	25.4479	28.8956	29.6236	0.998715	0.00128457
ENSMUSG00000034708	Grn	3474	11	102430315	102437048	1	3984	3604	3721	3504	4304	3380	29.88	27.9417	30.8459	31.5493	30.0071	27.5103	29.6224	0.998715	0.00128465
ENSMUSG00000042428	Mgat3	4665	15	80173721	80215519	1	5699	5942	4253	4437	5225	4695	31.8301	34.3067	26.255	29.7505	27.1279	28.4572	29.6212	0.998715	0.00128472
ENSMUSG00000039461	Tcta	1628	9	108302959	108305951	-1	2162	1121	1842	1572	2016	1821	34.6013	18.5459	32.5839	30.2033	29.9928	31.6274	29.5924	0.998713	0.00128651
ENSMUSG00000030168	Adipor2	4168	6	119353150	119417483	-1	4724	3945	4230	3625	5682	4843	29.5307	25.4928	29.2267	27.2042	33.0183	32.8545	29.5545	0.998711	0.00128887
ENSMUSG00000039963	Ccdc40	6031	11	119228572	119265236	1	7100	9670	5165	4733	6479	6013	30.6733	43.1852	24.6632	24.5473	26.0196	28.191	29.5466	0.998711	0.00128936
ENSMUSG00000025204	Ndufb8	3146	19	44548572	44555440	-1	4239	1547	3232	3372	3838	4021	35.1072	13.2443	29.5856	33.5262	29.548	36.1396	29.5252	0.998709	0.0012907
ENSMUSG00000034910	Pygo1	7916	9	72925645	72952181	1	11574	10332	7167	6780	8802	6747	38.0951	35.1541	26.0735	26.7904	26.9313	24.0998	29.524	0.998709	0.00129077
ENSMUSG00000025647	Shisa5	3204	9	109038565	109057724	1	3816	3377	3205	3184	3768	3307	31.0318	28.3881	28.8074	31.084	28.4839	29.1843	29.4966	0.998708	0.00129249
ENSMUSG00000020656	Grhl1	3500	12	24572287	24617391	1	4073	5224	3106	3042	3901	3292	30.3206	40.2006	25.5565	27.1861	26.9954	26.595	29.4757	0.998706	0.0012938
ENSMUSG00000051590	Ysk4	3936	1	127815271	127840290	-1	4285	6846	2671	2365	5716	3915	28.3653	46.8468	19.5428	18.7946	35.1737	28.1245	29.4746	0.998706	0.00129387
ENSMUSG00000020873	Slc35b1	2223	11	95384692	95391776	1	2566	1904	2494	2274	2865	2208	30.0752	23.0688	32.3091	31.9968	31.2152	28.0846	29.4583	0.998705	0.00129489
ENSMUSG00000034127	Tspan8	1522	10	115817284	115849893	1	1880	1686	1375	1520	1677	1655	32.1836	29.836	26.0169	31.2381	26.687	30.7462	29.4513	0.998705	0.00129533
ENSMUSG00000029469	Ift81	3453	5	122550204	122614518	-1	4280	5717	2901	2910	3483	3023	32.2952	44.5933	24.1946	26.3604	24.4308	24.7542	29.4381	0.998704	0.00129616
ENSMUSG00000027673	Ndufb5	2023	3	32736990	32751566	1	2477	1714	2072	1960	2365	2412	31.9023	22.8198	29.4959	30.3051	28.315	33.7124	29.4251	0.998703	0.00129698
ENSMUSG00000021811	Dnajc9	1631	14	20384638	20388910	-1	2155	1798	1535	1488	1759	1768	34.4258	29.6916	27.1033	28.5368	26.1212	30.6504	29.4215	0.998703	0.00129721
ENSMUSG00000026860	Sh3glb2	3990	2	30344809	30359337	-1	5181	4482	3540	4023	4958	3562	33.8323	30.255	25.5504	31.5379	30.0964	25.2423	29.4191	0.998703	0.00129736
ENSMUSG00000022421	Nptxr	5828	15	79786352	79834333	-1	8451	6422	5784	5130	7023	4844	37.7816	29.6789	28.5809	27.533	29.1867	23.5013	29.3771	0.9987	0.00130001
ENSMUSG00000026578	4930455F23Rik	1909	1	164275585	164287847	1	1856	3482	1543	1676	1889	1824	25.3316	49.127	23.277	27.4615	23.9666	27.0164	29.3634	0.998699	0.00130088
ENSMUSG00000037487	Ubr5	9790	15	37967328	38078853	-1	13145	13216	9269	8143	10714	8646	34.984	36.3593	27.2658	26.017	26.5064	24.9713	29.3506	0.998698	0.00130169
ENSMUSG00000054277	Arfgap3	2618	15	83299740	83350247	-1	2506	2753	3032	2513	3200	2757	24.9404	28.3227	33.3524	30.0247	29.6048	29.7766	29.3369	0.998697	0.00130256
ENSMUSG00000020572	Nampt	4547	12	32820335	32853369	1	6474	6094	4212	3559	4762	4229	37.097	36.0973	26.6766	24.4827	25.3656	26.2979	29.3362	0.998697	0.00130261
ENSMUSG00000022516	Nudt16l1	1269	16	4939111	4941020	1	1684	766	1372	1329	1577	1399	34.5758	16.2579	31.1358	32.7581	30.099	31.172	29.3331	0.998697	0.0013028
ENSMUSG00000037364	Srrt	3024	5	137295704	137307674	-1	3480	4503	2397	2675	3728	2729	29.9839	40.1068	22.8273	27.6693	29.859	25.517	29.3272	0.998697	0.00130318
ENSMUSG00000026276	Sept2	5022	1	93478964	93510260	1	6564	5707	4907	4599	5833	4683	34.0552	30.6076	28.1389	28.6446	28.1317	26.3667	29.3241	0.998697	0.00130337
ENSMUSG00000029752	Asns	2735	6	7675169	7693254	-1	1519	1640	4267	2727	4228	3072	14.4708	16.1504	44.9297	31.1877	37.442	31.7594	29.3233	0.998697	0.00130342
ENSMUSG00000050627	Gpd1l	5077	9	114899341	114933987	-1	6427	5822	4836	4607	5885	5036	32.9832	30.8861	27.4313	28.3836	28.0751	28.047	29.301	0.998695	0.00130484
ENSMUSG00000024949	Sf1	6211	19	6363690	6378030	1	7775	7352	5580	5603	7785	5898	32.616	31.8817	25.8726	28.2173	30.3584	26.8504	29.2994	0.998695	0.00130495
ENSMUSG00000022752	Tomm70a	3778	16	57121714	57154530	1	5338	3854	3934	3444	4406	3303	36.8136	27.4756	29.9875	28.5139	28.2464	24.7204	29.2929	0.998695	0.00130536
ENSMUSG00000024538	Ppic	1286	18	53406341	53418007	-1	1518	1314	1141	1302	1380	1553	30.7555	27.5202	25.5513	31.6684	25.9908	34.1459	29.272	0.998693	0.00130669
ENSMUSG00000031584	Gsr	2754	8	33652523	33698163	1	3619	2934	2640	2628	3150	2681	34.2386	28.6942	27.6063	29.8481	27.7031	27.5259	29.2694	0.998693	0.00130686
ENSMUSG00000021395	Spin1	4434	13	51100880	51152546	1	6258	3631	4450	3704	5840	4679	36.7732	22.0561	28.9023	26.1295	31.9006	29.8377	29.2666	0.998693	0.00130704
ENSMUSG00000068039	Tcp1	5030	17	12915701	12925067	1	6083	5533	5106	4431	5888	5212	31.5095	29.6272	29.2335	27.5543	28.3518	29.2984	29.2625	0.998693	0.0013073
ENSMUSG00000036817	Sun1	7596	5	139200637	139249840	1	10180	9885	6779	6408	8635	6978	34.9184	35.0501	25.7009	26.3872	27.5333	25.9749	29.2608	0.998693	0.00130741
ENSMUSG00000062397	Zfp706	4413	15	36997031	37007402	-1	6241	3457	4396	4108	5423	4667	36.8478	21.0991	28.6874	29.1174	29.7637	29.9028	29.2364	0.998691	0.00130897
ENSMUSG00000022995	Enah	4300	1	181904445	182019980	-1	4935	7866	3547	3293	4522	3497	29.9027	49.2701	23.7553	23.9541	25.4708	22.9951	29.2247	0.99869	0.00130972
ENSMUSG00000048232	Fbxo10	4691	4	45034247	45084604	-1	5774	5524	4410	3879	6157	4418	32.0703	31.7166	27.0733	25.8649	31.7896	26.6298	29.1907	0.998688	0.0013119
ENSMUSG00000037887	Dusp8	4870	7	142079490	142095843	-1	7746	4092	4936	4356	5794	4284	41.4419	22.631	29.1887	27.9779	28.8158	24.873	29.1547	0.998686	0.00131422
ENSMUSG00000042978	Sbk1	4092	7	126272619	126294999	1	6321	3586	4403	3379	4991	3570	40.2477	23.6033	30.9871	25.8291	29.5415	24.6684	29.1462	0.998685	0.00131477
ENSMUSG00000060743	H3f3a	3504	1	180800832	180813943	-1	4117	6174	2767	2717	3453	3202	30.6132	47.457	22.7412	24.2539	23.8679	25.8384	29.1286	0.998684	0.00131591
ENSMUSG00000040813	Tex264	2268	9	106658747	106685948	-1	2867	1994	2328	2104	2915	2281	32.9364	23.6799	29.5602	29.0174	31.1298	28.4374	29.1269	0.998684	0.00131602
ENSMUSG00000062497	Olfr1411	972	1	92596521	92597492	1	151	112	118	94	143	101	4.04764	3.10348	3.4961	3.02495	3.56329	2.93808	3.36226	0.96308	0.0369197
ENSMUSG00000042834	D0H4S114	2513	18	33437019	33464029	-1	3884	1885	2618	2442	2791	2374	40.2697	20.203	30.0016	30.3955	26.8998	26.7114	29.0802	0.998681	0.00131905
ENSMUSG00000031065	Cdk16	4378	X	20687954	20699880	1	5430	5648	4274	3860	5056	3673	32.3158	34.7469	28.1143	27.5783	27.9713	23.7221	29.0748	0.998681	0.0013194
ENSMUSG00000026111	Unc50	1548	1	37430170	37439124	1	2117	583	1667	1711	2138	1619	35.6321	10.1437	31.0122	34.5728	33.4517	29.5722	29.0641	0.99868	0.00132009
ENSMUSG00000022453	Naga	1913	15	82329532	82338826	-1	2064	2547	1765	1716	2213	1878	28.1116	35.8601	26.5704	28.0581	28.0187	27.758	29.0628	0.99868	0.00132018
ENSMUSG00000083283	Gm15361	444	X	74494379	74494822	-1	548	568	453	376	482	401	32.158	34.4559	29.3821	26.4887	26.2933	25.537	29.0525	0.998679	0.00132085
ENSMUSG00000040564	Apoc1	537	7	19689484	19692658	-1	640	921	529	344	358	616	31.0525	46.1937	28.3693	20.0373	16.1469	32.4351	29.0392	0.998678	0.00132172
ENSMUSG00000096847	Tmem151b	4851	17	45541940	45549677	-1	7656	3629	5065	4528	6060	4018	41.1208	20.149	30.0688	29.1965	30.2568	23.42	29.0353	0.998678	0.00132197
ENSMUSG00000033732	Sf3b3	4299	8	110810492	110846803	-1	5494	5143	3884	3834	5096	3945	33.2976	32.2216	26.0183	27.8959	28.7107	25.947	29.0152	0.998677	0.00132328
ENSMUSG00000082693	Gm15190	276	X	159584783	159585058	-1	308	263	283	239	283	369	29.0759	25.6652	29.5288	27.086	24.8347	37.8029	28.9989	0.998676	0.00132434
ENSMUSG00000042079	Hnrnpf	3179	6	117900324	117925622	1	3878	3751	2848	2971	3687	3065	31.784	31.78	25.7999	29.2326	28.0908	27.2614	28.9915	0.998675	0.00132483
ENSMUSG00000028161	Ppp3ca	5512	3	136670124	136937727	1	7334	6847	4976	5181	6037	4656	34.6675	33.4571	25.9979	29.4009	26.5273	23.8843	28.9892	0.998675	0.00132498
ENSMUSG00000025510	Cd151	2010	7	141467362	141471479	1	2395	1988	1890	1942	2402	2133	31.0457	26.639	27.0791	30.221	28.944	30.0056	28.9891	0.998675	0.00132499
ENSMUSG00000048368	Omd	1556	13	49582766	49592609	1	1991	1739	1301	1651	1643	1518	33.339	30.1015	24.0788	33.1889	25.5746	27.5848	28.978	0.998674	0.00132572
ENSMUSG00000019494	Cops6	2525	5	138161071	138164646	1	2925	2725	2486	2295	2758	2795	30.1825	29.0672	28.3536	28.43	26.4554	31.2989	28.9646	0.998673	0.00132659
ENSMUSG00000024644	Cndp2	2119	18	84667470	84685633	-1	2762	1746	2142	2018	2567	2196	33.9613	22.1927	29.1109	29.7883	29.3411	29.3028	28.9495	0.998672	0.00132758
ENSMUSG00000052293	Taf9	1333	13	100651343	100656059	1	1669	1517	1266	1222	1489	1285	32.6225	30.6516	27.3509	28.6746	27.0549	27.2572	28.9353	0.998671	0.00132852
ENSMUSG00000045257	Morn2	644	17	80290212	80297473	1	739	862	536	581	696	667	29.8985	36.0511	23.9688	28.2193	26.1761	29.2852	28.9332	0.998671	0.00132865
ENSMUSG00000051255	Gm6563	869	19	23675844	23676712	1	982	1266	711	769	826	939	29.4431	39.2384	23.5623	27.6798	23.0219	30.553	28.9164	0.99867	0.00132976
ENSMUSG00000063904	Dpp3	2683	19	4907229	4928287	-1	3433	2198	2945	2538	3346	2500	33.3384	22.065	31.6106	29.5888	30.2055	26.3468	28.8592	0.998666	0.00133354
ENSMUSG00000041035	Dpcd	1345	19	45560615	45578279	1	1663	1128	1255	1260	1621	1569	32.2152	22.5884	26.8713	29.3025	29.1905	32.9844	28.8587	0.998666	0.00133357
ENSMUSG00000040170	Fmo2	5545	1	162874317	162898726	-1	6465	8121	4705	4291	6634	5001	30.3779	39.4462	24.4358	24.2054	28.9771	25.5014	28.824	0.998664	0.00133587
ENSMUSG00000041164	Zmiz2	4655	11	6389074	6406158	1	5826	5436	4500	4087	5657	3975	32.6093	31.4527	27.8395	27.4625	29.4339	24.1449	28.8238	0.998664	0.00133588
[truncated: 35,226 more rows]

## Sheet: HE and LE dists
			MOE
The distribution of the transcriptome expression estimates is shown in grey.
The distribution to the left (orange) contains the low-expressed genes, while the one to the right (green) is composed of the high-expressed genes.

## Sheet: OR and TAAR genes
annotation							raw counts						FPKM
ensemblID	gene	length	chr	start	end	strand	male1	male2	male3	female1	female2	female3	male1	male2	male3	female1	female2	female3	mean	probHE*	probLE*
ENSMUSG00000067064	Olfr1416	939	1	92479681	92480619	-1	64	93	74	39	62	37	1.77585	2.66757	2.26952	1.29914	1.59922	1.11415	1.78757	0.897596	0.102404
ENSMUSG00000057464	Olfr1415	936	1	92490818	92491753	-1	92	89	60	69	88	50	2.56096	2.56101	1.84605	2.30584	2.27713	1.51044	2.17691	0.925258	0.0747422
ENSMUSG00000042849	Olfr1414	1189	1	92511048	92518515	-1	184	152	113	54	81	55	4.03206	3.44318	2.73693	1.42059	1.65	1.30794	2.43178	0.937497	0.0625031
ENSMUSG00000058904	Olfr1413	1082	1	92573125	92574206	1	35	20	18	19	20	22	0.842815	0.497852	0.479086	0.549265	0.447697	0.574915	0.565272	0.515433	0.484567
ENSMUSG00000046300	Olfr1412	966	1	92588332	92589297	1	194	135	156	106	189	120	5.23258	3.76404	4.65067	3.4323	4.73877	3.51247	4.2218	0.974489	0.025511
ENSMUSG00000062497	Olfr1411	972	1	92596521	92597492	1	151	112	118	94	143	101	4.04764	3.10348	3.4961	3.02495	3.56329	2.93808	3.36226	0.96308	0.0369197
ENSMUSG00000063583	Olfr1410	969	1	92607839	92608847	1	63	35	33	23	28	31	1.69398	0.972841	0.980749	0.742438	0.699867	0.904578	0.999075	0.754852	0.245148
ENSMUSG00000061616	Olfr12	1121	1	92619881	92621001	1	319	261	210	232	277	160	7.41441	6.27094	5.39488	6.47349	5.98488	4.03573	5.92905	0.985231	0.0147686
ENSMUSG00000037924	Olfr16	1050	1	172956768	172957817	1	137	57	69	58	50	59	3.39956	1.46212	1.89246	1.7278	1.15335	1.58881	1.87068	0.904722	0.0952782
ENSMUSG00000062527	Olfr1408	1037	1	173130200	173131236	-1	98	77	71	53	56	55	2.46229	1.99991	1.97173	1.59865	1.30795	1.49966	1.8067	0.899308	0.100692
ENSMUSG00000066680	Olfr1407-ps1	240	1	173150131	173150372	1	0	0	0	0	0	0	0	0	0	0	0	0	0	0	1
ENSMUSG00000058981	Olfr1406	1063	1	173183442	173184504	-1	138	81	79	73	51	56	3.38249	2.05234	2.14024	2.14806	1.16203	1.48958	2.06246	0.918479	0.0815207
ENSMUSG00000046643	Olfr218	942	1	173203358	173204299	1	43	14	39	32	21	23	1.18935	0.40029	1.19229	1.06256	0.539945	0.690375	0.845802	0.693771	0.306229
ENSMUSG00000049456	Olfr1404	1034	1	173215607	173216640	1	92	32	44	42	56	33	2.31824	0.833541	1.22546	1.27053	1.31174	0.902405	1.31032	0.834422	0.165578
ENSMUSG00000049605	Olfr418-ps1	991	1	173270147	173271137	1	55	24	44	39	39	24	1.44604	0.652282	1.27864	1.23097	0.953174	0.684772	1.04098	0.768499	0.231501
ENSMUSG00000045381	Olfr433	1004	1	174041933	174042936	1	64	13	58	33	27	27	1.66088	0.348744	1.66365	1.0281	0.651345	0.760393	1.01885	0.761435	0.238565
ENSMUSG00000047048	Olfr432	939	1	174050375	174051313	1	53	8	27	9	20	13	1.47062	0.229468	0.828068	0.299801	0.515876	0.391459	0.622549	0.560843	0.439157
ENSMUSG00000050134	Olfr430	954	1	174069300	174070253	1	44	27	23	29	27	20	1.2017	0.762277	0.6943	0.950836	0.685483	0.592775	0.814562	0.678746	0.321254
ENSMUSG00000049528	Olfr429	943	1	174089038	174089980	1	82	44	42	55	72	47	2.26565	1.25672	1.28264	1.82434	1.84928	1.40927	1.64798	0.883603	0.116397
ENSMUSG00000059371	Olfr427	948	1	174099460	174100407	1	3	2	3	0	0	2	0.0824526	0.0568224	0.0911341	0	0	0.0596527	0.0483436	0.00690651	0.993093
ENSMUSG00000046486	Olfr231	924	1	174117091	174118014	-1	94	28	59	45	35	42	2.65062	0.816176	1.83886	1.52334	0.917439	1.28524	1.50528	0.865983	0.134017
ENSMUSG00000051528	Olfr424	948	1	174136746	174137693	1	93	65	76	65	55	56	2.55603	1.84673	2.30873	2.14467	1.40519	1.67027	1.9886	0.913575	0.086425
ENSMUSG00000091950	Olfr421-ps1	1050	1	174151481	174152530	1	1	2	1	3	4	0	0.0248143	0.0513025	0.027427	0.0893692	0.0922682	0	0.0475302	0.00665599	0.993344
ENSMUSG00000055033	Olfr420	1046	1	174158722	174159767	1	31	7	23	13	12	14	0.772185	0.180245	0.633234	0.388747	0.277863	0.378447	0.438453	0.395374	0.604626
ENSMUSG00000050788	Olfr419	1088	1	174249889	174250976	-1	141	97	115	87	99	75	3.37661	2.40127	3.04394	2.50119	2.20388	1.94913	2.57934	0.943189	0.0568108
ENSMUSG00000066672	Olfr417	930	1	174368919	174369848	1	96	33	52	52	71	63	2.68955	0.955716	1.61023	1.74895	1.84908	1.91543	1.79483	0.898251	0.101749
ENSMUSG00000059503	Olfr248	1010	1	174391046	174392055	1	2	1	2	0	4	2	0.0515941	0.0266671	0.0570265	0	0.0959224	0.0559908	0.0478668	0.00675909	0.993241
ENSMUSG00000051509	Olfr414	955	1	174430430	174431384	1	354	338	224	225	299	175	9.65809	9.53259	6.7548	7.36945	7.58314	5.18135	7.6799	0.990205	0.00979518
ENSMUSG00000066671	Olfr220	978	1	174448625	174449602	1	495	366	323	353	468	305	13.1874	10.0795	9.51112	11.2899	11.5901	8.81798	10.746	0.994199	0.00580144
ENSMUSG00000083034	Olfr334-ps1	906	2	36285028	36285933	1	0	0	0	0	1	0	0	0	0	0	0.0267333	0	0.00445556	2.67454e-05	0.999973
ENSMUSG00000051052	Olfr335-ps	939	2	36301541	36302479	1	0	0	0	0	0	0	0	0	0	0	0	0	0	0	1
ENSMUSG00000082583	Olfr336-ps1	939	2	36323325	36324263	1	0	0	0	0	0	1	0	0	0	0	0	0.0301122	0.0050187	3.58703e-05	0.999964
ENSMUSG00000080936	Olfr337-ps1	453	2	36336628	36337080	1	2	0	0	1	1	0	0.115033	0	0	0.069049	0.0534667	0	0.0395915	0.00445906	0.995541
ENSMUSG00000068950	Olfr338	921	2	36376778	36377698	1	16	5	1	4	7	6	0.452639	0.14622	0.0312686	0.135849	0.184086	0.184204	0.189044	0.11003	0.88997
ENSMUSG00000094464	Olfr339	930	2	36421400	36422329	1	80	68	70	71	105	89	2.24129	1.96935	2.16762	2.38798	2.73456	2.70592	2.36779	0.93474	0.0652599
ENSMUSG00000094266	Olfr340	939	2	36452587	36453525	1	2	2	0	0	1	0	0.0554952	0.057367	0	0	0.0257938	0	0.0231093	0.00133441	0.998666
ENSMUSG00000075387	Olfr341	942	2	36479187	36480128	-1	7	17	10	7	13	6	0.193615	0.486067	0.305715	0.232436	0.334252	0.180098	0.288697	0.224146	0.775854
ENSMUSG00000061305	Olfr342	1054	2	36527388	36528441	1	162	121	105	146	170	100	4.00466	3.09202	2.86891	4.3328	3.90652	2.68267	3.48126	0.965111	0.0348892
ENSMUSG00000080960	Olfr343-ps1	303	2	36539197	36539499	1	0	0	0	0	0	0	0	0	0	0	0	0	0	0	1
ENSMUSG00000096822	Olfr344	930	2	36568600	36569529	1	7	15	2	2	2	3	0.196113	0.434416	0.061932	0.0672671	0.0520869	0.0912108	0.150504	0.0720067	0.927993
ENSMUSG00000059251	Olfr345	936	2	36640041	36640976	1	1	5	3	1	4	1	0.0278366	0.143877	0.0923025	0.033418	0.103506	0.0302087	0.0718581	0.0161563	0.983844
ENSMUSG00000094764	Olfr346	930	2	36688004	36688933	1	87	50	42	24	43	43	2.4374	1.44805	1.30057	0.807206	1.11987	1.30736	1.40341	0.850763	0.149237
ENSMUSG00000057351	Olfr347	943	2	36734319	36735261	1	14	21	9	18	24	12	0.386819	0.599798	0.274852	0.597058	0.616426	0.359814	0.472461	0.430227	0.569773
ENSMUSG00000049315	Olfr348	1010	2	36784276	36787468	1	36	22	33	23	18	9	0.928694	0.586677	0.940937	0.712299	0.431651	0.251959	0.642036	0.575112	0.424888
ENSMUSG00000094949	Olfr50	939	2	36793238	36794176	1	15	6	13	11	11	6	0.416214	0.172101	0.398699	0.366423	0.283732	0.180673	0.302974	0.241175	0.758825
ENSMUSG00000075384	Olfr3	942	2	36812149	36813090	-1	49	30	32	29	29	27	1.3553	0.857764	0.978288	0.962948	0.745639	0.81044	0.951731	0.737991	0.262009
ENSMUSG00000084078	Olfr349-ps1	582	2	36844518	36845099	1	0	0	0	0	0	0	0	0	0	0	0	0	0	0	1
ENSMUSG00000050015	Olfr350	939	2	36850048	36850986	1	32	37	38	26	26	27	0.887924	1.06129	1.16543	0.866091	0.670639	0.81303	0.910734	0.722018	0.277982
ENSMUSG00000075383	Olfr351	933	2	36859414	36860346	-1	55	4	50	8	18	16	1.53593	0.115472	1.54332	0.268203	0.467275	0.484894	0.73585	0.636154	0.363846
ENSMUSG00000053146	Olfr352	948	2	36869568	36870515	1	14	4	9	6	9	7	0.384779	0.113645	0.273402	0.19797	0.22994	0.208784	0.234753	0.160615	0.839385
ENSMUSG00000075382	Olfr353	936	2	36889911	36890846	-1	32	18	18	23	7	26	0.89077	0.517958	0.553815	0.768613	0.181135	0.785427	0.616286	0.556133	0.443867
ENSMUSG00000055088	Olfr354	1084	2	36906911	36907994	1	34	18	20	27	16	16	0.817224	0.44724	0.531335	0.779095	0.357497	0.417348	0.55829	0.509531	0.490469
ENSMUSG00000075380	Olfr355	933	2	36927180	36928112	-1	8	4	11	2	2	3	0.223408	0.115472	0.339531	0.0670508	0.0519194	0.0909176	0.14805	0.0697782	0.930222
ENSMUSG00000070943	Olfr356	948	2	36937121	36938068	1	2	2	3	1	3	0	0.0549684	0.0568224	0.0911341	0.032995	0.0766468	0	0.0520944	0.00812254	0.991877
ENSMUSG00000055838	Olfr357	1092	2	36996727	36997818	1	71	52	39	51	83	44	1.69405	1.28256	1.02851	1.46084	1.84093	1.1393	1.4077	0.851456	0.148544
ENSMUSG00000075379	Olfr358	1059	2	37004589	37005647	-1	65	31	35	54	53	32	1.59922	0.788431	0.951787	1.59497	1.21216	0.854402	1.16683	0.8034	0.1966
ENSMUSG00000081737	Olfr359-ps1	944	2	37019259	37020202	-1	0	0	0	0	0	0	0	0	0	0	0	0	0	0	1
ENSMUSG00000083361	Olfr360	1425	2	37065746	37069260	1	288	348	156	117	222	200	5.26586	6.57752	3.15266	2.56819	3.77328	3.96847	4.21766	0.974448	0.0255516
ENSMUSG00000075378	Olfr361	969	2	37084778	37085746	-1	72	41	36	30	46	36	1.93598	1.13961	1.06991	0.968397	1.14978	1.05048	1.21903	0.815622	0.184378
ENSMUSG00000075377	Olfr362	954	2	37104695	37105648	-1	70	41	22	39	60	42	1.91179	1.15753	0.664113	1.27871	1.5233	1.24483	1.29671	0.831808	0.168192
ENSMUSG00000068948	Olfr363-ps	254	2	37106257	37106510	-1	0	1	0	0	2	0	0	0.106039	0	0	0.190712	0	0.0494584	0.00725749	0.992743
ENSMUSG00000078198	Olfr364-ps1	924	2	37146214	37147137	1	111	47	80	109	98	78	3.12999	1.37001	2.49336	3.68986	2.56883	2.38688	2.60649	0.944146	0.0558536
ENSMUSG00000059429	Olfr365	939	2	37201243	37202181	1	145	130	102	134	161	120	4.0234	3.72885	3.12826	4.4637	4.15281	3.61346	3.85175	0.970397	0.0296025
ENSMUSG00000068947	Olfr366	930	2	37219491	37220420	1	29	30	28	29	28	22	0.812468	0.868832	0.867048	0.975373	0.729216	0.668879	0.820303	0.681582	0.318418
ENSMUSG00000049094	Olfr367-ps	1106	2	37266951	37271387	1	1	3	2	3	2	3	0.0235579	0.0730573	0.0520766	0.0848442	0.0437982	0.0766963	0.0590051	0.0106233	0.989377
ENSMUSG00000049018	Olfr368	985	2	37331749	37332733	1	84	52	68	55	46	39	2.22195	1.42189	1.98811	1.74656	1.1311	1.11953	1.60486	0.878674	0.121326
ENSMUSG00000075223	Olfr987	1561	2	85330897	85339295	-1	122	63	64	83	53	70	2.03633	1.08701	1.18071	1.66315	0.822345	1.26795	1.34292	0.84044	0.15956
ENSMUSG00000075222	Olfr988	1279	2	85352925	85363058	-1	106	40	66	59	43	51	2.15937	0.842339	1.48608	1.4429	0.81429	1.12748	1.31208	0.834755	0.165245
ENSMUSG00000082712	Olfr990-ps1	896	2	85388140	85389035	-1	1	4	0	1	2	4	0.0290793	0.12024	0	0.0349098	0.0540634	0.126229	0.0607537	0.0113091	0.988691
ENSMUSG00000075221	Olfr992	930	2	85399602	85400531	-1	25	14	15	17	18	16	0.700404	0.405455	0.46449	0.571771	0.468782	0.486458	0.516226	0.472232	0.527768
ENSMUSG00000075220	Olfr993	945	2	85413933	85414877	-1	2	0	0	0	2	0	0.0551429	0	0	0	0.0512601	0	0.0177338	0.000727353	0.999273
ENSMUSG00000075219	Olfr994	945	2	85429883	85430827	-1	108	50	69	48	27	52	2.97772	1.42507	2.10274	1.58879	0.692011	1.55589	1.7237	0.891538	0.108462
ENSMUSG00000075218	Olfr995	1113	2	85438125	85439237	-1	16	8	10	10	14	7	0.374555	0.193594	0.258745	0.281035	0.304659	0.177832	0.26507	0.196058	0.803942
ENSMUSG00000059990	Olfr996	1068	2	85579215	85580282	1	9	2	12	7	10	5	0.219565	0.0504378	0.323577	0.205014	0.226783	0.132375	0.192959	0.114168	0.885832
ENSMUSG00000081047	Olfr997-ps1	922	2	85585104	85586025	1	5	0	1	3	3	4	0.141296	0	0.0312347	0.101776	0.0788082	0.12267	0.0792975	0.0198696	0.98013
ENSMUSG00000046076	Olfr998	1012	2	85590510	85591521	1	18	4	8	7	6	3	0.463429	0.106458	0.227655	0.216358	0.143599	0.0838202	0.206887	0.129222	0.870778
ENSMUSG00000081955	Olfr999-ps1	931	2	85601788	85602718	-1	1	0	0	1	0	0	0.0279861	0	0	0.0335974	0	0	0.0102639	0.00020216	0.999798
ENSMUSG00000075215	Olfr1000	945	2	85607964	85608908	-1	48	17	26	32	30	27	1.32343	0.484523	0.792336	1.05919	0.768902	0.807867	0.872708	0.705942	0.294058
ENSMUSG00000081328	Olfr1001-ps1	945	2	85633431	85634375	1	3	1	3	1	1	2	0.0827143	0.0285014	0.0914234	0.0330997	0.0256301	0.059842	0.0535351	0.00861613	0.991384
ENSMUSG00000075214	Olfr1002	957	2	85647363	85648319	-1	13	1	2	4	3	8	0.353934	0.028144	0.0601847	0.130739	0.075926	0.236367	0.147549	0.0693268	0.930673
ENSMUSG00000082577	Olfr1003-ps1	725	2	85653329	85654053	1	0	0	0	0	0	0	0	0	0	0	0	0	0	0	1
ENSMUSG00000083358	Olfr1004-ps1	454	2	85656263	85656716	-1	0	0	0	0	0	0	0	0	0	0	0	0	0	0	1
ENSMUSG00000075212	Olfr154	1079	2	85663377	85664455	-1	5	3	4	6	3	5	0.120737	0.0748855	0.106759	0.173934	0.0673412	0.131026	0.112447	0.0406659	0.959334
ENSMUSG00000075211	Olfr1006	995	2	85674211	85678741	-1	105	44	82	135	124	100	2.74952	1.19104	2.37333	4.24391	3.01842	2.84174	2.73633	0.948386	0.0516136
ENSMUSG00000050603	Olfr1008	942	2	85689431	85690372	1	0	0	1	0	0	1	0	0	0.0305715	0	0	0.0300163	0.010098	0.000194483	0.999806
ENSMUSG00000043226	Olfr1009	945	2	85721407	85722351	1	77	36	60	34	40	36	2.123	1.02605	1.82847	1.12539	1.0252	1.07716	1.36754	0.84477	0.15523
ENSMUSG00000044228	Olfr1010	944	2	85753363	85754306	1	4	4	3	4	2	0	0.110403	0.114126	0.0915202	0.132539	0.0513144	0	0.0833171	0.0220275	0.977972
ENSMUSG00000075210	Olfr1012	936	2	85759439	85760374	-1	105	63	68	87	70	74	2.92284	1.81285	2.09219	2.90736	1.81135	2.23545	2.29701	0.931459	0.0685411
ENSMUSG00000053287	Olfr1013	918	2	85769803	85770720	1	102	73	65	82	79	79	2.895	2.14179	2.0391	2.794	2.08433	2.43328	2.39792	0.936062	0.0639384
ENSMUSG00000059379	Olfr1014	918	2	85776586	85777503	1	69	69	30	40	42	47	1.95838	2.02444	0.941123	1.36293	1.10812	1.44765	1.47377	0.86154	0.13846
ENSMUSG00000033850	Olfr1015	1016	2	85785474	85786489	1	280	230	197	174	194	193	7.18052	6.09722	5.58394	5.35687	4.62476	5.37121	5.70242	0.984282	0.0157184
ENSMUSG00000075209	Olfr1016	930	2	85799339	85800268	-1	124	101	72	78	90	97	3.474	2.92507	2.22955	2.62342	2.34391	2.94915	2.75752	0.949029	0.0509708
ENSMUSG00000081057	Olfr1017-ps1	687	2	85808298	85808984	-1	0	0	0	0	0	0	0	0	0	0	0	0	0	0	1
ENSMUSG00000043892	Olfr1018	936	2	85822973	85823908	1	198	116	139	181	189	123	5.51164	3.33795	4.27668	6.04865	4.89066	3.71567	4.63021	0.978028	0.0219722
ENSMUSG00000075208	Olfr1019	933	2	85840857	85841789	-1	161	36	83	74	63	57	4.4961	1.03925	2.56191	2.48088	1.63546	1.72743	2.32351	0.932717	0.0672826
ENSMUSG00000046975	Olfr1020	1079	2	85849420	85850498	1	99	59	65	44	36	49	2.39059	1.47275	1.73484	1.27552	0.808095	1.28405	1.49431	0.864461	0.135539
ENSMUSG00000082754	Olfr1021-ps1	949	2	85863413	85864361	1	2	5	4	4	2	1	0.0549105	0.141906	0.121384	0.131841	0.051044	0.0297949	0.0884801	0.0249519	0.975048
ENSMUSG00000057761	Olfr1022	948	2	85868594	85869541	1	6	0	6	1	0	1	0.164905	0	0.182268	0.032995	0	0.0298263	0.0683324	0.014526	0.985474
ENSMUSG00000050128	Olfr1023	936	2	85886802	85887737	1	19	5	17	11	5	9	0.528895	0.143877	0.523047	0.367598	0.129382	0.271878	0.327446	0.270264	0.729736
ENSMUSG00000075206	Olfr1024	984	2	85904069	85905052	-1	4	3	7	5	2	3	0.105915	0.0821153	0.204866	0.158939	0.0492285	0.0862054	0.114545	0.0422001	0.9578
ENSMUSG00000058884	Olfr1025-ps1	939	2	85917927	85918865	1	110	66	100	71	46	71	3.05224	1.89311	3.06692	2.3651	1.18652	2.13797	2.28364	0.93081	0.0691901
ENSMUSG00000042863	Olfr1026	924	2	85923270	85924193	1	78	26	54	28	34	41	2.19945	0.757878	1.68302	0.947855	0.891227	1.25464	1.28901	0.830301	0.169699
ENSMUSG00000082892	Olfr1027-ps1	1342	2	85932145	85933486	1	0	0	0	0	0	0	0	0	0	0	0	0	0	0	1
ENSMUSG00000057207	Olfr1028	975	2	85951065	85952039	1	36	12	31	22	13	14	0.962031	0.331493	0.91564	0.705787	0.322939	0.406005	0.607316	0.54928	0.45072
ENSMUSG00000059873	Olfr1029	1061	2	85975213	85976273	1	21	12	21	21	11	12	0.515698	0.304624	0.569996	0.619099	0.251107	0.319797	0.430053	0.386479	0.613521
ENSMUSG00000044923	Olfr1030	990	2	85979312	85984798	1	126	17	122	72	81	78	3.31609	0.4625	3.54889	2.27485	1.98167	2.22776	2.30196	0.931697	0.068303
ENSMUSG00000043267	Olfr1031	1011	2	85991819	85992829	1	78	29	53	41	32	31	2.01018	0.772582	1.50971	1.26849	0.76662	0.866999	1.1991	0.811093	0.188907
ENSMUSG00000042796	Olfr1032	933	2	86007778	86008710	1	101	14	87	53	35	54	2.82053	0.404151	2.68538	1.77685	0.908589	1.63652	1.70534	0.889692	0.110308
ENSMUSG00000045392	Olfr1033	3664	2	86034765	86044808	1	187	43	117	125	83	98	1.32977	0.31609	0.919598	1.06711	0.548661	0.756273	0.822918	0.682863	0.317137
ENSMUSG00000060422	Olfr1034	1016	2	86046451	86047466	1	106	18	73	49	63	62	2.71834	0.477174	2.06917	1.50854	1.50186	1.72546	1.66676	0.885653	0.114347
ENSMUSG00000083418	Olfr1035-ps1	925	2	86056040	86056964	-1	2	0	0	0	0	2	0.0563352	0	0	0	0	0.0611359	0.0195785	0.000913455	0.999087
ENSMUSG00000061704	Olfr1036	1004	2	86074715	86075718	1	77	25	56	57	43	39	1.99824	0.670662	1.60628	1.77581	1.03733	1.09835	1.36445	0.844235	0.155765
ENSMUSG00000075205	Olfr1037	1125	2	86084730	86085854	-1	61	21	41	37	27	31	1.41276	0.502764	1.04954	1.02874	0.58129	0.779143	0.892373	0.714414	0.285586
ENSMUSG00000050577	Olfr1038-ps	1210	2	86120224	86123037	1	6	2	12	5	5	3	0.129198	0.0445187	0.285604	0.129253	0.100084	0.0701042	0.12646	0.0513654	0.948635
ENSMUSG00000075204	Olfr1039	960	2	86130702	86131661	-1	65	16	28	26	18	26	1.76414	0.448897	0.839952	0.847146	0.454132	0.765791	0.853343	0.697252	0.302748
ENSMUSG00000075203	Olfr1040	942	2	86145791	86146732	-1	1	0	0	0	0	2	0.0276593	0	0	0	0	0.0600326	0.0146153	0.000464381	0.999536
ENSMUSG00000075202	Olfr1042	1097	2	86159345	86160441	-1	64	26	50	34	24	33	1.52007	0.638358	1.3126	0.969456	0.52989	0.850581	0.970159	0.744747	0.255253
ENSMUSG00000075201	Olfr1043	945	2	86162003	86162947	-1	79	17	44	32	19	31	2.17814	0.484523	1.34088	1.05919	0.486971	0.927552	1.07954	0.780102	0.219898
ENSMUSG00000075200	Olfr1044	945	2	86170871	86171815	-1	82	26	59	50	43	57	2.26086	0.741036	1.79799	1.65499	1.10209	1.7055	1.54374	0.871118	0.128882
ENSMUSG00000075199	Olfr52	960	2	86181150	86182109	-1	68	22	50	60	36	44	1.84556	0.617233	1.49991	1.95495	0.908265	1.29595	1.35365	0.842349	0.157651
ENSMUSG00000075198	Olfr1045	948	2	86197803	86198750	-1	76	35	51	57	37	40	2.0888	0.994392	1.54928	1.88071	0.945311	1.19305	1.44192	0.856814	0.143186
ENSMUSG00000075197	Olfr1046	951	2	86216758	86217708	-1	175	47	130	106	69	113	4.79456	1.33111	3.93669	3.48643	1.75732	3.35974	3.11098	0.958107	0.0418927
ENSMUSG00000075196	Olfr1047	960	2	86228010	86228969	-1	57	15	23	19	10	25	1.54702	0.420841	0.689961	0.619068	0.252296	0.736338	0.71092	0.621102	0.378898
ENSMUSG00000075195	Olfr1048	963	2	86235871	86236833	-1	43	17	20	21	19	27	1.16341	0.475467	0.598097	0.682101	0.477869	0.792767	0.698285	0.613162	0.386838
ENSMUSG00000075194	Olfr1049	927	2	86254765	86255691	-1	16	14	4	19	16	15	0.449709	0.406767	0.124265	0.641106	0.418044	0.45753	0.416237	0.371613	0.628387
ENSMUSG00000083969	Olfr1050-ps1	947	2	86267879	86268825	-1	1	1	1	0	1	2	0.0275132	0.0284412	0.0304101	0	0.0255759	0.0597157	0.0286093	0.00216286	0.997837
ENSMUSG00000075193	Olfr1051	927	2	86275559	86276485	-1	28	11	15	25	22	20	0.786991	0.319603	0.465993	0.84356	0.57481	0.61004	0.600166	0.543726	0.456274
ENSMUSG00000047149	Olfr1052	940	2	86297817	86298756	1	103	49	61	46	51	36	2.85496	1.404	1.86883	1.53069	1.31409	1.08289	1.67591	0.886631	0.113369
ENSMUSG00000075192	Olfr1053	943	2	86314343	86315285	-1	0	0	0	0	0	0	0	0	0	0	0	0	0	0	1
ENSMUSG00000075190	Olfr1054	939	2	86332416	86333354	-1	62	30	57	12	22	29	1.72035	0.860505	1.74814	0.399734	0.567464	0.873254	1.02824	0.76447	0.23553
ENSMUSG00000075189	Olfr1055	1041	2	86346724	86347764	-1	10	9	5	11	6	4	0.250288	0.232857	0.138321	0.33052	0.139599	0.108647	0.200039	0.121759	0.878241
ENSMUSG00000075188	Olfr1056	1079	2	86355359	86356437	-1	90	26	60	49	44	32	2.17326	0.649007	1.60139	1.42046	0.987671	0.838565	1.27839	0.82819	0.17181
ENSMUSG00000075187	Olfr1057	948	2	86374463	86375410	-1	38	38	21	43	32	27	1.0444	1.07963	0.637938	1.41878	0.817566	0.805311	0.967271	0.743704	0.256296
ENSMUSG00000075186	Olfr1058	951	2	86385466	86386416	-1	10	2	10	1	6	8	0.273975	0.0566431	0.302822	0.0328909	0.15281	0.237858	0.176166	0.0967449	0.903255
ENSMUSG00000075185	Olfr1061	942	2	86413109	86414050	-1	0	0	0	0	0	0	0	0	0	0	0	0	0	0	1
ENSMUSG00000090059	Olfr1062	956	2	86422719	86423674	-1	41	23	12	19	35	21	1.11742	0.647989	0.361486	0.621658	0.88673	0.621111	0.709399	0.620158	0.379842
ENSMUSG00000084117	Olfr1063-ps1	942	2	86434311	86435252	-1	1	1	4	0	3	0	0.0276593	0.0285921	0.122286	0	0.077135	0	0.0426121	0.00524185	0.994758
ENSMUSG00000075182	Olfr1065	992	2	86445013	86446004	-1	36	19	23	35	37	29	0.945545	0.515869	0.667704	1.1036	0.903382	0.826598	0.827117	0.684904	0.315096
ENSMUSG00000075181	Olfr1066	942	2	86455328	86456269	-1	1	0	2	1	0	2	0.0276593	0	0.061143	0.0332051	0	0.0600326	0.03034	0.00246765	0.997532
ENSMUSG00000080752	Olfr1069-ps1	930	2	86463797	86465075	-1	0	0	0	0	0	0	0	0	0	0	0	0	0	0	1
ENSMUSG00000075180	Olfr228	942	2	86482799	86483740	-1	50	21	42	26	22	31	1.38296	0.600435	1.284	0.863333	0.565657	0.930505	0.937816	0.732719	0.267281
ENSMUSG00000082547	Olfr1073-ps1	595	2	86487918	86488805	-1	0	0	0	0	0	0	0	0	0	0	0	0	0	0	1
ENSMUSG00000060742	Olfr1076	942	2	86508461	86509402	1	6	0	4	2	1	2	0.165956	0	0.122286	0.0664102	0.0257117	0.0600326	0.0733993	0.0168953	0.983105
ENSMUSG00000081027	Olfr1077-ps1	942	2	86525234	86526175	-1	3	0	3	2	1	3	0.0829778	0	0.0917145	0.0664102	0.0257117	0.0900489	0.0594772	0.0108063	0.989194
ENSMUSG00000080924	Olfr1078-ps1	632	2	86528891	86530427	-1	0	0	0	0	0	0	0	0	0	0	0	0	0	0	1
ENSMUSG00000075179	Olfr1079	1136	2	86537966	86542480	-1	127	28	58	68	65	83	2.91284	0.663861	1.47034	1.87235	1.38585	2.06589	1.72852	0.892014	0.107986
ENSMUSG00000075178	Olfr1080	979	2	86553181	86558138	-1	111	46	61	77	95	71	2.95414	1.26553	1.79438	2.46016	2.35029	2.05061	2.14585	0.923509	0.0764907
ENSMUSG00000080986	Olfr1081-ps1	945	2	86567120	86568064	-1	1	1	0	1	0	1	0.0275714	0.0285014	0	0.0330997	0	0.029921	0.0198489	0.000942673	0.999057
ENSMUSG00000079239	Olfr1082	990	2	86593885	86598809	-1	44	31	27	28	24	23	1.158	0.843382	0.78541	0.884665	0.587161	0.656902	0.819253	0.681066	0.318934
ENSMUSG00000068824	Olfr1083-ps	943	2	86606627	86607569	-1	7	3	4	2	3	1	0.193409	0.0856855	0.122156	0.0663398	0.0770532	0.0299845	0.0957715	0.0293675	0.970632
ENSMUSG00000075177	Olfr1084	954	2	86638765	86639718	-1	6	4	4	3	4	1	0.163868	0.11293	0.120748	0.0983623	0.101553	0.0296387	0.104517	0.0350902	0.96491
ENSMUSG00000075176	Olfr1085	942	2	86657515	86658456	-1	63	40	44	35	35	29	1.74253	1.14369	1.34515	1.16218	0.899909	0.870473	1.19399	0.809905	0.190095
ENSMUSG00000075175	Olfr1086	933	2	86676399	86677331	-1	46	12	17	12	9	19	1.2846	0.346415	0.524729	0.402305	0.233637	0.575811	0.561249	0.512043	0.487957
ENSMUSG00000075174	Olfr1087	942	2	86690032	86690973	-1	69	40	54	44	66	33	1.90849	1.14369	1.65086	1.46103	1.69697	0.990538	1.47526	0.861755	0.138245
ENSMUSG00000075173	Olfr1089	936	2	86732675	86733610	-1	5	0	2	4	1	2	0.139183	0	0.061535	0.133672	0.0258765	0.0604174	0.0701139	0.0153392	0.984661
ENSMUSG00000075172	Olfr1090	942	2	86753795	86754736	-1	49	36	37	50	27	33	1.3553	1.02932	1.13115	1.66026	0.694215	0.990538	1.14346	0.797535	0.202465
ENSMUSG00000047969	Olfr1093	969	2	86785732	86786700	1	175	86	130	125	168	158	4.7055	2.39041	3.86356	4.03499	4.1992	4.61043	3.96735	0.971784	0.0282156
ENSMUSG00000078420	Olfr141	910	2	86806088	86806997	-1	0	0	0	0	0	0	0	0	0	0	0	0	0	0	1
ENSMUSG00000044213	Olfr1094	1147	2	86828676	86829822	1	48	32	44	41	32	40	1.09036	0.751423	1.10473	1.11809	0.675722	0.986063	0.954398	0.738984	0.261016
ENSMUSG00000075171	Olfr1095	927	2	86850770	86851696	-1	7	6	5	3	5	4	0.196748	0.174329	0.155331	0.101227	0.130639	0.122008	0.146714	0.068576	0.931424
ENSMUSG00000084016	Olfr1096-ps1	948	2	86872774	86873721	-1	201	83	115	102	138	117	5.52432	2.35813	3.49347	3.36549	3.52575	3.48968	3.62614	0.967348	0.0326517
ENSMUSG00000075170	Olfr1097	1223	2	86890226	86892163	-1	271	167	165	113	222	156	5.77343	3.6778	3.88531	2.89007	4.39651	3.60667	4.0383	0.972584	0.027416
ENSMUSG00000075169	Olfr1098	1204	2	86922583	86924498	-1	39	38	53	16	35	24	0.843975	0.85007	1.2677	0.415671	0.704081	0.563628	0.774188	0.657792	0.342208
ENSMUSG00000075168	Olfr1099	1031	2	86958448	86959478	-1	186	116	148	119	171	119	4.70052	3.03038	4.134	3.61031	4.01716	3.2636	3.79266	0.969645	0.0303549
ENSMUSG00000070875	Olfr1100	969	2	86977829	86978797	-1	84	22	47	55	48	40	2.25864	0.6115	1.39682	1.77539	1.19977	1.1672	1.40155	0.850461	0.149539
ENSMUSG00000075167	Olfr1101	933	2	86988242	86989174	-1	31	10	17	12	16	17	0.865708	0.28868	0.524729	0.402305	0.415355	0.515199	0.501996	0.458932	0.541068
ENSMUSG00000049843	Olfr1102	1063	2	87001932	87002994	1	43	12	38	38	40	24	1.05397	0.30405	1.02948	1.11817	0.911398	0.63839	0.842575	0.692265	0.307735
ENSMUSG00000083147	Olfr1103-ps1	938	2	87009938	87010875	-1	3	2	8	3	1	4	0.0833316	0.0574282	0.245615	0.10004	0.0258213	0.120577	0.105469	0.0357406	0.964259
ENSMUSG00000075166	Olfr1104	933	2	87021610	87022542	-1	80	36	59	78	89	75	2.23408	1.03925	1.82112	2.61498	2.31041	2.27294	2.0488	0.917606	0.0823942
ENSMUSG00000075165	Olfr1105	939	2	87033281	87034219	-1	20	8	7	16	16	11	0.554952	0.229468	0.214684	0.532979	0.412701	0.331234	0.379337	0.330581	0.669419
ENSMUSG00000075164	Olfr1106	939	2	87048296	87049234	-1	53	13	45	40	43	39	1.47062	0.372885	1.38011	1.33245	1.10913	1.17438	1.13993	0.796626	0.203374
ENSMUSG00000075163	Olfr1107	1109	2	87071115	87072223	-1	54	38	40	42	42	41	1.26868	0.92289	1.03871	1.18461	0.917274	1.04535	1.06292	0.775207	0.224793
ENSMUSG00000075161	Olfr1109	939	2	87092457	87093395	-1	37	14	19	20	24	19	1.02666	0.401569	0.582715	0.666224	0.619052	0.572132	0.644726	0.577036	0.422964
ENSMUSG00000075160	Olfr259	939	2	87107447	87108385	-1	36	20	32	17	21	25	0.998914	0.57367	0.981414	0.56629	0.54167	0.752805	0.735794	0.636121	0.363879
ENSMUSG00000075159	Olfr1110	939	2	87135381	87136319	-1	348	371	273	164	316	295	9.65617	10.6416	8.37269	5.46304	8.15085	8.8831	8.5279	0.991691	0.00830945
ENSMUSG00000075158	Olfr1111	940	2	87149720	87150659	-1	50	36	29	49	27	31	1.38591	1.03151	0.88846	1.63051	0.695692	0.932485	1.09409	0.78426	0.21574
ENSMUSG00000044487	Olfr1112	957	2	87191689	87192645	1	248	282	171	158	196	147	6.75198	7.93661	5.14579	5.16418	4.9605	4.34324	5.71705	0.984346	0.0156541
ENSMUSG00000070857	Olfr1113	981	2	87212894	87213874	1	9	11	9	18	4	7	0.239037	0.30201	0.264205	0.573931	0.098758	0.201761	0.27995	0.213724	0.786276
ENSMUSG00000070856	Olfr1115	1102	2	87251840	87252941	1	31	29	28	26	22	21	0.732945	0.708784	0.731719	0.737985	0.483529	0.538823	0.655631	0.584727	0.415273
ENSMUSG00000070855	Olfr1116-ps	924	2	87268846	87269769	1	60	39	42	31	57	33	1.69188	1.13682	1.30902	1.04941	1.49412	1.00983	1.28185	0.828881	0.171119
ENSMUSG00000083706	Olfr1117-ps1	921	2	87284352	87285272	1	12	7	4	4	8	4	0.339479	0.204709	0.125074	0.135849	0.210383	0.122803	0.189716	0.110737	0.889263
ENSMUSG00000089732	Olfr1118	996	2	87308764	87309759	1	54	37	52	35	79	42	1.41262	1.00055	1.50353	1.09917	1.9211	1.19233	1.35488	0.842567	0.157433
ENSMUSG00000070853	Olfr1120	1011	2	87357426	87358436	1	54	60	27	35	49	41	1.39166	1.59845	0.769096	1.08286	1.17389	1.14668	1.19377	0.809854	0.190146
ENSMUSG00000070852	Olfr1121	945	2	87371534	87372478	1	15	18	25	12	14	7	0.413572	0.513025	0.761862	0.397196	0.358821	0.209447	0.44232	0.399431	0.600569
ENSMUSG00000047594	Olfr1122	1080	2	87387656	87388735	1	60	23	34	31	43	34	1.4475	0.57359	0.906615	0.897829	0.964331	0.89015	0.946669	0.736091	0.263909
ENSMUSG00000043274	Olfr1123	972	2	87418050	87419021	1	136	155	86	99	133	120	3.64556	4.295	2.548	3.18585	3.31411	3.49079	3.41322	0.963973	0.0360273
ENSMUSG00000050772	Olfr1124	957	2	87434489	87435445	1	113	70	93	56	74	71	3.07651	1.97008	2.79859	1.83034	1.87284	2.09775	2.27435	0.930353	0.0696469
ENSMUSG00000058194	Olfr1126	945	2	87457167	87458111	1	125	76	103	81	96	86	3.44643	2.1661	3.13887	2.68108	2.46048	2.57321	2.74436	0.948632	0.0513684
ENSMUSG00000083267	Olfr1127-ps1	856	2	87523512	87524367	-1	0	0	0	0	0	0	0	0	0	0	0	0	0	0	1
ENSMUSG00000061520	Olfr153	1258	2	87531796	87533053	1	20	8	10	8	8	8	0.414229	0.17128	0.228922	0.198914	0.154025	0.179812	0.22453	0.148931	0.851069
ENSMUSG00000075156	Olfr1128	936	2	87544607	87545542	-1	0	1	0	0	0	1	0	0.0287754	0	0	0	0.0302087	0.00983069	0.000182466	0.999818
ENSMUSG00000062272	Olfr1129	945	2	87575086	87576030	1	91	61	89	53	79	71	2.509	1.73858	2.71223	1.75428	2.02477	2.12439	2.14388	0.923396	0.0766042
ENSMUSG00000059205	Olfr1130	1125	2	87606212	87608334	1	44	8	20	13	32	15	1.01904	0.191529	0.511971	0.361449	0.688936	0.377005	0.524988	0.48025	0.51975
ENSMUSG00000068819	Olfr1131	930	2	87628465	87629394	1	8	5	6	6	8	6	0.224129	0.144805	0.185796	0.201801	0.208348	0.182422	0.191217	0.112321	0.887679
ENSMUSG00000068818	Olfr1132	927	2	87634819	87635745	-1	22	18	21	7	10	6	0.61835	0.522987	0.65239	0.236197	0.261277	0.183012	0.412369	0.3674	0.6326
ENSMUSG00000075155	Olfr1133	942	2	87645180	87646121	-1	13	5	14	5	6	8	0.35957	0.142961	0.428001	0.166026	0.15427	0.24013	0.248493	0.176555	0.823445
ENSMUSG00000075154	Olfr1134	1125	2	87655925	87658457	-1	39	33	33	28	28	18	0.903241	0.790058	0.844752	0.778505	0.602819	0.452406	0.72863	0.631877	0.368123
ENSMUSG00000075153	Olfr1135	933	2	87671433	87672365	-1	42	25	17	20	30	20	1.17289	0.721699	0.524729	0.670508	0.778791	0.606117	0.74579	0.641935	0.358065
ENSMUSG00000075151	Olfr1136	1067	2	87692881	87693947	-1	2	1	1	1	1	1	0.0488379	0.0252426	0.02699	0.0293151	0.0226995	0.0264999	0.0299308	0.00239367	0.997606
ENSMUSG00000075150	Olfr1137	933	2	87710972	87711904	-1	26	7	21	15	20	22	0.726078	0.202076	0.648195	0.502881	0.519194	0.666729	0.544192	0.497364	0.502636
ENSMUSG00000075149	Olfr1138	936	2	87737387	87738322	-1	14	7	4	20	12	12	0.389712	0.201428	0.12307	0.668359	0.310518	0.362505	0.342599	0.288121	0.711879
ENSMUSG00000068817	Olfr1140	1020	2	87746161	87747180	1	160	40	100	57	78	68	4.08706	1.05623	2.82337	1.74796	1.85215	1.88502	2.24196	0.928722	0.0712777
ENSMUSG00000075148	Olfr1141	936	2	87753056	87753991	-1	4	3	1	0	1	1	0.111346	0.0863263	0.0307675	0	0.0258765	0.0302087	0.0474209	0.00662268	0.993377
ENSMUSG00000068816	Olfr152	951	2	87782536	87783486	1	75	47	47	46	41	41	2.05481	1.33111	1.42326	1.51298	1.0442	1.21902	1.4309	0.85512	0.14488
ENSMUSG00000068815	Olfr1143	945	2	87802391	87803335	1	67	37	44	63	50	48	1.84729	1.05455	1.34088	2.08528	1.2815	1.43621	1.50762	0.866304	0.133696
ENSMUSG00000082227	Olfr1144-ps1	319	2	87808358	87808676	-1	0	0	0	3	0	1	0	0	0	0.294162	0	0.0886375	0.0637999	0.0125545	0.987445
ENSMUSG00000068814	Olfr1145	978	2	87809822	87810799	1	2	1	0	2	0	1	0.0532822	0.0275397	0	0.0639657	0	0.0289114	0.0289498	0.00222115	0.997779
ENSMUSG00000083185	Olfr1146-ps1	922	2	87816531	87817452	1	3	0	4	1	0	0	0.0847777	0	0.124939	0.0339254	0	0	0.040607	0.00471493	0.995285
ENSMUSG00000081908	Olfr1147-ps1	937	2	87822610	87823546	1	2	1	2	0	1	3	0.0556137	0.0287447	0.0614693	0	0.0258489	0.0905294	0.043701	0.00554006	0.99446
ENSMUSG00000061875	Olfr1148	945	2	87833041	87833985	1	88	53	42	51	97	61	2.42629	1.51057	1.27993	1.68808	2.48611	1.82518	1.86936	0.904614	0.0953855
ENSMUSG00000082982	Olfr1149-ps1	445	2	87839979	87840423	1	0	0	0	0	0	0	0	0	0	0	0	0	0	0	1
ENSMUSG00000081234	Olfr1150-ps1	937	2	87846273	87847209	1	13	1	3	9	6	5	0.361489	0.0287447	0.0922039	0.300441	0.155093	0.150882	0.181476	0.102159	0.897841
ENSMUSG00000047039	Olfr1151	927	2	87857177	87858103	1	47	46	18	33	38	23	1.32102	1.33652	0.559192	1.1135	0.992853	0.701546	1.00411	0.756551	0.243449
ENSMUSG00000045225	Olfr1152	933	2	87867993	87868925	1	34	22	15	27	29	21	0.949486	0.635095	0.462996	0.905186	0.752831	0.636423	0.72367	0.6289	0.3711
ENSMUSG00000048197	Olfr1153	957	2	87896177	87897133	1	6	3	1	1	3	0	0.163354	0.084432	0.0300923	0.0326847	0.075926	0	0.0644149	0.0128137	0.987186
ENSMUSG00000075146	Olfr1154	933	2	87902742	87903674	-1	82	23	71	61	40	53	2.28994	0.663963	2.19152	2.04505	1.03839	1.60621	1.63918	0.882622	0.117378
ENSMUSG00000075145	Olfr1155	945	2	87942682	87943626	-1	83	22	57	47	52	32	2.28843	0.62703	1.73704	1.55569	1.33276	0.957473	1.4164	0.852847	0.147153
ENSMUSG00000075144	Olfr1156	1076	2	87949190	87950265	-1	73	22	45	36	39	32	1.76767	0.550691	1.20439	1.04652	0.877877	0.840903	1.04801	0.77068	0.22932
ENSMUSG00000075143	Olfr1157	1112	2	87961952	87968257	-1	132	42	73	55	53	58	3.09286	1.01728	1.89054	1.54708	1.15439	1.47479	1.69616	0.888751	0.111249
ENSMUSG00000075142	Olfr74	957	2	87973707	87974663	-1	0	0	2	4	2	1	0	0	0.0601847	0.130739	0.0506173	0.0295458	0.0451811	0.00595898	0.994041
ENSMUSG00000062793	Olfr1158	942	2	87990113	87991054	1	0	5	3	3	2	0	0	0.142961	0.0917145	0.0996153	0.0514234	0	0.0642857	0.0127591	0.987241
ENSMUSG00000081345	Olfr1159-ps1	892	2	87998297	87999188	-1	0	0	0	0	0	0	0	0	0	0	0	0	0	0	1
ENSMUSG00000075141	Olfr1160	960	2	88005817	88006776	-1	35	12	25	28	18	21	0.949922	0.336673	0.749957	0.912311	0.454132	0.618524	0.670253	0.594766	0.405234
ENSMUSG00000045150	Olfr1161	1012	2	88024702	88025713	1	14	11	6	7	7	9	0.360445	0.292759	0.170741	0.216358	0.167532	0.251461	0.243216	0.170405	0.829595
ENSMUSG00000075140	Olfr73	942	2	88034196	88035137	-1	85	13	52	53	43	51	2.35104	0.371698	1.58972	1.75987	1.1056	1.53083	1.45146	0.858254	0.141746
ENSMUSG00000075139	Olfr1162	945	2	88049678	88050622	-1	108	26	72	45	49	54	2.97772	0.741036	2.19416	1.48949	1.25587	1.61573	1.71233	0.890401	0.109599
ENSMUSG00000075137	Olfr1163	1043	2	88070365	88071407	-1	5	4	6	8	6	3	0.124904	0.103294	0.165667	0.239917	0.139331	0.0813289	0.142407	0.0647554	0.935245
ENSMUSG00000075136	Olfr1164	1112	2	88092855	88093966	-1	5	1	2	1	0	3	0.117154	0.024221	0.0517956	0.0281288	0	0.0762824	0.049597	0.00730173	0.992698
ENSMUSG00000046590	Olfr1165-ps	950	2	88101036	88101985	-1	1	1	1	0	1	0	0.0274263	0.0283514	0.0303141	0	0.0254952	0	0.0185978	0.000811657	0.999188
ENSMUSG00000075135	Olfr1166	1628	2	88123366	88124993	-1	26	6	7	10	6	5	0.416112	0.0992646	0.123826	0.192133	0.0892644	0.0868408	0.167907	0.0885125	0.911488
ENSMUSG00000075134	Olfr1167	1100	2	88148984	88150083	-1	44	20	21	18	12	18	1.0422	0.489706	0.549787	0.511842	0.264223	0.462688	0.553408	0.505355	0.494645
ENSMUSG00000061342	Olfr1168	939	2	88184879	88185817	1	66	26	31	46	47	37	1.83134	0.745771	0.950745	1.53232	1.21231	1.11415	1.23111	0.818288	0.181712
ENSMUSG00000084405	Olfr1169-ps1	216	2	88197464	88197679	1	0	0	1	0	0	1	0	0	0.133326	0	0	0.130904	0.0440384	0.00563417	0.994366
ENSMUSG00000075133	Olfr1170	951	2	88224080	88225030	-1	84	25	49	30	38	33	2.30139	0.708039	1.48383	0.986726	0.967797	0.981164	1.23816	0.819818	0.180182
ENSMUSG00000082010	Olfr1171-ps1	842	2	88252959	88253800	-1	7	0	6	1	5	1	0.216609	0	0.205214	0.0371487	0.143827	0.0335812	0.106063	0.0361493	0.963851
ENSMUSG00000082237	Olfr1172-ps1	204	2	88264161	88264364	-1	0	0	0	0	0	0	0	0	0	0	0	0	0	0	1
ENSMUSG00000075132	Olfr1173	939	2	88274109	88275047	-1	30	18	16	12	12	22	0.832429	0.516303	0.490707	0.399734	0.309526	0.662469	0.535195	0.489424	0.510576
ENSMUSG00000080713	Olfr1174-ps	939	2	88310832	88311770	-1	50	30	27	9	12	36	1.38738	0.860505	0.828068	0.299801	0.309526	1.08404	0.794887	0.668759	0.331241
ENSMUSG00000083855	Olfr1175-ps	939	2	88322741	88323679	-1	12	11	8	6	3	6	0.332971	0.315518	0.245353	0.199867	0.0773815	0.180673	0.225294	0.149798	0.850202
ENSMUSG00000050023	Olfr1176	949	2	88339566	88340514	1	121	33	102	32	37	29	3.32208	0.936581	3.09529	1.05473	0.944315	0.864052	1.70284	0.889438	0.110562
ENSMUSG00000075128	Olfr1177-ps	936	2	88343792	88344727	-1	71	26	48	28	34	49	1.9764	0.748161	1.47684	0.935703	0.879801	1.48023	1.24952	0.822244	0.177756
ENSMUSG00000056995	Olfr1178	972	2	88391249	88392220	1	268	263	260	147	250	113	7.18389	7.28764	7.70327	4.7305	6.22953	3.28716	6.07033	0.985776	0.0142235
ENSMUSG00000075127	Olfr1179	924	2	88402009	88402932	-1	92	80	75	4	40	27	2.59422	2.33193	2.33753	0.135408	1.0485	0.826228	1.54564	0.871363	0.128637
ENSMUSG00000075126	Olfr1180	1063	2	88411627	88412689	-1	76	69	51	26	31	23	1.86282	1.74829	1.38167	0.765061	0.706333	0.61179	1.17933	0.806434	0.193566
ENSMUSG00000075125	Olfr1181	936	2	88423088	88424023	-1	31	17	9	1	16	5	0.862933	0.489182	0.276907	0.033418	0.414024	0.151044	0.371251	0.321358	0.678642
ENSMUSG00000075124	Olfr1182	1178	2	88446019	88449121	-1	67	34	58	36	47	58	1.48191	0.777376	1.41792	0.955901	0.966349	1.39217	1.16527	0.803016	0.196984
ENSMUSG00000049372	Olfr1183	912	2	88461342	88462253	1	208	175	174	138	254	158	5.94237	5.16822	5.49442	4.73304	6.74559	4.89858	5.49704	0.98333	0.0166699
ENSMUSG00000051424	Olfr1184	936	2	88486734	88487669	1	70	35	61	36	69	42	1.94856	1.00714	1.87682	1.20305	1.78548	1.26877	1.51497	0.867306	0.132694
ENSMUSG00000082882	Olfr1185-ps1	912	2	88499087	88499998	1	15	32	37	6	11	5	0.428536	0.945046	1.16835	0.205784	0.292132	0.155018	0.532479	0.487	0.513
ENSMUSG00000057735	Olfr1186	1090	2	88525501	88526590	1	56	13	27	15	33	15	1.33861	0.321229	0.713354	0.430448	0.733278	0.38911	0.654338	0.583824	0.416176
ENSMUSG00000068810	Olfr1187-ps1	321	2	88540124	88540510	-1	0	0	0	0	0	0	0	0	0	0	0	0	0	0	1
ENSMUSG00000068809	Olfr1188	968	2	88559451	88560418	1	4	1	2	6	1	5	0.107665	0.0278242	0.0595008	0.193879	0.0250211	0.14605	0.0933235	0.0278483	0.972152
ENSMUSG00000068808	Olfr1189	921	2	88591806	88592726	1	42	29	24	36	25	26	1.18818	0.848079	0.750446	1.22264	0.657448	0.798219	0.910835	0.722059	0.277941
ENSMUSG00000082885	Olfr475-ps1	932	2	88623305	88624236	1	2	2	3	1	2	1	0.055912	0.0577979	0.0926986	0.0335614	0.0519751	0.0303384	0.0537139	0.0086784	0.991322
ENSMUSG00000081948	Olfr1191-ps1	956	2	88642748	88643703	1	132	107	103	86	123	93	3.59755	3.01456	3.10275	2.81382	3.11622	2.75064	3.06592	0.957101	0.0428988
ENSMUSG00000081836	Olfr1192-ps1	930	2	88652154	88653083	1	200	331	118	126	229	144	5.60323	9.58612	3.65399	4.23783	5.96395	4.37812	5.57054	0.983681	0.0163187
ENSMUSG00000060827	Olfr1193	957	2	88677857	88678813	1	274	209	229	171	265	203	7.45985	5.8821	6.89114	5.58908	6.7068	5.9978	6.42113	0.986995	0.0130054
ENSMUSG00000075121	Olfr1195	927	2	88682804	88683730	-1	546	573	402	282	585	340	15.3463	16.6484	12.4886	9.51536	15.2847	10.3707	13.2757	0.995803	0.00419719
ENSMUSG00000075120	Olfr1196	945	2	88700383	88701327	-1	172	240	139	62	136	89	4.74229	6.84033	4.23595	2.05218	3.48569	2.66297	4.00323	0.972194	0.0278064
ENSMUSG00000075119	Olfr1197	945	2	88728653	88729597	-1	278	192	269	177	300	217	7.66486	5.47227	8.19763	5.85865	7.68902	6.49286	6.89588	0.988388	0.0116124
ENSMUSG00000075117	Olfr1198	927	2	88745960	88746886	-1	93	88	81	59	100	64	2.61393	2.55682	2.51636	1.9908	2.61277	1.95213	2.3738	0.935007	0.0649926
ENSMUSG00000089892	Olfr1199	933	2	88755741	88756673	-1	197	251	177	136	234	138	5.50143	7.24586	5.46336	4.55946	6.07457	4.18221	5.50448	0.983366	0.0166337
ENSMUSG00000075115	Olfr1200	1011	2	88767303	88768313	-1	282	301	156	160	183	172	7.26757	8.01887	4.44366	4.95022	4.38411	4.81045	5.64581	0.984028	0.0159715
ENSMUSG00000059023	Olfr1201	924	2	88794384	88795307	1	41	49	48	20	37	22	1.15612	1.42831	1.49602	0.677039	0.969864	0.673223	1.06676	0.776353	0.223647
ENSMUSG00000064084	Olfr1202	930	2	88817173	88818102	1	90	91	106	23	54	60	2.52145	2.63546	3.28239	0.773572	1.40635	1.82422	2.07391	0.9192	0.0807996
ENSMUSG00000057447	Olfr1205	924	2	88831119	88832042	1	215	201	169	136	213	125	6.06258	5.85898	5.26723	4.60387	5.58327	3.82513	5.20018	0.981776	0.0182239
ENSMUSG00000061798	Olfr1204	930	2	88851952	88852881	1	77	110	80	41	114	51	2.15724	3.18572	2.47728	1.37898	2.96895	1.55058	2.28646	0.930948	0.0690524
ENSMUSG00000062757	Olfr1206	924	2	88864607	88865530	1	304	229	250	170	397	152	8.57221	6.67515	7.79177	5.75483	10.4064	4.65136	7.30862	0.989408	0.0105917
ENSMUSG00000075114	Olfr1208	1075	2	88896574	88897648	-1	101	53	50	54	64	43	2.44796	1.3279	1.33946	1.57124	1.44196	1.13101	1.54325	0.871054	0.128946
ENSMUSG00000075113	Olfr1209	933	2	88909459	88910391	-1	140	125	61	115	124	105	3.90965	3.60849	1.88285	3.85542	3.219	3.18211	3.27626	0.961491	0.038509
ENSMUSG00000075112	Olfr1211	936	2	88929378	88930313	-1	266	123	206	181	215	144	7.40452	3.53938	6.3381	6.04865	5.56345	4.35006	5.54069	0.98354	0.0164598
ENSMUSG00000048226	Olfr1212	936	2	88958468	88959403	1	354	273	202	148	233	149	9.85414	7.85569	6.21503	4.94586	6.02922	4.5011	6.56684	0.987451	0.0125495
ENSMUSG00000089751	Olfr1213	1287	2	88972954	88980257	-1	318	108	282	182	258	131	6.43784	2.26018	6.31013	4.42332	4.85537	2.87807	4.52748	0.977217	0.0227831
ENSMUSG00000075110	Olfr1214	936	2	88987265	88988200	-1	137	105	99	39	80	65	3.81361	3.02142	3.04598	1.3033	2.07012	1.96357	2.53633	0.941618	0.0583816
ENSMUSG00000075108	Olfr1215	943	2	89001348	89002290	-1	63	22	44	43	47	38	1.74068	0.62836	1.34372	1.42631	1.20717	1.13941	1.24761	0.821839	0.178161
ENSMUSG00000075107	Olfr1216	936	2	89013127	89014062	-1	102	73	63	92	84	82	2.83933	2.10061	1.93835	3.07445	2.17363	2.47711	2.43391	0.937585	0.0624146
ENSMUSG00000075106	Olfr1217	1105	2	89022995	89024099	-1	58	71	42	77	47	52	1.36759	1.73059	1.0946	2.17964	1.03019	1.33061	1.45554	0.858863	0.141137
ENSMUSG00000075105	Olfr1218	936	2	89054489	89055424	-1	17	10	13	17	13	11	0.473221	0.287754	0.399977	0.568105	0.336394	0.332296	0.399625	0.353369	0.646631
ENSMUSG00000075104	Olfr1219	936	2	89074154	89075089	-1	75	71	57	53	68	53	2.08774	2.04306	1.75375	1.77115	1.7596	1.60106	1.83606	0.90185	0.0981496
ENSMUSG00000075103	Olfr1220	1026	2	89096938	89097963	-1	70	40	60	69	55	34	1.77763	1.05005	1.68411	2.10357	1.29836	0.937	1.47512	0.861735	0.138265
ENSMUSG00000075102	Olfr1221	936	2	89111575	89112510	-1	18	10	15	12	15	10	0.501058	0.287754	0.461512	0.401016	0.388147	0.302087	0.390262	0.342919	0.657081
ENSMUSG00000075101	Olfr1222	938	2	89124794	89125731	-1	178	187	144	167	166	100	4.94434	5.36953	4.42107	5.5689	4.28634	3.01443	4.60077	0.9778	0.0221997
ENSMUSG00000075100	Olfr1223	1531	2	89144086	89151336	-1	25	19	26	11	20	21	0.425457	0.334254	0.489064	0.224736	0.3164	0.38784	0.362959	0.311822	0.688178
ENSMUSG00000075099	Olfr1224-ps1	936	2	89156238	89157173	-1	333	237	234	224	267	200	9.26957	6.81978	7.19959	7.48562	6.90902	6.04174	7.28756	0.98936	0.0106402
ENSMUSG00000075098	Olfr1225	1027	2	89170219	89171245	-1	41	32	24	22	32	26	1.04017	0.839223	0.67299	0.670051	0.754676	0.715832	0.782157	0.662072	0.337928
ENSMUSG00000075097	Olfr1226	933	2	89193100	89194032	-1	853	501	612	433	600	398	23.8209	14.4628	18.8902	14.5165	15.5758	12.0617	16.5547	0.996991	0.00300894
ENSMUSG00000075096	Olfr1228	1094	2	89248682	89249775	-1	1164	1580	777	743	1227	627	27.7222	38.8989	20.4537	21.2436	27.1649	16.2053	25.2814	0.998386	0.00161355
ENSMUSG00000075095	Olfr1229	1885	2	89282139	89287954	-1	623	587	425	414	472	330	8.61129	8.38734	6.493	6.86981	6.06474	4.95006	6.89604	0.988388	0.011612
ENSMUSG00000075094	Olfr1230	918	2	89296351	89297268	-1	1	0	1	1	2	1	0.0283824	0	0.0313708	0.0340732	0.0527678	0.030801	0.0295659	0.00232869	0.997671
ENSMUSG00000075093	Olfr1231	942	2	89302649	89303590	-1	89	88	41	58	66	57	2.46167	2.51611	1.25343	1.9259	1.69697	1.71093	1.9275	0.909157	0.0908432
ENSMUSG00000075092	Olfr1232	936	2	89325243	89326178	-1	232	133	162	129	213	172	6.45808	3.82713	4.98433	4.31092	5.51169	5.1959	5.04801	0.980884	0.0191155
ENSMUSG00000075091	Olfr1233	1042	2	89339307	89340348	-1	47	16	29	41	35	37	1.17523	0.413571	0.80149	1.23076	0.813545	1.00402	0.906435	0.720263	0.279737
ENSMUSG00000075090	Olfr1234	1390	2	89362483	89364865	-1	92	86	46	57	79	79	1.7245	1.66641	0.953039	1.28267	1.37656	1.60702	1.43503	0.855759	0.144241
ENSMUSG00000084295	Olfr1235-ps1	292	2	89384897	89390234	-1	0	0	0	0	0	0	0	0	0	0	0	0	0	0	1
ENSMUSG00000075089	Olfr1238	949	2	89406130	89407078	-1	89	107	56	80	75	63	2.44352	3.03679	1.69938	2.63682	1.91415	1.87708	2.26796	0.930036	0.0699643
ENSMUSG00000075088	Olfr1239	918	2	89417494	89418411	-1	108	41	57	63	67	67	3.0653	1.20293	1.78813	2.14661	1.76772	2.06367	2.00573	0.914753	0.0852473
ENSMUSG00000075087	Olfr1240	1074	2	89439270	89440343	-1	342	167	199	276	345	259	8.29685	4.18803	5.33601	8.03823	7.7803	6.81873	6.74303	0.987967	0.0120327
ENSMUSG00000075086	Olfr1241	945	2	89482189	89483133	-1	224	133	175	161	205	110	6.176	3.79068	5.33303	5.32905	5.25416	3.29131	4.86237	0.979695	0.0203046
ENSMUSG00000075085	Olfr1242	1304	2	89493294	89498213	-1	196	210	154	121	159	158	3.91624	4.3375	3.40103	2.90244	2.95325	3.426	3.48941	0.965243	0.0347568
ENSMUSG00000075084	Olfr1243	1154	2	89527491	89531095	-1	90	110	69	35	86	69	2.03202	2.56735	1.72191	0.948676	1.80499	1.69064	1.79426	0.8982	0.1018
ENSMUSG00000075083	Olfr1245	1062	2	89574712	89575773	-1	4	3	7	3	1	0	0.0981356	0.0760842	0.18982	0.0883594	0.0228064	0	0.0792009	0.019819	0.980181
ENSMUSG00000075082	Olfr1246	1078	2	89590069	89591146	-1	92	111	80	54	71	71	2.22362	2.77333	2.13717	1.56686	1.59522	1.86229	2.02642	0.916142	0.0838577
ENSMUSG00000075081	Olfr1247	1776	2	89609156	89614022	-1	389	258	179	274	309	252	5.70687	3.91268	2.90254	4.82574	4.21402	4.01204	4.26232	0.97488	0.0251195
ENSMUSG00000075080	Olfr1248	1078	2	89617168	89618245	-1	0	0	0	1	1	0	0	0	0	0.029016	0.0224679	0	0.00858065	0.000131876	0.999868
ENSMUSG00000075079	Olfr1249	957	2	89629940	89630896	-1	17	12	8	8	10	7	0.462837	0.337728	0.240739	0.261477	0.253087	0.206821	0.293781	0.230211	0.769789
ENSMUSG00000075078	Olfr1250	1764	2	89656395	89661216	-1	183	98	111	163	156	123	2.70299	1.49632	1.81214	2.89031	2.14194	1.97158	2.16921	0.924831	0.0751694
ENSMUSG00000075077	Olfr1251	1040	2	89666901	89667940	-1	295	158	188	224	287	190	7.39061	4.09187	5.20586	6.73706	6.6839	5.16569	5.87916	0.985031	0.0149694
ENSMUSG00000075076	Olfr1252	1099	2	89721103	89722201	-1	378	193	234	198	250	217	8.9616	4.72996	6.13177	5.63538	5.50964	5.58303	6.0919	0.985857	0.0141433
ENSMUSG00000075075	Olfr1253	957	2	89751870	89752826	-1	101	51	45	52	59	45	2.7498	1.43534	1.35416	1.6996	1.49321	1.32956	1.67695	0.886741	0.113259
ENSMUSG00000075074	Olfr1254	1120	2	89788406	89793170	-1	258	168	178	156	161	152	6.00196	4.04007	4.57688	4.35675	3.48168	3.83737	4.38245	0.975985	0.0240146
ENSMUSG00000045148	Olfr1255	933	2	89816328	89817260	1	51	43	25	43	43	36	1.42423	1.24132	0.77166	1.44159	1.11627	1.09101	1.18101	0.806838	0.193162
ENSMUSG00000075073	Olfr1256	1146	2	89835023	89841133	-1	147	135	140	92	145	105	3.34214	3.17283	3.51812	2.51107	3.06454	2.59067	3.03323	0.956346	0.0436536
ENSMUSG00000075072	Olfr48	906	2	89844066	89844971	-1	195	129	272	107	195	98	5.60787	3.83495	8.64587	3.69412	5.213	3.05848	5.00905	0.980645	0.0193554
ENSMUSG00000049057	Olfr1257	1537	2	89878444	89881809	1	875	597	609	421	577	456	14.8329	10.4616	11.4107	8.5677	9.0925	8.38879	10.459	0.993951	0.006049
ENSMUSG00000049149	Olfr1258	1419	2	89927319	89930746	1	278	169	146	191	250	275	5.10451	3.20776	2.96305	4.21024	4.26716	5.47972	4.20541	0.974328	0.0256723
ENSMUSG00000068806	Olfr1259	930	2	89943184	89944113	-1	191	83	102	122	163	117	5.35108	2.40377	3.15853	4.1033	4.24508	3.55722	3.80316	0.969781	0.0302189
ENSMUSG00000042894	Olfr1260	1247	2	89974709	89978712	1	972	1032	676	627	891	559	20.3091	22.29	15.6116	15.7274	17.3058	12.6752	17.3199	0.997187	0.00281264
ENSMUSG00000061295	Olfr1261	1038	2	89991238	89994315	1	535	747	453	368	600	438	13.4291	19.383	12.5681	11.0894	14.0002	11.9312	13.7335	0.996013	0.00398664
ENSMUSG00000051313	Olfr1262	1294	2	90000145	90003322	1	516	497	401	265	437	317	10.3898	10.3447	8.92438	6.40571	8.17953	6.92681	8.52849	0.991691	0.00830855
ENSMUSG00000059112	Olfr1263	1029	2	90014891	90015919	1	408	572	295	196	341	223	10.3309	14.9719	8.25609	5.95795	8.02639	6.1277	8.94516	0.992288	0.00771156
ENSMUSG00000075069	Olfr1264	927	2	90021138	90022064	-1	568	585	370	448	737	325	15.9647	16.9971	11.4945	15.1166	19.2561	9.91315	14.7904	0.996436	0.00356385
ENSMUSG00000059910	Olfr1265	930	2	90036921	90037850	1	129	114	97	35	90	63	3.61408	3.30156	3.0037	1.17717	2.34391	1.91543	2.55931	0.942466	0.0575338
ENSMUSG00000075068	Olfr140	1415	2	90051414	90063594	-1	575	516	450	395	462	362	10.5877	9.8218	9.15849	8.73165	7.908	7.2337	8.90689	0.992237	0.00776333
ENSMUSG00000084336	Olfr1267-ps1	930	2	90085530	90086459	-1	0	0	0	0	0	1	0	0	0	0	0	0.0304036	0.00506727	3.67299e-05	0.999963
ENSMUSG00000082574	Olfr1268-ps1	924	2	90110468	90111391	-1	2	3	5	1	4	3	0.0563961	0.0874474	0.155835	0.033852	0.10485	0.0918031	0.088364	0.0248843	0.975116
ENSMUSG00000075067	Olfr1269	1018	2	90118600	90119617	-1	30	9	24	31	31	39	0.76783	0.238118	0.67894	0.952511	0.737556	1.08324	0.743033	0.640344	0.359656
ENSMUSG00000075066	Olfr32	1241	2	90138180	90142293	-1	165	50	100	87	173	106	3.4642	1.08517	2.32058	2.19282	3.37641	2.41514	2.47572	0.939284	0.0607162
ENSMUSG00000075065	Olfr1270	1018	2	90149019	90150036	-1	86	60	57	49	54	53	2.20111	1.58745	1.61248	1.50558	1.28478	1.4721	1.61058	0.879347	0.120653
ENSMUSG00000075064	Olfr1506	1084	2	90221567	90224471	-1	0	0	0	0	0	0	0	0	0	0	0	0	0	0	1
ENSMUSG00000075063	Olfr142	918	2	90252069	90252986	-1	26	11	41	20	39	44	0.737942	0.322736	1.2862	0.681464	1.02897	1.35525	0.902093	0.718476	0.281524
ENSMUSG00000075062	Olfr1271	918	2	90265511	90266428	-1	215	69	151	129	178	151	6.10221	2.02444	4.73699	4.39545	4.69633	4.65096	4.43439	0.976439	0.0235612
ENSMUSG00000075061	Olfr1272	927	2	90281647	90282573	-1	26	5	9	9	11	16	0.730777	0.145274	0.279596	0.303682	0.287405	0.488032	0.372461	0.322743	0.677257
ENSMUSG00000080809	Olfr1273-ps	925	2	90295935	90296859	-1	26	5	13	14	19	13	0.732357	0.145588	0.404734	0.473415	0.4975	0.397383	0.44183	0.398918	0.601082
ENSMUSG00000082980	Olfr1274-ps	1035	2	90400640	90401674	1	231	146	154	129	146	151	5.81518	3.79936	4.28497	3.89857	3.4166	4.1252	4.22331	0.974504	0.0254963
ENSMUSG00000074966	Olfr1275	1020	2	111230818	111231837	-1	139	84	111	82	153	71	3.55063	2.21808	3.13394	2.5146	3.63306	1.96819	2.83642	0.951314	0.0486862
ENSMUSG00000063844	Olfr1276	939	2	111257117	111258055	1	102	105	84	76	135	81	2.83026	3.01177	2.57621	2.53165	3.48217	2.43909	2.81186	0.950621	0.0493794
ENSMUSG00000074965	Olfr1277	962	2	111269427	111270388	-1	100	75	82	82	112	59	2.70842	2.09983	2.45475	2.66621	2.81984	1.73414	2.41387	0.936744	0.0632561
ENSMUSG00000068647	Olfr1278	942	2	111292270	111293211	1	247	175	196	154	226	92	6.83183	5.00363	5.99202	5.11359	5.81084	2.7615	5.25223	0.982066	0.0179345
ENSMUSG00000068646	Olfr1279	942	2	111306201	111307142	1	25	23	24	2	17	1	0.691481	0.657619	0.733716	0.0664102	0.437098	0.0300163	0.436057	0.392848	0.607152
ENSMUSG00000068645	Olfr1280	1003	2	111315438	111316440	1	301	320	268	158	420	209	7.8191	8.59304	7.69488	4.92733	10.1421	5.89187	7.51139	0.989856	0.0101438
ENSMUSG00000095156	Olfr1281	918	2	111328421	111329338	1	491	510	400	320	515	309	13.9357	14.9632	12.5483	10.9034	13.5877	9.51752	12.576	0.995442	0.00455793
ENSMUSG00000096554	Olfr1282	918	2	111335159	111336076	-1	0	3	0	0	2	0	0	0.088019	0	0	0.0527678	0	0.0234645	0.00138151	0.998618
ENSMUSG00000064266	Olfr1283	1026	2	111368591	111369616	1	81	93	51	47	103	47	2.05697	2.44137	1.4315	1.43287	2.43148	1.29527	1.84824	0.902876	0.097124
ENSMUSG00000050781	Olfr1284	1064	2	111378967	111380030	1	55	31	27	41	19	31	1.34683	0.784726	0.730786	1.20531	0.432507	0.823812	0.887328	0.712274	0.287726
ENSMUSG00000062280	Olfr1285	882	2	111408417	111409298	1	11	13	4	3	7	5	0.324949	0.396984	0.130605	0.106392	0.192225	0.160291	0.218574	0.142208	0.857792
ENSMUSG00000096703	Olfr1286	918	2	111420032	111420949	-1	73	69	39	24	33	27	2.07191	2.02444	1.22346	0.817757	0.870668	0.831628	1.30664	0.833722	0.166278
ENSMUSG00000095586	Olfr1287	918	2	111449142	111450059	1	0	3	2	0	6	2	0	0.088019	0.0627415	0	0.158303	0.0616021	0.0617776	0.0117205	0.988279
ENSMUSG00000044039	Olfr1288	939	2	111478786	111479724	1	53	36	37	49	52	47	1.47062	1.03261	1.13476	1.63225	1.34128	1.41527	1.3378	0.839517	0.160483
ENSMUSG00000061195	Olfr1289	1014	2	111483350	111484363	1	15	19	11	9	13	6	0.385429	0.504677	0.312408	0.277626	0.310518	0.16731	0.326328	0.268941	0.731059
ENSMUSG00000095809	Olfr1290	939	2	111489218	111490156	-1	167	65	96	113	196	101	4.63385	1.86443	2.94424	3.76417	5.05559	3.04133	3.5506	0.966212	0.0337882
ENSMUSG00000084268	Olfr1291-ps1	939	2	111499296	111500234	1	35	40	25	21	23	14	0.971167	1.14734	0.76673	0.699535	0.593258	0.421571	0.7666	0.653649	0.346351
ENSMUSG00000094074	Olfr1292-ps1	939	2	111508573	111509511	-1	0	0	0	0	0	0	0	0	0	0	0	0	0	0	1
ENSMUSG00000082883	Olfr1293-ps	939	2	111527304	111528242	1	34	33	23	15	23	13	0.943419	0.946555	0.705391	0.499668	0.593258	0.391459	0.679958	0.601259	0.398741
ENSMUSG00000094000	Olfr1294	942	2	111537349	111538290	-1	393	223	203	270	373	308	10.8701	6.37605	6.20602	8.96538	9.59046	9.24502	8.54217	0.991712	0.00828774
ENSMUSG00000074959	Olfr1295	1043	2	111564469	111565511	-1	120	73	74	136	186	143	2.9977	1.88511	2.04322	4.07859	4.31927	3.87668	3.20009	0.959989	0.0400112
ENSMUSG00000096690	Olfr1296-ps1	939	2	111593073	111594011	-1	0	0	0	0	0	0	0	0	0	0	0	0	0	0	1
ENSMUSG00000094858	Olfr1297	939	2	111621134	111622072	-1	210	158	129	161	206	154	5.827	4.53199	3.95632	5.3631	5.31353	4.63728	4.9382	0.980195	0.0198045
ENSMUSG00000096853	Olfr1298	939	2	111645057	111645995	-1	102	53	49	63	73	71	2.83026	1.52023	1.50279	2.09861	1.88295	2.13797	1.99547	0.91405	0.08595
ENSMUSG00000074957	Olfr1299	996	2	111661453	111665166	1	230	179	117	124	127	118	6.01672	4.84051	3.38294	3.8942	3.08834	3.34989	4.09543	0.973201	0.0267986
ENSMUSG00000081035	Olfr1300-ps1	934	2	111691520	111692453	1	16	8	9	16	11	19	0.446339	0.230696	0.2775	0.535832	0.285251	0.575195	0.391802	0.344646	0.655354
ENSMUSG00000057149	Olfr1301	939	2	111754251	111755189	1	1007	688	634	567	855	707	27.9419	19.7342	19.4443	18.8875	22.0537	21.2893	21.5585	0.997965	0.00203502
ENSMUSG00000044560	Olfr1302	948	2	111780313	111781260	1	93	49	33	34	51	62	2.55603	1.39215	1.00247	1.12183	1.303	1.84923	1.53745	0.870299	0.129701
ENSMUSG00000093804	Olfr1303	939	2	111813786	111814724	-1	28	36	21	31	23	21	0.776933	1.03261	0.644053	1.03265	0.593258	0.632356	0.785309	0.663745	0.336255
ENSMUSG00000083059	Olfr268-ps1	945	2	111844262	111851838	-1	0	0	0	0	0	0	0	0	0	0	0	0	0	0	1
ENSMUSG00000074955	Olfr1305	939	2	111872915	111873853	-1	81	67	68	76	86	74	2.24756	1.92179	2.0855	2.53165	2.21827	2.2283	2.20551	0.926813	0.0731866
ENSMUSG00000096566	Olfr1306	939	2	111911990	111912928	-1	28	15	25	28	49	19	0.776933	0.430252	0.76673	0.932714	1.2639	0.572132	0.790443	0.666445	0.333555
ENSMUSG00000094747	Olfr1307	939	2	111944516	111945454	-1	79	67	54	46	72	47	2.19206	1.92179	1.65614	1.53232	1.85716	1.41527	1.76246	0.895278	0.104722
ENSMUSG00000074952	Olfr1308	963	2	111960109	111961071	-1	135	40	84	61	65	79	3.65257	1.11875	2.51201	1.98134	1.63481	2.31958	2.20318	0.926688	0.0733118
ENSMUSG00000074951	Olfr1309	964	2	111983134	111984097	-1	61	58	67	23	49	39	1.64871	1.6205	2.00155	0.746288	1.23112	1.14392	1.39868	0.849993	0.150007
ENSMUSG00000074949	Olfr1310	1009	2	112008202	112009210	-1	66	73	37	36	32	24	1.70429	1.94863	1.05604	1.11601	0.76814	0.672556	1.21094	0.813805	0.186195
ENSMUSG00000074948	Olfr1311	943	2	112020914	112021856	-1	102	58	52	27	67	34	2.81825	1.65659	1.58803	0.895587	1.72086	1.01947	1.61646	0.880032	0.119968
ENSMUSG00000074947	Olfr1312	954	2	112042077	112043030	-1	112	64	90	114	149	87	3.05887	1.80688	2.71683	3.73777	3.78285	2.57857	2.94696	0.954249	0.0457513
ENSMUSG00000074946	Olfr1313	938	2	112071646	112072583	-1	25	23	22	13	25	20	0.69443	0.660424	0.675441	0.433507	0.645533	0.602886	0.618704	0.557958	0.442042
ENSMUSG00000074945	Olfr1314	939	2	112091761	112092699	-1	6	1	5	7	11	6	0.166486	0.0286835	0.153346	0.233178	0.283732	0.180673	0.17435	0.0949139	0.905086
ENSMUSG00000082430	Olfr1315-ps1	945	2	112110312	112111256	-1	13	16	13	7	12	8	0.358429	0.456022	0.396168	0.231698	0.307561	0.239368	0.331541	0.275105	0.724895
ENSMUSG00000074943	Olfr1316	945	2	112129871	112130815	-1	19	14	13	19	18	13	0.523857	0.399019	0.396168	0.628894	0.461341	0.388973	0.466376	0.42413	0.57587
ENSMUSG00000050776	Olfr1317	951	2	112141947	112142897	1	71	49	32	27	33	31	1.94522	1.38776	0.96903	0.888054	0.840455	0.921699	1.1587	0.801389	0.198611
ENSMUSG00000049758	Olfr1318	1110	2	112155898	112157007	1	93	75	29	60	89	50	2.18299	1.81985	0.75239	1.69077	1.942	1.27366	1.61028	0.879311	0.120689
ENSMUSG00000051392	Olfr1402	963	3	97410217	97411179	-1	9	8	2	1	7	8	0.243505	0.223749	0.0598097	0.032481	0.176057	0.234894	0.161749	0.0825363	0.917464
ENSMUSG00000043529	Olfr266	1027	3	106821556	106822582	-1	23	8	23	2	17	7	0.583511	0.209806	0.644949	0.0609138	0.400922	0.192724	0.348804	0.295384	0.704616
ENSMUSG00000050215	Olfr70	2352	4	43695000	43700807	-1	142	107	87	82	103	93	1.57305	1.2253	1.06525	1.09052	1.06067	1.11803	1.1888	0.808688	0.191312
ENSMUSG00000046450	Olfr71	1497	4	43705628	43710231	-1	129	100	86	108	129	91	2.24522	1.79919	1.65442	2.25662	2.08713	1.71881	1.96023	0.911566	0.0884337
ENSMUSG00000083417	Olfr269-ps1	302	4	43767476	43767777	-1	0	1	0	0	0	0	0	0.0891848	0	0	0	0	0.0148641	0.000483017	0.999517
ENSMUSG00000044801	Olfr159	960	4	43770050	43771009	-1	1	6	0	0	2	3	0.0271406	0.168336	0	0	0.0504592	0.0883605	0.0557161	0.00939121	0.990609
ENSMUSG00000081420	Olfr29-ps1	948	4	43781381	43782328	-1	1	2	1	0	1	2	0.0274842	0.0568224	0.030378	0	0.0255489	0.0596527	0.0333144	0.00304122	0.996959
ENSMUSG00000059448	Olfr156	1099	4	43820335	43821433	-1	38	18	30	33	32	31	0.900901	0.441136	0.786125	0.93923	0.705235	0.797576	0.761701	0.650938	0.349062
ENSMUSG00000059101	Olfr157	1766	4	43834752	43836517	-1	33	7	26	30	57	28	0.486872	0.106759	0.423985	0.531357	0.781746	0.448307	0.463171	0.420894	0.579106
ENSMUSG00000071000	Olfr155	1348	4	43851565	43855463	1	88	47	63	68	74	68	1.70092	0.939087	1.34592	1.57788	1.32961	1.42635	1.38663	0.848003	0.151997
ENSMUSG00000089717	Olfr275	960	4	52825399	52826358	1	15	2	3	3	10	14	0.40711	0.0561121	0.0899949	0.0977476	0.252296	0.412349	0.219268	0.142987	0.857013
ENSMUSG00000049648	Olfr273	1316	4	52855514	52858466	-1	113	47	68	89	77	86	2.23725	0.961922	1.48806	2.11539	1.41715	1.84778	1.67793	0.886845	0.113155
ENSMUSG00000051593	Olfr272	1310	4	52910833	52919172	-1	76	19	32	42	53	62	1.51159	0.390643	0.703472	1.00285	0.979909	1.33822	0.98778	0.750975	0.249025
ENSMUSG00000082216	Olfr271-ps1	952	4	52935430	52936381	-1	0	0	0	0	0	1	0	0	0	0	0	0.029701	0.00495017	3.46773e-05	0.999965
ENSMUSG00000070983	Olfr270	945	4	52970623	52971567	1	34	15	18	13	21	20	0.937429	0.427521	0.54854	0.430296	0.538231	0.59842	0.580073	0.527677	0.472323
ENSMUSG00000043385	Olfr267	944	4	58784779	58785722	-1	62	23	47	49	67	48	1.71124	0.656226	1.43382	1.6236	1.71903	1.43773	1.43027	0.855024	0.144976
ENSMUSG00000043698	Olfr62	949	4	118665519	118666467	1	126	33	76	45	70	49	3.45936	0.936581	2.3063	1.48321	1.78654	1.45995	1.90532	0.907465	0.0925352
ENSMUSG00000086521	Olfr1343-ps1	941	4	118672609	118682213	-1	0	0	0	0	0	0	0	0	0	0	0	0	0	0	1
ENSMUSG00000043383	Olfr1342	1002	4	118689462	118690463	-1	163	118	83	111	128	117	4.23849	3.17185	2.38549	3.46506	3.09402	3.30161	3.27609	0.961488	0.0385122
ENSMUSG00000046790	Olfr1341	939	4	118709409	118710347	1	109	133	51	60	71	57	3.02449	3.81491	1.56413	1.99867	1.83136	1.7164	2.32499	0.932787	0.0672131
ENSMUSG00000070821	Olfr1340	951	4	118726249	118727199	1	251	88	183	130	103	111	6.87677	2.4923	5.54164	4.27581	2.62324	3.30028	4.18501	0.974125	0.0258753
ENSMUSG00000070820	Olfr1339	948	4	118734531	118735478	1	66	22	48	36	31	31	1.81396	0.625046	1.45815	1.18782	0.792017	0.924616	1.1336	0.794981	0.205019
ENSMUSG00000095218	Olfr1338	942	4	118753595	118754536	-1	39	12	32	3	12	6	1.07871	0.343106	0.978288	0.0996153	0.30854	0.180098	0.49806	0.455192	0.544808
ENSMUSG00000061075	Olfr1337	948	4	118781636	118782583	-1	1	4	2	0	5	2	0.0274842	0.113645	0.060756	0	0.127745	0.0596527	0.0648804	0.0130117	0.986988
ENSMUSG00000066061	Olfr1335	1148	4	118808797	118809944	-1	1	1	0	1	3	2	0.022696	0.0234615	0	0.0272467	0.0632937	0.0492602	0.030993	0.00258818	0.997412
ENSMUSG00000073770	Olfr1333	1176	4	118829485	118836273	-1	20	17	19	17	26	23	0.443112	0.389349	0.46528	0.452166	0.535485	0.553004	0.473066	0.43083	0.56917
ENSMUSG00000083336	Olfr1332-ps1	954	4	118854092	118855045	1	0	0	0	0	0	0	0	0	0	0	0	0	0	0	1
ENSMUSG00000073769	Olfr1331	1174	4	118864658	118869736	1	32	13	16	8	19	20	0.710188	0.298245	0.392482	0.213146	0.391983	0.481693	0.414623	0.369858	0.630142
ENSMUSG00000073768	Olfr1330	948	4	118893085	118894032	1	44	19	19	24	44	33	1.2093	0.539813	0.577182	0.791879	1.12415	0.984269	0.8711	0.705234	0.294766
ENSMUSG00000096705	Olfr1329	942	4	118916524	118917465	-1	6	4	2	2	2	5	0.165956	0.114369	0.061143	0.0664102	0.0514234	0.150082	0.101564	0.0331069	0.966893
ENSMUSG00000096368	Olfr1328	944	4	118933897	118934840	-1	53	27	27	20	31	18	1.46283	0.770352	0.823682	0.662695	0.795373	0.539149	0.842348	0.692158	0.307842
ENSMUSG00000067047	Olfr719-ps	243	5	106906738	106906980	1	0	0	0	0	0	0	0	0	0	0	0	0	0	0	1
ENSMUSG00000090981	Olfr718-ps1	963	5	143137238	143138200	-1	149	73	96	115	128	105	4.03136	2.04171	2.87087	3.73532	3.21933	3.08298	3.16359	0.959235	0.040765
ENSMUSG00000068259	Olfr461	942	6	40544036	40544977	-1	37	20	24	23	21	19	1.02339	0.571843	0.733716	0.763718	0.539945	0.57031	0.700487	0.614562	0.385438
ENSMUSG00000045514	Olfr460	1061	6	40571357	40572417	1	71	42	50	59	41	40	1.74355	1.06618	1.35713	1.73937	0.935944	1.06599	1.31803	0.835876	0.164124
ENSMUSG00000045479	Olfr459	1109	6	41771258	41772366	-1	38	30	30	38	50	31	0.892778	0.728597	0.779036	1.07179	1.09199	0.790384	0.892429	0.714438	0.285562
ENSMUSG00000068574	Olfr458	942	6	42460076	42461017	-1	21	5	7	15	7	8	0.580844	0.142961	0.214001	0.498077	0.179982	0.24013	0.309332	0.248752	0.751248
ENSMUSG00000091983	Olfr457	1039	6	42471162	42472200	-1	37	7	21	17	25	26	0.927849	0.18146	0.582065	0.511787	0.582781	0.707564	0.582251	0.529449	0.470551
ENSMUSG00000090631	Olfr456	1052	6	42486163	42487214	-1	0	0	2	3	0	3	0	0	0.0547497	0.0891993	0	0.0806332	0.0374304	0.00393909	0.996061
ENSMUSG00000071494	Olfr455	954	6	42538067	42539020	-1	465	383	369	307	414	250	12.6998	10.813	11.139	10.0657	10.5107	7.40969	10.4397	0.993934	0.00606634
ENSMUSG00000095831	Olfr453	954	6	42744039	42744992	1	28	24	15	15	17	16	0.764717	0.67758	0.452804	0.491812	0.4316	0.47422	0.548789	0.501368	0.498632
ENSMUSG00000095236	Olfr38	954	6	42762054	42763007	1	10	10	8	5	12	8	0.273113	0.282325	0.241496	0.163937	0.304659	0.23711	0.25044	0.178833	0.821167
ENSMUSG00000094192	Olfr452	954	6	42790041	42790994	1	97	60	47	66	95	69	2.6492	1.69395	1.41879	2.16397	2.41188	2.04507	2.06381	0.918565	0.0814348
ENSMUSG00000054431	Olfr450	933	6	42817473	42818405	1	20	4	9	18	26	16	0.558521	0.115472	0.277798	0.603458	0.674952	0.484894	0.452516	0.410014	0.589986
ENSMUSG00000049168	Olfr449	1037	6	42837852	42838888	1	703	604	377	537	666	495	17.6631	15.6876	10.4696	16.1976	15.5552	13.4969	14.845	0.996456	0.00354408
ENSMUSG00000043119	Olfr448	933	6	42896453	42897385	1	95	36	55	56	54	52	2.65298	1.03925	1.69765	1.87742	1.40182	1.5759	1.7075	0.889913	0.110087
ENSMUSG00000045708	Olfr447	933	6	42911525	42912457	1	24	13	16	17	14	13	0.670225	0.375283	0.493863	0.569932	0.363436	0.393976	0.477786	0.435511	0.564489
ENSMUSG00000073111	Olfr446	927	6	42927233	42928159	1	91	19	91	57	47	56	2.55772	0.552041	2.82702	1.92332	1.228	1.70811	1.79937	0.898657	0.101343
ENSMUSG00000073110	Olfr444	1050	6	42955459	42956508	1	18	4	10	3	5	6	0.446657	0.102605	0.27427	0.0893692	0.115335	0.161573	0.198302	0.119884	0.880116
ENSMUSG00000091386	Olfr443-ps1	915	6	43094435	43095349	1	0	0	0	1	0	0	0	0	0	0.0341849	0	0	0.00569749	4.89565e-05	0.999951
ENSMUSG00000094669	Olfr441	933	6	43115744	43116676	1	27	11	16	13	16	11	0.754004	0.317548	0.493863	0.43583	0.415355	0.333364	0.458327	0.415972	0.584028
ENSMUSG00000094200	Olfr237-ps1	1000	6	43153262	43154261	1	113	27	101	55	57	84	2.94422	0.727213	2.90863	1.72036	1.38056	2.37513	2.00935	0.914999	0.0850012
ENSMUSG00000071481	Olfr437	1018	6	43167010	43168027	1	124	47	75	53	44	55	3.1737	1.24351	2.12169	1.62849	1.04685	1.52765	1.79031	0.897844	0.102156
ENSMUSG00000043605	Olfr13	1054	6	43173952	43175005	1	49	41	38	35	38	25	1.21129	1.04771	1.03827	1.03868	0.873221	0.670668	0.979973	0.748243	0.251757
ENSMUSG00000048693	Olfr435	942	6	43201646	43202587	1	20	13	20	12	10	10	0.553185	0.371698	0.61143	0.398461	0.257117	0.300163	0.415342	0.370641	0.629359
ENSMUSG00000059411	Olfr434	1056	6	43216883	43217938	1	33	21	12	27	28	31	0.814219	0.535615	0.327254	0.799753	0.642208	0.830053	0.658184	0.586502	0.413498
ENSMUSG00000061210	Olfr47	1059	6	43235578	43236636	1	67	40	38	53	53	67	1.64843	1.01733	1.03337	1.56544	1.21216	1.7889	1.37761	0.846487	0.153513
ENSMUSG00000053391	Olfr211	930	6	116493611	116494540	1	429	258	267	361	563	392	12.0189	7.47196	8.26792	12.1417	14.6625	11.9182	11.0802	0.994466	0.00553405
ENSMUSG00000053251	Olfr212	2672	6	116506516	116517965	1	659	512	424	429	504	425	6.42599	5.16097	4.5698	5.022	4.56852	4.49739	5.04078	0.98084	0.0191597
ENSMUSG00000081649	Olfr213	984	6	116540455	116541438	1	447	247	272	299	442	370	11.836	6.76082	7.96052	9.50456	10.8795	10.632	9.59556	0.993087	0.00691303
ENSMUSG00000051046	Olfr214	1008	6	116556405	116557412	1	213	136	117	106	172	141	5.50567	3.63393	3.34267	3.28928	4.13285	3.95518	3.9766	0.971891	0.0281092
ENSMUSG00000050654	Olfr215	1094	6	116581938	116583031	-1	78	64	64	50	59	36	1.85767	1.57565	1.68473	1.42958	1.30622	0.930451	1.46405	0.860123	0.139877
ENSMUSG00000090824	Olfr1344	1061	7	6439836	6440896	1	5	1	1	5	0	0	0.122785	0.0253853	0.0271427	0.147404	0	0	0.0537863	0.00870367	0.991296
ENSMUSG00000048620	Olfr1336	945	7	6460511	6461455	1	182	225	137	65	107	71	5.018	6.41281	4.175	2.15148	2.74242	2.12439	3.77068	0.969357	0.0306427
ENSMUSG00000054938	Olfr1346	1066	7	6474088	6475153	1	282	347	275	197	337	196	6.8926	8.76738	7.42922	5.78049	7.65692	5.19885	6.95424	0.988542	0.0114583
ENSMUSG00000096228	Olfr5	1044	7	6480216	6486813	-1	112	167	90	90	115	86	2.79517	4.30838	2.48262	2.69648	2.66796	2.3292	2.87997	0.952505	0.0474948
ENSMUSG00000034583	Olfr1347	964	7	6487913	6488876	-1	469	641	371	179	236	186	12.6761	17.9093	11.0832	5.80807	5.92948	5.45562	9.8103	0.993321	0.00667948
ENSMUSG00000093877	Olfr1348	957	7	6501286	6502325	-1	882	1210	733	507	699	497	24.0131	34.0542	22.0577	16.5711	17.6908	14.6843	21.5119	0.997959	0.00204149
ENSMUSG00000048067	Olfr1349	1054	7	6514396	6515449	-1	472	424	310	288	506	260	11.6679	10.8349	8.47011	8.54688	11.6276	6.97495	9.68705	0.993188	0.00681186
ENSMUSG00000056696	Olfr1350	927	7	6569993	6570919	1	102	82	40	37	51	63	2.86689	2.38249	1.24265	1.24847	1.33251	1.92163	1.83244	0.901542	0.0984575
ENSMUSG00000070460	Olfr291	1157	7	84853573	84857318	1	272	136	183	115	304	158	6.12529	3.16594	4.55497	3.109	6.36387	3.86129	4.53006	0.977238	0.0227622
ENSMUSG00000070459	Olfr290	948	7	84915781	84916728	1	146	56	122	118	145	107	4.01269	1.59103	3.70612	3.8934	3.7046	3.19142	3.34988	0.962858	0.0371418
ENSMUSG00000057540	Olfr310	1082	7	86268730	86269811	-1	5	6	5	3	3	3	0.120402	0.149356	0.133079	0.0867261	0.0671545	0.0783975	0.105853	0.0360041	0.963996
ENSMUSG00000054054	Olfr309	1383	7	86306185	86313509	-1	1235	956	696	924	995	821	23.2668	18.618	14.4929	20.898	17.4254	16.7853	18.5811	0.997466	0.00253356
ENSMUSG00000054498	Olfr308	1056	7	86320995	86322050	-1	132	86	73	95	122	99	3.25688	2.19347	1.9908	2.81394	2.79819	2.65082	2.61735	0.944522	0.0554779
ENSMUSG00000055610	Olfr307	1012	7	86335406	86336417	-1	25	21	16	13	26	22	0.643652	0.558903	0.45531	0.401808	0.622263	0.614682	0.549436	0.501929	0.498071
ENSMUSG00000092388	Olfr306-ps1	628	7	86353092	86353719	-1	0	0	0	0	0	0	0	0	0	0	0	0	0	0	1
ENSMUSG00000055571	Olfr305	960	7	86363376	86364335	-1	46	51	31	25	44	40	1.24847	1.43086	0.929947	0.814563	1.1101	1.17814	1.11868	0.791026	0.208974
ENSMUSG00000062426	Olfr304	1002	7	86385657	86386658	-1	4	3	1	0	6	2	0.104012	0.0806401	0.0287409	0	0.145032	0.0564378	0.0691439	0.0148937	0.985106
ENSMUSG00000039608	Olfr303	1040	7	86394496	86395535	-1	84	81	57	69	61	52	2.10444	2.09773	1.57837	2.07526	1.42062	1.41377	1.7817	0.897061	0.102939
ENSMUSG00000061549	Olfr301	1209	7	86403849	86413299	1	40	11	18	17	19	25	0.862035	0.245055	0.42876	0.439824	0.380635	0.584685	0.490166	0.447611	0.552389
ENSMUSG00000092401	Olfr300-ps1	906	7	86443021	86443926	1	14	7	10	7	8	6	0.402616	0.208098	0.317863	0.241672	0.213867	0.187254	0.261895	0.192304	0.807696
ENSMUSG00000020168	Olfr299	993	7	86465413	86466405	1	9	11	11	11	9	10	0.236148	0.29836	0.319015	0.346497	0.21952	0.284747	0.284048	0.218604	0.781396
ENSMUSG00000062878	Olfr298	999	7	86488551	86489549	-1	26	10	21	18	22	19	0.678108	0.269608	0.605371	0.56359	0.533382	0.53777	0.531305	0.485948	0.514052
ENSMUSG00000057067	Olfr297	933	7	86526759	86527691	1	248	127	161	249	236	252	6.92566	3.66623	4.96949	8.34783	6.12649	7.63707	6.2788	0.986522	0.013478
ENSMUSG00000092372	Olfr296-ps1	926	7	86561734	86562659	1	11	7	1	1	6	3	0.309509	0.203603	0.0310997	0.0337789	0.156936	0.0916048	0.137755	0.0607235	0.939276
ENSMUSG00000059319	Olfr295	1050	7	86583903	86586206	1	29	31	27	23	31	23	0.719615	0.795189	0.740529	0.685164	0.715078	0.619365	0.71249	0.622074	0.377926
ENSMUSG00000062042	Olfr294	1008	7	86615636	86616643	-1	3	1	2	2	1	0	0.0775447	0.02672	0.0571396	0.0620619	0.0240282	0	0.0412491	0.00488054	0.995119
ENSMUSG00000063394	Olfr293	1011	7	86663664	86664674	1	52	54	36	32	51	31	1.34012	1.4386	1.02546	0.990045	1.2218	0.866999	1.14717	0.798483	0.201517
ENSMUSG00000060688	Olfr292	1078	7	86688340	86695384	1	60	66	34	31	44	27	1.45019	1.64901	0.908297	0.899495	0.988588	0.708195	1.10063	0.78609	0.21391
ENSMUSG00000073998	Olfr520	951	7	99735145	99736095	1	14	4	18	7	13	8	0.383565	0.113286	0.545079	0.230236	0.331089	0.237858	0.306852	0.245798	0.754202
ENSMUSG00000073997	Olfr521	967	7	99767164	99768130	1	47	9	31	25	14	10	1.26638	0.250677	0.923215	0.808666	0.350657	0.292403	0.648666	0.579835	0.420165
ENSMUSG00000044814	Olfr543	1130	7	102476773	102477902	-1	15	24	14	12	11	12	0.345863	0.572045	0.356794	0.332169	0.235774	0.300269	0.357152	0.305102	0.694898
ENSMUSG00000043925	Olfr544	1181	7	102484114	102488307	-1	116	35	96	88	78	59	2.55917	0.798208	2.34093	2.33071	1.59965	1.41257	1.84021	0.902201	0.0977985
ENSMUSG00000044824	Olfr545	951	7	102493823	102494773	-1	40	23	28	32	21	23	1.0959	0.651396	0.847901	1.05251	0.534835	0.683842	0.811064	0.677001	0.322999
ENSMUSG00000073979	Olfr547	940	7	102534749	102535688	1	1	0	1	0	3	0	0.0277181	0	0.0306366	0	0.0772991	0	0.022609	0.00126953	0.99873
ENSMUSG00000073978	Olfr548-ps1	933	7	102541938	102542870	1	36	9	30	17	10	12	1.00534	0.259812	0.925992	0.569932	0.259597	0.36367	0.564057	0.514412	0.485588
ENSMUSG00000073977	Olfr549	951	7	102554286	102555236	1	199	48	129	110	85	127	5.4521	1.35943	3.9064	3.618	2.16481	3.77599	3.37946	0.963385	0.0366145
ENSMUSG00000073975	Olfr550	1038	7	102578469	102579506	1	122	134	73	119	96	79	3.06234	3.477	2.02532	3.58596	2.24004	2.15198	2.75711	0.949017	0.0509831
ENSMUSG00000073974	Olfr551	1079	7	102587741	102588819	-1	15	12	17	7	10	10	0.362211	0.299542	0.453728	0.202924	0.224471	0.262052	0.300821	0.238607	0.761393
ENSMUSG00000073973	Olfr552	954	7	102604356	102605309	1	178	53	100	100	78	82	4.86142	1.49632	3.0187	3.27874	1.98028	2.43038	2.84431	0.951533	0.0484668
ENSMUSG00000073972	Olfr553	981	7	102614007	102614987	-1	77	35	64	41	40	52	2.04509	0.960941	1.87879	1.30729	0.98758	1.4988	1.44641	0.857495	0.142505
ENSMUSG00000073971	Olfr554	954	7	102640248	102641201	1	47	20	26	21	20	35	1.28363	0.56465	0.784861	0.688536	0.507765	1.03736	0.811134	0.677036	0.322964
ENSMUSG00000073970	Olfr555	948	7	102658823	102659770	1	6	3	3	1	2	1	0.164905	0.0852336	0.0911341	0.032995	0.0510979	0.0298263	0.0758653	0.0181108	0.981889
ENSMUSG00000073969	Olfr556	1023	7	102669901	102670923	1	38	24	26	24	32	36	0.96783	0.631878	0.731923	0.733823	0.757627	0.995027	0.803018	0.672937	0.327063
ENSMUSG00000073967	Olfr557	1057	7	102698216	102699272	1	67	20	74	43	38	26	1.65155	0.509627	2.01616	1.27248	0.870743	0.695515	1.16934	0.804016	0.195984
ENSMUSG00000070423	Olfr558	2915	7	102702331	102712054	1	84	43	66	64	50	60	0.750813	0.397308	0.652038	0.686748	0.415444	0.581997	0.580725	0.528208	0.471792
ENSMUSG00000066273	Olfr33	957	7	102713455	102714411	-1	36	20	33	20	17	23	0.980126	0.56288	0.993047	0.653693	0.430247	0.679554	0.716591	0.624597	0.375403
ENSMUSG00000066272	Olfr559	1022	7	102723489	102724510	-1	23	5	10	7	17	11	0.586365	0.13177	0.281784	0.214241	0.402883	0.304334	0.32023	0.261711	0.738289
ENSMUSG00000043366	Olfr78	3496	7	102740721	102759471	-1	173	84	143	98	62	74	1.28934	0.647151	1.17797	0.87682	0.429538	0.598506	0.836553	0.689425	0.310575
ENSMUSG00000073966	Olfr561	1071	7	102774495	102775565	1	72	7	58	32	26	33	1.7516	0.176038	1.55958	0.93458	0.587984	0.87123	0.980167	0.748311	0.251689
ENSMUSG00000048469	Olfr564	951	7	102803480	102804430	1	0	0	0	0	0	0	0	0	0	0	0	0	0	0	1
ENSMUSG00000060888	Olfr566	951	7	102856321	102857271	-1	211	61	141	87	60	76	5.78087	1.72762	4.26979	2.86151	1.5281	2.25965	3.07126	0.957222	0.0427777
ENSMUSG00000073965	Olfr568	942	7	102877122	102878063	1	5	2	1	2	3	0	0.138296	0.0571843	0.0305715	0.0664102	0.077135	0	0.0615996	0.0116485	0.988352
ENSMUSG00000062142	Olfr569	945	7	102887207	102888151	-1	67	24	49	31	26	23	1.84729	0.684033	1.49325	1.02609	0.666381	0.688183	1.06754	0.776583	0.223417
ENSMUSG00000073964	Olfr570	1045	7	102900342	102901386	1	169	19	112	80	46	60	4.21368	0.489706	3.08652	2.39458	1.06616	1.62347	2.14569	0.9235	0.0765003
ENSMUSG00000043310	Olfr571	969	7	102908869	102909837	-1	82	52	73	100	84	54	2.20486	1.44536	2.16954	3.22799	2.0996	1.57572	2.12051	0.922034	0.0779662
ENSMUSG00000073963	Olfr572	957	7	102927630	102928586	1	39	15	32	28	21	15	1.0618	0.42216	0.962955	0.91517	0.531482	0.443187	0.722793	0.628371	0.371629
ENSMUSG00000052785	Olfr573-ps1	888	7	102941688	102942575	-1	0	0	0	0	0	0	0	0	0	0	0	0	0	0	1
ENSMUSG00000045824	Olfr574	1041	7	102948467	102949507	1	0	0	0	0	0	0	0	0	0	0	0	0	0	0	1
ENSMUSG00000066269	Olfr575	957	7	102954664	102955620	-1	50	17	56	19	12	19	1.36129	0.478448	1.68517	0.621009	0.303704	0.561371	0.835165	0.688766	0.311234
ENSMUSG00000073962	Olfr576	927	7	102965102	102975160	1	20	12	18	9	8	8	0.562136	0.348658	0.559192	0.303682	0.209022	0.244016	0.371118	0.321205	0.678795
ENSMUSG00000043354	Olfr577	939	7	102973052	102973990	-1	38	8	23	17	22	12	1.05441	0.229468	0.705391	0.56629	0.567464	0.361346	0.580728	0.528211	0.471789
ENSMUSG00000045792	Olfr578	942	7	102984221	102985162	-1	181	77	135	121	72	95	5.00632	2.2016	4.12715	4.01782	1.85124	2.85155	3.34261	0.962727	0.0372732
ENSMUSG00000073961	Olfr582	960	7	103041481	103042440	1	81	20	44	42	37	33	2.19839	0.561121	1.31993	1.36847	0.933495	0.971966	1.22556	0.817072	0.182928
ENSMUSG00000073960	Olfr583	960	7	103051300	103052259	1	2	0	4	0	0	0	0.0542813	0	0.119993	0	0	0	0.0290457	0.00223771	0.997762
ENSMUSG00000073959	Olfr584	964	7	103085516	103086479	1	60	18	50	29	27	31	1.62168	0.502913	1.49369	0.940972	0.678372	0.90927	1.02448	0.763262	0.236738
ENSMUSG00000078080	Olfr585	1030	7	103097720	103098749	1	7	3	5	1	1	2	0.177073	0.078448	0.139798	0.0303682	0.023515	0.0549036	0.0840176	0.0224143	0.977586
ENSMUSG00000066268	Olfr586	954	7	103121829	103122782	-1	63	10	54	21	27	28	1.72061	0.282325	1.6301	0.688536	0.685483	0.829885	0.972823	0.745702	0.254298
ENSMUSG00000080891	Olfr587-ps1	948	7	103134376	103135323	1	3	1	3	2	2	1	0.0824526	0.0284112	0.0911341	0.0659899	0.0510979	0.0298263	0.058152	0.0102964	0.989704
ENSMUSG00000084262	Olfr588-ps1	942	7	103143590	103144531	1	17	5	27	20	21	12	0.470207	0.142961	0.825431	0.664102	0.539945	0.360196	0.500474	0.457488	0.542512
ENSMUSG00000051362	Olfr589	954	7	103154792	103155745	-1	2	1	3	2	1	0	0.0546227	0.0282325	0.0905609	0.0655749	0.0253883	0	0.0440632	0.00564113	0.994359
ENSMUSG00000084356	Olfr590-ps1	853	7	103165898	103166750	1	0	0	0	0	0	0	0	0	0	0	0	0	0	0	1
ENSMUSG00000057461	Olfr591	945	7	103172691	103173635	-1	54	9	39	39	19	22	1.48886	0.256512	1.1885	1.29089	0.486971	0.658262	0.894999	0.71552	0.28448
[truncated: 753 more rows]
