# Supplementary material for: The Olfactory Transcriptomes of Mice
Source: PLoS Genet. 2014 Sep 4;10(9):e1004593. doi: 10.1371/journal.pgen.1004593 (PMC4154679; doi:10.1371/journal.pgen.1004593)
Supplement: Dataset S3 — Differential expression analysis between male and female samples. A dataset containing the results of the differential expression analysis between males and females for both the VNO and OM. Genes with an adjusted p-value (padj)<0.05 were considered significant. (XLSX) [file pgen.1004593.s014.xlsx]

## Sheet: VNO
ensemblID	gene	length	mean	meanMale	meanFemale	foldChange	log2FoldChange	pval	padj
ENSMUSG00000086503	Xist	17377	10265.8	2.52855	20529.1	8118.91	12.9871	0	0
ENSMUSG00000069045	Ddx3y	4640	636.23	1272.46	0	0	-Inf	4.08e-138	3.61e-134
ENSMUSG00000069049	Eif2s3y	4166	527.163	1054.33	0	0	-Inf	2.03e-127	1.2e-123
ENSMUSG00000068457	Uty	7687	454.276	908.551	0	0	-Inf	3.02e-119	1.34e-115
ENSMUSG00000056673	Kdm5d	5471	208.196	416.392	0	0	-Inf	1.38e-78	4.87e-75
ENSMUSG00000052212	Cd177	2712	678.022	170.388	1185.65	6.95855	2.79879	8.8e-37	2.6e-33
ENSMUSG00000037974	Muc5ac	9129	1866.42	114.805	3618.03	31.5146	4.97795	2.07e-32	5.24e-29
ENSMUSG00000072845	Tmprss11a	2657	64.5188	9.37364	119.664	12.766	3.67423	5.89e-21	1.3e-17
ENSMUSG00000041333	Mup4	922	1851.01	3556.03	145.98	0.0410515	-4.60642	7.12e-20	1.4e-16
ENSMUSG00000083563	Gm13340	1545	502.113	291.987	712.239	2.43929	1.28646	8.22e-16	1.46e-12
ENSMUSG00000068008	Bpifb3	1873	705.249	1199.67	210.826	0.175736	-2.50852	1.37e-15	2.2e-12
ENSMUSG00000083899	Gm12346	2257	3735.09	2605.55	4864.63	1.86702	0.900739	5.17e-15	7.62e-12
ENSMUSG00000037369	Kdm6a	8158	1470.39	1005.6	1935.19	1.92442	0.944423	1.44e-14	1.96e-11
ENSMUSG00000079522	Gm14744	800	1332.05	2475.7	188.407	0.0761027	-3.71591	6.27e-14	7.93e-11
ENSMUSG00000081603	Gm14681	411	115.753	23.7676	207.739	8.74042	3.1277	9.57e-14	1.13e-10
ENSMUSG00000005980	Dnase1	3083	228.574	363.515	93.6343	0.257581	-1.9569	1.31e-13	1.45e-10
ENSMUSG00000035861	Tmprss11bnl	4171	121.192	36.573	205.81	5.62738	2.49246	5.02e-13	5.23e-10
ENSMUSG00000021879	Dnahc12	11097	600.487	382.531	818.443	2.13955	1.09731	9.9e-13	9.73e-10
ENSMUSG00000035885	Cox8a	545	6675.81	8861.56	4490.07	0.506691	-0.980823	1.17e-12	1.09e-09
ENSMUSG00000040459	Arglu1	1711	1112.86	768.16	1457.57	1.89748	0.924085	6.95e-12	6.15e-09
ENSMUSG00000079521	Gm5938	1131	66.5549	126.625	6.48425	0.0512081	-4.28748	8.75e-11	7.37e-08
ENSMUSG00000072049	Vmn2r121	3062	4226.08	3074.73	5377.43	1.74891	0.806457	8.65e-10	6.96e-07
ENSMUSG00000078161	BC007180	5631	1125.82	817.225	1434.42	1.75524	0.811666	1.09e-09	8.39e-07
ENSMUSG00000029288	Ambn	1850	38.3848	1.81963	74.9501	41.1896	5.36421	1.43e-09	1.05e-06
ENSMUSG00000062329	Cytl1	974	89.643	152.992	26.2941	0.171866	-2.54064	1.07e-08	7.57e-06
ENSMUSG00000044894	Uqcrq	1831	2721.69	3471.93	1971.45	0.567827	-0.816477	1.21e-08	8.21e-06
ENSMUSG00000020010	Vnn3	1811	41.7771	12.6742	70.8799	5.59245	2.48348	1.36e-08	8.95e-06
ENSMUSG00000059040	Gm5506	1757	2677.02	3408.46	1945.59	0.570811	-0.808915	1.63e-08	1.03e-05
ENSMUSG00000053317	Sec61b	1271	3336.09	4209.26	2462.93	0.585122	-0.773191	3.21e-08	1.96e-05
ENSMUSG00000031765	Mt1	540	13749.3	17999.5	9499.16	0.527747	-0.922081	4.52e-08	2.66e-05
ENSMUSG00000079297	Gm2223	1359	1320.11	1013.94	1626.27	1.60391	0.681594	5.95e-08	3.39e-05
ENSMUSG00000066583	Abpa	1005	19.8922	38.5448	1.23957	0.0321593	-4.95862	6.15e-08	3.4e-05
ENSMUSG00000091523	AU040972	1042	1945.42	1510.2	2380.64	1.57637	0.656609	9.35e-08	5.01e-05
ENSMUSG00000035150	Eif2s3x	3812	1352.32	1045.45	1659.19	1.58706	0.666358	1.16e-07	6.04e-05
ENSMUSG00000096459	AC073563.5	351	13.1352	0.724678	25.5456	35.251	5.13959	1.25e-07	6.31e-05
ENSMUSG00000000787	Ddx3x	5277	12868.5	10369.9	15367.1	1.4819	0.567449	1.58e-07	7.78e-05
ENSMUSG00000044121	5430402E10Rik	798	880.544	1595.91	165.177	0.1035	-3.2723	1.72e-07	8.23e-05
ENSMUSG00000087174	5530601H04Rik	9005	504.626	369.227	640.025	1.73342	0.793621	2.14e-07	9.96e-05
ENSMUSG00000046516	Cox17	5773	1672.94	2113.62	1232.26	0.583006	-0.778416	2.4e-07	0.000108847
ENSMUSG00000028576	Ift74	2656	1190.5	912.015	1468.99	1.61071	0.687695	2.6e-07	0.000115088
ENSMUSG00000067684	Obp1a	757	2808.2	5191.62	424.775	0.0818193	-3.61141	5.74e-07	0.000247695
ENSMUSG00000041695	Kcnj2	5444	1439.07	1124.66	1753.47	1.55912	0.64073	7e-07	0.000295132
ENSMUSG00000095629	Vmn1r89	951	1724.95	1353.92	2095.98	1.54808	0.630482	7.53e-07	0.00029881
ENSMUSG00000023043	Krt18	1400	10091.8	12200.3	7983.37	0.65436	-0.611844	7.77e-07	0.00029881
ENSMUSG00000000983	Expi	1220	998377	1.21054e+06	786216	0.649477	-0.622649	7.28e-07	0.00029881
ENSMUSG00000038690	Atp5j2	1231	5716.43	6997.85	4435	0.633766	-0.657978	7.75e-07	0.00029881
ENSMUSG00000060680	Gm8894	456	3569.34	4415.08	2723.6	0.616886	-0.696924	8.44e-07	0.0003179
ENSMUSG00000091924	Vmn1r185	1144	344.771	241.936	447.606	1.8501	0.887604	9.51e-07	0.000350555
ENSMUSG00000025431	Crisp1	1416	16.1102	31.3019	0.918625	0.0293473	-5.09063	9.87e-07	0.000356613
ENSMUSG00000022523	Fgf12	3065	4585.76	3705.37	5466.16	1.4752	0.560909	1.13e-06	0.000398901
ENSMUSG00000021214	Akr1c18	1207	27.4616	7.54879	47.3743	6.27575	2.64979	1.33e-06	0.000451831
ENSMUSG00000058523	Mup5	925	747.123	1438.62	55.6219	0.0386632	-4.69289	1.3e-06	0.000451831
ENSMUSG00000050299	Gm9843	504	4927.5	6008.31	3846.7	0.640229	-0.643339	1.55e-06	0.000518772
ENSMUSG00000020458	Rtn4	6991	7151.37	5829.45	8473.28	1.45353	0.53956	1.67e-06	0.000539717
ENSMUSG00000026628	Atf3	1984	468.118	658.587	277.648	0.421582	-1.24612	1.68e-06	0.000539717
ENSMUSG00000028603	Scp2	3478	2393.62	1926.02	2861.23	1.48557	0.571014	2.09e-06	0.000648724
ENSMUSG00000024205	Rpl36-ps2	311	1134.91	1534.7	735.126	0.479003	-1.06189	2.06e-06	0.000648724
ENSMUSG00000047721	Bola2	1658	1134.38	1456.1	812.652	0.5581	-0.841404	2.15e-06	0.00065502
ENSMUSG00000059278	Lsmd1	890	702.257	902.764	501.75	0.555794	-0.847379	2.2e-06	0.000658668
ENSMUSG00000060126	Tpt1	2380	4470.43	5436.78	3504.09	0.644515	-0.633715	2.32e-06	0.000683464
ENSMUSG00000010406	Mrpl52	412	1310.53	1633.02	988.043	0.605041	-0.724894	3.02e-06	0.000869753
ENSMUSG00000048489	8430408G22Rik	1317	262.801	370.515	155.086	0.41857	-1.25646	3.05e-06	0.000869753
ENSMUSG00000046130	Vmn1r184	945	577.751	434.759	720.743	1.6578	0.72927	3.21e-06	0.000888303
ENSMUSG00000076258	mmu-mir-689-2	57	546.706	705.074	388.337	0.550775	-0.860465	3.2e-06	0.000888303
ENSMUSG00000044313	Mab21l3	3610	25.8826	7.61717	44.1481	5.79586	2.53502	3.31e-06	0.000888713
ENSMUSG00000063696	Gm8730	1075	2220.18	2744.56	1695.8	0.617877	-0.69461	3.27e-06	0.000888713
ENSMUSG00000031628	Casp3	1455	2100.27	1703.61	2496.93	1.46566	0.551554	3.89e-06	0.00102709
ENSMUSG00000020163	Uqcr11	641	2054.49	2515.86	1593.13	0.633233	-0.659192	4.84e-06	0.00126091
ENSMUSG00000042541	Shfm1	477	4860.74	6114.41	3607.07	0.589929	-0.761387	5.22e-06	0.00133847
ENSMUSG00000020024	Ccdc41	2986	778.872	602.862	954.881	1.58391	0.663492	5.34e-06	0.00135116
ENSMUSG00000035048	Anapc13	405	2407.1	2933.12	1881.08	0.641324	-0.640875	5.5e-06	0.00137056
ENSMUSG00000027160	Ccdc34	6558	655.03	503.029	807.031	1.60434	0.681983	6.6e-06	0.00162208
ENSMUSG00000024290	Rock1	6187	4562.67	3750.41	5374.93	1.43316	0.519198	7.01e-06	0.00169907
ENSMUSG00000015222	Mtap2	16449	2802.99	2291.44	3314.53	1.44648	0.53255	7.42e-06	0.00177568
ENSMUSG00000096449	AC154271.1	516	23.3777	6.46966	40.2857	6.22686	2.63851	7.64e-06	0.00180399
ENSMUSG00000020863	Luc7l3	7278	2260.23	1783.56	2736.9	1.53451	0.617778	8.93e-06	0.00205234
ENSMUSG00000081485	Gm12338	387	3526.61	4256.35	2796.87	0.657105	-0.605803	8.92e-06	0.00205234
ENSMUSG00000064246	Chi3l1	2804	1088.06	675.513	1500.61	2.22143	1.15149	1.07e-05	0.00242449
ENSMUSG00000054146	Krt15	1767	1082.46	859.842	1305.08	1.51782	0.601996	1.13e-05	0.0025053
ENSMUSG00000038894	Irs2	4024	681.383	843.714	519.052	0.615199	-0.700874	1.12e-05	0.0025053
ENSMUSG00000027702	Lrrc34	1891	230.269	160.156	300.381	1.87555	0.907316	1.38e-05	0.00301791
ENSMUSG00000044737	Klk14	1271	23.948	43.4508	4.44519	0.102304	-3.28907	1.43e-05	0.0030773
ENSMUSG00000025332	Kdm5c	7110	2420.46	1999.87	2841.06	1.42062	0.506523	1.47e-05	0.00313662
ENSMUSG00000083261	Gm7816	1194	364.688	268.39	460.987	1.7176	0.780397	1.5e-05	0.00315108
ENSMUSG00000059534	Uqcr10	584	1878.87	2281.78	1475.96	0.646845	-0.628508	1.6e-05	0.00333989
ENSMUSG00000029272	Sult1e1	1260	958.387	771.178	1145.6	1.48552	0.570964	1.88e-05	0.00386956
ENSMUSG00000027676	Ccdc39	7045	780.547	613.353	947.741	1.54518	0.627776	1.98e-05	0.00400564
ENSMUSG00000039552	Rsph4a	3650	1084.91	868.042	1301.79	1.49968	0.584655	2.01e-05	0.00400564
ENSMUSG00000019971	Cep290	8006	1140.7	914.933	1366.47	1.49352	0.578721	2.01e-05	0.00400564
ENSMUSG00000019689	1110001J03Rik	689	565.641	718.181	413.101	0.575204	-0.797854	2.07e-05	0.00407063
ENSMUSG00000051497	Kcnj16	3936	852.574	602.833	1102.31	1.82856	0.870706	2.23e-05	0.00432842
ENSMUSG00000022255	Mtdh	12096	2554.75	2104.36	3005.15	1.42806	0.514052	2.4e-05	0.00456645
ENSMUSG00000046721	Rpl14-ps1	710	11798.6	13973.7	9623.53	0.688691	-0.538072	2.37e-05	0.00456645
ENSMUSG00000086841	2410006H16Rik	462	881.98	1092.21	671.75	0.615037	-0.701255	2.62e-05	0.00492916
ENSMUSG00000027637	1110008F13Rik	2871	490.285	376.662	603.908	1.60331	0.681058	2.97e-05	0.00552926
ENSMUSG00000076576	Igkv6-32	347	6.63858	0	13.2772	Inf	Inf	3.44e-05	0.00633266
ENSMUSG00000037475	Thoc2	12666	2122.72	1749.77	2495.67	1.42628	0.512262	3.5e-05	0.00638997
ENSMUSG00000039630	Hnrnpu	5946	8108.3	6812.17	9404.42	1.38053	0.465224	3.63e-05	0.00651232
ENSMUSG00000049382	Krt8	1805	6806.51	7974.77	5638.24	0.70701	-0.500198	3.64e-05	0.00651232
ENSMUSG00000018102	Hist1h2bc	736	1485.4	1815.03	1155.77	0.636778	-0.651137	3.79e-05	0.00663866
ENSMUSG00000096842	AC113480.1	78	441.171	566.327	316.015	0.558009	-0.84164	3.76e-05	0.00663866
ENSMUSG00000031818	Cox4i1	679	5184.33	6129.57	4239.1	0.691582	-0.532028	3.86e-05	0.0067041
ENSMUSG00000003072	Atp5d	1928	1423.43	1722.35	1124.51	0.652892	-0.615084	3.97e-05	0.00681379
ENSMUSG00000064280	Ccdc146	4366	359.979	269.375	450.584	1.6727	0.742179	4.01e-05	0.00682857
ENSMUSG00000079451	Tmprss11g	2873	37.2844	12.367	62.2017	5.02966	2.33046	4.21e-05	0.00696123
ENSMUSG00000079184	Mphosph8	3586	1456.55	1193.06	1720.04	1.4417	0.527773	4.21e-05	0.00696123
ENSMUSG00000023235	Ccl25	2668	376.276	472.401	280.151	0.593037	-0.753807	4.18e-05	0.00696123
ENSMUSG00000017548	Suz12	4945	2156.71	1784.5	2528.92	1.41716	0.503	4.53e-05	0.00742147
ENSMUSG00000027447	Cst3	1266	5255.95	6200.38	4311.53	0.695365	-0.524158	4.85e-05	0.0078736
ENSMUSG00000066108	Muc5b	14963	3953.98	2328.42	5579.54	2.39628	1.2608	4.97e-05	0.0079948
ENSMUSG00000027706	Sec62	3966	6159.77	5183.67	7135.88	1.37661	0.461119	5.15e-05	0.00820533
ENSMUSG00000001025	S100a6	719	10394.6	12233.6	8555.68	0.69936	-0.515892	5.32e-05	0.00827602
ENSMUSG00000001270	Ckb	1478	9355.78	11066.1	7645.47	0.690891	-0.533469	5.33e-05	0.00827602
ENSMUSG00000056629	Fkbp2	663	1815.04	2164.95	1465.12	0.676743	-0.563321	5.3e-05	0.00827602
ENSMUSG00000004951	Hspb1	1031	558.524	700.087	416.96	0.595583	-0.747625	5.46e-05	0.00840505
ENSMUSG00000082319	Gm8822	2347	1292.84	1056.2	1529.48	1.4481	0.534163	5.52e-05	0.0084227
ENSMUSG00000081887	Gm12097	1414	106.75	66.7736	146.727	2.19738	1.13579	5.79e-05	0.00875465
ENSMUSG00000032310	Cyp1a2	1892	190.548	284.832	96.2633	0.337965	-1.56505	5.87e-05	0.00880117
ENSMUSG00000045690	Wdr89	2981	4160.17	5457.66	2862.69	0.524526	-0.930913	6.12e-05	0.00910516
ENSMUSG00000021693	Kif2a	7046	1843.58	1528.29	2158.87	1.4126	0.498355	6.46e-05	0.00952117
ENSMUSG00000031285	Dcx	12647	1517.58	1258.37	1776.8	1.41199	0.497726	6.54e-05	0.00956042
ENSMUSG00000046580	Gm7862	292	126.143	61.1627	191.124	3.12484	1.64378	6.8e-05	0.00987011
ENSMUSG00000046718	Bst2	764	1142.36	1385.15	899.563	0.649432	-0.622749	6.91e-05	0.00994515
ENSMUSG00000091896	Ube2d2	2483	1569.68	1298.29	1841.08	1.41808	0.503934	7.19e-05	0.0102609
ENSMUSG00000031347	Cetn2	1646	1046.02	785.246	1306.79	1.66417	0.734807	7.34e-05	0.0103969
ENSMUSG00000021709	Erbb2ip	6591	6321.18	5339.07	7303.29	1.36789	0.451957	7.44e-05	0.0104459
ENSMUSG00000015519	2310057J18Rik	1858	5555.18	7638.48	3471.88	0.454525	-1.13757	7.57e-05	0.0105484
ENSMUSG00000022698	Naa50	4648	3150.97	2642.12	3659.83	1.38519	0.47008	8e-05	0.0110665
ENSMUSG00000020949	Fkbp3	947	1004.5	824.655	1184.35	1.43617	0.522231	8.07e-05	0.0110716
ENSMUSG00000090326	Gm17384	2427	212.818	151.654	273.983	1.80663	0.853299	8.27e-05	0.0112617
ENSMUSG00000057092	Fxyd3	4770	2697.89	3202.35	2193.43	0.684945	-0.545941	8.58e-05	0.0115901
ENSMUSG00000058809	Gm12141	2165	1297.55	1067.26	1527.85	1.43155	0.517582	8.97e-05	0.0117545
ENSMUSG00000047735	Samd9l	5425	2260.71	1889.46	2631.96	1.39297	0.478163	8.91e-05	0.0117545
ENSMUSG00000030587	2200002D01Rik	1530	262.84	346.341	179.34	0.517812	-0.949499	8.85e-05	0.0117545
ENSMUSG00000051669	AU021092	1363	157.926	212.421	103.431	0.486916	-1.03826	8.92e-05	0.0117545
ENSMUSG00000027677	Ttc14	9776	1529.76	1262.55	1796.97	1.42328	0.50922	9.11e-05	0.0118609
ENSMUSG00000045036	Tmem232	2673	193.915	129.407	258.422	1.99698	0.997818	9.68e-05	0.0125009
ENSMUSG00000078143	Gm17344	1643	651.583	520.978	782.188	1.50138	0.586292	0.000100714	0.0129163
ENSMUSG00000003226	Ranbp2	9477	5671.85	4798.59	6545.11	1.36397	0.447808	0.000102045	0.0129928
ENSMUSG00000091006	Vmn2r69	2553	1965.25	1651.69	2278.82	1.37969	0.464341	0.000105976	0.0133969
ENSMUSG00000033849	B3galt2	5080	656.465	414.359	898.57	2.16858	1.11675	0.000108285	0.0135623
ENSMUSG00000053935	Atf7ip	2012	752.155	606.498	897.813	1.48032	0.565913	0.000108818	0.0135623
ENSMUSG00000031229	Atrx	15190	5363.23	4544.62	6181.84	1.36025	0.443877	0.000112645	0.0138444
ENSMUSG00000041881	Ndufa7	1701	1614.71	1930.84	1298.57	0.672544	-0.5723	0.000112304	0.0138444
ENSMUSG00000041685	Fcho2	5229	2240.97	1878.86	2603.08	1.38546	0.470361	0.000115921	0.0141487
ENSMUSG00000087590	2410004N09Rik	430	242.11	319.294	164.926	0.516534	-0.953065	0.000116802	0.0141586
ENSMUSG00000063015	Ccni	3303	6704.47	5702.95	7705.98	1.35123	0.434269	0.0001193	0.0143631
ENSMUSG00000038646	Fam103a1	1741	1463.44	1222.1	1704.78	1.39496	0.480225	0.000123863	0.0148116
ENSMUSG00000026765	Lypd6b	2604	112.31	74.3436	150.277	2.02138	1.01534	0.000132808	0.0157747
ENSMUSG00000045031	Cetn4	4032	212.244	116.289	308.199	2.65029	1.40615	0.000137856	0.0162652
ENSMUSG00000031592	Pcm1	8380	4611.08	3917.84	5304.32	1.35389	0.43711	0.0001472	0.0172526
ENSMUSG00000094483	Purb	8478	7545.24	6298.65	8791.83	1.39583	0.48112	0.000154082	0.0179404
ENSMUSG00000039782	Cpeb2	7122	999.304	779.111	1219.5	1.56524	0.646384	0.000155475	0.0179843
ENSMUSG00000030616	Sytl2	6374	159.763	111.056	208.47	1.87716	0.908548	0.00016471	0.0188077
ENSMUSG00000022450	Ndufa6	560	2400.76	2833.33	1968.18	0.694654	-0.525634	0.000164718	0.0188077
ENSMUSG00000069237	C78339	3827	1448.32	1213.03	1683.61	1.38794	0.472942	0.000167422	0.0189939
ENSMUSG00000032253	Phip	10729	3214.23	2663.72	3764.75	1.41334	0.499113	0.000169023	0.0190533
ENSMUSG00000054169	Ceacam10	1043	8.42818	1.0949	15.7615	14.3954	3.84753	0.00017021	0.0190656
ENSMUSG00000026915	Strbp	18487	3957.89	3369.47	4546.31	1.34926	0.432172	0.000172731	0.0192264
ENSMUSG00000095159	AC133939.1	1335	866.501	1075.08	657.917	0.611968	-0.708471	0.00019013	0.0210307
ENSMUSG00000024768	Lipf	1411	78.2878	9.07192	147.504	16.2594	4.0232	0.000191892	0.0210938
ENSMUSG00000040078	Gm9769	1504	1063.25	880.085	1246.42	1.41625	0.502074	0.000195295	0.0212835
ENSMUSG00000064368	mt-Nd6	519	14928.7	12788.8	17068.5	1.33464	0.416456	0.000196023	0.0212835
ENSMUSG00000093764	Vmn1r36	1029	270.756	207.729	333.783	1.60682	0.684206	0.000201773	0.0217743
ENSMUSG00000028719	Cmpk1	3420	3679.39	3130.32	4228.45	1.3508	0.433818	0.000203725	0.0218517
ENSMUSG00000091651	Vmn2r36	2561	545.456	415.697	675.214	1.62429	0.699812	0.000228238	0.0241878
ENSMUSG00000020857	Nme2	1171	760.445	924.596	596.294	0.644924	-0.632798	0.000227639	0.0241878
ENSMUSG00000038209	Itln1	1141	32.2056	14.7958	49.6155	3.35335	1.7456	0.000243274	0.0254361
ENSMUSG00000041261	Car8	3848	173.775	123.693	223.857	1.80978	0.855811	0.000244329	0.0254361
ENSMUSG00000025757	Hspa4l	11792	5693.98	4870.63	6517.33	1.33809	0.420172	0.000242594	0.0254361
ENSMUSG00000021775	Nr1d2	5001	2917.27	2480.5	3354.03	1.35216	0.435261	0.000247754	0.0256418
ENSMUSG00000066584	Abpb	1560	15.6106	28.2183	3.00286	0.106415	-3.23223	0.000254377	0.0261742
ENSMUSG00000037236	Matr3	4472	4513.51	3861.07	5165.95	1.33796	0.420033	0.000261339	0.0267351
ENSMUSG00000029379	Cxcl3	1009	9.1906	1.43887	16.9423	11.7748	3.55763	0.000271047	0.0274114
ENSMUSG00000021597	Ankrd32	5881	648.304	524.424	772.183	1.47244	0.55821	0.000270121	0.0274114
ENSMUSG00000061315	Naca	7034	2597.32	3038.43	2156.22	0.709649	-0.494821	0.00027434	0.0275867
ENSMUSG00000049124	Gm8186	386	616.216	753.294	479.139	0.636058	-0.65277	0.000282968	0.0282936
ENSMUSG00000095007	AC155333.3	347	10.1285	1.80909	18.4479	10.1973	3.35012	0.000293229	0.0286557
ENSMUSG00000052273	Dnahc3	12252	783.343	593.609	973.077	1.63926	0.713042	0.000294915	0.0286557
ENSMUSG00000078622	Ccdc47	6414	3139.94	2672.08	3607.79	1.35018	0.433151	0.00028882	0.0286557
ENSMUSG00000035851	Ythdc1	10352	3860.5	3302.61	4418.39	1.33785	0.419912	0.000296304	0.0286557
ENSMUSG00000031059	Ndufb11	908	1938.52	2269.04	1607.99	0.708665	-0.496824	0.000294948	0.0286557
ENSMUSG00000013418	B4galnt2	1722	1928.86	2259.64	1598.09	0.707233	-0.499742	0.000295187	0.0286557
ENSMUSG00000004341	Gpx6	1276	420.892	640.94	200.845	0.31336	-1.67411	0.000300977	0.0289494
ENSMUSG00000032374	Plod2	4179	1400.69	1132.82	1668.56	1.47292	0.558676	0.000304008	0.029026
ENSMUSG00000016921	Srsf6	3795	3614.06	3082.44	4145.68	1.34493	0.427534	0.000305053	0.029026
ENSMUSG00000070847	Vmn2r30	3688	2268.61	1926.22	2611.01	1.35551	0.438837	0.000322891	0.0300786
ENSMUSG00000003970	Rpl8	862	7842.3	9068.8	6615.8	0.729512	-0.454996	0.000322914	0.0300786
ENSMUSG00000020267	Hint1	872	3216.29	3746.62	2685.96	0.716904	-0.480149	0.000321182	0.0300786
ENSMUSG00000030717	Nupr1	2452	9878.25	12321.4	7435.1	0.60343	-0.728741	0.000322852	0.0300786
ENSMUSG00000006423	C330007P06Rik	7424	1042.08	867.104	1217.05	1.40359	0.489117	0.000327328	0.0303301
ENSMUSG00000037106	Fer1l6	8053	68.8365	41.1707	96.5022	2.34395	1.22894	0.000329823	0.0304022
ENSMUSG00000031245	Hmgn5	1934	1200.39	1002.89	1397.88	1.39385	0.479075	0.000332169	0.0304597
ENSMUSG00000031089	Slc6a14	3434	1038.58	864.739	1212.42	1.40207	0.487557	0.000336028	0.0305881
ENSMUSG00000046230	Vps13a	9656	1247.83	1042.44	1453.22	1.39406	0.47929	0.000337026	0.0305881
ENSMUSG00000027770	Dhx36	4389	1572.86	1325.59	1820.12	1.37307	0.457403	0.000343282	0.0309969
ENSMUSG00000033808	Tmem87a	7528	1643.26	1388.25	1898.28	1.3674	0.451431	0.000348792	0.0313346
ENSMUSG00000032883	Acsl3	3601	1770.15	1494.39	2045.91	1.36906	0.453182	0.000354178	0.031491
ENSMUSG00000021973	Efha1	2310	1564.12	1322.53	1805.71	1.36534	0.449265	0.000357258	0.031491
ENSMUSG00000012848	Rps5	1734	6047.48	7002.53	5092.44	0.727229	-0.459519	0.00035765	0.031491
ENSMUSG00000054325	Lce3a	545	7.73027	15.179	0.281553	0.0185488	-5.75253	0.00035561	0.031491
ENSMUSG00000094320	Gm13202	462	338.806	427.798	249.813	0.583951	-0.776081	0.000368923	0.0323228
ENSMUSG00000048191	Muc6	8650	99.1339	48.8775	149.39	3.05642	1.61184	0.00037616	0.0326468
ENSMUSG00000050625	Ccdc121	1819	182.815	133.177	232.453	1.74544	0.803593	0.000377081	0.0326468
ENSMUSG00000049760	2410015M20Rik	755	1886.85	2213.94	1559.76	0.704517	-0.505294	0.000378156	0.0326468
ENSMUSG00000021668	Polk	4289	572.263	463.253	681.273	1.47063	0.556433	0.000381679	0.0327806
ENSMUSG00000039219	Arid4b	13702	1529.3	1291.63	1766.96	1.368	0.452073	0.000383409	0.0327806
ENSMUSG00000034349	Smc4	5032	689.581	559.255	819.907	1.46607	0.551953	0.000385516	0.0327925
ENSMUSG00000028647	Mycbp	2934	1227.24	1028	1426.49	1.38764	0.472631	0.000387255	0.0327925
ENSMUSG00000053565	Eif3k	773	1761.67	2066.98	1456.36	0.704582	-0.505161	0.000390205	0.032885
ENSMUSG00000063253	Scoc	2062	595.594	466.52	724.667	1.55335	0.635381	0.000395813	0.033137
ENSMUSG00000057863	Rpl36	404	235.327	305.039	165.616	0.542936	-0.881147	0.000396939	0.033137
ENSMUSG00000021264	Yy1	2902	1317.68	1109.22	1526.13	1.37586	0.460333	0.000410092	0.0340742
ENSMUSG00000032745	Gpbp1	3905	2704.32	2308.74	3099.89	1.34267	0.425109	0.000414381	0.0341103
ENSMUSG00000003380	Rabac1	875	2473.03	2879.88	2066.17	0.717449	-0.479051	0.0004135	0.0341103
ENSMUSG00000037627	Rgs22	4654	456.416	363.351	549.481	1.51226	0.596708	0.000425222	0.0346801
ENSMUSG00000035860	Cdhr3	2953	1225.23	1026.99	1423.48	1.38606	0.470991	0.000423847	0.0346801
ENSMUSG00000026234	Ncl	8257	11866.5	10278.6	13454.3	1.30897	0.388434	0.000429874	0.0348987
ENSMUSG00000081051	Gm15427	604	4500.38	5212.5	3788.27	0.726766	-0.460436	0.000434659	0.035126
ENSMUSG00000026578	4930455F23Rik	1909	1467.91	1237.4	1698.42	1.37257	0.456881	0.00044125	0.0354966
ENSMUSG00000027744	Stoml3	2076	1102.87	1527.45	678.277	0.444057	-1.17118	0.000445666	0.0356896
ENSMUSG00000063273	Naa15	6090	1842.28	1567.57	2116.99	1.35049	0.433485	0.000469314	0.0372463
ENSMUSG00000010608	Rbm25	4244	2705.25	2318.03	3092.47	1.33409	0.41586	0.000468757	0.0372463
ENSMUSG00000094098	Vmn2r44	2586	1271.24	1069.6	1472.88	1.37703	0.461561	0.000472957	0.0373678
ENSMUSG00000020954	Strn3	4164	2314.32	1904.51	2724.12	1.43035	0.516371	0.00047566	0.0374143
ENSMUSG00000021816	Ppp3cb	6018	5061.66	4371.66	5751.66	1.31567	0.395797	0.000480048	0.0375924
ENSMUSG00000031354	Amelx	999	73.8752	0.719463	147.031	204.362	7.67498	0.000490369	0.0382315
ENSMUSG00000029372	Ppbp	1080	41.1613	21.6776	60.6449	2.79758	1.48418	0.000492783	0.0382512
ENSMUSG00000027351	Spred1	6784	1819.45	1548.78	2090.12	1.34953	0.43246	0.000495116	0.0382645
ENSMUSG00000026961	Lrrc26	1190	1241.9	1464.6	1019.19	0.695885	-0.52308	0.000498163	0.0383325
ENSMUSG00000029580	Actb	2679	34114.5	38994.3	29234.6	0.749716	-0.415584	0.000504771	0.0386729
ENSMUSG00000074445	Sprr2a3	682	18.7606	6.89771	30.6234	4.43965	2.15045	0.000514193	0.039225
ENSMUSG00000017485	Top2b	6355	5586.74	4818.53	6354.96	1.31886	0.399289	0.00051758	0.0392906
ENSMUSG00000015943	Bola1	1082	265.26	338.551	191.968	0.56703	-0.818502	0.000519494	0.0392906
ENSMUSG00000019054	Fis1	1714	2045.01	2386.12	1703.91	0.71409	-0.485823	0.000525204	0.0395534
ENSMUSG00000022982	Sod1	646	5708.8	6576.45	4841.15	0.736134	-0.44196	0.000528242	0.0396137
ENSMUSG00000059518	Znhit1	1860	602.951	729.607	476.295	0.65281	-0.615264	0.000531796	0.0397119
ENSMUSG00000027867	Spag17	8489	238.28	180.277	296.283	1.64349	0.71676	0.000535078	0.0397891
ENSMUSG00000057265	2900006K08Rik	2234	256.26	185.511	327.008	1.76275	0.817827	0.000546573	0.0401502
ENSMUSG00000038570	Fam154b	4767	866.307	705.107	1027.51	1.45724	0.543235	0.00054674	0.0401502
ENSMUSG00000063594	Gng8	920	1717.07	2034.05	1400.09	0.688323	-0.538841	0.000545187	0.0401502
ENSMUSG00000068885	Lce3f	610	5.92351	11.847	0	0	-Inf	0.00056026	0.0403724
ENSMUSG00000082321	Gm14253	1194	506.403	414.011	598.796	1.44633	0.532396	0.000561267	0.0403724
ENSMUSG00000071567	A830039N20Rik	1353	551.345	452.711	649.98	1.43575	0.521806	0.000552551	0.0403724
ENSMUSG00000020794	Ube2g1	4579	2204.09	1889.72	2518.46	1.33271	0.414365	0.00056231	0.0403724
ENSMUSG00000066324	Impad1	6543	4586.98	3964.66	5209.31	1.31394	0.393898	0.000559716	0.0403724
ENSMUSG00000021040	1810035L17Rik	3104	1847.61	2161.32	1533.89	0.709702	-0.494714	0.000563452	0.0403724
ENSMUSG00000050994	9130014G24Rik	6192	591.462	455.051	727.874	1.59954	0.677661	0.000568614	0.0405779
ENSMUSG00000027048	Abcb11	5146	37.6856	19.4248	55.9464	2.88015	1.52614	0.000583061	0.0414418
ENSMUSG00000047879	Usp14	5974	996.238	833.924	1158.55	1.38928	0.474335	0.000600345	0.0424997
ENSMUSG00000093930	Hmgcs1	3233	4856.41	4210.15	5502.67	1.307	0.386261	0.000604632	0.0426326
ENSMUSG00000030016	Zfml	6470	2908.62	2495.78	3321.45	1.33083	0.412325	0.00062486	0.043884
ENSMUSG00000028780	Sema3c	7140	446.48	346.719	546.241	1.57546	0.655771	0.000634545	0.0440399
ENSMUSG00000035597	Prpf39	4401	1037.96	870.836	1205.09	1.38383	0.468667	0.000629572	0.0440399
ENSMUSG00000072945	Ripply1	811	67.5919	93.5979	41.5859	0.444304	-1.17038	0.000633363	0.0440399
ENSMUSG00000005864	Cnga2	3095	315.325	458.501	172.15	0.375463	-1.41326	0.000648825	0.0448551
ENSMUSG00000090247	Bloc1s1	1288	825.599	984.557	666.641	0.677097	-0.562565	0.00065582	0.0451623
ENSMUSG00000045128	Rpl18a	1291	1958.68	2274.73	1642.64	0.722126	-0.469678	0.000660044	0.045277
ENSMUSG00000031174	Rpgr	7247	417.77	334.507	501.032	1.49782	0.582867	0.000667469	0.0456095
ENSMUSG00000058833	2810428I15Rik	1822	573.066	694.348	451.783	0.650658	-0.620028	0.000671077	0.0456797
ENSMUSG00000003346	Fam108a	1473	1039.51	1228.34	850.685	0.692546	-0.530018	0.000679544	0.0460788
ENSMUSG00000024087	Cyp1b1	5128	466.733	381.379	552.087	1.44761	0.533671	0.000688081	0.0464796
ENSMUSG00000037999	Arap2	8716	2937.83	2533.03	3342.63	1.31962	0.400117	0.000696329	0.0468579
ENSMUSG00000025326	Ube3a	5097	2768.66	2378.17	3159.15	1.32839	0.409684	0.000710977	0.0474825
ENSMUSG00000029684	Wasl	4923	2706.83	2332.72	3080.94	1.32075	0.401359	0.000710849	0.0474825
ENSMUSG00000030759	Far1	8055	4195.18	3627.66	4762.69	1.31288	0.392738	0.000716843	0.0475157
ENSMUSG00000001833	2007-09-01	2538	3929.7	3398.97	4460.44	1.31229	0.392089	0.00071457	0.0475157
ENSMUSG00000094198	AC074329.2	351	4.46192	0	8.92384	Inf	Inf	0.000729561	0.0480833
ENSMUSG00000046402	Rbp1	2628	2797.54	3238.35	2356.73	0.727756	-0.458474	0.00073084	0.0480833
ENSMUSG00000081113	Gm7308	447	315.207	247.406	383.007	1.54809	0.630491	0.000743011	0.048703
ENSMUSG00000058799	Nap1l1	4086	3091.47	2663.76	3519.18	1.32113	0.401775	0.000749041	0.0489171
ENSMUSG00000064288	Hist1h4k	312	75.7749	103.437	48.1133	0.465148	-1.10424	0.000758546	0.0493557
ENSMUSG00000091415	Akd1	5676	255.98	196.719	315.241	1.60249	0.680316	0.000770423	0.049402
ENSMUSG00000032293	Ireb2	5808	2345.13	2013.04	2677.23	1.32995	0.41137	0.000764998	0.049402
ENSMUSG00000004364	Cul3	4873	4802.61	4166.01	5439.21	1.30562	0.384731	0.000768304	0.049402
ENSMUSG00000018286	Psmb6	1872	1724.42	2005.26	1443.58	0.719898	-0.474136	0.000765841	0.049402
ENSMUSG00000044948	Wdr96	6355	763.926	501.549	1026.3	2.04627	1.033	0.00077442	0.049479
ENSMUSG00000031601	Cnot7	5821	1540.07	1309.24	1770.9	1.35262	0.435753	0.000780466	0.0496859
ENSMUSG00000031095	Cul4b	3873	1207.29	1021.79	1392.79	1.36309	0.446876	0.000784615	0.049771
ENSMUSG00000031226	2610029G23Rik	6098	506.378	415.965	596.792	1.43472	0.520767	0.000792043	0.0498846
ENSMUSG00000078572	1810043H04Rik	780	360.891	448.105	273.676	0.61074	-0.71137	0.00079185	0.0498846
ENSMUSG00000034127	Tspan8	1522	628.283	498.074	758.492	1.52285	0.606773	0.000796518	0.0499886
ENSMUSG00000002043	Trappc6a	1317	413.931	507.33	320.531	0.6318	-0.662461	0.000802445	0.0501826
ENSMUSG00000031246	Sh3bgrl	3298	15894.3	13893.8	17894.8	1.28797	0.365095	0.000806757	0.0502746
ENSMUSG00000096632	AC140385.3	287	9.19092	1.80909	16.5728	9.16084	3.19548	0.000813617	0.0505242
ENSMUSG00000058704	Memo1	1513	784.301	654.379	914.222	1.39708	0.482418	0.000822475	0.0506845
ENSMUSG00000024048	Myl12a	3201	2762.09	3168.83	2355.35	0.743288	-0.428006	0.000824093	0.0506845
ENSMUSG00000049422	Chchd10	939	1004.46	1187.22	821.71	0.69213	-0.530884	0.000824791	0.0506845
ENSMUSG00000033502	Cdc14a	11335	1474.37	1261.28	1687.46	1.33789	0.419959	0.000830092	0.0508338
ENSMUSG00000038388	Mpp6	2843	838.406	700.533	976.279	1.39362	0.478841	0.000837223	0.0510937
ENSMUSG00000039391	Ccdc81	2790	248.727	191.126	306.328	1.60276	0.680555	0.000844381	0.05119
ENSMUSG00000033307	Mif	554	846.533	1040.15	652.914	0.627711	-0.671828	0.000844585	0.05119
ENSMUSG00000016833	Mrps18c	1076	552.311	454.59	650.033	1.42993	0.515945	0.000862522	0.0517455
ENSMUSG00000031333	Abcb7	5905	1548.97	1322.18	1775.76	1.34306	0.425519	0.000862092	0.0517455
ENSMUSG00000014313	Cox6c	3567	14288.3	16760.1	11816.6	0.705045	-0.504213	0.000862111	0.0517455
ENSMUSG00000015757	Ppil4	6450	1218.14	1031.45	1404.83	1.36199	0.445716	0.000869524	0.0518143
ENSMUSG00000025245	Lztfl1	9249	1434.11	1221.22	1646.99	1.34864	0.431506	0.0008675	0.0518143
ENSMUSG00000078639	Gm12695	1904	298.692	225.136	372.248	1.65343	0.725463	0.000873847	0.0518971
ENSMUSG00000025451	Paip1	3456	1734.69	1488.93	1980.45	1.33012	0.411552	0.000882579	0.0520242
ENSMUSG00000030265	Kras	5347	2512.22	2167.6	2856.84	1.31797	0.398322	0.000883623	0.0520242
ENSMUSG00000019362	D8Ertd738e	659	689.402	821.969	556.836	0.677441	-0.561832	0.000884806	0.0520242
ENSMUSG00000027680	Fxr1	2323	1921.81	1649.03	2194.59	1.33084	0.412336	0.000895025	0.0524509
ENSMUSG00000083396	Gm15542	1194	1098.57	786.154	1410.99	1.7948	0.843822	0.000916931	0.0535572
ENSMUSG00000087008	Gm5530	985	428.978	351.083	506.873	1.44374	0.529811	0.000932463	0.0542853
ENSMUSG00000030619	Eed	2218	625.084	516.628	733.54	1.41986	0.505751	0.000944141	0.0547849
ENSMUSG00000025862	Stag2	8273	5185.52	4508.73	5862.31	1.30021	0.378749	0.000951542	0.0550339
ENSMUSG00000038344	Txlng	7541	270.18	211.874	328.486	1.55038	0.632624	0.00097291	0.0553211
ENSMUSG00000049230	Gm9833	1766	456.124	369.5	542.748	1.46887	0.554711	0.000981451	0.0553211
ENSMUSG00000068154	Insm1	3096	528.832	434.205	623.46	1.43586	0.521919	0.000973621	0.0553211
ENSMUSG00000000340	Dbt	3296	944.246	799.524	1088.97	1.36202	0.44575	0.000978118	0.0553211
ENSMUSG00000034724	Cnot6l	10313	2579.76	2229.99	2929.52	1.31369	0.393625	0.000967456	0.0553211
ENSMUSG00000031197	Vbp1	2132	2240.58	1937.08	2544.09	1.31336	0.393265	0.000981513	0.0553211
ENSMUSG00000002379	Ndufa11	2661	1319	1543.57	1094.42	0.709021	-0.4961	0.000974069	0.0553211
ENSMUSG00000081967	Gm14017	386	434.481	531.407	337.556	0.635212	-0.654691	0.000978806	0.0553211
ENSMUSG00000051469	Zfp191	6271	1363.6	1164.79	1562.41	1.34137	0.423706	0.000993871	0.055663
ENSMUSG00000070473	Cldn3	1263	2416.84	2882.6	1951.08	0.676848	-0.563096	0.000990822	0.055663
ENSMUSG00000076281	mmu-mir-2134-4	57	218.768	313.623	123.913	0.395102	-1.3397	0.0010043	0.0560696
ENSMUSG00000066820	Vmn2r28	2559	1689.68	1448.47	1930.89	1.33305	0.414736	0.00100897	0.0561534
ENSMUSG00000002416	Ndufb2	5628	1999.27	2340.66	1657.89	0.708299	-0.497569	0.00102982	0.0571343
ENSMUSG00000054641	Mmrn1	5868	310.687	235.542	385.832	1.63806	0.711988	0.00103686	0.0572543
ENSMUSG00000020152	Actr2	5204	6302.39	5501	7103.77	1.29136	0.368893	0.00103846	0.0572543
ENSMUSG00000051451	Crebzf	4989	767.581	641.464	893.697	1.39322	0.478418	0.00104199	0.0572706
ENSMUSG00000023904	Hcfc1r1	958	1537.78	1797.26	1278.3	0.71125	-0.491572	0.00104588	0.0573064
ENSMUSG00000086284	2900093L17Rik	415	14.3504	4.67106	24.0297	5.14437	2.363	0.00105376	0.0573831
ENSMUSG00000022174	Dad1	3916	1773.73	2055.1	1492.36	0.726175	-0.461611	0.00105261	0.0573831
ENSMUSG00000082925	Gm13135	3121	250.209	193.127	307.292	1.59114	0.67006	0.00106703	0.057399
ENSMUSG00000095914	Vmn2r48	2568	979	815.871	1142.13	1.39989	0.485312	0.00106328	0.057399
ENSMUSG00000004980	Hnrnpa2b1	4086	16938.4	14823.9	19052.9	1.28529	0.362094	0.00106542	0.057399
ENSMUSG00000063856	Gpx1	1041	2409.26	2781.9	2036.61	0.732091	-0.449905	0.0010617	0.057399
ENSMUSG00000034297	Med13	10840	4103.37	3518.99	4687.74	1.33213	0.413731	0.00110214	0.0589297
ENSMUSG00000082895	Rpsa-ps9	885	264.442	332.653	196.231	0.589895	-0.761469	0.00110189	0.0589297
ENSMUSG00000090100	Ttbk2	11406	1961.95	1677.34	2246.56	1.33936	0.421547	0.00111783	0.0595885
ENSMUSG00000033715	Akr1c14	2973	270.855	213.628	328.081	1.53575	0.618948	0.0011224	0.0596524
ENSMUSG00000066551	Hmgb1	4944	1508.71	1293.48	1723.95	1.33281	0.414467	0.0011323	0.0599983
ENSMUSG00000082127	Gm13577	213	128.417	86.8235	170.01	1.95812	0.969467	0.0011571	0.0611295
ENSMUSG00000007850	Hnrnph1	5842	5496.49	4792.31	6200.67	1.29388	0.371702	0.00117288	0.0614133
ENSMUSG00000056749	Nfil3	2026	849.686	992.067	707.306	0.712961	-0.488104	0.00117098	0.0614133
ENSMUSG00000073599	Ecscr	1680	661.193	788.666	533.721	0.676739	-0.563329	0.00116797	0.0614133
ENSMUSG00000042845	Wfdc12	775	100.427	68.1391	132.715	1.9477	0.961773	0.00120878	0.0623145
ENSMUSG00000090546	Cdr1	2313	238.459	184.932	291.986	1.57888	0.658903	0.00121574	0.0623145
ENSMUSG00000083283	Gm15361	444	433.676	352.112	515.24	1.46328	0.549209	0.00122441	0.0623145
ENSMUSG00000038836	Agbl3	11075	435.113	355.28	514.946	1.44941	0.535465	0.00122394	0.0623145
ENSMUSG00000004591	Pkn2	7420	2473.35	2140.36	2806.35	1.31116	0.390843	0.0012053	0.0623145
ENSMUSG00000008859	Rala	2684	2346.79	2030.88	2662.7	1.3111	0.390781	0.00122531	0.0623145
ENSMUSG00000085438	1700020I14Rik	8306	10488.2	9183.53	11792.9	1.28413	0.360792	0.00120104	0.0623145
ENSMUSG00000020432	Tcn2	2178	2415.07	2770.12	2060.02	0.743658	-0.427288	0.00121932	0.0623145
ENSMUSG00000016427	Ndufa1	419	2020.75	2335.49	1706.02	0.730477	-0.45309	0.00120483	0.0623145
ENSMUSG00000022193	Psmb5	871	978.73	1148.32	809.14	0.704629	-0.505064	0.00119711	0.0623145
ENSMUSG00000035623	Rsf1	12635	1848.77	1592.79	2104.74	1.32142	0.402086	0.00128043	0.064746
ENSMUSG00000037458	Azin1	6231	4692.06	4088.91	5295.21	1.29502	0.372972	0.00127736	0.064746
ENSMUSG00000067679	Obp1b	797	892.893	1546.58	239.205	0.154667	-2.69276	0.00128984	0.0650358
ENSMUSG00000060438	Rps10-ps1	498	890.956	1049.81	732.103	0.697367	-0.520009	0.00130328	0.065527
ENSMUSG00000039735	Fnbp1l	5408	3124.66	2714.29	3535.02	1.30237	0.381145	0.00131789	0.0660735
ENSMUSG00000029840	Mtpn	3960	7745.88	6790.98	8700.78	1.28123	0.357525	0.00132363	0.0661738
ENSMUSG00000022911	Arl13b	5087	935.553	797.099	1074.01	1.3474	0.430175	0.00133496	0.0665523
ENSMUSG00000046168	Kcnrg	856	353.883	283.012	424.754	1.50083	0.585763	0.00135543	0.0671485
ENSMUSG00000042133	Ppig	8122	2365.77	2048.11	2683.42	1.31019	0.389779	0.00135726	0.0671485
ENSMUSG00000064281	Rpl19-ps1	591	115.786	159.256	72.3146	0.454076	-1.13899	0.0013583	0.0671485
ENSMUSG00000000568	Hnrnpd	4863	2148.46	1860.97	2435.94	1.30896	0.388426	0.00136674	0.0673776
ENSMUSG00000004610	Etfb	1139	1002.5	1171.29	833.705	0.711782	-0.490492	0.0013858	0.0681276
ENSMUSG00000060981	Hist1h4h	476	264.421	370.46	158.383	0.427531	-1.2259	0.00139017	0.0681529
ENSMUSG00000028333	Anp32b	1716	2836.29	2461.16	3211.42	1.30484	0.383872	0.00139858	0.068376
ENSMUSG00000055839	Tceb2	508	2345.59	2713.69	1977.5	0.728712	-0.45658	0.00140767	0.0686305
ENSMUSG00000040048	Ndufb10	1217	2022.88	2332.45	1713.31	0.734553	-0.445061	0.00141997	0.0690403
ENSMUSG00000079070	Gm3985	2515	495.506	407.276	583.735	1.43327	0.519306	0.00143385	0.0693341
ENSMUSG00000032350	Gclc	3423	5531.15	4835.18	6227.12	1.28788	0.364994	0.00143118	0.0693341
ENSMUSG00000049775	Tmsb4x	1371	30139.9	34172.6	26107.1	0.763976	-0.388401	0.00146804	0.0707938
ENSMUSG00000070544	Top1	10426	3568.24	3106.21	4030.27	1.29748	0.375717	0.00147872	0.0711149
ENSMUSG00000049122	Frmd3	6065	3097.39	2706.46	3488.32	1.28889	0.366127	0.00148376	0.0711643
ENSMUSG00000041144	Dnahc7b	12318	158.46	117.731	199.188	1.6919	0.758641	0.0014879	0.07117
ENSMUSG00000050549	5730508B09Rik	1603	1209.96	966.651	1453.26	1.5034	0.588228	0.00151613	0.0723245
ENSMUSG00000067833	2900097C17Rik	339	164.595	212.003	117.186	0.552758	-0.855279	0.00153401	0.0729807
ENSMUSG00000062949	Atp11c	7312	651.265	548.144	754.385	1.37625	0.460746	0.0015581	0.0737304
ENSMUSG00000029142	Mrpl33	7473	2406.65	2768.11	2045.2	0.738845	-0.436657	0.00155661	0.0737304
ENSMUSG00000029203	Ube2k	5173	4222.96	3703.16	4742.76	1.28073	0.356971	0.00159507	0.0751985
ENSMUSG00000034868	Myl12b	1711	3308.27	3778.65	2837.89	0.751033	-0.413052	0.00159762	0.0751985
ENSMUSG00000037325	Bbs7	3957	692.229	585.085	799.373	1.36625	0.450223	0.0016107	0.0756133
ENSMUSG00000051428	Gm5644	491	1035.21	1211.9	858.515	0.708406	-0.497352	0.00162102	0.0758964
ENSMUSG00000014907	Naf1	2990	466.882	383.857	549.907	1.43258	0.518617	0.00164149	0.0765697
ENSMUSG00000024750	Zfand5	6193	2117.69	1841.92	2393.46	1.29944	0.377893	0.00164405	0.0765697
ENSMUSG00000078578	Ube2d3	2675	5135.25	4509.74	5760.76	1.2774	0.353216	0.00166079	0.0769443
ENSMUSG00000057411	Fam173a	800	595.822	709.514	482.13	0.679521	-0.557409	0.00165654	0.0769443
ENSMUSG00000035764	Fbxo45	4179	1943.32	1687.84	2198.79	1.30272	0.381531	0.00167393	0.0773505
ENSMUSG00000020038	Cry1	3014	459.209	377.043	541.374	1.43584	0.521894	0.0016854	0.077414
ENSMUSG00000055531	Cpsf6	10510	3177.14	2756.08	3598.2	1.30555	0.384659	0.00168636	0.077414
ENSMUSG00000022283	Pabpc1	5768	6019.35	5224.02	6814.69	1.30449	0.383487	0.00168843	0.077414
ENSMUSG00000018569	Cldn7	1948	3495.78	4005.6	2985.95	0.745446	-0.423825	0.00169405	0.0774708
ENSMUSG00000089774	Slc5a3	10913	588.602	494.378	682.825	1.38118	0.465901	0.0017315	0.0785642
ENSMUSG00000028518	Prkaa2	7969	1405.61	1205.37	1605.85	1.33224	0.413859	0.00173571	0.0785642
ENSMUSG00000017831	Rab5a	2357	2716.42	2375.21	3057.64	1.28732	0.364365	0.00173537	0.0785642
ENSMUSG00000039568	Fam100a	5538	524.825	617.955	431.695	0.698587	-0.517488	0.00172467	0.0785642
ENSMUSG00000037738	Nek5	2404	305.939	244.011	367.866	1.50758	0.592238	0.00174524	0.0785936
ENSMUSG00000081094	Rpl19-ps11	718	4495.62	5127.89	3863.34	0.753397	-0.408518	0.00174384	0.0785936
ENSMUSG00000029229	Chic2	6712	886.441	756.326	1016.56	1.34407	0.426608	0.00178279	0.0790153
ENSMUSG00000034647	Ankrd12	11508	2263.85	1965.14	2562.56	1.30401	0.38296	0.00179032	0.0790153
ENSMUSG00000019777	Hdac2	4474	2419.34	2108.7	2729.98	1.29462	0.372534	0.00177064	0.0790153
ENSMUSG00000036371	Serbp1	6685	6500.62	5723.91	7277.34	1.27139	0.34641	0.00176469	0.0790153
ENSMUSG00000089847	Fxc1	4087	657.887	777.601	538.173	0.692094	-0.53096	0.00177276	0.0790153
ENSMUSG00000038803	Ost4	1272	3559	4269.85	2848.15	0.667037	-0.58416	0.00178476	0.0790153
ENSMUSG00000008348	Ubc	2893	317.753	382.245	253.261	0.662564	-0.593869	0.00176211	0.0790153
ENSMUSG00000056883	Olfr533	1052	26.4494	42.8928	10.006	0.233279	-2.09987	0.00178852	0.0790153
ENSMUSG00000028063	Lmna	4252	1273.76	1465.76	1081.76	0.738016	-0.438276	0.0018069	0.0795487
ENSMUSG00000040268	Plekha1	8527	2919.11	2545.57	3292.65	1.29348	0.37126	0.00181992	0.0797249
ENSMUSG00000059895	Ptp4a3	4619	3988.09	4516.03	3460.15	0.766194	-0.384218	0.00181834	0.0797249
ENSMUSG00000001768	Rin2	5399	2002.87	1741.76	2263.97	1.29982	0.37831	0.00185824	0.0810026
ENSMUSG00000028484	Psip1	5082	5998.4	5287.66	6709.14	1.26883	0.343499	0.00185792	0.0810026
ENSMUSG00000067189	Gm7335	409	68.008	44.122	91.8941	2.08273	1.05848	0.00187928	0.0814772
ENSMUSG00000030208	Emp1	3046	886.743	712.704	1060.78	1.48839	0.573752	0.00188408	0.0814772
ENSMUSG00000032475	Nck1	4526	792.874	671.165	914.583	1.36268	0.446447	0.00188754	0.0814772
ENSMUSG00000021950	Anxa8	1880	1266.42	1087.66	1445.18	1.3287	0.410021	0.00188072	0.0814772
ENSMUSG00000025907	Rb1cc1	14690	2500.11	2176.48	2823.73	1.29739	0.375609	0.00190784	0.0819536
ENSMUSG00000049960	Mrps16	566	474.794	571.024	378.565	0.662959	-0.593009	0.00190359	0.0819536
ENSMUSG00000081888	Gm14045	682	236.574	187.414	285.735	1.52462	0.608452	0.00191692	0.0821443
ENSMUSG00000075705	Sepx1	1258	611.434	723.902	498.966	0.689273	-0.536853	0.00192818	0.0824272
ENSMUSG00000029359	Tesc	1591	3024.89	3644.55	2405.23	0.659954	-0.599563	0.00193896	0.0826884
ENSMUSG00000008036	Ap2s1	1333	1306.53	1513.59	1099.48	0.726408	-0.461148	0.00194627	0.0828007
ENSMUSG00000043019	Edem3	6604	5375.13	4714.8	6035.46	1.28011	0.356266	0.00195587	0.0830094
ENSMUSG00000090966	Vmn2r116	2571	1134.94	976.91	1292.97	1.32353	0.404392	0.00198511	0.083982
ENSMUSG00000053012	Krcc1	1748	2549.62	2226.4	2872.84	1.29035	0.367766	0.00199302	0.083982
ENSMUSG00000026585	Kifap3	4012	3351.49	2931.71	3771.27	1.28637	0.363308	0.00199045	0.083982
ENSMUSG00000071076	Jund	2878	1881.82	2154.61	1609.04	0.746786	-0.421233	0.00200994	0.0844939
ENSMUSG00000039879	Heca	3667	1550.85	1342.17	1759.53	1.31096	0.390623	0.00201527	0.0845173
ENSMUSG00000042745	Id1	1160	372.503	451.382	293.623	0.650499	-0.620381	0.00203332	0.0850727
ENSMUSG00000020260	Pofut2	2219	1135.82	1311.39	960.243	0.732231	-0.44963	0.00204257	0.0852578
ENSMUSG00000040729	AK129341	3647	1882.55	1637.51	2127.59	1.29928	0.37771	0.00205001	0.0852909
ENSMUSG00000022141	Nipbl	8815	3384.58	2957.17	3811.98	1.28906	0.36632	0.002053	0.0852909
ENSMUSG00000042747	Krtcap2	1260	2054.39	2355.57	1753.22	0.744287	-0.426069	0.00206292	0.0855023
ENSMUSG00000034653	Ythdc2	6299	740.44	625.298	855.583	1.36828	0.452364	0.00207316	0.0855261
ENSMUSG00000051319	1500011K16Rik	800	571.96	680.259	463.661	0.681594	-0.553015	0.00207126	0.0855261
ENSMUSG00000031762	Mt2	556	6224.67	8016.56	4432.78	0.552953	-0.85477	0.0020972	0.0861166
ENSMUSG00000027902	BC051070	1664	240.281	347.897	132.666	0.381338	-1.39086	0.00209524	0.0861166
ENSMUSG00000020074	Ccar1	4478	2029.11	1766.45	2291.76	1.29738	0.375604	0.00211047	0.0864607
ENSMUSG00000000088	Cox5a	690	2233.68	2559.82	1907.54	0.745186	-0.424327	0.0021207	0.0866793
ENSMUSG00000085334	Gm12940	2680	268.931	214.616	323.246	1.50616	0.590877	0.00215606	0.0877196
ENSMUSG00000040952	Rps19	4685	1269.47	1471.88	1067.07	0.724973	-0.464	0.00215207	0.0877196
ENSMUSG00000083621	Gm14586	408	5036.82	6137.01	3936.63	0.641458	-0.640573	0.00218433	0.0886658
ENSMUSG00000034252	Senp6	7016	2768.71	2417.57	3119.85	1.29049	0.367921	0.00222254	0.0900102
ENSMUSG00000068205	Macrod2	10308	489.989	410.322	569.657	1.38832	0.473337	0.00225374	0.0905745
ENSMUSG00000031327	Chic1	7375	565.507	474.092	656.921	1.38564	0.470553	0.00224657	0.0905745
ENSMUSG00000055639	Dach1	7317	521.915	437.795	606.035	1.38429	0.469147	0.00226801	0.0905745
ENSMUSG00000024045	Akap8	3695	1389.15	1200.17	1578.13	1.31492	0.39498	0.00228253	0.0905745
ENSMUSG00000000838	Fmr1	8966	2229.76	1944.52	2514.99	1.29337	0.371139	0.00228222	0.0905745
ENSMUSG00000025437	Usp33	5950	2486.71	2169.42	2804	1.29251	0.370174	0.00228076	0.0905745
ENSMUSG00000027782	Kpna4	8940	2647.97	2314.66	2981.28	1.288	0.365133	0.00226708	0.0905745
ENSMUSG00000028552	Eps15	6931	3624.38	3180.23	4068.53	1.27932	0.35538	0.00226026	0.0905745
ENSMUSG00000054693	Adam10	4913	4986.82	4382.3	5591.35	1.27589	0.351508	0.00224882	0.0905745
ENSMUSG00000020048	Hsp90b1	4032	30871.5	27335.6	34407.5	1.25871	0.331941	0.00229631	0.0909174
ENSMUSG00000066456	Hmgn3	1844	1412.21	1220.41	1604.02	1.31432	0.394317	0.00231438	0.0913561
ENSMUSG00000068240	Gm11808	475	6117.09	7423.6	4810.59	0.648013	-0.625905	0.00231771	0.0913561
ENSMUSG00000020463	Smek2	5694	3494.17	3074.21	3914.14	1.27322	0.348477	0.00232391	0.0913968
ENSMUSG00000025060	Slk	8284	2027.85	1761.1	2294.6	1.30294	0.38177	0.00233178	0.0915031
ENSMUSG00000094921	Vmn2r112	2574	409.475	338.864	480.086	1.41675	0.502588	0.00234657	0.0918797
ENSMUSG00000028248	Sfrs18	10187	2169.76	1886.57	2452.95	1.30021	0.378749	0.00242207	0.0946266
ENSMUSG00000033943	Mga	15340	2385.34	2080	2690.69	1.2936	0.371394	0.00244906	0.0954703
ENSMUSG00000059208	Hnrnpm	4701	4245.64	3734.44	4756.85	1.27378	0.349114	0.00246546	0.0958984
ENSMUSG00000060227	Casc4	5858	4502.89	3974.25	5031.54	1.26604	0.340318	0.00247474	0.0960483
ENSMUSG00000075569	Rsph10b2	3101	194.23	149.641	238.819	1.59595	0.674419	0.00251206	0.0972834
ENSMUSG00000060591	Ifitm2	627	3118.5	3547.66	2689.34	0.758062	-0.399613	0.00251813	0.0973055
ENSMUSG00000062483	Vmn1r171	1581	190.12	149.273	230.967	1.54728	0.629733	0.00254972	0.0978848
ENSMUSG00000079614	Seh1l	3516	2108.05	1839.07	2377.03	1.29252	0.370185	0.00254127	0.0978848
ENSMUSG00000091337	Eid1	2539	6911.15	6113.76	7708.54	1.26085	0.334397	0.00254725	0.0978848
ENSMUSG00000046192	Iqub	3651	720.686	613.319	828.053	1.35012	0.433086	0.00255542	0.0978915
ENSMUSG00000008140	2310044H10Rik	2917	1289.39	1507.55	1071.24	0.710581	-0.492928	0.00257465	0.098203
ENSMUSG00000040883	Tmem205	862	794.028	928.873	659.183	0.709659	-0.494803	0.00257222	0.098203
ENSMUSG00000049488	Tmem67	7744	537.909	448.845	626.972	1.39686	0.482183	0.00259163	0.0984966
ENSMUSG00000047261	Gap43	1523	1022.86	882.206	1163.52	1.31887	0.399305	0.00259348	0.0984966
ENSMUSG00000053153	Spag16	5153	480.244	360.178	600.31	1.6667	0.736997	0.0026295	0.099256
ENSMUSG00000046785	Epm2aip1	7245	1950.65	1700.62	2200.67	1.29404	0.371882	0.0026224	0.099256
ENSMUSG00000051989	Fam165b	972	735.908	863.831	607.984	0.703823	-0.506716	0.0026303	0.099256
ENSMUSG00000000869	Il4	1227	204.445	159.605	249.286	1.56189	0.643295	0.00264719	0.0996227
ENSMUSG00000029669	Tspan12	2626	3001.79	2629.69	3373.9	1.283	0.359524	0.00265128	0.0996227
ENSMUSG00000035828	Pim3	2419	1072.65	1231.93	913.361	0.741405	-0.431666	0.00270709	0.101504
ENSMUSG00000041697	Cox6a1	702	4878.28	5540.84	4215.72	0.760846	-0.394324	0.00272261	0.101745
ENSMUSG00000030897	Cnga4	2480	912.886	1050.53	775.239	0.737948	-0.438409	0.00272501	0.101745
ENSMUSG00000029234	Tmem165	2588	979.346	816.225	1142.47	1.3997	0.485114	0.00278012	0.103584
ENSMUSG00000026421	Csrp1	1956	4020.43	4522.11	3518.76	0.778124	-0.361929	0.00279033	0.103746
ENSMUSG00000026767	Fam188a	3758	747.195	638.066	856.324	1.34206	0.424452	0.00281325	0.104255
ENSMUSG00000020608	Smc6	5603	1597.37	1389.39	1805.35	1.29938	0.377828	0.0028158	0.104255
ENSMUSG00000029273	Sult1d1	2459	2050.56	1796.29	2304.83	1.2831	0.359638	0.00283771	0.104812
ENSMUSG00000021282	Eif5	4061	4704.88	4158.8	5250.95	1.26261	0.33641	0.00284267	0.104812
ENSMUSG00000024943	Smc5	5730	759.089	644.155	874.024	1.35685	0.440266	0.00286647	0.105469
ENSMUSG00000015882	Lcorl	10945	1620.03	1410.7	1829.37	1.29679	0.374943	0.00287452	0.105546
ENSMUSG00000033060	Lmo7	11951	1921.67	1673.72	2169.63	1.29629	0.374393	0.00288243	0.105617
ENSMUSG00000025888	Casp1	1497	482.9	405.955	559.844	1.37908	0.463704	0.00289207	0.105752
ENSMUSG00000001467	Cyp51	4286	2563.75	2255.34	2872.16	1.2735	0.348797	0.00290055	0.105843
ENSMUSG00000013662	Atad1	2813	2503.87	2199.59	2808.14	1.27667	0.352383	0.00292105	0.106244
ENSMUSG00000037706	Cd81	2270	10884.7	12242.5	9526.87	0.778181	-0.361822	0.00292353	0.106244
ENSMUSG00000043177	Gm11993	820	358.05	432.902	283.198	0.654185	-0.612229	0.00293064	0.106284
ENSMUSG00000028860	Sytl1	2518	1463.08	1670.03	1256.12	0.752156	-0.410897	0.00296953	0.107474
ENSMUSG00000046798	Cldn12	4169	1158.1	1003.94	1312.26	1.30711	0.386383	0.00297889	0.107593
ENSMUSG00000059474	Mbtd1	13896	924.939	794.817	1055.06	1.32743	0.408633	0.00300807	0.107769
ENSMUSG00000094950	Vmn2r66	2556	867.761	746.413	989.109	1.32515	0.406156	0.00300634	0.107769
ENSMUSG00000034108	Ccs	1057	615.318	715.075	515.562	0.72099	-0.471948	0.00299405	0.107769
ENSMUSG00000059461	Gm7331	494	129.07	187.535	70.6055	0.376492	-1.40931	0.00300813	0.107769
ENSMUSG00000027881	Prpf38b	4750	1591.74	1382.49	1800.99	1.30272	0.381522	0.00301557	0.107817
ENSMUSG00000083626	Gm4459	468	629.944	741.415	518.474	0.699304	-0.516008	0.00304301	0.108579
ENSMUSG00000076749	Gm17004	518	15.4678	6.52222	24.4134	3.74312	1.90424	0.00306836	0.109079
ENSMUSG00000068706	Gm10250	571	1892.2	2158.85	1625.56	0.752975	-0.409325	0.00306935	0.109079
ENSMUSG00000026691	Fmo3	2411	330.984	205.239	456.729	2.22536	1.15404	0.00311775	0.110577
ENSMUSG00000024261	Syt4	3901	2907.12	2529.78	3284.46	1.29832	0.376643	0.0031694	0.112184
ENSMUSG00000025931	Paqr8	4543	965.105	832.973	1097.24	1.31725	0.397533	0.00320452	0.113201
ENSMUSG00000019841	Rev3l	13293	3009.78	2650.2	3369.36	1.27136	0.346372	0.00322252	0.11361
ENSMUSG00000021669	Col4a3bp	5390	2517.94	2210.99	2824.88	1.27766	0.353501	0.00323617	0.113864
ENSMUSG00000018379	Srsf1	5710	4124.9	3599.31	4650.49	1.29205	0.369663	0.00326128	0.11452
ENSMUSG00000083179	Gm12693	483	158.771	123.426	194.117	1.57275	0.653287	0.00328087	0.114774
ENSMUSG00000058603	Rpl28-ps1	496	1180.82	1397.01	964.633	0.6905	-0.534287	0.00328147	0.114774
ENSMUSG00000035539	E230008N13Rik	5292	379.388	311.643	447.132	1.43476	0.520806	0.00330203	0.114775
ENSMUSG00000045414	1190002N15Rik	3950	2741.66	2415.71	3067.62	1.26986	0.344669	0.00331199	0.114775
ENSMUSG00000059195	Gm12715	1893	2888.99	3274.99	2502.99	0.764275	-0.387835	0.00332043	0.114775
ENSMUSG00000002395	Use1	2203	1151.84	1328.11	975.577	0.734559	-0.445049	0.00329249	0.114775
ENSMUSG00000096232	AC124681.2	417	255.682	314.66	196.703	0.625131	-0.67777	0.00331964	0.114775
ENSMUSG00000071637	Cebpd	1180	334.408	425.215	243.6	0.572886	-0.803679	0.00329573	0.114775
ENSMUSG00000028883	Sema3a	6470	1485.57	1296.76	1674.39	1.29121	0.368726	0.00332936	0.11486
ENSMUSG00000028273	Pdlim5	6448	2160.77	1894.91	2426.62	1.2806	0.35682	0.00333865	0.114956
ENSMUSG00000076556	Igkv4-57	350	4.76606	0.359732	9.17239	25.4979	4.6723	0.00334609	0.114989
ENSMUSG00000096410	AC162906.3	348	3.63541	0	7.27082	Inf	Inf	0.00336052	0.115258
ENSMUSG00000061802	Armc4	3477	300.849	244.284	357.414	1.46311	0.549039	0.00336695	0.115258
ENSMUSG00000023004	Tuba1b	1875	1756.87	2006.32	1507.41	0.751329	-0.412484	0.00337485	0.115305
ENSMUSG00000068798	Rap1a	2401	794.943	680.455	909.431	1.33651	0.418466	0.00340964	0.115823
ENSMUSG00000044772	Sntn	1240	808.696	695.184	922.207	1.32657	0.407695	0.00339875	0.115823
ENSMUSG00000015354	Pcolce2	4625	95.3574	128.832	61.8827	0.480336	-1.05788	0.0034079	0.115823
ENSMUSG00000034607	Pof1b	3886	1443.22	1255.85	1630.58	1.29839	0.376728	0.0034195	0.115935
ENSMUSG00000073616	Myeov2	1499	2403.78	2836.62	1970.94	0.694819	-0.525291	0.00345937	0.117063
ENSMUSG00000042800	1700015E13Rik	771	84.6289	58.642	110.616	1.88629	0.91555	0.00347475	0.117359
ENSMUSG00000020022	Ndufa12	1334	1149.86	1322.85	976.873	0.738458	-0.437412	0.00348805	0.117584
ENSMUSG00000052221	Ppp1r36	1435	146.7	110.665	182.736	1.65126	0.723565	0.00350155	0.117727
ENSMUSG00000026301	Iqca	3210	345.83	282.314	409.347	1.44997	0.536023	0.00351413	0.117727
ENSMUSG00000006699	Cdc42	2966	8488.64	7551.01	9426.27	1.24835	0.320018	0.00351889	0.117727
ENSMUSG00000071711	Mpst	1509	695.516	813.483	577.55	0.709972	-0.494165	0.00350911	0.117727
ENSMUSG00000064367	mt-Nd5	1824	65824.5	54583.5	77065.5	1.41188	0.497621	0.00353247	0.117958
ENSMUSG00000071014	Ndufb6	659	1355.18	1551.11	1159.25	0.74737	-0.420106	0.00354193	0.118051
ENSMUSG00000031644	Nek1	7886	1478.55	1288.37	1668.72	1.29522	0.373198	0.00356363	0.118323
ENSMUSG00000074513	Arfip1	3705	1952.19	1709.74	2194.64	1.28361	0.360206	0.00357001	0.118323
ENSMUSG00000068882	Ssb	2160	4110.96	3641.98	4579.94	1.25754	0.330605	0.00357016	0.118323
ENSMUSG00000029823	Luc7l2	12084	4134.11	3531.96	4736.27	1.34097	0.423282	0.00357975	0.11842
ENSMUSG00000024387	Csnk2b	2164	1266.68	1450.49	1082.87	0.746555	-0.42168	0.00361729	0.119216
ENSMUSG00000073940	Hbb-b2	703	171.091	256.964	85.2175	0.331633	-1.59234	0.00361569	0.119216
ENSMUSG00000020290	Xpo1	7181	3339.26	2947.91	3730.6	1.26551	0.339715	0.00362416	0.11922
ENSMUSG00000028684	Urod	2591	1057.95	1215.79	900.112	0.74035	-0.433721	0.0036347	0.119345
ENSMUSG00000092072	Gm4540	395	1013.45	1173.23	853.671	0.727625	-0.458734	0.00365389	0.119753
ENSMUSG00000034120	Srsf2	2958	2272.73	1993.43	2552.03	1.28022	0.356392	0.00367211	0.119906
ENSMUSG00000030729	Pgm2l1	7036	2614.16	2302.77	2925.55	1.27045	0.345338	0.0036655	0.119906
ENSMUSG00000007892	Rplp1	495	8277.76	10585.4	5970.13	0.563997	-0.826241	0.00370007	0.120596
ENSMUSG00000091580	Gm6467	609	1168.89	1345.14	992.643	0.737949	-0.438408	0.00371045	0.120712
ENSMUSG00000005124	Wisp1	5518	378.651	312.498	444.803	1.42338	0.509317	0.00374188	0.121427
ENSMUSG00000034327	Kctd9	4746	1366.3	1193.91	1538.7	1.28879	0.366022	0.00374613	0.121427
ENSMUSG00000028698	Pik3r3	5300	2408.67	2113.6	2703.74	1.27921	0.35525	0.00377144	0.121952
ENSMUSG00000024614	Tmx3	4611	7743.11	6879.7	8606.51	1.251	0.323084	0.00377611	0.121952
ENSMUSG00000030017	Reg3g	2114	52019.7	43341.9	60697.5	1.40044	0.485877	0.00379573	0.12214
ENSMUSG00000043535	Setx	11380	2389.88	2100.44	2679.32	1.2756	0.351174	0.00379334	0.12214
ENSMUSG00000006333	Rps9	2526	5191.89	5844.32	4539.46	0.77673	-0.364515	0.00384897	0.123404
ENSMUSG00000070394	1810027O10Rik	1105	1115.71	1319.51	911.922	0.691109	-0.533015	0.0038444	0.123404
ENSMUSG00000022769	Sdf2l1	1108	2071.76	2357.29	1786.23	0.757746	-0.400213	0.00386418	0.123668
ENSMUSG00000081228	Gm16089	336	38.226	23.148	53.3039	2.30274	1.20335	0.00391591	0.125097
ENSMUSG00000061136	Prpf40a	10273	3208.17	2832.77	3583.57	1.26504	0.339188	0.00396028	0.126287
ENSMUSG00000048379	Socs4	6873	1566.86	1370.36	1763.35	1.28678	0.363766	0.00398203	0.126297
ENSMUSG00000020664	Dld	2241	2541.85	2235.95	2847.75	1.27362	0.348931	0.00397992	0.126297
ENSMUSG00000003617	Cp	9566	10543.7	9404.95	11682.4	1.24216	0.312849	0.00396789	0.126297
ENSMUSG00000051185	Fam174a	2107	1077.3	932.222	1222.38	1.31125	0.390946	0.00399937	0.12662
ENSMUSG00000042444	Fam63b	8081	5056.61	4483.01	5630.2	1.2559	0.328719	0.00400653	0.126621
ENSMUSG00000059422	Gm8116	1470	212.514	167.826	257.201	1.53255	0.615934	0.00405714	0.126758
ENSMUSG00000005237	Dnahc2	14810	387.794	320.421	455.166	1.42053	0.506425	0.00408965	0.126758
ENSMUSG00000052144	Ppp4r2	3641	1212.38	1051.81	1372.96	1.30534	0.384424	0.00404331	0.126758
ENSMUSG00000064289	Tank	6096	1245.96	1083.02	1408.9	1.3009	0.379511	0.0040778	0.126758
ENSMUSG00000037674	Rfx7	7990	1478.21	1291.49	1664.92	1.28914	0.366411	0.0040878	0.126758
ENSMUSG00000031357	Syap1	2351	1880.86	1648.11	2113.61	1.28245	0.358899	0.00403341	0.126758
ENSMUSG00000031309	Rps6ka3	8322	2030.9	1783.05	2278.75	1.27801	0.353894	0.00405197	0.126758
ENSMUSG00000054604	Cggbp1	4522	3351.75	2969.03	3734.48	1.25781	0.330918	0.00404967	0.126758
ENSMUSG00000040760	Appl1	8719	5454.63	4838.91	6070.34	1.25448	0.327094	0.00402328	0.126758
ENSMUSG00000032526	Deb1	517	755.655	880.809	630.5	0.71582	-0.482332	0.00407137	0.126758
ENSMUSG00000060636	Rpl35a	3526	337.839	411.284	264.395	0.642852	-0.637441	0.00406793	0.126758
ENSMUSG00000047361	Gm973	3594	333.9	226.906	440.894	1.94307	0.958337	0.00410893	0.126911
ENSMUSG00000006360	Crip1	445	1285.15	1611.89	958.41	0.594586	-0.750042	0.00410237	0.126911
ENSMUSG00000056910	Vmn2r107	2586	1383.52	1210.62	1556.42	1.28563	0.362476	0.00413602	0.127525
ENSMUSG00000070458	Vmn2r73	2556	1414.77	1239.89	1589.65	1.28209	0.358494	0.00415559	0.127684
ENSMUSG00000092203	1110038B12Rik	1811	244.589	301.355	187.823	0.62326	-0.682095	0.00415497	0.127684
ENSMUSG00000041408	Wapal	6623	5115.87	4541.61	5690.13	1.25289	0.32526	0.00416542	0.127764
ENSMUSG00000071451	Psmg4	554	313.059	379.877	246.242	0.648216	-0.625454	0.00418792	0.128232
ENSMUSG00000023175	Bsg	1814	7899.13	8853.58	6944.68	0.784392	-0.350353	0.00424543	0.129768
ENSMUSG00000094087	Igh-VJ558	351	3.47735	0	6.9547	Inf	Inf	0.00429248	0.13098
ENSMUSG00000039041	Adrm1	4457	381.102	456.46	305.744	0.669814	-0.578166	0.00430029	0.130992
ENSMUSG00000020014	Gm872	14460	787.34	622.906	951.774	1.52796	0.611605	0.00435711	0.131843
ENSMUSG00000035476	Tab3	6639	820.764	706.811	934.717	1.32244	0.403205	0.00436546	0.131843
ENSMUSG00000067869	Tcea1-ps1	904	1352.37	1181.28	1523.46	1.28966	0.366994	0.00434911	0.131843
ENSMUSG00000059005	Hnrnpa3	5396	3053.71	2696.13	3411.29	1.26526	0.339428	0.00435192	0.131843
ENSMUSG00000028382	Rod1	7480	12632.2	11270	13994.5	1.24175	0.312376	0.00436102	0.131843
ENSMUSG00000042323	Pbrm1	8846	4016.59	3559.2	4473.98	1.25702	0.330007	0.00437854	0.132013
ENSMUSG00000081792	Anp32b-ps1	759	168.3	130.689	205.91	1.57558	0.655883	0.00443582	0.133512
ENSMUSG00000049184	Purg	2119	177.474	140.721	214.227	1.52235	0.606299	0.00445966	0.133775
ENSMUSG00000026202	Tuba4a	2053	946.414	1089.47	803.356	0.737382	-0.439516	0.00445953	0.133775
ENSMUSG00000035242	Oaz1	2558	1074.76	1233.14	916.38	0.74313	-0.428314	0.00448748	0.134381
ENSMUSG00000036572	Upf3b	3999	705.424	603.716	807.132	1.33694	0.418934	0.00450559	0.134693
ENSMUSG00000020654	Adcy3	6246	793.687	923.482	663.893	0.718902	-0.476133	0.00451309	0.134693
ENSMUSG00000028521	Slc35d1	8529	906.592	785.697	1027.49	1.30774	0.387075	0.00453623	0.134702
ENSMUSG00000021994	Wnt5a	7822	3638.87	3228.96	4048.77	1.25389	0.326415	0.004529	0.134702
ENSMUSG00000030879	Mrpl17	4153	888.834	1020.45	757.218	0.742043	-0.430425	0.0045315	0.134702
ENSMUSG00000078348	Sf3b5	733	320.429	387.034	253.825	0.65582	-0.608628	0.00455523	0.135039
ENSMUSG00000043091	Tuba1c	1977	1299.06	1483.6	1114.53	0.751236	-0.412662	0.00460621	0.136322
ENSMUSG00000031848	Lsm4	1038	689.452	797.218	581.686	0.729645	-0.454734	0.00462332	0.1366
ENSMUSG00000061244	Exoc5	9932	1737.69	1529.41	1945.96	1.27236	0.347511	0.00466839	0.137702
ENSMUSG00000096861	Vmn2r68-ps	2556	152.488	110.45	194.526	1.76122	0.816572	0.00468792	0.137819
ENSMUSG00000073650	Gm216	2102	303.265	248.605	357.924	1.43973	0.525795	0.00468604	0.137819
ENSMUSG00000042515	Mum1l1	4859	807.511	697.831	917.19	1.31434	0.394343	0.0047052	0.137869
ENSMUSG00000040511	Pvr	5408	474.5	552.818	396.182	0.716659	-0.480642	0.00470238	0.137869
ENSMUSG00000076540	Igkv4-80	346	3.33377	0	6.66754	Inf	Inf	0.00476744	0.138067
ENSMUSG00000042225	Ammecr1	5437	479.805	403.669	555.941	1.37722	0.46176	0.00476808	0.138067
ENSMUSG00000036904	Fzd8	3346	812.758	694.42	931.096	1.34083	0.423121	0.00473524	0.138067
ENSMUSG00000021549	Rasa1	7296	1602.26	1389.06	1815.47	1.30697	0.386231	0.00477438	0.138067
ENSMUSG00000036202	Rif1	10527	1682.12	1473.38	1890.86	1.28335	0.35992	0.00474666	0.138067
ENSMUSG00000032407	2610101N10Rik	7736	2054.28	1804.86	2303.7	1.27639	0.352067	0.00476794	0.138067
ENSMUSG00000021413	Prpf4b	4465	2057.08	1814.43	2299.73	1.26746	0.341945	0.0047423	0.138067
ENSMUSG00000030647	Ndufc2	754	2135.08	2418.61	1851.55	0.765543	-0.385444	0.0047468	0.138067
ENSMUSG00000026662	Sephs1	5925	1547.08	1354.3	1739.86	1.28469	0.361419	0.00479905	0.138554
ENSMUSG00000038011	Dnahc10	14081	446.667	328.74	564.595	1.71745	0.78027	0.00481848	0.138888
ENSMUSG00000061897	Gm14292	456	291.238	237.147	345.33	1.45618	0.542192	0.00483557	0.139154
ENSMUSG00000031093	Dock11	9240	1746.99	1534.13	1959.85	1.27749	0.353318	0.00488795	0.140221
ENSMUSG00000015092	Edf1	1317	1018.24	1170.9	865.583	0.739247	-0.435872	0.00488849	0.140221
ENSMUSG00000020311	Erlec1	3260	2539.22	2246.22	2832.21	1.26088	0.334433	0.00490373	0.14033
ENSMUSG00000063427	Gm8017	575	1009.65	1182	837.301	0.708378	-0.497409	0.00490815	0.14033
ENSMUSG00000072662	Gm5887	1278	258.43	310.74	206.121	0.663324	-0.592215	0.00493692	0.140925
ENSMUSG00000068479	Mfap1a	4198	689.247	591.517	786.978	1.33044	0.411904	0.00496007	0.141131
ENSMUSG00000030224	Strap	3090	1796.31	1578.51	2014.1	1.27595	0.351571	0.00495257	0.141131
ENSMUSG00000074754	Gm561	471	249.683	306.835	192.531	0.627472	-0.672376	0.00502866	0.142853
ENSMUSG00000027534	Snx16	2652	469.005	396.718	541.292	1.36442	0.448292	0.00504243	0.143014
ENSMUSG00000032179	Bmp5	4025	129.821	98.5811	161.061	1.63379	0.70822	0.00505365	0.143054
ENSMUSG00000027068	Dhrs9	4281	933.687	724.516	1142.86	1.57741	0.657556	0.00506808	0.143054
ENSMUSG00000031377	Bmx	3092	1206.4	1056.86	1355.94	1.28299	0.359515	0.0050671	0.143054
ENSMUSG00000031608	Galnt7	5253	3514.68	3115.47	3913.88	1.25628	0.329152	0.00508007	0.143164
ENSMUSG00000028957	Per3	9608	579.47	478.681	680.26	1.42111	0.507022	0.00510246	0.143339
ENSMUSG00000026409	Pfkfb2	9621	2555.37	2246.31	2864.43	1.27517	0.350691	0.00509707	0.143339
ENSMUSG00000079137	Rpl27-ps1	411	39.2826	56.0349	22.5302	0.402074	-1.31447	0.00511201	0.143379
ENSMUSG00000021198	Unc79	14265	341.3	282.697	399.904	1.4146	0.500394	0.00514574	0.144097
ENSMUSG00000048521	Cxcr6	1893	53.7135	31.3112	76.1158	2.43095	1.28152	0.00519965	0.144464
ENSMUSG00000055301	Adh7	3369	1065.52	815.396	1315.65	1.61351	0.690202	0.00518565	0.144464
ENSMUSG00000044647	Csrnp3	12336	895.191	776.353	1014.03	1.30614	0.385312	0.0051958	0.144464
ENSMUSG00000017677	Wsb1	3987	872.345	756.542	988.149	1.30614	0.385308	0.0051743	0.144464
ENSMUSG00000006932	Ctnnb1	5099	18275.8	16334.5	20217.1	1.23769	0.307655	0.00519513	0.144464
ENSMUSG00000019917	2010-09-01	2539	706.744	609.764	803.724	1.31809	0.398449	0.0052163	0.144573
ENSMUSG00000020659	Cbll1	4007	887.483	766.541	1008.42	1.31555	0.395667	0.00522808	0.144573
ENSMUSG00000038301	Snx10	4912	1330.45	1167.49	1493.4	1.27916	0.355191	0.00522614	0.144573
ENSMUSG00000054717	Hmgb2	2692	442.183	369.738	514.629	1.39187	0.477028	0.00524872	0.144853
ENSMUSG00000091879	Vmn2r17	2550	1479.49	1296.99	1661.99	1.28143	0.357749	0.00525459	0.144853
ENSMUSG00000000532	Acvr1b	4375	1629.22	1432.1	1826.34	1.27529	0.35082	0.00528781	0.14499
ENSMUSG00000027778	Ift80	10458	2611.95	2318.96	2904.94	1.25269	0.325032	0.00528376	0.14499
ENSMUSG00000074457	S100a16	1617	981.852	1116.95	846.756	0.758098	-0.399543	0.00527251	0.14499
ENSMUSG00000020108	Ddit4	1685	760.554	878.189	642.918	0.732095	-0.449897	0.00529233	0.14499
ENSMUSG00000060377	Rpl36a-ps1	321	132.418	70.5684	194.268	2.75291	1.46096	0.00532546	0.145672
ENSMUSG00000042029	Ncapg2	6604	9097.6	8047.69	10147.5	1.26092	0.334477	0.00536361	0.146489
ENSMUSG00000024807	Syvn1	4772	1025.57	1166.08	885.052	0.758996	-0.397836	0.0053758	0.146596
ENSMUSG00000028820	Sfpq	4743	3962.75	3515.96	4409.54	1.25415	0.32671	0.00542265	0.147563
ENSMUSG00000030704	Rab6a	3728	6276.82	5607.71	6945.93	1.23864	0.308757	0.00542793	0.147563
ENSMUSG00000001280	Sp1	8325	2891.84	2566.31	3217.38	1.2537	0.326192	0.00545564	0.147862
ENSMUSG00000030654	Arl6ip1	2134	5577.54	4982.07	6173.01	1.23905	0.30923	0.00545294	0.147862
ENSMUSG00000021388	Aspn	2346	1281.92	1094.43	1469.42	1.34263	0.425064	0.0054822	0.148128
ENSMUSG00000039116	Gpr126	6505	2290.01	2020.43	2559.58	1.26685	0.341246	0.00548039	0.148128
ENSMUSG00000070493	Chchd2	2269	1602.05	1803.89	1400.21	0.776217	-0.365469	0.0055285	0.149152
ENSMUSG00000029066	Mrpl20	1084	782.153	914.836	649.471	0.709931	-0.494249	0.00555077	0.149524
ENSMUSG00000067194	Eif1ax	5266	2922.48	2596.39	3248.58	1.25119	0.323302	0.00562684	0.151343
ENSMUSG00000017057	Il13ra1	3712	1621.89	1426.05	1817.73	1.27466	0.350113	0.00564406	0.151576
ENSMUSG00000038489	Polr2l	1650	298.86	361.159	236.562	0.655009	-0.610414	0.0056671	0.151964
ENSMUSG00000074506	Gm10705	465	136.183	106.028	166.338	1.56881	0.649671	0.0057078	0.152385
ENSMUSG00000015733	Capza2	5890	3601.34	3206.09	3996.58	1.24656	0.317951	0.00571166	0.152385
ENSMUSG00000016344	Ppdpf	1336	565.265	653.063	477.467	0.731119	-0.451822	0.00570963	0.152385
ENSMUSG00000025196	Cpn1	3688	726.645	840.673	612.617	0.728722	-0.45656	0.00571723	0.152385
ENSMUSG00000025103	Btbd1	3000	2308.96	2046.51	2571.41	1.25648	0.329391	0.00576167	0.153108
ENSMUSG00000025396	Hsd17b6	1392	36.5561	51.0959	22.0163	0.430882	-1.21463	0.00576017	0.153108
ENSMUSG00000096490	AC120404.3	347	4.35021	0.370219	8.33021	22.5007	4.4919	0.00581394	0.153212
ENSMUSG00000031910	Has3	6380	69.9007	49.7672	90.0342	1.80911	0.855279	0.00588168	0.153212
ENSMUSG00000044528	Tram1l1	2224	92.5723	69.011	116.134	1.68283	0.750888	0.0058372	0.153212
ENSMUSG00000059834	Sclt1	7096	404.915	339.089	470.741	1.38825	0.473267	0.00590243	0.153212
ENSMUSG00000040653	Ppp1r14c	2524	452.528	382.266	522.791	1.36761	0.451657	0.00583851	0.153212
ENSMUSG00000048279	Sacs	20414	516.032	437.5	594.564	1.359	0.442548	0.0058988	0.153212
ENSMUSG00000022674	Ube2v2	4275	465.444	395.917	534.971	1.35122	0.434262	0.00586397	0.153212
ENSMUSG00000053347	Zfp943	5277	628.73	539.675	717.784	1.33003	0.411458	0.00587833	0.153212
ENSMUSG00000024766	Lipo1	3431	735.367	636.183	834.55	1.31181	0.391558	0.0058062	0.153212
ENSMUSG00000046201	Scaf8	4869	1428.98	1257.61	1600.36	1.27254	0.347712	0.00587291	0.153212
ENSMUSG00000056216	Cebpg	4935	5316.49	4753.32	5879.65	1.23696	0.306795	0.00587868	0.153212
ENSMUSG00000037710	Cisd1	1084	1289.8	1472.93	1106.67	0.75134	-0.412463	0.00578306	0.153212
ENSMUSG00000023019	Gpd1	2961	427.906	499.93	355.881	0.711862	-0.490331	0.00586072	0.153212
ENSMUSG00000045886	Gm9803	516	402.811	487.452	318.17	0.65272	-0.615463	0.00583862	0.153212
ENSMUSG00000076437	2700094K13Rik	999	265.398	323.424	207.373	0.641179	-0.6412	0.00583536	0.153212
ENSMUSG00000060019	Gm10073	496	383.004	491.078	274.931	0.559852	-0.836883	0.00590408	0.153212
ENSMUSG00000027804	Ppid	4638	967.316	840.825	1093.81	1.30087	0.379482	0.00594836	0.154135
ENSMUSG00000062619	2310039H08Rik	773	254.828	311.218	198.438	0.637619	-0.649234	0.00596044	0.154222
ENSMUSG00000020745	Pafah1b1	9620	11989.2	10746	13232.5	1.23138	0.300278	0.00597101	0.15427
ENSMUSG00000023905	Tnfrsf12a	963	261.112	313.83	208.394	0.664033	-0.590672	0.00599267	0.154604
ENSMUSG00000074637	Sox2	2457	4474.78	3754.8	5194.76	1.3835	0.468321	0.00603312	0.155195
ENSMUSG00000022105	Rb1	6015	3883.86	3463.35	4304.36	1.24283	0.313631	0.00602567	0.155195
ENSMUSG00000020607	Fam84a	3379	1111.21	973.758	1248.66	1.28231	0.358744	0.0060431	0.155226
ENSMUSG00000035578	Iqcg	3462	757.182	652.596	861.769	1.32052	0.40111	0.00606989	0.155335
ENSMUSG00000027109	Sp3	4933	2275.26	2017.07	2533.45	1.25601	0.328848	0.00607368	0.155335
ENSMUSG00000053560	Ier2	1522	273.957	330.595	217.319	0.657358	-0.60525	0.00606807	0.155335
ENSMUSG00000011154	1700026D08Rik	3015	161.784	125.518	198.049	1.57785	0.657958	0.00615344	0.156471
ENSMUSG00000029442	Wdr66	7583	588.19	492.81	683.569	1.38708	0.472055	0.00614605	0.156471
ENSMUSG00000024695	Zfp91	10046	4805.38	4286.95	5323.81	1.24187	0.312509	0.00614825	0.156471
ENSMUSG00000049751	Rpl36al	1353	1444.47	1792.05	1096.89	0.612089	-0.708187	0.00614284	0.156471
ENSMUSG00000020650	Bcap29	2008	810.992	704.323	917.661	1.3029	0.381724	0.00619757	0.157367
ENSMUSG00000078495	Gm13157	2912	290.286	239.833	340.739	1.42073	0.506636	0.00626778	0.157421
ENSMUSG00000021377	Dek	3089	2106.8	1769.44	2444.17	1.38133	0.466055	0.00627057	0.157421
ENSMUSG00000035967	Ddx26b	7173	809.982	702.531	917.433	1.3059	0.385041	0.00621	0.157421
ENSMUSG00000090662	Vmn2r45	3619	2005.75	1777.9	2233.59	1.25631	0.329187	0.00624669	0.157421
ENSMUSG00000037643	Prkci	5333	2937.71	2609.14	3266.27	1.25186	0.324068	0.0062428	0.157421
ENSMUSG00000028228	Cpne3	7131	3079.12	2742.04	3416.2	1.24586	0.317144	0.00627086	0.157421
ENSMUSG00000006005	Tpr	10496	4317.28	3845.96	4788.6	1.2451	0.316259	0.00622504	0.157421
ENSMUSG00000052271	Bhlha15	3494	1042.03	1186.4	897.655	0.756622	-0.402356	0.00622878	0.157421
ENSMUSG00000032076	Cadm1	9684	3023.34	2688.55	3358.13	1.24905	0.32083	0.00630492	0.158052
ENSMUSG00000018548	Trim37	7214	2868.92	2552.32	3185.51	1.24808	0.319712	0.0063253	0.158115
ENSMUSG00000024870	Rab1b	1835	1792.33	2014.12	1570.54	0.779761	-0.358896	0.00632527	0.158115
ENSMUSG00000060771	Tsga10	9732	457.371	361.686	553.056	1.52911	0.612688	0.00636318	0.158613
ENSMUSG00000020893	Per1	5631	1110.51	1312.9	908.131	0.6917	-0.531782	0.00636179	0.158613
ENSMUSG00000084350	1700029I01Rik	2413	63.9898	44.0746	83.905	1.9037	0.928809	0.00637478	0.158679
ENSMUSG00000071489	Ptgdr	3187	26.454	14.436	38.4721	2.66502	1.41414	0.00638446	0.158697
ENSMUSG00000056211	R3hdm1	4812	2346.83	2080.01	2613.64	1.25656	0.329476	0.00644383	0.159724
ENSMUSG00000083097	Gm14494	782	739.77	851.65	627.889	0.737262	-0.43975	0.00643963	0.159724
ENSMUSG00000059493	Nhs	8805	802.385	693.048	911.722	1.31552	0.395637	0.00647126	0.159991
ENSMUSG00000031198	Fundc2	2785	775.156	669.827	880.484	1.31449	0.394507	0.00647636	0.159991
ENSMUSG00000026696	Vamp4	4565	986.451	860.054	1112.85	1.29393	0.371756	0.0064998	0.159991
ENSMUSG00000024188	Luc7l	7509	1350.69	1185.62	1515.77	1.27846	0.354411	0.00648428	0.159991
ENSMUSG00000031840	Rab3a	2226	2710.93	3253.93	2167.92	0.666249	-0.585867	0.00649956	0.159991
ENSMUSG00000040123	Zmym5	5541	1100.69	965.177	1236.21	1.28081	0.357057	0.00651507	0.160144
ENSMUSG00000060419	Rps16-ps2	552	4132.63	4628.35	3636.9	0.785787	-0.34779	0.00656763	0.161212
ENSMUSG00000073144	4930599N23Rik	2080	158.377	124.495	192.258	1.54431	0.626963	0.00659706	0.16171
ENSMUSG00000024976	Shoc2	4203	2919.98	2598.71	3241.25	1.24725	0.318756	0.00665331	0.162864
ENSMUSG00000025958	Creb1	8420	2689.59	2388.4	2990.77	1.2522	0.324471	0.00667964	0.163282
ENSMUSG00000062373	Tmem65	3747	2596.1	2305.48	2886.72	1.25212	0.324367	0.00669428	0.163414
ENSMUSG00000034480	Diap2	11553	1039.28	910.439	1168.13	1.28304	0.359565	0.00672196	0.163808
ENSMUSG00000042312	S100a13	715	1004.89	1203.37	806.416	0.670133	-0.577481	0.00672894	0.163808
ENSMUSG00000024827	Gldc	3754	165.232	201.044	129.42	0.643741	-0.635448	0.0067406	0.163867
ENSMUSG00000060601	Nr1h2	3366	846.249	971.547	720.951	0.742065	-0.430383	0.00678449	0.164708
ENSMUSG00000000058	Cav2	3335	1129.65	981.529	1277.77	1.30182	0.380529	0.00683487	0.165703
ENSMUSG00000028180	Zranb2	4301	2605.84	2312.83	2898.84	1.25337	0.325816	0.00684543	0.165732
ENSMUSG00000037921	Ddx60	6931	714.467	615.966	812.968	1.31983	0.400349	0.00685937	0.165843
ENSMUSG00000024327	Slc39a7	2594	779.419	887.911	670.927	0.755624	-0.40426	0.00688467	0.166001
ENSMUSG00000054342	Kcnn4	2034	270.798	336.609	204.986	0.608972	-0.715553	0.00688293	0.166001
ENSMUSG00000054387	Mdm4	3511	588.706	501.622	675.789	1.34721	0.429973	0.00690002	0.166044
ENSMUSG00000037075	Rnf139	4348	1014.43	888.402	1140.47	1.28373	0.360339	0.0069052	0.166044
ENSMUSG00000081406	Gm13654	821	3838.57	4300.87	3376.26	0.785018	-0.349203	0.00696618	0.167283
ENSMUSG00000020914	Top2a	9013	418.962	352.065	485.86	1.38003	0.464697	0.00698798	0.167579
ENSMUSG00000083863	Gm13341	672	40.0642	23.9304	56.1979	2.34839	1.23167	0.00702757	0.1683
ENSMUSG00000086869	Gm7809	2098	319.09	263.186	374.995	1.42483	0.510788	0.00709329	0.168506
ENSMUSG00000028420	Tmem38b	3807	677.217	582.299	772.135	1.32601	0.407094	0.00704616	0.168506
ENSMUSG00000025104	Hdgfrp3	9575	1107.62	971.093	1244.15	1.28119	0.357485	0.00707926	0.168506
ENSMUSG00000038702	Dsel	5754	2848.06	2538.4	3157.73	1.24398	0.314967	0.00706752	0.168506
ENSMUSG00000024346	Pfdn1	1077	955.248	1093.22	817.28	0.747592	-0.419677	0.00708653	0.168506
ENSMUSG00000048776	Pthlh	1603	683.185	851.098	515.272	0.60542	-0.723993	0.00707597	0.168506
ENSMUSG00000038733	Wdr26	7848	5041.82	4516.44	5567.2	1.23265	0.301765	0.00710326	0.168517
ENSMUSG00000071337	Tia1	12945	1235.82	1087.91	1383.72	1.2719	0.346984	0.00713044	0.168935
ENSMUSG00000095093	Vmn2r111	2574	829.18	723.351	935.009	1.29261	0.370285	0.00717707	0.169586
ENSMUSG00000035151	Elmod2	11138	1195.21	1049.45	1340.96	1.27777	0.35363	0.00717417	0.169586
ENSMUSG00000039968	Rsbn1l	5550	1955.98	1730.32	2181.65	1.26083	0.334379	0.00722053	0.169777
ENSMUSG00000021969	Zdhhc20	5173	1709.07	1513.33	1904.82	1.25869	0.331928	0.00719928	0.169777
ENSMUSG00000022587	Ly6e	2301	14566.5	16192.1	12941	0.799217	-0.323342	0.00723313	0.169777
ENSMUSG00000022132	Cldn10	2628	2096.78	2362.18	1831.37	0.775287	-0.367197	0.00722684	0.169777
ENSMUSG00000024875	Yif1a	1493	927.567	1060.69	794.447	0.748993	-0.416976	0.00721561	0.169777
ENSMUSG00000030760	Acer3	4319	772.137	671.462	872.812	1.29987	0.378365	0.00730184	0.17086
ENSMUSG00000050017	Pitpnb	2761	2418.14	2152.98	2683.29	1.24632	0.317669	0.00731786	0.17086
ENSMUSG00000044308	Ubr3	9719	6024.9	5398.86	6650.94	1.23191	0.300903	0.00731343	0.17086
ENSMUSG00000014294	Ndufa2	572	2750.2	3409.21	2091.18	0.61339	-0.705124	0.00731248	0.17086
ENSMUSG00000037625	Cldn11	1844	597.452	510.914	683.99	1.33876	0.420896	0.00740858	0.171619
ENSMUSG00000021112	Mpp5	5512	1749.39	1548.32	1950.47	1.25973	0.333119	0.00738053	0.171619
ENSMUSG00000005312	Ubqln1	3686	3410.1	3037.83	3782.37	1.24509	0.316249	0.00739905	0.171619
ENSMUSG00000005148	Klf5	1721	815.841	927.568	704.113	0.759096	-0.397646	0.00739684	0.171619
ENSMUSG00000002804	Nudt14	793	343.292	408.397	278.187	0.681169	-0.553915	0.00740436	0.171619
ENSMUSG00000006589	Aprt	866	254.819	308.445	201.194	0.652283	-0.616429	0.00739691	0.171619
ENSMUSG00000015749	Anp32e	3566	3295.69	2936.89	3654.49	1.24434	0.315383	0.00747091	0.172837
ENSMUSG00000020102	Slc16a7	3890	700.115	604.549	795.681	1.31616	0.39633	0.00754493	0.173666
ENSMUSG00000020128	Vps54	7515	2690.88	2398.61	2983.15	1.2437	0.314636	0.007546	0.173666
ENSMUSG00000064351	mt-Co1	1545	265204	238899	291510	1.22022	0.287145	0.00753574	0.173666
ENSMUSG00000028923	Necap2	3095	628.143	723.798	532.488	0.735686	-0.442838	0.00754581	0.173666
ENSMUSG00000013663	Pten	11507	5926.45	5312.27	6540.64	1.23123	0.300105	0.00755952	0.173751
ENSMUSG00000028234	Rps20	4080	7192.69	8075.13	6310.25	0.781443	-0.355788	0.00757022	0.173771
ENSMUSG00000004360	9330159F19Rik	5644	783.103	682.875	883.331	1.29355	0.371332	0.00760618	0.174371
ENSMUSG00000075702	Selm	1481	8585.58	9946.55	7224.6	0.726342	-0.461278	0.0076314	0.174723
ENSMUSG00000096054	AC159748.1	6982	57.9382	39.1124	76.7639	1.96265	0.972801	0.00766242	0.175129
ENSMUSG00000060143	Gm10076	384	11482.6	15157.9	7807.27	0.515064	-0.957176	0.00766893	0.175129
ENSMUSG00000036138	Acaa1a	4414	788.974	898.265	679.683	0.756661	-0.40228	0.00768662	0.175307
ENSMUSG00000041323	Ak7	3093	948.022	823.124	1072.92	1.30347	0.382361	0.00773283	0.175763
ENSMUSG00000045624	Esf1	4471	959.744	837.009	1082.48	1.29327	0.371025	0.00773233	0.175763
ENSMUSG00000025868	Higd2a	648	1002.37	1145.99	858.743	0.749346	-0.416296	0.00773644	0.175763
ENSMUSG00000042581	Thsd7b	9486	300.283	249.272	351.294	1.40928	0.494957	0.00779974	0.176974
ENSMUSG00000062203	Gspt1	4297	2011.26	1743.72	2278.8	1.30686	0.386103	0.00781275	0.177042
ENSMUSG00000081740	Gm14279	333	21.0263	7.97169	34.081	4.27525	2.09601	0.00783262	0.177266
ENSMUSG00000071493	Vmn1r208	999	42.4399	27.4384	57.4415	2.09347	1.06589	0.00794438	0.179157
ENSMUSG00000078451	Ppil6	1066	304.635	220.187	389.082	1.76705	0.821346	0.00794658	0.179157
ENSMUSG00000029390	Tmed2	2199	2408.07	2702.3	2113.85	0.782239	-0.354319	0.00793708	0.179157
ENSMUSG00000027858	Tspan2	4585	1911.83	1699.75	2123.91	1.24954	0.321395	0.00797464	0.179333
ENSMUSG00000003585	Sec14l2	3505	422.402	491.339	353.464	0.719389	-0.475156	0.00797352	0.179333
ENSMUSG00000020530	Ggnbp2	4726	1979.12	1760.53	2197.71	1.24832	0.319991	0.00800585	0.179807
ENSMUSG00000043004	Gng2	4390	13257.5	11948.4	14566.6	1.21913	0.285846	0.00801952	0.179885
ENSMUSG00000050697	Prkaa1	4655	1940.01	1684.59	2195.44	1.30325	0.382112	0.00803813	0.180075
ENSMUSG00000055945	Prr18	3552	292.154	240.382	343.926	1.43075	0.516772	0.00813834	0.181859
ENSMUSG00000060586	H2-Eb1	1178	3282.49	3652.92	2912.07	0.797191	-0.327003	0.00813739	0.181859
ENSMUSG00000057036	Gm7536	507	2097.32	2361.75	1832.9	0.776078	-0.365727	0.00814977	0.181885
ENSMUSG00000024587	Nars	2632	3682.25	3291.26	4073.24	1.23759	0.307538	0.00816305	0.181952
ENSMUSG00000044252	Osbpl1a	7392	2240.93	1998.3	2483.55	1.24284	0.313637	0.00819738	0.182487
ENSMUSG00000034151	Zbbx	3034	180.449	144.539	216.36	1.4969	0.581978	0.00825187	0.183269
ENSMUSG00000022884	Eif4a2	5338	11863.8	10660.1	13067.5	1.22583	0.293757	0.00825323	0.183269
ENSMUSG00000023068	Nus1	4876	3154.5	2812.34	3496.67	1.24333	0.314212	0.00828419	0.183726
ENSMUSG00000066150	Slc31a1	4280	3195.88	2856.63	3535.13	1.23752	0.307446	0.00830211	0.183893
ENSMUSG00000020982	Nemf	3721	1437.99	1267.7	1608.29	1.26867	0.343314	0.00834566	0.184396
ENSMUSG00000021843	Ktn1	4484	3389.79	3022.72	3756.86	1.24287	0.313681	0.00834502	0.184396
ENSMUSG00000001289	Pfdn5	1394	1972.55	2223.21	1721.9	0.774511	-0.368642	0.00840884	0.185561
ENSMUSG00000055737	Ghr	9053	660.263	571.627	748.899	1.31012	0.389696	0.00849398	0.185818
ENSMUSG00000026484	Rnf2	3028	1003.39	881.561	1125.22	1.27639	0.352069	0.00848703	0.185818
ENSMUSG00000048612	Myof	7109	1476.04	1303.47	1648.61	1.26478	0.338888	0.00845642	0.185818
ENSMUSG00000024054	Smchd1	7581	1853.22	1647.98	2058.46	1.24908	0.320868	0.00843476	0.185818
ENSMUSG00000022789	Dnm1l	4107	4251.33	3809.26	4693.41	1.23211	0.301126	0.00848932	0.185818
ENSMUSG00000039195	1110008P14Rik	2694	532.234	617.822	446.647	0.722938	-0.468056	0.00844558	0.185818
ENSMUSG00000027603	Ggt7	3264	346.749	404.249	289.249	0.715522	-0.482932	0.00848566	0.185818
ENSMUSG00000063001	Rps23-ps	496	158.741	37.5637	279.919	7.45183	2.8976	0.00852276	0.18586
ENSMUSG00000059049	Frem1	13978	512.138	434.325	589.95	1.35831	0.441816	0.00853157	0.18586
ENSMUSG00000025626	Phf6	6946	1013.41	890.689	1136.14	1.27557	0.351143	0.00851709	0.18586
ENSMUSG00000027206	Cops2	3549	2929.64	2619.86	3239.43	1.23649	0.306248	0.00854843	0.18586
ENSMUSG00000024208	2900010M23Rik	837	817.846	985.011	650.681	0.660582	-0.59819	0.00854761	0.18586
ENSMUSG00000083287	Gm13502	684	378.937	320.983	436.891	1.3611	0.444777	0.00862568	0.186851
ENSMUSG00000047547	Cltb	4868	1324.04	1488.2	1159.88	0.779386	-0.359589	0.00862329	0.186851
ENSMUSG00000020830	Vmo1	672	339.282	490.264	188.3	0.384078	-1.38053	0.00862214	0.186851
ENSMUSG00000022636	Alcam	7121	1891.43	1678.01	2104.84	1.25436	0.326957	0.00864268	0.18699
ENSMUSG00000000982	Ccl3	766	18.6526	9.01403	28.2911	3.13857	1.65011	0.00870245	0.188025
ENSMUSG00000027365	Trpm7	11315	2726.23	2435.92	3016.55	1.23836	0.308435	0.00874363	0.188025
ENSMUSG00000042406	Atf4	1724	2734.95	3057.04	2412.85	0.789277	-0.341396	0.00873105	0.188025
ENSMUSG00000022037	Clu	3438	3900.77	4501.63	3299.91	0.733049	-0.448019	0.00873332	0.188025
ENSMUSG00000052146	Rps10	1937	531.248	617.729	444.767	0.720003	-0.473924	0.00872649	0.188025
ENSMUSG00000028121	Bcar3	3298	506.537	586.269	426.805	0.728003	-0.457984	0.0088239	0.189521
ENSMUSG00000067736	Gm10222	297	72.1451	31.3033	112.987	3.60942	1.85177	0.00887117	0.189851
ENSMUSG00000082454	Gm12183	2011	2504.87	2237.58	2772.17	1.23892	0.309078	0.00886196	0.189851
ENSMUSG00000026775	Yme1l1	8009	4074.21	3649.25	4499.16	1.2329	0.302056	0.00887143	0.189851
ENSMUSG00000028124	Gclm	5543	2974.01	2659.65	3288.37	1.23639	0.306138	0.00890256	0.190287
ENSMUSG00000020994	Pnn	3469	1498.18	1322.64	1673.73	1.26545	0.339646	0.00896279	0.190861
ENSMUSG00000031176	Dynlt3	2576	6076.98	5464.77	6689.2	1.22406	0.291673	0.00895892	0.190861
ENSMUSG00000026520	Pycr2	1598	722.979	843.571	602.387	0.714091	-0.485821	0.00897258	0.190861
ENSMUSG00000056895	Hist3h2ba	622	511.147	663.357	358.936	0.54109	-0.88606	0.00894863	0.190861
ENSMUSG00000069919	Hba-a1	812	610.551	810.146	410.957	0.507262	-0.979196	0.00899032	0.191009
ENSMUSG00000036282	Naa30	6970	1150.52	956.649	1344.4	1.40532	0.4909	0.00900365	0.191063
ENSMUSG00000010607	Pigyl	777	326.514	389.714	263.315	0.675661	-0.565629	0.00904638	0.19174
ENSMUSG00000046753	Ccdc66	2940	509.617	438.524	580.711	1.32424	0.405165	0.00906698	0.191947
ENSMUSG00000064215	Ifi27l1	1467	2281.99	2543.93	2020.05	0.794067	-0.332667	0.00908995	0.192203
ENSMUSG00000042446	Zmym4	8139	1324.52	1170.49	1478.56	1.26319	0.337076	0.00910115	0.19221
ENSMUSG00000002660	Clpp	1207	579.876	667.854	491.897	0.736534	-0.441175	0.00911864	0.19235
ENSMUSG00000027775	Mfsd1	2978	3895.19	3495.3	4295.08	1.22882	0.297269	0.00922094	0.194277
ENSMUSG00000019188	H13	8884	3728.92	4144.89	3312.94	0.799282	-0.323223	0.00928211	0.195101
ENSMUSG00000031807	Pgls	3770	429.756	504.022	355.49	0.705308	-0.503675	0.0092743	0.195101
ENSMUSG00000093894	AC074329.1	351	11.8839	4.72883	19.039	4.02615	2.0094	0.00930911	0.195242
ENSMUSG00000009076	Zmat5	1248	349.189	413.75	284.628	0.687923	-0.539681	0.00931089	0.195242
ENSMUSG00000091407	Vmn2r117	2574	512.603	442.384	582.823	1.31746	0.397758	0.00933588	0.195534
ENSMUSG00000024576	Csnk1a1	10502	9467.48	8535.54	10399.4	1.21837	0.28495	0.00935753	0.195756
ENSMUSG00000082110	Gm11196	395	56.3799	35.7332	77.0266	2.1556	1.10809	0.00940016	0.196416
ENSMUSG00000070883	4930578N16Rik	2558	215.148	175.12	255.176	1.45715	0.543148	0.00943068	0.196821
ENSMUSG00000087298	Gm9392	1782	727.526	634.823	820.228	1.29206	0.369671	0.00945254	0.197045
ENSMUSG00000014074	Rnf168	4462	761.611	664.321	858.902	1.2929	0.370614	0.00949824	0.197532
ENSMUSG00000036197	Gxylt1	6704	977.181	857.508	1096.85	1.27912	0.35515	0.0094931	0.197532
ENSMUSG00000079179	1700012B15Rik	6144	324.938	274.274	375.601	1.36944	0.453585	0.00953	0.197659
ENSMUSG00000029403	Cdkl2	4967	2485.16	2221.78	2748.53	1.23708	0.30694	0.00953341	0.197659
ENSMUSG00000033735	Spr	1230	516.117	597.284	434.951	0.728215	-0.457564	0.00953784	0.197659
ENSMUSG00000029617	Ccz1	1762	1190.92	1053.89	1327.96	1.26006	0.333495	0.00956352	0.197954
ENSMUSG00000032496	Ltf	2742	256409	286225	226593	0.791662	-0.337044	0.00957443	0.197954
ENSMUSG00000048562	Sp8	4480	1704.31	1515.62	1892.99	1.24899	0.32076	0.00963799	0.199035
ENSMUSG00000096743	Vmn2r32	2559	187.678	151.55	223.807	1.47679	0.562466	0.00976381	0.200044
ENSMUSG00000030528	Blm	4946	273.946	228.818	319.075	1.39445	0.479694	0.00970988	0.200044
ENSMUSG00000064293	Cntn4	8486	13198.8	11657.7	14739.9	1.26439	0.338441	0.00976596	0.200044
ENSMUSG00000027091	Zc3h15	2789	1674.17	1488.27	1860.07	1.24982	0.321717	0.00975006	0.200044
ENSMUSG00000028790	Khdrbs1	6419	3628.96	3258.37	3999.55	1.22747	0.295687	0.00971553	0.200044
ENSMUSG00000060743	H3f3a	3504	2842.14	3189.01	2495.26	0.782455	-0.35392	0.00974255	0.200044
ENSMUSG00000071528	Usmg5	341	2717.82	3340.71	2094.93	0.627091	-0.673253	0.00975892	0.200044
ENSMUSG00000089706	B230216N24Rik	3968	324.347	274.388	374.306	1.36415	0.448003	0.00985121	0.20086
ENSMUSG00000072501	Phf20l1	6670	1001.37	878.636	1124.1	1.27937	0.355436	0.00984854	0.20086
ENSMUSG00000031584	Gsr	2754	1679.27	1495.23	1863.31	1.24617	0.317503	0.00983385	0.20086
ENSMUSG00000031790	Mmp15	4348	1729.23	1932.3	1526.15	0.789808	-0.340425	0.00982031	0.20086
ENSMUSG00000041459	Tardbp	7477	4657.68	4176.09	5139.28	1.23065	0.299415	0.00994234	0.202344
ENSMUSG00000030298	Sec13	1663	1580.73	1777.6	1383.87	0.778506	-0.36122	0.00994687	0.202344
ENSMUSG00000056492	Gpr116	8535	1391.44	1220.82	1562.06	1.27952	0.3556	0.00997835	0.202752
ENSMUSG00000031590	Frg1	1085	589.267	511.431	667.102	1.30438	0.383368	0.0100043	0.203046
ENSMUSG00000027823	Gmps	11125	1735.06	1545.1	1925.03	1.2459	0.317185	0.0100776	0.203833
ENSMUSG00000006356	Crip2	1437	1286.39	1476.07	1096.72	0.743	-0.428567	0.0100687	0.203833
ENSMUSG00000043421	Hilpda	1103	168.352	207.492	129.212	0.622731	-0.683318	0.0100692	0.203833
ENSMUSG00000091905	Gm6395	1491	330.415	276.828	384.002	1.38715	0.472123	0.010192	0.205676
ENSMUSG00000052534	Pbx1	11866	7087.29	6389.54	7785.05	1.21841	0.284994	0.0101885	0.205676
ENSMUSG00000044268	Gm4895	768	613.943	530.946	696.94	1.31264	0.392469	0.010233	0.2058
ENSMUSG00000016756	Cmah	9972	1024.79	896.792	1152.8	1.28547	0.362294	0.0102115	0.2058
ENSMUSG00000027602	Map1lc3a	1181	1415.56	1595.85	1235.27	0.774055	-0.369491	0.0102309	0.2058
ENSMUSG00000002846	4930455C21Rik	1784	448.448	520.041	376.855	0.724664	-0.464616	0.010275	0.206409
ENSMUSG00000015961	Adss	4531	2136.19	1902.51	2369.88	1.24566	0.316907	0.0103123	0.206924
ENSMUSG00000043801	Oaz1-ps	681	2423.09	2165.63	2680.54	1.23776	0.307733	0.0103307	0.207059
ENSMUSG00000026970	Rbms1	5473	3010.62	2702.39	3318.85	1.22812	0.296447	0.0103922	0.208056
ENSMUSG00000043241	Upf2	5474	1813.3	1613.11	2013.48	1.24819	0.319839	0.0104627	0.20923
ENSMUSG00000024293	Esco1	4572	1168.22	1033.88	1302.57	1.25989	0.333299	0.0104946	0.209396
ENSMUSG00000040549	Ckap5	9462	4342.04	3900.17	4783.91	1.22659	0.294652	0.0104848	0.209396
ENSMUSG00000095162	AC168120.1	1344	28.5964	16.9383	40.2545	2.37653	1.24886	0.0105634	0.210058
ENSMUSG00000024121	Atp6v0c	3384	821.62	939.415	703.826	0.749217	-0.416544	0.0105413	0.210058
ENSMUSG00000001420	Tmem79	2666	256.094	303.294	208.894	0.688753	-0.537941	0.0105611	0.210058
ENSMUSG00000056536	Pign	6528	836.443	730.955	941.931	1.28863	0.365839	0.0105843	0.210237
ENSMUSG00000026361	Cdc73	11966	2202.91	1964.96	2440.87	1.2422	0.312898	0.0106029	0.21037
ENSMUSG00000038370	Pcp4l1	1577	8672.11	9595.58	7748.65	0.807523	-0.308425	0.0106832	0.211726
ENSMUSG00000020719	Ddx5	5775	19158	17328.9	20987	1.2111	0.276319	0.0107009	0.21184
ENSMUSG00000047022	Mipol1	9342	158.375	125.503	191.247	1.52384	0.607714	0.0107706	0.21298
ENSMUSG00000025766	D3Ertd751e	4471	648.141	562.168	734.114	1.30586	0.385004	0.0107848	0.213024
ENSMUSG00000032925	Itgbl1	4229	298.586	213.83	383.343	1.79275	0.842174	0.0108104	0.213291
ENSMUSG00000055022	Cntn1	9433	2207.4	1933.07	2481.74	1.28384	0.360463	0.0108324	0.213488
ENSMUSG00000023025	Larp4	6731	2074.69	1849.07	2300.3	1.24403	0.315024	0.0108609	0.213812
ENSMUSG00000030595	Nfkbib	2169	234.86	280.696	189.023	0.673408	-0.570448	0.010891	0.214166
ENSMUSG00000081752	Gm14680	1592	497.144	427.218	567.069	1.32735	0.40855	0.0109197	0.214491
ENSMUSG00000091076	Vmn2r115	2574	1030.61	869.038	1192.19	1.37185	0.456124	0.0110494	0.216036
ENSMUSG00000042050	Wdr60	3725	751.367	654.442	848.293	1.29621	0.374297	0.011096	0.216036
ENSMUSG00000038535	Zfp280d	4360	881.538	771.734	991.342	1.28456	0.361279	0.0110442	0.216036
ENSMUSG00000033721	Vav3	6011	1501.48	1337.88	1665.08	1.24457	0.315646	0.011066	0.216036
ENSMUSG00000062604	Srpk2	6436	3080.11	2764.22	3396	1.22856	0.296965	0.0110866	0.216036
ENSMUSG00000026103	Gls	15057	2811.79	2525.42	3098.17	1.22679	0.294893	0.0110505	0.216036
ENSMUSG00000037049	Smpd1	2411	1591.28	1776.61	1405.94	0.791362	-0.337591	0.0110557	0.216036
ENSMUSG00000006777	Krt23	1565	3645.49	4142.77	3148.22	0.759929	-0.396063	0.0110812	0.216036
ENSMUSG00000002014	Ssr4	3096	2809.26	3133.8	2484.72	0.792877	-0.33483	0.0111272	0.216406
ENSMUSG00000094530	AC239880.1	600	4898.83	5449.95	4347.71	0.797752	-0.325987	0.0111453	0.216508
ENSMUSG00000034324	Tmem132c	5850	659.005	749.68	568.33	0.758097	-0.399546	0.0111644	0.216508
ENSMUSG00000083669	Gm10169	541	700.681	876.513	524.849	0.598792	-0.739874	0.0111692	0.216508
ENSMUSG00000006675	P4htm	1810	686.983	788.545	585.422	0.742408	-0.429715	0.0111827	0.216533
ENSMUSG00000046449	C77370	11532	429.915	366.525	493.304	1.34589	0.428563	0.0112486	0.2171
ENSMUSG00000071708	Sms	6010	900.151	787.644	1012.66	1.28568	0.36253	0.0112303	0.2171
ENSMUSG00000040785	Ttc3	15134	4229.97	3804.91	4655.04	1.22343	0.290931	0.0112494	0.2171
ENSMUSG00000091803	Cox16	3751	437.899	512.167	363.63	0.709985	-0.49414	0.0112685	0.2171
ENSMUSG00000046714	Foxc2	2722	246.493	292.331	200.655	0.686397	-0.542885	0.0112733	0.2171
ENSMUSG00000033949	Trim36	4849	1078.16	889.882	1266.44	1.42316	0.509098	0.0113431	0.217916
ENSMUSG00000040407	Akap9	15848	5453.54	4685.1	6221.97	1.32803	0.409291	0.0113429	0.217916
ENSMUSG00000020817	Rabep1	6868	2334.98	2092.96	2577	1.23127	0.300146	0.0113526	0.217916
ENSMUSG00000047368	Fam108b	2475	819.014	719.097	918.93	1.27789	0.353768	0.0114081	0.218725
ENSMUSG00000063663	Brwd3	12692	878.022	772.847	983.197	1.27217	0.347296	0.0114195	0.218725
ENSMUSG00000057841	Rpl32	517	7144.12	8426.82	5861.42	0.695568	-0.523738	0.0114569	0.219204
ENSMUSG00000063428	Ddo	3000	380.233	325.554	434.912	1.33591	0.417826	0.0115966	0.221159
ENSMUSG00000005779	Psmb4	1384	2433.24	2699.31	2167.18	0.802862	-0.316776	0.0115761	0.221159
ENSMUSG00000025372	Baiap2	4992	990.403	1113.97	866.832	0.778143	-0.361892	0.0115952	0.221159
ENSMUSG00000024077	Strn	8858	1351.34	1201.5	1501.17	1.24942	0.321258	0.0116272	0.221505
ENSMUSG00000038650	Rnh1	1911	2916.37	3243.66	2589.07	0.798194	-0.325189	0.0116689	0.222061
ENSMUSG00000049811	Fam161a	4396	417.249	341.588	492.909	1.44299	0.529064	0.0116852	0.222131
ENSMUSG00000082872	Gm15773	1448	166.889	133.138	200.64	1.507	0.591683	0.0116999	0.222172
ENSMUSG00000060214	Gm8203	861	1833.71	2100.71	1566.7	0.745795	-0.423148	0.0117256	0.222422
ENSMUSG00000064202	4430402I18Rik	2967	156.055	123.83	188.28	1.52047	0.60452	0.0118136	0.222428
ENSMUSG00000029657	Hsph1	7042	1481.06	1243.81	1718.31	1.38149	0.466221	0.0118767	0.222428
ENSMUSG00000025899	Alkbh8	3581	394.84	337.041	452.638	1.34298	0.425434	0.0118528	0.222428
ENSMUSG00000070816	Vmn1r86	951	1038.68	915.88	1161.49	1.26816	0.34274	0.0118449	0.222428
ENSMUSG00000039478	Efha2	6153	1355.94	1207.29	1504.59	1.24626	0.317602	0.0118363	0.222428
ENSMUSG00000024472	Dcp2	8643	2150.54	1919.99	2381.09	1.24016	0.310529	0.0117998	0.222428
ENSMUSG00000025220	Mgea5	5024	4855.46	4381.36	5329.56	1.21642	0.282639	0.0118706	0.222428
ENSMUSG00000003352	Cacnb3	3120	2700.37	2995.6	2405.14	0.802891	-0.316723	0.0118369	0.222428
ENSMUSG00000024902	Mrpl11	2882	620.156	704.621	535.691	0.760254	-0.395446	0.0117947	0.222428
ENSMUSG00000058239	Usf2	2647	678.216	773.06	583.371	0.754626	-0.406167	0.0118413	0.222428
ENSMUSG00000051650	B3gnt2	3350	904.803	1114.72	694.885	0.623372	-0.681835	0.0118113	0.222428
ENSMUSG00000030607	Acan	7355	60.7609	82.9434	38.5784	0.465117	-1.10434	0.0118028	0.222428
ENSMUSG00000009687	Fxyd5	4185	437.096	508.932	365.26	0.7177	-0.478547	0.0119551	0.223659
ENSMUSG00000032221	Mns1	1805	319.36	268.104	370.616	1.38236	0.467133	0.0120472	0.224434
ENSMUSG00000076435	Acsf2	3432	389.478	331.477	447.478	1.34995	0.432909	0.0120309	0.224434
ENSMUSG00000026977	2007-03-01	10391	2518.05	2257.43	2778.66	1.2309	0.299712	0.0120448	0.224434
ENSMUSG00000085241	Snhg3	986	719.718	824.004	615.432	0.74688	-0.421052	0.0120291	0.224434
ENSMUSG00000020063	Sirt1	5331	495.451	414.426	576.476	1.39102	0.476147	0.0121154	0.224761
ENSMUSG00000040151	Hs2st1	4916	1190.9	1053.24	1328.56	1.26141	0.335033	0.0120807	0.224761
ENSMUSG00000020362	Cnot6	6610	3139.27	2823.39	3455.15	1.22376	0.29132	0.0121283	0.224761
ENSMUSG00000022533	Atp13a3	9559	4934.62	4442.42	5426.82	1.22159	0.28876	0.0121275	0.224761
ENSMUSG00000061619	Vma21-ps	306	22.5493	32.7712	12.3274	0.376165	-1.41056	0.0121138	0.224761
ENSMUSG00000074698	Csnk2a1	7089	1693.97	1512.85	1875.09	1.23944	0.309684	0.0121714	0.225117
ENSMUSG00000020250	Txnrd1	3417	3074.73	2762.28	3387.18	1.22623	0.294224	0.0121984	0.225117
ENSMUSG00000030516	Tjp1	7360	3790.22	3413.02	4167.41	1.22103	0.288104	0.0121872	0.225117
ENSMUSG00000037447	Arid5a	7700	1018.06	1150.15	885.968	0.770308	-0.376493	0.0121904	0.225117
ENSMUSG00000027500	Stmn2	1904	3006.71	2704.5	3308.93	1.22349	0.291005	0.012215	0.225189
ENSMUSG00000040651	D14Abb1e	7574	2339.25	2090.75	2587.75	1.23772	0.307682	0.012236	0.225341
ENSMUSG00000001901	Kcnh6	3549	728.247	826.441	630.052	0.762368	-0.39144	0.0122561	0.225477
ENSMUSG00000086868	Gm15883	1690	35.0075	22.3866	47.6284	2.12754	1.08919	0.0123319	0.225698
ENSMUSG00000041075	Fzd7	4801	685.45	555.91	814.991	1.46605	0.551935	0.0123114	0.225698
ENSMUSG00000048949	Gm6206	2438	1175.4	1043.45	1307.34	1.2529	0.325266	0.0122861	0.225698
ENSMUSG00000024181	Mrpl28	1274	529.027	609.131	448.922	0.736988	-0.440287	0.0123233	0.225698
ENSMUSG00000026688	Mgst3	1097	2913.18	3410.26	2416.1	0.708478	-0.497205	0.0123122	0.225698
ENSMUSG00000075302	4933404M02Rik	2948	239.928	198.311	281.546	1.41972	0.50561	0.0123502	0.2258
ENSMUSG00000039031	Arhgap18	3884	631.168	520.064	742.271	1.42727	0.513257	0.0124072	0.226607
ENSMUSG00000037315	Phf16	5084	279.764	234.784	324.745	1.38316	0.467971	0.0124272	0.22674
ENSMUSG00000069682	Gm10275	634	3387.85	3965.68	2810.02	0.708585	-0.496987	0.0124529	0.226974
ENSMUSG00000067274	Rplp0	1659	5196.4	5758.85	4633.96	0.804666	-0.313538	0.0124799	0.227231
ENSMUSG00000062014	Gmfb	4446	3007.83	2706.05	3309.6	1.22304	0.290467	0.0125143	0.227391
ENSMUSG00000004937	Sgta	1969	920.681	1042.4	798.967	0.766472	-0.383695	0.0125118	0.227391
ENSMUSG00000025529	Zfp711	5535	152.764	123.539	181.99	1.47314	0.558893	0.0125814	0.228142
ENSMUSG00000079139	Gm4204	1360	2348.57	2101.92	2595.22	1.23469	0.30415	0.0125793	0.228142
ENSMUSG00000022629	Kif21a	6475	7268.38	6584.55	7952.2	1.2077	0.272268	0.0126135	0.22849
ENSMUSG00000022564	Grina	1693	1364.52	1530.5	1198.54	0.7831	-0.352731	0.0126578	0.229057
ENSMUSG00000028399	Ptprd	22702	2051.46	1839.45	2263.46	1.23051	0.299251	0.0126864	0.22934
ENSMUSG00000001441	Npepps	7206	2540.62	2278.81	2802.44	1.22978	0.298401	0.012717	0.229659
ENSMUSG00000032436	Cmtm7	1136	390.186	455.029	325.344	0.714996	-0.483994	0.012777	0.230507
ENSMUSG00000022986	Krt75	3266	32.1166	18.5347	45.6985	2.46556	1.30192	0.0128282	0.230726
ENSMUSG00000031278	Acsl4	5405	13250.2	11985.1	14515.4	1.21112	0.276342	0.0128182	0.230726
ENSMUSG00000039323	Igfbp2	1847	1549.84	1754.33	1345.35	0.766874	-0.382938	0.0128145	0.230726
ENSMUSG00000038039	Gcc2	9630	1951.39	1744.02	2158.76	1.23781	0.307789	0.0128505	0.230892
ENSMUSG00000078525	Gm5776	611	604.95	696.212	513.688	0.737833	-0.438635	0.0128855	0.231286
ENSMUSG00000096544	AC113287.1	489	3056.19	3488.54	2623.83	0.752129	-0.410947	0.0129177	0.231397
ENSMUSG00000078440	Dohh	3202	258.428	302.957	213.899	0.706036	-0.502186	0.0129179	0.231397
ENSMUSG00000020064	Herc4	4019	1422.79	1268.39	1577.19	1.24347	0.314367	0.0130405	0.232887
ENSMUSG00000000001	Gnai3	3262	2449	2199.76	2698.25	1.22661	0.294681	0.01304	0.232887
ENSMUSG00000027895	Kcnc4	3013	233.809	282.254	185.364	0.656728	-0.606632	0.0130173	0.232887
ENSMUSG00000069295	Vmn1r196	906	388.367	332.325	444.408	1.33727	0.41929	0.0130979	0.233155
ENSMUSG00000014932	Yes1	4608	1244.28	1105.35	1383.22	1.25139	0.323535	0.013144	0.233155
ENSMUSG00000034254	Agpat1	3001	1115.12	1248.9	981.348	0.785772	-0.347818	0.0130722	0.233155
ENSMUSG00000024914	Drap1	1741	993.151	1124.35	861.951	0.76662	-0.383417	0.0131127	0.233155
ENSMUSG00000030588	Yif1b	1378	566.193	646.132	486.254	0.752561	-0.41012	0.0131333	0.233155
ENSMUSG00000071653	1810009A15Rik	615	433.066	502.446	363.686	0.72383	-0.466277	0.0131477	0.233155
ENSMUSG00000006057	Atp5g1	4912	332.18	387.898	276.463	0.71272	-0.488592	0.0131379	0.233155
ENSMUSG00000022200	Golph3	2606	4584.37	4140.13	5028.62	1.2146	0.280484	0.0131674	0.233172
ENSMUSG00000047675	Rps8	1726	1533.45	1810.72	1256.18	0.693744	-0.527525	0.013175	0.233172
ENSMUSG00000041688	Amot	8402	1020.3	902.716	1137.89	1.26052	0.33402	0.0132669	0.234563
ENSMUSG00000040599	Mis12	3003	871.498	769.226	973.77	1.26591	0.340172	0.0132909	0.234753
ENSMUSG00000035566	Pcdh17	9509	1193.27	1056.84	1329.69	1.25818	0.331335	0.0133523	0.235602
ENSMUSG00000031027	Stk33	2654	100.556	76.3154	124.797	1.63528	0.709534	0.0134009	0.235819
ENSMUSG00000035027	Map2k2	3722	1092.63	1229.82	955.44	0.776891	-0.364215	0.0133851	0.235819
ENSMUSG00000035754	Wdr18	2954	381.979	441.78	322.178	0.729272	-0.455471	0.0134045	0.235819
ENSMUSG00000045294	Insig1	2697	4310.69	3575.46	5045.91	1.41126	0.496987	0.0134659	0.236332
ENSMUSG00000096252	AC123954.1	1205	392.952	337.823	448.08	1.32637	0.407488	0.0135005	0.236332
ENSMUSG00000015488	5930434B04Rik	4693	2193.89	1965.42	2422.36	1.23249	0.301576	0.0134971	0.236332
ENSMUSG00000031715	Smarca5	7777	1892.13	1695.54	2088.72	1.23189	0.300872	0.0134704	0.236332
ENSMUSG00000053898	Ech1	2284	900.572	1017.14	784.004	0.770793	-0.375585	0.0134791	0.236332
ENSMUSG00000053173	Rpl18-ps2	623	1081.85	1323.28	840.415	0.635098	-0.654948	0.0135179	0.236402
ENSMUSG00000021945	Zmym2	6876	2534	2278.55	2789.45	1.22422	0.291866	0.0135919	0.237463
ENSMUSG00000013736	Trnt1	3869	883.969	781.324	986.614	1.26275	0.336565	0.0136066	0.237485
ENSMUSG00000048007	Timm8a1	1421	68.2513	50.2322	86.2705	1.71743	0.780255	0.0137298	0.238153
ENSMUSG00000067916	Gm13139	2917	149.406	118.584	180.227	1.51983	0.603907	0.0137391	0.238153
ENSMUSG00000056919	4922501C03Rik	9151	606.567	530.164	682.97	1.28822	0.365384	0.0137303	0.238153
ENSMUSG00000058388	Phtf1	7294	1927	1727.59	2126.4	1.23085	0.299656	0.0137316	0.238153
ENSMUSG00000066568	Lsm14a	3104	2741.75	2467.7	3015.8	1.22211	0.289378	0.0136871	0.238153
ENSMUSG00000061603	Akap6	10263	2853.71	2569.8	3137.62	1.22096	0.288014	0.013672	0.238153
ENSMUSG00000026623	Lpgat1	7610	5316.98	4802.23	5831.72	1.21438	0.280216	0.0136864	0.238153
ENSMUSG00000038954	Supt3h	4121	220.402	182.598	258.206	1.41407	0.499849	0.0137615	0.238308
ENSMUSG00000022637	Cblb	6323	1151.33	1024.42	1278.24	1.24777	0.319354	0.013836	0.239365
ENSMUSG00000045763	Basp1	1847	1050.34	932.831	1167.85	1.25194	0.324164	0.0138557	0.239471
ENSMUSG00000042363	1110067D22Rik	4115	760.551	650.724	870.377	1.33755	0.419595	0.0138821	0.239693
ENSMUSG00000022710	Usp7	7766	3328.21	3001.49	3654.94	1.21771	0.284171	0.0139063	0.239876
ENSMUSG00000020577	Tspan13	2474	5195.72	4701.13	5690.31	1.21041	0.275498	0.0139729	0.240791
ENSMUSG00000075701	H47	1198	4895.61	5413.3	4377.91	0.808733	-0.306265	0.014006	0.241126
ENSMUSG00000044499	Hs3st5	4340	605.328	529.845	680.811	1.28492	0.361684	0.0140636	0.241882
ENSMUSG00000028461	Ccdc107	1547	574.645	660.2	489.089	0.740819	-0.432807	0.0141401	0.242963
ENSMUSG00000022516	Nudt16l1	1269	560.172	639.536	480.808	0.751808	-0.411564	0.0143392	0.246144
ENSMUSG00000037440	Vnn1	2416	28.1607	17.684	38.6374	2.18488	1.12755	0.0143772	0.246305
ENSMUSG00000042213	Anubl1	3597	156.564	125.285	187.844	1.49934	0.584323	0.0143687	0.246305
ENSMUSG00000036087	Slain2	4974	1950.06	1725.28	2174.84	1.26057	0.334077	0.0143903	0.246305
ENSMUSG00000004270	Lpcat3	3268	1070.22	1196.93	943.501	0.788265	-0.343248	0.0144122	0.246441
ENSMUSG00000060002	Chpt1	8324	4281.88	3867.68	4696.08	1.21419	0.279989	0.0144395	0.24667
ENSMUSG00000024846	Cst6	3951	310.543	367.101	253.985	0.691869	-0.53143	0.0144601	0.246784
ENSMUSG00000027560	Dok5	1768	950.8	843.951	1057.65	1.25321	0.325629	0.0145456	0.248004
ENSMUSG00000054072	Iigp1	3121	830.902	687.69	974.115	1.4165	0.502334	0.0145714	0.248012
ENSMUSG00000021974	Fgf9	4266	317.187	268.755	365.62	1.36042	0.444056	0.0145881	0.248012
ENSMUSG00000020872	Tac4	1251	31.0243	42.9063	19.1422	0.446141	-1.16443	0.0145864	0.248012
ENSMUSG00000003363	Pld3	2924	1465.89	1634.47	1297.31	0.793718	-0.333301	0.0146072	0.248097
ENSMUSG00000023939	Mrpl14	949	466.381	539.833	392.929	0.727871	-0.458245	0.0146256	0.248173
ENSMUSG00000021149	Gtpbp4	2977	992.941	878.014	1107.87	1.26179	0.335469	0.0146979	0.249161
ENSMUSG00000030061	Uba3	2589	1422.36	1270.66	1574.07	1.23878	0.308923	0.0147509	0.249609
ENSMUSG00000029455	Aldh2	4704	4083.88	4496.27	3671.49	0.816564	-0.292363	0.0147801	0.249609
ENSMUSG00000019428	Fkbp8	4529	1912.68	2121.25	1704.12	0.80336	-0.315881	0.0147808	0.249609
ENSMUSG00000003299	Mrpl4	1285	471.507	544.352	398.663	0.732363	-0.449369	0.0147696	0.249609
ENSMUSG00000053453	Thoc7	883	902.149	798.631	1005.67	1.25924	0.332551	0.0148191	0.250017
ENSMUSG00000076586	Igkv8-21	362	13.1579	0.740439	25.5754	34.5409	5.11023	0.0150038	0.250744
ENSMUSG00000036840	Siah1a	2107	675.296	593.261	757.332	1.27656	0.352259	0.0149904	0.250744
ENSMUSG00000031591	Asah1	3390	2888.46	2604.22	3172.69	1.21829	0.284853	0.0150028	0.250744
ENSMUSG00000020361	Hspa4	5528	5272.52	4760.85	5784.19	1.21495	0.280896	0.0149583	0.250744
ENSMUSG00000032353	Tmed3	1324	3831.35	4246.79	3415.92	0.804354	-0.314098	0.0149529	0.250744
ENSMUSG00000006024	Napa	3786	2368.54	2629.78	2107.31	0.801323	-0.319545	0.014891	0.250744
ENSMUSG00000022354	Ndufb9	651	1863.68	2080.78	1646.58	0.791327	-0.337654	0.0150018	0.250744
ENSMUSG00000002984	Tomm40	4239	529.129	603.761	454.497	0.752776	-0.409708	0.0149806	0.250744
ENSMUSG00000036181	Hist1h1c	1560	1652.94	1918.39	1387.49	0.723256	-0.467421	0.014956	0.250744
ENSMUSG00000045948	Mrps12	1040	347.276	407.518	287.034	0.704348	-0.50564	0.0149471	0.250744
ENSMUSG00000035834	Polr3g	3936	159.095	129.67	188.52	1.45385	0.539879	0.0150904	0.251286
ENSMUSG00000050933	Vmn1r231	936	319.281	272.505	366.057	1.3433	0.425786	0.015093	0.251286
ENSMUSG00000030802	Bckdk	3063	1046.22	1176.73	915.703	0.778178	-0.361827	0.0150845	0.251286
ENSMUSG00000022490	Ppp1r1a	1295	489.485	564.358	414.612	0.734662	-0.444847	0.0150509	0.251286
ENSMUSG00000040118	Cacna2d1	7514	2545.84	2228.44	2863.24	1.28487	0.361618	0.015169	0.251617
ENSMUSG00000026679	Enkur	1561	1185.17	1056.99	1313.34	1.24253	0.313275	0.0151634	0.251617
ENSMUSG00000040297	AI848100	6308	5088.83	4598.83	5578.82	1.2131	0.278694	0.0151698	0.251617
ENSMUSG00000067847	Romo1	747	722.194	930.982	513.406	0.551467	-0.858654	0.0151443	0.251617
ENSMUSG00000027108	Ola1	3561	1624.71	1456.52	1792.9	1.23095	0.299768	0.0151877	0.251678
ENSMUSG00000026546	Ccdc19	2580	358.924	304.994	412.854	1.35364	0.436848	0.0152173	0.251696
ENSMUSG00000034801	Sos2	5615	1182.96	1053.66	1312.27	1.24544	0.316654	0.0152079	0.251696
ENSMUSG00000001418	0610031J06Rik	5862	1439.16	1612.64	1265.67	0.784845	-0.349521	0.0152369	0.251786
ENSMUSG00000035992	Fnip1	7119	1223.27	1066.24	1380.29	1.29454	0.372437	0.0153408	0.253031
ENSMUSG00000039236	Isg20	1826	684.611	779.199	590.023	0.757217	-0.401221	0.0153551	0.253031
ENSMUSG00000028066	Pmf1	992	132.81	162.338	103.283	0.63622	-0.652402	0.0153527	0.253031
ENSMUSG00000054752	Fsd1l	9739	1096.85	920.282	1273.41	1.38372	0.468552	0.0155343	0.253856
ENSMUSG00000028274	Rngtt	7094	505.063	439.666	570.46	1.29748	0.375717	0.0154251	0.253856
ENSMUSG00000020300	Cpeb4	6369	4479.35	3986.24	4972.47	1.24741	0.318932	0.0154715	0.253856
ENSMUSG00000035726	Supt16h	4491	2203.02	1981.91	2424.14	1.22313	0.290583	0.015509	0.253856
ENSMUSG00000024259	Slc25a46	4371	2088.09	1878.84	2297.35	1.22275	0.290128	0.0154677	0.253856
ENSMUSG00000037434	Slc30a1	5244	3008.5	2716.4	3300.6	1.21507	0.281036	0.0155283	0.253856
ENSMUSG00000018677	Slc25a39	2756	1612.72	1790.85	1434.58	0.801063	-0.320013	0.0154938	0.253856
ENSMUSG00000020476	Dbnl	2346	1302.94	1451.34	1154.55	0.795505	-0.330057	0.015516	0.253856
ENSMUSG00000025381	Cnpy2	1017	1205.2	1351.54	1058.85	0.783439	-0.352107	0.0154815	0.253856
ENSMUSG00000029307	Dmp1	2760	123.432	98.702	148.163	1.50111	0.586031	0.0156148	0.25466
ENSMUSG00000019173	Rab5c	2194	1853.95	2055.6	1652.3	0.803804	-0.315085	0.0156198	0.25466
ENSMUSG00000033006	Sox10	2713	474.42	560.728	388.112	0.692158	-0.530827	0.0156267	0.25466
ENSMUSG00000048368	Omd	1556	333.535	265.716	401.353	1.51046	0.594986	0.0156798	0.255291
ENSMUSG00000096262	AC122807.1	1096	800.702	705.386	896.019	1.27025	0.345117	0.0157099	0.255546
ENSMUSG00000035559	Mpv17l2	955	345.008	401.184	288.833	0.719951	-0.474029	0.0157447	0.255877
ENSMUSG00000058685	Vmn2r51	2559	872.87	764.284	981.455	1.28415	0.360813	0.0157786	0.25591
ENSMUSG00000029253	Cenpc1	3173	628.194	551.449	704.939	1.27834	0.354269	0.0157901	0.25591
ENSMUSG00000033055	Ankrd54	4270	377.09	434.916	319.264	0.734082	-0.445987	0.0157807	0.25591
ENSMUSG00000078667	1700094D03Rik	3097	652.92	573.282	732.559	1.27783	0.353701	0.0158085	0.255973
ENSMUSG00000025934	Gsta3	1392	2175.53	1956.06	2395	1.2244	0.292069	0.0158572	0.256059
ENSMUSG00000030064	Frmd4b	11521	1959.06	1762.4	2155.72	1.22317	0.290628	0.0158318	0.256059
ENSMUSG00000058076	Sdhc	3250	1929.02	2151.12	1706.92	0.793504	-0.333691	0.0158539	0.256059
ENSMUSG00000035954	Dock4	8063	591.482	518.576	664.387	1.28118	0.357469	0.0159557	0.256247
ENSMUSG00000027180	Fbxo3	7237	2452.02	2194.5	2709.54	1.2347	0.304158	0.015937	0.256247
ENSMUSG00000028522	Mier1	12513	3029.71	2736.49	3322.94	1.21431	0.280132	0.0159169	0.256247
ENSMUSG00000050578	Mmp13	2675	3449.32	3118.21	3780.44	1.21237	0.277835	0.0159196	0.256247
ENSMUSG00000079437	Tmem179b	848	607.211	694.687	519.736	0.748158	-0.418585	0.0159361	0.256247
ENSMUSG00000039824	Myl6b	1026	65.1544	83.266	47.0428	0.56497	-0.823754	0.0159469	0.256247
ENSMUSG00000042485	Mustn1	1177	184.254	224.262	144.245	0.643195	-0.636672	0.0160525	0.257568
ENSMUSG00000017291	Taok1	12421	4514.88	4090.47	4939.3	1.20751	0.27204	0.0161078	0.258221
ENSMUSG00000032002	Dcun1d5	1201	558.621	486.442	630.799	1.29676	0.374914	0.0161505	0.25867
ENSMUSG00000021270	Hsp90aa1	3931	5933.58	5294.44	6572.72	1.24144	0.312012	0.0161772	0.258864
ENSMUSG00000027018	Hat1	2886	810.054	717.159	902.949	1.25906	0.332352	0.0161926	0.258877
ENSMUSG00000028676	Srsf10	7003	1986.98	1773.83	2200.13	1.24033	0.310721	0.0162863	0.260139
ENSMUSG00000039967	Zfp292	9986	1911.83	1716.39	2107.27	1.22773	0.295995	0.0163383	0.260265
ENSMUSG00000032803	Cdv3	4552	3491.14	3158.02	3824.25	1.21096	0.276153	0.0163322	0.260265
ENSMUSG00000025016	Tm9sf3	6144	12997.7	11824.4	14171	1.19845	0.261172	0.0163221	0.260265
ENSMUSG00000092341	Malat1	6982	39613	28988.6	50237.3	1.733	0.793272	0.0163915	0.260521
ENSMUSG00000054723	Vmac	2276	1402.15	1562.19	1242.11	0.795109	-0.330775	0.0163985	0.260521
ENSMUSG00000057788	Ddx49	2928	507.471	577.958	436.984	0.756082	-0.403386	0.0163873	0.260521
ENSMUSG00000021795	Sftpd	1326	4353.69	4800.42	3906.96	0.81388	-0.297113	0.0164942	0.261807
ENSMUSG00000028496	Mllt3	12004	2412.48	2174.12	2650.84	1.21927	0.286019	0.016519	0.261965
ENSMUSG00000028943	Espn	5979	438.24	500.7	375.78	0.750509	-0.414059	0.0165509	0.262236
ENSMUSG00000007837	Prrg2	2091	384.554	445.981	323.128	0.724532	-0.464879	0.0165804	0.262469
ENSMUSG00000074981	Dcdc5	5702	110.909	85.479	136.34	1.59501	0.673563	0.0166051	0.262625
ENSMUSG00000040040	Ift88	4628	1106.67	983.131	1230.2	1.25131	0.323442	0.0166603	0.263113
ENSMUSG00000022336	Eif3e	1541	2259.6	2034.95	2484.25	1.22079	0.287816	0.0166657	0.263113
ENSMUSG00000021607	Mrpl36	899	649.445	739.761	559.129	0.755824	-0.403878	0.0167157	0.263667
ENSMUSG00000090806	Vmn2r70	2565	482.438	417.228	547.648	1.31259	0.392414	0.0168187	0.265055
ENSMUSG00000038876	Rnf146	4454	1235.16	1104.29	1366.02	1.23701	0.306858	0.0168365	0.2651
ENSMUSG00000041986	Elmod1	2622	789.271	698.399	880.143	1.26023	0.333688	0.0169023	0.265663
ENSMUSG00000061273	Mmgt1	4234	1597.63	1433.46	1761.81	1.22906	0.29755	0.016899	0.265663
ENSMUSG00000026365	Cfh	6852	4276.32	3803.33	4749.32	1.24873	0.32046	0.0169246	0.265778
ENSMUSG00000020153	Ndufs7	1718	807.305	915.222	699.388	0.764173	-0.388029	0.0169796	0.266169
ENSMUSG00000027327	1700037H04Rik	2286	438.221	500.045	376.397	0.752727	-0.409802	0.0169788	0.266169
ENSMUSG00000022762	Ncam2	6162	874.929	773.495	976.363	1.26228	0.336027	0.0170831	0.267317
ENSMUSG00000057278	Snrpg	350	531.312	637.385	425.239	0.667162	-0.583891	0.0170805	0.267317
ENSMUSG00000029245	Epha5	10032	2100.77	1766.89	2434.66	1.37793	0.462505	0.0171241	0.267709
ENSMUSG00000064061	Dzip3	9081	762.379	669.493	855.265	1.27748	0.353303	0.0171383	0.267709
ENSMUSG00000071550	Wdr52	8493	780.735	611.636	949.835	1.55294	0.635004	0.0171674	0.267726
ENSMUSG00000033684	Qsox1	6159	21369	23490.4	19247.5	0.819378	-0.287399	0.0171697	0.267726
ENSMUSG00000094114	AC241593.1	1648	117.432	93.4773	141.387	1.51253	0.596966	0.0172268	0.267921
ENSMUSG00000047044	D030056L22Rik	1677	218.005	180.316	255.694	1.41803	0.503886	0.0172276	0.267921
ENSMUSG00000091930	Vmn2r52	2559	468.08	407.392	528.769	1.29794	0.376222	0.017206	0.267921
ENSMUSG00000043424	Gm9781	2419	599.605	523.37	675.84	1.29132	0.368849	0.017395	0.269668
ENSMUSG00000067873	Htatsf1	4879	2053.31	1843.98	2262.63	1.22703	0.295175	0.0174127	0.269668
ENSMUSG00000031314	Taf1	8428	2235.45	2010.91	2460	1.22333	0.290812	0.0173988	0.269668
ENSMUSG00000030342	Cd9	2044	7743.96	8519.11	6968.8	0.818021	-0.289791	0.0174314	0.269668
ENSMUSG00000047230	Cldn2	3325	659.17	745.56	572.779	0.768253	-0.380346	0.0173735	0.269668
ENSMUSG00000046756	Mrps7	2072	543.681	621.69	465.672	0.749042	-0.416881	0.0174193	0.269668
ENSMUSG00000020120	Plek	4486	1838.34	1654.05	2022.62	1.22282	0.290217	0.0174987	0.270474
ENSMUSG00000026667	Uhmk1	8101	7823.31	7101.74	8544.88	1.20321	0.266888	0.0175319	0.27075
ENSMUSG00000034640	Tiparp	3985	563.913	492.025	635.801	1.29221	0.369845	0.0176352	0.27206
ENSMUSG00000015363	Trabd	5591	1334.91	1488.68	1181.14	0.793413	-0.333857	0.0176475	0.27206
ENSMUSG00000054976	9430031J16Rik	12508	1061.08	921.595	1200.56	1.3027	0.3815	0.017677	0.272278
ENSMUSG00000052912	Smarca5-ps	3217	128.423	101.354	155.491	1.53414	0.617428	0.0177011	0.272403
ENSMUSG00000031284	Pak3	9552	1536.03	1376.86	1695.19	1.2312	0.300063	0.0177159	0.272403
ENSMUSG00000076655	Ighv4-1	350	3.5472	0.354458	6.73994	19.0148	4.24905	0.0177991	0.27307
ENSMUSG00000058571	Gpc6	9428	815.036	721.213	908.86	1.26018	0.333632	0.0177949	0.27307
ENSMUSG00000028397	Kdm4c	5823	1247.2	1115.98	1378.43	1.23518	0.304717	0.017821	0.27307
ENSMUSG00000022456	2003-09-01	4971	4202.36	3816.77	4587.96	1.20205	0.265502	0.0178128	0.27307
ENSMUSG00000000606	Vmn2r88	3222	6880.18	6103.05	7657.3	1.25467	0.327305	0.0179659	0.274696
ENSMUSG00000024074	Crim1	5995	2124.37	1914.43	2334.3	1.21931	0.28607	0.0179737	0.274696
ENSMUSG00000030779	Rbbp6	8752	2568.38	2322.91	2813.84	1.21134	0.276605	0.0179523	0.274696
ENSMUSG00000091734	Vmn1r29	1023	132.728	107.091	158.364	1.47877	0.564402	0.018005	0.274701
ENSMUSG00000028034	Fubp1	6491	2014.93	1808.81	2221.06	1.22791	0.296202	0.0180024	0.274701
ENSMUSG00000025920	Stau2	6747	1812.93	1633.46	1992.4	1.21974	0.286575	0.0180255	0.274777
ENSMUSG00000044221	Grsf1	3036	3091.57	2797.9	3385.25	1.20993	0.274921	0.0180706	0.275226
ENSMUSG00000038174	Fam126b	9343	1552.08	1388.19	1715.98	1.23613	0.305832	0.0181128	0.275386
ENSMUSG00000022770	Dlg1	8963	4089.29	3708.93	4469.65	1.20511	0.269161	0.0181113	0.275386
ENSMUSG00000030275	Etnk1	6429	9142.61	8308.08	9977.14	1.2009	0.264112	0.0181277	0.275386
ENSMUSG00000019027	Dnahc1	12872	407.704	350.551	464.857	1.32607	0.407162	0.0182515	0.276791
ENSMUSG00000021712	Trim23	5747	1152.24	1029.24	1275.24	1.23901	0.309192	0.0182473	0.276791
ENSMUSG00000070699	Sars2	1910	80.3699	100.322	60.4176	0.602236	-0.7316	0.0182758	0.276922
ENSMUSG00000026643	Nmt2	6556	1846.12	1658.93	2033.3	1.22567	0.293569	0.0183109	0.277216
ENSMUSG00000028557	Rnf11	4263	7779.72	7083.84	8475.6	1.19647	0.258783	0.0183603	0.277727
ENSMUSG00000079065	BC005561	5181	300.29	248.049	352.531	1.42121	0.507121	0.0184223	0.278003
ENSMUSG00000032757	Bet1	3656	1450.33	1300.79	1599.87	1.22992	0.298568	0.0184414	0.278003
ENSMUSG00000029686	Cul1	4058	4043.23	3670.21	4416.25	1.20327	0.266961	0.0184066	0.278003
ENSMUSG00000065990	Aurkaip1	1766	750.442	850.67	650.213	0.764354	-0.387687	0.0184375	0.278003
ENSMUSG00000036707	Cab39	4146	4399.47	3992.24	4806.7	1.20401	0.267849	0.0184575	0.278009
ENSMUSG00000052155	Acvr2a	5686	1061.09	943.736	1178.45	1.2487	0.32043	0.0185095	0.278556
ENSMUSG00000070858	Gm1673	665	186.988	226.902	147.074	0.648183	-0.625526	0.0185558	0.279015
ENSMUSG00000034462	Pkd2	10169	1187.31	1058.2	1316.41	1.24401	0.314996	0.0186005	0.279212
ENSMUSG00000046711	Hmga1	1990	298.248	349.77	246.725	0.705392	-0.503503	0.0185895	0.279212
ENSMUSG00000022561	Gpaa1	2846	502.669	573.831	431.508	0.751977	-0.411239	0.0186176	0.279233
ENSMUSG00000053897	Slc39a8	7664	661.393	579.699	743.086	1.28185	0.358226	0.0187268	0.280159
ENSMUSG00000031885	Cbfb	2911	1949.25	1756.18	2142.31	1.21987	0.286723	0.0187216	0.280159
ENSMUSG00000049620	Prss33	1775	34.9836	55.1865	14.7807	0.267831	-1.9006	0.0187231	0.280159
ENSMUSG00000026896	Ifih1	8165	1607.94	1444.31	1771.56	1.22658	0.29464	0.0187647	0.280178
ENSMUSG00000055204	Ankrd17	10053	3784.19	3428.77	4139.61	1.20732	0.271804	0.0187756	0.280178
ENSMUSG00000047656	Trpt1	1142	180.39	215.887	144.894	0.671157	-0.575277	0.0187757	0.280178
ENSMUSG00000084215	Gm11814	929	11.6822	5.39058	17.9739	3.33431	1.73739	0.0187961	0.280223
ENSMUSG00000033282	Rpgrip1l	9855	1760.96	1578.56	1943.37	1.23111	0.299954	0.0188103	0.280223
ENSMUSG00000034165	Ccnd3	2113	820.806	921.876	719.735	0.780729	-0.357106	0.0189006	0.281332
ENSMUSG00000073102	Ccdc164	2484	502.487	435.357	569.617	1.30839	0.387794	0.0189301	0.281534
ENSMUSG00000054945	Gm9958	1284	239.625	202.58	276.671	1.36573	0.449677	0.0190222	0.282429
ENSMUSG00000039646	Vasn	3007	484.83	553.369	416.291	0.752285	-0.41065	0.0190124	0.282429
ENSMUSG00000039428	Tmem135	6104	869.429	772.658	966.199	1.25049	0.32249	0.0190389	0.282439
ENSMUSG00000093679	Vmn1r20	1052	308.487	263.701	353.272	1.33967	0.421877	0.019069	0.282607
ENSMUSG00000039615	Stub1	1672	765.446	862.607	668.286	0.774728	-0.368239	0.0190821	0.282607
ENSMUSG00000061665	Cd2ap	5399	3515.88	3187.9	3843.86	1.20576	0.269948	0.0191008	0.282647
ENSMUSG00000040714	Klc3	2619	486.375	557.405	415.344	0.745139	-0.424418	0.0191363	0.282936
ENSMUSG00000042473	Tbc1d8b	5211	1101.59	979.899	1223.29	1.24838	0.320059	0.0191825	0.283383
ENSMUSG00000029919	Hpgds	3586	158.702	121.748	195.656	1.60706	0.684425	0.0192214	0.283632
ENSMUSG00000060962	Dmkn	2191	541.241	472.059	610.423	1.29311	0.370841	0.0192315	0.283632
ENSMUSG00000090727	Gm3956	2560	567.024	495.644	638.403	1.28803	0.365163	0.0192588	0.283799
ENSMUSG00000025262	Fam120c	5823	691.602	608.585	774.619	1.27282	0.348028	0.0194276	0.285572
ENSMUSG00000030232	Aebp2	8111	2989.29	2673.68	3304.9	1.23609	0.305783	0.0194225	0.285572
ENSMUSG00000010461	Eya4	4192	1293.63	1161.03	1426.23	1.22842	0.296804	0.0194253	0.285572
ENSMUSG00000035614	Fam179b	6434	1451.77	1303.11	1600.43	1.22816	0.2965	0.0194571	0.285769
ENSMUSG00000063383	Zfp947	2872	32.2282	21.276	43.1804	2.02954	1.02115	0.0194881	0.285971
ENSMUSG00000036745	Ttll7	8105	9836.06	8972.5	10699.6	1.19249	0.253979	0.0195032	0.285971
ENSMUSG00000090935	Synj2bp	5866	1852.23	1667.49	2036.98	1.22158	0.288747	0.019553	0.286464
ENSMUSG00000002997	Prkar2b	3652	1063.29	877.01	1249.57	1.42481	0.510772	0.0195978	0.286883
ENSMUSG00000079084	Ccdc82	1847	512.773	446.456	579.09	1.29708	0.375269	0.0196174	0.286933
ENSMUSG00000034932	Mrpl54	825	436.875	504.106	369.644	0.733267	-0.447589	0.0197019	0.287795
ENSMUSG00000023571	Fam132a	1366	208.427	247.046	169.809	0.68736	-0.540862	0.0197088	0.287795
ENSMUSG00000069833	Ahnak	18543	7884.77	6848.05	8921.49	1.30278	0.381593	0.0198155	0.288163
ENSMUSG00000027550	Lrrcc1	7475	618.955	543.52	694.39	1.27758	0.353413	0.0197712	0.288163
ENSMUSG00000018171	Vmp1	3862	2759.49	2495.97	3023	1.21115	0.27638	0.0198009	0.288163
ENSMUSG00000067851	Arfgef1	10429	6297.73	5722.46	6873	1.20106	0.264305	0.0197653	0.288163
ENSMUSG00000029622	Arpc1b	5103	2331.59	2574.3	2088.87	0.811432	-0.301457	0.0197848	0.288163
ENSMUSG00000073421	H2-Ab1	1637	3443.71	3784.59	3102.83	0.81986	-0.286551	0.0198561	0.288517
ENSMUSG00000037062	Sh3glb1	3949	2299.16	2078.79	2519.52	1.21201	0.277403	0.0199592	0.289777
ENSMUSG00000022742	Cpox	3186	881.435	781.608	981.262	1.25544	0.328193	0.0201037	0.29128
ENSMUSG00000031770	Herpud1	2333	10571	11576.4	9565.58	0.826298	-0.275266	0.0201232	0.29128
ENSMUSG00000026849	Tor1a	1995	481.011	545.875	416.147	0.762348	-0.391478	0.0201285	0.29128
ENSMUSG00000007050	Lsm2	3152	180.86	215.059	146.661	0.681958	-0.552246	0.0201115	0.29128
ENSMUSG00000054766	Set	4070	2295.52	2074.71	2516.33	1.21286	0.27841	0.0201528	0.291393
ENSMUSG00000090436	Vmn2r75	2562	49.1442	35.3261	62.9624	1.78232	0.833755	0.020187	0.291543
ENSMUSG00000053192	Mllt11	1923	543.343	476.761	609.924	1.27931	0.355363	0.0202204	0.291543
ENSMUSG00000046314	Stxbp6	4855	1235.67	1107.62	1363.72	1.23121	0.300083	0.0202291	0.291543
ENSMUSG00000030688	Stard10	2383	1010.55	1126.21	894.893	0.794607	-0.331686	0.0201983	0.291543
ENSMUSG00000024986	Hhex	3838	78.275	57.2372	99.3128	1.73511	0.795026	0.0202542	0.291667
ENSMUSG00000039997	Ifi203	6706	290.015	244.916	335.114	1.36828	0.452365	0.0202707	0.291668
ENSMUSG00000024038	Ndufv3	1575	3619.14	4340.36	2897.92	0.66767	-0.582793	0.020312	0.292024
ENSMUSG00000042233	2010015L04Rik	5728	123.091	97.3657	148.816	1.52842	0.612045	0.0203453	0.292266
ENSMUSG00000028743	Akr7a5	1793	334.21	387.683	280.738	0.724144	-0.465652	0.0203883	0.292475
ENSMUSG00000063171	Rps4y2	943	336.497	417.32	255.674	0.612656	-0.70685	0.0203929	0.292475
ENSMUSG00000062901	Klhl24	6683	3656.92	3323.28	3990.56	1.20079	0.26398	0.0204415	0.292935
ENSMUSG00000083027	Gm13140	3151	182.558	150.3	214.817	1.42925	0.515261	0.0205641	0.294393
ENSMUSG00000029860	Zyx	3739	663.644	745.736	581.553	0.779837	-0.358755	0.0205766	0.294393
ENSMUSG00000074212	Dnajb14	12553	5114.26	4650.08	5578.44	1.19964	0.262607	0.0206088	0.294547
ENSMUSG00000025793	Hgs	2991	1396.45	1547.34	1245.57	0.804973	-0.312988	0.0206206	0.294547
ENSMUSG00000035133	Arhgap5	5197	4539.68	4113.74	4965.63	1.20708	0.271525	0.0206405	0.294593
ENSMUSG00000007872	Id3	1791	633.177	740.828	525.525	0.709375	-0.495379	0.0206825	0.294954
ENSMUSG00000019122	Ccl9	3045	881.902	983.796	780.007	0.792855	-0.334872	0.0207029	0.295009
ENSMUSG00000080824	Gm9001	399	192.616	158.694	226.538	1.42751	0.513498	0.0207436	0.29535
ENSMUSG00000044224	Dnajc21	4777	920.724	816.647	1024.8	1.25489	0.327559	0.0207919	0.295718
ENSMUSG00000024959	Bad	2007	539.892	615.461	464.324	0.754433	-0.406535	0.0208029	0.295718
ENSMUSG00000000031	H19	2372	114.982	90.5255	139.439	1.54032	0.623234	0.0209486	0.297432
ENSMUSG00000066595	Mfsd7b	4087	595.064	524.631	665.496	1.2685	0.343127	0.021043	0.297432
ENSMUSG00000042595	Fam199x	8299	1147.2	1024.76	1269.65	1.23897	0.309147	0.021008	0.297432
ENSMUSG00000021244	Ylpm1	9914	2027.82	1824.98	2230.67	1.2223	0.289596	0.0210579	0.297432
ENSMUSG00000028211	Trp53inp1	6475	2526.47	2288.04	2764.89	1.20841	0.273106	0.0210378	0.297432
ENSMUSG00000007613	Tgfbr1	6534	4613.17	4194.55	5031.78	1.1996	0.262554	0.0210055	0.297432
ENSMUSG00000005871	Apc	15753	6095.65	5545.12	6646.17	1.19856	0.261304	0.0210263	0.297432
ENSMUSG00000026547	Tagln2	2082	2101.25	2316.56	1885.94	0.814111	-0.296702	0.0210395	0.297432
ENSMUSG00000032688	Malt1	5073	368.454	319.346	417.561	1.30755	0.386868	0.0211938	0.297527
ENSMUSG00000079225	Gm9531	441	1118.88	1001.29	1236.48	1.2349	0.304389	0.0211757	0.297527
ENSMUSG00000034007	Scaper	5158	1809.91	1634.99	1984.82	1.21397	0.279731	0.0211645	0.297527
ENSMUSG00000041133	Smc1a	5769	2371.34	2144.01	2598.67	1.21206	0.277457	0.0212159	0.297527
ENSMUSG00000079426	Arpc4	2323	2523.88	2790.66	2257.1	0.808805	-0.306136	0.0211909	0.297527
ENSMUSG00000051403	Ppp1r37	2971	1524.02	1686.6	1361.44	0.807211	-0.308982	0.021186	0.297527
ENSMUSG00000025507	Lrdd	4428	619.426	697.69	541.162	0.775647	-0.366527	0.0210947	0.297527
ENSMUSG00000023791	Pigx	2392	482.579	550.066	415.093	0.754624	-0.406169	0.0211392	0.297527
ENSMUSG00000052684	Jun	3189	2339.69	2758.9	1920.48	0.696105	-0.522623	0.0212137	0.297527
ENSMUSG00000018846	Pank3	7376	2986.99	2702.78	3271.2	1.21031	0.275379	0.0212349	0.297557
ENSMUSG00000028716	Pdzk1ip1	1778	1111.76	1250.45	973.079	0.778185	-0.361815	0.0212523	0.297566
ENSMUSG00000020232	Hmg20b	3149	349.548	400.233	298.864	0.746725	-0.42135	0.0212703	0.297582
ENSMUSG00000008136	Fhl2	1563	276.121	319.055	233.186	0.730862	-0.452329	0.0213366	0.298274
ENSMUSG00000006732	Mettl1	2907	252.194	292.344	212.044	0.725326	-0.463299	0.0213852	0.298718
ENSMUSG00000037720	Tmem33	7098	4939.52	4499.12	5379.92	1.19577	0.257939	0.0214586	0.299507
ENSMUSG00000063810	Alms1	9986	1094.35	979.724	1208.97	1.23399	0.303335	0.0215075	0.299952
ENSMUSG00000022800	Fyttd1	6076	5035.19	4587.39	5482.99	1.19523	0.25729	0.0215258	0.299972
ENSMUSG00000024597	Slc12a2	6520	20645.4	18851	22439.7	1.19037	0.251412	0.0215679	0.300322
ENSMUSG00000026153	Fam135a	6467	1100.32	985.659	1214.99	1.23266	0.30178	0.0216393	0.301047
ENSMUSG00000036687	Tmem184a	5277	697.482	782.509	612.455	0.78268	-0.353505	0.021654	0.301047
ENSMUSG00000026495	Efcab2	2536	366.347	314.713	417.982	1.32814	0.409404	0.0218225	0.302769
ENSMUSG00000027589	Pcmtd2	4183	2488.74	2255.32	2722.17	1.207	0.271423	0.0218007	0.302769
ENSMUSG00000092508	Gm4256	939	218.984	265.179	172.789	0.651592	-0.61796	0.0218292	0.302769
ENSMUSG00000021020	Srp54a	2317	655.456	577.476	733.436	1.27007	0.34491	0.022017	0.305135
ENSMUSG00000024483	Ankhd1	9845	2699.53	2443.25	2955.81	1.20978	0.27475	0.0221348	0.306527
ENSMUSG00000050974	Gm9847	597	68.8527	52.5373	85.1681	1.6211	0.69697	0.022329	0.306719
ENSMUSG00000073489	Ifi204	2253	205.009	171.888	238.13	1.38538	0.470278	0.0222872	0.306719
ENSMUSG00000042408	Zmym6	7692	386.916	333.26	440.573	1.32201	0.402732	0.022308	0.306719
ENSMUSG00000022361	Zhx1	6059	2488.11	2213.33	2762.9	1.2483	0.319964	0.0222501	0.306719
ENSMUSG00000033111	3830406C13Rik	2477	1317.76	1185.14	1450.38	1.2238	0.291372	0.0223791	0.306719
ENSMUSG00000024383	Map3k2	10791	1963.05	1767.56	2158.54	1.2212	0.288299	0.0221767	0.306719
ENSMUSG00000048047	Zbtb33	5122	1444.29	1300.61	1587.97	1.22095	0.287998	0.0223399	0.306719
ENSMUSG00000025609	Mkln1	22296	2650.04	2401.54	2898.55	1.20696	0.271372	0.0223869	0.306719
ENSMUSG00000030967	Zranb1	5431	2785.49	2527.53	3043.44	1.20412	0.267974	0.0223455	0.306719
ENSMUSG00000026083	Eif5b	7797	2943.9	2672.76	3215.04	1.20289	0.266506	0.022286	0.306719
ENSMUSG00000023456	Tpi1	2209	6033.31	6603.96	5462.65	0.827178	-0.27373	0.0223877	0.306719
ENSMUSG00000061477	Rps7	961	1128.89	1289.36	968.423	0.75109	-0.412943	0.0223654	0.306719
ENSMUSG00000074063	Osgin1	2674	283.366	328.169	238.562	0.726949	-0.460074	0.022367	0.306719
ENSMUSG00000021294	Kif26a	6890	136.392	163.596	109.188	0.667424	-0.583325	0.0223913	0.306719
ENSMUSG00000063884	Ptcd3	2585	607.152	526.295	688.009	1.30727	0.386555	0.022423	0.306916
ENSMUSG00000024268	Celf4	3995	449.569	391.474	507.664	1.2968	0.374958	0.0224931	0.307041
ENSMUSG00000057858	D19Ertd737e	2035	942.817	842.559	1043.08	1.23798	0.307994	0.0225236	0.307041
ENSMUSG00000033813	Tcea1	3017	1446.9	1302.59	1591.2	1.22156	0.288726	0.0225709	0.307041
ENSMUSG00000037234	Hook3	13132	3312.82	3003.64	3622	1.20587	0.270073	0.0225509	0.307041
ENSMUSG00000029559	2210016L21Rik	3303	775.609	867.348	683.87	0.788461	-0.342888	0.022552	0.307041
ENSMUSG00000026820	Ptges2	2025	332.89	383.443	282.337	0.736322	-0.44159	0.022521	0.307041
ENSMUSG00000037060	Prkcdbp	1035	211.6	249.609	173.592	0.695458	-0.523964	0.0225669	0.307041
ENSMUSG00000070880	Gad1	7639	235.521	279.047	191.995	0.688037	-0.539442	0.022555	0.307041
ENSMUSG00000082431	Gm7110	597	97.2409	76.7542	117.728	1.53383	0.617134	0.0226127	0.307324
ENSMUSG00000047021	Ccdc108	7817	550.546	481.063	620.029	1.28887	0.366109	0.0226264	0.307324
ENSMUSG00000091012	Vmn1r34	930	453.59	397.322	509.858	1.28324	0.359786	0.022679	0.307802
ENSMUSG00000084086	Gm5761	834	9.71916	2.57056	16.8677	6.5619	2.71411	0.0227525	0.307881
ENSMUSG00000055373	Fut9	13824	2083.66	1882.48	2284.84	1.21374	0.279463	0.0227544	0.307881
ENSMUSG00000022175	Lrp10	4201	2445.43	2690.2	2200.67	0.818034	-0.289767	0.0227437	0.307881
ENSMUSG00000033128	Gga1	3034	881.15	982.411	779.89	0.793853	-0.333056	0.0227226	0.307881
ENSMUSG00000017550	Atad5	7532	214.277	180.949	247.604	1.36836	0.452451	0.022789	0.308113
ENSMUSG00000030530	Furin	9178	2825.43	3171.03	2479.82	0.782023	-0.354716	0.0228092	0.308151
ENSMUSG00000034748	Sirt6	2785	222.522	259.19	185.855	0.717063	-0.479828	0.0228719	0.308762
ENSMUSG00000076583	Igkv8-24	365	12.6976	3.60763	21.7876	6.0393	2.59438	0.0229378	0.30918
ENSMUSG00000041483	Zfp281	4937	693.081	614.046	772.116	1.25742	0.33047	0.0229238	0.30918
ENSMUSG00000071266	Zfp946	3504	493.812	430.925	556.699	1.29187	0.369461	0.0229575	0.30921
ENSMUSG00000070284	Gmppb	2758	563.579	634.555	492.602	0.776296	-0.365321	0.022991	0.309426
ENSMUSG00000003282	Plag1	8487	127.907	104.208	151.606	1.45483	0.54085	0.0230358	0.309609
ENSMUSG00000044434	Gm9791	733	195.861	243.317	148.405	0.609926	-0.713294	0.0230396	0.309609
ENSMUSG00000025758	Plk4	5863	446.686	388.4	504.973	1.30014	0.378664	0.0230828	0.309719
ENSMUSG00000090862	Rps13	582	89.6309	113.642	65.6197	0.577424	-0.792296	0.0230789	0.309719
ENSMUSG00000024491	Rbm27	6431	3824.88	3484.32	4165.43	1.19548	0.25759	0.0231458	0.310329
ENSMUSG00000090849	Vmn2r-ps36	2562	34.9194	23.9306	45.9082	1.91839	0.939893	0.0232309	0.310763
ENSMUSG00000028282	Casp8ap2	6826	676.113	597.63	754.595	1.26265	0.336451	0.0232157	0.310763
ENSMUSG00000071649	B3gat3	1601	777.34	873.47	681.21	0.779889	-0.358659	0.023206	0.310763
ENSMUSG00000051029	Serpinb1b	1696	119.512	89.6907	149.333	1.66498	0.735508	0.0233408	0.310825
ENSMUSG00000074607	Tox2	3401	113.521	89.5727	137.469	1.53472	0.617978	0.0232562	0.310825
ENSMUSG00000051323	Pcdh19	10292	1741.16	1514.78	1967.54	1.29889	0.377284	0.023331	0.310825
ENSMUSG00000040022	Rab11fip2	6080	704.346	624.937	783.756	1.25414	0.326694	0.023328	0.310825
ENSMUSG00000029422	Rsrc2	5473	1655.83	1495.49	1816.18	1.21444	0.280288	0.0233326	0.310825
ENSMUSG00000040767	Snrnp25	1041	219.546	255.798	183.294	0.716558	-0.480844	0.0233063	0.310825
ENSMUSG00000095632	Vmn1r175	915	76.1757	58.9653	93.386	1.58374	0.66334	0.0234041	0.310877
ENSMUSG00000025860	Xiap	9262	3918.51	3567.38	4269.64	1.19686	0.25925	0.0234326	0.310877
ENSMUSG00000020219	Timm13	1225	663.228	751.472	574.984	0.765144	-0.386197	0.0233996	0.310877
ENSMUSG00000044279	Crb3	1564	343.047	394.1	291.993	0.740913	-0.432625	0.0234108	0.310877
ENSMUSG00000001020	S100a4	587	400.788	462.727	338.849	0.732287	-0.449519	0.0234196	0.310877
ENSMUSG00000027598	Itch	9709	2233.71	2024.5	2442.91	1.20667	0.271035	0.0234859	0.311351
ENSMUSG00000007812	Zfp655	4514	1347.63	1214.5	1480.76	1.21923	0.285976	0.0235509	0.311978
ENSMUSG00000048874	Phf3	7561	3332.93	3030.9	3634.95	1.1993	0.262192	0.0235775	0.312097
ENSMUSG00000039607	Rbms3	10413	1218.15	1093.88	1342.42	1.22721	0.295384	0.0236902	0.313007
ENSMUSG00000033436	Armcx2	4532	1220.61	1098.32	1342.9	1.22268	0.290048	0.0236762	0.313007
ENSMUSG00000046229	Scand1	759	160.529	195.238	125.82	0.644443	-0.633875	0.0236993	0.313007
ENSMUSG00000036814	Slc6a20a	2732	62.454	46.4405	78.4675	1.68964	0.756714	0.0237645	0.313531
ENSMUSG00000049494	Gm12669	1213	714.343	629.673	799.013	1.26893	0.343616	0.0237744	0.313531
ENSMUSG00000022378	Fam49b	3869	1510.69	1359.44	1661.93	1.22252	0.289853	0.0238346	0.314008
ENSMUSG00000034793	G6pc3	2226	871.435	971.958	770.911	0.793153	-0.334329	0.023846	0.314008
ENSMUSG00000032060	Cryab	1185	531.415	603.508	459.321	0.761085	-0.39387	0.0238655	0.314031
ENSMUSG00000031622	Sin3b	4298	1458.92	1614.19	1303.65	0.807622	-0.308248	0.0239013	0.314268
ENSMUSG00000079418	Atg4a	2661	172.707	143.105	202.309	1.4137	0.499479	0.0239554	0.314513
ENSMUSG00000035725	Prkx	5807	4014.31	3623.57	4405.05	1.21566	0.281745	0.0239489	0.314513
ENSMUSG00000020590	Snx13	7387	2540.89	2303.78	2778	1.20585	0.270045	0.0239868	0.31466
ENSMUSG00000031231	Cox7b	1214	4685.11	5368.99	4001.24	0.745249	-0.424205	0.0240022	0.31466
ENSMUSG00000079517	Gm8787	1390	55.0894	40.1179	70.061	1.74638	0.804367	0.0240421	0.314949
ENSMUSG00000027896	Slc16a4	3879	161.963	133.495	190.431	1.4265	0.512479	0.0240796	0.315046
ENSMUSG00000041153	Osgin2	5571	374.069	325.331	422.808	1.29963	0.378095	0.0241385	0.315046
ENSMUSG00000012535	Tnpo3	10246	1702.54	1535.63	1869.44	1.21738	0.283781	0.0241163	0.315046
ENSMUSG00000022858	Tra2b	5383	1765.82	1597.05	1934.6	1.21135	0.27662	0.0241338	0.315046
ENSMUSG00000030842	2400001E08Rik	1184	893.265	999.879	786.65	0.786745	-0.346031	0.0241238	0.315046
ENSMUSG00000035202	Lars2	3881	10754.9	11784.6	9725.21	0.825244	-0.277108	0.024178	0.315329
ENSMUSG00000032280	Tle3	11653	1990.55	2191.04	1790.06	0.816994	-0.291603	0.0243193	0.316939
ENSMUSG00000028572	Hook1	8318	2341.56	2117.61	2565.51	1.21152	0.276813	0.0243421	0.317002
ENSMUSG00000002329	Mdp1	1733	861.974	963.581	760.367	0.789106	-0.34171	0.0243913	0.31741
ENSMUSG00000080316	Ncrna00085	6897	256.771	218.245	295.297	1.35306	0.436221	0.0244388	0.317707
ENSMUSG00000030413	Pglyrp1	681	4482.1	4948.53	4015.67	0.811487	-0.30136	0.02445	0.317707
ENSMUSG00000058258	Idi1	3505	244.437	208.049	280.826	1.34981	0.432754	0.0245522	0.317926
ENSMUSG00000082519	Vamp7-ps	655	298.723	255.149	342.296	1.34155	0.423903	0.024551	0.317926
ENSMUSG00000062905	Vmn1r32	2442	1513.92	1366.06	1661.78	1.21648	0.282717	0.0245146	0.317926
ENSMUSG00000063077	Kif1b	17608	9261.31	8466.75	10055.9	1.18769	0.248156	0.0245567	0.317926
ENSMUSG00000034412	Tbc1d10a	2733	331.518	379.052	283.984	0.749196	-0.416585	0.0245537	0.317926
ENSMUSG00000006476	Nelf	4896	1217.3	1347.42	1087.17	0.806854	-0.309621	0.0245778	0.317966
ENSMUSG00000034163	Zfc3h1	7848	1131.35	1014.54	1248.17	1.23029	0.298995	0.0246244	0.318337
ENSMUSG00000031358	Msl3	2877	873.581	779.561	967.602	1.24121	0.311752	0.0246683	0.318671
ENSMUSG00000026771	Spopl	6720	778.426	693.725	863.128	1.24419	0.31521	0.0246993	0.318839
ENSMUSG00000025204	Ndufb8	3146	1921.01	2124.24	1717.78	0.808653	-0.306408	0.0247473	0.319226
ENSMUSG00000032582	Rbm6	3983	1637.87	1479.79	1795.94	1.21365	0.27935	0.024778	0.319389
ENSMUSG00000023027	Atf1	3060	723.724	643.719	803.729	1.24857	0.320279	0.0249445	0.321079
ENSMUSG00000028837	Psmb2	1204	2149.57	2376.03	1923.11	0.80938	-0.305111	0.0249471	0.321079
ENSMUSG00000023232	Serinc2	2319	1001.39	1112.45	890.331	0.800334	-0.321327	0.0249635	0.321079
ENSMUSG00000059921	Unc5c	12170	104.752	81.4958	128.008	1.57073	0.651433	0.0250286	0.321683
ENSMUSG00000047694	Yipf6	7149	4000.17	3647.6	4352.74	1.19332	0.254976	0.0250633	0.32187
ENSMUSG00000024925	Rnaseh2c	1455	183.124	219.628	146.62	0.667587	-0.582973	0.0250796	0.32187
ENSMUSG00000085223	Gm11210	422	3.1779	0.359732	5.99606	16.6682	4.05902	0.0251874	0.322318
ENSMUSG00000045932	Ifit2	3927	442.545	374.339	510.751	1.36441	0.448274	0.0251802	0.322318
ENSMUSG00000031242	2610002M06Rik	5842	2120.31	1924.39	2316.23	1.20362	0.267374	0.02518	0.322318
ENSMUSG00000024132	Eci1	1091	464.448	525.365	403.531	0.768097	-0.38064	0.0251418	0.322318
ENSMUSG00000039263	Npepl1	2998	521.842	586.961	456.723	0.778115	-0.361946	0.0252355	0.322468
ENSMUSG00000040269	Mrps28	783	255.458	300.66	210.256	0.699315	-0.515985	0.025228	0.322468
ENSMUSG00000028062	Lamtor2	1218	1249.66	1392.92	1106.4	0.794298	-0.332248	0.0254055	0.323752
ENSMUSG00000045055	Rpsa-ps2	510	459.16	521.285	397.035	0.761647	-0.392805	0.0253668	0.323752
ENSMUSG00000042992	Loh12cr1	1822	572.754	651.804	493.704	0.757443	-0.400791	0.0254092	0.323752
ENSMUSG00000037570	Mcrs1	1915	239.388	279.974	198.801	0.710069	-0.493968	0.0253959	0.323752
ENSMUSG00000031696	Vps35	3180	4933.22	4504.23	5362.22	1.19049	0.251552	0.0254618	0.323956
ENSMUSG00000056313	1810011O10Rik	1331	1956.18	2156.73	1755.64	0.814029	-0.296847	0.0254603	0.323956
ENSMUSG00000040850	Psme4	8382	4621.56	4219.14	5023.98	1.19076	0.251882	0.0255109	0.324348
ENSMUSG00000020029	Nudt4	3231	10717.6	9804.1	11631.1	1.18635	0.246529	0.0255719	0.324462
ENSMUSG00000048930	Tada3	3883	620.769	696.183	545.355	0.783351	-0.352269	0.0255561	0.324462
ENSMUSG00000024854	Pold4	910	277.547	323.65	231.443	0.715101	-0.483782	0.0255749	0.324462
ENSMUSG00000044757	Gm6430	1248	207.437	247.492	167.381	0.67631	-0.564244	0.0256019	0.324572
ENSMUSG00000026159	Agfg1	3143	1132.54	1016.57	1248.51	1.22816	0.296495	0.0256371	0.324786
ENSMUSG00000017776	Crk	4730	5291.16	4835.5	5746.81	1.18846	0.249097	0.0257337	0.32531
ENSMUSG00000027134	Lpcat4	2823	1553.97	1747.93	1360.01	0.778069	-0.36203	0.0257123	0.32531
ENSMUSG00000030714	Ccdc101	1802	220.992	256.635	185.35	0.722233	-0.469464	0.0257159	0.32531
ENSMUSG00000040998	Npnt	5026	2173.83	1952.09	2395.57	1.22718	0.295345	0.0258435	0.326466
ENSMUSG00000026989	Dapl1	679	226.63	262.939	190.32	0.723818	-0.466301	0.0259146	0.326897
ENSMUSG00000074489	Bglap-rs1	2629	3426.3	4000.24	2852.35	0.713045	-0.487936	0.0259041	0.326897
ENSMUSG00000051615	Rap2a	4174	842.405	753.553	931.257	1.23582	0.30547	0.0259481	0.327087
ENSMUSG00000026740	Dnajc1	11651	1067.96	959.051	1176.86	1.22711	0.295263	0.0259676	0.3271
ENSMUSG00000030282	Cmas	2783	823.396	734.78	912.012	1.2412	0.311741	0.025994	0.327199
ENSMUSG00000033186	Mzt1	2256	1418.7	1280.98	1556.41	1.21502	0.280977	0.0261375	0.328555
ENSMUSG00000020315	Spnb2	17492	15156.9	13887.5	16426.2	1.18281	0.242214	0.0261388	0.328555
ENSMUSG00000021606	Ndufs6	898	744.15	859.757	628.543	0.731071	-0.451916	0.0261638	0.328635
ENSMUSG00000016018	Skiv2l2	3309	1463.36	1321.61	1605.11	1.21451	0.28037	0.0261928	0.328766
ENSMUSG00000030256	Bhlhe41	6262	519.196	420.658	617.734	1.4685	0.55434	0.0262408	0.329135
ENSMUSG00000060036	Rpl3	1361	616.135	689.985	542.284	0.785935	-0.347518	0.0262669	0.329229
ENSMUSG00000060538	Tmem219	2292	505.198	575.595	434.801	0.755394	-0.404698	0.0262876	0.329255
ENSMUSG00000029086	Prom1	4517	15040.1	13803.4	16276.8	1.17919	0.237794	0.0263444	0.329601
ENSMUSG00000025492	Ifitm3	678	4941.94	5425.78	4458.11	0.821653	-0.283398	0.0263681	0.329601
ENSMUSG00000028843	Sh3bgrl3	821	934.059	1044.67	823.449	0.78824	-0.343293	0.0263711	0.329601
ENSMUSG00000032012	Pvrl1	5054	444.249	502.641	385.858	0.767662	-0.381456	0.0264178	0.329952
ENSMUSG00000069495	Epc2	4697	1214.95	1094.97	1334.92	1.21914	0.285865	0.0264874	0.330588
ENSMUSG00000071640	Stxbp3b	1007	186.266	156.546	215.985	1.37969	0.464342	0.0265883	0.330914
ENSMUSG00000052560	Cpne8	4164	600.073	531.182	668.965	1.25939	0.332724	0.0265883	0.330914
ENSMUSG00000054091	1810037I17Rik	1010	2925.19	3220.3	2630.08	0.816718	-0.292089	0.0265663	0.330914
ENSMUSG00000093674	Rpl41	1168	1243.46	1425.39	1061.53	0.744734	-0.425202	0.0265332	0.330914
ENSMUSG00000024241	Sos1	8919	1632.18	1477.1	1787.25	1.20997	0.274973	0.0267103	0.332199
ENSMUSG00000015478	Rnf5	1483	769.314	859.244	679.384	0.790676	-0.338842	0.0267513	0.332475
ENSMUSG00000006299	Aamp	1820	1512.87	1666.6	1359.15	0.815525	-0.294199	0.0268084	0.332721
ENSMUSG00000052305	Hbb-b1	863	1054.93	1416.35	693.507	0.489645	-1.03019	0.0268087	0.332721
ENSMUSG00000035394	Ccdc11	2600	309.823	252.723	366.923	1.45188	0.53792	0.0268343	0.332788
ENSMUSG00000033287	Kctd17	2134	2016.95	2216.34	1817.57	0.820074	-0.286174	0.0268517	0.332788
ENSMUSG00000037400	Atp11b	6616	4709.26	4296.71	5121.8	1.19203	0.25342	0.0269098	0.332988
ENSMUSG00000029166	Mapre3	3407	1212.27	1341	1083.54	0.808015	-0.307547	0.0269619	0.332988
ENSMUSG00000019579	D17Wsu104e	2222	1483.99	1641.7	1326.28	0.807872	-0.307802	0.0269549	0.332988
ENSMUSG00000092564	BC051226	979	95.903	120.724	71.0823	0.588801	-0.764148	0.026927	0.332988
ENSMUSG00000062154	1700061J05Rik	1241	21.1606	29.9302	12.3909	0.413994	-1.27232	0.0269592	0.332988
ENSMUSG00000022262	Dnahc5	15630	4498.47	3602.22	5394.72	1.49761	0.582662	0.0270171	0.333281
ENSMUSG00000095664	Vmn2r67	2556	873.081	730.933	1015.23	1.38895	0.473993	0.0270233	0.333281
ENSMUSG00000058260	Serpina9	3674	507.839	447.987	567.691	1.2672	0.34165	0.0271397	0.334483
ENSMUSG00000020238	Ncln	3465	545.256	613.134	477.378	0.778588	-0.361068	0.0271828	0.334782
ENSMUSG00000036333	Kidins220	7402	6144.46	5624.91	6664.02	1.18473	0.244563	0.0272131	0.334922
ENSMUSG00000030682	Cdipt	1876	2087.83	2311.98	1863.68	0.806098	-0.310973	0.0272753	0.335454
ENSMUSG00000046688	Tifa	2527	570.266	504.459	636.073	1.2609	0.334456	0.0273318	0.335498
ENSMUSG00000060739	Nsa2	2686	675.571	601.085	750.057	1.24784	0.31943	0.0273357	0.335498
ENSMUSG00000020477	Mrps24	1466	459.528	525.466	393.591	0.749033	-0.4169	0.0273353	0.335498
ENSMUSG00000083392	Gm6335	1194	31.9203	20.9845	42.856	2.04227	1.03017	0.0273733	0.335716
ENSMUSG00000015149	Sirt2	3568	1170.02	1299.03	1041.01	0.801373	-0.319454	0.0273915	0.335716
ENSMUSG00000032299	Commd4	824	397.7	455.454	339.946	0.746389	-0.422	0.0274315	0.335742
ENSMUSG00000022760	Thap7	1880	199.684	232.652	166.716	0.716591	-0.480777	0.0274176	0.335742
ENSMUSG00000027162	Lin7c	4521	6635.38	6074.48	7196.29	1.18468	0.244493	0.0274988	0.3361
ENSMUSG00000016637	Ift27	1012	910.679	1017.87	803.488	0.789381	-0.341206	0.0274903	0.3361
ENSMUSG00000041817	Fam169a	4589	626.615	542.689	710.542	1.3093	0.388795	0.0275989	0.336732
ENSMUSG00000048100	Taf13	3155	956.97	859.488	1054.45	1.22684	0.294944	0.0276139	0.336732
ENSMUSG00000020078	Vps26a	3252	1578.31	1427.12	1729.5	1.21187	0.27724	0.0276503	0.336732
ENSMUSG00000021187	Tc2n	6096	1623.14	1469.68	1776.59	1.20883	0.273612	0.0276646	0.336732
ENSMUSG00000074746	Pdzd8	7076	7686.57	7045.81	8327.33	1.18188	0.241088	0.0276587	0.336732
ENSMUSG00000000326	Comt	2532	1114.88	1239.99	989.78	0.798219	-0.325144	0.0276013	0.336732
ENSMUSG00000096910	Zfp955b	1638	132.732	109.05	156.414	1.43434	0.520382	0.027692	0.336833
ENSMUSG00000079884	Gm10698	677	1996.01	1804.33	2187.7	1.21247	0.277951	0.0277635	0.33741
ENSMUSG00000041225	Arhgap12	5034	1522.69	1378.66	1666.72	1.20895	0.273751	0.0277775	0.33741
ENSMUSG00000010095	Slc3a2	2958	4097.29	4478.01	3716.58	0.829963	-0.268881	0.0278198	0.337692
ENSMUSG00000023991	Foxp4	4926	381.8	433.411	330.189	0.761837	-0.392445	0.0278567	0.337908
ENSMUSG00000071855	Ccdc112	2801	464.32	401.752	526.887	1.31147	0.391188	0.0278851	0.338021
ENSMUSG00000029267	Mtf2	5263	701.557	624.226	778.888	1.24777	0.319348	0.0279633	0.338701
ENSMUSG00000051285	Pcmtd1	5230	2891.36	2634.26	3148.47	1.1952	0.257251	0.0279795	0.338701
ENSMUSG00000043542	Fam164a	3361	2301.49	2092.41	2510.57	1.19984	0.262848	0.0280559	0.339162
ENSMUSG00000002748	Baz1b	10794	2359.24	2145.44	2573.04	1.19931	0.262202	0.0280429	0.339162
ENSMUSG00000047155	Cyp4x1	4187	385.682	438.541	332.824	0.758935	-0.397952	0.0280761	0.339174
ENSMUSG00000024759	Atl3	6698	4999.32	4569.65	5429	1.18806	0.248603	0.0281003	0.339236
ENSMUSG00000043881	Kbtbd7	4529	908.231	814.48	1001.98	1.23021	0.298905	0.0281239	0.339289
ENSMUSG00000021629	Slc30a5	3178	1767.71	1599.38	1936.03	1.21049	0.275587	0.0281431	0.339289
ENSMUSG00000091639	Gm3756	297	424.259	485.473	363.046	0.747819	-0.419239	0.0282102	0.339636
ENSMUSG00000033938	Ndufb7	4522	1361.6	1626.1	1097.11	0.674686	-0.567711	0.0282058	0.339636
ENSMUSG00000024974	Smc3	5541	3001.03	2733.23	3268.83	1.19596	0.258165	0.0282721	0.339774
ENSMUSG00000042269	Fam92b	1395	479.845	540.753	418.937	0.774728	-0.368239	0.0282497	0.339774
ENSMUSG00000079478	Sssca1	3083	227.262	267.951	186.573	0.696294	-0.522231	0.0282793	0.339774
ENSMUSG00000026739	Bmi1	3974	2220.95	2019.8	2422.11	1.19918	0.262053	0.0283393	0.340263
ENSMUSG00000030452	Nipa2	5386	1712.61	1550.47	1874.75	1.20915	0.27399	0.0283899	0.340489
ENSMUSG00000028798	Eif3i	3702	1514.79	1674.62	1354.96	0.809118	-0.305578	0.0283965	0.340489
ENSMUSG00000080772	Gm12543	543	167.78	138.975	196.585	1.41454	0.500332	0.0284198	0.340537
ENSMUSG00000051518	Rps19bp1	830	231.018	268.739	193.297	0.719274	-0.475386	0.028442	0.340573
ENSMUSG00000029687	Ezh2	6197	401.207	351.587	450.828	1.28226	0.358693	0.0285378	0.341353
ENSMUSG00000032578	Cish	6419	142.786	169.126	116.446	0.688518	-0.538433	0.0285458	0.341353
ENSMUSG00000037788	Vopp1	9661	3227.71	2948.26	3507.17	1.18957	0.25044	0.0286426	0.342222
ENSMUSG00000039298	Cdk5rap2	13012	1182.19	1337.86	1026.52	0.76729	-0.382157	0.0286571	0.342222
ENSMUSG00000036257	Pnpla8	3947	2468.62	2246.52	2690.72	1.19773	0.2603	0.0286823	0.342292
ENSMUSG00000096375	AC163025.1	745	34.8616	16.9227	52.8004	3.12009	1.64159	0.0288072	0.343105
ENSMUSG00000022015	Tnfsf11	2236	40.9493	29.3001	52.5985	1.79516	0.844114	0.0288481	0.343105
ENSMUSG00000070357	E030019B06Rik	1667	64.7402	49.2003	80.28	1.6317	0.706373	0.0289105	0.343105
ENSMUSG00000046351	Zfp322a	5197	777.971	695.671	860.271	1.23661	0.306387	0.0289892	0.343105
ENSMUSG00000026893	Gca	3409	2024.48	1813.34	2235.61	1.23287	0.302017	0.0289569	0.343105
ENSMUSG00000022119	Rbm26	7649	1215.77	1096.66	1334.87	1.21722	0.283584	0.0289658	0.343105
ENSMUSG00000022641	Bbx	14205	2124.73	1931.76	2317.7	1.19979	0.262778	0.0289567	0.343105
ENSMUSG00000022016	Akap11	9419	3839.43	3503.06	4175.8	1.19204	0.253433	0.0289939	0.343105
ENSMUSG00000039270	Megf9	8226	7063.91	6477.51	7650.31	1.18106	0.240078	0.0289158	0.343105
ENSMUSG00000006269	Atp6v1b1	1926	2979.72	3258.62	2700.81	0.828819	-0.270872	0.0289045	0.343105
ENSMUSG00000058672	Tubb2a	1584	1447.8	1599.12	1296.48	0.810744	-0.302682	0.0290025	0.343105
ENSMUSG00000023967	Mrps18a	3690	335.989	387.16	284.819	0.735662	-0.442885	0.0287742	0.343105
ENSMUSG00000036278	Macrod1	1274	444.956	516.273	373.638	0.723721	-0.466495	0.028952	0.343105
ENSMUSG00000038347	Tcte2	8301	637.213	745.751	528.675	0.708915	-0.496314	0.029113	0.344183
ENSMUSG00000069744	Psmb3	2300	622.572	702.29	542.854	0.772977	-0.371503	0.0291409	0.344283
ENSMUSG00000027981	Rnpc3	6627	441.936	386.331	497.541	1.28786	0.364977	0.0292058	0.344819
ENSMUSG00000068617	Efcab1	2494	1683.47	1514.58	1852.36	1.22302	0.290449	0.0292576	0.344971
ENSMUSG00000022620	Arsa	3680	542.672	619.689	465.655	0.751434	-0.412281	0.0292425	0.344971
ENSMUSG00000037486	Asxl2	14574	1144.32	1031.48	1257.16	1.21879	0.285454	0.0292965	0.345199
ENSMUSG00000087701	Gm13493	495	18.7293	11.2511	26.2075	2.32933	1.21992	0.029432	0.345631
ENSMUSG00000084274	Gm12504	2231	26.4002	17.4031	35.3972	2.03396	1.02429	0.0295285	0.345631
ENSMUSG00000059742	Kcnh7	15226	1070.52	953.536	1187.5	1.24537	0.316573	0.0294868	0.345631
ENSMUSG00000005370	Msh6	4254	854.73	765.483	943.977	1.23318	0.302381	0.0295059	0.345631
ENSMUSG00000075376	Rc3h2	11688	2604.35	2373.61	2835.1	1.19443	0.256318	0.0294214	0.345631
ENSMUSG00000022139	Mbnl2	4552	7380.16	6764.06	7996.27	1.18217	0.241438	0.0293909	0.345631
ENSMUSG00000042524	Sun2	4969	1507.13	1662.4	1351.85	0.813191	-0.298333	0.0295034	0.345631
ENSMUSG00000011096	Akt1s1	3201	453.259	515.532	390.987	0.758414	-0.398943	0.0294575	0.345631
ENSMUSG00000042380	BC003266	1022	401.283	459.671	342.896	0.74596	-0.422831	0.0294579	0.345631
ENSMUSG00000091460	Gm7808	387	134.586	165.217	103.956	0.629207	-0.668392	0.0295099	0.345631
ENSMUSG00000009563	Tor2a	3050	512.453	578.722	446.185	0.770983	-0.375228	0.0295584	0.345753
ENSMUSG00000064354	mt-Co2	684	289.617	118.224	461.009	3.89945	1.96327	0.0297225	0.347278
ENSMUSG00000028675	Pnrc2	2213	2123.32	1930.03	2316.61	1.20029	0.263387	0.029728	0.347278
ENSMUSG00000028312	Smc2	5478	404.952	348.048	461.856	1.32699	0.408159	0.0297904	0.347584
ENSMUSG00000044461	Shisa2	3144	482.466	425.658	539.273	1.26692	0.34132	0.0298131	0.347584
ENSMUSG00000022774	Ncbp2	2305	1482.46	1343.34	1621.57	1.20712	0.271568	0.0297967	0.347584
ENSMUSG00000078759	Gm6662	419	99.7881	58.6942	140.882	2.40027	1.2632	0.0299651	0.349076
ENSMUSG00000037406	Htra4	1795	80.9405	63.5941	98.2868	1.54553	0.628105	0.03001	0.349076
ENSMUSG00000028410	Dnaja1	8629	2753.77	2510.6	2996.93	1.19371	0.255455	0.03002	0.349076
ENSMUSG00000014791	Elmo3	3060	503.544	566.267	440.821	0.77847	-0.361287	0.0299983	0.349076
ENSMUSG00000027531	Impa1	3455	1397.88	1264.25	1531.52	1.21141	0.276685	0.0300486	0.349179
ENSMUSG00000072812	Ahnak2	14163	123.444	101.262	145.625	1.43809	0.524159	0.0301093	0.349375
ENSMUSG00000022000	Zc3h13	6151	1776.86	1611.12	1942.6	1.20575	0.269928	0.0301444	0.349375
ENSMUSG00000038502	Ptov1	4212	1297.76	1436.05	1159.48	0.807414	-0.30862	0.0301098	0.349375
ENSMUSG00000033377	Palmd	3812	684.784	764.807	604.761	0.790736	-0.338732	0.0301318	0.349375
ENSMUSG00000035126	Wdr78	7307	790.121	702.698	877.544	1.24882	0.320568	0.0302217	0.349584
ENSMUSG00000022995	Enah	4300	2476.08	2253.76	2698.4	1.19729	0.259767	0.030206	0.349584
ENSMUSG00000005447	Pafah1b3	2107	729.148	817.017	641.28	0.784903	-0.349414	0.0302134	0.349584
ENSMUSG00000021981	Cab39l	3037	2217.09	2017.33	2416.85	1.19804	0.260681	0.0302447	0.349621
ENSMUSG00000076672	Ighv3-6	342	4.62663	1.06865	8.18462	7.65886	2.93713	0.0305671	0.349899
ENSMUSG00000094672	Vmn2r25	2568	155.006	129.405	180.607	1.39567	0.480961	0.0304413	0.349899
ENSMUSG00000024780	Cdc37l1	2517	819.573	730.587	908.559	1.2436	0.314525	0.0304567	0.349899
ENSMUSG00000028558	Calr4	2522	9800.32	8809.32	10791.3	1.22499	0.292768	0.0305609	0.349899
ENSMUSG00000030650	Tmc5	4470	1142.87	1027.33	1258.41	1.22493	0.292698	0.0305101	0.349899
ENSMUSG00000009207	Lnp	9154	1142.86	1029.34	1256.38	1.22056	0.287549	0.030585	0.349899
ENSMUSG00000032409	Atr	8074	1068.32	962.315	1174.33	1.22032	0.28726	0.0304684	0.349899
ENSMUSG00000027122	2700007P21Rik	5313	1660.71	1506.39	1815.04	1.20489	0.268904	0.0305409	0.349899
ENSMUSG00000061527	Krt5	2190	2686.17	2442.27	2930.08	1.19974	0.262718	0.0304396	0.349899
ENSMUSG00000074129	Rpl13a	3034	5562.5	6077.98	5047.02	0.830378	-0.26816	0.0305077	0.349899
ENSMUSG00000033917	Gde1	1692	2594.45	2838.76	2350.13	0.827874	-0.272517	0.0303098	0.349899
ENSMUSG00000004264	Phb2	3718	1672.19	1839.92	1504.47	0.817686	-0.290381	0.0303527	0.349899
ENSMUSG00000054452	Aes	1411	2666.4	2939.41	2393.39	0.814242	-0.296471	0.030291	0.349899
ENSMUSG00000024927	Rela	2716	1026.35	1135.29	917.399	0.808073	-0.307442	0.0304302	0.349899
ENSMUSG00000095690	AC129188.1	657	799.69	888.384	710.997	0.800326	-0.321339	0.0305656	0.349899
ENSMUSG00000039886	Tmem120a	1553	204.212	237.268	171.157	0.721365	-0.471199	0.0305672	0.349899
ENSMUSG00000038886	Man2a2	6553	3006.53	3284.59	2728.47	0.830686	-0.267624	0.0306177	0.350046
ENSMUSG00000012428	Steap4	3140	574.845	463.174	686.516	1.4822	0.567737	0.0307363	0.350179
ENSMUSG00000032038	St3gal4	2029	186.764	152.455	221.073	1.45008	0.536134	0.0307215	0.350179
ENSMUSG00000036667	Fam115a	9622	1501.26	1360.84	1641.68	1.20637	0.27067	0.030748	0.350179
ENSMUSG00000001542	Ell2	3647	3530.09	3227.7	3832.49	1.18737	0.247775	0.0307158	0.350179
ENSMUSG00000024194	Cuta	649	662.934	745.642	580.226	0.778156	-0.361868	0.0306954	0.350179
ENSMUSG00000028107	Tars2	4438	360.886	410.112	311.66	0.759938	-0.396046	0.030704	0.350179
ENSMUSG00000029376	Mthfd2l	2235	229.29	195.869	262.712	1.34127	0.423596	0.0308553	0.350561
ENSMUSG00000029821	Dfna5	7375	289.512	250.294	328.73	1.31338	0.39328	0.0308738	0.350561
ENSMUSG00000029014	Dnajc2	5029	617.167	548.485	685.85	1.25044	0.322441	0.0308407	0.350561
ENSMUSG00000060240	Cend1	1775	1027.48	1142.85	912.099	0.798089	-0.325379	0.0308806	0.350561
ENSMUSG00000001663	Gstt1	1528	351.354	403.434	299.274	0.741817	-0.430865	0.0308595	0.350561
ENSMUSG00000029469	Ift81	3453	1462.73	1324.7	1600.76	1.2084	0.273093	0.030937	0.350976
ENSMUSG00000026439	Rbbp5	3632	772.136	691.459	852.813	1.23335	0.302586	0.030964	0.351058
ENSMUSG00000017837	Nkiras2	3578	1189.57	1318.67	1060.47	0.804199	-0.314376	0.0310112	0.351143
ENSMUSG00000069379	Gm4950	618	139.76	167.07	112.45	0.67307	-0.571173	0.0310103	0.351143
ENSMUSG00000041660	Bbox1	4403	64.8074	48.6724	80.9423	1.663	0.733791	0.0310566	0.351167
ENSMUSG00000046404	Yod1	3825	264.508	226.537	302.479	1.33523	0.417089	0.0310867	0.351167
ENSMUSG00000042848	Vmn1r226	897	279.9	241.954	317.845	1.31366	0.393588	0.0310954	0.351167
ENSMUSG00000041540	Sox5	14376	540.239	479.739	600.739	1.25222	0.324489	0.0311125	0.351167
ENSMUSG00000002768	Mea1	840	811.066	905.652	716.479	0.79112	-0.338032	0.0310395	0.351167
ENSMUSG00000032352	Lrrc1	2751	1001.75	902.89	1100.61	1.21898	0.285676	0.031216	0.35211
ENSMUSG00000018322	Tomm34	3040	780.915	871.343	690.488	0.792441	-0.335625	0.0313644	0.353373
ENSMUSG00000045503	Sys1	4958	723.753	809.306	638.201	0.788578	-0.342674	0.0313679	0.353373
ENSMUSG00000027012	Dync1i2	8280	3943.68	3610.01	4277.35	1.18486	0.244714	0.031503	0.354669
ENSMUSG00000064360	mt-Nd3	348	145.459	118.006	172.911	1.46527	0.551169	0.0315755	0.354849
ENSMUSG00000062061	Lcn13	744	1.92384e+06	2.0946e+06	1.75308e+06	0.836952	-0.256783	0.0315913	0.354849
ENSMUSG00000018287	Spag7	1480	698.262	777.993	618.531	0.795034	-0.330911	0.0316032	0.354849
ENSMUSG00000005378	Wbscr22	3386	243.291	280.589	205.994	0.734148	-0.445858	0.0315881	0.354849
ENSMUSG00000003355	Fkbp11	731	257.548	309.995	205.101	0.661627	-0.59591	0.0316192	0.354849
ENSMUSG00000036769	Wdr44	8353	772.831	692.588	853.073	1.23172	0.300673	0.0316647	0.35494
ENSMUSG00000047414	Flrt2	7721	1717.01	1557.83	1876.19	1.20436	0.268271	0.0316723	0.35494
ENSMUSG00000018566	Slc2a4	3478	450.92	511.609	390.231	0.762752	-0.390714	0.0316875	0.35494
ENSMUSG00000095123	RP24-538B17.1	4838	390.465	338.921	442.009	1.30416	0.383126	0.0317274	0.355016
ENSMUSG00000038880	Mrps34	2064	198.832	236.632	161.032	0.680517	-0.555297	0.0317344	0.355016
ENSMUSG00000070532	1700084C01Rik	1734	78.7892	60.6378	96.9405	1.59868	0.676881	0.0318079	0.355389
ENSMUSG00000020159	Gabrp	3377	1575	1357.74	1792.26	1.32003	0.400565	0.0318019	0.355389
ENSMUSG00000024817	Uhrf2	8590	1187.38	1073.18	1301.58	1.21282	0.278369	0.031902	0.355885
ENSMUSG00000072663	Spef2	7136	1657.96	1503.91	1812.01	1.20487	0.268877	0.0319116	0.355885
ENSMUSG00000044562	Rasip1	3202	498.786	560.109	437.464	0.781034	-0.356543	0.0319127	0.355885
ENSMUSG00000026675	Hsd17b7	5104	661.672	590.008	733.337	1.24293	0.313742	0.032011	0.356308
ENSMUSG00000021831	Ero1l	4413	1808.03	1644.45	1971.61	1.19895	0.261769	0.0319989	0.356308
ENSMUSG00000018199	Trove2	9541	3850.85	3514.35	4187.34	1.1915	0.252776	0.03198	0.356308
ENSMUSG00000068748	Ptprz1	8068	674.905	600.261	749.548	1.2487	0.320431	0.0320761	0.356584
ENSMUSG00000029096	Htra3	3860	554.435	621.039	487.832	0.785509	-0.3483	0.0320566	0.356584
ENSMUSG00000002413	Braf	13862	5841.66	5332.04	6351.29	1.19116	0.252363	0.0321559	0.357248
ENSMUSG00000091277	Gm1818	2399	156.423	130.591	182.255	1.39561	0.480899	0.0321972	0.357482
ENSMUSG00000020580	Rock2	8012	2278.38	1978.06	2578.7	1.30365	0.382556	0.0322237	0.357551
ENSMUSG00000086213	A330040F15Rik	1106	81.857	100.22	63.4943	0.63355	-0.658469	0.0323071	0.358253
ENSMUSG00000038070	Cntln	7102	1110.44	1002.66	1218.21	1.21498	0.280934	0.0323574	0.358585
ENSMUSG00000020326	Ccng1	3512	4434.91	4063.4	4806.42	1.18286	0.242275	0.0324219	0.359075
ENSMUSG00000022452	1500032L24Rik	1077	1465.86	1641.93	1289.79	0.785535	-0.348252	0.0324521	0.359185
ENSMUSG00000007041	Clic1	1799	2801.56	3071.96	2531.15	0.823954	-0.279364	0.0325147	0.359522
ENSMUSG00000061482	Hist1h4d	393	31.9304	42.5991	21.2618	0.499115	-1.00256	0.0325231	0.359522
ENSMUSG00000033596	Rfwd3	4443	934.538	838.486	1030.59	1.22911	0.297611	0.0328276	0.361782
ENSMUSG00000003345	Csnk1g2	2511	1680.89	1843.82	1517.96	0.823267	-0.280567	0.0328298	0.361782
ENSMUSG00000026958	Dpp7	3337	408.134	463.697	352.571	0.760349	-0.395267	0.0327899	0.361782
ENSMUSG00000064317	Gm10146	448	364.629	419.144	310.114	0.739875	-0.434647	0.0327763	0.361782
ENSMUSG00000002274	Metrn	1434	139.605	168.123	111.087	0.660752	-0.59782	0.0328134	0.361782
ENSMUSG00000021096	Ppm1a	2789	3468.73	3176.52	3760.94	1.18398	0.243648	0.0328682	0.36198
ENSMUSG00000034259	Exosc4	1945	342.209	392.532	291.885	0.743595	-0.427412	0.0329206	0.362332
ENSMUSG00000039086	Ss18l1	4343	310.271	269.463	351.078	1.30288	0.381704	0.0330073	0.36306
ENSMUSG00000061517	Sox21	3799	1048.22	908.172	1188.27	1.30842	0.387825	0.0330549	0.363131
ENSMUSG00000030741	Spns1	3707	592.278	661.752	522.803	0.790028	-0.340024	0.0330399	0.363131
ENSMUSG00000026490	Cdc42bpa	18889	4281.35	3925.56	4637.15	1.18127	0.24034	0.033168	0.364148
ENSMUSG00000024331	Dsc2	5277	2114.36	1924.66	2304.06	1.19713	0.259578	0.033319	0.36558
ENSMUSG00000027009	Itga4	13978	1078.06	921.449	1234.67	1.33992	0.422151	0.0334393	0.36586
ENSMUSG00000024924	Vldlr	10068	2475.3	2257.15	2693.46	1.1933	0.254957	0.033448	0.36586
ENSMUSG00000031996	Aplp2	3694	30958	28525.8	33390.1	1.17052	0.227155	0.0334103	0.36586
ENSMUSG00000055850	Rnf181	2070	1975.67	2165.17	1786.17	0.824957	-0.277608	0.0333744	0.36586
ENSMUSG00000024036	Slc37a1	3626	1267.58	1407.58	1127.57	0.801071	-0.319998	0.0334455	0.36586
ENSMUSG00000042523	Dnalc1	6938	1598.12	1449.76	1746.47	1.20467	0.268633	0.0335087	0.366298
ENSMUSG00000018012	Rac3	1293	506.688	571.037	442.338	0.774623	-0.368434	0.0335597	0.366629
ENSMUSG00000042208	0610010F05Rik	5226	1081.34	974.438	1188.24	1.21941	0.286178	0.033604	0.366701
ENSMUSG00000021171	Esyt2	5539	2054.13	1869.59	2238.66	1.1974	0.25991	0.0336077	0.366701
ENSMUSG00000062627	Mysm1	8946	1030.4	928.884	1131.92	1.21858	0.285206	0.033652	0.366732
ENSMUSG00000027376	Prom2	5187	897.275	999.474	795.075	0.795493	-0.330078	0.0336351	0.366732
ENSMUSG00000071226	Cecr2	13306	1272.36	1151.69	1393.03	1.20956	0.274481	0.0337653	0.367741
ENSMUSG00000020694	Tlk2	8070	1223.42	1108.51	1338.33	1.20732	0.271811	0.033833	0.367875
ENSMUSG00000017221	Psmd3	4967	1762.54	1931.18	1593.91	0.825352	-0.276918	0.0338608	0.367875
ENSMUSG00000000378	Ccm2	3666	843.4	934.391	752.408	0.805239	-0.312511	0.0338406	0.367875
ENSMUSG00000020308	Gm16517	1101	218.779	257.543	180.016	0.698974	-0.516689	0.0338405	0.367875
ENSMUSG00000001964	Emd	2517	996.692	1106.04	887.346	0.802274	-0.317832	0.0339067	0.368147
ENSMUSG00000027204	Fbn1	12128	1239.71	1068.88	1410.55	1.31965	0.400156	0.0339335	0.368213
ENSMUSG00000021728	Emb	2253	3934.41	3605.71	4263.11	1.18232	0.241625	0.0340235	0.368964
ENSMUSG00000064128	Cenpj	4363	292.603	252.47	332.735	1.31792	0.398259	0.034107	0.369598
ENSMUSG00000020871	Dlx4	3260	516.264	605.583	426.946	0.705016	-0.504273	0.0341238	0.369598
ENSMUSG00000066538	Gm6254	1072	12.3871	6.55374	18.2205	2.78017	1.47517	0.0342174	0.370032
ENSMUSG00000020612	Prkar1a	4321	9301.76	8554.9	10048.6	1.1746	0.232175	0.0342343	0.370032
ENSMUSG00000028070	Apoa1bp	905	1259.26	1387.66	1130.85	0.814933	-0.295246	0.0342336	0.370032
ENSMUSG00000004667	Polr2e	2670	641.586	714.678	568.495	0.795456	-0.330146	0.0342475	0.370032
ENSMUSG00000022125	Cln5	2396	893.885	805.067	982.702	1.22065	0.287644	0.0343248	0.370593
ENSMUSG00000035863	Palm	2651	1625.88	1786.86	1464.9	0.819817	-0.286626	0.0343413	0.370593
ENSMUSG00000035189	Ano4	4116	43.5931	31.8811	55.3052	1.73473	0.794712	0.0344559	0.370699
ENSMUSG00000037808	Fam76b	4325	858.995	756.583	961.406	1.27072	0.345648	0.0344324	0.370699
ENSMUSG00000039585	Myo9a	13034	1277.27	1156.74	1397.81	1.2084	0.273096	0.0344209	0.370699
ENSMUSG00000028452	Vcp	4851	3779.82	3463.17	4096.47	1.18287	0.242288	0.0344439	0.370699
ENSMUSG00000041939	Mvk	2674	561.88	628.251	495.509	0.788712	-0.342429	0.0344245	0.370699
ENSMUSG00000052656	Rnf103	4348	2361.47	2155.31	2567.63	1.19131	0.252544	0.0344806	0.37074
ENSMUSG00000037197	Rbm17	2363	987.316	889.497	1085.13	1.21994	0.286813	0.0345777	0.371294
ENSMUSG00000024384	Iws1	9623	1696	1539.4	1852.6	1.20345	0.267179	0.0346139	0.371294
ENSMUSG00000074227	Spint2	1459	7802.36	8482.08	7122.64	0.839727	-0.252007	0.0345551	0.371294
ENSMUSG00000046167	Gldn	4658	192.413	226.016	158.809	0.702645	-0.509132	0.0346161	0.371294
ENSMUSG00000024477	Pggt1b	2736	773.307	693.354	853.259	1.23062	0.29939	0.0347342	0.371436
ENSMUSG00000037996	Slc24a2	12217	6237.66	5698.88	6776.43	1.18908	0.249849	0.0347047	0.371436
ENSMUSG00000002233	Rhoc	1292	1324.73	1455.67	1193.8	0.820103	-0.286124	0.0347288	0.371436
ENSMUSG00000075289	Carns1	3968	980.414	1083.81	877.018	0.809198	-0.305435	0.034695	0.371436
ENSMUSG00000016252	Atp5e	1756	3333	4266.83	2399.17	0.562283	-0.830632	0.034687	0.371436
ENSMUSG00000018500	Adora2b	1845	40.2054	28.0999	52.3109	1.8616	0.896545	0.0349359	0.371576
ENSMUSG00000021898	Asb14	2549	70.636	55.2785	85.9936	1.55564	0.637511	0.0349502	0.371576
ENSMUSG00000079083	Jrkl	2952	511.661	453.714	569.608	1.25544	0.328188	0.0349103	0.371576
ENSMUSG00000021704	Mtx3	6275	872.522	783.98	961.065	1.22588	0.293817	0.0348655	0.371576
ENSMUSG00000041997	Tlk1	6474	3553.18	3256.12	3850.24	1.18246	0.241795	0.0348596	0.371576
ENSMUSG00000027502	2410001C21Rik	2644	1601.9	1756.54	1447.26	0.823926	-0.279414	0.0348567	0.371576
ENSMUSG00000026032	Ndufb3	763	1905.59	2109.81	1701.38	0.806414	-0.310408	0.0349572	0.371576
ENSMUSG00000041794	Myrip	5440	173.475	202.304	144.646	0.714995	-0.483994	0.034818	0.371576
ENSMUSG00000046814	Gchfr	645	175.397	208.743	142.051	0.680509	-0.555314	0.0349218	0.371576
ENSMUSG00000041062	Mslnl	2628	152.205	185.116	119.294	0.644427	-0.63391	0.0348159	0.371576
ENSMUSG00000020076	Ddx50	2527	1891.72	1653.28	2130.15	1.28844	0.365628	0.0350744	0.372597
ENSMUSG00000007908	Hmgcll1	6517	233.824	201.254	266.395	1.32368	0.404549	0.0350999	0.372644
ENSMUSG00000025887	Casp12	3840	553.863	492.437	615.288	1.24948	0.321325	0.0351648	0.373092
ENSMUSG00000031438	Rnf128	3464	6074.03	5585.94	6562.11	1.17475	0.232359	0.0351843	0.373092
ENSMUSG00000027253	Lrp4	10504	785.28	705.192	865.368	1.22714	0.295298	0.0352714	0.373569
ENSMUSG00000030557	Mef2a	6283	4421.98	4056.93	4787.03	1.17996	0.238742	0.0352575	0.373569
ENSMUSG00000090124	Ugt1a7c	3233	114.511	93.9366	135.085	1.43804	0.524107	0.0353694	0.374382
ENSMUSG00000036712	Cyld	8035	2723.2	2491.64	2954.76	1.18587	0.245947	0.0354904	0.375245
ENSMUSG00000025232	Hexa	1865	1674.5	1836.38	1512.62	0.823697	-0.279815	0.0354933	0.375245
ENSMUSG00000001774	Chordc1	2205	1103.77	993.703	1213.83	1.22152	0.288683	0.0355201	0.375285
ENSMUSG00000039756	Dnttip2	2401	1088.91	982.371	1195.44	1.2169	0.283205	0.0355395	0.375285
ENSMUSG00000032403	2300009A05Rik	598	182.045	215.841	148.249	0.686843	-0.541947	0.0355837	0.375528
ENSMUSG00000026994	Galnt3	4374	1556.65	1413.85	1699.44	1.202	0.265433	0.0357718	0.376391
ENSMUSG00000061104	Gm10094	780	996.03	1098.94	893.114	0.812702	-0.299202	0.0357065	0.376391
ENSMUSG00000031157	Pqbp1	1636	801.06	886.527	715.593	0.807187	-0.309026	0.0357459	0.376391
ENSMUSG00000009549	Srp14	1195	2426.76	2711.24	2142.28	0.790147	-0.339806	0.0357229	0.376391
ENSMUSG00000018861	Fdxr	2806	134.074	158.229	109.918	0.694678	-0.525583	0.0357509	0.376391
ENSMUSG00000036676	Tmtc3	8939	1477.55	1342.42	1612.69	1.20133	0.264638	0.035794	0.376401
ENSMUSG00000074829	CAAA01180111.1	1437	522.717	464.248	581.185	1.25189	0.324103	0.0358699	0.376975
ENSMUSG00000067006	Serpinb5	2750	104.102	84.5785	123.625	1.46165	0.547602	0.0359464	0.377091
ENSMUSG00000040969	D630013G24Rik	8210	3425.96	3142.63	3709.28	1.18031	0.239167	0.0359044	0.377091
ENSMUSG00000040731	Eif4h	2425	4970.83	5407.2	4534.47	0.838599	-0.253947	0.0359548	0.377091
ENSMUSG00000002588	Pon1	2898	484.866	590.913	378.819	0.641074	-0.641437	0.0359662	0.377091
ENSMUSG00000083864	Gm13719	2111	17.6105	10.1246	25.0963	2.47874	1.30961	0.0360398	0.377397
ENSMUSG00000028889	Yrdc	1981	479.486	537.261	421.711	0.784929	-0.349366	0.0360593	0.377397
ENSMUSG00000036073	Galt	2471	244.441	281.528	207.354	0.73653	-0.441184	0.0360252	0.377397
ENSMUSG00000038005	2700029M09Rik	1701	715.191	641.225	789.157	1.2307	0.299482	0.0362328	0.378764
ENSMUSG00000067212	H2-T23	2889	1278.82	1410.81	1146.82	0.812883	-0.29888	0.0362207	0.378764
ENSMUSG00000041912	Tdrkh	3806	826.289	742.27	910.309	1.22639	0.294413	0.0362573	0.378782
ENSMUSG00000026179	Pnkd	4362	561.505	626.288	496.721	0.793118	-0.334392	0.0362773	0.378782
ENSMUSG00000063531	Sema3e	7581	846.595	762.39	930.8	1.2209	0.287942	0.0363081	0.37888
ENSMUSG00000034681	Rnps1	1920	600.504	669.396	531.612	0.794168	-0.332485	0.0363403	0.378992
ENSMUSG00000030125	Lrrc23	1734	398.109	347.914	448.304	1.28855	0.365746	0.0364345	0.379528
ENSMUSG00000015787	Abo	1920	870.947	998.706	743.189	0.744152	-0.426331	0.0364156	0.379528
ENSMUSG00000020570	Sypl	7535	4291.56	3935.9	4647.21	1.18073	0.239673	0.0364621	0.379592
ENSMUSG00000036594	H2-Aa	1874	4762.65	5348.78	4176.52	0.780836	-0.356908	0.0364963	0.379725
ENSMUSG00000027186	Elf5	5877	706.811	790.32	623.302	0.78867	-0.342506	0.0365466	0.380024
ENSMUSG00000019769	Syne1	4819	787.144	651.934	922.354	1.4148	0.500595	0.0365954	0.380086
ENSMUSG00000039092	Sptlc3	2845	303.167	262.316	344.018	1.31146	0.391177	0.0365938	0.380086
ENSMUSG00000025485	Ric8	4742	1152.84	1267.99	1037.69	0.818371	-0.289174	0.0366752	0.380691
ENSMUSG00000034285	Nipsnap1	2649	691.258	607.395	775.122	1.27614	0.351787	0.0368006	0.38149
ENSMUSG00000035171	1110059E24Rik	3067	593.739	529.134	658.344	1.24419	0.31521	0.0368459	0.38149
ENSMUSG00000028035	Dnajb4	4318	1367.86	1238.17	1497.55	1.20948	0.274392	0.0368599	0.38149
ENSMUSG00000047260	Tmem93	1415	716.269	794.156	638.382	0.80385	-0.315002	0.0368445	0.38149
ENSMUSG00000055633	Zfp580	1101	84.9616	105.881	64.0426	0.604856	-0.725337	0.0368431	0.38149
ENSMUSG00000029283	Cdc7	4128	114.835	94.3068	135.363	1.43535	0.521402	0.0368852	0.381528
ENSMUSG00000023988	Bysl	3854	398.446	448.793	348.1	0.775635	-0.366549	0.0369269	0.381736
ENSMUSG00000021583	Erap1	4014	1351.08	1227.21	1474.95	1.20187	0.265279	0.0370361	0.382641
ENSMUSG00000007739	Cct4	4201	2539.9	2324.32	2755.49	1.18551	0.245503	0.0372547	0.38378
ENSMUSG00000022205	Sub1	3930	2810.8	2574.32	3047.28	1.18372	0.243331	0.0371777	0.38378
ENSMUSG00000024991	Eif3a	5176	8156.72	7495.99	8817.45	1.17629	0.234241	0.0372483	0.38378
ENSMUSG00000020441	2310033P09Rik	1285	159.898	189.057	130.739	0.691532	-0.532132	0.0372484	0.38378
ENSMUSG00000063018	2010204K13Rik	1583	74.9572	91.7992	58.1152	0.633069	-0.659566	0.0372154	0.38378
ENSMUSG00000024068	Spast	4696	1509.1	1372.6	1645.6	1.19889	0.261703	0.0372852	0.38387
ENSMUSG00000039462	Col10a1	3130	24.8574	36.1324	13.5824	0.375907	-1.41155	0.0373521	0.384336
ENSMUSG00000030279	5730419I09Rik	4468	1057.64	956.782	1158.49	1.21082	0.275983	0.0373956	0.384531
ENSMUSG00000011877	Git1	4838	1172.47	1290.09	1054.84	0.817649	-0.290446	0.0374145	0.384531
ENSMUSG00000036199	Ndufa13	1243	1783.48	1963.46	1603.51	0.816678	-0.292161	0.0374594	0.384616
ENSMUSG00000021493	Pdlim7	4849	550.57	617.563	483.577	0.78304	-0.352843	0.0374663	0.384616
ENSMUSG00000027835	Pdcd10	2939	337.889	292.875	382.904	1.3074	0.386699	0.0375605	0.385137
ENSMUSG00000056608	Chd9	11565	1882.13	1711.89	2052.37	1.19889	0.261701	0.0375604	0.385137
ENSMUSG00000027737	Slc7a11	11245	661.813	551.767	771.86	1.39889	0.484281	0.037585	0.385164
ENSMUSG00000028648	Ndufs5	860	170.006	201.734	138.278	0.685446	-0.544884	0.0376159	0.385258
ENSMUSG00000032384	Csnk1g1	11973	1058.71	958.743	1158.68	1.20854	0.273268	0.0377067	0.385297
ENSMUSG00000031202	Rab39b	3401	1453.86	1323.42	1584.3	1.19713	0.259575	0.0376832	0.385297
ENSMUSG00000005610	Eif4g2	9931	24013	22146.3	25879.8	1.16858	0.224762	0.0376508	0.385297
ENSMUSG00000024393	Prrc2a	7633	6267.95	6802.87	5733.04	0.842738	-0.246844	0.03769	0.385297
ENSMUSG00000095588	Gm12350	462	281.261	338.322	224.201	0.662685	-0.593604	0.0377409	0.385423
ENSMUSG00000047040	Prr15l	3923	483.738	546.342	421.134	0.770825	-0.375525	0.0378734	0.386553
ENSMUSG00000039770	Ypel5	2869	1339.42	1215.29	1463.55	1.20428	0.268166	0.0380378	0.388007
ENSMUSG00000078597	Cyp4a12b	2395	216.699	160.936	272.461	1.69297	0.75956	0.0381884	0.388724
ENSMUSG00000021552	Gkap1	1518	516.771	460.36	573.181	1.24507	0.316231	0.0381509	0.388724
ENSMUSG00000033099	Nol12	4317	270.194	308.744	231.645	0.750284	-0.414492	0.0381959	0.388724
ENSMUSG00000004931	Apba3	2106	173.151	202.755	143.548	0.707985	-0.498209	0.0381742	0.388724
ENSMUSG00000038805	Six3	8679	1040.96	940.825	1141.09	1.21286	0.278409	0.0382687	0.389017
ENSMUSG00000090136	Gm10177	444	1791.75	2103.81	1479.7	0.703342	-0.507701	0.0382687	0.389017
ENSMUSG00000095098	Ccdc85b	609	251.73	291.498	211.962	0.727149	-0.459678	0.0382915	0.389026
ENSMUSG00000046727	0610010O12Rik	2840	1357.04	1496.86	1217.22	0.813184	-0.298346	0.0383727	0.389627
ENSMUSG00000029829	Tmem213	530	828.633	986.678	670.588	0.679642	-0.557153	0.0383947	0.389627
ENSMUSG00000094441	Zfp955a	1638	131.707	109.415	153.998	1.40747	0.493106	0.038419	0.38965
ENSMUSG00000016984	Etaa1	4185	372.19	327.862	416.518	1.27041	0.345292	0.0385911	0.390253
ENSMUSG00000027739	Rab33b	3165	870.423	785.069	955.777	1.21744	0.283854	0.0387137	0.390253
ENSMUSG00000057440	Mpp7	4975	1443.71	1313.2	1574.23	1.19877	0.261559	0.0387402	0.390253
ENSMUSG00000020629	Adi1	1886	1516.45	1379.92	1652.98	1.19788	0.260482	0.03853	0.390253
ENSMUSG00000040648	Ppip5k2	11816	1490.68	1357.02	1624.35	1.197	0.259423	0.0387651	0.390253
ENSMUSG00000040855	Reps2	8296	1909.46	1745.05	2073.87	1.18843	0.249053	0.0387268	0.390253
ENSMUSG00000046138	9930021J03Rik	8154	2097.9	1918.25	2277.55	1.18731	0.247696	0.038732	0.390253
ENSMUSG00000047213	Ythdf3	5162	3035.48	2780.59	3290.36	1.18333	0.242853	0.0387457	0.390253
ENSMUSG00000027820	Mme	4240	5587.31	5136.67	6037.95	1.17546	0.233226	0.0387033	0.390253
ENSMUSG00000041073	Nacad	4892	994.75	1096.88	892.618	0.813778	-0.297292	0.0387179	0.390253
ENSMUSG00000019039	Dalrd3	1737	711.419	790.13	632.709	0.800765	-0.320549	0.0386402	0.390253
ENSMUSG00000064284	2210021J22Rik	1215	377.715	427.485	327.945	0.767149	-0.382421	0.038718	0.390253
ENSMUSG00000039481	Nrtn	1023	180.003	219.974	140.032	0.636583	-0.65158	0.0385182	0.390253
ENSMUSG00000052861	Dnahc6	13247	1071.45	759.097	1383.8	1.82296	0.86628	0.0387922	0.390303
ENSMUSG00000027257	Pacsin3	4327	737.33	817.526	657.135	0.803809	-0.315075	0.0388431	0.390593
ENSMUSG00000033964	Zbtb41	8360	1325.36	1195.57	1455.15	1.21712	0.283477	0.0388907	0.39085
ENSMUSG00000067106	Gm5529	891	795.894	900.665	691.123	0.767347	-0.382049	0.0389189	0.390911
ENSMUSG00000002718	Cse1l	5273	1405.04	1277.35	1532.73	1.19993	0.262945	0.0389638	0.391141
ENSMUSG00000040037	Negr1	6725	165.815	139.684	191.946	1.37415	0.458536	0.0390528	0.391812
ENSMUSG00000031168	Ebp	2310	848.143	938.92	757.366	0.806635	-0.310012	0.0390836	0.391898
ENSMUSG00000007891	Ctsd	2519	7142.8	7740.43	6545.17	0.845582	-0.241983	0.0391308	0.39215
ENSMUSG00000061689	Dlgap4	8451	1032	1134.61	929.388	0.819128	-0.287839	0.039286	0.393337
ENSMUSG00000049685	Cyp2g1	1853	1196.16	1574.4	817.925	0.519516	-0.94476	0.0393063	0.393337
ENSMUSG00000095765	Olfr741	936	19.1054	27.2861	10.9246	0.400373	-1.32058	0.0393159	0.393337
ENSMUSG00000043885	Slc36a4	5563	1129.1	1022.96	1235.23	1.2075	0.272028	0.0393855	0.393401
ENSMUSG00000005656	Snx6	1928	1549.78	1412.35	1687.21	1.19461	0.256539	0.0394181	0.393401
ENSMUSG00000022752	Tomm70a	3778	3340.17	3066.17	3614.17	1.17872	0.237226	0.0394335	0.393401
ENSMUSG00000037089	Slc35b2	2326	1017.79	1126.23	909.353	0.807434	-0.308584	0.0394002	0.393401
ENSMUSG00000070003	Ssbp4	1474	407.306	462.514	352.098	0.76127	-0.393519	0.0394267	0.393401
ENSMUSG00000049176	Frmpd4	9394	153.11	128.575	177.645	1.38165	0.46639	0.0395682	0.394301
ENSMUSG00000038843	Gcnt1	5571	4528.61	4163.96	4893.26	1.17515	0.232841	0.0395504	0.394301
ENSMUSG00000089672	Gp49a	2107	56.4627	41.8167	71.1087	1.70048	0.765945	0.0396217	0.394365
ENSMUSG00000067161	Gm5560	892	301.621	262.585	340.657	1.29732	0.375536	0.0397357	0.394365
ENSMUSG00000074093	Svip	3059	1237.37	1123.9	1350.83	1.20192	0.265335	0.0396933	0.394365
ENSMUSG00000034109	Golim4	8977	2909.57	2664.97	3154.17	1.18357	0.243142	0.0397259	0.394365
ENSMUSG00000017723	Wfdc2	1140	5727.32	6225.41	5229.22	0.839981	-0.251572	0.0397213	0.394365
ENSMUSG00000029059	2810405K02Rik	1027	2924.14	3185.55	2662.73	0.835878	-0.258636	0.039676	0.394365
ENSMUSG00000005625	Psmd4	2808	1618.07	1769.65	1466.49	0.828688	-0.271099	0.0397529	0.394365
ENSMUSG00000020803	Txndc17	1324	1560	1713.45	1406.56	0.820892	-0.284735	0.0396508	0.394365
ENSMUSG00000002617	Zfp40	4482	282.973	246.646	319.3	1.29457	0.37247	0.0398476	0.394485
ENSMUSG00000042197	Zfp451	19195	1388.04	1262.66	1513.43	1.1986	0.261349	0.0398541	0.394485
ENSMUSG00000018507	Trpv2	4485	700.023	776.14	623.907	0.803858	-0.314987	0.0398201	0.394485
ENSMUSG00000027551	Zfp64	5918	238.308	275.23	201.387	0.731704	-0.450667	0.0398039	0.394485
ENSMUSG00000027248	Pdia3	3139	32155	29722.7	34587.2	1.16366	0.218674	0.0398955	0.394673
ENSMUSG00000037646	Vps13b	13370	2401.25	2197.38	2605.13	1.18556	0.245566	0.0399183	0.394678
ENSMUSG00000020873	Slc35b1	2223	2126.99	2319.25	1934.72	0.834202	-0.261531	0.0399744	0.395012
ENSMUSG00000031490	Eif4ebp1	981	532.638	598.328	466.948	0.780422	-0.357674	0.0400608	0.395538
ENSMUSG00000062753	AI413582	1398	368.185	417.498	318.872	0.76377	-0.38879	0.0400723	0.395538
ENSMUSG00000058587	Tmod3	3578	2231.93	2037.82	2426.04	1.19051	0.251581	0.0402009	0.396586
ENSMUSG00000073664	Nbeal1	16084	2386.28	2039.79	2732.76	1.33972	0.421937	0.040404	0.398146
ENSMUSG00000026814	Eng	3870	866.973	957.965	775.981	0.81003	-0.303952	0.0403956	0.398146
ENSMUSG00000034936	Arl4d	1382	76.8541	97.9693	55.7388	0.568942	-0.813647	0.0404385	0.398264
ENSMUSG00000062284	Gm6030	402	86.7432	61.3522	112.134	1.82771	0.870039	0.040601	0.399265
ENSMUSG00000044098	Rsbn1	6861	961.236	867.768	1054.7	1.21542	0.281459	0.0406193	0.399265
ENSMUSG00000025240	Sacm1l	3433	3377.03	3100.57	3653.49	1.17833	0.236741	0.0406304	0.399265
ENSMUSG00000024524	Gnal	5761	1192.03	1542.9	841.165	0.545183	-0.875186	0.0405958	0.399265
ENSMUSG00000056763	Cspp1	9876	1021.85	921.985	1121.71	1.21662	0.282884	0.0407062	0.399788
ENSMUSG00000043991	Pura	14943	3306.47	2921.54	3691.41	1.26352	0.337443	0.0407654	0.399926
ENSMUSG00000048661	Lemd3	4809	747.299	670.756	823.841	1.22823	0.296579	0.0407464	0.399926
ENSMUSG00000036990	Otud4	8096	2582.27	2368.05	2796.5	1.18093	0.239921	0.0407919	0.399964
ENSMUSG00000068129	Cst7	986	96.7912	117.492	76.0904	0.647621	-0.626779	0.0408397	0.400211
ENSMUSG00000081920	Gm15359	591	94.196	73.5746	114.817	1.56056	0.642063	0.0409031	0.400611
ENSMUSG00000021870	Slmap	8054	4340.73	3906.86	4774.61	1.22211	0.289372	0.0410022	0.401164
ENSMUSG00000020180	Snrpd3	604	1309.7	1443.15	1176.25	0.815054	-0.295033	0.0410049	0.401164
ENSMUSG00000085582	3110099E03Rik	2935	263.477	228.626	298.328	1.30487	0.383909	0.0411081	0.401399
ENSMUSG00000003847	Nfat5	18378	6383.18	5684.59	7081.77	1.24578	0.317054	0.0411197	0.401399
ENSMUSG00000035649	Zcchc7	9612	730.811	655.083	806.538	1.2312	0.300065	0.0410627	0.401399
ENSMUSG00000030500	Slc17a6	4319	3667.72	3342.27	3993.17	1.19475	0.256706	0.0410852	0.401399
ENSMUSG00000017307	Acot8	1994	221.174	253.951	188.397	0.741863	-0.430775	0.041179	0.401756
ENSMUSG00000050106	Tmc8	3056	39.2185	28.5228	49.9141	1.74997	0.807333	0.0412378	0.402108
ENSMUSG00000020230	Prmt2	3177	1469.81	1609.89	1329.72	0.825969	-0.27584	0.0412847	0.402344
ENSMUSG00000026535	Ifi202b	1796	44.6627	32.8919	56.4334	1.71572	0.778816	0.041501	0.402899
ENSMUSG00000086308	G630016G05Rik	3515	134.7	112.613	156.787	1.39226	0.477431	0.0414644	0.402899
ENSMUSG00000012405	Rpl15	2397	642.773	575.913	709.634	1.23219	0.301224	0.041491	0.402899
ENSMUSG00000029920	Smarcad1	5099	1045.85	947.175	1144.52	1.20835	0.273036	0.041387	0.402899
ENSMUSG00000020859	Spag9	11209	4701.44	4321.92	5080.96	1.17563	0.23343	0.0414527	0.402899
ENSMUSG00000034006	Pqlc1	6100	426.963	478.479	375.447	0.784668	-0.349846	0.0414349	0.402899
ENSMUSG00000030168	Adipor2	4168	4150.31	4807.53	3493.1	0.72659	-0.460787	0.0414615	0.402899
ENSMUSG00000018326	Ywhab	3382	6682.77	6161.59	7203.95	1.16917	0.225486	0.0415514	0.403167
ENSMUSG00000025324	Atp10a	5469	262.978	227.067	298.889	1.3163	0.396494	0.0416284	0.403657
ENSMUSG00000027222	Pex16	1775	261.034	297.367	224.701	0.755635	-0.404239	0.0416475	0.403657
ENSMUSG00000068396	Rpl34-ps1	423	827.028	997.057	656.999	0.658939	-0.601784	0.0416725	0.403678
ENSMUSG00000093838	AC079273.1	350	2.48648	4.97296	0	0	-Inf	0.0417247	0.403708
ENSMUSG00000034663	Bmp2k	8480	912.992	825.215	1000.77	1.21274	0.278268	0.0417217	0.403708
ENSMUSG00000080935	Got2-ps1	1408	206.164	241.967	170.361	0.704066	-0.506217	0.041744	0.403708
ENSMUSG00000040026	Saa3	531	4.34333	1.0949	7.59177	6.93378	2.79364	0.0418521	0.404354
ENSMUSG00000000392	Fap	5662	313.316	274.03	352.603	1.28673	0.363708	0.0419802	0.404354
ENSMUSG00000028578	5830433M19Rik	3591	426.183	378.293	474.073	1.25319	0.325602	0.0419876	0.404354
ENSMUSG00000020124	Usp15	3227	1304.04	1185.62	1422.46	1.19976	0.262748	0.0418787	0.404354
ENSMUSG00000032965	Ift57	2862	1194.7	1086.9	1302.5	1.19836	0.261064	0.0420269	0.404354
ENSMUSG00000041297	Cdk13	7081	1687.28	1541.28	1833.27	1.18945	0.250296	0.0420393	0.404354
ENSMUSG00000035770	Dync1li2	4633	6365.02	5870.82	6859.23	1.16836	0.224485	0.0420075	0.404354
ENSMUSG00000037916	Ndufv1	2521	1540.28	1684.42	1396.15	0.828864	-0.270793	0.0419231	0.404354
ENSMUSG00000021361	Tmem14c	945	1296.56	1428.56	1164.56	0.815201	-0.294772	0.0419775	0.404354
ENSMUSG00000090460	Gm17511	345	14.1743	21.3705	6.97805	0.326527	-1.61473	0.0419796	0.404354
ENSMUSG00000006498	Ptbp1	4740	2233.39	2435.95	2030.83	0.83369	-0.262418	0.0421312	0.404802
ENSMUSG00000073412	Lst1	415	171.723	204.268	139.177	0.681345	-0.553542	0.0421316	0.404802
ENSMUSG00000045655	AU021034	2323	767.48	691.543	843.418	1.21962	0.286429	0.0422055	0.405292
ENSMUSG00000060188	Cxcl17	761	3639.04	4004.01	3274.07	0.817697	-0.290361	0.0422788	0.405775
ENSMUSG00000074604	Mgst2	3659	54.2833	40.7218	67.8447	1.66605	0.736434	0.0423598	0.406063
ENSMUSG00000022247	Brix1	2731	695.878	624.725	767.03	1.22779	0.296062	0.0423775	0.406063
ENSMUSG00000035585	Tsen34	2416	350.825	396.88	304.77	0.767913	-0.380985	0.0423694	0.406063
ENSMUSG00000027765	P2ry1	3886	154.583	130.3	178.866	1.37273	0.457048	0.0426295	0.406969
ENSMUSG00000045417	Vmn1r230	951	486.243	431.585	540.901	1.25329	0.32572	0.0427231	0.406969
ENSMUSG00000031298	Gpr64	5278	608.556	544.58	672.532	1.23495	0.304457	0.0425982	0.406969
ENSMUSG00000039456	Morc3	4178	626.854	562.094	691.615	1.23043	0.299158	0.0425073	0.406969
ENSMUSG00000032375	Aph1b	5163	1561.9	1426.68	1697.12	1.18956	0.250433	0.0426513	0.406969
ENSMUSG00000051596	Otop1	3239	2928.62	2686.16	3171.08	1.18052	0.239428	0.0426194	0.406969
ENSMUSG00000031701	Dnaja2	2839	4712.08	4339.67	5084.5	1.17163	0.228519	0.0427251	0.406969
ENSMUSG00000032383	Ppib	960	3066.6	3345.46	2787.74	0.833291	-0.263108	0.0426686	0.406969
ENSMUSG00000006218	Fam131c	1433	995.84	1101.73	889.948	0.807772	-0.307981	0.0427195	0.406969
ENSMUSG00000038319	Kcnh2	4845	522.161	581.09	463.233	0.797179	-0.327025	0.0427154	0.406969
ENSMUSG00000033208	S100b	1484	366.332	414.217	318.447	0.768791	-0.379336	0.0427207	0.406969
ENSMUSG00000064358	mt-Co3	784	245.121	124.25	365.993	2.94561	1.55857	0.0427943	0.40719
ENSMUSG00000045962	Wnk1	15780	13429.3	12406.5	14452	1.16488	0.220178	0.0427755	0.40719
ENSMUSG00000091625	Lsm5	774	183.062	216.709	149.415	0.689474	-0.536432	0.0428231	0.407245
ENSMUSG00000006527	Sfmbt1	8629	1283.19	1167.49	1398.89	1.1982	0.260872	0.0429192	0.40794
ENSMUSG00000020283	Pex13	4644	1136.23	1032.69	1239.76	1.20051	0.263653	0.0429505	0.408019
ENSMUSG00000018442	Derl2	8049	1647.09	1504.3	1789.88	1.18984	0.250767	0.042997	0.408022
ENSMUSG00000032763	Ilvbl	2325	712.271	787.443	637.099	0.809074	-0.305657	0.0429945	0.408022
ENSMUSG00000052139	Bre	4781	367.716	416.202	319.229	0.767005	-0.382692	0.0430205	0.408026
ENSMUSG00000023861	Brp44l	2082	519.832	602.029	437.634	0.726931	-0.460109	0.0430786	0.408358
ENSMUSG00000031370	Zrsr2	7194	482.824	427.457	538.19	1.25905	0.332338	0.0431318	0.408428
ENSMUSG00000039697	Ncoa7	5336	2075.23	1901.57	2248.89	1.18265	0.242027	0.0431322	0.408428
ENSMUSG00000049878	Rlf	6990	1271.49	1157.2	1385.78	1.19753	0.260059	0.0431928	0.408784
ENSMUSG00000056553	Ptprn2	4688	199.363	169.301	229.424	1.35512	0.438421	0.0432706	0.409302
ENSMUSG00000056342	Usp34	18474	4033.95	3667.56	4400.34	1.1998	0.262794	0.0433093	0.409449
ENSMUSG00000026385	Dbi	1422	5574.07	6578.51	4569.64	0.694631	-0.525682	0.0433498	0.409613
ENSMUSG00000026399	Cd55	4853	771.054	635.096	907.012	1.42815	0.514147	0.0434956	0.410771
ENSMUSG00000032889	Gm6685	764	133.835	157.725	109.944	0.697061	-0.520643	0.0435371	0.410944
ENSMUSG00000000804	Usp32	7680	1802.41	1648.66	1956.17	1.18652	0.246738	0.043656	0.41181
ENSMUSG00000032718	Mansc1	2373	2082.3	2268.61	1896	0.835755	-0.258849	0.0436987	0.41181
ENSMUSG00000091845	Gm4604	390	25.2925	36.2765	14.3085	0.39443	-1.34216	0.0436845	0.41181
ENSMUSG00000025019	Lcor	7620	627.221	559.581	694.861	1.24175	0.312376	0.0437493	0.412068
ENSMUSG00000059142	Zfp945	10173	460.351	409.576	511.126	1.24794	0.319547	0.0437947	0.412276
ENSMUSG00000020993	Trappc6b	1254	1215.87	1104.05	1327.69	1.20256	0.266111	0.0439442	0.413464
ENSMUSG00000032518	Rpsa	1861	1026.12	1135.82	916.419	0.806833	-0.309659	0.0439848	0.413626
ENSMUSG00000052917	Senp7	5287	967.077	876.292	1057.86	1.2072	0.271669	0.0441374	0.41462
ENSMUSG00000030515	Tarsl2	4095	2818.61	2583.03	3054.19	1.18241	0.241727	0.0441328	0.41462
ENSMUSG00000027309	4930402H24Rik	10659	1546.73	1412.45	1681.02	1.19014	0.251131	0.0441861	0.414857
ENSMUSG00000028226	Mmp16	8667	301.292	263.963	338.621	1.28284	0.359337	0.0442924	0.415195
ENSMUSG00000020389	Cdkl3	5360	387.19	341.671	432.708	1.26645	0.340789	0.0442804	0.415195
ENSMUSG00000000934	Top1mt	1903	127.5	150.473	104.526	0.694652	-0.525638	0.0442518	0.415195
ENSMUSG00000050029	Rap2c	3545	761.121	686.059	836.183	1.21882	0.285486	0.0444001	0.415708
ENSMUSG00000044791	Setd2	10537	2247.02	2058.91	2435.14	1.18273	0.242123	0.0444177	0.415708
ENSMUSG00000066629	Rpl36-ps3	384	18.4522	27.1207	9.78376	0.360749	-1.47093	0.0444031	0.415708
ENSMUSG00000070271	Gm13268	444	139.955	167.337	112.573	0.672731	-0.571898	0.0444429	0.415725
ENSMUSG00000071267	Zfp942	5259	425.145	373.841	476.449	1.27447	0.349899	0.0445121	0.415932
ENSMUSG00000027201	Myef2	5936	1289.69	1174.98	1404.39	1.19525	0.25731	0.0445028	0.415932
ENSMUSG00000023020	2310016M24Rik	723	1180.78	1301.97	1059.59	0.813838	-0.297186	0.044557	0.416132
ENSMUSG00000027223	Mapk8ip1	4644	3481.11	3778.07	3184.16	0.842803	-0.246733	0.0446046	0.416137
ENSMUSG00000029581	Fscn1	3012	812.05	896.101	727.999	0.812408	-0.299723	0.0445831	0.416137
ENSMUSG00000072872	Rybp	4458	955.706	865.448	1045.96	1.20858	0.273316	0.0446843	0.416446
ENSMUSG00000028455	Stoml2	3022	707.234	784.318	630.149	0.803436	-0.315745	0.0446847	0.416446
ENSMUSG00000074218	Cox7a1	364	64.2114	82.6169	45.806	0.554439	-0.850899	0.0447828	0.41714
ENSMUSG00000025362	Rps26	447	8834.34	10786.5	6882.17	0.638035	-0.648293	0.044861	0.417648
ENSMUSG00000092611	Vmn2r-ps42	2083	20.918	13.3621	28.4738	2.13094	1.09149	0.0448972	0.417766
ENSMUSG00000029655	N4bp2l2	12262	1270.62	1141.66	1399.59	1.22593	0.293872	0.045081	0.419255
ENSMUSG00000026393	Nek7	3366	3544.21	3262.2	3826.23	1.1729	0.230081	0.0451442	0.419428
ENSMUSG00000006740	Kif5b	7395	14098.5	13038.1	15158.8	1.16265	0.217418	0.045147	0.419428
ENSMUSG00000037416	Dmxl1	12247	2334.68	2137.03	2532.34	1.18498	0.244865	0.0452388	0.419885
ENSMUSG00000024286	Ccny	4017	2053.24	1881.12	2225.37	1.183	0.242455	0.0453113	0.419885
ENSMUSG00000021484	Lman2	4315	3138.2	3404.96	2871.44	0.84331	-0.245864	0.0452766	0.419885
ENSMUSG00000049489	Fam58b	1223	354.589	403.192	305.985	0.758906	-0.398007	0.0453116	0.419885
ENSMUSG00000019158	Tmem160	814	238.839	278.41	199.269	0.71574	-0.482493	0.0453148	0.419885
ENSMUSG00000015095	Fbxw5	3052	806.229	888.561	723.897	0.814684	-0.295687	0.0453513	0.419952
ENSMUSG00000027076	Timm10	815	233.2	271.373	195.027	0.718665	-0.476608	0.0453694	0.419952
ENSMUSG00000090892	Vmn2r41	3617	55.7511	42.9692	68.533	1.59493	0.673495	0.04553	0.420877
ENSMUSG00000057363	Uxs1	5097	3309.59	3047.68	3571.5	1.17187	0.228817	0.0455407	0.420877
ENSMUSG00000024158	Hagh	1908	566.964	629.499	504.429	0.801319	-0.319552	0.045523	0.420877
ENSMUSG00000041426	Hibch	2426	810.275	732.482	888.069	1.21241	0.277878	0.0455841	0.421058
ENSMUSG00000041966	Dcaf17	9806	785.137	708.917	861.357	1.21503	0.280995	0.0456165	0.421138
ENSMUSG00000066441	Rdh11	3455	666.178	599.348	733.008	1.22301	0.290435	0.0458257	0.422439
ENSMUSG00000021929	Kpna3	4167	1700.74	1555.23	1846.24	1.18712	0.247469	0.045829	0.422439
ENSMUSG00000007036	Abhd16a	3222	2929.92	3225.35	2634.48	0.816802	-0.291941	0.0458247	0.422439
ENSMUSG00000048200	Efcab4a	2764	921.851	1029.1	814.601	0.791565	-0.33722	0.0458599	0.422457
ENSMUSG00000048731	Ggnbp1	6943	106.415	126.295	86.5339	0.68517	-0.545466	0.0458788	0.422457
ENSMUSG00000054237	5730455O13Rik	1402	449.231	400.199	498.262	1.24503	0.316184	0.0459108	0.422533
ENSMUSG00000082491	Gm5909	1281	136.26	112.773	159.746	1.41653	0.502359	0.0460015	0.422933
ENSMUSG00000047370	Gm7367	633	58.7911	73.8289	43.7534	0.592633	-0.75479	0.0460021	0.422933
ENSMUSG00000004535	Tax1bp1	6609	7810.63	7215.89	8405.36	1.16484	0.220134	0.0460509	0.423161
ENSMUSG00000069291	Vmn1r200	1063	221.766	192.103	251.429	1.30882	0.388269	0.0461992	0.424303
ENSMUSG00000018378	Cuedc1	4472	557.872	619.712	496.032	0.800424	-0.321163	0.0462285	0.424353
ENSMUSG00000070522	Gm6505	1131	39.6743	29.3159	50.0326	1.70667	0.771186	0.0463716	0.425005
ENSMUSG00000025804	Ccr1	2831	165.891	139.319	192.463	1.38145	0.466186	0.0463557	0.425005
ENSMUSG00000016382	Pls3	4238	3544.38	3261.44	3827.32	1.17351	0.230827	0.0463572	0.425005
ENSMUSG00000073643	Wdfy1	6308	828.508	749.868	907.148	1.20974	0.2747	0.0464965	0.42556
ENSMUSG00000025503	Taldo1	1998	3619.32	3934.53	3304.1	0.83977	-0.251933	0.0464966	0.42556
ENSMUSG00000032334	Loxl1	3338	867.178	1004.42	729.932	0.726718	-0.460532	0.0465043	0.42556
ENSMUSG00000035798	Zdhhc17	4948	661.676	595.269	728.083	1.22312	0.290561	0.0465862	0.425708
ENSMUSG00000027900	Dram2	2818	1847.94	1691.82	2004.06	1.18456	0.244348	0.0466167	0.425708
ENSMUSG00000081824	BC002163	319	562.57	631.383	493.757	0.782025	-0.354713	0.0465984	0.425708
ENSMUSG00000071419	Rps15-ps2	486	3473.24	4155.68	2790.81	0.671566	-0.5744	0.0465833	0.425708
ENSMUSG00000079509	Zfx	7755	1102.74	1002.48	1203	1.20002	0.263059	0.0467047	0.426008
ENSMUSG00000025208	Mrpl43	1213	492.488	549.157	435.818	0.793612	-0.333494	0.0466758	0.426008
ENSMUSG00000029632	Ndufa4	492	13220.4	15786.1	10654.6	0.674936	-0.567177	0.0467217	0.426008
ENSMUSG00000019948	Actr6	1703	281.348	246.253	316.444	1.28504	0.361809	0.047038	0.426365
ENSMUSG00000036295	Lrrn3	3180	713.097	643.538	782.656	1.21618	0.282354	0.0470408	0.426365
ENSMUSG00000021067	Sav1	2524	764.209	689.854	838.564	1.21557	0.281629	0.0469627	0.426365
ENSMUSG00000024378	Stard4	5586	1599.61	1462.12	1737.09	1.18806	0.24861	0.0470331	0.426365
ENSMUSG00000027193	Api5	4545	4798.44	4428.48	5168.39	1.16708	0.222905	0.04705	0.426365
ENSMUSG00000029672	Fam3c	3713	5861.75	5411.39	6312.1	1.16645	0.222121	0.046939	0.426365
ENSMUSG00000023067	Cdkn1a	2223	5509.89	5964.33	5055.46	0.847617	-0.238516	0.0469031	0.426365
ENSMUSG00000055681	Cope	3353	1822.35	1988.91	1655.78	0.832505	-0.264469	0.0468128	0.426365
ENSMUSG00000029642	Polr1d	1985	1037.53	1143.73	931.337	0.814301	-0.296366	0.047029	0.426365
ENSMUSG00000023484	Prph	1865	712.659	788.707	636.61	0.807156	-0.30908	0.0468417	0.426365
ENSMUSG00000067058	Rps15a-ps5	457	7133.42	8686.99	5579.86	0.642324	-0.638628	0.0469917	0.426365
ENSMUSG00000023828	Slc22a3	3501	59.8132	75.1048	44.5216	0.592793	-0.7544	0.0468848	0.426365
ENSMUSG00000037979	Ccdc92	2731	605.553	671.304	539.802	0.804109	-0.314537	0.0471791	0.427098
ENSMUSG00000049521	Cdc42ep1	2542	312.662	370.984	254.339	0.685578	-0.544607	0.0471562	0.427098
ENSMUSG00000068522	Aard	1346	68.4617	42.0031	94.9203	2.25984	1.17622	0.0473647	0.427256
ENSMUSG00000031939	Taf1d	1361	176.042	149.935	202.15	1.34825	0.431089	0.0472215	0.427256
ENSMUSG00000038822	Hace1	12851	628.898	555.292	702.504	1.26511	0.339259	0.047339	0.427256
ENSMUSG00000039375	Wdr17	6571	1079.24	980.688	1177.79	1.20099	0.264221	0.0473466	0.427256
ENSMUSG00000054942	Fam73a	5355	1336.34	1220.02	1452.66	1.19068	0.251788	0.0472828	0.427256
ENSMUSG00000024833	Pola2	2872	260.039	300	220.078	0.733593	-0.446949	0.0473656	0.427256
ENSMUSG00000029001	Fbxo44	3024	215.162	248.561	181.764	0.731265	-0.451534	0.0473232	0.427256
ENSMUSG00000046719	Nxph3	2099	1889.66	2060.71	1718.61	0.83399	-0.261898	0.0474514	0.427812
ENSMUSG00000028370	Pappa	11027	1408.37	1258.46	1558.29	1.23825	0.308308	0.0475536	0.428515
ENSMUSG00000061286	Exosc5	1030	189.027	221.012	157.042	0.710558	-0.492975	0.0476134	0.428835
ENSMUSG00000034560	A230046K03Rik	5854	1648.08	1506.52	1789.65	1.18794	0.248456	0.0476758	0.429179
ENSMUSG00000044042	Fmn1	15397	5646.77	5211.11	6082.42	1.1672	0.223055	0.0477828	0.429571
ENSMUSG00000051537	Gm5124	2742	90.5809	108.995	72.167	0.662113	-0.59485	0.0477922	0.429571
ENSMUSG00000023153	Tmem52	1157	77.9963	94.5536	61.439	0.649779	-0.621978	0.0477462	0.429571
ENSMUSG00000030317	Timp4	1416	57.9933	44.0222	71.9643	1.63473	0.709049	0.0479336	0.429969
ENSMUSG00000034083	C130022K22Rik	9188	367.353	324.666	410.039	1.26296	0.336804	0.0479155	0.429969
ENSMUSG00000018411	Mapt	7531	1413.27	1287.01	1539.52	1.1962	0.258461	0.0479263	0.429969
ENSMUSG00000038991	Txndc5	4298	5540.22	5989.62	5090.82	0.84994	-0.234567	0.0478932	0.429969
ENSMUSG00000032740	Ccdc88a	10891	1579.08	1440.1	1718.05	1.19301	0.254602	0.0479917	0.430054
ENSMUSG00000032399	Rpl4	1422	16128.5	17609	14648.1	0.831855	-0.265596	0.0480159	0.430054
ENSMUSG00000029603	Dtx1	4663	1279.31	1399.74	1158.88	0.827923	-0.272432	0.0479847	0.430054
ENSMUSG00000063130	Calml3	1426	265.197	218.825	311.568	1.42382	0.509772	0.0481049	0.430632
ENSMUSG00000052748	1200016B10Rik	9033	554.502	497.077	611.928	1.23105	0.299894	0.0482165	0.43133
ENSMUSG00000029550	Sppl3	4240	1383.42	1264.88	1501.96	1.18743	0.247843	0.0482316	0.43133
ENSMUSG00000003623	Crot	5456	2221.91	2041.01	2402.81	1.17726	0.235439	0.0482568	0.431337
ENSMUSG00000089129	7SK	307	9.25289	4.37443	14.1313	3.23044	1.69173	0.0483599	0.431804
ENSMUSG00000083474	Gm15267	464	12.0423	6.53276	17.5518	2.68674	1.42585	0.0483872	0.431804
ENSMUSG00000041219	Arhgap11a	5332	188.316	160.387	216.245	1.34827	0.431107	0.0483805	0.431804
ENSMUSG00000074579	Lekr1	5380	249.474	216.1	282.849	1.30888	0.388336	0.0484553	0.431804
ENSMUSG00000026750	Psmb7	1214	2812.07	2586.24	3037.9	1.17464	0.23222	0.0484532	0.431804
ENSMUSG00000024792	Zfpl1	2332	345.443	391.503	299.383	0.764702	-0.387031	0.0484141	0.431804
ENSMUSG00000049891	Gm7984	534	151.758	128.785	174.731	1.35676	0.440168	0.0486408	0.432169
ENSMUSG00000044835	Ankrd45	2344	248.527	214.206	282.848	1.32045	0.40103	0.0486615	0.432169
ENSMUSG00000042104	Uggt2	12796	429.624	382.482	476.767	1.24651	0.317895	0.0486317	0.432169
ENSMUSG00000028294	1700003M02Rik	2484	604.017	540.576	667.457	1.23471	0.304177	0.0486223	0.432169
ENSMUSG00000029068	Ccnl2	5278	1092.64	994.714	1190.57	1.19689	0.259296	0.0486672	0.432169
ENSMUSG00000038848	Ythdf1	3316	1175.77	1071.56	1279.99	1.19451	0.256421	0.0486243	0.432169
ENSMUSG00000018585	Atox1	541	1385.79	1695.33	1076.24	0.634824	-0.655572	0.0486082	0.432169
ENSMUSG00000019822	Smpd2	4468	396.145	443.123	349.167	0.787969	-0.34379	0.0487053	0.43229
ENSMUSG00000091620	Vmn2r23	2602	271.137	235.798	306.476	1.29974	0.378227	0.0488532	0.433385
ENSMUSG00000057614	Gnai1	3193	647.834	583.184	712.485	1.22172	0.28891	0.0488792	0.433399
ENSMUSG00000026565	Pou2f1	16601	2128.52	1950.11	2306.93	1.18297	0.242419	0.048955	0.433455
ENSMUSG00000052712	BC004004	6017	3035.9	3300.62	2771.18	0.839594	-0.252236	0.0489306	0.433455
ENSMUSG00000006782	Cnp	3639	1310.36	1430.91	1189.8	0.831501	-0.266211	0.048959	0.433455
[truncated: 15,699 more rows]

## Sheet: MOE
ensemblID	gene	length	mean	meanMale	meanFemale	foldChange	log2FoldChange	pval	padj
ENSMUSG00000056673	Kdm5d	5471	386.244	772.487	0	0	-Inf	1.52e-167	2.73e-163
ENSMUSG00000069045	Ddx3y	4640	739.165	1475.82	2.51468	0.00170393	-9.19692	5.8e-46	5.21e-42
ENSMUSG00000069049	Eif2s3y	4166	849.871	1699.35	0.387534	0.000228048	-12.0984	7.08e-34	4.25e-30
ENSMUSG00000068457	Uty	7687	501.344	1001.62	1.07206	0.00107033	-9.86773	9.5e-34	4.27e-30
ENSMUSG00000063779	Chi3l4	1632	27050.7	188.169	53913.2	286.515	8.16247	1.72e-31	6.17e-28
ENSMUSG00000017778	Cox7c	1131	1060.11	1622.46	497.758	0.306793	-1.70466	3.42e-31	1.03e-27
ENSMUSG00000086503	Xist	17377	6889.38	13.4721	13765.3	1021.76	9.99684	5.41e-31	1.39e-27
ENSMUSG00000076934	Iglv1	351	414.086	29.3673	798.806	27.2005	4.76556	1.38e-29	3.11e-26
ENSMUSG00000091549	Gm6548	1165	3482.93	4814.19	2151.67	0.446943	-1.16184	2.58e-21	5.16e-18
ENSMUSG00000030730	Atp2a1	3483	200.375	38.9915	361.758	9.27787	3.21379	3.24e-16	5.83e-13
ENSMUSG00000003038	Hmgn2	3060	2932.03	3926.88	1937.18	0.493313	-1.01943	6.78e-16	1.11e-12
ENSMUSG00000061100	Retnla	598	40.0562	0.306035	79.8064	260.776	8.02667	8.62e-15	1.29e-11
ENSMUSG00000061723	Tnnt3	1391	63.9906	1.75093	126.23	72.0935	6.1718	3.23e-13	4.47e-10
ENSMUSG00000059668	Krt4	2132	69.4355	124.06	14.8109	0.119385	-3.06631	1.04e-12	1.34e-09
ENSMUSG00000044041	Krt13	1821	39.4502	75.3815	3.51885	0.0466806	-4.42103	1.17e-12	1.4e-09
ENSMUSG00000064345	mt-Nd2	1038	57622.6	72423	42822.3	0.59128	-0.758087	3.15e-12	3.54e-09
ENSMUSG00000026936	Lcn3	684	2112.18	61.7601	4162.61	67.3996	6.07467	2.73e-10	2.89e-07
ENSMUSG00000031097	Tnni2	1497	60.3818	8.45604	112.308	13.2813	3.73133	7.84e-10	7.83e-07
ENSMUSG00000081113	Gm7308	447	1171.76	1522.69	820.82	0.539059	-0.891484	1.46e-09	1.38e-06
ENSMUSG00000082394	Gm4596	442	382.251	535.549	228.954	0.427512	-1.22596	1.77e-09	1.59e-06
ENSMUSG00000034583	Olfr1347	964	335.774	463.165	208.383	0.449912	-1.15229	5.44e-09	4.66e-06
ENSMUSG00000064367	mt-Nd5	1824	93025.7	113139	72912	0.644444	-0.633873	7.09e-09	5.79e-06
ENSMUSG00000060126	Tpt1	2380	9749.71	7113.28	12386.1	1.74127	0.800138	2.14e-08	1.67e-05
ENSMUSG00000037369	Kdm6a	8158	2400.92	1777.75	3024.09	1.70108	0.766447	3.5e-08	2.55e-05
ENSMUSG00000031972	Acta1	1433	205.309	31.869	378.748	11.8845	3.57101	3.54e-08	2.55e-05
ENSMUSG00000095335	AC153928.1	359	29.2536	0.368731	58.1385	157.672	7.30078	3.76e-08	2.6e-05
ENSMUSG00000031004	Mki67	10075	1656.99	2063.65	1250.34	0.605888	-0.722876	7.4e-08	4.93e-05
ENSMUSG00000094114	AC241593.1	1648	311.136	192.109	430.162	2.23916	1.16295	1.28e-07	8.23e-05
ENSMUSG00000064370	mt-Cytb	1144	139278	169904	108653	0.639497	-0.64499	1.8e-07	0.000111472
ENSMUSG00000082543	Gm14336	475	59.3214	99.3231	19.3196	0.194513	-2.36206	2.21e-07	0.000128103
ENSMUSG00000073411	H2-D1	2579	5516.14	4219.73	6812.55	1.61445	0.691043	2.19e-07	0.000128103
ENSMUSG00000064341	mt-Nd1	957	84839	106512	63165.7	0.593036	-0.753809	5.52e-07	0.000310433
ENSMUSG00000030399	Ckm	1415	107.902	26.3168	189.487	7.20023	2.84804	6.32e-07	0.00034432
ENSMUSG00000005716	Pvalb	1041	30.3412	3.68994	56.9925	15.4454	3.9491	1.31e-06	0.00069056
ENSMUSG00000060467	Gm10080	613	1067.62	1340.62	794.627	0.592732	-0.754549	1.56e-06	0.000800815
ENSMUSG00000064363	mt-Nd4	1378	76413.2	91460.1	61366.3	0.670962	-0.575697	1.81e-06	0.000877735
ENSMUSG00000064351	mt-Co1	1545	234611	277537	191684	0.69066	-0.533953	1.77e-06	0.000877735
ENSMUSG00000061808	Ttr	1219	30.7697	4.14819	57.3912	13.8352	3.79027	2.82e-06	0.00133358
ENSMUSG00000035150	Eif2s3x	3812	1075.58	784.407	1366.75	1.7424	0.801078	2.98e-06	0.00137174
ENSMUSG00000018893	Mb	1252	112.053	41.78	182.326	4.36394	2.12563	3.29e-06	0.00148076
ENSMUSG00000054640	Slc8a1	2934	2457.82	2962.59	1953.06	0.659243	-0.601117	3.78e-06	0.00165857
ENSMUSG00000043430	Psapl1	2548	73.8435	21.0242	126.663	6.02462	2.59087	4.35e-06	0.00186431
ENSMUSG00000009092	Derl3	1336	768.414	533.915	1002.91	1.87841	0.909514	5.96e-06	0.00249442
ENSMUSG00000062038	Gm10108	318	190.048	263.89	116.207	0.440361	-1.18324	6.82e-06	0.00272348
ENSMUSG00000076652	Ighv7-1	357	14.52	0.306035	28.7339	93.8911	6.55292	6.72e-06	0.00272348
ENSMUSG00000028546	Elavl4	5387	2347.72	2801.67	1893.77	0.675943	-0.565027	7.24e-06	0.00277001
ENSMUSG00000023034	Nr4a1	2474	1197.58	878.274	1516.89	1.72713	0.788377	7.12e-06	0.00277001
ENSMUSG00000060586	H2-Eb1	1178	2029.35	1449.18	2609.53	1.8007	0.848555	1.01e-05	0.00377294
ENSMUSG00000056328	Myh1	6353	88.2514	2.66903	173.834	65.13	6.02525	1.1e-05	0.00404356
ENSMUSG00000035202	Lars2	3881	27598.5	22169.3	33027.8	1.4898	0.575116	1.24e-05	0.00446733
ENSMUSG00000057098	Ebf1	9756	12155.1	14163.9	10146.4	0.716356	-0.481251	1.91e-05	0.00669802
ENSMUSG00000003380	Rabac1	875	5325.74	4220.61	6430.88	1.52368	0.607564	1.94e-05	0.00669802
ENSMUSG00000043164	Tmem212	716	1116.49	835.979	1397	1.6711	0.740797	2.31e-05	0.00783658
ENSMUSG00000064337	mt-Rnr1	955	14701.4	17055.4	12347.4	0.723961	-0.466015	3.03e-05	0.0100737
ENSMUSG00000064057	Scgb3a1	598	276.897	188.897	364.898	1.93173	0.949894	3.15e-05	0.0102395
ENSMUSG00000017300	Tnnc2	800	12.5568	0.277607	24.8359	89.4642	6.48324	3.19e-05	0.0102395
ENSMUSG00000067870	Rpl31-ps8	434	3225.09	2528.6	3921.57	1.55088	0.633092	3.9e-05	0.0122923
ENSMUSG00000064372	mt-Tp	67	450.012	299.428	600.596	2.00581	1.00418	4.04e-05	0.0125367
ENSMUSG00000010476	Ebf3	5021	16366.3	18928.7	13804	0.729261	-0.455494	5.8e-05	0.0172892
ENSMUSG00000024516	Sec11c	3084	2356.18	1867.38	2844.98	1.52351	0.607402	5.75e-05	0.0172892
ENSMUSG00000095079	AC160982.1	1034	1369.15	193.612	2544.69	13.1433	3.71625	5.86e-05	0.0172892
ENSMUSG00000014294	Ndufa2	572	2086.81	1602.62	2571	1.60425	0.681898	6.16e-05	0.0178794
ENSMUSG00000022595	Lypd2	491	4327.55	3512.98	5142.12	1.46375	0.549669	6.46e-05	0.0184374
ENSMUSG00000027376	Prom2	5187	1282.67	880.359	1684.98	1.91397	0.936567	8.2e-05	0.0230406
ENSMUSG00000060419	Rps16-ps2	552	6969.19	5690.35	8248.03	1.44948	0.535531	8.35e-05	0.0230966
ENSMUSG00000049336	Odz2	11474	7119.12	8244.76	5993.48	0.726944	-0.460083	8.75e-05	0.0238531
ENSMUSG00000030342	Cd9	2044	14413.5	16858.3	11968.7	0.709958	-0.494194	9.4e-05	0.0252251
ENSMUSG00000062105	Olfr183	1196	271.712	354.03	189.394	0.534966	-0.90248	0.000103985	0.0274979
ENSMUSG00000052146	Rps10	1937	1626.6	1212.52	2040.67	1.683	0.751031	0.000118502	0.0308828
ENSMUSG00000044265	E030002O03Rik	2268	79.5091	41.8141	117.204	2.80298	1.48696	0.000123176	0.0316421
ENSMUSG00000033538	Casp4	3710	102.54	55.9347	149.146	2.66642	1.41491	0.000131187	0.0332255
ENSMUSG00000022044	Stmn4	1916	3870.44	4449.59	3291.29	0.739683	-0.43502	0.000136937	0.0342001
ENSMUSG00000042133	Ppig	8122	3257.66	3787.88	2727.44	0.720044	-0.473843	0.000146601	0.034579
ENSMUSG00000022769	Sdf2l1	1108	935.484	713.413	1157.56	1.62256	0.698271	0.000142954	0.034579
ENSMUSG00000042638	Gucy2c	3958	460.95	310.184	611.716	1.97211	0.979739	0.000148069	0.034579
ENSMUSG00000074634	Gm7120	3429	115.126	68.81	161.441	2.34619	1.23032	0.000143447	0.034579
ENSMUSG00000074445	Sprr2a3	682	13.6198	0.952373	26.2871	27.6017	4.78669	0.000147253	0.034579
ENSMUSG00000028341	Nr4a3	5987	342.381	233.169	451.593	1.93676	0.953646	0.000184355	0.0425008
ENSMUSG00000095351	AC153612.2	359	13.1281	24.46	1.79621	0.0734344	-3.7674	0.00019482	0.0441117
ENSMUSG00000063457	Rps15	630	7642.94	6383.92	8901.97	1.39444	0.479683	0.000196248	0.0441117
ENSMUSG00000005800	Mmp8	2453	222.677	287.793	157.561	0.547483	-0.869115	0.00022444	0.0498256
ENSMUSG00000020484	Xbp1	3248	6724.31	5348.27	8100.35	1.51458	0.598914	0.000228626	0.050136
ENSMUSG00000019772	Vip	1527	160.206	310.548	9.86325	0.0317608	-4.97661	0.000236773	0.0510984
ENSMUSG00000059511	Gm12060	276	249.506	325.325	173.687	0.533888	-0.905391	0.000238698	0.0510984
ENSMUSG00000041453	Rpl21	3400	1150.69	1543.1	758.289	0.491407	-1.02501	0.000265783	0.0556828
ENSMUSG00000093877	Olfr1348	957	736.839	885.431	588.247	0.664362	-0.589958	0.000266306	0.0556828
ENSMUSG00000021214	Akr1c18	1207	140.118	186.508	93.7273	0.502538	-0.992694	0.000269548	0.0557128
ENSMUSG00000069516	Lyz2	1266	7511.93	6371.85	8652.01	1.35785	0.441322	0.000275519	0.0562998
ENSMUSG00000073421	H2-Ab1	1637	2009.57	1515.49	2503.66	1.65204	0.72425	0.000280533	0.0566804
ENSMUSG00000025140	Pycr1	3935	1285.29	1008.72	1561.87	1.54837	0.630748	0.000288604	0.0576632
ENSMUSG00000052727	Mtap1b	11852	64391	73300.2	55481.7	0.75691	-0.401806	0.000292894	0.0578771
ENSMUSG00000027483	Bpifa1	1545	240467	175442	305492	1.74127	0.800143	0.000302991	0.0579615
ENSMUSG00000076731	Ighv8-12	315	14.848	1.56444	28.1315	17.9818	4.16847	0.000297698	0.0579615
ENSMUSG00000079519	Gm14743	759	18191.2	1787.62	34594.7	19.3523	4.27444	0.000302397	0.0579615
ENSMUSG00000074254	Cyp2a4	1717	332.996	242.376	423.616	1.74777	0.805513	0.000315621	0.0597421
ENSMUSG00000052271	Bhlha15	3494	1978.16	1212.13	2744.2	2.26395	1.17884	0.000332186	0.0622226
ENSMUSG00000073418	C4b	5695	893.052	714.141	1071.96	1.50105	0.585976	0.000355617	0.0659248
ENSMUSG00000061724	Gm2423	738	924.306	1103.03	745.586	0.675946	-0.56502	0.000365383	0.0663668
ENSMUSG00000006342	Susd2	3255	1195.17	924.446	1465.89	1.58569	0.665114	0.000364724	0.0663668
ENSMUSG00000022598	Psca	854	13.1695	24.3364	2.00266	0.0822909	-3.60312	0.000379664	0.0675952
ENSMUSG00000047797	Gjb1	1707	397.439	277.052	517.826	1.86906	0.902313	0.00037847	0.0675952
ENSMUSG00000002985	Apoe	1980	23225.1	26432.9	20017.2	0.757286	-0.40109	0.000409478	0.0714877
ENSMUSG00000032068	1600029D21Rik	1846	2033.99	1593.65	2474.34	1.55262	0.634707	0.00040701	0.0714877
ENSMUSG00000048620	Olfr1336	945	126.588	169.898	83.2779	0.490163	-1.02867	0.000425842	0.0715702
ENSMUSG00000066407	Gm10263	300	359.008	450.432	267.584	0.594061	-0.751316	0.000431639	0.0715702
ENSMUSG00000084897	Gm14226	3243	323.515	399.358	247.671	0.620173	-0.689257	0.000415437	0.0715702
ENSMUSG00000074480	Mex3a	5778	2124.45	2459.17	1789.74	0.727783	-0.458419	0.000432506	0.0715702
ENSMUSG00000021062	Rab15	4614	2050.9	1670.34	2431.47	1.45567	0.541685	0.000420419	0.0715702
ENSMUSG00000028262	Clca2	3863	184.125	106.484	261.766	2.45827	1.29764	0.000433831	0.0715702
ENSMUSG00000028017	Egf	4757	1129.7	826.593	1432.81	1.73339	0.793598	0.00044452	0.0726669
ENSMUSG00000076613	Ighg	1010	87.998	36.0747	139.921	3.87866	1.95556	0.000463577	0.0750995
ENSMUSG00000060550	H2-Q7	4265	111.764	71.1042	152.424	2.14367	1.10008	0.000473794	0.0760694
ENSMUSG00000021506	Pitx1	2653	2046.68	1670.56	2422.79	1.45029	0.536338	0.000481243	0.0765815
ENSMUSG00000075602	Ly6a	819	1276.04	1050	1502.08	1.43055	0.516574	0.000512179	0.0793966
ENSMUSG00000070493	Chchd2	2269	4609.73	3619.2	5600.27	1.54738	0.629828	0.000509037	0.0793966
ENSMUSG00000030249	Abcc9	7538	365.381	226.594	504.168	2.22498	1.1538	0.000509782	0.0793966
ENSMUSG00000024608	Rps14	1384	10353.5	8453.08	12254	1.44965	0.535702	0.000528289	0.081194
ENSMUSG00000042849	Olfr1414	1189	102.314	139.264	65.3642	0.469356	-1.09125	0.000538689	0.0820907
ENSMUSG00000028484	Psip1	5082	10583.8	12000.6	9167.01	0.763878	-0.388586	0.000546649	0.0826037
ENSMUSG00000018770	Atp5g3	2181	5689.32	4732.8	6645.84	1.40421	0.489756	0.000581669	0.0871632
ENSMUSG00000041828	Abca8a	6272	1069.63	1248.94	890.311	0.712854	-0.488322	0.000614013	0.0897657
ENSMUSG00000064215	Ifi27l1	1467	2157.28	1761.91	2552.66	1.4488	0.534858	0.000607089	0.0897657
ENSMUSG00000067149	Igj	1814	465.079	114.329	815.83	7.13583	2.83508	0.000610439	0.0897657
ENSMUSG00000021741	Gm5457	336	275.689	363.396	187.981	0.51729	-0.950954	0.000623362	0.089792
ENSMUSG00000048521	Cxcr6	1893	54.2742	27.4055	81.1429	2.96082	1.566	0.00062418	0.089792
ENSMUSG00000025202	Scd3	3470	261.333	155.52	367.146	2.36077	1.23926	0.000630539	0.089987
ENSMUSG00000020205	Phlda1	1949	2885.35	2367.19	3403.51	1.43778	0.523845	0.000640197	0.0906459
ENSMUSG00000039542	Ncam1	3899	14583.9	16518.3	12649.4	0.765781	-0.384996	0.000655542	0.0920934
ENSMUSG00000012848	Rps5	1734	10073.4	8572.82	11574	1.35008	0.433046	0.00069629	0.0970596
ENSMUSG00000029361	Nos1	10857	320.831	404.314	237.348	0.587039	-0.768471	0.000722248	0.0983899
ENSMUSG00000061601	Pclo	20082	4407.72	5027.88	3787.55	0.75331	-0.408685	0.00071514	0.0983899
ENSMUSG00000084349	Rpl3-ps1	1293	6216.97	5227.78	7206.16	1.37844	0.463034	0.000721341	0.0983899
ENSMUSG00000036699	Zcchc12	2280	816.579	961.086	672.072	0.699284	-0.51605	0.000751129	0.100797
ENSMUSG00000046753	Ccdc66	2940	1177.39	1380.16	974.625	0.706168	-0.501917	0.000746082	0.100797
ENSMUSG00000028716	Pdzk1ip1	1778	894.696	724.603	1064.79	1.46948	0.555306	0.000767586	0.102242
ENSMUSG00000028370	Pappa	11027	1849.24	2123.56	1574.93	0.741647	-0.431196	0.000790865	0.104569
ENSMUSG00000023367	Tmem176a	1119	3384.82	2860.78	3908.87	1.36636	0.45034	0.000805268	0.105696
ENSMUSG00000058114	Olfr127	1095	78.3295	109.127	47.5325	0.435572	-1.19902	0.000856058	0.111436
ENSMUSG00000070803	Cited4	1258	326.463	194.514	458.413	2.35671	1.23677	0.000861395	0.111436
ENSMUSG00000078348	Sf3b5	733	1187.09	949.696	1424.48	1.49993	0.584897	0.00087551	0.112453
ENSMUSG00000046982	Tshz1	5656	7545.96	8539.14	6552.78	0.767382	-0.381984	0.000882352	0.112528
ENSMUSG00000046694	Fam46b	2287	596.287	463.306	729.268	1.57405	0.654483	0.00091604	0.115369
ENSMUSG00000076609	Igkc	323	898.009	455.041	1340.98	2.94694	1.55922	0.000917457	0.115369
ENSMUSG00000096006	CAAA01064128.1	1316	23.065	41.1005	5.02937	0.122367	-3.03071	0.000932704	0.116471
ENSMUSG00000050732	Vamp8	2311	1608.37	1320.07	1896.67	1.4368	0.522855	0.000951295	0.117524
ENSMUSG00000015652	Steap1	1377	656.097	507.163	805.03	1.58732	0.666593	0.000954206	0.117524
ENSMUSG00000026605	Cenpf	11353	714.136	844.818	583.454	0.690627	-0.534022	0.000981056	0.118158
ENSMUSG00000037608	Bclaf1	5454	4662.45	5296.56	4028.34	0.760558	-0.394869	0.000983544	0.118158
ENSMUSG00000035242	Oaz1	2558	2159.3	1773.07	2545.53	1.43566	0.521716	0.000977386	0.118158
ENSMUSG00000026961	Lrrc26	1190	1328.83	902.765	1754.89	1.94391	0.95896	0.000985638	0.118158
ENSMUSG00000020788	Atp2a3	5281	7184.3	5518.91	8849.68	1.60352	0.681243	0.00101044	0.119991
ENSMUSG00000078126	Rpl23a-ps3	514	592.106	449.646	734.567	1.63366	0.708105	0.00101427	0.119991
ENSMUSG00000024109	Nrxn1	17744	6316.72	7144.84	5488.61	0.768193	-0.380459	0.00102284	0.120214
ENSMUSG00000007892	Rplp1	495	9648.23	7042.26	12254.2	1.74009	0.799166	0.00103035	0.12031
ENSMUSG00000045328	Cenpe	7813	477.439	568.64	386.238	0.679231	-0.558025	0.00108868	0.126301
ENSMUSG00000056004	9330182L06Rik	7918	2492.79	2840.91	2144.67	0.754923	-0.405599	0.00114233	0.131676
ENSMUSG00000037996	Slc24a2	12217	10102.9	11374.8	8831.14	0.77638	-0.365164	0.00117179	0.133361
ENSMUSG00000061877	BC048679	640	62.2834	4.45744	120.109	26.9458	4.75199	0.00116586	0.133361
ENSMUSG00000027800	Tm4sf1	3355	1448.82	1191.4	1706.24	1.43213	0.518161	0.0011806	0.133519
ENSMUSG00000010608	Rbm25	4244	4162.11	4724.63	3599.6	0.761879	-0.392365	0.00121038	0.136031
ENSMUSG00000051855	Mest	3935	862.826	1010.88	714.773	0.70708	-0.500055	0.00124054	0.13832
ENSMUSG00000003970	Rpl8	862	14494.6	12455.2	16534.1	1.32749	0.408704	0.00124613	0.13832
ENSMUSG00000000983	Expi	1220	123955	94571.5	153338	1.6214	0.697236	0.00127955	0.141158
ENSMUSG00000024974	Smc3	5541	4034.08	4565.55	3502.62	0.767184	-0.382355	0.0012882	0.141246
ENSMUSG00000060206	Zfp462	10702	3607.8	4088.42	3127.19	0.76489	-0.386676	0.00130109	0.141491
ENSMUSG00000027966	Col11a1	9657	4368.45	4914.83	3822.06	0.777659	-0.36279	0.00132191	0.141491
ENSMUSG00000057841	Rpl32	517	7236.67	6203.89	8269.46	1.33295	0.414619	0.00131178	0.141491
ENSMUSG00000036594	H2-Aa	1874	2087.16	1530.51	2643.81	1.7274	0.788605	0.00131672	0.141491
ENSMUSG00000037605	Lphn3	13291	3597.41	4101.88	3092.95	0.754034	-0.407299	0.00134603	0.142379
ENSMUSG00000021091	Serpina3n	2064	5690.35	4022.29	7358.42	1.82941	0.871379	0.0013394	0.142379
ENSMUSG00000082100	Glns-ps1	1118	965.901	1141.12	790.681	0.692899	-0.529282	0.00143651	0.150182
ENSMUSG00000069769	Msi2	10405	16810.5	18840.8	14780.1	0.78447	-0.350209	0.00143255	0.150182
ENSMUSG00000083833	Gm13841	636	447.734	718.193	177.275	0.246835	-2.01838	0.00146932	0.151365
ENSMUSG00000027447	Cst3	1266	5889.4	5000.58	6778.23	1.35549	0.438815	0.00147708	0.151365
ENSMUSG00000029752	Asns	2735	2973.91	2496.96	3450.86	1.38203	0.466784	0.00145666	0.151365
ENSMUSG00000079547	H2-DMb1	1478	291.976	221.708	362.245	1.63389	0.708307	0.0014815	0.151365
ENSMUSG00000066704	Cyp2b19	4148	85.1139	38.2586	131.969	3.4494	1.78634	0.00149994	0.152383
ENSMUSG00000031425	Plp1	5551	2428.87	2766.12	2091.62	0.756157	-0.403243	0.00155856	0.15321
ENSMUSG00000029838	Ptn	2021	3094.43	3506.85	2682	0.764789	-0.386866	0.00156772	0.15321
ENSMUSG00000031285	Dcx	12647	8924.9	10044	7805.84	0.777167	-0.363704	0.00155647	0.15321
ENSMUSG00000031770	Herpud1	2333	7633.46	6579.05	8687.87	1.32054	0.401123	0.00156503	0.15321
ENSMUSG00000042745	Id1	1160	1925.12	1612.23	2238.01	1.38814	0.473156	0.00154355	0.15321
ENSMUSG00000017969	Ptgis	2567	1109.32	897.263	1321.38	1.47268	0.558441	0.00152537	0.15321
ENSMUSG00000030672	Mylpf	885	94.4026	49.0261	139.779	2.85112	1.51153	0.00154879	0.15321
ENSMUSG00000061232	H2-K1	2608	5735.43	4377.94	7092.91	1.62015	0.696126	0.00160449	0.155956
ENSMUSG00000083367	Gm8806	1407	664.584	793.715	535.453	0.674617	-0.56786	0.00168088	0.162503
ENSMUSG00000045427	Hnrnph2	4369	2604.59	2969.61	2239.56	0.754161	-0.407056	0.0017109	0.164521
ENSMUSG00000090124	Ugt1a7c	3233	471.943	584.979	358.908	0.61354	-0.704771	0.00172211	0.164718
ENSMUSG00000019789	Hey2	2550	429.2	513.387	345.013	0.672033	-0.573396	0.00178159	0.165992
ENSMUSG00000026650	Meig1	1102	740.781	873.626	607.936	0.695877	-0.523096	0.00176613	0.165992
ENSMUSG00000030557	Mef2a	6283	5660.02	6351.6	4968.44	0.782234	-0.354328	0.00174983	0.165992
ENSMUSG00000020372	Gnb2l1	5119	14279.6	12366.1	16193.2	1.30948	0.388993	0.00177564	0.165992
ENSMUSG00000030744	Rps3	4483	12664.9	10769.4	14560.4	1.35202	0.435114	0.00177973	0.165992
ENSMUSG00000044627	Swi5	2234	3611.15	4149.21	3073.08	0.740643	-0.43315	0.00184052	0.166748
ENSMUSG00000038587	Akap12	6244	2572.69	2928.18	2217.2	0.757192	-0.401268	0.00182941	0.166748
ENSMUSG00000053825	Ppfia2	8021	1989.03	2257.47	1720.59	0.762176	-0.391805	0.00183736	0.166748
ENSMUSG00000022000	Zc3h13	6151	2473.19	2806.94	2139.45	0.7622	-0.391758	0.00184534	0.166748
ENSMUSG00000031490	Eif4ebp1	981	725.68	567.927	883.433	1.55554	0.637414	0.00182075	0.166748
ENSMUSG00000041481	Serpina3g	2105	62.2962	35.0521	89.5403	2.55449	1.35304	0.00183393	0.166748
ENSMUSG00000046440	Gm5564	1240	80.7244	112.576	48.8732	0.434137	-1.20378	0.00185818	0.167069
ENSMUSG00000035506	Slc12a8	4444	574.57	441.796	707.343	1.60106	0.67903	0.00186769	0.167089
ENSMUSG00000040225	Prrc2c	8766	7232.4	8184.57	6280.22	0.767324	-0.382092	0.00189031	0.16709
ENSMUSG00000025332	Kdm5c	7110	4175.91	3610.89	4740.92	1.31295	0.392814	0.00188261	0.16709
ENSMUSG00000035929	H2-Q4	2596	613.031	502.911	723.15	1.43793	0.523992	0.00189558	0.16709
ENSMUSG00000037736	Limch1	7411	4156.19	4702.07	3610.31	0.767814	-0.381172	0.00191327	0.167827
ENSMUSG00000001918	Slc1a5	4156	1801.73	1501.02	2102.44	1.40067	0.486121	0.00193991	0.169338
ENSMUSG00000049327	Setd8	4034	5127.18	5778.55	4475.81	0.774556	-0.368558	0.00201586	0.174275
ENSMUSG00000028699	Tspan1	2329	2222.62	1899.02	2546.22	1.34081	0.423103	0.00200758	0.174275
ENSMUSG00000068240	Gm11808	475	3905.65	3360.56	4450.73	1.3244	0.405338	0.00205961	0.17682
ENSMUSG00000095416	AC090843.2	294	191.751	2.8045	380.697	135.745	7.08475	0.00206496	0.17682
ENSMUSG00000029309	Sparcl1	3114	3437.51	4089.5	2785.51	0.681138	-0.553981	0.00208138	0.177381
ENSMUSG00000096914	AC116875.1	2210	54.904	30.3027	79.5052	2.62369	1.3916	0.00209953	0.178083
ENSMUSG00000034647	Ankrd12	11508	2693.95	3054.87	2333.02	0.763703	-0.388916	0.00212094	0.179055
ENSMUSG00000058569	Tmed9	1420	3565.83	3025.11	4106.54	1.35748	0.440935	0.00214527	0.180263
ENSMUSG00000034701	Neurod1	2729	837.098	980.12	694.076	0.708154	-0.497866	0.00217832	0.182188
ENSMUSG00000093861	AC140374.1	359	74.9565	6.28537	143.628	22.8511	4.51419	0.00221511	0.184408
ENSMUSG00000067274	Rplp0	1659	12151.9	10613	13690.9	1.29001	0.367381	0.00224709	0.186208
ENSMUSG00000019907	Ppp1r12a	3403	1706.19	1955.48	1456.9	0.745031	-0.424627	0.00229687	0.18946
ENSMUSG00000081788	Gm5898	2071	737.43	868.789	606.071	0.697605	-0.519518	0.00235384	0.191524
ENSMUSG00000072772	Grcc10	1988	2486.79	2103.73	2869.86	1.36418	0.448033	0.00234089	0.191524
ENSMUSG00000074959	Olfr1295	1043	121.938	82.9395	160.936	1.9404	0.956353	0.00234778	0.191524
ENSMUSG00000082675	Gm6382	942	443.084	532.202	353.966	0.665097	-0.588363	0.00238957	0.193555
ENSMUSG00000089719	Gm15758	706	567.495	674.821	460.169	0.681913	-0.552339	0.00240391	0.193844
ENSMUSG00000083757	Rps15a-ps4	392	189.51	242.735	136.284	0.561451	-0.832769	0.00244232	0.194232
ENSMUSG00000094392	RP24-281K23.1	136	532.188	662.849	401.528	0.605761	-0.723179	0.00243113	0.194232
ENSMUSG00000053391	Olfr211	930	374.434	296.502	452.367	1.52568	0.609454	0.00243304	0.194232
ENSMUSG00000024028	Tff2	584	830.966	613.462	1048.47	1.7091	0.773237	0.00245193	0.194232
ENSMUSG00000056856	Jakmip3	5510	122.506	158.983	86.0302	0.541129	-0.885954	0.00248248	0.195789
ENSMUSG00000031722	Hp	1343	501.822	599.173	404.471	0.675049	-0.566936	0.00256341	0.199459
ENSMUSG00000019943	Atp2b1	7130	6119.9	6902.43	5337.38	0.773261	-0.370972	0.00260666	0.199459
ENSMUSG00000071226	Cecr2	13306	3505.08	3937.25	3072.92	0.780472	-0.357581	0.00256676	0.199459
ENSMUSG00000057036	Gm7536	507	4330.21	3740.57	4919.85	1.31527	0.395357	0.0025881	0.199459
ENSMUSG00000033684	Qsox1	6159	10203.1	8171.75	12234.5	1.49718	0.582244	0.00258956	0.199459
ENSMUSG00000032578	Cish	6419	169.501	122.107	216.895	1.77627	0.828854	0.00254649	0.199459
ENSMUSG00000019989	Enpp3	2815	330.958	238.388	423.529	1.77664	0.829151	0.00260025	0.199459
ENSMUSG00000038209	Itln1	1141	73.7802	38.8659	108.694	2.79666	1.4837	0.00262184	0.199771
ENSMUSG00000029422	Rsrc2	5473	2198.19	2492.88	1903.5	0.763572	-0.389164	0.00264171	0.200435
ENSMUSG00000022995	Enah	4300	4500.08	5085.15	3915.01	0.76989	-0.377275	0.00266328	0.201223
ENSMUSG00000026188	Tmem169	3054	108.642	142.073	75.2112	0.529383	-0.917615	0.00272195	0.204795
ENSMUSG00000081176	H3f3a-ps2	411	112.585	149.331	75.839	0.507858	-0.977503	0.00278324	0.207986
ENSMUSG00000022523	Fgf12	3065	5769.88	6452.4	5087.36	0.788445	-0.342919	0.00279458	0.207986
ENSMUSG00000048200	Efcab4a	2764	1655.28	1262.62	2047.94	1.62198	0.697756	0.00279905	0.207986
ENSMUSG00000032740	Ccdc88a	10891	2180.85	2482.97	1878.73	0.756646	-0.402309	0.00286329	0.20918
ENSMUSG00000079139	Gm4204	1360	3102.38	3505.9	2698.87	0.769807	-0.377431	0.00285702	0.20918
ENSMUSG00000024134	Six2	2128	1989.8	1685.08	2294.52	1.36167	0.445378	0.00282753	0.20918
ENSMUSG00000067212	H2-T23	2889	1093.13	903.275	1282.98	1.42037	0.506266	0.00287329	0.20918
ENSMUSG00000094420	AC174597.1	347	48.081	8.55724	87.6048	10.2375	3.35579	0.00284423	0.20918
ENSMUSG00000024121	Atp6v0c	3384	2332.58	1970.9	2694.27	1.36702	0.451039	0.0028947	0.209889
ENSMUSG00000021262	Evl	2695	1630.73	1860.15	1401.3	0.753327	-0.408651	0.00290689	0.209926
ENSMUSG00000031628	Casp3	1455	2367.02	2673.52	2060.52	0.770715	-0.37573	0.0029232	0.21026
ENSMUSG00000034813	Grip1	7860	1374.26	1576.73	1171.79	0.743176	-0.428224	0.00298399	0.213778
ENSMUSG00000021749	Oit1	1251	515.08	413.336	616.823	1.4923	0.577541	0.00310041	0.221236
ENSMUSG00000084113	Gm14277	360	125.088	180.418	69.7575	0.386643	-1.37093	0.00311737	0.221556
ENSMUSG00000029280	Smr3a	663	195.913	126.766	265.06	2.09094	1.06415	0.00312953	0.221556
ENSMUSG00000008859	Rala	2684	2921.54	3289.57	2553.52	0.776248	-0.365411	0.00314609	0.221855
ENSMUSG00000043716	Rpl7	2687	7024.77	6108.59	7940.95	1.29996	0.378472	0.00316328	0.222195
ENSMUSG00000023020	2310016M24Rik	723	1675.58	1387	1964.17	1.41613	0.501952	0.00324095	0.226212
ENSMUSG00000070284	Gmppb	2758	781.485	641.94	921.03	1.43476	0.52081	0.00324561	0.226212
ENSMUSG00000020267	Hint1	872	5568.78	4739.91	6397.65	1.34974	0.432682	0.00326391	0.226608
ENSMUSG00000007877	Tcap	948	21.8245	4.70925	38.9398	8.26879	3.04768	0.00329861	0.228137
ENSMUSG00000044060	A830010M20Rik	9127	2781.29	3117.93	2444.65	0.784061	-0.350961	0.00337198	0.232318
ENSMUSG00000021702	Thbs4	3289	136.743	66.6414	206.845	3.10385	1.63406	0.00343029	0.235433
ENSMUSG00000027883	Gpsm2	3787	698.727	808.846	588.608	0.727713	-0.458558	0.00347467	0.235779
ENSMUSG00000068882	Ssb	2160	4436.69	4967.96	3905.42	0.786121	-0.347177	0.00345304	0.235779
ENSMUSG00000017754	Pltp	2562	1948.98	1673.45	2224.52	1.3293	0.410667	0.00346702	0.235779
ENSMUSG00000011034	Slc5a1	4106	2242.73	1935.93	2549.53	1.31695	0.397202	0.0035145	0.237585
ENSMUSG00000061411	8430427H17Rik	9083	3424.38	3824.41	3024.34	0.790799	-0.338616	0.00354941	0.239047
ENSMUSG00000032826	Ank2	5770	4236.96	4761.35	3712.57	0.779731	-0.358952	0.00356817	0.239414
ENSMUSG00000050023	Olfr1176	949	57.7182	81.3002	34.1361	0.419878	-1.25196	0.00359071	0.24003
ENSMUSG00000041642	Kif21b	10813	1596.66	1813.19	1380.12	0.761156	-0.393735	0.00361408	0.240698
ENSMUSG00000050640	Tmem150c	5555	3939.11	4430.21	3448.02	0.778298	-0.361605	0.00363045	0.240896
ENSMUSG00000020153	Ndufs7	1718	2224.84	1895.25	2554.43	1.34781	0.430613	0.00375501	0.248244
ENSMUSG00000048070	Pirt	4200	1328.56	1517.1	1140.02	0.751445	-0.412261	0.00380961	0.250932
ENSMUSG00000026527	Rgs7	1418	450.814	569.529	332.098	0.58311	-0.778161	0.00384608	0.251491
ENSMUSG00000073409	H2-Q6	2085	195.862	130.075	261.648	2.01152	1.00829	0.00383537	0.251491
ENSMUSG00000033952	Aspm	11491	288.709	349.061	228.356	0.654202	-0.612192	0.00388635	0.25229
ENSMUSG00000028063	Lmna	4252	2744.53	2354.22	3134.84	1.33158	0.413144	0.00388461	0.25229
ENSMUSG00000026111	Unc50	1548	1639.38	1380.79	1897.98	1.37456	0.458975	0.00401233	0.259531
ENSMUSG00000044072	Eml6	9279	2603.33	2922.04	2284.61	0.781856	-0.355026	0.00404146	0.260124
ENSMUSG00000024304	Cdh2	8066	3967.25	4442.57	3491.93	0.786017	-0.347367	0.00405043	0.260124
ENSMUSG00000090877	Hspa1b	2803	160.129	114.912	205.345	1.78699	0.837528	0.00416817	0.266733
ENSMUSG00000014592	Camta1	14570	3032.81	3426.06	2639.57	0.77044	-0.376245	0.00425832	0.271536
ENSMUSG00000031748	Gnao1	6785	9287.82	10324.3	8251.32	0.799213	-0.323349	0.00432162	0.274599
ENSMUSG00000068437	Olfr725	1110	165.464	205.532	125.397	0.610112	-0.712855	0.00449111	0.284363
ENSMUSG00000056919	4922501C03Rik	9151	1214.99	1397.17	1032.81	0.739214	-0.435936	0.00453207	0.285057
ENSMUSG00000043259	Fam13c	3520	1294.99	1475.57	1114.41	0.755237	-0.404998	0.00453378	0.285057
ENSMUSG00000052151	Ppap2c	1645	1231.86	1027.34	1436.39	1.39817	0.483537	0.00455577	0.285186
ENSMUSG00000055148	Klf2	1847	456.316	364.238	548.395	1.50559	0.590331	0.00456754	0.285186
ENSMUSG00000081871	Gm11488	863	140.233	176.341	104.126	0.590479	-0.760043	0.00466447	0.290159
ENSMUSG00000024150	Mcfd2	2612	3081.51	2660.61	3502.41	1.31639	0.396591	0.00467946	0.290159
ENSMUSG00000026764	Kif5c	7142	5120.74	5705.91	4535.56	0.794887	-0.331178	0.00470591	0.290796
ENSMUSG00000074151	Nlrc5	7298	115.674	82.8111	148.537	1.79369	0.842929	0.00474946	0.292482
ENSMUSG00000056222	Spock1	1320	3744.3	4194.97	3293.64	0.78514	-0.348978	0.00487136	0.298965
ENSMUSG00000054459	Vsnl1	1934	1267.78	1435.34	1100.22	0.766519	-0.383607	0.00497913	0.300641
ENSMUSG00000024491	Rbm27	6431	3911.64	4376.64	3446.65	0.78751	-0.344629	0.00498225	0.300641
ENSMUSG00000040407	Akap9	15848	7119.12	7919.23	6319.01	0.797932	-0.325662	0.00492184	0.300641
ENSMUSG00000055681	Cope	3353	3659.19	3187.71	4130.67	1.29581	0.373852	0.00497653	0.300641
ENSMUSG00000026919	Lcn4	774	1474.93	13.4447	2936.41	218.407	7.77087	0.00494085	0.300641
ENSMUSG00000044707	Ccnjl	2781	182.03	225.377	138.683	0.615336	-0.700555	0.00502287	0.301071
ENSMUSG00000045534	Kcna5	2834	3674.58	4114.08	3235.07	0.786341	-0.346773	0.00502208	0.301071
ENSMUSG00000041997	Tlk1	6474	4278.9	4777.19	3780.61	0.791389	-0.337541	0.00518317	0.309579
ENSMUSG00000061904	Slc25a3	5550	10302.5	9016.12	11588.9	1.28535	0.362167	0.00519925	0.309579
ENSMUSG00000030067	Foxp1	14266	3602.88	4042.59	3163.17	0.782461	-0.353909	0.00525949	0.312133
ENSMUSG00000032549	Rab6b	4734	13363	14802.1	11923.9	0.805551	-0.311952	0.00528612	0.312681
ENSMUSG00000051934	Spats2	3065	1559.27	1753.01	1365.54	0.778966	-0.360368	0.0053081	0.312952
ENSMUSG00000028479	Gne	6358	2788.61	2406.46	3170.76	1.3176	0.397917	0.00538246	0.316117
ENSMUSG00000009185	Ccl8	511	40.9462	17.5632	64.3291	3.66271	1.87291	0.00539696	0.316117
ENSMUSG00000032181	Scg3	2249	2806.24	3138.99	2473.5	0.787994	-0.343744	0.00542251	0.316486
ENSMUSG00000034353	Ramp1	3022	465.96	366.621	565.3	1.54192	0.624728	0.00543844	0.316486
ENSMUSG00000027692	Tnik	15338	2370.18	2659.33	2081.03	0.782541	-0.353762	0.00549476	0.318118
ENSMUSG00000002014	Ssr4	3096	2642.96	2225.63	3060.29	1.37503	0.459459	0.00551956	0.318118
ENSMUSG00000030802	Bckdk	3063	2010.55	1683.26	2337.84	1.38888	0.473921	0.00551363	0.318118
ENSMUSG00000048540	Nhlh2	3353	804.899	918.755	691.042	0.75215	-0.410907	0.00559588	0.318487
ENSMUSG00000066149	Cdc26	7180	1381.11	1570.27	1191.95	0.759074	-0.397688	0.00564581	0.318487
ENSMUSG00000036896	C1qc	1931	582.533	478.071	686.995	1.43701	0.523074	0.00564995	0.318487
ENSMUSG00000019851	Perp	1901	2211.76	1781.98	2641.55	1.48237	0.567908	0.00560089	0.318487
ENSMUSG00000043889	Gm8399	1119	2108.36	1626.37	2590.35	1.59272	0.671491	0.00562256	0.318487
ENSMUSG00000086706	Gm15848	1066	170.472	129.032	211.913	1.64233	0.715742	0.00560899	0.318487
ENSMUSG00000076576	Igkv6-32	347	10.5116	1.56444	19.4587	12.4381	3.63669	0.00562369	0.318487
ENSMUSG00000041697	Cox6a1	702	6816.48	5417.43	8215.53	1.5165	0.600744	0.00566815	0.318515
ENSMUSG00000081715	Gm11828	486	31.098	47.8408	14.3552	0.300063	-1.73666	0.00582279	0.322738
ENSMUSG00000059112	Olfr1263	1029	328.479	397.091	259.867	0.654426	-0.611699	0.00607281	0.322738
ENSMUSG00000070498	Tmem132b	7964	335.874	397.411	274.337	0.690309	-0.534685	0.00582068	0.322738
ENSMUSG00000055254	Ntrk2	13806	1972.41	2258.69	1686.14	0.746511	-0.421764	0.00589579	0.322738
ENSMUSG00000057716	Gm5567	3092	1296.4	1475.29	1117.5	0.757478	-0.400723	0.00601417	0.322738
ENSMUSG00000032023	4931429I11Rik	3343	1437.98	1627.69	1248.27	0.766898	-0.382894	0.00610075	0.322738
ENSMUSG00000013921	Clip3	3991	3113.44	3495.92	2730.95	0.781183	-0.356268	0.00590205	0.322738
ENSMUSG00000032582	Rbm6	3983	2539.63	2846.31	2232.95	0.784508	-0.35014	0.0058952	0.322738
ENSMUSG00000041133	Smc1a	5769	4623.64	5147.94	4099.34	0.796307	-0.328603	0.00584887	0.322738
ENSMUSG00000069601	Ank3	10171	6635.48	7383.15	5887.8	0.797465	-0.326508	0.00593259	0.322738
ENSMUSG00000005871	Apc	15753	13374.5	14862.4	11886.5	0.79977	-0.322344	0.00608241	0.322738
ENSMUSG00000000385	Tmprss2	3159	2253.21	1964.41	2542.01	1.29403	0.371871	0.00603655	0.322738
ENSMUSG00000083840	Gm15459	2078	8748.33	7567.94	9928.71	1.31194	0.391706	0.00599281	0.322738
ENSMUSG00000006315	Tmem147	868	1301.4	1100.76	1502.04	1.36454	0.448414	0.00595027	0.322738
ENSMUSG00000046352	Gjb2	2406	698.144	584.331	811.956	1.38955	0.474616	0.00585942	0.322738
ENSMUSG00000004285	Atp6v1f	1063	2217.85	1835.99	2599.71	1.41598	0.501797	0.00601866	0.322738
ENSMUSG00000078915	Hsp25-ps1	594	609.963	472.285	747.64	1.58303	0.662686	0.00581848	0.322738
ENSMUSG00000078920	Ifi47	2317	187.718	135.162	240.273	1.77767	0.829988	0.00610226	0.322738
ENSMUSG00000074715	Ccl28	3735	1835.77	992.4	2679.14	2.69965	1.43277	0.00596615	0.322738
ENSMUSG00000092043	Gm5494	658	8.38547	1.0435	15.7274	15.0719	3.91378	0.00607007	0.322738
ENSMUSG00000005338	Cadm3	6252	2358.05	2651.7	2064.39	0.778513	-0.361207	0.00618725	0.325319
ENSMUSG00000048388	Fam171b	5744	4048.85	4513.16	3584.55	0.794245	-0.332343	0.00616959	0.325319
ENSMUSG00000056116	H2-T22	3414	831.645	692.275	971.015	1.40264	0.488149	0.00624138	0.326299
ENSMUSG00000024338	Psmb8	2736	348.209	280.823	415.596	1.47992	0.565522	0.00624217	0.326299
ENSMUSG00000031214	Ophn1	13100	1752.81	1962.08	1543.54	0.786684	-0.346143	0.00630096	0.328417
ENSMUSG00000053641	Dennd4a	8645	3368.39	3752.13	2984.65	0.795455	-0.330148	0.00633934	0.328877
ENSMUSG00000083716	Gm13436	618	644.202	535.853	752.551	1.4044	0.489952	0.00634637	0.328877
ENSMUSG00000008683	Rps15a	6262	1207.18	1014.41	1399.96	1.38008	0.464755	0.00636742	0.32902
ENSMUSG00000026655	Fam107b	3762	3638.69	4076.21	3201.17	0.785329	-0.34863	0.00639245	0.329367
ENSMUSG00000091337	Eid1	2539	6106.39	6736.18	5476.6	0.813013	-0.298649	0.00646858	0.332337
ENSMUSG00000075296	Aldh3b2	2141	321.753	199.861	443.644	2.21976	1.1504	0.00664124	0.340236
ENSMUSG00000009633	G0s2	842	254.865	187.85	321.881	1.7135	0.776948	0.00673691	0.344157
ENSMUSG00000062245	Olfr170	1008	178.816	220.33	137.302	0.623168	-0.682306	0.00677704	0.344264
ENSMUSG00000022565	Plec	18113	5766.85	5112.38	6421.33	1.25603	0.328875	0.0067773	0.344264
ENSMUSG00000025912	Mybl1	5369	556.242	643.655	468.828	0.728384	-0.457229	0.00685526	0.344333
ENSMUSG00000058603	Rpl28-ps1	496	1709	1945.69	1472.32	0.756706	-0.402194	0.0068319	0.344333
ENSMUSG00000018569	Cldn7	1948	1833.61	1583.37	2083.85	1.31608	0.39625	0.00679858	0.344333
ENSMUSG00000053398	Phgdh	2486	636.236	518.29	754.182	1.45513	0.541152	0.00685052	0.344333
ENSMUSG00000095630	AC158672.2	347	27.6857	10.1042	45.2673	4.48007	2.16352	0.00693359	0.347298
ENSMUSG00000079224	Gm6565	438	136.772	175.452	98.0917	0.55908	-0.838874	0.00698706	0.348037
ENSMUSG00000051435	Fhad1	6141	3305.83	3698.11	2913.55	0.787849	-0.344008	0.00697366	0.348037
ENSMUSG00000046456	Tmem150b	3732	189.036	253.471	124.601	0.49158	-1.0245	0.00707327	0.350002
ENSMUSG00000090841	Myl6	665	2908.02	3258.88	2557.16	0.784673	-0.349836	0.00708489	0.350002
ENSMUSG00000021795	Sftpd	1326	1170.68	942.707	1398.65	1.48365	0.569149	0.00708132	0.350002
ENSMUSG00000021301	Hecw1	9460	1955.38	2196.34	1714.42	0.780582	-0.357378	0.00716229	0.352856
ENSMUSG00000057457	Phex	6291	1009.93	1149.37	870.494	0.757366	-0.400938	0.00719562	0.353529
ENSMUSG00000019659	Ccdc12	818	599.19	496.025	702.355	1.41597	0.501787	0.00722484	0.353997
ENSMUSG00000041870	Ankrd13a	4098	4764.56	5278.03	4251.09	0.805432	-0.312166	0.00727459	0.355467
ENSMUSG00000015363	Trabd	5591	2610.09	2254.71	2965.48	1.31524	0.395322	0.00730154	0.355817
ENSMUSG00000060680	Gm8894	456	817.896	1051.98	583.812	0.554965	-0.849532	0.0073344	0.356452
ENSMUSG00000021337	Scgn	1513	777.602	656.396	898.808	1.36931	0.453447	0.00744067	0.360642
ENSMUSG00000026577	Blzf1	5336	1037.65	1182.64	892.648	0.754791	-0.405851	0.00750074	0.362576
ENSMUSG00000057068	Fam47e	2110	317.738	249.887	385.59	1.54305	0.625789	0.00757661	0.365262
ENSMUSG00000032186	Tmod2	10391	4905.31	5451.15	4359.48	0.799734	-0.322407	0.00770558	0.369498
ENSMUSG00000042743	Sgtb	3072	5336.31	5927.4	4745.23	0.800559	-0.32092	0.00769002	0.369498
ENSMUSG00000022762	Ncam2	6162	3195.23	3565.36	2825.1	0.792376	-0.335744	0.00773369	0.36986
ENSMUSG00000004263	Atn1	5085	7507.09	8302.41	6711.77	0.808412	-0.306837	0.00778358	0.371258
ENSMUSG00000041329	Atp1b2	4085	1599.91	1801.6	1398.23	0.776104	-0.365678	0.00787458	0.371655
ENSMUSG00000058709	Egln2	2800	3151.69	2746.72	3556.67	1.29488	0.372819	0.00782874	0.371655
ENSMUSG00000030107	Usp18	1770	369.083	297.257	440.91	1.48326	0.568774	0.0078493	0.371655
ENSMUSG00000058833	2810428I15Rik	1822	1084.06	871	1297.12	1.48923	0.574568	0.00785749	0.371655
ENSMUSG00000015957	Wnt11	3633	191.34	145.62	237.06	1.62793	0.703042	0.00795211	0.374332
ENSMUSG00000079562	Maea	2128	3513.54	3088.24	3938.84	1.27543	0.350986	0.00798764	0.374876
ENSMUSG00000015943	Bola1	1082	633.029	515.853	750.205	1.4543	0.540325	0.00800535	0.374876
ENSMUSG00000079339	Gm14446	2275	50.7254	71.1785	30.2723	0.425301	-1.23344	0.00808308	0.37499
ENSMUSG00000021974	Fgf9	4266	417.243	485.771	348.716	0.717861	-0.478223	0.00810047	0.37499
ENSMUSG00000091043	Glyatl3	873	1746.06	1994.81	1497.31	0.7506	-0.413883	0.00812329	0.37499
ENSMUSG00000090626	Tex9	4317	1627.57	1833.19	1421.96	0.775674	-0.366478	0.00805188	0.37499
ENSMUSG00000032407	2610101N10Rik	7736	3106.99	3468.38	2745.59	0.791604	-0.337148	0.00813292	0.37499
ENSMUSG00000031226	2610029G23Rik	6098	646.154	541.087	751.221	1.38836	0.473377	0.008065	0.37499
ENSMUSG00000030934	Oat	2155	3917.69	3453.27	4382.11	1.26897	0.343663	0.00815793	0.375181
ENSMUSG00000044986	Tst	1096	9988.28	8798.92	11177.6	1.27034	0.345217	0.00820961	0.376551
ENSMUSG00000031089	Slc6a14	3434	1137.1	976.161	1298.03	1.32973	0.411137	0.00822959	0.376551
ENSMUSG00000026278	Bok	1432	1120.96	950.529	1291.39	1.35861	0.442127	0.00825291	0.376659
ENSMUSG00000025068	Gsto1	1968	2547.22	3170.9	1923.53	0.606619	-0.721138	0.00836667	0.378991
ENSMUSG00000056569	Mpz	2111	733.691	878.077	589.305	0.671131	-0.575333	0.00840919	0.378991
ENSMUSG00000020723	Cacng4	3575	1393.72	1569.72	1217.72	0.77576	-0.366318	0.00843046	0.378991
ENSMUSG00000029438	Bcl7a	8580	7611.39	8406.42	6816.36	0.810851	-0.302491	0.00838232	0.378991
ENSMUSG00000040048	Ndufb10	1217	2607.76	2279.09	2936.44	1.28842	0.365607	0.00842274	0.378991
ENSMUSG00000063354	Slc39a4	2224	915.91	783.248	1048.57	1.33875	0.420883	0.00834925	0.378991
ENSMUSG00000010048	Ifrd2	1980	556.497	453.679	659.315	1.45326	0.539297	0.00845363	0.379085
ENSMUSG00000008036	Ap2s1	1333	2139.74	1844.84	2434.65	1.31971	0.400216	0.00854225	0.382106
ENSMUSG00000096727	Psmb9	3659	231.261	173.066	289.457	1.67253	0.742029	0.00860947	0.384158
ENSMUSG00000081885	Gm13231	2850	123.488	158.098	88.879	0.562177	-0.830903	0.00868402	0.386525
ENSMUSG00000021477	Ctsl	1971	5226.34	5881.15	4571.54	0.777321	-0.363418	0.00870794	0.386633
ENSMUSG00000028576	Ift74	2656	2494.05	2780.33	2207.77	0.794069	-0.332664	0.00876534	0.386796
ENSMUSG00000038369	Ncoa6	9744	5131.22	5695.95	4566.49	0.801707	-0.318853	0.00883463	0.386796
ENSMUSG00000034390	4933407C03Rik	4732	42009.2	46195	37823.4	0.818778	-0.288456	0.00888053	0.386796
ENSMUSG00000003072	Atp5d	1928	4658.52	4063.64	5253.4	1.29278	0.370479	0.00884363	0.386796
ENSMUSG00000052751	Repin1	3975	1292.22	1108.77	1475.67	1.3309	0.412406	0.00874514	0.386796
ENSMUSG00000030879	Mrpl17	4153	1756.66	1498.63	2014.69	1.34436	0.426915	0.00885637	0.386796
ENSMUSG00000030826	Bcat2	3899	1150.79	971.004	1330.57	1.3703	0.454493	0.00888371	0.386796
ENSMUSG00000002033	Cd3g	1070	26.5738	10.3048	42.8428	4.15758	2.05574	0.00888254	0.386796
ENSMUSG00000049606	Zfp644	9786	2542.02	2838.52	2245.52	0.791089	-0.338088	0.00892064	0.387121
ENSMUSG00000017485	Top2b	6355	9006.7	9910.14	8103.26	0.817673	-0.290404	0.00893422	0.387121
ENSMUSG00000005779	Psmb4	1384	3914.59	3342.23	4486.96	1.34251	0.424929	0.00900743	0.389355
ENSMUSG00000022543	4930451G09Rik	2206	406.887	474.172	339.602	0.7162	-0.481566	0.0093471	0.392253
ENSMUSG00000024502	Jakmip2	3511	1187.39	1342.51	1032.27	0.768913	-0.379107	0.0092053	0.392253
ENSMUSG00000069495	Epc2	4697	2140.06	2409.13	1871	0.776629	-0.364702	0.00914389	0.392253
ENSMUSG00000035578	Iqcg	3462	2222.32	2491.54	1953.1	0.783891	-0.351275	0.00935806	0.392253
ENSMUSG00000018395	Kif3a	3586	3964.78	4409.44	3520.12	0.798314	-0.324972	0.0093414	0.392253
ENSMUSG00000040430	Pitpnc1	6612	3454.56	3818.57	3090.55	0.809348	-0.305168	0.00932916	0.392253
ENSMUSG00000040725	Hnrnpul1	3589	9023.97	9964.69	8083.25	0.811189	-0.301889	0.00922834	0.392253
ENSMUSG00000074129	Rpl13a	3034	11204.9	9868.21	12541.6	1.27091	0.34586	0.00933423	0.392253
ENSMUSG00000022817	Itgb5	3362	2810.84	2425.42	3196.26	1.31782	0.398148	0.00934821	0.392253
ENSMUSG00000009614	Sardh	5432	858.556	725.405	991.707	1.36711	0.451127	0.00932514	0.392253
ENSMUSG00000055093	Gm8430	526	858.811	712.734	1004.89	1.40991	0.4956	0.00924336	0.392253
ENSMUSG00000023795	Pisd-ps2	2138	488.57	405.4	571.739	1.41031	0.496013	0.00932529	0.392253
ENSMUSG00000026166	Ccl20	1421	59.8632	38.2338	81.4927	2.13143	1.09182	0.00924025	0.392253
ENSMUSG00000029695	Aass	3817	865.997	734.024	997.969	1.35959	0.443167	0.00938634	0.392524
ENSMUSG00000048699	4732456N10Rik	2534	269.805	321.398	218.213	0.67895	-0.558623	0.00945406	0.393544
ENSMUSG00000022105	Rb1	6015	3143.89	3477	2810.77	0.808391	-0.306875	0.00947639	0.393544
ENSMUSG00000031229	Atrx	15190	5947.95	6564.92	5330.98	0.812041	-0.300376	0.00946462	0.393544
ENSMUSG00000054146	Krt15	1767	622.489	958.033	286.944	0.299513	-1.73931	0.00960834	0.397105
ENSMUSG00000074657	Kif5a	6310	7789.63	8599.29	6979.97	0.811691	-0.300997	0.00962106	0.397105
ENSMUSG00000027937	Jtb	1531	1510.93	1297.08	1724.78	1.32974	0.411143	0.00962838	0.397105
ENSMUSG00000027469	Tpx2	4677	503.211	580.555	425.867	0.733551	-0.44703	0.00970079	0.399175
ENSMUSG00000037649	H2-DMa	1641	354.902	291.581	418.223	1.43433	0.520375	0.00980728	0.402636
ENSMUSG00000034349	Smc4	5032	1547.17	1725.06	1369.27	0.793752	-0.33324	0.00992036	0.406351
ENSMUSG00000029086	Prom1	4517	3349.06	2787.16	3910.96	1.40321	0.488726	0.00995048	0.406658
ENSMUSG00000079111	Kdelr2	1846	3308.32	2892.48	3724.16	1.28753	0.364607	0.0100157	0.407472
ENSMUSG00000008668	Rps18	2491	933.833	794.097	1073.57	1.35193	0.435026	0.0100011	0.407472
ENSMUSG00000035885	Cox8a	545	6307.49	4747.14	7867.83	1.65738	0.728907	0.0101785	0.413158
ENSMUSG00000067679	Obp1b	797	137568	33117.5	242019	7.30791	2.86946	0.010207	0.413383
ENSMUSG00000004552	Ctse	3168	213.817	263.189	164.446	0.62482	-0.678487	0.0102472	0.413478
ENSMUSG00000039457	Ppl	6277	2718.98	3026.9	2411.05	0.79654	-0.328182	0.0102553	0.413478
ENSMUSG00000035623	Rsf1	12635	2588.56	2877.96	2299.15	0.798882	-0.323946	0.0103345	0.414812
ENSMUSG00000064326	Siva1	782	385.371	304.057	466.685	1.53486	0.618109	0.0103311	0.414812
ENSMUSG00000086284	2900093L17Rik	415	31.3993	13.8967	48.9019	3.51896	1.81515	0.0104282	0.417641
ENSMUSG00000096461	AC171501.2	350	5.99737	0.368731	11.626	31.5298	4.97864	0.0104555	0.4178
ENSMUSG00000028197	Col24a1	7621	546.245	631.553	460.937	0.729846	-0.454335	0.0105464	0.418397
ENSMUSG00000060743	H3f3a	3504	3658.82	4052.65	3264.99	0.805643	-0.311787	0.0105737	0.418397
ENSMUSG00000033966	Cdkl4	2931	4927.82	5436.64	4419.01	0.81282	-0.298992	0.0105461	0.418397
ENSMUSG00000029070	Mxra8	2918	2723.82	2392.55	3055.1	1.27692	0.352672	0.0105867	0.418397
ENSMUSG00000041120	Nbl1	2033	2641.28	2314.61	2967.96	1.28227	0.358703	0.0105382	0.418397
ENSMUSG00000027350	Chgb	2740	1258.08	1421.11	1095.04	0.770554	-0.376033	0.0106578	0.419363
ENSMUSG00000018501	Ncor1	12811	8594.99	9517.83	7672.14	0.806081	-0.311004	0.0106406	0.419363
ENSMUSG00000044791	Setd2	10537	4021.23	4451.55	3590.92	0.806668	-0.309953	0.0107575	0.421095
ENSMUSG00000026303	Mlph	5357	2990.44	2545.72	3435.17	1.34939	0.432308	0.0107271	0.421095
ENSMUSG00000025491	Ifitm1	1094	1804.38	1528.3	2080.46	1.36129	0.444978	0.0107721	0.421095
ENSMUSG00000030423	Pop4	1214	721.18	822.401	619.958	0.75384	-0.40767	0.0108077	0.421368
ENSMUSG00000006442	Srm	1599	757.005	640.113	873.897	1.36522	0.449137	0.0108259	0.421368
ENSMUSG00000026417	Pigr	4025	10273.2	5766.93	14779.5	2.5628	1.35772	0.0108549	0.421585
ENSMUSG00000067869	Tcea1-ps1	904	1431.51	1609.08	1253.93	0.779284	-0.359779	0.0110298	0.424705
ENSMUSG00000038286	Bphl	1209	2543.51	2226.78	2860.23	1.28447	0.36117	0.0110258	0.424705
ENSMUSG00000055945	Prr18	3552	663.348	544.779	781.917	1.43529	0.521345	0.0110261	0.424705
ENSMUSG00000074483	Bglap	618	2364.07	1896.45	2831.69	1.49316	0.578365	0.010968	0.424705
ENSMUSG00000037742	Eef1a1	2493	93139.8	83585.5	102694	1.22861	0.297027	0.0111572	0.428692
ENSMUSG00000054469	Lclat1	4689	4101.73	4533.79	3669.66	0.8094	-0.305075	0.0112027	0.429523
ENSMUSG00000039904	Gpr37	3870	1204.71	1352.56	1056.86	0.78138	-0.355905	0.0114458	0.433593
ENSMUSG00000026987	Baz2b	17604	4705.03	5203.7	4206.37	0.808343	-0.306961	0.0114143	0.433593
ENSMUSG00000037822	1110003E01Rik	7460	4329.78	3837.28	4822.27	1.25669	0.329626	0.0115017	0.433593
ENSMUSG00000035451	Foxa1	3188	1478.71	1291.45	1665.97	1.29	0.367368	0.0113863	0.433593
ENSMUSG00000025492	Ifitm3	678	2052.65	1768.85	2336.45	1.32089	0.401507	0.0114636	0.433593
ENSMUSG00000057997	Olfr541	1103	427.851	353.088	502.614	1.42348	0.509421	0.0113368	0.433593
ENSMUSG00000030785	Cox6a2	658	14.6227	4.0871	25.1583	6.15553	2.62188	0.0114858	0.433593
ENSMUSG00000076534	Igkv12-89	335	10.403	0.555214	20.2507	36.4737	5.18878	0.0114876	0.433593
ENSMUSG00000020514	Mrpl22	981	434.779	508.496	361.063	0.710061	-0.493984	0.0115318	0.433819
ENSMUSG00000000628	Hk2	5969	2559.13	2266.96	2851.3	1.25776	0.330859	0.0116496	0.435518
ENSMUSG00000021607	Mrpl36	899	895.272	749.386	1041.16	1.38935	0.474408	0.0116086	0.435518
ENSMUSG00000030043	Tacr1	5025	724.103	573.276	874.93	1.52619	0.609938	0.0116362	0.435518
ENSMUSG00000030935	Acsm3	4936	1358.58	1518.01	1199.15	0.789949	-0.340169	0.0116967	0.436368
ENSMUSG00000020121	Srgap1	9132	4417.34	4880.6	3954.08	0.810162	-0.303717	0.0117758	0.438412
ENSMUSG00000033863	Klf9	3263	1567.64	1375.78	1759.51	1.27892	0.354923	0.0118582	0.440123
ENSMUSG00000045690	Wdr89	2981	7572.01	5679.61	9464.41	1.66638	0.736721	0.0118707	0.440123
ENSMUSG00000020608	Smc6	5603	1940.93	2151.91	1729.95	0.80391	-0.314894	0.0120576	0.44305
ENSMUSG00000022587	Ly6e	2301	14169.9	12656.4	15683.4	1.23917	0.309372	0.0120345	0.44305
ENSMUSG00000025967	Eef1b2	2532	5879.87	4962.67	6797.06	1.36964	0.453793	0.0120729	0.44305
ENSMUSG00000036372	1810006K21Rik	1611	1388.05	1118.54	1657.57	1.4819	0.567451	0.0120691	0.44305
ENSMUSG00000060114	Olfr912	995	119.191	86.3115	152.071	1.76189	0.817122	0.0120402	0.44305
ENSMUSG00000044708	Kcnj10	5407	1134	1335.24	932.748	0.698561	-0.517541	0.0121183	0.443812
ENSMUSG00000032281	Acsbg1	3604	1761.2	1992.88	1529.52	0.767492	-0.381777	0.0122526	0.445105
ENSMUSG00000063810	Alms1	9986	3856.77	4259.12	3454.42	0.811065	-0.30211	0.0122144	0.445105
ENSMUSG00000020308	Gm16517	1101	945.337	794.239	1096.44	1.38048	0.465175	0.0122021	0.445105
ENSMUSG00000079521	Gm5938	1131	427.829	126.764	728.893	5.75002	2.52357	0.0122481	0.445105
ENSMUSG00000075126	Olfr1180	1063	44.4127	61.0198	27.8056	0.455681	-1.1339	0.0123403	0.446487
ENSMUSG00000043192	Gm1840	1413	2213.76	2483.29	1944.24	0.782932	-0.353041	0.012319	0.446487
ENSMUSG00000025362	Rps26	447	3829.39	4254.43	3404.34	0.800187	-0.321592	0.0124188	0.448155
ENSMUSG00000026478	Lamc1	8272	2460.62	2726.16	2195.08	0.805191	-0.312596	0.0124363	0.448155
ENSMUSG00000052912	Smarca5-ps	3217	253.322	305.22	201.425	0.659934	-0.599606	0.0125633	0.448416
ENSMUSG00000001249	Hpn	3323	938.211	812.787	1063.64	1.30863	0.388053	0.0125663	0.448416
ENSMUSG00000015575	Atp6v0e	3261	1513.63	1304.62	1722.63	1.3204	0.40098	0.0125755	0.448416
ENSMUSG00000041012	Cmtm8	1064	548.902	445.253	652.551	1.46557	0.551465	0.0125932	0.448416
ENSMUSG00000057444	Olfr910	972	83.6081	57.8322	109.384	1.8914	0.919454	0.012492	0.448416
ENSMUSG00000044737	Klk14	1271	1268.96	417.012	2120.92	5.08599	2.34653	0.0125465	0.448416
ENSMUSG00000042213	Anubl1	3597	310.311	363.136	257.487	0.709064	-0.496012	0.0126431	0.448578
ENSMUSG00000060176	Kif27	4462	2313.15	2561.81	2064.49	0.805874	-0.311375	0.0126626	0.448578
ENSMUSG00000005371	Fbxo11	4144	3301.27	3635.93	2966.61	0.815916	-0.293508	0.0126725	0.448578
ENSMUSG00000075120	Olfr1196	945	134.924	172.45	97.3982	0.56479	-0.824214	0.012745	0.449659
ENSMUSG00000034566	Atp5h	1465	1324.92	1497.22	1152.62	0.769836	-0.377377	0.0127672	0.449659
ENSMUSG00000024533	Spire1	5178	1897.99	2113.87	1682.11	0.795751	-0.329611	0.0127975	0.449659
ENSMUSG00000026678	Rgs5	4549	26383.9	28766.4	24001.4	0.834357	-0.261263	0.0128031	0.449659
ENSMUSG00000073900	Olfr704	948	26.6756	39.3692	13.9819	0.355149	-1.49351	0.0128725	0.450336
ENSMUSG00000021903	Galntl2	6326	2391.58	2659.78	2123.37	0.798323	-0.324956	0.0128666	0.450336
ENSMUSG00000028809	Srrm1	7299	4361.02	4813.59	3908.44	0.811958	-0.300523	0.012916	0.45098
ENSMUSG00000025461	Cd163l1	3454	47.1106	26.9725	67.2487	2.49323	1.31802	0.0129723	0.452069
ENSMUSG00000018907	Alox12e	2826	251.377	125.43	377.325	3.00824	1.58892	0.01307	0.454595
ENSMUSG00000034472	Rasd2	3176	146.843	101.405	192.281	1.89616	0.923084	0.0131819	0.457601
ENSMUSG00000032221	Mns1	1805	863.66	979.582	747.737	0.763323	-0.389635	0.0132588	0.457671
ENSMUSG00000025323	Sp4	5770	1535.19	1719.29	1351.09	0.785845	-0.347683	0.0133472	0.457671
ENSMUSG00000025066	Sfr1	1583	2408.05	2671.16	2144.95	0.803001	-0.316527	0.0132983	0.457671
ENSMUSG00000052516	Robo2	16516	3653.04	4023.37	3282.71	0.815912	-0.293515	0.0132198	0.457671
ENSMUSG00000040952	Rps19	4685	1086.84	923.661	1250.02	1.35333	0.436511	0.013413	0.457671
ENSMUSG00000025353	Ormdl2	2055	543.624	461.575	625.674	1.35552	0.438846	0.0133763	0.457671
ENSMUSG00000029401	Rilpl2	1391	655.435	552.172	758.697	1.37402	0.458405	0.0134071	0.457671
ENSMUSG00000069972	Gm10159	521	1947.63	1609.58	2285.68	1.42005	0.505937	0.0132665	0.457671
ENSMUSG00000029061	Mmp23	2340	292.271	236.001	348.541	1.47686	0.562535	0.0133163	0.457671
ENSMUSG00000023064	Sncg	852	141.227	176.173	106.281	0.603276	-0.729109	0.0135477	0.461391
ENSMUSG00000051306	Usp42	6238	1046.56	1184.01	909.121	0.767833	-0.381135	0.013633	0.462312
ENSMUSG00000038256	Bcl9	8285	2262.04	2544.56	1979.52	0.777942	-0.362265	0.0136963	0.462312
ENSMUSG00000021846	Peli2	5849	1157.31	1295.94	1018.68	0.786055	-0.347298	0.0137033	0.462312
ENSMUSG00000037601	Nme1	3342	674.482	559.907	789.058	1.40927	0.494945	0.013659	0.462312
ENSMUSG00000024610	Cd74	1410	6232.19	5016.58	7447.8	1.48464	0.57011	0.013677	0.462312
ENSMUSG00000029371	Cxcl5	1655	789.239	666.403	912.074	1.36865	0.452757	0.0137594	0.463338
ENSMUSG00000064125	BC068157	4891	532.244	610.808	453.68	0.742755	-0.429042	0.013815	0.464338
ENSMUSG00000082882	Olfr1185-ps1	912	17.5226	27.6003	7.44494	0.269742	-1.89035	0.0139012	0.464896
ENSMUSG00000034006	Pqlc1	6100	876.432	745.832	1007.03	1.35021	0.433185	0.0139067	0.464896
ENSMUSG00000020022	Ndufa12	1334	976.134	830.485	1121.78	1.35076	0.433767	0.0139091	0.464896
ENSMUSG00000024268	Celf4	3995	1387.51	1548.67	1226.35	0.791874	-0.336657	0.0140244	0.467013
ENSMUSG00000076547	Igkv4-70	348	7.47433	0.923946	14.0247	15.1791	3.92402	0.0140054	0.467013
ENSMUSG00000039954	Stk32a	3765	2175.97	2406.94	1945.01	0.808087	-0.307418	0.014078	0.467068
ENSMUSG00000070877	Ldlrad1	1093	303.171	250.218	356.123	1.42325	0.509188	0.0140762	0.467068
ENSMUSG00000043715	Olfr1326-ps1	936	179.258	222.608	135.907	0.610522	-0.711885	0.0142239	0.470471
ENSMUSG00000029026	Trp73	5534	435.604	364.928	506.28	1.38734	0.472322	0.0142329	0.470471
ENSMUSG00000056281	Olfr1322	933	72.0661	93.5645	50.5678	0.540459	-0.887742	0.014274	0.470962
ENSMUSG00000060131	Atp8b4	6660	1231.56	1382.63	1080.49	0.781478	-0.355723	0.0143183	0.471559
ENSMUSG00000022419	Deptor	8874	1038.69	884.701	1192.68	1.34811	0.430943	0.0143881	0.472991
ENSMUSG00000025959	Klf7	7745	4873.11	5370.66	4375.56	0.814715	-0.295633	0.0144403	0.473842
ENSMUSG00000034083	C130022K22Rik	9188	611.824	700.19	523.459	0.747595	-0.419671	0.0145196	0.474712
ENSMUSG00000028524	Sgip1	10136	1037.01	1165.83	908.19	0.779006	-0.360294	0.0144954	0.474712
ENSMUSG00000024044	Epb4.1l3	4109	3207.48	3540.88	2874.09	0.81169	-0.301	0.0145853	0.474818
ENSMUSG00000026511	Srp9	1380	1285.76	1106.72	1464.8	1.32355	0.40441	0.0146021	0.474818
ENSMUSG00000061242	Rpl21-ps7	483	577.947	428.546	727.348	1.69724	0.763195	0.0145787	0.474818
ENSMUSG00000035530	Eif1	2098	9161.41	8154.71	10168.1	1.2469	0.318346	0.0147068	0.475503
ENSMUSG00000018672	Copz2	2208	1241.34	1063.18	1419.5	1.33515	0.416999	0.0147553	0.475503
ENSMUSG00000031431	Tsc22d3	4341	1447.27	1174.42	1720.13	1.46466	0.550562	0.0147401	0.475503
ENSMUSG00000045545	Krt14	1758	903.286	719.734	1086.84	1.51005	0.5946	0.0147052	0.475503
ENSMUSG00000060143	Gm10076	384	15470.7	12011	18930.4	1.5761	0.656355	0.0146741	0.475503
ENSMUSG00000095218	Olfr1338	942	16.6242	26.2985	6.9499	0.26427	-1.91992	0.0147925	0.475847
ENSMUSG00000033904	6330503K22Rik	8256	7154.48	7875.71	6433.25	0.816847	-0.291862	0.0148702	0.477304
ENSMUSG00000022359	Wdyhv1	1322	603.632	513.868	693.395	1.34936	0.432279	0.0149174	0.477304
ENSMUSG00000092116	Gm10320	527	486.825	357.327	616.322	1.72481	0.786437	0.0149064	0.477304
ENSMUSG00000040549	Ckap5	9462	5867.82	6440.39	5295.25	0.822193	-0.282451	0.0149504	0.477509
ENSMUSG00000006005	Tpr	10496	5656.73	6230.91	5082.55	0.815699	-0.293891	0.0150048	0.478397
ENSMUSG00000039205	Ciz1	7437	1346.62	1511.18	1182.05	0.782203	-0.354384	0.0151089	0.479436
ENSMUSG00000027404	Snrpb	1976	4427.79	3907.19	4948.4	1.26648	0.34083	0.0151173	0.479436
ENSMUSG00000044121	5430402E10Rik	798	173778	48895.9	298660	6.10809	2.61072	0.0150942	0.479436
ENSMUSG00000051378	Kif18b	3572	131.989	162.787	101.192	0.621622	-0.685891	0.0151913	0.480089
ENSMUSG00000015597	Zfp318	8594	1512.74	1694.64	1330.84	0.785322	-0.348644	0.0151908	0.480089
ENSMUSG00000046272	Olfr1444	1030	48.1038	64.4021	31.8055	0.493858	-1.01783	0.0154407	0.483205
ENSMUSG00000038602	Slc35f1	4941	502.963	575.221	430.704	0.748762	-0.417421	0.0154986	0.483205
ENSMUSG00000019971	Cep290	8006	2388.25	2655	2121.5	0.799059	-0.323626	0.0153482	0.483205
ENSMUSG00000039967	Zfp292	9986	2398.68	2661.02	2136.34	0.80283	-0.316834	0.0154904	0.483205
ENSMUSG00000071074	Yipf3	2693	2990.92	2642.46	3339.37	1.26374	0.337699	0.0154229	0.483205
ENSMUSG00000082044	Gm14284	279	315.3	249.274	381.327	1.52975	0.613297	0.0153827	0.483205
ENSMUSG00000040666	Sh3bgr	1542	117.52	85.0681	149.973	1.76297	0.818009	0.0155049	0.483205
ENSMUSG00000041794	Myrip	5440	163.724	99.711	227.736	2.28396	1.19154	0.0154273	0.483205
ENSMUSG00000048327	Ckap2l	3137	439.173	506.381	371.964	0.734555	-0.445058	0.0155858	0.484048
ENSMUSG00000020982	Nemf	3721	2024.44	2251.62	1797.25	0.798204	-0.325171	0.0155616	0.484048
ENSMUSG00000045763	Basp1	1847	1965.95	2172	1759.9	0.810269	-0.303526	0.0156662	0.485707
ENSMUSG00000028603	Scp2	3478	2475.63	2734.25	2217	0.810827	-0.302533	0.0156936	0.485717
ENSMUSG00000025533	Asl	4563	703.015	601.244	804.785	1.33853	0.420654	0.0157238	0.485816
ENSMUSG00000027361	Gabpb1	7752	1034.49	1157.62	911.356	0.787267	-0.345075	0.0157589	0.485841
ENSMUSG00000020994	Pnn	3469	2327.58	2587.16	2067.99	0.799328	-0.32314	0.0157786	0.485841
ENSMUSG00000062393	Dgkk	7158	154.817	189.341	120.294	0.635328	-0.654426	0.0158754	0.487985
ENSMUSG00000062588	Gm6104	1468	198.214	238.93	157.499	0.659188	-0.601239	0.0159033	0.488008
ENSMUSG00000027676	Ccdc39	7045	1913.02	2135.48	1690.56	0.791651	-0.337064	0.0160226	0.489164
ENSMUSG00000029469	Ift81	3453	3644.9	4007.45	3282.36	0.819065	-0.287951	0.0159732	0.489164
ENSMUSG00000060227	Casc4	5858	3290.11	3614.68	2965.54	0.820416	-0.285573	0.0160198	0.489164
ENSMUSG00000081058	Hist2h3c2	1018	682.237	575.294	789.18	1.37179	0.456056	0.0161156	0.490799
ENSMUSG00000051727	Kctd14	2553	182.242	134.559	229.926	1.70874	0.772932	0.0161307	0.490799
ENSMUSG00000026234	Ncl	8257	14392.2	15676.5	13107.8	0.83614	-0.258184	0.0162309	0.493015
ENSMUSG00000027306	Nusap1	4059	427.873	491.138	364.608	0.742373	-0.429783	0.0162622	0.493132
ENSMUSG00000067684	Obp1a	757	274558	72142.5	476973	6.61155	2.72499	0.0162983	0.493394
ENSMUSG00000036908	Unc93b1	2841	1612.21	1428.09	1796.33	1.25786	0.330966	0.0163405	0.493841
ENSMUSG00000094302	Olfr644	945	48.9481	67.4035	30.4928	0.452392	-1.14436	0.0163698	0.493895
ENSMUSG00000027875	Hmgcs2	3290	961.438	1108.21	814.666	0.735119	-0.443951	0.0165983	0.497814
ENSMUSG00000019892	Lrriq1	5549	2474.1	2752.16	2196.05	0.797936	-0.325655	0.0166833	0.497814
ENSMUSG00000059708	Akap17b	6003	2291.86	2525.6	2058.11	0.814898	-0.295309	0.016693	0.497814
ENSMUSG00000027109	Sp3	4933	3175.67	3497.84	2853.49	0.815786	-0.293738	0.0166934	0.497814
ENSMUSG00000028798	Eif3i	3702	2765.23	2466.76	3063.7	1.242	0.312662	0.0165789	0.497814
ENSMUSG00000036751	Cox6b1	505	2945.15	2598.87	3291.43	1.26649	0.340833	0.0166898	0.497814
ENSMUSG00000032334	Loxl1	3338	1679.79	1465.93	1893.65	1.29177	0.36935	0.0165356	0.497814
ENSMUSG00000042581	Thsd7b	9486	815.086	920.943	709.228	0.770111	-0.376861	0.0168383	0.501303
ENSMUSG00000027367	Stard7	5567	2030.53	1781.58	2279.47	1.27946	0.355538	0.0168959	0.502184
ENSMUSG00000050028	Olfr745	1175	57.8092	77.2053	38.4131	0.497545	-1.0071	0.0170955	0.505327
ENSMUSG00000037197	Rbm17	2363	1838.89	2040.78	1637	0.802145	-0.318064	0.017114	0.505327
ENSMUSG00000023966	Rsph9	1602	2173.02	1903.96	2442.08	1.28263	0.359106	0.0171132	0.505327
ENSMUSG00000005980	Dnase1	3083	1808.29	549.901	3066.68	5.57679	2.47944	0.0170622	0.505327
ENSMUSG00000050552	0910001L09Rik	1176	843.168	716.323	970.013	1.35415	0.437392	0.0174549	0.514548
ENSMUSG00000032249	Anp32a	3166	4430.06	4873.15	3986.97	0.81815	-0.289563	0.017525	0.515768
ENSMUSG00000020108	Ddit4	1685	1241.14	1083.28	1398.99	1.29144	0.368975	0.0176584	0.518847
ENSMUSG00000044150	A830080D01Rik	4869	551.246	631.806	470.687	0.744986	-0.424716	0.017717	0.518871
ENSMUSG00000038260	Trpm4	4245	858.792	745.896	971.688	1.30271	0.381519	0.0177013	0.518871
ENSMUSG00000045999	AY036118	714	12535	11279.6	13790.4	1.22259	0.289943	0.0178384	0.519885
ENSMUSG00000054342	Kcnn4	2034	572.871	381.957	763.785	1.99966	0.999755	0.0178227	0.519885
ENSMUSG00000094749	AC122322.1	364	4.97609	0.368731	9.58344	25.9903	4.6999	0.0177881	0.519885
ENSMUSG00000028034	Fubp1	6491	3961.3	4353.04	3569.57	0.820016	-0.286275	0.0179558	0.521773
ENSMUSG00000010830	Kdelr3	1414	614.097	513.879	714.315	1.39005	0.475132	0.0179612	0.521773
ENSMUSG00000035828	Pim3	2419	2498.18	2158.56	2837.8	1.31467	0.394699	0.0180411	0.523249
ENSMUSG00000091580	Gm6467	609	1273.1	1098.99	1447.2	1.31684	0.397086	0.0181712	0.526174
ENSMUSG00000037475	Thoc2	12666	3590.77	3967.01	3214.54	0.810319	-0.303438	0.0184522	0.533451
ENSMUSG00000024940	Ltbp3	5190	2824.51	2533.39	3115.64	1.22983	0.298459	0.0186244	0.536704
ENSMUSG00000091086	Gm5428	888	424.172	352.895	495.449	1.40396	0.489497	0.0186229	0.536704
ENSMUSG00000037306	Man1c1	5722	958.02	822.247	1093.79	1.33025	0.411695	0.0186797	0.537437
ENSMUSG00000093885	Rpl35a-ps5	417	11.3671	19.0485	3.68569	0.193489	-2.36967	0.0189944	0.538543
ENSMUSG00000075127	Olfr1179	924	50.5563	77.6775	23.435	0.301697	-1.72883	0.0188679	0.538543
ENSMUSG00000039533	Mmd2	3310	730.056	825.26	634.852	0.769275	-0.378428	0.0190248	0.538543
ENSMUSG00000028760	Eif4g3	11063	7849.14	8579.35	7118.94	0.829776	-0.269207	0.0188089	0.538543
ENSMUSG00000027642	Rpn2	4430	9596.03	8683.81	10508.3	1.2101	0.275122	0.0190877	0.538543
ENSMUSG00000039450	Dcxr	1144	2302.85	2046.02	2559.69	1.25106	0.323152	0.018901	0.538543
ENSMUSG00000029669	Tspan12	2626	2214.86	1952.81	2476.9	1.26838	0.342984	0.0188519	0.538543
ENSMUSG00000029397	Rchy1	2894	1567.5	1366.33	1768.67	1.29448	0.372368	0.0189295	0.538543
ENSMUSG00000024339	Tap2	3781	875.591	761.543	989.639	1.29952	0.377976	0.0190886	0.538543
ENSMUSG00000002379	Ndufa11	2661	1863.87	1577.48	2150.25	1.36309	0.446883	0.018999	0.538543
ENSMUSG00000057067	Olfr297	933	213.523	167.079	259.968	1.55596	0.637805	0.0191075	0.538543
ENSMUSG00000006360	Crip1	445	1326.01	923.474	1728.56	1.8718	0.904423	0.019009	0.538543
ENSMUSG00000094991	AC125117.1	516	13.5531	4.41733	22.6888	5.13632	2.36073	0.018908	0.538543
ENSMUSG00000007440	Pcdhac1	24670	5778.59	6329.2	5227.97	0.826009	-0.27577	0.0191505	0.538912
ENSMUSG00000085684	4930469K13Rik	698	172.327	130.143	214.511	1.64827	0.720949	0.0192302	0.540307
ENSMUSG00000052192	Gm5963	240	5883.28	4084.16	7682.4	1.88102	0.911518	0.0193269	0.542179
ENSMUSG00000089686	Gm3833	604	18.0034	27.5237	8.48306	0.308209	-1.69802	0.0196485	0.550341
ENSMUSG00000041670	Rims1	6863	504.516	574.354	434.678	0.756813	-0.401992	0.0197381	0.551993
ENSMUSG00000045967	Gpr158	8170	1938.1	2142.3	1733.9	0.809364	-0.30514	0.0197971	0.552783
ENSMUSG00000082329	Gm14287	117	521.484	633.582	409.386	0.646146	-0.630067	0.0199407	0.553683
ENSMUSG00000078566	Bnip3	2265	2034.71	2299.8	1769.63	0.76947	-0.378064	0.0199128	0.553683
ENSMUSG00000045095	Magi1	7701	2820.81	3106.08	2535.55	0.816318	-0.292797	0.0199526	0.553683
ENSMUSG00000076680	Ighv6-6	357	7.8284	1.29268	14.3641	11.1119	3.47404	0.0199465	0.553683
ENSMUSG00000087305	A430035B10Rik	5056	1595.26	1758.1	1432.41	0.814749	-0.295572	0.0200873	0.556564
ENSMUSG00000024897	Apba1	6632	4673.67	5348.35	3999	0.747707	-0.419455	0.0202474	0.560136
ENSMUSG00000061816	Myl1	1771	29.3344	1.11043	57.5583	51.8343	5.69584	0.0202885	0.560411
ENSMUSG00000047228	BC048546	4698	41857.5	20523	63192	3.07908	1.6225	0.0204969	0.5653
ENSMUSG00000089906	Gm6428	345	18.8675	29.2011	8.53398	0.292249	-1.77473	0.0205706	0.566464
ENSMUSG00000059864	Olfr1393	936	35.4915	48.894	22.089	0.451773	-1.14633	0.0206936	0.566594
ENSMUSG00000046179	E2f8	5443	171.586	206.899	136.273	0.658643	-0.602431	0.02072	0.566594
ENSMUSG00000086822	5330413P13Rik	5854	1840.63	2022.91	1658.35	0.819785	-0.286683	0.0207959	0.566594
ENSMUSG00000025777	Gdap1	5464	2890.76	3176.19	2605.32	0.820266	-0.285836	0.0207864	0.566594
ENSMUSG00000021557	Agtpbp1	12833	7925.88	8696.64	7155.11	0.822744	-0.281484	0.0206366	0.566594
ENSMUSG00000038650	Rnh1	1911	5972.8	5344.27	6601.33	1.23522	0.304764	0.0206542	0.566594
ENSMUSG00000022570	Tsta3	1311	1091.37	950.13	1232.6	1.2973	0.375509	0.0207763	0.566594
ENSMUSG00000075316	Scn9a	10722	16856.5	18372.7	15340.4	0.834957	-0.260227	0.020925	0.569249
ENSMUSG00000029713	Gnb2	3402	4192.58	3770.78	4614.38	1.22372	0.291274	0.0210048	0.570556
ENSMUSG00000009545	Kcnq1	3029	610.556	520.187	700.926	1.34745	0.430233	0.0210801	0.571738
ENSMUSG00000030795	Fus	5690	7154.19	7859.17	6449.2	0.820597	-0.285255	0.0212985	0.576791
ENSMUSG00000037321	Tap1	5478	484.573	409.666	559.48	1.3657	0.449638	0.0213345	0.576897
ENSMUSG00000043313	Pcdhb19	7131	319.131	369.055	269.208	0.729454	-0.455111	0.0214539	0.579257
ENSMUSG00000080829	Gm8545	801	11.1437	18.6187	3.66872	0.197045	-2.34341	0.0218209	0.579967
ENSMUSG00000027556	Car1	1180	90.1883	116.78	63.5961	0.544578	-0.876789	0.0226131	0.579967
ENSMUSG00000020623	Map2k6	3444	246.114	291.573	200.656	0.688185	-0.539131	0.0222398	0.579967
ENSMUSG00000020185	E2f7	9009	274.86	321.439	228.28	0.710181	-0.493741	0.0227594	0.579967
ENSMUSG00000096789	AC153153.2	411	1217.17	1406.31	1028.04	0.731018	-0.452021	0.0226851	0.579967
ENSMUSG00000036777	Anln	5421	387.734	446.802	328.666	0.735596	-0.443015	0.021525	0.579967
ENSMUSG00000074056	Gm10615	2214	443.27	505.547	380.993	0.753626	-0.40808	0.0227704	0.579967
ENSMUSG00000031245	Hmgn5	1934	1253.64	1424.06	1083.21	0.760652	-0.394691	0.0226164	0.579967
ENSMUSG00000071350	Setdb2	4047	919.024	1037.29	800.754	0.771964	-0.373395	0.0218809	0.579967
ENSMUSG00000021217	Tshz3	5448	1519.78	1686.98	1352.59	0.801779	-0.318723	0.0223798	0.579967
ENSMUSG00000048118	Arid4a	5615	1415.01	1570.41	1259.61	0.80209	-0.318163	0.0225496	0.579967
ENSMUSG00000041297	Cdk13	7081	2709.28	2990.39	2428.17	0.811993	-0.300461	0.0224134	0.579967
ENSMUSG00000052713	Zfp608	6112	2309.16	2547.63	2070.68	0.812789	-0.299047	0.0227176	0.579967
ENSMUSG00000074749	Plk1s1	2278	1860.05	2050.2	1669.9	0.814504	-0.296007	0.0218865	0.579967
ENSMUSG00000024993	Fam45a	6242	1771.35	1950.68	1592.01	0.816132	-0.293125	0.0219529	0.579967
ENSMUSG00000053819	Camk2d	15928	12042.9	13208.5	10877.3	0.823507	-0.280147	0.0225678	0.579967
ENSMUSG00000026074	Map4k4	5791	4151.33	4544.27	3758.4	0.827064	-0.273929	0.0221228	0.579967
ENSMUSG00000046709	Mapk10	11157	5779.99	6310.58	5249.4	0.831841	-0.265621	0.0223914	0.579967
ENSMUSG00000020661	Dnmt3a	16642	7307.8	7973.62	6641.97	0.832993	-0.263623	0.0216224	0.579967
ENSMUSG00000028354	Fmn2	6430	5059.03	5513.8	4604.27	0.835044	-0.260076	0.0216428	0.579967
ENSMUSG00000025130	P4hb	2861	22717.2	20578.7	24855.7	1.20784	0.272429	0.0227202	0.579967
ENSMUSG00000026327	Serpinb11	2084	4437.61	3998.45	4876.78	1.21967	0.286488	0.0221094	0.579967
ENSMUSG00000031232	Magt1	4672	2474.98	2195.73	2754.22	1.25436	0.326946	0.0227391	0.579967
ENSMUSG00000065990	Aurkaip1	1766	1505.19	1325.68	1684.7	1.27082	0.345761	0.0227374	0.579967
ENSMUSG00000019194	Scn1b	1514	829.538	723.001	936.075	1.29471	0.372628	0.0227526	0.579967
ENSMUSG00000020225	Tmbim4	2581	1648.23	1435.14	1861.32	1.29696	0.375136	0.0224095	0.579967
ENSMUSG00000033857	Engase	5184	697.541	602.485	792.596	1.31554	0.395659	0.0219943	0.579967
ENSMUSG00000096145	Vkorc1	767	898.064	772.578	1023.55	1.32485	0.405832	0.0219095	0.579967
ENSMUSG00000031022	BC051019	2070	462.484	390.524	534.444	1.36853	0.45263	0.0223988	0.579967
ENSMUSG00000015085	Entpd2	2128	454.823	381.139	528.507	1.38665	0.471606	0.0217482	0.579967
ENSMUSG00000066152	Slc31a2	2033	2453	2028.87	2877.13	1.4181	0.503955	0.0223068	0.579967
ENSMUSG00000074170	Plekhf1	1559	285.909	236.012	335.806	1.42283	0.508763	0.0222608	0.579967
ENSMUSG00000004105	Angptl2	6286	1083.38	868.66	1298.1	1.49438	0.579543	0.0223505	0.579967
ENSMUSG00000025876	Unc5a	4168	261.008	206.04	315.976	1.53357	0.616894	0.0224002	0.579967
ENSMUSG00000037798	Mat1a	3208	161.123	125.29	196.956	1.572	0.652599	0.0227453	0.579967
ENSMUSG00000060438	Rps10-ps1	498	957.808	727.519	1188.1	1.63308	0.707596	0.0222502	0.579967
ENSMUSG00000078572	1810043H04Rik	780	404.589	299.748	509.43	1.69953	0.765132	0.0216256	0.579967
ENSMUSG00000079657	Rab26	2852	113.375	75.0287	151.72	2.02216	1.0159	0.0218352	0.579967
ENSMUSG00000082635	Gm14750	516	1497.01	381.331	2612.68	6.85148	2.77641	0.0225965	0.579967
ENSMUSG00000025431	Crisp1	1416	443.348	20.0803	866.616	43.1574	5.43154	0.0222493	0.579967
ENSMUSG00000020884	Asgr1	1591	190.848	140.742	240.955	1.71204	0.775714	0.0228841	0.582039
ENSMUSG00000029004	Mll5	7494	4557.49	5011.02	4103.97	0.818988	-0.288085	0.0230342	0.5847
ENSMUSG00000022696	Sidt1	5623	211.236	144.656	277.816	1.92052	0.941499	0.0230537	0.5847
ENSMUSG00000084416	Rpl10a-ps1	708	4588.25	4156.27	5020.23	1.20787	0.272466	0.0230873	0.584726
ENSMUSG00000020914	Top2a	9013	1843.47	2035.34	1651.59	0.811459	-0.301411	0.0232379	0.585439
ENSMUSG00000021417	Eci2	2615	1698.58	1871.85	1525.31	0.814867	-0.295363	0.0232457	0.585439
ENSMUSG00000027500	Stmn2	1904	6902.52	7505.28	6299.77	0.839378	-0.252607	0.0231743	0.585439
ENSMUSG00000058267	Mrps14	3258	1206.83	1049.66	1363.99	1.29945	0.377906	0.0232013	0.585439
ENSMUSG00000027076	Timm10	815	291.381	238.561	344.201	1.44282	0.528893	0.0234268	0.589175
ENSMUSG00000028693	Nasp	7518	1551.97	1712.23	1391.72	0.812809	-0.299012	0.0234711	0.589465
ENSMUSG00000031284	Pak3	9552	2767.92	3036.45	2499.38	0.823125	-0.280816	0.0235593	0.590055
ENSMUSG00000041736	Tspo	854	1133.38	979.948	1286.81	1.31314	0.393024	0.0235602	0.590055
ENSMUSG00000024411	Aqp4	5082	14244.5	15490.9	12998.1	0.839076	-0.253126	0.0237648	0.592782
ENSMUSG00000000171	Sdhd	1287	2590.64	2291.15	2890.13	1.26144	0.335066	0.0237579	0.592782
ENSMUSG00000026520	Pycr2	1598	1307.02	1136.84	1477.2	1.29938	0.377827	0.023768	0.592782
ENSMUSG00000032269	Htr3a	2082	82.6196	106.652	58.5868	0.549325	-0.864269	0.0238621	0.592986
ENSMUSG00000025656	Arhgef9	6044	775.859	875.001	676.718	0.773391	-0.37073	0.0239081	0.592986
ENSMUSG00000032353	Tmed3	1324	3224.21	2791.7	3656.73	1.30986	0.389411	0.0238502	0.592986
ENSMUSG00000058173	BC017612	988	324.715	264.994	384.437	1.45074	0.536788	0.0238768	0.592986
ENSMUSG00000040464	Gtpbp10	4744	521.951	590.214	453.688	0.768684	-0.379537	0.0239999	0.594403
ENSMUSG00000002416	Ndufb2	5628	1537.2	1317.28	1757.12	1.33391	0.415657	0.0240313	0.594403
ENSMUSG00000034593	Myo5a	14803	6876.32	7528.24	6224.4	0.826807	-0.274378	0.024214	0.595643
ENSMUSG00000030516	Tjp1	7360	6257.97	6849.53	5666.42	0.827272	-0.273567	0.0241382	0.595643
ENSMUSG00000073079	Srp54c	1515	292.769	231.106	354.433	1.53364	0.616957	0.024193	0.595643
ENSMUSG00000024205	Rpl36-ps2	311	555.439	430.738	680.14	1.57901	0.659022	0.0241582	0.595643
ENSMUSG00000032330	Cox7a2	754	2893.33	2281.98	3504.67	1.53581	0.618996	0.0242599	0.595957
ENSMUSG00000073917	Olfr665	951	133.242	160.273	106.21	0.662685	-0.593605	0.0244314	0.598184
ENSMUSG00000064289	Tank	6096	880.569	992.525	768.613	0.774402	-0.368846	0.0244738	0.598184
ENSMUSG00000022428	Cby1	1119	2028.2	2275.21	1781.19	0.782868	-0.353159	0.024486	0.598184
ENSMUSG00000034621	Gpatch8	8178	2155.04	2379.02	1931.06	0.811704	-0.300974	0.0245168	0.598184
ENSMUSG00000001025	S100a6	719	4345.43	3649.9	5040.95	1.38112	0.465838	0.0244613	0.598184
ENSMUSG00000026426	Arl8a	2299	3449.33	3765.73	3132.93	0.831958	-0.265418	0.0246611	0.599266
ENSMUSG00000028334	Nans	4581	1308.45	1152.7	1464.2	1.27023	0.345095	0.024631	0.599266
ENSMUSG00000074218	Cox7a1	364	117.71	78.6465	156.774	1.9934	0.995229	0.0246445	0.599266
ENSMUSG00000038510	Rpf2	1830	410.327	472.385	348.269	0.737257	-0.43976	0.0246999	0.599397
ENSMUSG00000004633	Chn2	5745	282.189	225.833	338.545	1.49909	0.584089	0.0247829	0.6006
ENSMUSG00000036959	Bcorl1	8516	1105.01	1225.53	984.502	0.803331	-0.315934	0.0249898	0.601195
ENSMUSG00000019978	Epb4.1l2	4464	6283.44	6832.77	5734.11	0.839207	-0.252902	0.0248438	0.601195
ENSMUSG00000021610	Clptm1l	2378	3704.09	3331.68	4076.49	1.22355	0.291075	0.0250749	0.601195
ENSMUSG00000002395	Use1	2203	1854.54	1652.94	2056.14	1.24393	0.3149	0.0249565	0.601195
ENSMUSG00000061111	Fam195b	1282	2148.19	1894.65	2401.74	1.26764	0.34215	0.0248947	0.601195
ENSMUSG00000087150	BC064078	2489	988.744	864.625	1112.86	1.2871	0.364128	0.0249852	0.601195
ENSMUSG00000031320	Rps4x	1631	4488.86	3911.49	5066.23	1.29522	0.373194	0.025056	0.601195
ENSMUSG00000046532	Ar	9096	670.167	557.675	782.658	1.40343	0.488956	0.0250609	0.601195
ENSMUSG00000085156	Gm11974	1359	54.6374	36.6266	72.6481	1.98348	0.988034	0.0251222	0.601528
ENSMUSG00000048933	Olfr722	1580	378.05	435.022	321.078	0.738072	-0.438166	0.0252215	0.603103
ENSMUSG00000023868	Pde10a	12598	213.888	252.026	175.749	0.697347	-0.520052	0.0254127	0.60366
ENSMUSG00000044043	Pcdhb14	3438	389.437	443.231	335.642	0.757262	-0.401136	0.0254079	0.60366
ENSMUSG00000020572	Nampt	4547	4787.96	5215.3	4360.62	0.836121	-0.258217	0.0253822	0.60366
ENSMUSG00000020444	Guk1	1835	995.47	865.011	1125.93	1.30163	0.380324	0.0253673	0.60366
ENSMUSG00000095488	AC087166.3	336	9.40738	2.1255	16.6893	7.85192	2.97305	0.0253454	0.60366
ENSMUSG00000059647	Gm10068	1710	38.4353	52.9403	23.9304	0.452027	-1.14552	0.0256311	0.604062
ENSMUSG00000083373	Gm13392	150	113.858	150.851	76.8659	0.509549	-0.972707	0.0255374	0.604062
ENSMUSG00000037935	Smarce1	6650	1811.07	1997.28	1624.86	0.813536	-0.297723	0.0256072	0.604062
ENSMUSG00000027365	Trpm7	11315	3670.51	4021.79	3319.24	0.825313	-0.276987	0.0255765	0.604062
ENSMUSG00000018293	Pfn1	2405	7398.49	6644.44	8152.54	1.22697	0.295102	0.0255272	0.604062
ENSMUSG00000067161	Gm5560	892	1207.56	1035.15	1379.97	1.3331	0.41479	0.0255534	0.604062
ENSMUSG00000048747	E130114P18Rik	2046	122.922	152.291	93.5519	0.614296	-0.702994	0.0258825	0.605735
ENSMUSG00000062960	Kdr	7278	614.102	694.018	534.186	0.7697	-0.377632	0.0258278	0.605735
ENSMUSG00000026463	Atp2b4	9031	1731.63	1912.3	1550.96	0.811044	-0.302148	0.0258494	0.605735
ENSMUSG00000046138	9930021J03Rik	8154	3057.34	3351.54	2763.14	0.824439	-0.278515	0.0259379	0.605735
ENSMUSG00000007097	Atp1a2	6782	10318.6	11230	9407.17	0.837681	-0.255528	0.0258205	0.605735
ENSMUSG00000032420	Nt5e	3580	649.503	557.767	741.239	1.32894	0.410275	0.0259334	0.605735
ENSMUSG00000087612	A230005M16Rik	1778	198.149	105.766	290.533	2.74695	1.45783	0.0258209	0.605735
ENSMUSG00000064368	mt-Nd6	519	17191.8	22509.7	11873.8	0.527498	-0.922763	0.0259754	0.605823
ENSMUSG00000024474	Ik	1996	4650.11	5072.18	4228.05	0.833577	-0.262613	0.0260522	0.606828
ENSMUSG00000022629	Kif21a	6475	3804.49	4164.04	3444.94	0.827309	-0.273502	0.0261104	0.607397
ENSMUSG00000030157	Clec2d	1213	838.97	639.783	1038.16	1.62267	0.698368	0.0262711	0.610345
ENSMUSG00000027254	Mtap1a	12166	9332.69	10141.2	8524.22	0.840557	-0.250583	0.0264209	0.610668
ENSMUSG00000086583	Gm15500	1020	8575.08	7206.82	9943.35	1.37971	0.464369	0.0263801	0.610668
ENSMUSG00000004730	Emr1	3245	370.913	310.689	431.138	1.38769	0.472682	0.0263443	0.610668
ENSMUSG00000052316	Lrrc15	5310	315.965	214.609	417.32	1.94456	0.959442	0.0264116	0.610668
ENSMUSG00000027160	Ccdc34	6558	1720.42	1947.72	1493.12	0.766597	-0.38346	0.0266024	0.613103
ENSMUSG00000042851	Zc3h6	5668	1132.46	1252.09	1012.83	0.808916	-0.305939	0.0266285	0.613103
ENSMUSG00000032633	Flcn	4322	1220.13	1078.91	1361.34	1.26177	0.335454	0.026584	0.613103
ENSMUSG00000019699	Akt3	4980	2670.49	2930.25	2410.73	0.822706	-0.281551	0.0266839	0.613594
ENSMUSG00000052812	Atad2b	4688	682.053	769.56	594.547	0.77258	-0.372244	0.0267185	0.613605
ENSMUSG00000082454	Gm12183	2011	7219.2	7877.75	6560.66	0.832809	-0.263943	0.0267823	0.614285
ENSMUSG00000000154	Slc22a18	1718	1115.95	981.221	1250.67	1.27461	0.350053	0.0268343	0.614693
ENSMUSG00000002345	2310045N01Rik	2810	951.394	1062.76	840.026	0.790418	-0.339312	0.026978	0.617198
ENSMUSG00000074516	Gm10709	654	14.7241	23.5195	5.92876	0.252078	-1.98806	0.0270849	0.617287
ENSMUSG00000021366	Hivep1	8753	5088.03	5663.02	4513.03	0.79693	-0.327475	0.0270782	0.617287
ENSMUSG00000030538	Cib1	2052	1725.04	1536.94	1913.15	1.24478	0.315886	0.027023	0.617287
ENSMUSG00000049658	Bdp1	11005	1759.81	1957.07	1562.55	0.798411	-0.324796	0.0273414	0.619078
ENSMUSG00000055817	Mta3	5319	1168.19	1295.72	1040.67	0.803159	-0.316242	0.0273055	0.619078
ENSMUSG00000027016	Zfp385b	8223	2920.24	3201.12	2639.35	0.824509	-0.278393	0.0273437	0.619078
ENSMUSG00000022053	Ebf2	6928	17290.7	18743.2	15838.2	0.845015	-0.242951	0.02737	0.619078
ENSMUSG00000041025	Iffo2	6216	1292.09	1128.18	1455.99	1.29057	0.368008	0.0272385	0.619078
ENSMUSG00000028270	Gbp2	2516	315.722	263.527	367.918	1.39613	0.481432	0.0272792	0.619078
ENSMUSG00000042943	4922501L14Rik	2793	2871.44	3135.85	2607.03	0.831365	-0.266445	0.0274164	0.61935
ENSMUSG00000029291	Rufy3	3986	9560.18	10375.1	8745.23	0.842902	-0.246563	0.0274736	0.619863
ENSMUSG00000041141	Pnmal1	1686	1170.37	1294.54	1046.2	0.808166	-0.307277	0.0276922	0.623369
ENSMUSG00000071847	Apcdd1	2799	1504.77	1662.57	1346.98	0.810179	-0.303688	0.0276984	0.623369
ENSMUSG00000031095	Cul4b	3873	1406.05	1547.53	1264.57	0.817154	-0.29132	0.0277889	0.624624
ENSMUSG00000062006	Rpl34	1179	982.814	797.402	1168.23	1.46504	0.550941	0.0278439	0.625079
ENSMUSG00000041498	Kif14	8770	127.753	154.625	100.881	0.652425	-0.616117	0.027886	0.625244
ENSMUSG00000079297	Gm2223	1359	2200.12	1972.5	2427.74	1.23079	0.299588	0.0280039	0.627107
ENSMUSG00000029468	P2rx7	5408	303.444	256.59	350.299	1.36521	0.449124	0.0281577	0.629766
ENSMUSG00000025025	Mxi1	5619	3182.69	3473.22	2892.16	0.832702	-0.264128	0.0281964	0.629849
ENSMUSG00000002043	Trappc6a	1317	845.348	722.554	968.143	1.33989	0.422115	0.0283476	0.63244
ENSMUSG00000028383	Hsdl2	2795	1792.33	1965.73	1618.93	0.823579	-0.28002	0.0284367	0.633642
ENSMUSG00000066456	Hmgn3	1844	5551.15	6108.23	4994.07	0.817596	-0.290539	0.0285884	0.635326
ENSMUSG00000026087	Mrpl30	1969	983.417	851.148	1115.68	1.3108	0.390447	0.0286183	0.635326
ENSMUSG00000014554	Dguok	2191	550.377	471.299	629.454	1.33557	0.417457	0.0285817	0.635326
ENSMUSG00000060240	Cend1	1775	3816.95	4166.53	3467.36	0.832193	-0.26501	0.0287977	0.638287
ENSMUSG00000081999	Gm13461	662	1064.01	924.37	1203.65	1.30213	0.380879	0.0288516	0.638287
ENSMUSG00000006378	Gcat	3851	683.314	584.032	782.596	1.33999	0.42222	0.0288581	0.638287
ENSMUSG00000093402	Gm18588	492	565.021	644.324	485.717	0.75384	-0.40767	0.0289045	0.638527
ENSMUSG00000021870	Slmap	8054	4953.02	5391.32	4514.71	0.837405	-0.256003	0.0291092	0.641472
ENSMUSG00000010358	Ifi35	1727	580.529	502.187	658.871	1.312	0.391772	0.0290988	0.641472
ENSMUSG00000049230	Gm9833	1766	964.012	1071.69	856.33	0.799044	-0.323654	0.0292059	0.641556
ENSMUSG00000031805	Jak3	5352	332.839	280.693	384.984	1.37155	0.455804	0.0291836	0.641556
ENSMUSG00000095171	Taar7b	1077	84.6954	61.4722	107.919	1.75557	0.811938	0.02922	0.641556
ENSMUSG00000059288	Cdyl	4018	864.455	958.32	770.59	0.804104	-0.314546	0.0294416	0.64172
ENSMUSG00000042520	Ubap2l	5446	5020.76	5483.81	4557.71	0.831122	-0.266868	0.0293074	0.64172
ENSMUSG00000024976	Shoc2	4203	3080.59	3362.13	2799.05	0.832525	-0.264435	0.0294149	0.64172
ENSMUSG00000087174	5530601H04Rik	9005	597.287	516.053	678.522	1.31483	0.394876	0.0293385	0.64172
ENSMUSG00000023019	Gpd1	2961	635.165	543.969	726.362	1.3353	0.417164	0.0292696	0.64172
ENSMUSG00000028020	Glrb	3337	228.859	188.346	269.372	1.4302	0.516214	0.0293754	0.64172
ENSMUSG00000040054	Baz2a	8372	5101.25	5549.45	4653.05	0.83847	-0.254168	0.0296407	0.643755
ENSMUSG00000047531	Rtp2	2421	13569.2	14702.3	12436.1	0.845863	-0.241504	0.0296083	0.643755
ENSMUSG00000032202	Rab27a	2971	528.642	449.058	608.227	1.35445	0.437708	0.0296424	0.643755
ENSMUSG00000074578	1500012F01Rik	1901	578.241	494.592	661.89	1.33825	0.420353	0.0296886	0.643982
ENSMUSG00000042807	Hecw2	12941	1678.95	1848.56	1509.34	0.816498	-0.292478	0.0297972	0.644782
ENSMUSG00000031391	L1cam	7347	2813.23	3083.47	2542.99	0.82472	-0.278025	0.029788	0.644782
ENSMUSG00000022500	Litaf	2642	1755.4	1574.93	1935.86	1.22917	0.297681	0.0298854	0.645912
ENSMUSG00000075110	Olfr1214	936	84.815	106.67	62.9598	0.590229	-0.760654	0.0299525	0.646586
ENSMUSG00000029272	Sult1e1	1260	1428.09	1567.47	1288.7	0.822155	-0.282518	0.0300013	0.646862
ENSMUSG00000090053	Palm2	3616	433.682	495.106	372.258	0.751875	-0.411435	0.030074	0.646879
ENSMUSG00000042772	Smg7	6068	4481.96	4904.3	4059.61	0.827765	-0.272707	0.0300476	0.646879
ENSMUSG00000034336	Ina	3240	1347.94	1492.8	1203.07	0.805917	-0.311296	0.0302227	0.6493
ENSMUSG00000003534	Ddr1	4774	4665.49	4236.11	5094.87	1.20272	0.266303	0.0302831	0.649333
ENSMUSG00000020477	Mrps24	1466	929.673	787.264	1072.08	1.36178	0.445496	0.0302964	0.649333
ENSMUSG00000050266	Olfr690	1062	111.956	143.976	79.9352	0.555197	-0.848927	0.0304651	0.649897
ENSMUSG00000080902	Gm11226	738	108.602	135.154	82.0507	0.60709	-0.720018	0.0304305	0.649897
ENSMUSG00000058729	Lin9	3392	261.269	302.967	219.571	0.724737	-0.464471	0.0305035	0.649897
ENSMUSG00000002489	Tiam1	9911	1531.31	1692.65	1369.97	0.809366	-0.305137	0.0304202	0.649897
ENSMUSG00000031458	2410022L05Rik	802	379.065	311.839	446.29	1.43116	0.517181	0.0304778	0.649897
ENSMUSG00000049057	Olfr1257	1537	576.83	650.166	503.493	0.774407	-0.368837	0.0306215	0.65164
ENSMUSG00000089803	Gm10171	630	59.7389	76.1484	43.3295	0.569014	-0.813464	0.0309012	0.652189
ENSMUSG00000025927	Tfap2b	6391	834.761	929.004	740.518	0.797109	-0.327151	0.0308751	0.652189
ENSMUSG00000047146	Tet1	14710	959.284	1066.12	852.452	0.799586	-0.322675	0.0308301	0.652189
ENSMUSG00000026781	Acbd5	4154	5399.19	5850.47	4947.92	0.84573	-0.241731	0.0307343	0.652189
ENSMUSG00000041654	Slc39a11	3359	1178.19	1029.79	1326.6	1.28822	0.365384	0.0308585	0.652189
ENSMUSG00000037152	Ndufc1	1489	1501.3	1283.3	1719.3	1.33975	0.421963	0.0307336	0.652189
ENSMUSG00000044313	Mab21l3	3610	172.892	138.917	206.867	1.48914	0.574479	0.0308673	0.652189
ENSMUSG00000026155	Smap1	3575	1290.06	1423.55	1156.57	0.812453	-0.299644	0.0311371	0.654098
ENSMUSG00000031660	Brd7	5244	1866.44	2047.89	1685	0.822798	-0.28139	0.0310697	0.654098
ENSMUSG00000003410	Elavl3	5027	17835.5	19324.3	16346.6	0.84591	-0.241424	0.0311073	0.654098
ENSMUSG00000022314	Rad21	3604	7925.84	8581.12	7270.55	0.847272	-0.239102	0.0310873	0.654098
ENSMUSG00000040481	Bptf	13907	5766.73	6291.89	5241.57	0.833067	-0.263496	0.031233	0.654582
ENSMUSG00000024357	Sil1	1695	998.529	872.025	1125.03	1.29014	0.367526	0.0312156	0.654582
ENSMUSG00000083798	Gm14584	637	165.341	199.876	130.805	0.654431	-0.611687	0.0314886	0.655473
ENSMUSG00000028907	Utp11l	4711	664.153	748.023	580.283	0.775756	-0.366325	0.0315923	0.655473
ENSMUSG00000003452	Bicd1	13747	1630.48	1790.35	1470.61	0.82141	-0.283825	0.0316312	0.655473
ENSMUSG00000036256	Igfbp7	1213	1909.25	2088.94	1729.55	0.827957	-0.272373	0.0316121	0.655473
ENSMUSG00000030064	Frmd4b	11521	2569.15	2802.79	2335.52	0.833285	-0.263118	0.0314397	0.655473
ENSMUSG00000033272	Slc35a4	2908	1640.11	1466.58	1813.65	1.23666	0.306445	0.0315112	0.655473
ENSMUSG00000026094	Stk17b	3293	1304.77	1143.66	1465.89	1.28176	0.358126	0.0316091	0.655473
ENSMUSG00000030560	Ctsc	5801	1622.57	1416.25	1828.89	1.29136	0.368889	0.03168	0.655473
ENSMUSG00000063628	Gm7665	297	324.853	271.9	377.806	1.3895	0.47457	0.0315529	0.655473
ENSMUSG00000042010	Acacb	9632	339.985	274.001	405.969	1.48163	0.567189	0.031669	0.655473
ENSMUSG00000068758	Il3ra	1394	80.0919	58.9183	101.265	1.71874	0.781355	0.03136	0.655473
ENSMUSG00000042845	Wfdc12	775	271.006	100.704	441.307	4.38222	2.13166	0.0317129	0.655473
ENSMUSG00000039239	Tgfb2	4725	1510.7	1677.7	1343.69	0.800911	-0.320285	0.0318811	0.655686
ENSMUSG00000026679	Enkur	1561	2238.3	2458.03	2018.57	0.821214	-0.284169	0.0320044	0.655686
ENSMUSG00000030213	Atf7ip	4525	2759.78	3030.16	2489.41	0.821544	-0.283591	0.0319108	0.655686
ENSMUSG00000020297	Nsg2	4157	4897.1	5311.04	4483.16	0.844121	-0.244479	0.0319125	0.655686
ENSMUSG00000020386	Sar1b	1255	3439.1	3070.35	3807.84	1.2402	0.310567	0.0318917	0.655686
ENSMUSG00000057604	Lmcd1	1730	428.165	366.867	489.463	1.33417	0.415944	0.0320149	0.655686
ENSMUSG00000022026	Olfm4	1640	140.398	103.027	177.77	1.72548	0.786998	0.0317994	0.655686
ENSMUSG00000094345	AC140385.1	353	11.375	4.00182	18.7483	4.68494	2.22803	0.0319832	0.655686
ENSMUSG00000058581	Gm5801	816	384.705	440.214	329.195	0.747807	-0.419261	0.0322336	0.656999
ENSMUSG00000035597	Prpf39	4401	1338.47	1485.21	1191.73	0.802402	-0.317602	0.0322617	0.656999
ENSMUSG00000048277	Syngr2	1776	1609.81	1419.28	1800.33	1.26847	0.343094	0.0321224	0.656999
ENSMUSG00000005483	Dnajb1	2263	1445.22	1269.17	1621.27	1.27743	0.353247	0.0322284	0.656999
ENSMUSG00000080896	Gm14567	174	274.458	221.025	327.891	1.4835	0.569002	0.032226	0.656999
ENSMUSG00000089706	B230216N24Rik	3968	786.14	877.485	694.794	0.791801	-0.33679	0.0323568	0.65819
ENSMUSG00000040204	2810417H13Rik	4813	467.346	525.596	409.097	0.778349	-0.361512	0.0324719	0.658298
ENSMUSG00000063856	Gpx1	1041	4520.55	4057.64	4983.47	1.22817	0.296507	0.0324021	0.658298
ENSMUSG00000044148	1810030O07Rik	2699	967.906	854.867	1080.94	1.26446	0.33852	0.0324441	0.658298
ENSMUSG00000039375	Wdr17	6571	1729.13	1887.97	1570.28	0.831728	-0.265816	0.0326797	0.659592
ENSMUSG00000031626	Sorbs2	19438	4759.17	5196.2	4322.15	0.83179	-0.265708	0.0325769	0.659592
ENSMUSG00000047139	Cd24a	1813	10027.9	9123.48	10932.3	1.19826	0.260942	0.032655	0.659592
ENSMUSG00000060601	Nr1h2	3366	2284.89	2066.09	2503.68	1.21179	0.277146	0.0327192	0.659592
ENSMUSG00000018585	Atox1	541	5871.52	5217.4	6525.64	1.25075	0.322789	0.032702	0.659592
ENSMUSG00000055022	Cntn1	9433	651.798	744.009	559.587	0.752124	-0.410958	0.0328034	0.660002
ENSMUSG00000028134	Ptbp2	3364	2549.48	2789.83	2309.13	0.827694	-0.272831	0.0328129	0.660002
ENSMUSG00000001281	Itgb7	2743	346.091	290.842	401.34	1.37993	0.464593	0.0330955	0.664942
ENSMUSG00000037710	Cisd1	1084	2686.67	2329.17	3044.17	1.30698	0.386237	0.0332549	0.667398
ENSMUSG00000020070	Rufy2	8108	2942.9	3212.48	2673.31	0.832165	-0.265058	0.0335053	0.671675
ENSMUSG00000047844	Bex4	837	118.838	143.572	94.1037	0.655447	-0.609449	0.0337359	0.673765
ENSMUSG00000033533	Acsm1	2181	180.308	215.014	145.602	0.677177	-0.562396	0.034083	0.673765
ENSMUSG00000078193	Gm2000	445	2449.67	2757.88	2141.46	0.776487	-0.364966	0.0340891	0.673765
ENSMUSG00000028246	6230409E13Rik	8362	2563.46	2863.39	2263.53	0.790505	-0.339153	0.0341084	0.673765
ENSMUSG00000025766	D3Ertd751e	4471	839.86	936.289	743.431	0.794019	-0.332755	0.0340492	0.673765
ENSMUSG00000024287	Thoc1	3855	1036.92	1151.09	922.741	0.801623	-0.319003	0.0341515	0.673765
ENSMUSG00000028282	Casp8ap2	6826	999.035	1105	893.066	0.808201	-0.307214	0.0340547	0.673765
ENSMUSG00000035258	Abi3bp	4735	1361.58	1503.11	1220.04	0.81168	-0.301016	0.0337699	0.673765
ENSMUSG00000029167	Ppargc1a	6641	2215.79	2425.26	2006.32	0.827263	-0.273583	0.0338169	0.673765
ENSMUSG00000035246	Pcyt1b	5357	2481.23	2707.13	2255.33	0.833109	-0.263423	0.0341149	0.673765
ENSMUSG00000029227	Fip1l1	10442	3619.98	3946.81	3293.14	0.83438	-0.261224	0.0339662	0.673765
ENSMUSG00000003623	Crot	5456	2593.67	2347.01	2840.32	1.21018	0.275226	0.0340054	0.673765
ENSMUSG00000023043	Krt18	1400	11266.6	9863.83	12669.4	1.28443	0.361127	0.0340656	0.673765
ENSMUSG00000028848	Gpn2	1482	427.974	360.97	494.979	1.37125	0.455487	0.0343215	0.673765
ENSMUSG00000086316	2210013O21Rik	1224	468.038	393.937	542.139	1.37621	0.460699	0.0342141	0.673765
ENSMUSG00000010406	Mrpl52	412	1023.91	759.776	1288.05	1.6953	0.761539	0.0342785	0.673765
ENSMUSG00000075211	Olfr1006	995	99.5253	72.8502	126.2	1.73233	0.792711	0.0342845	0.673765
ENSMUSG00000066257	Olfr206	1005	71.0323	50.1248	91.9398	1.83422	0.875166	0.0342455	0.673765
ENSMUSG00000069515	Lyz1	1264	36.2633	23.3678	49.1587	2.10369	1.07292	0.033865	0.673765
ENSMUSG00000079065	BC005561	5181	481.746	548.264	415.227	0.757349	-0.400969	0.0346365	0.674078
ENSMUSG00000047793	Sned1	9491	789.906	892.187	687.625	0.770719	-0.375723	0.0345345	0.674078
ENSMUSG00000058589	Anks1b	2927	564.365	633.774	494.956	0.780967	-0.356667	0.0347872	0.674078
ENSMUSG00000037791	Phf12	4909	2241.07	2456.74	2025.39	0.82442	-0.278549	0.0347461	0.674078
ENSMUSG00000005609	Ctr9	6544	3375.04	3680.56	3069.52	0.83398	-0.261915	0.0346836	0.674078
ENSMUSG00000017831	Rab5a	2357	3142.63	3421.06	2864.2	0.837226	-0.256312	0.0346501	0.674078
ENSMUSG00000002190	Clgn	4025	17910.6	19326.4	16494.8	0.853487	-0.228559	0.0347869	0.674078
ENSMUSG00000027613	Eif6	2702	1426.74	1263.42	1590.05	1.25853	0.331735	0.0345569	0.674078
ENSMUSG00000062963	Ufc1	2070	2152.86	1898.62	2407.1	1.26782	0.342345	0.034419	0.674078
ENSMUSG00000090516	Gm6202	475	203.781	164.98	242.581	1.47037	0.556175	0.0344313	0.674078
ENSMUSG00000039001	Rps21	810	1074.61	858.869	1290.36	1.50239	0.587261	0.0344868	0.674078
ENSMUSG00000028195	Cyr61	2028	764.422	573.59	955.254	1.6654	0.735865	0.0346509	0.674078
ENSMUSG00000030087	Klf15	2527	930.869	822.879	1038.86	1.26247	0.336245	0.0348451	0.674473
ENSMUSG00000041020	Mtap7d2	4121	556.131	622.844	489.419	0.78578	-0.347803	0.0349533	0.675383
ENSMUSG00000001323	Srr	4560	1031.32	1141.95	920.696	0.806249	-0.310702	0.0349673	0.675383
ENSMUSG00000072407	Gm6419	432	147.144	179.357	114.931	0.640793	-0.642071	0.035209	0.676057
ENSMUSG00000021573	Tppp	5118	1589.92	1749.09	1430.76	0.818	-0.289828	0.035183	0.676057
ENSMUSG00000031093	Dock11	9240	1787.85	1955.95	1619.76	0.828119	-0.27209	0.0352277	0.676057
ENSMUSG00000020547	Bzw2	1860	2124.65	2319.23	1930.08	0.832209	-0.264982	0.0352013	0.676057
ENSMUSG00000047907	Tshz2	7781	21579.5	23333.2	19825.8	0.849681	-0.235006	0.0351828	0.676057
ENSMUSG00000044345	Marveld1	3058	1136.84	1009.91	1263.77	1.25137	0.323511	0.0351932	0.676057
ENSMUSG00000034634	Ly6d	691	259.351	302.865	215.838	0.712654	-0.488727	0.0352684	0.676116
ENSMUSG00000028108	Ecm1	2521	868.235	967.879	768.592	0.7941	-0.332608	0.0353474	0.676187
ENSMUSG00000036197	Gxylt1	6704	1419.45	1556.46	1282.43	0.82394	-0.279389	0.0353244	0.676187
ENSMUSG00000075070	4932412D23Rik	5091	243.641	280.407	206.874	0.737761	-0.438775	0.0354542	0.676792
ENSMUSG00000041769	Ppp2r2d	5903	1576.2	1729.77	1422.62	0.822434	-0.282027	0.035429	0.676792
ENSMUSG00000008136	Fhl2	1563	244.764	203.249	286.279	1.40851	0.494174	0.0355072	0.677084
ENSMUSG00000088293	U6	107	118.811	146.664	90.9578	0.620178	-0.689246	0.0356124	0.678371
ENSMUSG00000020256	Aldh1l2	7503	947.91	766.994	1128.83	1.47175	0.557536	0.0356923	0.67865
ENSMUSG00000076562	Igkv4-50	352	12.4612	2.95832	21.9641	7.4245	2.89229	0.0357064	0.67865
ENSMUSG00000094872	AC122260.2	353	6.568	1.25841	11.8776	9.43859	3.23857	0.0357403	0.67865
ENSMUSG00000083679	Gm12892	1146	3460.57	3126.47	3794.66	1.21372	0.279439	0.0358775	0.680537
ENSMUSG00000084071	Gm13378	336	25.4444	36.7767	14.1121	0.383723	-1.38186	0.0360035	0.682208
ENSMUSG00000029209	Gnpda2	6858	883.807	978.003	789.612	0.807371	-0.308696	0.0360965	0.683249
ENSMUSG00000040181	Fmo1	4302	3341.43	3637.05	3045.81	0.83744	-0.255943	0.0362078	0.684636
ENSMUSG00000027999	Pla2g12a	1654	991.828	866.153	1117.5	1.29019	0.367584	0.0362512	0.684736
ENSMUSG00000018899	Irf1	3976	604.028	531.018	677.038	1.27498	0.350475	0.0365472	0.688935
ENSMUSG00000079179	1700012B15Rik	6144	657.417	539.73	775.103	1.43609	0.522149	0.0365501	0.688935
ENSMUSG00000037196	Pacrg	1572	874.027	964.476	783.579	0.81244	-0.299667	0.0366758	0.689094
ENSMUSG00000082536	Gm13456	1365	28620.8	26286	30955.5	1.17764	0.235902	0.0367739	0.689094
ENSMUSG00000015804	Med28	5010	2000.06	1785.51	2214.61	1.24032	0.310711	0.0367745	0.689094
ENSMUSG00000029394	Cdk2ap1	1945	603.212	516.861	689.563	1.33414	0.415906	0.0367786	0.689094
ENSMUSG00000029641	Rasl11a	1126	368.06	278.466	457.655	1.64349	0.71676	0.0366518	0.689094
ENSMUSG00000047730	Fcgbp	10497	1835.63	564.661	3106.6	5.50171	2.45988	0.0367885	0.689094
ENSMUSG00000076940	Iglv2	348	20.648	9.34309	31.9529	3.41995	1.77397	0.0368284	0.689124
ENSMUSG00000090258	Churc1	5693	658.11	527.435	788.784	1.49551	0.580638	0.0369672	0.691002
ENSMUSG00000078998	Bpifa6	1572	221.581	21.083	422.078	20.0198	4.32336	0.0371003	0.692771
ENSMUSG00000032359	Ctsh	3452	1268.56	1128.86	1408.26	1.24751	0.319049	0.0371427	0.692842
ENSMUSG00000048226	Olfr1212	936	219.036	256.304	181.768	0.70919	-0.495757	0.0372709	0.693113
ENSMUSG00000079084	Ccdc82	1847	484.775	551.454	418.097	0.758171	-0.399405	0.0372414	0.693113
ENSMUSG00000005397	Nid1	6046	1794.79	1973.32	1616.26	0.819059	-0.287962	0.0372729	0.693113
ENSMUSG00000075190	Olfr1054	939	34.6705	47.4104	21.9305	0.462568	-1.11226	0.0374505	0.694176
ENSMUSG00000025001	Hells	7205	343.545	392.599	294.49	0.750103	-0.414839	0.0373707	0.694176
ENSMUSG00000095276	AC149868.1	1877	79314.5	90236.5	68392.6	0.757927	-0.399869	0.0375054	0.694176
ENSMUSG00000021877	Arf4	2813	6925.74	6289.1	7562.37	1.20246	0.265985	0.037523	0.694176
ENSMUSG00000021040	1810035L17Rik	3104	997.44	800.39	1194.49	1.49238	0.577619	0.0374323	0.694176
ENSMUSG00000027326	Casc5	8542	199.328	232.399	166.257	0.715394	-0.483191	0.0376187	0.694518
ENSMUSG00000067541	A630073D07Rik	484	581.862	155.145	1008.58	6.50087	2.70063	0.0375816	0.694518
ENSMUSG00000021243	Fcf1	1117	341.566	287.668	395.464	1.37473	0.459145	0.0376745	0.694833
ENSMUSG00000090399	Nav1	1645	49.7711	64.5007	35.0414	0.543271	-0.880257	0.0377273	0.695094
ENSMUSG00000061911	Myt1l	7523	5711.12	6209.04	5213.19	0.839614	-0.252202	0.0377942	0.695614
ENSMUSG00000020052	Ascl1	2481	402.426	456.613	348.24	0.76266	-0.390887	0.0379053	0.696475
ENSMUSG00000023143	Nagpa	2370	391.844	338.072	445.615	1.31811	0.398468	0.0379184	0.696475
ENSMUSG00000003778	Brd8	10633	2359.19	2582.35	2136.02	0.827162	-0.273759	0.0380451	0.698089
ENSMUSG00000018102	Hist1h2bc	736	2442.02	2167.79	2716.25	1.25301	0.325393	0.0381226	0.698798
ENSMUSG00000028252	Ccnc	5115	2011.14	2193.92	1828.35	0.833372	-0.262968	0.0382042	0.698869
ENSMUSG00000096215	AC163723.1	447	296.178	216.86	375.496	1.73151	0.79203	0.0381656	0.698869
ENSMUSG00000046329	Slc25a23	5294	3185.74	3481.3	2890.18	0.8302	-0.268469	0.0383846	0.700743
ENSMUSG00000082286	Pisd-ps1	1757	1534.55	1282.29	1786.81	1.39345	0.478663	0.0383542	0.700743
ENSMUSG00000026790	Odf2	9919	5266.7	5726.91	4806.49	0.839281	-0.252774	0.0386064	0.701941
ENSMUSG00000027303	Ptpra	3335	4741.37	5149.74	4332.99	0.8414	-0.249136	0.0385135	0.701941
ENSMUSG00000047675	Rps8	1726	1730.77	1523.28	1938.25	1.27242	0.347579	0.0385475	0.701941
ENSMUSG00000044287	Nrn1l	617	2403.94	1974.95	2832.93	1.43443	0.520478	0.0386008	0.701941
ENSMUSG00000040188	Scamp2	2341	1979.24	1783.48	2175	1.21953	0.286322	0.038776	0.704056
ENSMUSG00000020839	Tmigd1	1495	107.587	64.2634	150.91	2.3483	1.23162	0.038801	0.704056
ENSMUSG00000028393	Alad	1871	2018.18	1799.49	2236.87	1.24306	0.313891	0.0388587	0.704392
ENSMUSG00000059734	Ndufs8	963	1986.17	1789.89	2182.44	1.21931	0.286067	0.0389216	0.704823
ENSMUSG00000020263	Appl2	5949	1423.55	1280.31	1566.8	1.22377	0.291331	0.0391572	0.707663
ENSMUSG00000018932	Map2k3	3314	1284.68	1141.51	1427.84	1.25083	0.322885	0.0391191	0.707663
ENSMUSG00000014602	Kif1a	8311	17164.5	18717.2	15611.7	0.834082	-0.261738	0.0392968	0.709472
ENSMUSG00000046364	Rpl27a	2774	814.536	714.864	914.208	1.27886	0.354854	0.0393496	0.709714
ENSMUSG00000023147	Wrb	4261	1381.03	1230.57	1531.48	1.24452	0.315594	0.0394094	0.71008
ENSMUSG00000028218	Fam92a	4683	726.264	803.641	648.887	0.807433	-0.308585	0.0394878	0.71078
ENSMUSG00000026683	Nuf2	2481	189.652	220.03	159.273	0.723871	-0.466195	0.0397963	0.712031
ENSMUSG00000078670	Fam174b	2678	1928.52	1728.81	2128.23	1.23104	0.299874	0.0397332	0.712031
ENSMUSG00000008475	Arpc5	2276	3280.85	2904.74	3656.96	1.25896	0.332232	0.039801	0.712031
ENSMUSG00000028555	Ttc39a	4904	1033.39	912.777	1154	1.26427	0.338307	0.0398344	0.712031
ENSMUSG00000037740	Mrps26	4358	889.781	775.203	1004.36	1.29561	0.37363	0.039741	0.712031
ENSMUSG00000033717	Adra2a	3801	495.654	428.243	563.065	1.31483	0.394872	0.0397614	0.712031
ENSMUSG00000055809	6030429G01Rik	2224	389.842	335.461	444.222	1.32421	0.405135	0.0397998	0.712031
ENSMUSG00000086158	Gm5918	709	1211.17	1334.74	1087.6	0.814843	-0.295405	0.0399731	0.712574
ENSMUSG00000004931	Apba3	2106	584.426	507.772	661.079	1.30192	0.380642	0.0399837	0.712574
ENSMUSG00000025981	Coq10b	1732	613.496	527.719	699.273	1.32509	0.406085	0.0399404	0.712574
ENSMUSG00000038784	Cnot4	7185	1055.75	1173.5	938.004	0.799322	-0.323151	0.040027	0.712639
ENSMUSG00000066269	Olfr575	957	28.8498	39.7319	17.9677	0.452224	-1.14489	0.040305	0.71282
ENSMUSG00000050587	Lrrc4c	4626	299.948	345.471	254.425	0.736457	-0.441326	0.0402216	0.71282
ENSMUSG00000030428	Ttyh1	6345	1141.86	1262.1	1021.63	0.809475	-0.304941	0.0403013	0.71282
ENSMUSG00000078684	5830417I10Rik	10481	1741	1912.67	1569.33	0.820491	-0.28544	0.0403543	0.71282
ENSMUSG00000020694	Tlk2	8070	1999.47	2178.06	1820.89	0.836014	-0.258401	0.0402538	0.71282
ENSMUSG00000025484	Bet1l	1552	935.435	822.166	1048.7	1.27554	0.351105	0.0403307	0.71282
ENSMUSG00000068220	Lgals1	800	1793.08	1563.52	2022.64	1.29365	0.371444	0.040343	0.71282
ENSMUSG00000030281	Il17rc	2671	609.303	526.069	692.537	1.31644	0.396639	0.0403413	0.71282
ENSMUSG00000096703	Olfr1286	918	42.4345	55.7622	29.1068	0.52198	-0.937934	0.0408549	0.713923
ENSMUSG00000070382	Olfr391-ps	1120	233.287	269.165	197.409	0.733413	-0.447302	0.0405353	0.713923
ENSMUSG00000024943	Smc5	5730	1054.88	1189.71	920.045	0.773335	-0.370834	0.0405903	0.713923
ENSMUSG00000031627	Irf2	2484	1823.42	2037.37	1609.47	0.789973	-0.340124	0.0410515	0.713923
ENSMUSG00000032470	Mras	4470	1004.97	1116.27	893.67	0.800583	-0.320876	0.0408814	0.713923
ENSMUSG00000005575	Ube2m	2287	2668.39	2943.36	2393.42	0.813158	-0.298392	0.0409342	0.713923
ENSMUSG00000001313	Rnd2	1990	1170.78	1285.64	1055.93	0.821325	-0.283975	0.0411976	0.713923
ENSMUSG00000004558	Ndrg2	2157	1657.85	1816.77	1498.94	0.825059	-0.277431	0.0412583	0.713923
ENSMUSG00000079225	Gm9531	441	1497.26	1639.05	1355.48	0.826987	-0.274063	0.040616	0.713923
ENSMUSG00000025207	Sema4g	4872	1548.72	1693.42	1404.02	0.829105	-0.270373	0.0409619	0.713923
ENSMUSG00000027363	Usp8	4193	3466.3	3785.14	3147.46	0.831529	-0.266162	0.0411789	0.713923
ENSMUSG00000001289	Pfdn5	1394	3472.81	3778.25	3167.38	0.838321	-0.254426	0.0405652	0.713923
ENSMUSG00000014867	Surf4	3281	7820.01	7135.79	8504.22	1.19177	0.253106	0.0412901	0.713923
ENSMUSG00000030298	Sec13	1663	3004.2	2657.59	3350.81	1.26085	0.334393	0.040812	0.713923
ENSMUSG00000057411	Fam173a	800	890.79	773.528	1008.05	1.30319	0.382046	0.0410653	0.713923
ENSMUSG00000042793	Lgr6	3804	504.598	436.981	572.215	1.30947	0.388987	0.0409579	0.713923
ENSMUSG00000030042	Pole4	2509	760.021	657.595	862.446	1.31152	0.391236	0.0410219	0.713923
ENSMUSG00000073838	Tufm	1776	323.473	275.137	371.808	1.35136	0.434412	0.0409043	0.713923
ENSMUSG00000028563	Tm2d1	1124	446.735	372.644	520.825	1.39765	0.483002	0.0412456	0.713923
ENSMUSG00000049907	Rasl11b	1799	260.667	216.905	304.429	1.40351	0.48904	0.0412563	0.713923
ENSMUSG00000003604	Aven	5001	237.721	196.356	279.086	1.42132	0.507233	0.041281	0.713923
ENSMUSG00000008682	Rpl10	2053	330.984	273.276	388.693	1.42235	0.508274	0.0404705	0.713923
ENSMUSG00000070604	Vsig10l	3730	166.772	197.854	135.69	0.685808	-0.544123	0.0414093	0.713923
ENSMUSG00000001418	0610031J06Rik	5862	1946.54	1753.49	2139.59	1.22019	0.287106	0.0413437	0.713923
ENSMUSG00000029484	Anxa3	1597	552.274	481.753	622.794	1.29277	0.370463	0.0413902	0.713923
ENSMUSG00000091269	Gm6682	297	1367.29	1616.19	1118.39	0.691996	-0.531164	0.0415666	0.71458
ENSMUSG00000057335	Cep170	6930	2999.76	3333.91	2665.6	0.799542	-0.322754	0.0415483	0.71458
ENSMUSG00000030742	Lat	1239	47.1107	31.9458	62.2756	1.94941	0.963041	0.041535	0.71458
ENSMUSG00000073938	Olfr632	954	68.6173	87.439	49.7956	0.56949	-0.812258	0.0416304	0.714993
ENSMUSG00000028656	Cap1	3494	8154.24	8816.12	7492.37	0.849849	-0.234722	0.0421144	0.722133
ENSMUSG00000080776	Gm12174	813	3642.51	3066.93	4218.09	1.37535	0.459797	0.0421265	0.722133
ENSMUSG00000025326	Ube3a	5097	2749.68	2996.57	2502.79	0.835216	-0.259779	0.0422552	0.72294
ENSMUSG00000044308	Ubr3	9719	7986.24	8627.94	7344.53	0.85125	-0.232346	0.0422941	0.72294
ENSMUSG00000006344	Ggt5	4137	188.149	146.812	229.486	1.56313	0.644439	0.0422494	0.72294
ENSMUSG00000072945	Ripply1	811	102.386	44.9237	159.849	3.55823	1.83116	0.0424194	0.724392
ENSMUSG00000020922	Lsm12	2388	1592.2	1734.15	1450.25	0.836289	-0.257927	0.042658	0.726709
ENSMUSG00000025651	Uqcrc1	1655	6942.41	6338.12	7546.69	1.19068	0.25179	0.0427571	0.726709
ENSMUSG00000040289	Hey1	2203	4030.1	3651.02	4409.17	1.20766	0.272209	0.0427308	0.726709
ENSMUSG00000075268	Gm10819	561	589.044	505.67	672.418	1.32976	0.411162	0.0427275	0.726709
ENSMUSG00000078713	Tomm5	868	405.739	327.686	483.793	1.47639	0.562075	0.0427316	0.726709
ENSMUSG00000024925	Rnaseh2c	1455	438.753	368.522	508.984	1.38115	0.46587	0.0428349	0.727343
ENSMUSG00000071567	A830039N20Rik	1353	914.714	1007.12	822.309	0.816496	-0.292482	0.0430242	0.728172
ENSMUSG00000057110	Cep110	10334	1531.82	1684.65	1379	0.81857	-0.288822	0.0431007	0.728172
ENSMUSG00000024769	Cdc42bpg	6099	1867	1691.96	2042.03	1.2069	0.271309	0.0431208	0.728172
ENSMUSG00000016024	Lbp	4831	1643.87	1451.17	1836.57	1.26558	0.339802	0.0431086	0.728172
ENSMUSG00000025921	Rdh10	4160	782.543	688.743	876.343	1.27238	0.34753	0.0431521	0.728172
ENSMUSG00000078853	Igtp	2022	271.857	231.924	311.789	1.34436	0.426917	0.0431671	0.728172
ENSMUSG00000048962	Rassf10	1239	256.419	208.34	304.497	1.46154	0.547489	0.0430888	0.728172
ENSMUSG00000072594	Gm16439	564	193.249	226.756	159.742	0.704467	-0.505395	0.0432401	0.72872
ENSMUSG00000056316	Gm9996	913	97.9485	119.504	76.3932	0.639253	-0.645541	0.0435178	0.729157
ENSMUSG00000027959	Sass6	4241	317.504	362.421	272.588	0.752131	-0.410944	0.043495	0.729157
ENSMUSG00000030519	Apba2	3746	2314.27	2513.43	2115.11	0.841523	-0.248925	0.0435905	0.729157
ENSMUSG00000016559	H3f3b	2976	27338	29329.7	25346.2	0.864183	-0.210592	0.043489	0.729157
ENSMUSG00000070473	Cldn3	1263	4852.39	4405.51	5299.28	1.20288	0.266489	0.043556	0.729157
ENSMUSG00000036442	Thap11	1848	1438.71	1284.92	1592.5	1.23937	0.309609	0.0435527	0.729157
ENSMUSG00000019737	AI428936	2946	610.77	530.242	691.297	1.30374	0.382655	0.0434096	0.729157
ENSMUSG00000091845	Gm4604	390	1002.57	764.257	1240.87	1.62363	0.699226	0.0433767	0.729157
ENSMUSG00000061897	Gm14292	456	378.024	428.855	327.192	0.762943	-0.390353	0.0436413	0.729283
ENSMUSG00000024789	Jak2	5030	2569.26	2800.06	2338.45	0.835146	-0.2599	0.0437496	0.729283
ENSMUSG00000022504	Ciita	5254	205.862	163.024	248.699	1.52553	0.609312	0.0437537	0.729283
ENSMUSG00000073555	Gm4951	2645	48.5306	34.1523	62.9088	1.84201	0.881278	0.0437602	0.729283
ENSMUSG00000028261	Ndufaf4	3902	1543.88	1686.75	1401.01	0.830594	-0.267785	0.0438762	0.730287
ENSMUSG00000018167	Stard3	3557	862.935	767.032	958.837	1.25006	0.321999	0.0439017	0.730287
ENSMUSG00000025197	Cyp2c44	1964	41.9461	54.8901	29.0021	0.528367	-0.920387	0.0441127	0.730444
ENSMUSG00000038943	Prc1	8225	700.93	778.028	623.832	0.801813	-0.318663	0.0440072	0.730444
ENSMUSG00000032373	Car12	4539	1194.35	1313.75	1074.95	0.818232	-0.289419	0.0439566	0.730444
ENSMUSG00000073131	Vma21	7303	2826.78	3065.73	2587.84	0.844119	-0.244483	0.0441955	0.730444
ENSMUSG00000028382	Rod1	7480	11040.8	11890	10191.7	0.857162	-0.22236	0.0441126	0.730444
ENSMUSG00000027456	Sdcbp2	1399	276.622	233.275	319.968	1.37163	0.455897	0.0441711	0.730444
ENSMUSG00000095204	AC074329.5	348	11.4548	3.50185	19.4077	5.54214	2.47044	0.0441908	0.730444
ENSMUSG00000021737	Psmd6	2326	2107.19	1893.11	2321.26	1.22617	0.294154	0.0442469	0.730623
ENSMUSG00000026843	Fubp3	4362	1493.18	1626.4	1359.96	0.836175	-0.258123	0.0443013	0.73085
ENSMUSG00000074825	Itpripl1	3738	474.661	410.402	538.919	1.31315	0.393029	0.0443536	0.731042
ENSMUSG00000089791	Gm3555	1395	311.949	360.829	263.07	0.72907	-0.45587	0.0444134	0.731183
ENSMUSG00000056476	Med12l	10408	3933.81	4274.18	3593.44	0.840733	-0.250281	0.0444435	0.731183
ENSMUSG00000024393	Prrc2a	7633	20850.3	22477.8	19222.8	0.855191	-0.225681	0.0445699	0.732481
ENSMUSG00000031570	Ppapdc1b	2546	1161.1	1035.71	1286.49	1.24213	0.312818	0.0446038	0.732481
ENSMUSG00000020409	Slu7	4050	2476.88	2699.83	2253.92	0.834836	-0.260435	0.0447036	0.732781
ENSMUSG00000024991	Eif3a	5176	8334.62	8982.84	7686.4	0.855676	-0.224863	0.0446852	0.732781
ENSMUSG00000073485	Gm16067	3044	544.735	609.503	479.967	0.787473	-0.344697	0.0449664	0.733853
ENSMUSG00000068394	Cep152	5768	852.628	943.81	761.446	0.806779	-0.309755	0.0448649	0.733853
ENSMUSG00000085438	1700020I14Rik	8306	12065.4	13016	11114.7	0.853925	-0.227819	0.0448133	0.733853
ENSMUSG00000002308	Cd320	2592	336.25	281.196	391.303	1.39157	0.476711	0.0449731	0.733853
ENSMUSG00000050212	Fam176b	1942	288.811	234.317	343.305	1.46513	0.551029	0.044949	0.733853
ENSMUSG00000006649	Nphs1	5280	937.562	1039.4	835.723	0.804042	-0.314657	0.0451122	0.734071
ENSMUSG00000023852	Chd1	8721	1598.33	1753.52	1443.14	0.822998	-0.28104	0.0452446	0.734071
ENSMUSG00000031709	Tbc1d9	5887	4934.01	5353.11	4514.91	0.843419	-0.245679	0.0452205	0.734071
ENSMUSG00000031592	Pcm1	8380	5293.42	5717.82	4869.01	0.851551	-0.231836	0.0451336	0.734071
ENSMUSG00000043252	Tmem64	4670	8682.38	7965.29	9399.47	1.18005	0.238852	0.0452722	0.734071
ENSMUSG00000024349	Tmem173	2302	412.033	358.024	466.041	1.3017	0.3804	0.0450841	0.734071
ENSMUSG00000029651	Mtus2	9905	126.457	98.6299	154.283	1.56427	0.645485	0.0451873	0.734071
ENSMUSG00000040586	Ofd1	4453	880.376	971.254	789.498	0.812865	-0.298912	0.0453862	0.735256
ENSMUSG00000050900	Gm7327	652	386.01	443.983	328.038	0.738852	-0.436643	0.0456311	0.736731
ENSMUSG00000076435	Acsf2	3432	740.034	818.52	661.549	0.808225	-0.30717	0.045589	0.736731
ENSMUSG00000033111	3830406C13Rik	2477	977.925	1079.45	876.403	0.8119	-0.300626	0.0456411	0.736731
ENSMUSG00000036202	Rif1	10527	1931.2	2112.81	1749.58	0.828084	-0.272152	0.0455534	0.736731
ENSMUSG00000026579	F5	7430	216.851	321.25	112.452	0.350045	-1.51439	0.045709	0.737165
ENSMUSG00000093384	Gm20689	279	41.3265	59.4358	23.2172	0.390628	-1.35613	0.0461258	0.738937
ENSMUSG00000055202	Zfp811	1656	49.7003	63.8868	35.5138	0.555885	-0.847141	0.0464353	0.738937
ENSMUSG00000041147	Brca2	10724	202.989	234.791	171.187	0.729104	-0.455804	0.0463912	0.738937
ENSMUSG00000052508	Olfr536	3850	6348.66	7335.9	5361.43	0.730848	-0.452358	0.0460796	0.738937
ENSMUSG00000030929	Eri2	7170	259.827	298.695	220.96	0.739749	-0.434892	0.0463688	0.738937
ENSMUSG00000030771	Micalcl	3497	569.054	640.25	497.857	0.777598	-0.362903	0.0463925	0.738937
ENSMUSG00000031585	Gtf2e2	1802	1403.24	1532.5	1273.98	0.831308	-0.266545	0.0462239	0.738937
ENSMUSG00000055720	Ubl7	1364	2518.26	2736.05	2300.48	0.840803	-0.250161	0.0461643	0.738937
ENSMUSG00000061751	Kalrn	18660	3322.01	3604.41	3039.61	0.843304	-0.245875	0.0464069	0.738937
ENSMUSG00000000399	Ndufa9	1322	2852.99	2586.1	3119.89	1.20641	0.270716	0.0460931	0.738937
ENSMUSG00000020388	Pdlim4	2560	640.348	555.325	725.37	1.30621	0.385383	0.046422	0.738937
ENSMUSG00000048807	Slc35e4	3063	566.718	483.666	649.769	1.34343	0.425917	0.0463451	0.738937
ENSMUSG00000031734	Irx3	2776	312.837	264.15	361.524	1.36863	0.452735	0.0459478	0.738937
ENSMUSG00000036459	Wtip	2233	324.032	268.261	379.803	1.4158	0.501615	0.0463034	0.738937
ENSMUSG00000027313	Chac1	1637	194.839	141.924	247.754	1.74567	0.803783	0.046067	0.738937
ENSMUSG00000060019	Gm10073	496	3735.15	2809.94	4660.35	1.65853	0.729901	0.0464839	0.739057
ENSMUSG00000081516	Gm12470	1049	58.9906	75.676	42.3052	0.559031	-0.839001	0.0466547	0.739118
ENSMUSG00000017291	Taok1	12421	5962.52	6437.17	5487.87	0.852529	-0.23018	0.046642	0.739118
ENSMUSG00000021484	Lman2	4315	5553.42	5116.51	5990.33	1.17079	0.227476	0.0467055	0.739118
ENSMUSG00000001424	Snd1	7551	3057.78	2766.17	3349.39	1.21084	0.276007	0.046754	0.739118
ENSMUSG00000042289	Hsd3b7	6154	504.429	437.728	571.13	1.30476	0.383784	0.046721	0.739118
ENSMUSG00000029869	Ephb6	3773	591.97	513.233	670.707	1.30683	0.386067	0.0467754	0.739118
ENSMUSG00000071451	Psmg4	554	280.027	213.611	346.443	1.62184	0.697629	0.0465922	0.739118
ENSMUSG00000067219	Nipal1	4205	1062.89	1165.1	960.691	0.824558	-0.278306	0.0468888	0.73961
ENSMUSG00000083732	Gm14197	1049	154.954	113.726	196.183	1.72505	0.786639	0.0468855	0.73961
ENSMUSG00000033508	Asprv1	1529	41.6326	54.727	28.5381	0.521464	-0.939361	0.0473637	0.741033
ENSMUSG00000031725	Ces1f	3285	1384.73	1524.75	1244.71	0.81634	-0.292757	0.0472873	0.741033
ENSMUSG00000031202	Rab39b	3401	1561.74	1707.05	1416.43	0.829754	-0.269244	0.047396	0.741033
ENSMUSG00000035248	Zcchc6	5551	2344.93	2559.96	2129.9	0.832002	-0.265341	0.0473326	0.741033
ENSMUSG00000026657	Frmd4a	23350	1678.51	1831.2	1525.81	0.833229	-0.263214	0.0472878	0.741033
ENSMUSG00000034252	Senp6	7016	4138.55	4474.18	3802.91	0.849969	-0.234518	0.0474736	0.741033
ENSMUSG00000045503	Sys1	4958	1631.61	1451.97	1811.26	1.24745	0.318977	0.0474493	0.741033
ENSMUSG00000031838	Ifi30	980	670.276	593.569	746.983	1.25846	0.331659	0.0471982	0.741033
ENSMUSG00000023909	Paqr4	2507	722.495	638.589	806.401	1.26279	0.336611	0.0472028	0.741033
ENSMUSG00000045948	Mrps12	1040	808.988	714.24	903.737	1.26531	0.339495	0.047129	0.741033
ENSMUSG00000025494	Sigirr	1990	485.37	416.307	554.432	1.33179	0.413362	0.0471231	0.741033
ENSMUSG00000075010	AW112010	774	73.6353	55.6539	91.6167	1.64619	0.719127	0.0471594	0.741033
ENSMUSG00000060480	Olfr171	945	154.414	186.591	122.236	0.655105	-0.610203	0.0476366	0.741658
ENSMUSG00000029372	Ppbp	1080	365.363	418.144	312.583	0.747548	-0.419761	0.0477611	0.741658
ENSMUSG00000025427	Rnf165	7297	381.54	429.348	333.732	0.777301	-0.363455	0.047748	0.741658
ENSMUSG00000042165	Gm9774	1064	1188.95	1062.61	1315.28	1.23778	0.307751	0.0476941	0.741658
ENSMUSG00000054065	Pkp3	3616	550.236	481.992	618.481	1.28318	0.359721	0.0477081	0.741658
ENSMUSG00000094546	AC073565.5	351	19.483	9.94932	29.0166	2.91644	1.54421	0.0477361	0.741658
ENSMUSG00000042439	Zfp532	5778	783.324	868.394	698.254	0.804075	-0.314598	0.0478885	0.742369
ENSMUSG00000008575	Nfib	14957	9302.59	9982.92	8622.26	0.863701	-0.211396	0.0479307	0.742369
ENSMUSG00000038259	Gdf5	2320	129.073	98.0837	160.062	1.63189	0.706544	0.0479125	0.742369
ENSMUSG00000041161	Otud3	1668	2160.75	2365.08	1956.42	0.827209	-0.273677	0.0480374	0.743381
ENSMUSG00000024743	Syt7	6966	8891.7	9639.12	8144.28	0.844919	-0.243115	0.0481261	0.744114
ENSMUSG00000018372	Ccdc45	4199	758.016	845.418	670.615	0.793235	-0.33418	0.0483773	0.746072
ENSMUSG00000002477	Snrpd1	837	1133.47	1244.3	1022.63	0.821852	-0.28305	0.0483006	0.746072
ENSMUSG00000042105	Inpp5f	8323	3021.42	3277.12	2765.73	0.843951	-0.244769	0.0483412	0.746072
ENSMUSG00000093651	Gm5873	1066	226.045	263.502	188.589	0.715702	-0.48257	0.0486018	0.747602
ENSMUSG00000039765	Cc2d2a	6776	2057.12	2244.34	1869.9	0.833163	-0.263329	0.048594	0.747602
ENSMUSG00000064293	Cntn4	8486	14615.3	15735.6	13495.1	0.857621	-0.221588	0.0486468	0.747602
ENSMUSG00000023004	Tuba1b	1875	3528.17	3229.86	3826.47	1.18472	0.244542	0.0486193	0.747602
ENSMUSG00000039041	Adrm1	4457	574.876	500.466	649.286	1.29736	0.375582	0.0486843	0.747602
ENSMUSG00000078440	Dohh	3202	956.259	851.457	1061.06	1.24617	0.317503	0.0487435	0.747871
ENSMUSG00000094520	Olfr635	966	35.4897	46.9189	24.0606	0.512813	-0.963496	0.0490725	0.750998
ENSMUSG00000033581	Igf2bp2	7131	821.021	909.922	732.119	0.804595	-0.313665	0.0490384	0.750998
ENSMUSG00000036333	Kidins220	7402	9860.63	10646	9075.25	0.852456	-0.230303	0.0490033	0.750998
ENSMUSG00000028114	Mettl14	5119	723.084	806.112	640.055	0.794002	-0.332786	0.0491251	0.751163
ENSMUSG00000033237	Arid2	10737	4995.23	5395.4	4595.06	0.851662	-0.231647	0.0492179	0.751381
ENSMUSG00000043483	Gm6863	642	4884.68	4224.54	5544.81	1.31252	0.392342	0.0492229	0.751381
ENSMUSG00000047965	Rpl9-ps7	579	1057.13	1164.8	949.456	0.815125	-0.294906	0.0495166	0.754889
ENSMUSG00000024953	Prdx5	2139	3169.56	2884.36	3454.77	1.19776	0.260341	0.0495787	0.754889
ENSMUSG00000001700	Gramd3	2605	1170.04	1054.45	1285.63	1.21924	0.285978	0.0495494	0.754889
ENSMUSG00000096465	Olfr488	945	44.251	56.5974	31.9046	0.563711	-0.826973	0.0498336	0.75594
ENSMUSG00000051980	Casr	4718	189.765	222.631	156.899	0.70475	-0.504817	0.0498933	0.75594
ENSMUSG00000073414	AU023871	2382	258.783	297.002	220.564	0.742633	-0.429278	0.0498999	0.75594
ENSMUSG00000054256	Msi1	5800	4267.42	4604.04	3930.81	0.853775	-0.228072	0.0497616	0.75594
ENSMUSG00000046814	Gchfr	645	867.019	756.266	977.771	1.29289	0.370603	0.0498961	0.75594
ENSMUSG00000030954	Gp2	1978	694.517	333.192	1055.84	3.16887	1.66397	0.0497175	0.75594
ENSMUSG00000020219	Timm13	1225	1617.13	1346.57	1887.68	1.40184	0.487324	0.0499479	0.75603
ENSMUSG00000034659	Tmem109	3798	1674.42	1504.01	1844.84	1.22661	0.294681	0.0501296	0.757825
ENSMUSG00000001663	Gstt1	1528	690.564	608.62	772.507	1.26928	0.344005	0.0501508	0.757825
ENSMUSG00000064061	Dzip3	9081	869.133	960.491	777.775	0.809769	-0.304418	0.0502121	0.758114
ENSMUSG00000032314	Etfa	1835	1848.71	1652.63	2044.78	1.23729	0.30718	0.0503345	0.759324
ENSMUSG00000032890	Rims3	7972	5004.18	4572.23	5436.13	1.18894	0.249681	0.0504714	0.759523
ENSMUSG00000032369	Plscr1	1692	725.005	645.957	804.053	1.24475	0.315851	0.0504743	0.759523
ENSMUSG00000026208	Des	3754	54.4855	34.7211	74.2499	2.13847	1.09658	0.0504675	0.759523
ENSMUSG00000073937	Olfr633	939	41.5051	53.9401	29.0701	0.538933	-0.891823	0.0509453	0.762161
ENSMUSG00000035367	Rmi1	3522	520.841	578.909	462.773	0.799388	-0.323033	0.0511904	0.762161
ENSMUSG00000015668	Pdzd11	2127	1054.54	1159	950.078	0.819738	-0.286765	0.0512007	0.762161
ENSMUSG00000020211	Sf3a2	2658	1478.32	1618.63	1338	0.826624	-0.274696	0.051052	0.762161
ENSMUSG00000021156	Zmynd11	7055	5559.41	6018.97	5099.84	0.847294	-0.239065	0.0508371	0.762161
ENSMUSG00000004347	Pde1c	12803	14198.7	15263.6	13133.8	0.860467	-0.216809	0.0507894	0.762161
ENSMUSG00000019590	Cyb561	3653	7404.29	6770.47	8038.11	1.18723	0.2476	0.0510629	0.762161
ENSMUSG00000028618	Tmem59	2056	11787.4	10738.3	12836.6	1.19541	0.257502	0.0506988	0.762161
ENSMUSG00000023272	Creld2	1364	1169	1054.48	1283.51	1.21721	0.283573	0.0510355	0.762161
ENSMUSG00000031608	Galnt7	5253	1853.08	1646.31	2059.84	1.25118	0.323295	0.0509042	0.762161
ENSMUSG00000021967	Mrp63	2321	1132.03	996.347	1267.71	1.27236	0.347508	0.0511177	0.762161
ENSMUSG00000041881	Ndufa7	1701	1959.07	1657.77	2260.37	1.3635	0.447311	0.0510105	0.762161
ENSMUSG00000062619	2310039H08Rik	773	415.843	350.564	481.122	1.37242	0.456724	0.0511156	0.762161
ENSMUSG00000020647	Ncoa1	7328	9455.15	10185.7	8724.56	0.856546	-0.223397	0.0513367	0.762923
ENSMUSG00000037487	Ubr5	9790	10326.5	11111.5	9541.55	0.858712	-0.219754	0.0513177	0.762923
ENSMUSG00000030317	Timp4	1416	194.854	162.268	227.44	1.40164	0.487112	0.0514627	0.764164
ENSMUSG00000030528	Blm	4946	254.041	291.004	217.079	0.745965	-0.422821	0.0516013	0.764428
ENSMUSG00000057637	Prdm2	7420	3985.57	4315.82	3655.32	0.846959	-0.239637	0.0517781	0.764428
ENSMUSG00000024513	Mbd2	3214	3672.45	3963.52	3381.39	0.853129	-0.229165	0.0516817	0.764428
ENSMUSG00000042129	Rassf4	6344	4893.9	5279.89	4507.9	0.853788	-0.228051	0.0517379	0.764428
ENSMUSG00000043091	Tuba1c	1977	1222.97	1099.46	1346.49	1.22469	0.292413	0.0516616	0.764428
ENSMUSG00000026304	Rab17	1992	340.252	289.098	391.406	1.35388	0.437105	0.051564	0.764428
ENSMUSG00000078689	Mup6	1000	39.472	14.8374	64.1066	4.32061	2.11123	0.051717	0.764428
ENSMUSG00000080242	Gm15487	1117	1491.72	1318.56	1664.87	1.26264	0.336446	0.0518428	0.764756
ENSMUSG00000036768	Kif15	4815	270.479	309.301	231.657	0.748971	-0.417017	0.0518856	0.76476
ENSMUSG00000039395	Mreg	2493	2328.31	2523.99	2132.62	0.844939	-0.24308	0.0521528	0.765108
ENSMUSG00000022812	Gsk3b	9831	9363.97	10076.5	8651.45	0.858577	-0.21998	0.0520379	0.765108
ENSMUSG00000020894	Vamp2	3809	7846.63	8439.36	7253.89	0.85953	-0.21838	0.0520747	0.765108
ENSMUSG00000025439	Clns1a	1515	1763.57	1594.56	1932.57	1.21197	0.277357	0.0520697	0.765108
ENSMUSG00000033170	Card10	4952	549.611	482.939	616.283	1.27611	0.351753	0.0521329	0.765108
ENSMUSG00000095577	Gm6619	602	95375.4	34279.8	156471	4.56452	2.19046	0.0521645	0.765108
ENSMUSG00000082908	Gm13736	704	303.05	253.159	352.941	1.39415	0.479383	0.0522184	0.765274
ENSMUSG00000073906	Olfr692	1126	25.9514	35.6636	16.2392	0.455345	-1.13497	0.0522774	0.765515
ENSMUSG00000050243	Gm5446	783	204.848	241.541	168.154	0.696171	-0.522486	0.0523354	0.765715
ENSMUSG00000045107	1810063B07Rik	2294	287.194	237.381	337.008	1.41969	0.505577	0.0523762	0.765715
ENSMUSG00000065408	Mir31	106	7.41803	12.3384	2.49771	0.202435	-2.30447	0.0528118	0.765856
ENSMUSG00000075383	Olfr351	933	24.6521	34.9291	14.3751	0.411552	-1.28085	0.0527569	0.765856
ENSMUSG00000073916	Olfr669	954	67.0057	82.6853	51.3261	0.62074	-0.687939	0.0527424	0.765856
ENSMUSG00000046636	Gm7729	963	216.478	251.655	181.302	0.720442	-0.473047	0.0527955	0.765856
ENSMUSG00000027886	1700013F07Rik	1452	327.183	375.367	278.998	0.743267	-0.428048	0.0525382	0.765856
ENSMUSG00000035310	Lin54	5820	659.119	735.023	583.215	0.793465	-0.333762	0.0527531	0.765856
ENSMUSG00000025586	Cpeb1	4192	1237.88	1355.14	1120.61	0.826937	-0.274151	0.0525424	0.765856
ENSMUSG00000038252	Ncapd2	4521	1706.4	1860.95	1551.85	0.833902	-0.26205	0.0527798	0.765856
ENSMUSG00000034910	Pygo1	7916	8379.73	9017.67	7741.8	0.858514	-0.220087	0.0526805	0.765856
ENSMUSG00000060969	Irx1	2373	49.4182	33.0387	65.7977	1.99154	0.993881	0.0526898	0.765856
ENSMUSG00000036904	Fzd8	3346	1508.57	1349.58	1667.57	1.23562	0.305231	0.0529241	0.766866
ENSMUSG00000028234	Rps20	4080	5113.88	4644.59	5583.17	1.20208	0.265531	0.0529993	0.767337
ENSMUSG00000038828	Tmem214	6024	2596.7	2360.94	2832.45	1.19971	0.262691	0.0530613	0.767617
ENSMUSG00000034898	Filip1	4888	138.495	165.571	111.42	0.672948	-0.571433	0.0532991	0.767699
ENSMUSG00000053550	Shisa7	6639	690.956	767.076	614.837	0.801533	-0.319166	0.053194	0.767699
ENSMUSG00000003178	Mical3	2893	847.798	938.915	756.681	0.80591	-0.311309	0.053273	0.767699
ENSMUSG00000032212	Sltm	3646	2996.55	3247.34	2745.76	0.845539	-0.242056	0.0533984	0.767699
ENSMUSG00000048874	Phf3	7561	4852.5	5256.67	4448.33	0.846226	-0.240885	0.0533234	0.767699
ENSMUSG00000040473	A330021E22Rik	5457	10180.1	10958.2	9402.03	0.857991	-0.220966	0.0534222	0.767699
ENSMUSG00000039168	Dap	1481	2847.72	2582	3113.44	1.20583	0.270023	0.0535214	0.767699
ENSMUSG00000039081	Zfp503	4213	1576.95	1416.24	1737.66	1.22695	0.295077	0.0535142	0.767699
ENSMUSG00000021876	Rnase4	1996	1119.68	1002.71	1236.66	1.23332	0.302546	0.0533452	0.767699
ENSMUSG00000006731	B4galnt1	2474	786.017	701.079	870.956	1.24231	0.313022	0.0532169	0.767699
ENSMUSG00000030745	Il21r	2607	62.8348	46.1397	79.5299	1.72368	0.78549	0.0535365	0.767699
ENSMUSG00000052565	Hist1h1d	3821	49.3783	63.2145	35.5421	0.562246	-0.830727	0.0536299	0.768216
ENSMUSG00000060938	Rpl26	1444	1135.43	910.155	1360.71	1.49503	0.580175	0.053658	0.768216
ENSMUSG00000022456	2003-09-01	4971	11338.5	12359.2	10317.9	0.834829	-0.260448	0.0539314	0.770285
ENSMUSG00000043241	Upf2	5474	2406.26	2610.54	2201.99	0.8435	-0.24554	0.0539424	0.770285
ENSMUSG00000026966	Ssna1	1276	771.365	672.29	870.441	1.29474	0.372664	0.053974	0.770285
ENSMUSG00000059070	Rpl18	4042	1605.12	1346.27	1863.97	1.38454	0.469406	0.0538541	0.770285
ENSMUSG00000025867	Cplx2	4928	7874.47	8493.49	7255.45	0.854237	-0.227292	0.0541108	0.771627
ENSMUSG00000028906	Epb4.1	8809	4679.84	5049.79	4309.88	0.853477	-0.228576	0.0542689	0.773267
ENSMUSG00000063929	Cyp4a32	1536	17.5976	25.6514	9.54382	0.372059	-1.4264	0.0543512	0.773419
ENSMUSG00000029602	Rasal1	3539	148.154	113.502	182.807	1.61061	0.687608	0.0543656	0.773419
ENSMUSG00000050366	Olfr524	1058	227.488	270.097	184.879	0.684493	-0.546892	0.0546205	0.773472
ENSMUSG00000063296	Tmem117	2781	1886.68	2043.59	1729.77	0.846438	-0.240524	0.0544432	0.773472
ENSMUSG00000037815	Ctnna1	3698	10863.2	11693.6	10032.8	0.857969	-0.221002	0.0546177	0.773472
ENSMUSG00000020570	Sypl	7535	4872.11	4450.9	5293.33	1.18927	0.25008	0.0546008	0.773472
ENSMUSG00000015488	5930434B04Rik	4693	2989.36	2711.58	3267.13	1.20488	0.268889	0.0546274	0.773472
ENSMUSG00000000216	Scnn1g	2991	361.741	314.248	409.233	1.30226	0.381021	0.0546029	0.773472
ENSMUSG00000073922	Olfr659	969	14.1616	21.2572	7.06598	0.332404	-1.58899	0.0547085	0.773798
ENSMUSG00000020695	Mrc2	6674	2285.55	2067.58	2503.51	1.21084	0.276007	0.0548225	0.773798
ENSMUSG00000025204	Ndufb8	3146	3389.3	2841.95	3936.65	1.38519	0.470087	0.0548111	0.773798
ENSMUSG00000075087	Olfr1240	1074	262.412	219.427	305.398	1.3918	0.476948	0.0547929	0.773798
ENSMUSG00000036632	Alg5	3537	1211.52	1084.18	1338.86	1.2349	0.304397	0.0548807	0.774011
ENSMUSG00000036242	3632451O06Rik	3663	2391.91	2597.78	2186.04	0.841505	-0.248956	0.0550776	0.775571
ENSMUSG00000041225	Arhgap12	5034	2042.08	2215.93	1868.23	0.843089	-0.246243	0.0550353	0.775571
ENSMUSG00000018143	Mafk	3901	750.803	668.021	833.585	1.24784	0.319435	0.0552305	0.775903
ENSMUSG00000017713	Tha1	2910	196.434	163.544	229.324	1.40222	0.487708	0.0551912	0.775903
ENSMUSG00000042179	Pnliprp1	1619	787.058	289.633	1284.48	4.43486	2.14889	0.0551623	0.775903
ENSMUSG00000034587	8430429K09Rik	2649	825.601	906.113	745.089	0.822292	-0.282277	0.0556626	0.777719
ENSMUSG00000024104	D6Wsu116e	4294	2347.91	2541.38	2154.44	0.847744	-0.238299	0.0555258	0.777719
ENSMUSG00000009079	Ewsr1	5907	5864.11	6312.79	5415.44	0.857853	-0.221197	0.0556203	0.777719
ENSMUSG00000014606	Slc25a11	2120	2866.24	2591.29	3141.2	1.21222	0.277649	0.055591	0.777719
ENSMUSG00000040860	Crocc	8266	2299.25	2067.79	2530.71	1.22387	0.291451	0.0556361	0.777719
ENSMUSG00000023707	Ogfod2	2260	678.23	602.221	754.239	1.25243	0.324728	0.0556024	0.777719
ENSMUSG00000032718	Mansc1	2373	703.884	591.032	816.737	1.38188	0.466634	0.0554401	0.777719
ENSMUSG00000025935	Tram1	2888	7228.74	6609.41	7848.07	1.18741	0.247815	0.0557875	0.777949
ENSMUSG00000056822	Olfr166	1038	1061.08	930.076	1192.08	1.28171	0.358065	0.0558008	0.777949
ENSMUSG00000020163	Uqcr11	641	1322.52	1069.08	1575.95	1.47412	0.559851	0.0558088	0.777949
ENSMUSG00000038371	Sbf2	12127	2738.04	2967.54	2508.54	0.845328	-0.242417	0.0561877	0.78223
ENSMUSG00000021676	Iqgap2	5771	4520.03	4886.09	4153.97	0.850164	-0.234188	0.0563334	0.78223
ENSMUSG00000021500	Ddx46	5747	3532.12	3807.4	3256.84	0.855396	-0.225336	0.0562894	0.78223
ENSMUSG00000073650	Gm216	2102	343.134	291.669	394.599	1.3529	0.436057	0.0563149	0.78223
ENSMUSG00000044303	Cdkn2a	1170	17.108	9.00439	25.2117	2.79993	1.48539	0.0562163	0.78223
ENSMUSG00000061777	Olfr126	960	55.0178	70.1178	39.9178	0.569296	-0.81275	0.0564534	0.782687
ENSMUSG00000009563	Tor2a	3050	1103.18	980.783	1225.58	1.2496	0.321464	0.0564484	0.782687
ENSMUSG00000024795	Kif20b	5563	185.546	217.039	154.054	0.709797	-0.494521	0.0565977	0.782725
ENSMUSG00000027550	Lrrcc1	7475	812.781	890.897	734.666	0.824636	-0.278171	0.056504	0.782725
ENSMUSG00000021244	Ylpm1	9914	3972.44	4303.21	3641.67	0.846268	-0.240814	0.0565565	0.782725
ENSMUSG00000095127	AC160990.4	294	23.5511	6.83557	40.2667	5.89076	2.55845	0.0566303	0.782725
ENSMUSG00000025374	Obfc2b	2507	1442.47	1573.95	1310.98	0.832923	-0.263746	0.0566926	0.782984
ENSMUSG00000093483	AA465934	711	62.1708	78.4864	45.8551	0.584243	-0.77536	0.0568055	0.783341
ENSMUSG00000032028	Fam55b	4102	83.0133	101.873	64.1536	0.629741	-0.66717	0.0567976	0.783341
ENSMUSG00000027433	Xrn2	3981	2219.73	2406.05	2033.41	0.845124	-0.242766	0.0569127	0.784217
ENSMUSG00000084839	Gm14097	470	20.9816	9.34046	32.6227	3.49262	1.80431	0.0569725	0.784441
ENSMUSG00000071793	2610005L07Rik	4485	144.73	171.084	118.376	0.691915	-0.531333	0.0572783	0.784592
ENSMUSG00000052407	4930473A06Rik	6478	472.397	534.627	410.167	0.767203	-0.382319	0.0573325	0.784592
ENSMUSG00000032727	Mier3	5846	1406.98	1538.77	1275.2	0.828712	-0.271058	0.0572453	0.784592
ENSMUSG00000061755	Bod1l	10389	2899.13	3128.19	2670.08	0.853554	-0.228445	0.057035	0.784592
ENSMUSG00000063870	Chd4	8019	14586.9	15627.6	13546.2	0.866813	-0.206208	0.0571302	0.784592
ENSMUSG00000038150	Ormdl3	2184	9678.8	8837.62	10520	1.19036	0.251404	0.0572499	0.784592
ENSMUSG00000085795	Zfp703	3304	1348.96	1222.98	1474.94	1.20602	0.270258	0.0573306	0.784592
ENSMUSG00000040328	Olfr56	2072	108.079	86.6143	129.543	1.49563	0.580751	0.0571236	0.784592
ENSMUSG00000029811	Abp1	3132	176.705	144.95	208.461	1.43816	0.524224	0.0576575	0.788438
ENSMUSG00000064084	Olfr1202	930	69.552	91.9193	47.1846	0.513326	-0.962052	0.058319	0.789305
ENSMUSG00000027702	Lrrc34	1891	443.055	497.206	388.903	0.782177	-0.354433	0.0582613	0.789305
ENSMUSG00000037071	Scd1	4836	7603.77	8532.27	6675.28	0.782357	-0.354101	0.0578518	0.789305
ENSMUSG00000021552	Gkap1	1518	735.612	807.721	663.502	0.82145	-0.283755	0.0583353	0.789305
ENSMUSG00000030551	Nr2f2	4863	1220.37	1328.29	1112.44	0.837502	-0.255835	0.0582348	0.789305
ENSMUSG00000005698	Ctcf	4860	3756.76	4054.42	3459.1	0.85317	-0.229095	0.0582281	0.789305
ENSMUSG00000033228	Scaf11	7724	4389.08	4735.41	4042.75	0.853728	-0.228151	0.0579987	0.789305
ENSMUSG00000045896	Paip2b	6157	2873.35	2618.38	3128.33	1.19476	0.256721	0.058203	0.789305
ENSMUSG00000041351	Rap1gap	6429	3192.21	2905.52	3478.9	1.19734	0.259835	0.057959	0.789305
ENSMUSG00000036446	Lum	2075	6272.78	5605.02	6940.53	1.23827	0.308327	0.057776	0.789305
ENSMUSG00000060600	Eno3	1739	948.035	845.611	1050.46	1.24225	0.312953	0.0583188	0.789305
ENSMUSG00000063802	Hspbp1	1488	1055.63	939.314	1171.95	1.24767	0.319233	0.0578652	0.789305
ENSMUSG00000033728	Lrrc14	5647	984.509	875.868	1093.15	1.24808	0.319706	0.0579077	0.789305
ENSMUSG00000034839	Larp6	2440	156.757	127.491	186.023	1.4591	0.545083	0.0581838	0.789305
ENSMUSG00000039114	Nrn1	1766	206.824	238.991	174.657	0.730812	-0.452428	0.0584837	0.78953
ENSMUSG00000056486	Chn1	5146	1540.67	1682.82	1398.53	0.831064	-0.266968	0.0584447	0.78953
ENSMUSG00000032596	Uba7	6692	435.874	378.379	493.369	1.3039	0.382834	0.0584566	0.78953
ENSMUSG00000061136	Prpf40a	10273	4076.47	4384.67	3768.28	0.859422	-0.218562	0.0586691	0.789886
ENSMUSG00000020766	Galk1	1406	1094.28	973.639	1214.91	1.24781	0.319393	0.0586858	0.789886
ENSMUSG00000031736	4933436C20Rik	2012	47.8446	33.6316	62.0576	1.84522	0.88379	0.0586176	0.789886
ENSMUSG00000076583	Igkv8-24	365	7.45437	1.96744	12.9413	6.57773	2.71759	0.0586027	0.789886
ENSMUSG00000046408	1700067K01Rik	1957	475.158	530.09	420.226	0.792745	-0.335071	0.0587597	0.79029
ENSMUSG00000047842	Diras2	4348	655.188	550.188	760.188	1.38169	0.466431	0.0588319	0.790669
ENSMUSG00000060314	Zfp941	4715	149.657	175.094	124.22	0.70945	-0.495228	0.0590623	0.791305
ENSMUSG00000040322	Slc25a24	3431	492.731	548.421	437.041	0.796907	-0.327516	0.0590428	0.791305
ENSMUSG00000038132	Rbm24	3215	780.287	862.551	698.022	0.809253	-0.305337	0.0590039	0.791305
ENSMUSG00000041362	4930506M07Rik	4081	1932.74	2100.68	1764.79	0.840103	-0.251363	0.0589864	0.791305
ENSMUSG00000034297	Med13	10840	5660.73	6099.85	5221.61	0.856022	-0.22428	0.0590993	0.791305
ENSMUSG00000033769	Exoc6b	11187	6062.29	6730.03	5394.55	0.801563	-0.319112	0.0592976	0.792191
ENSMUSG00000025940	Tmem70	1820	970.896	858.378	1083.41	1.26216	0.3359	0.0592586	0.792191
ENSMUSG00000090553	Snrpe	1372	614.964	538.285	691.644	1.2849	0.361658	0.0592471	0.792191
ENSMUSG00000000247	Lhx2	4393	10103.4	10852.7	9354.09	0.861912	-0.214387	0.0593659	0.792515
ENSMUSG00000032393	Dpp8	4968	4018.16	4353.56	3682.76	0.845921	-0.241405	0.0594355	0.792795
ENSMUSG00000047787	Flrt1	5859	13698.1	14741.8	12654.4	0.858407	-0.220266	0.0594751	0.792795
ENSMUSG00000023067	Cdkn1a	2223	2286.91	2476	2097.81	0.84726	-0.239123	0.0597122	0.795366
ENSMUSG00000027009	Itga4	13978	810.092	894.469	725.716	0.811338	-0.301625	0.0598429	0.795601
ENSMUSG00000031109	Enox2	4356	1414.52	1539.71	1289.33	0.837388	-0.256032	0.0597861	0.795601
ENSMUSG00000049580	Tsku	2859	6745.83	6208.94	7282.71	1.17294	0.230127	0.0598625	0.795601
ENSMUSG00000022548	Apod	2577	18071.1	19343.6	16798.7	0.868438	-0.203506	0.0599163	0.795728
ENSMUSG00000014177	Fam18b	2235	2028.67	1835.94	2221.41	1.20996	0.27496	0.0600301	0.79665
ENSMUSG00000022174	Dad1	3916	3162.24	2898.76	3425.73	1.18179	0.240973	0.0601418	0.797544
ENSMUSG00000022191	Drosha	5934	4443.09	4792.15	4094.04	0.854322	-0.227149	0.0602502	0.797763
ENSMUSG00000036887	C1qa	1040	732.143	649.644	814.643	1.25398	0.326519	0.0602851	0.797763
ENSMUSG00000090266	1110005A03Rik	2697	901.556	795.35	1007.76	1.26707	0.341495	0.0602914	0.797763
ENSMUSG00000059657	Stfa2l1	414	15.9928	23.4289	8.55663	0.365217	-1.45318	0.0606724	0.7981
ENSMUSG00000090389	Gm7236	330	316.167	371.032	261.302	0.704257	-0.505826	0.0606626	0.7981
ENSMUSG00000093989	Rnasek	885	233.842	270.363	197.321	0.729836	-0.454357	0.0607191	0.7981
ENSMUSG00000042763	Maneal	2727	788.331	871.932	704.73	0.80824	-0.307145	0.0603643	0.7981
ENSMUSG00000062151	Unc13c	6633	866.855	954.147	779.563	0.817026	-0.291547	0.0605876	0.7981
ENSMUSG00000020659	Cbll1	4007	1636.19	1783.5	1488.87	0.834802	-0.260494	0.06042	0.7981
ENSMUSG00000012609	Ttll5	15833	2221.48	2416.16	2026.8	0.838852	-0.253511	0.0604878	0.7981
ENSMUSG00000018012	Rac3	1293	799.827	715.34	884.314	1.23621	0.305929	0.0607607	0.7981
ENSMUSG00000083626	Gm4459	468	834.14	711.494	956.786	1.34476	0.427345	0.060617	0.7981
ENSMUSG00000024215	Spdef	2188	600.884	480.07	721.697	1.50332	0.588147	0.0605302	0.7981
ENSMUSG00000032024	9030425E11Rik	4591	1118.83	1225.97	1011.69	0.82521	-0.277167	0.0608963	0.799298
ENSMUSG00000002660	Clpp	1207	1108.98	1002.48	1215.48	1.21247	0.27795	0.0609451	0.799341
ENSMUSG00000022516	Nudt16l1	1269	1354.81	1207.81	1501.81	1.24341	0.314303	0.0609885	0.799341
ENSMUSG00000032254	Kif23	3423	223.372	257.137	189.607	0.737375	-0.439529	0.0610349	0.799366
ENSMUSG00000019841	Rev3l	13293	3774.94	4074.88	3475	0.852785	-0.229746	0.0611388	0.800145
ENSMUSG00000024695	Zfp91	10046	8129.07	8720.46	7537.67	0.864366	-0.210286	0.0614258	0.800638
ENSMUSG00000027706	Sec62	3966	7711.69	8247.9	7175.49	0.869977	-0.20095	0.0614882	0.800638
ENSMUSG00000024875	Yif1a	1493	1514.9	1376.21	1653.59	1.20156	0.264905	0.0612975	0.800638
ENSMUSG00000020329	Polrmt	4685	903.065	812.104	994.025	1.22401	0.291617	0.0614862	0.800638
ENSMUSG00000047394	Odf3b	1039	787.128	703.839	870.417	1.23667	0.30646	0.0614443	0.800638
ENSMUSG00000025785	Exosc7	1843	500.881	439.126	562.636	1.28126	0.357566	0.0613222	0.800638
ENSMUSG00000067847	Romo1	747	1036.53	768.478	1304.59	1.69763	0.763521	0.0612674	0.800638
ENSMUSG00000026532	Spna1	9691	186.666	221.071	152.26	0.68874	-0.537969	0.0616684	0.800665
ENSMUSG00000033916	Chmp2a	927	3352.97	3619.92	3086.02	0.85251	-0.230211	0.0616631	0.800665
ENSMUSG00000045664	Cdc42ep2	1491	630.673	545.435	715.911	1.31255	0.392373	0.0616226	0.800665
ENSMUSG00000002769	Gnmt	1206	366.124	307.642	424.606	1.3802	0.464875	0.0616365	0.800665
ENSMUSG00000081152	Gm12430	1322	97.5501	119.465	75.6353	0.633117	-0.659457	0.0622657	0.803792
ENSMUSG00000056966	Gjc3	3515	96.6849	115.525	77.8445	0.673831	-0.56954	0.06225	0.803792
ENSMUSG00000033460	Armcx1	3227	609.251	669.97	548.532	0.818742	-0.288519	0.0622668	0.803792
ENSMUSG00000034751	Mast4	20337	2616.5	2828.33	2404.68	0.850212	-0.234105	0.0621198	0.803792
ENSMUSG00000021693	Kif2a	7046	2643.44	2856.99	2429.9	0.850511	-0.233599	0.0619837	0.803792
ENSMUSG00000027495	2010011I20Rik	3617	4631.06	4980.96	4281.16	0.859505	-0.218422	0.0622074	0.803792
ENSMUSG00000038671	Arfrp1	4320	1171	1056.53	1285.47	1.21669	0.282961	0.0621408	0.803792
ENSMUSG00000090894	Olfr110	1106	183.303	149.896	216.709	1.44572	0.53179	0.0620873	0.803792
ENSMUSG00000062168	Ppef1	2891	109.979	131.575	88.3837	0.671736	-0.574034	0.0623181	0.803877
ENSMUSG00000002413	Braf	13862	5319.52	5729.21	4909.84	0.856983	-0.222661	0.0623631	0.803881
ENSMUSG00000051839	Gypa	1827	188.03	222.25	153.81	0.692058	-0.531036	0.0626797	0.804915
ENSMUSG00000021719	Rgs7bp	5828	287.803	327.818	247.789	0.755873	-0.403785	0.0628463	0.804915
ENSMUSG00000051951	Xkr4	6094	942.126	1062.01	822.242	0.774232	-0.369162	0.0627718	0.804915
ENSMUSG00000074305	C230081A13Rik	10977	1480.75	1617.23	1344.26	0.831209	-0.266716	0.0627845	0.804915
ENSMUSG00000028059	Arhgef2	9496	4967.86	5334	4601.72	0.862716	-0.213043	0.0626712	0.804915
ENSMUSG00000040760	Appl1	8719	4789.31	5141.92	4436.7	0.862849	-0.21282	0.0627825	0.804915
ENSMUSG00000029430	Ran	2646	3009.21	2736.17	3282.25	1.19958	0.262528	0.0625711	0.804915
ENSMUSG00000089669	Tnfsf13	1637	173.043	143.326	202.76	1.41468	0.500474	0.0628433	0.804915
ENSMUSG00000094335	AC122260.1	359	26.8723	12.1065	41.6382	3.43934	1.78213	0.0625388	0.804915
ENSMUSG00000015748	Prpf3	5661	903.939	994.307	813.57	0.818229	-0.289424	0.0630182	0.80548
ENSMUSG00000062604	Srpk2	6436	3267.56	3513.64	3021.48	0.85993	-0.217709	0.0629724	0.80548
ENSMUSG00000030595	Nfkbib	2169	837.24	747.001	927.479	1.2416	0.312205	0.0630247	0.80548
ENSMUSG00000072944	Nup62cl	2328	64.3059	47.5937	81.0182	1.70229	0.767476	0.0630786	0.805596
ENSMUSG00000042688	Mapk6	6675	2971.64	3211.13	2732.15	0.850836	-0.233047	0.0631779	0.805849
ENSMUSG00000000708	Kat2b	4867	5818.4	6255.77	5381.04	0.860171	-0.217304	0.0632776	0.805849
ENSMUSG00000007880	Arid1a	11476	8384.35	9007.85	7760.86	0.861566	-0.214966	0.0632465	0.805849
ENSMUSG00000000088	Cox5a	690	3771.26	3160.63	4381.89	1.3864	0.471341	0.0632339	0.805849
ENSMUSG00000044533	Rps2	1830	4608.26	3762.46	5454.05	1.4496	0.535652	0.0633663	0.806407
ENSMUSG00000016349	Eef1a2	2084	11033	11871.5	10194.5	0.85874	-0.219707	0.0634658	0.806532
ENSMUSG00000021114	Atp6v1d	1403	3777.7	4061.6	3493.81	0.860206	-0.217246	0.063461	0.806532
ENSMUSG00000023079	Gtf2ird1	4834	2700.42	2925.18	2475.66	0.846328	-0.240711	0.0635191	0.806639
ENSMUSG00000039396	Neil3	5296	82.1063	99.196	65.0166	0.655436	-0.609473	0.0636436	0.80708
ENSMUSG00000020818	Mfsd11	7076	1485.09	1345.75	1624.43	1.20708	0.271527	0.063635	0.80708
ENSMUSG00000039585	Myo9a	13034	1372.31	1495.85	1248.78	0.834828	-0.260449	0.0637333	0.807647
ENSMUSG00000068794	Col28a1	4894	264.002	298.736	229.268	0.767459	-0.381838	0.0640529	0.80828
ENSMUSG00000053192	Mllt11	1923	824.644	904.565	744.723	0.823295	-0.280519	0.0639098	0.80828
ENSMUSG00000027201	Myef2	5936	2070.92	2241.17	1900.67	0.848069	-0.237747	0.0640454	0.80828
ENSMUSG00000022789	Dnm1l	4107	5343.74	5752.56	4934.91	0.857862	-0.221182	0.0639723	0.80828
ENSMUSG00000048758	Rpl29	796	2073.22	1881.64	2264.81	1.20363	0.267397	0.0640283	0.80828
ENSMUSG00000002825	Qtrt1	1319	483.006	405.295	560.718	1.38348	0.468302	0.0638787	0.80828
ENSMUSG00000090319	Gm4462	492	25.9962	36.6471	15.3453	0.418732	-1.2559	0.0642832	0.808932
ENSMUSG00000069805	Fbp1	1702	158.632	185.494	131.77	0.710374	-0.493348	0.0642318	0.808932
ENSMUSG00000007777	0610009B22Rik	998	704.092	615.562	792.622	1.28764	0.364728	0.0642707	0.808932
ENSMUSG00000045559	Olfr827	1058	80.7139	60.8918	100.536	1.65106	0.723394	0.0642845	0.808932
ENSMUSG00000051256	Jagn1	1201	1161.8	1041.74	1281.85	1.23049	0.299236	0.0643419	0.809089
ENSMUSG00000034401	Spata6	5616	1391.34	1510.13	1272.56	0.84268	-0.246943	0.0644894	0.80981
ENSMUSG00000002900	Lamb1	9917	1515.31	1643.05	1387.57	0.844513	-0.243808	0.064452	0.80981
ENSMUSG00000019818	Cd164	2830	14417.1	13272.1	15562.2	1.17255	0.229647	0.0645477	0.809977
ENSMUSG00000086417	Gm12996	636	90.4766	109.097	71.8562	0.658645	-0.602427	0.0647314	0.809978
ENSMUSG00000002617	Zfp40	4482	266.9	302.262	231.539	0.766022	-0.384543	0.064966	0.809978
ENSMUSG00000061544	Zfp229	4525	532.256	588.96	475.552	0.807444	-0.308566	0.0650433	0.809978
ENSMUSG00000071855	Ccdc112	2801	672.031	737.356	606.706	0.822813	-0.281364	0.0647273	0.809978
ENSMUSG00000021994	Wnt5a	7822	892.719	976.003	809.435	0.829337	-0.26997	0.0647702	0.809978
ENSMUSG00000032481	Smarcc1	6646	5225.28	5623.59	4826.96	0.858341	-0.220377	0.0650112	0.809978
ENSMUSG00000048833	Slc39a9	5229	3782.61	3446.51	4118.7	1.19504	0.257053	0.0647996	0.809978
ENSMUSG00000044468	Fam46c	6097	2690.46	2442.45	2938.48	1.20309	0.266741	0.0648281	0.809978
ENSMUSG00000022571	Pycrl	1353	562.555	502.939	622.171	1.23707	0.306926	0.0650268	0.809978
ENSMUSG00000058921	Slc10a5	3923	472.408	407.622	537.193	1.31787	0.398207	0.0649246	0.809978
ENSMUSG00000095478	AC107669.1	564	655.242	530.056	780.429	1.47235	0.558124	0.0650407	0.809978
ENSMUSG00000022361	Zhx1	6059	2690.19	2900.5	2479.87	0.854981	-0.226035	0.0652778	0.811775
ENSMUSG00000004843	Chmp2b	1838	1902.6	1719.8	2085.39	1.21258	0.278079	0.065249	0.811775
ENSMUSG00000031156	Slc35a2	3081	1111.99	997.85	1226.13	1.22877	0.297215	0.0653448	0.812046
ENSMUSG00000028869	Gnl2	3683	1491.91	1629.98	1353.83	0.830584	-0.267801	0.0654636	0.812574
ENSMUSG00000076564	Igkv12-46	347	26.3117	7.50265	45.1207	6.01397	2.58832	0.0654777	0.812574
ENSMUSG00000031433	Rbm41	6638	264.744	300.22	229.268	0.763665	-0.388987	0.0655575	0.813003
ENSMUSG00000081819	Gm12722	493	38.2882	49.9391	26.6373	0.533396	-0.906722	0.0656838	0.813881
ENSMUSG00000095248	Olfr681	948	48.6987	62.1837	35.2137	0.566285	-0.820399	0.06745	0.813881
ENSMUSG00000060888	Olfr566	951	104.466	129.234	79.6977	0.616691	-0.697379	0.0673854	0.813881
ENSMUSG00000068200	Gm5931	477	90.8606	111.627	70.0938	0.627927	-0.671332	0.0658881	0.813881
ENSMUSG00000048922	Cdca2	5715	167.471	195.429	139.514	0.713888	-0.486231	0.0668823	0.813881
ENSMUSG00000050538	B230217C12Rik	2200	193.251	223.455	163.046	0.729659	-0.454706	0.0673686	0.813881
ENSMUSG00000016624	Phf21b	4264	184.655	213.387	155.923	0.730707	-0.452635	0.0673999	0.813881
ENSMUSG00000035580	Kcnh8	4072	272.903	309.545	236.26	0.763247	-0.389779	0.06715	0.813881
ENSMUSG00000001985	Grik3	8973	499.457	557.477	441.438	0.79185	-0.336701	0.0663969	0.813881
ENSMUSG00000071266	Zfp946	3504	548.062	607.938	488.185	0.803017	-0.316497	0.0669628	0.813881
ENSMUSG00000011382	Dhdh	3678	2273.51	2483.24	2063.79	0.831085	-0.266932	0.0669044	0.813881
ENSMUSG00000019897	Ccdc59	4314	1058.18	1152.41	963.957	0.836468	-0.257618	0.067484	0.813881
ENSMUSG00000028568	Btf3l4	4546	1191.85	1296.88	1086.82	0.838024	-0.254937	0.0657952	0.813881
ENSMUSG00000036155	Mgat5	3836	1540.19	1673.34	1407.03	0.840848	-0.250084	0.0668011	0.813881
ENSMUSG00000019951	Uhrf1bp1l	6446	2567.84	2783.85	2351.83	0.844815	-0.243293	0.0671276	0.813881
ENSMUSG00000031617	Tmem184c	2723	2208.9	2394.13	2023.66	0.845259	-0.242534	0.0673881	0.813881
ENSMUSG00000038456	Dennd2a	5429	1709.15	1850.27	1568.04	0.847461	-0.238782	0.066007	0.813881
ENSMUSG00000049670	Morn4	1816	2071.24	2234.88	1907.6	0.85356	-0.228436	0.0673901	0.813881
ENSMUSG00000036617	Etl4	16067	3496.6	3771.52	3221.68	0.854213	-0.227332	0.065784	0.813881
ENSMUSG00000039809	Gabbr2	5849	4325.37	4663.71	3987.04	0.854907	-0.226161	0.0669446	0.813881
ENSMUSG00000029804	Herc3	7027	3480.76	3747.22	3214.3	0.857783	-0.221316	0.0664915	0.813881
ENSMUSG00000028565	Nfia	10891	3496.42	3760.97	3231.88	0.859322	-0.218729	0.067043	0.813881
ENSMUSG00000070565	Rasal2	13739	4672.14	5019.12	4325.16	0.861736	-0.214682	0.0673933	0.813881
ENSMUSG00000031647	Mfap3l	6837	8026.02	8621.23	7430.8	0.861918	-0.214377	0.0661268	0.813881
ENSMUSG00000035770	Dync1li2	4633	6971.59	7486.44	6456.74	0.862458	-0.213473	0.0659695	0.813881
ENSMUSG00000069662	Marcks	4048	7131.37	7626.68	6636.07	0.870113	-0.200726	0.0672224	0.813881
ENSMUSG00000036825	Ssx2ip	4195	9114.56	9743.72	8485.4	0.870858	-0.199491	0.0670262	0.813881
ENSMUSG00000047676	Rpsa-ps10	1031	2974.83	2739.27	3210.39	1.17199	0.228961	0.0665483	0.813881
ENSMUSG00000040731	Eif4h	2425	9742.04	8946.14	10537.9	1.17793	0.236255	0.0670017	0.813881
ENSMUSG00000016319	Slc25a5	1646	9834.01	9025.35	10642.7	1.1792	0.237804	0.0662499	0.813881
ENSMUSG00000022951	Rcan1	2506	1313.06	1196.43	1429.69	1.19496	0.256966	0.0674116	0.813881
ENSMUSG00000051359	Ncald	6987	1730.01	1575.25	1884.78	1.1965	0.258814	0.0668604	0.813881
ENSMUSG00000012428	Steap4	3140	1371.94	1231.78	1512.1	1.22757	0.295805	0.0666049	0.813881
ENSMUSG00000051007	Pddc1	2871	1147.46	1024.05	1270.87	1.24103	0.311537	0.0661914	0.813881
ENSMUSG00000066595	Mfsd7b	4087	771.941	687.676	856.206	1.24507	0.316229	0.0674299	0.813881
ENSMUSG00000062778	Chia	1903	290.901	249.309	332.493	1.33366	0.415391	0.0669727	0.813881
ENSMUSG00000006732	Mettl1	2907	345.208	295.644	394.772	1.3353	0.417161	0.0671943	0.813881
ENSMUSG00000043633	4930412F15Rik	4413	398.222	339.671	456.774	1.34475	0.427343	0.0660016	0.813881
ENSMUSG00000051671	1810063B05Rik	762	426.443	361.238	491.648	1.36101	0.444677	0.066239	0.813881
ENSMUSG00000050222	Il17d	1221	246.449	202.274	290.623	1.43678	0.522837	0.0672741	0.813881
ENSMUSG00000081382	Rpl18-ps1	525	145.581	116.552	174.61	1.49812	0.583158	0.0659691	0.813881
ENSMUSG00000045435	Tmem60	1147	387.94	327.914	447.965	1.3661	0.450066	0.0675672	0.814339
ENSMUSG00000056836	Gm6851	438	306.239	351.974	260.505	0.740127	-0.434154	0.0678278	0.815447
ENSMUSG00000090673	Gm340	3729	272.437	311.988	232.885	0.746453	-0.421877	0.0678405	0.815447
ENSMUSG00000023015	Racgap1	7079	1384.67	1504.6	1264.74	0.840587	-0.250531	0.0677911	0.815447
ENSMUSG00000085139	A730046J19Rik	4707	3906.15	4208.76	3603.54	0.856202	-0.223977	0.0678283	0.815447
ENSMUSG00000039155	Cdh26	3012	6610.32	6115.58	7105.05	1.1618	0.216356	0.067906	0.815688
ENSMUSG00000051439	Cd14	1572	412.249	358.338	466.16	1.30089	0.379503	0.0681028	0.817506
ENSMUSG00000081470	Gm14131	719	16.245	24.0806	8.40949	0.349223	-1.51778	0.0689544	0.817681
ENSMUSG00000023940	Sgol1	3810	126.572	148.205	104.94	0.708077	-0.498022	0.0685904	0.817681
ENSMUSG00000027419	Pcsk2	7910	365.486	412.96	318.012	0.77008	-0.37692	0.0689813	0.817681
ENSMUSG00000084067	Gm14269	306	315.841	355.241	276.441	0.77818	-0.361824	0.068693	0.817681
ENSMUSG00000072969	Armcx5	4247	295.957	332.458	259.456	0.780416	-0.357685	0.0684264	0.817681
ENSMUSG00000029633	Gm5578	1236	628.777	694.36	563.194	0.811099	-0.302051	0.0683569	0.817681
ENSMUSG00000044224	Dnajc21	4777	957.854	1048.96	866.744	0.826285	-0.275289	0.0686424	0.817681
ENSMUSG00000029687	Ezh2	6197	1034.78	1124.96	944.605	0.839677	-0.252093	0.0684209	0.817681
ENSMUSG00000031428	Zcchc18	4876	1426.03	1548.58	1303.49	0.841731	-0.248569	0.0684584	0.817681
ENSMUSG00000040729	AK129341	3647	2634.77	2842.5	2427.04	0.85384	-0.227963	0.0683216	0.817681
ENSMUSG00000002028	Mll1	16670	5289.82	5697.4	4882.25	0.856925	-0.222759	0.0688111	0.817681
ENSMUSG00000005656	Snx6	1928	2621.9	2817.86	2425.95	0.860917	-0.216054	0.0689129	0.817681
ENSMUSG00000036199	Ndufa13	1243	2249.49	2052.17	2446.8	1.1923	0.253747	0.0682088	0.817681
ENSMUSG00000030772	Dkk3	3357	2086.9	1897.87	2275.93	1.1992	0.262075	0.0683918	0.817681
ENSMUSG00000026810	Dpm2	1971	989.866	891.484	1088.25	1.22072	0.287728	0.068487	0.817681
ENSMUSG00000073700	Klhl21	3986	1572.83	1412.86	1732.8	1.22644	0.294482	0.0689152	0.817681
ENSMUSG00000025213	Kazald1	1681	629.634	558.077	701.191	1.25644	0.329344	0.0689422	0.817681
ENSMUSG00000022996	Wnt10b	2334	77.6844	60.0972	95.2715	1.58529	0.664746	0.0687827	0.817681
ENSMUSG00000022986	Krt75	3266	47.5104	26.6967	68.3242	2.55927	1.35573	0.0688303	0.817681
ENSMUSG00000032484	Ngp	1217	2327.69	2677.63	1977.76	0.738623	-0.437091	0.0690702	0.818195
ENSMUSG00000035390	Brsk1	3594	3505.44	3794.31	3216.57	0.847735	-0.238314	0.0692656	0.819674
ENSMUSG00000020904	Wdr16	2320	849.338	763.168	935.507	1.22582	0.293747	0.0692862	0.819674
ENSMUSG00000079067	Hmgn2-ps1	279	67.0747	89.0858	45.0636	0.505845	-0.983232	0.06961	0.820267
ENSMUSG00000021763	BC067074	8410	272.458	308.265	236.65	0.767686	-0.381412	0.0695179	0.820267
ENSMUSG00000028718	Stil	5795	499.648	555.066	444.23	0.80032	-0.321352	0.0695936	0.820267
ENSMUSG00000000861	Bcl11a	13175	3563.31	3854.77	3271.86	0.848781	-0.236536	0.0695462	0.820267
ENSMUSG00000038812	Trmt112	1233	191.907	156.935	226.88	1.4457	0.531767	0.0695233	0.820267
ENSMUSG00000019689	1110001J03Rik	689	548.933	413.041	684.825	1.65801	0.72945	0.069535	0.820267
ENSMUSG00000020520	Galnt10	5965	1686.28	1503.78	1868.78	1.24272	0.313504	0.0697106	0.820914
ENSMUSG00000025780	Itih5	7900	1047.13	1140.94	953.32	0.835554	-0.259194	0.0697586	0.820942
ENSMUSG00000030345	Dyrk4	2490	2983.76	3247.76	2719.76	0.837426	-0.255966	0.0700901	0.823764
ENSMUSG00000020315	Spnb2	17492	21523.7	23009.9	20037.4	0.870818	-0.199556	0.0700578	0.823764
ENSMUSG00000041923	Nol4	5692	2541.88	2739.17	2344.59	0.85595	-0.224401	0.070176	0.824236
ENSMUSG00000086645	Gm15743	242	25.2479	33.8944	16.6014	0.489798	-1.02974	0.0721768	0.825095
ENSMUSG00000028332	Hemgn	2511	140.532	177.221	103.842	0.585943	-0.771168	0.0705273	0.825095
ENSMUSG00000082791	Gm4875	786	68.8394	85.6909	51.9878	0.606689	-0.72097	0.0720938	0.825095
ENSMUSG00000046396	Olfr609	965	58.5304	71.9831	45.0777	0.626225	-0.675247	0.0719294	0.825095
ENSMUSG00000031262	Cenpi	5681	139.017	163.23	114.803	0.703324	-0.50774	0.0724403	0.825095
ENSMUSG00000050050	Ccdc158	6193	156.849	181.087	132.61	0.732299	-0.449495	0.0721447	0.825095
ENSMUSG00000059751	Gm9000	861	617.728	709.447	526.009	0.741435	-0.431608	0.0715919	0.825095
ENSMUSG00000029307	Dmp1	2760	2357.55	2706.61	2008.48	0.742064	-0.430384	0.0729795	0.825095
ENSMUSG00000041096	Tspyl2	2820	864.187	987.249	741.126	0.750698	-0.413695	0.0730375	0.825095
ENSMUSG00000087574	C030037D09Rik	4199	231.715	263.778	199.652	0.756892	-0.401841	0.0718231	0.825095
ENSMUSG00000083567	Gm11451	630	284.586	322.987	246.186	0.762217	-0.391726	0.0706319	0.825095
ENSMUSG00000002265	Peg3	13314	1610.63	1809.99	1411.27	0.779712	-0.358987	0.0727497	0.825095
ENSMUSG00000023505	Cdca3	2866	350.707	392.821	308.594	0.785586	-0.34816	0.0729165	0.825095
ENSMUSG00000056267	Cep70	2603	491.909	548.594	435.224	0.793343	-0.333983	0.0712775	0.825095
ENSMUSG00000041859	Mcm3	2991	440.705	490.1	391.31	0.798427	-0.324767	0.0706007	0.825095
ENSMUSG00000003119	Cdk12	11730	1540.22	1682.32	1398.12	0.831068	-0.266961	0.0713272	0.825095
ENSMUSG00000025937	Lactb2	3051	856.743	933.657	779.828	0.835241	-0.259736	0.0723272	0.825095
ENSMUSG00000047905	Gm8566	465	2358.99	2558.61	2159.37	0.843962	-0.24475	0.0718272	0.825095
ENSMUSG00000037674	Rfx7	7990	1851.71	2004.39	1699.03	0.847654	-0.238453	0.0721941	0.825095
ENSMUSG00000042790	Rnf214	5922	1926.18	2084.03	1768.33	0.848514	-0.23699	0.0720077	0.825095
ENSMUSG00000024241	Sos1	8919	2465.53	2663.64	2267.43	0.851251	-0.232344	0.0726288	0.825095
ENSMUSG00000022263	Trio	11494	4238.15	4575.34	3900.97	0.852607	-0.230047	0.0724864	0.825095
ENSMUSG00000031613	Hpgd	1719	2240.35	2416.08	2064.62	0.854533	-0.226792	0.0714854	0.825095
ENSMUSG00000027778	Ift80	10458	5460.3	5847.21	5073.39	0.86766	-0.204798	0.0719983	0.825095
ENSMUSG00000039361	Picalm	4174	7443.3	7962.2	6924.41	0.86966	-0.201477	0.0729093	0.825095
ENSMUSG00000006932	Ctnnb1	5099	23425.6	21794.2	25056.9	1.14971	0.201268	0.0727988	0.825095
ENSMUSG00000010025	Aldh3a2	5619	4846.21	4496.56	5195.86	1.15552	0.20854	0.0719582	0.825095
ENSMUSG00000026864	Hspa5	3513	17545.8	16273.2	18818.4	1.1564	0.209646	0.0729022	0.825095
ENSMUSG00000032034	Kcnj5	4496	5682.66	5258.26	6107.06	1.16142	0.215894	0.0713376	0.825095
ENSMUSG00000028249	Sdcbp	6904	10457.8	9627.01	11288.6	1.1726	0.229708	0.0721441	0.825095
ENSMUSG00000031059	Ndufb11	908	3004.13	2743.11	3265.15	1.19031	0.251339	0.0720924	0.825095
ENSMUSG00000021242	Npc2	3261	3059.17	2787.59	3330.76	1.19485	0.256833	0.0704386	0.825095
ENSMUSG00000028070	Apoa1bp	905	1678.44	1526.5	1830.37	1.19907	0.261912	0.070608	0.825095
ENSMUSG00000020440	Arf5	1116	2617.33	2375.75	2858.92	1.20338	0.267088	0.0718375	0.825095
ENSMUSG00000015806	Qdpr	1914	2748.7	2490.94	3006.46	1.20696	0.271374	0.0719151	0.825095
ENSMUSG00000019066	Rab3d	4196	5123.21	4640.67	5605.76	1.20797	0.272579	0.0713393	0.825095
ENSMUSG00000041203	2310036O22Rik	891	1784.29	1614.59	1953.99	1.2102	0.275251	0.0706734	0.825095
ENSMUSG00000052566	Hook2	2617	993.298	897.958	1088.64	1.21235	0.277804	0.0722086	0.825095
ENSMUSG00000032595	Cdhr4	3445	1240.95	1121.82	1360.07	1.21238	0.277837	0.0727228	0.825095
ENSMUSG00000003299	Mrpl4	1285	1101.42	994.916	1207.92	1.21409	0.279876	0.071238	0.825095
ENSMUSG00000021396	Nxnl2	1163	929.944	838.584	1021.3	1.21789	0.284385	0.0724975	0.825095
ENSMUSG00000020307	Cdc34	1262	1257.59	1132.56	1382.63	1.2208	0.287825	0.0723215	0.825095
ENSMUSG00000032261	Sh3bgrl2	3501	1705.67	1533.5	1877.84	1.22454	0.292244	0.0725598	0.825095
ENSMUSG00000030588	Yif1b	1378	1099.74	984.204	1215.28	1.23479	0.304263	0.0723573	0.825095
ENSMUSG00000006519	Cyba	758	512.556	452.049	573.062	1.2677	0.34221	0.0719155	0.825095
ENSMUSG00000041084	Ostc	1058	2373.38	2092.03	2654.74	1.26898	0.343668	0.0725896	0.825095
ENSMUSG00000028322	Exosc3	1324	582.936	512.37	653.502	1.27545	0.351006	0.072282	0.825095
ENSMUSG00000029715	Pop7	1081	375.544	325.964	425.123	1.3042	0.383169	0.0706576	0.825095
ENSMUSG00000026051	1500015O10Rik	902	335.725	290.448	381.002	1.31177	0.39152	0.0724442	0.825095
ENSMUSG00000082575	Gm13050	1345	1185.33	1020.73	1349.94	1.32253	0.403296	0.0726311	0.825095
ENSMUSG00000085256	3010003L10Rik	848	229.789	197.091	262.487	1.33181	0.413383	0.0729489	0.825095
ENSMUSG00000049086	Bmyc	839	452.096	372.133	532.059	1.42976	0.515769	0.0706226	0.825095
ENSMUSG00000042677	Zc3h12a	2882	198.701	161.996	235.407	1.45317	0.5392	0.0722773	0.825095
ENSMUSG00000030793	Pycard	1405	267.515	214.413	320.617	1.49532	0.580454	0.0727132	0.825095
ENSMUSG00000081281	Gm6274	797	114.778	91.2792	138.276	1.51487	0.599192	0.0726458	0.825095
ENSMUSG00000028885	Smpdl3b	2006	192.583	151.133	234.032	1.54851	0.630882	0.0705704	0.825095
ENSMUSG00000081540	Gm12538	486	112.384	86.9435	137.825	1.58523	0.664693	0.072931	0.825095
ENSMUSG00000064246	Chi3l1	2804	1365.68	957.525	1773.84	1.85252	0.889492	0.0730481	0.825095
ENSMUSG00000074678	Defb25	293	28.0975	15.7623	40.4328	2.56515	1.35904	0.0726564	0.825095
ENSMUSG00000069080	Lcn11	652	60570.7	26114.2	95027.2	3.6389	1.8635	0.0710299	0.825095
ENSMUSG00000079522	Gm14744	800	268219	111115	425323	3.82778	1.93651	0.0727357	0.825095
ENSMUSG00000073423	Zfp414	1966	644.871	708.936	580.806	0.819264	-0.287599	0.0732085	0.825738
ENSMUSG00000021474	Sfxn1	2811	1001.63	905.266	1097.99	1.21289	0.278448	0.0732428	0.825738
ENSMUSG00000089847	Fxc1	4087	1000.02	896.089	1103.96	1.23197	0.300973	0.0732243	0.825738
ENSMUSG00000028137	Celf3	2744	3440.43	3715.68	3165.17	0.851842	-0.231343	0.073576	0.828082
ENSMUSG00000005873	Reep5	2894	3728.81	3403.75	4053.87	1.191	0.252173	0.0735889	0.828082
ENSMUSG00000078317	F8a	2490	683.978	596.865	771.09	1.2919	0.369494	0.0735434	0.828082
ENSMUSG00000030867	Plk1	2203	298.366	335.09	261.642	0.78081	-0.356956	0.073652	0.828274
ENSMUSG00000050908	Fam18a	3971	842.764	921.414	764.114	0.829283	-0.270063	0.0737833	0.829232
ENSMUSG00000059910	Olfr1265	930	85.0523	106.466	63.6385	0.597734	-0.742424	0.07397	0.830292
ENSMUSG00000044857	Lemd2	2595	1564.02	1426.59	1701.46	1.19267	0.2542	0.0739502	0.830292
ENSMUSG00000085178	1700064E03Rik	840	26.1236	35.8384	16.4088	0.457855	-1.12704	0.0747513	0.830751
ENSMUSG00000067528	Olfr1424	942	29.347	39.1963	19.4978	0.497439	-1.00741	0.0744534	0.830751
ENSMUSG00000033826	Dnahc8	14583	247.09	281.293	212.887	0.756815	-0.401988	0.0742795	0.830751
ENSMUSG00000029245	Epha5	10032	3148.52	3570.89	2726.16	0.763441	-0.389411	0.0750082	0.830751
ENSMUSG00000075097	Olfr1226	933	554.634	615.786	493.482	0.801386	-0.319432	0.0749258	0.830751
ENSMUSG00000046607	Hrk	5366	2534.49	2810.75	2258.22	0.803423	-0.315768	0.0742247	0.830751
ENSMUSG00000032744	Heyl	5113	989.111	1082.68	895.543	0.827154	-0.273772	0.0744508	0.830751
ENSMUSG00000037958	Ccdc55	3628	957.091	1044.56	869.624	0.832529	-0.264428	0.0742891	0.830751
ENSMUSG00000049878	Rlf	6990	2432.55	2626.13	2238.96	0.85257	-0.230109	0.0750052	0.830751
ENSMUSG00000053470	Kdm3a	4921	3110.94	3354.65	2867.23	0.854704	-0.226503	0.0750405	0.830751
ENSMUSG00000053580	Tanc2	16494	3296.77	3553.88	3039.67	0.85531	-0.225481	0.0747284	0.830751
ENSMUSG00000052539	Magi3	6773	2999.03	3229.31	2768.74	0.857378	-0.221997	0.0749631	0.830751
ENSMUSG00000056211	R3hdm1	4812	3647.49	3923.85	3371.13	0.859138	-0.219038	0.0745335	0.830751
ENSMUSG00000028426	Rad23b	5733	5652.18	6069.23	5235.12	0.862568	-0.21329	0.0750497	0.830751
ENSMUSG00000043003	Rasef	5461	1746.3	1606.64	1885.96	1.17385	0.231248	0.0751197	0.830751
ENSMUSG00000055302	Mrfap1	1648	5722.56	5247.15	6197.97	1.18121	0.240261	0.0748008	0.830751
ENSMUSG00000030681	Mvp	2902	1337.67	1215.12	1460.22	1.2017	0.265082	0.0742249	0.830751
ENSMUSG00000012405	Rpl15	2397	867.577	773.542	961.613	1.24313	0.313976	0.0748433	0.830751
ENSMUSG00000067365	Tmem128	1942	927.374	825.252	1029.5	1.24749	0.31903	0.074874	0.830751
ENSMUSG00000044424	Gm9493	579	573.198	505.215	641.181	1.26912	0.343832	0.0746655	0.830751
ENSMUSG00000035048	Anapc13	405	1534.43	1267.14	1801.71	1.42187	0.50779	0.0742242	0.830751
ENSMUSG00000083621	Gm14586	408	3346.86	2695.36	3998.36	1.48342	0.568929	0.0750837	0.830751
ENSMUSG00000037411	Serpine1	3024	121.232	93.5241	148.94	1.59253	0.671323	0.0744486	0.830751
ENSMUSG00000028593	9430007A20Rik	1406	32.1591	2.94985	61.3684	20.8039	4.37878	0.0749266	0.830751
ENSMUSG00000024403	Atp6v1g2	2510	353.75	400.687	306.814	0.76572	-0.385112	0.0761425	0.832537
ENSMUSG00000032258	Lca5	6307	959.087	1051.96	866.219	0.823437	-0.280271	0.0754226	0.832537
ENSMUSG00000052632	Asap2	5687	1106.45	1206.01	1006.9	0.834905	-0.260317	0.076176	0.832537
ENSMUSG00000037325	Bbs7	3957	1972.89	2125.08	1820.69	0.856764	-0.22303	0.0762071	0.832537
ENSMUSG00000035726	Supt16h	4491	3160.76	3403.73	2917.78	0.857231	-0.222244	0.0760117	0.832537
ENSMUSG00000011831	Evi5	8060	2109.03	2270.76	1947.31	0.857559	-0.221692	0.0758878	0.832537
ENSMUSG00000041852	Tcf20	7347	3924.75	4218.36	3631.15	0.860796	-0.216256	0.0755948	0.832537
ENSMUSG00000026153	Fam135a	6467	3107.16	3337.01	2877.3	0.862238	-0.213841	0.0758322	0.832537
ENSMUSG00000009418	Nav1	12776	7427.7	7951.8	6903.61	0.868181	-0.203932	0.0760494	0.832537
ENSMUSG00000004929	Thop1	5059	2393.96	2195.87	2592.06	1.18042	0.239303	0.0757575	0.832537
ENSMUSG00000026848	Tor1b	5327	1717.34	1574.44	1860.24	1.18152	0.240649	0.075761	0.832537
ENSMUSG00000073889	Il11ra1	4471	1901.94	1733.01	2070.87	1.19496	0.256963	0.0757695	0.832537
ENSMUSG00000001665	Gstt3	2627	2069.46	1880.56	2258.35	1.20089	0.264105	0.076178	0.832537
ENSMUSG00000032112	Trappc4	1166	1732.07	1563.69	1900.45	1.21537	0.28139	0.0758474	0.832537
ENSMUSG00000033751	Gadd45gip1	2494	586.561	519.326	653.796	1.25893	0.332201	0.07549	0.832537
ENSMUSG00000026610	Esrrg	6208	423.731	370.662	476.8	1.28635	0.36328	0.0753586	0.832537
ENSMUSG00000060989	Gm11847	2593	334.579	281.01	388.148	1.38126	0.465982	0.0757871	0.832537
ENSMUSG00000086370	B230206F22Rik	7598	151.619	124.945	178.292	1.42696	0.512947	0.0760959	0.832537
ENSMUSG00000016206	H2-M3	1438	93.0235	73.7442	112.303	1.52287	0.606794	0.0761633	0.832537
ENSMUSG00000076536	Igkv4-86	340	12.276	1.11043	23.4415	21.1103	4.39988	0.0759175	0.832537
ENSMUSG00000059040	Gm5506	1757	2947.52	2671.85	3223.18	1.20635	0.270646	0.0762817	0.832846
ENSMUSG00000058079	Olfr605	1011	17.3835	24.8979	9.86909	0.396382	-1.33504	0.0771334	0.833134
ENSMUSG00000057657	Gm10260	432	68.5613	85.4091	51.7134	0.605478	-0.723853	0.077014	0.833134
ENSMUSG00000073926	Olfr653	1046	114.213	135.227	93.1981	0.689196	-0.537014	0.0766988	0.833134
ENSMUSG00000026581	Sell	2321	113.171	133.415	92.9268	0.696523	-0.521757	0.0764786	0.833134
ENSMUSG00000034303	Ccdc15	3525	168.271	197.707	138.835	0.702227	-0.509991	0.0775764	0.833134
ENSMUSG00000025789	St8sia2	5376	300.216	341.199	259.234	0.759773	-0.39636	0.0765799	0.833134
ENSMUSG00000027238	Frmd5	7234	663.832	731.909	595.754	0.813973	-0.296947	0.0773433	0.833134
ENSMUSG00000035401	2210018M11Rik	4005	1867.68	2035.81	1699.56	0.834828	-0.260449	0.0770419	0.833134
ENSMUSG00000042751	Nmnat2	4522	1725.27	1873.21	1577.33	0.842046	-0.248029	0.0764166	0.833134
ENSMUSG00000031958	Ldhd	5328	7182.31	7788.51	6576.11	0.844335	-0.244113	0.0772855	0.833134
ENSMUSG00000038143	Stox2	10839	2116.88	2290.6	1943.15	0.848313	-0.237331	0.0772016	0.833134
ENSMUSG00000040537	Adam22	12231	3420.44	3671.97	3168.92	0.863003	-0.212562	0.0774853	0.833134
ENSMUSG00000003847	Nfat5	18378	7141.51	7654.5	6628.52	0.865964	-0.207621	0.0764435	0.833134
ENSMUSG00000026915	Strbp	18487	8508.64	9092.12	7925.16	0.871651	-0.198177	0.0768634	0.833134
ENSMUSG00000028927	Padi2	5013	3779.06	3480.65	4077.48	1.17147	0.228322	0.0773943	0.833134
ENSMUSG00000019579	D17Wsu104e	2222	1558.77	1418.83	1698.71	1.19726	0.259733	0.0776517	0.833134
ENSMUSG00000026972	Arrdc1	2510	805.103	726.385	883.821	1.21674	0.283021	0.0767695	0.833134
ENSMUSG00000024194	Cuta	649	1137.75	1023.42	1252.07	1.22342	0.290915	0.0773743	0.833134
ENSMUSG00000004610	Etfb	1139	1563.04	1384.07	1742.01	1.25861	0.331835	0.0772416	0.833134
ENSMUSG00000075705	Sepx1	1258	635.579	560.481	710.677	1.26798	0.342527	0.0769213	0.833134
ENSMUSG00000032180	Tmed1	1487	562.211	492.479	631.943	1.28319	0.359733	0.077621	0.833134
ENSMUSG00000060950	Trmt61a	2433	291.207	254.39	328.023	1.28945	0.36676	0.0776393	0.833134
ENSMUSG00000018599	Smcr7	2716	358.454	312.192	404.717	1.29637	0.374481	0.0775494	0.833134
ENSMUSG00000046727	0610010O12Rik	2840	4488.51	3875.98	5101.05	1.31607	0.396235	0.0768052	0.833134
ENSMUSG00000028707	Dmbx1	6431	329.263	284.008	374.518	1.31869	0.399106	0.0772588	0.833134
ENSMUSG00000072572	Slc39a2	3447	789.719	657.89	921.548	1.40076	0.486213	0.0769621	0.833134
ENSMUSG00000035595	1600002K03Rik	678	117.828	95.3688	140.287	1.47099	0.556791	0.0771602	0.833134
ENSMUSG00000044894	Uqcrq	1831	2350.7	1862.68	2838.71	1.52399	0.607852	0.0772953	0.833134
ENSMUSG00000002076	Hsf2bp	2973	45.7364	24.6478	66.825	2.7112	1.43893	0.0773343	0.833134
ENSMUSG00000096584	Olfr611	972	17.2598	24.0619	10.4576	0.434613	-1.2022	0.0777956	0.833187
ENSMUSG00000022425	Enpp2	3473	1141.09	1028.05	1254.13	1.21991	0.286774	0.0777845	0.833187
ENSMUSG00000052142	Rasal3	4897	77.7201	60.1459	95.2944	1.58439	0.663925	0.0777137	0.833187
ENSMUSG00000089720	Gm13734	813	153.1	179.918	126.282	0.701887	-0.51069	0.0780104	0.83332
ENSMUSG00000025938	Slco5a1	11183	404.062	460.313	347.811	0.755597	-0.404311	0.0779556	0.83332
ENSMUSG00000027831	Veph1	6603	273.348	308.484	238.212	0.772203	-0.372948	0.0781601	0.83332
ENSMUSG00000055421	Pcdh9	3714	456.25	506.03	406.471	0.803254	-0.316072	0.0783642	0.83332
ENSMUSG00000025104	Hdgfrp3	9575	1234.31	1343.18	1125.43	0.837885	-0.255177	0.0779251	0.83332
ENSMUSG00000045639	Zfp629	6723	1310.8	1422.36	1199.23	0.843127	-0.246177	0.0781207	0.83332
ENSMUSG00000031311	Nono	4375	6592.46	7068.38	6116.53	0.865336	-0.208667	0.077957	0.83332
ENSMUSG00000052310	Slc39a1	2364	2040.5	1863.12	2217.88	1.19041	0.251457	0.078353	0.83332
ENSMUSG00000053113	Socs3	2891	475.282	420.617	529.947	1.25993	0.33334	0.0782381	0.83332
ENSMUSG00000069874	Irgm2	3621	429.023	377.082	480.964	1.27549	0.35105	0.0783039	0.83332
ENSMUSG00000069682	Gm10275	634	5995.5	4995.61	6995.38	1.4003	0.485741	0.078266	0.83332
ENSMUSG00000054598	9130230L23Rik	5755	161.46	119.308	203.613	1.70661	0.771133	0.0781207	0.83332
ENSMUSG00000052384	Lrrc33	4177	234.667	200.802	268.532	1.33729	0.419316	0.0784496	0.833736
ENSMUSG00000054405	Dnajc8	2555	2484.86	2672.61	2297.12	0.859505	-0.218422	0.0785182	0.833971
ENSMUSG00000022889	Mrpl39	2533	958.502	1044.65	872.353	0.835066	-0.260039	0.0786647	0.835034
ENSMUSG00000037386	Rims2	5046	895.389	978.983	811.795	0.829223	-0.270169	0.0788318	0.835381
ENSMUSG00000078671	Chd2	9531	3066.4	3296.08	2836.72	0.860637	-0.216524	0.0787503	0.835381
ENSMUSG00000091478	Gm10039	534	899.326	720.752	1077.9	1.49552	0.580647	0.0788367	0.835381
ENSMUSG00000076615	Ighg3	992	16.5556	27.9008	5.21045	0.186749	-2.42083	0.0791533	0.835382
ENSMUSG00000056763	Cspp1	9876	1670.18	1865.22	1475.15	0.790873	-0.338482	0.0789272	0.835382
ENSMUSG00000044365	Cxxc4	5619	467.779	517.675	417.882	0.807228	-0.308951	0.079076	0.835382
ENSMUSG00000022441	Efcab6	6408	1214.27	1325.81	1102.73	0.831744	-0.265788	0.0789925	0.835382
ENSMUSG00000022365	Derl1	3145	2826.58	2588.35	3064.8	1.18408	0.243761	0.0792085	0.835382
ENSMUSG00000025572	Tmc6	4091	593.541	527.187	659.894	1.25173	0.323919	0.0791634	0.835382
ENSMUSG00000086938	4930481A15Rik	2240	347.038	298.88	395.197	1.32226	0.403006	0.0791462	0.835382
ENSMUSG00000042737	Dpm3	919	1220.85	911.649	1530.05	1.67833	0.74703	0.0790395	0.835382
ENSMUSG00000027804	Ppid	4638	1402.41	1518.17	1286.65	0.847498	-0.238717	0.0793822	0.836723
ENSMUSG00000053279	Aldh1a1	2053	10486.7	11737.3	9236.04	0.786895	-0.345757	0.0795603	0.837202
ENSMUSG00000028936	Rpl22	2911	4725.87	4299.23	5152.51	1.19847	0.261198	0.0795673	0.837202
ENSMUSG00000053173	Rpl18-ps2	623	2333.69	1984.02	2683.36	1.35248	0.435611	0.0794931	0.837202
ENSMUSG00000006574	Slc4a1	4891	1070.14	1301.26	839.014	0.644771	-0.633142	0.0798523	0.838044
ENSMUSG00000078184	B020018G12Rik	1338	166.05	196.106	135.995	0.693478	-0.528078	0.080357	0.838044
ENSMUSG00000074024	4632427E13Rik	3811	123.372	144.489	102.256	0.707707	-0.498776	0.0808289	0.838044
ENSMUSG00000050808	Muc15	3569	431.132	498.466	363.797	0.729833	-0.454362	0.0800757	0.838044
ENSMUSG00000082674	Gm11914	507	247.802	282.193	213.411	0.756257	-0.403052	0.0807228	0.838044
ENSMUSG00000028312	Smc2	5478	617.094	679.894	554.295	0.815268	-0.294654	0.0808802	0.838044
ENSMUSG00000050549	5730508B09Rik	1603	596.038	653.008	539.067	0.825514	-0.276636	0.080784	0.838044
ENSMUSG00000053414	Hunk	5009	1062.09	1155.23	968.947	0.838752	-0.253684	0.0808356	0.838044
ENSMUSG00000021767	Myst4	9981	2073.79	2245.43	1902.16	0.847122	-0.239359	0.080123	0.838044
ENSMUSG00000031134	Rbmx	4330	1988.15	2145.08	1831.22	0.853683	-0.228228	0.0802846	0.838044
ENSMUSG00000030779	Rbbp6	8752	3272.45	3513.32	3031.58	0.862882	-0.212766	0.0798429	0.838044
ENSMUSG00000025969	Nrp2	9509	7099.2	7614.37	6584.02	0.864684	-0.209756	0.0804288	0.838044
ENSMUSG00000020705	Ddx42	4228	3553.57	3802.47	3304.68	0.869089	-0.202425	0.0800625	0.838044
ENSMUSG00000019777	Hdac2	4474	4884.26	5221.06	4547.46	0.870984	-0.199282	0.0803096	0.838044
ENSMUSG00000002980	Bcam	3199	1616.46	1476.25	1756.67	1.18996	0.250909	0.0797283	0.838044
ENSMUSG00000028447	Dctn3	1042	1923.77	1752.54	2095.01	1.19541	0.257509	0.0806739	0.838044
ENSMUSG00000022783	Spag6	4559	1058.83	962.041	1155.61	1.20121	0.264488	0.079891	0.838044
ENSMUSG00000028036	Ptgfr	4362	917.622	828.811	1006.43	1.21431	0.280134	0.0809056	0.838044
ENSMUSG00000028743	Akr7a5	1793	932.183	837.86	1026.51	1.22515	0.292961	0.0804774	0.838044
ENSMUSG00000090113	Nhlrc4	2318	281.469	239.335	323.603	1.35209	0.435196	0.080578	0.838044
ENSMUSG00000026822	Lcn2	2302	1279.43	1078.46	1480.41	1.37271	0.457025	0.0799541	0.838044
ENSMUSG00000021496	Pcbd2	546	255.447	210.444	300.451	1.4277	0.513698	0.0808468	0.838044
ENSMUSG00000047721	Bola2	1658	817.481	671.219	963.743	1.43581	0.521866	0.0805486	0.838044
ENSMUSG00000035896	Rnase1	970	195.135	157.817	232.453	1.47293	0.558687	0.0807022	0.838044
ENSMUSG00000080921	Rpl38-ps2	298	3547.88	2783.59	4312.16	1.54914	0.631463	0.0803329	0.838044
ENSMUSG00000027485	Bpifb1	3617	2715.07	2125.96	3304.19	1.55421	0.636181	0.0799774	0.838044
ENSMUSG00000033467	Crlf2	1325	143.607	109.615	177.599	1.62021	0.696178	0.0807131	0.838044
ENSMUSG00000057914	Cacnb2	9004	1523.12	1650.77	1395.47	0.845348	-0.242384	0.0809892	0.838427
ENSMUSG00000038502	Ptov1	4212	4830.42	4421.51	5239.34	1.18497	0.244846	0.0811079	0.839173
ENSMUSG00000037262	Kin	1705	351.495	392.713	310.278	0.790088	-0.339914	0.0812027	0.83967
ENSMUSG00000002603	Tgfb1	2558	971.931	879.623	1064.24	1.20988	0.274864	0.0812703	0.839887
ENSMUSG00000040084	Bub1b	4275	380.51	425.023	335.998	0.79054	-0.33909	0.0817246	0.841679
ENSMUSG00000012443	Kif11	4819	537.561	594.849	480.272	0.807385	-0.308672	0.0816612	0.841679
ENSMUSG00000058503	Fam133b	1555	698.232	764.505	631.96	0.826626	-0.274693	0.0817038	0.841679
ENSMUSG00000025261	Huwe1	23509	12228.1	13085.6	11370.5	0.868931	-0.202686	0.0816604	0.841679
ENSMUSG00000039899	Fgl2	3788	1410.46	1287.55	1533.38	1.19093	0.252084	0.0816798	0.841679
ENSMUSG00000035342	Lzts2	2921	1253	1131.02	1374.97	1.21569	0.281772	0.0815584	0.841679
ENSMUSG00000030077	Chl1	7751	366.193	411.21	321.176	0.781051	-0.356512	0.0817727	0.841693
ENSMUSG00000051817	Sox12	4172	1194.93	1333.12	1056.75	0.79269	-0.335171	0.082099	0.841761
ENSMUSG00000045083	Lingo2	8297	2453.36	2642.04	2264.67	0.857169	-0.222349	0.0819843	0.841761
ENSMUSG00000032905	Atg12	2492	2405.61	2587.75	2223.47	0.859227	-0.218889	0.0821539	0.841761
ENSMUSG00000032262	Elovl4	3053	1782.12	1915.54	1648.7	0.860697	-0.216422	0.0818503	0.841761
ENSMUSG00000042650	Alkbh5	5987	5033.3	4683.25	5383.35	1.14949	0.200994	0.0821199	0.841761
ENSMUSG00000029621	Arpc1a	2567	4431.65	4088.11	4775.19	1.16807	0.224124	0.0820871	0.841761
ENSMUSG00000027808	Serp1	2440	15450.6	13909.7	16991.4	1.22155	0.288707	0.082011	0.841761
ENSMUSG00000057278	Snrpg	350	238.619	198.003	279.236	1.41026	0.495965	0.0820182	0.841761
ENSMUSG00000063145	Bbs5	2445	907.252	990.436	824.067	0.832025	-0.265302	0.0822869	0.84178
ENSMUSG00000007817	Zmiz1	12523	14872.3	15915.6	13829	0.868896	-0.202745	0.0822026	0.84178
ENSMUSG00000042228	Lyn	4073	1306.54	1196.12	1416.95	1.18462	0.244427	0.0822962	0.84178
ENSMUSG00000024384	Iws1	9623	2387.81	2574.74	2200.89	0.854799	-0.226342	0.0823557	0.84191
ENSMUSG00000005251	Ripk4	3953	1603.34	1466.89	1739.8	1.18604	0.246159	0.0824129	0.842016
ENSMUSG00000029211	Gabra4	4123	193.819	159.946	227.691	1.42355	0.50949	0.0825078	0.842508
ENSMUSG00000036353	P2ry12	2379	110.275	130.333	90.2167	0.692202	-0.530735	0.082905	0.844207
ENSMUSG00000022109	Med4	1304	843.744	925.838	761.65	0.82266	-0.281631	0.082909	0.844207
ENSMUSG00000068551	Zfp467	4255	2096.2	1929.45	2262.95	1.17285	0.230016	0.082804	0.844207
ENSMUSG00000022551	Cyc1	1194	3902.42	3588.52	4216.31	1.17494	0.23259	0.0828766	0.844207
ENSMUSG00000047428	Dlk2	2113	115.206	90.2895	140.123	1.55193	0.634064	0.0827491	0.844207
ENSMUSG00000005124	Wisp1	5518	865.36	774.701	956.019	1.23405	0.303401	0.082993	0.844584
ENSMUSG00000055976	Cldn23	1851	735.699	650.001	821.397	1.26369	0.337638	0.0831358	0.845559
ENSMUSG00000025650	Col7a1	10206	406.077	357.396	454.758	1.27242	0.347574	0.0831952	0.845685
ENSMUSG00000046844	Vat1l	5462	333.985	372.948	295.022	0.791055	-0.338151	0.0833397	0.846674
ENSMUSG00000092995	Mir16-1	93	2.94808	5.50862	0.387534	0.0703504	-3.8293	0.0834601	0.84702
ENSMUSG00000025531	Chm	6778	972.395	1059.43	885.363	0.835701	-0.258941	0.083515	0.84702
ENSMUSG00000027375	Mal	2778	1834.74	1975.4	1694.08	0.857588	-0.221643	0.0834989	0.84702
ENSMUSG00000038525	Armc10	3407	1277.25	1382.36	1172.14	0.847924	-0.237994	0.0836494	0.847905
ENSMUSG00000046111	5830418K08Rik	11641	681.645	753.423	609.866	0.809461	-0.304966	0.0837489	0.847958
ENSMUSG00000076672	Ighv3-6	342	8.22696	2.98675	13.4672	4.50898	2.1728	0.0837031	0.847958
ENSMUSG00000039671	Zmynd8	11032	4608.45	4945.43	4271.48	0.863722	-0.211361	0.0838803	0.848457
ENSMUSG00000012889	Podnl1	3549	327.605	284.906	370.304	1.29974	0.378224	0.0838926	0.848457
ENSMUSG00000022204	Ngdn	1198	752.578	674.797	830.359	1.23053	0.29928	0.0839719	0.848782
ENSMUSG00000068329	Htra2	2764	662.795	582.433	743.158	1.27595	0.351576	0.0841896	0.850504
ENSMUSG00000050711	Scg2	2485	805.692	921.771	689.613	0.748139	-0.418622	0.0844572	0.851713
ENSMUSG00000036766	Dner	3630	6419.09	6924.88	5913.3	0.853921	-0.227826	0.0845434	0.851713
ENSMUSG00000018796	Acsl1	9449	3887.16	4169.68	3604.65	0.864492	-0.210076	0.0844834	0.851713
ENSMUSG00000024290	Rock1	6187	4842.63	5172.62	4512.64	0.872409	-0.196923	0.0845367	0.851713
ENSMUSG00000007907	4931407G18Rik	1492	7926	5957.84	9894.15	1.66069	0.731786	0.084546	0.851713
ENSMUSG00000026238	Ptma	1192	7411.54	6661.44	8161.65	1.22521	0.293028	0.0846457	0.852239
ENSMUSG00000030208	Emp1	3046	1567.64	1697.46	1437.81	0.847034	-0.239507	0.0848349	0.853189
ENSMUSG00000047180	Neurl3	2583	180.623	150.927	210.318	1.39351	0.478719	0.0848339	0.853189
ENSMUSG00000020598	Nrcam	7581	862.155	946.226	778.085	0.822304	-0.282257	0.0850627	0.854671
ENSMUSG00000060188	Cxcl17	761	870.045	739.232	1000.86	1.35392	0.437139	0.0850774	0.854671
ENSMUSG00000028889	Yrdc	1981	927.04	1016.13	837.951	0.82465	-0.278146	0.0851604	0.855028
ENSMUSG00000036214	Znrd1as	1360	251.53	284.091	218.969	0.770772	-0.375624	0.0852888	0.855839
ENSMUSG00000082872	Gm15773	1448	210.615	241.367	179.862	0.74518	-0.424338	0.0858656	0.85637
ENSMUSG00000030110	Ret	7341	371.038	419.536	322.541	0.768805	-0.379311	0.0856822	0.85637
ENSMUSG00000061079	Zfp143	3013	744.863	814.826	674.901	0.828276	-0.271816	0.085514	0.85637
ENSMUSG00000034601	2700049A03Rik	5879	796.289	867.466	725.113	0.835897	-0.258603	0.085818	0.85637
ENSMUSG00000061607	Mdc1	7421	1753.06	1895.69	1610.43	0.849523	-0.235276	0.0857055	0.85637
ENSMUSG00000022883	Robo1	7563	3792.07	4055.56	3528.59	0.870063	-0.200809	0.0857062	0.85637
ENSMUSG00000030339	Ltbr	2354	2030.96	1876.21	2185.71	1.16496	0.220279	0.0856409	0.85637
ENSMUSG00000024601	Isoc1	2563	1982.79	1825	2140.58	1.17292	0.230106	0.0857177	0.85637
ENSMUSG00000021286	Zfyve21	1310	639.487	565.458	713.515	1.26184	0.335526	0.0857671	0.85637
ENSMUSG00000024677	Ms4a6b	4485	91.2877	73.7407	108.835	1.47591	0.561604	0.0856789	0.85637
ENSMUSG00000076549	Igkv4-68	352	24.4661	11.6952	37.2371	3.18397	1.67083	0.0858262	0.85637
ENSMUSG00000039016	Timm8b	527	1029.44	927.911	1130.98	1.21884	0.285514	0.0859709	0.856945
ENSMUSG00000029510	Gpc2	8309	594.403	657.713	531.092	0.807482	-0.308498	0.086195	0.858703
ENSMUSG00000041685	Fcho2	5229	2274.51	2441.34	2107.69	0.863335	-0.212008	0.0862449	0.858725
ENSMUSG00000026519	Tmem63a	4492	2228.77	2052.56	2404.97	1.17169	0.228594	0.0863062	0.858859
ENSMUSG00000052818	Olfr813	933	53.343	66.1203	40.5656	0.613512	-0.704837	0.0864175	0.859491
ENSMUSG00000054717	Hmgb2	2692	773.39	848.814	697.965	0.822282	-0.282295	0.0865335	0.860168
ENSMUSG00000025395	Prim1	3868	367.758	409.463	326.053	0.796293	-0.328629	0.0866451	0.860327
ENSMUSG00000044950	Pwwp2a	5508	827.699	900.94	754.457	0.83741	-0.255993	0.0866277	0.860327
ENSMUSG00000030180	Kdm5a	14185	3608.9	3872.51	3345.3	0.863859	-0.211131	0.08672	0.860595
ENSMUSG00000037035	Inhbb	4255	368.726	320.868	416.584	1.2983	0.376627	0.0867683	0.8606
ENSMUSG00000029202	Pds5a	4146	3207.87	3443.45	2972.29	0.863172	-0.21228	0.0868503	0.860938
ENSMUSG00000064264	Zfp428	1308	503.035	443.514	562.555	1.2684	0.343013	0.0869035	0.860991
ENSMUSG00000003929	Zfp81	6639	694.017	759.406	628.627	0.827788	-0.272667	0.0869709	0.861016
ENSMUSG00000059534	Uqcr10	584	2596.75	2222.88	2970.62	1.33638	0.418331	0.0870018	0.861016
ENSMUSG00000022759	4930451C15Rik	3941	509.078	450.87	567.285	1.2582	0.331363	0.0870875	0.86139
ENSMUSG00000047861	Foxi1	2357	986.893	1101.4	872.389	0.792075	-0.33629	0.0872768	0.862302
ENSMUSG00000026510	Trp53bp2	4361	2274.96	2446.53	2103.4	0.859747	-0.218017	0.0873236	0.862302
ENSMUSG00000024283	Wac	5962	4033.39	4323.38	3743.39	0.865848	-0.207814	0.0872834	0.862302
ENSMUSG00000049864	Olfr250	996	28.8601	38.0808	19.6394	0.515732	-0.955308	0.0878493	0.862951
ENSMUSG00000074949	Olfr1310	1009	43.3271	54.3057	32.3485	0.595674	-0.747404	0.0882395	0.862951
ENSMUSG00000017724	Etv4	3104	710.598	840.138	581.058	0.691622	-0.531945	0.0883136	0.862951
ENSMUSG00000027833	Shox2	3296	267.093	301.165	233.021	0.773733	-0.370093	0.0875381	0.862951
ENSMUSG00000016386	Mpped2	3425	408.923	456.387	361.46	0.792005	-0.336419	0.0879634	0.862951
ENSMUSG00000020863	Luc7l3	7278	3573.97	3956.25	3191.69	0.806746	-0.309813	0.0876749	0.862951
ENSMUSG00000005897	Nr2c1	4607	845.271	923.935	766.606	0.829718	-0.269306	0.0880555	0.862951
ENSMUSG00000044807	Zfp354c	5596	807.345	879.743	734.947	0.835412	-0.259441	0.0877899	0.862951
ENSMUSG00000042111	Ccdc115	1704	1031.89	1122.35	941.425	0.838797	-0.253606	0.0879012	0.862951
ENSMUSG00000031358	Msl3	2877	1427.92	1539.38	1316.46	0.85519	-0.225683	0.0882715	0.862951
ENSMUSG00000031503	Col4a2	6619	2019.71	2169.43	1870	0.861977	-0.214278	0.0881981	0.862951
ENSMUSG00000019873	Reep3	5473	3297.9	3539.6	3056.21	0.863433	-0.211844	0.0876217	0.862951
ENSMUSG00000018209	Stk4	5860	3192.18	3423.84	2960.52	0.86468	-0.209762	0.0876742	0.862951
ENSMUSG00000015839	Nfe2l2	3796	8066.55	8611.59	7521.51	0.873417	-0.195257	0.088109	0.862951
ENSMUSG00000006356	Crip2	1437	3946.73	3649.81	4243.66	1.16271	0.217488	0.0883196	0.862951
ENSMUSG00000039568	Fam100a	5538	1481.28	1353.01	1609.56	1.18962	0.250502	0.08803	0.862951
ENSMUSG00000006850	Tmco6	1817	584.889	526.263	643.516	1.2228	0.290193	0.0882902	0.862951
ENSMUSG00000069379	Gm4950	618	410.677	357.167	464.187	1.29963	0.378106	0.0879199	0.862951
ENSMUSG00000028636	Ppcs	1605	376.798	325.665	427.932	1.31403	0.393993	0.0883491	0.862951
ENSMUSG00000030218	Mgp	598	3655.83	3159.08	4152.57	1.31449	0.394502	0.0879655	0.862951
ENSMUSG00000027377	Mall	2006	57.6468	71.4777	43.8159	0.613002	-0.706037	0.089307	0.864061
ENSMUSG00000046463	5930403N24Rik	2122	83.1459	99.3264	66.9654	0.674195	-0.568762	0.0886095	0.864061
ENSMUSG00000050944	Efcab5	5164	125.019	146.577	103.46	0.705845	-0.502577	0.0890361	0.864061
ENSMUSG00000017344	Vtn	2030	272.406	316.845	227.966	0.719486	-0.474961	0.0886406	0.864061
ENSMUSG00000050103	Agmo	6285	245.725	276.875	214.576	0.774992	-0.367746	0.0885381	0.864061
ENSMUSG00000021219	Rgs6	2543	531.277	588.593	473.962	0.805245	-0.312501	0.0892372	0.864061
ENSMUSG00000091474	2610021A01Rik	4004	567.316	625.366	509.266	0.814348	-0.296283	0.089616	0.864061
ENSMUSG00000034520	Gjc1	5003	520.727	570.952	470.501	0.824063	-0.279173	0.0895816	0.864061
ENSMUSG00000030465	Psd3	15304	2084.39	2249.05	1919.72	0.85357	-0.228419	0.0889579	0.864061
ENSMUSG00000025571	Tnrc6c	12843	5959.04	6392.41	5525.67	0.864411	-0.21021	0.089179	0.864061
ENSMUSG00000070733	Fryl	14668	3894.52	4174.62	3614.43	0.865812	-0.207874	0.0894869	0.864061
ENSMUSG00000045962	Wnk1	15780	13934.1	14935.6	12932.6	0.865887	-0.20775	0.0886791	0.864061
ENSMUSG00000030082	Sec61a1	6407	11231.1	10459.8	12002.5	1.14749	0.198479	0.0893144	0.864061
ENSMUSG00000018931	Gm16515	4247	1481.41	1365.88	1596.93	1.16916	0.225471	0.089353	0.864061
ENSMUSG00000024844	Banf1	820	1556.86	1418.86	1694.87	1.19453	0.256447	0.0890671	0.864061
ENSMUSG00000024181	Mrpl28	1274	1204.71	1092.78	1316.64	1.20485	0.268858	0.0894291	0.864061
ENSMUSG00000057614	Gnai1	3193	887.814	802.723	972.905	1.21201	0.277397	0.089478	0.864061
ENSMUSG00000020566	Atp6v1c2	2070	2253.93	2025.36	2482.5	1.22571	0.293617	0.0889079	0.864061
ENSMUSG00000032492	Pth1r	2484	1348.37	1202.81	1493.93	1.24204	0.312707	0.089424	0.864061
ENSMUSG00000046168	Kcnrg	856	349.34	307.95	390.729	1.26881	0.343471	0.0888758	0.864061
ENSMUSG00000033022	Cdo1	1530	2651.26	2311.5	2991.02	1.29397	0.371808	0.0891629	0.864061
ENSMUSG00000091655	Gm8741	384	349.672	301.274	398.07	1.32129	0.401947	0.0895777	0.864061
ENSMUSG00000019853	Hebp2	1910	248.122	212.666	283.578	1.33345	0.415158	0.0894644	0.864061
ENSMUSG00000093514	C230073G13Rik	443	1134.63	890.98	1378.27	1.54692	0.629395	0.0891926	0.864061
ENSMUSG00000022557	Bop1	2476	1112.01	1018.45	1205.57	1.18373	0.243343	0.0897005	0.864413
ENSMUSG00000023216	Epb4.2	5417	85.4305	104.119	66.7418	0.641013	-0.641573	0.0898237	0.864673
ENSMUSG00000029516	Cit	15387	463.183	515.715	410.65	0.796273	-0.328664	0.0897799	0.864673
ENSMUSG00000041035	Dpcd	1345	1410.38	1269.63	1551.13	1.22172	0.288917	0.0899173	0.865111
ENSMUSG00000020620	Abca8b	7423	181.405	209.003	153.807	0.735909	-0.4424	0.0901311	0.866704
ENSMUSG00000026956	Uap1l1	4071	552.849	497.476	608.223	1.22262	0.289975	0.0902729	0.867604
ENSMUSG00000054641	Mmrn1	5868	442.439	490.149	394.73	0.805325	-0.312356	0.0904921	0.869106
ENSMUSG00000020857	Nme2	1171	848.837	713.633	984.04	1.37892	0.463534	0.0905258	0.869106
ENSMUSG00000001270	Ckb	1478	36721.9	34123.9	39320	1.15227	0.204484	0.0906902	0.869951
ENSMUSG00000096842	AC113480.1	78	283.024	205.488	360.56	1.75465	0.811183	0.0907106	0.869951
ENSMUSG00000039419	Cntnap2	7183	285.875	321.701	250.049	0.777272	-0.363509	0.0909026	0.871191
ENSMUSG00000021265	Slc25a29	2606	442.911	389.093	496.73	1.27664	0.352348	0.0909368	0.871191
ENSMUSG00000054428	Atpif1	1441	3560.31	3971.93	3148.69	0.792735	-0.335089	0.0913009	0.87197
ENSMUSG00000017550	Atad5	7532	390.284	434.36	346.209	0.797054	-0.32725	0.0911309	0.87197
ENSMUSG00000066800	Rnasel	4758	583.32	644.384	522.257	0.810476	-0.303159	0.0912641	0.87197
ENSMUSG00000066037	Hnrnpr	3155	3663.35	3910.92	3415.78	0.873395	-0.195294	0.0912118	0.87197
ENSMUSG00000034845	Plvap	2015	669.849	603.005	736.693	1.2217	0.288893	0.0913091	0.87197
ENSMUSG00000081649	Olfr213	984	342.114	299.976	384.252	1.28094	0.357205	0.0912096	0.87197
ENSMUSG00000026721	Rabgap1l	9489	6777.87	7241.95	6313.78	0.871834	-0.197875	0.0914656	0.872538
ENSMUSG00000000743	Chmp1a	3260	2774.27	2554.4	2994.13	1.17215	0.229152	0.0914195	0.872538
ENSMUSG00000083022	Rps15a-ps6	393	355.025	305.336	404.714	1.32547	0.406507	0.091618	0.873225
ENSMUSG00000062611	Gm10119	863	2219.73	1705.69	2733.78	1.60274	0.680542	0.0916347	0.873225
ENSMUSG00000021709	Erbb2ip	6591	13114.9	14051	12178.8	0.866754	-0.206306	0.0919031	0.87393
ENSMUSG00000011096	Akt1s1	3201	1540.79	1377.63	1703.95	1.23687	0.306695	0.0918665	0.87393
ENSMUSG00000040350	Trim7	7149	126.759	103.954	149.565	1.43876	0.524826	0.0918685	0.87393
ENSMUSG00000082516	Gm13342	207	452.877	299.008	606.747	2.0292	1.02091	0.0918605	0.87393
ENSMUSG00000028444	Cntfr	2782	592.434	652.569	532.299	0.815699	-0.293892	0.0921756	0.875004
ENSMUSG00000018565	Rai12	2294	1032.48	933.948	1131	1.21099	0.276189	0.0921841	0.875004
ENSMUSG00000002808	Epdr1	2386	1064.34	956.246	1172.43	1.22608	0.294051	0.0922594	0.875004
ENSMUSG00000037499	Nenf	742	923.864	802.9	1044.83	1.30132	0.379972	0.092211	0.875004
ENSMUSG00000031952	Chst5	1935	104.158	79.2681	129.049	1.628	0.703103	0.0921142	0.875004
ENSMUSG00000049038	Mterfd3	1565	268.724	302.149	235.298	0.778748	-0.360771	0.0924379	0.875401
ENSMUSG00000051313	Olfr1262	1294	396.578	443.206	349.951	0.78959	-0.340825	0.0923682	0.875401
ENSMUSG00000049124	Gm8186	386	817.429	605.551	1029.31	1.69978	0.765352	0.0924473	0.875401
ENSMUSG00000032087	Dscaml1	6336	1402.96	1523.29	1282.62	0.842005	-0.2481	0.0925652	0.876034
ENSMUSG00000039968	Rsbn1l	5550	2517.11	2697.66	2336.56	0.866141	-0.207326	0.0926116	0.876034
ENSMUSG00000032590	Apeh	2388	1166.13	1066.32	1265.94	1.1872	0.247563	0.0928168	0.877514
ENSMUSG00000025026	Add3	4938	2324.6	2495.86	2153.33	0.862761	-0.212967	0.092986	0.878652
ENSMUSG00000002055	Spag5	5624	219.182	249.781	188.583	0.754991	-0.405469	0.0931225	0.878757
ENSMUSG00000031256	Cstf2	9180	2259.31	2432.29	2086.33	0.857766	-0.221344	0.0931926	0.878757
ENSMUSG00000054728	Phactr1	9611	2718.93	2914.57	2523.29	0.86575	-0.207977	0.0931849	0.878757
ENSMUSG00000027998	Plrg1	2816	1267.88	1164.08	1371.69	1.17835	0.236767	0.0930842	0.878757
ENSMUSG00000036792	Mbd5	14221	1178.46	1278.12	1078.81	0.844059	-0.244584	0.0933097	0.8794
ENSMUSG00000036902	Neto2	5610	788.759	863.468	714.051	0.826957	-0.274115	0.0935122	0.879925
ENSMUSG00000020380	Rad50	5375	886.448	965.438	807.458	0.836364	-0.257797	0.0934879	0.879925
ENSMUSG00000033434	Gtpbp6	2825	233.082	195.341	270.823	1.38641	0.471357	0.0934756	0.879925
ENSMUSG00000073948	Olfr608	951	32.4359	42.0925	22.7793	0.541174	-0.885836	0.0937445	0.880403
ENSMUSG00000039706	Ldb2	2485	160.655	185.431	135.88	0.732779	-0.448551	0.0938567	0.880403
ENSMUSG00000011256	Adam19	7115	1429.25	1541.94	1316.56	0.853832	-0.227975	0.093782	0.880403
ENSMUSG00000016528	Mapkapk2	2567	1756.91	1605.27	1908.54	1.18892	0.249652	0.093819	0.880403
ENSMUSG00000061360	Phf5a	937	1049.25	956.669	1141.84	1.19355	0.255264	0.0936462	0.880403
ENSMUSG00000042293	Gm5617	620	246.604	205.848	287.359	1.39598	0.481279	0.0937256	0.880403
ENSMUSG00000026792	Lrsam1	4549	1970.4	2117.93	1822.87	0.860685	-0.216443	0.0939187	0.880524
ENSMUSG00000059970	Hspa2	2520	1760.27	1627.51	1893.04	1.16315	0.218041	0.0940313	0.880661
ENSMUSG00000002343	Armc6	3262	367.13	323.213	411.046	1.27175	0.346816	0.0940055	0.880661
ENSMUSG00000038372	Gmds	3323	225.473	189.003	261.944	1.38593	0.470849	0.0942726	0.882462
ENSMUSG00000088323	snoU109	135	59.5351	73.2886	45.7816	0.624675	-0.678822	0.0943848	0.882593
ENSMUSG00000034311	Kif4	5514	208.46	237	179.919	0.759149	-0.397545	0.094361	0.882593
ENSMUSG00000090115	Usp49	8581	849.834	920.643	779.025	0.846174	-0.240973	0.0947226	0.884221
ENSMUSG00000032042	Srpr	3364	7125.78	6621.78	7629.78	1.15222	0.204421	0.0947555	0.884221
ENSMUSG00000020889	Nr1d1	3077	2922.83	2535.05	3310.62	1.30594	0.385085	0.0947343	0.884221
ENSMUSG00000052837	Junb	1840	617.439	497.971	736.907	1.47982	0.565421	0.0947136	0.884221
ENSMUSG00000025237	Parp6	2714	2804.48	3005.81	2603.15	0.866039	-0.207496	0.0948397	0.884548
ENSMUSG00000020872	Tac4	1251	1851.18	2101.6	1600.75	0.761679	-0.392745	0.0951257	0.88675
ENSMUSG00000026888	Grb14	7185	775.678	845.762	705.594	0.83427	-0.261413	0.0952238	0.88675
ENSMUSG00000026656	Fcgr2b	3849	223.561	193.276	253.845	1.31338	0.393283	0.0952171	0.88675
ENSMUSG00000066263	Olfr639	951	33.1171	43.0448	23.1893	0.538725	-0.89238	0.0973449	0.887076
ENSMUSG00000050251	Olfr809	1100	44.372	55.8722	32.8717	0.588337	-0.765286	0.0981694	0.887076
ENSMUSG00000056531	Ccdc18	4655	79.2578	94.3024	64.2133	0.68093	-0.554422	0.0963478	0.887076
ENSMUSG00000086587	Gm11837	1012	100.893	119.651	82.1352	0.686454	-0.542766	0.0958777	0.887076
ENSMUSG00000086127	Gm11934	1536	89.264	104.615	73.913	0.706523	-0.501192	0.097983	0.887076
ENSMUSG00000046415	B430212C06Rik	3720	191.853	221.119	162.587	0.73529	-0.443614	0.0964237	0.887076
ENSMUSG00000079555	Haus3	1950	243.325	272.317	214.333	0.78707	-0.345437	0.096593	0.887076
ENSMUSG00000021379	Id4	1660	6193.95	6922.76	5465.15	0.789448	-0.341084	0.0953092	0.887076
ENSMUSG00000038425	Poli	3863	554.468	609.126	499.81	0.820537	-0.285359	0.0969537	0.887076
ENSMUSG00000027715	Ccna2	3510	621.775	680.932	562.618	0.826247	-0.275355	0.0975997	0.887076
ENSMUSG00000054302	Eapp	4448	1303.05	1423.9	1182.19	0.830248	-0.268386	0.0980056	0.887076
ENSMUSG00000034308	Sdr42e1	2957	756.074	825.752	686.396	0.831238	-0.266666	0.0962674	0.887076
ENSMUSG00000033883	D3Ertd254e	6503	716.903	781.076	652.73	0.83568	-0.258977	0.0980492	0.887076
ENSMUSG00000035769	Xylb	3860	1597.66	1726.67	1468.66	0.850576	-0.233489	0.0963399	0.887076
ENSMUSG00000072964	Bhlhb9	2978	932.911	1008.05	857.771	0.850921	-0.232903	0.0978002	0.887076
ENSMUSG00000032224	Fam81a	3598	1374.36	1484.61	1264.1	0.851465	-0.23198	0.0980865	0.887076
ENSMUSG00000033075	Senp1	6398	1630.84	1760.75	1500.93	0.852435	-0.230338	0.097423	0.887076
ENSMUSG00000024498	Tcerg1	4246	1532.54	1653.89	1411.19	0.853256	-0.22895	0.0970656	0.887076
ENSMUSG00000066798	Zbtb6	5080	1327.46	1429.68	1225.24	0.857006	-0.222623	0.096299	0.887076
ENSMUSG00000033208	S100b	1484	1228.37	1321.96	1134.79	0.858415	-0.220252	0.0975163	0.887076
ENSMUSG00000042508	Dmtf1	3779	1579.77	1699.04	1460.49	0.859597	-0.218267	0.0959148	0.887076
ENSMUSG00000042557	Sin3a	5385	2971.52	3177.25	2765.78	0.870497	-0.200089	0.0972858	0.887076
ENSMUSG00000031540	Myst3	9180	10896.2	11632	10160.4	0.873488	-0.195141	0.0969915	0.887076
ENSMUSG00000003226	Ranbp2	9477	7048.87	7518.72	6579.03	0.87502	-0.192612	0.0972432	0.887076
ENSMUSG00000070544	Top1	10426	4984.91	5312.56	4657.26	0.87665	-0.189927	0.097286	0.887076
ENSMUSG00000030500	Slc17a6	4319	7146.37	7611.73	6681.01	0.877726	-0.188157	0.0966663	0.887076
ENSMUSG00000026185	Igfbp5	6006	29234.3	31107.4	27361.2	0.879571	-0.185128	0.0962699	0.887076
ENSMUSG00000030275	Etnk1	6429	8682.65	8140.09	9225.22	1.13331	0.180538	0.0963279	0.887076
ENSMUSG00000030058	Copg	10905	6063.64	5660.26	6467.01	1.14253	0.192232	0.095585	0.887076
ENSMUSG00000029547	Ints1	7113	3907.7	3646.12	4169.28	1.14348	0.193435	0.0974449	0.887076
ENSMUSG00000009013	Dynll1	2926	4633.18	4283.61	4982.76	1.16322	0.218118	0.0961345	0.887076
ENSMUSG00000021771	Vdac2	4658	5505.91	5089.56	5922.27	1.16361	0.218611	0.097947	0.887076
ENSMUSG00000000001	Gnai3	3262	2747.2	2539.25	2955.14	1.16378	0.218819	0.0956421	0.887076
ENSMUSG00000056820	Tsnax	2391	3316.71	3063.9	3569.52	1.16503	0.220363	0.097106	0.887076
ENSMUSG00000063011	Msln	2114	2568.47	2369.16	2767.77	1.16825	0.224349	0.0955059	0.887076
ENSMUSG00000034432	Cops8	1843	1293.84	1188.49	1399.18	1.17728	0.235456	0.0958789	0.887076
ENSMUSG00000032932	Hspa13	5894	1110.78	1016.93	1204.64	1.18458	0.244371	0.0975512	0.887076
ENSMUSG00000060675	Pla2g16	6396	1729.18	1579.24	1879.11	1.18988	0.250817	0.0962458	0.887076
ENSMUSG00000082016	Pgam1-ps2	1668	1136.6	1037.72	1235.48	1.19058	0.251663	0.0977573	0.887076
ENSMUSG00000002064	Sdf2	1515	1147.78	1046.19	1249.37	1.19421	0.256059	0.0980822	0.887076
ENSMUSG00000035285	Nat14	1612	2305.33	2099.16	2511.5	1.19643	0.258739	0.0973462	0.887076
ENSMUSG00000079434	Neu2	2590	759.59	688.044	831.136	1.20797	0.272584	0.0980385	0.887076
ENSMUSG00000026942	Traf2	5101	664.392	600.719	728.064	1.21199	0.277376	0.0962494	0.887076
ENSMUSG00000073684	2610002J02Rik	1743	579.254	520.864	637.645	1.22421	0.291847	0.0965043	0.887076
ENSMUSG00000034259	Exosc4	1945	851.556	765.693	937.42	1.22428	0.291929	0.0981223	0.887076
ENSMUSG00000020955	Ap4s1	1113	901.55	805.741	997.359	1.23782	0.307797	0.098008	0.887076
ENSMUSG00000037638	Zbtb42	3490	482.991	431.051	534.931	1.24099	0.311495	0.097766	0.887076
ENSMUSG00000050854	Tmem125	2339	305.355	269.361	341.349	1.26726	0.34171	0.0966863	0.887076
ENSMUSG00000063018	2010204K13Rik	1583	390.661	344.14	437.182	1.27036	0.34524	0.0961616	0.887076
ENSMUSG00000063268	Parp10	4275	327.804	288.159	367.45	1.27516	0.350683	0.0957613	0.887076
ENSMUSG00000078487	E230028L10Rik	1322	266.225	232.571	299.879	1.28941	0.366709	0.0980931	0.887076
ENSMUSG00000011148	Adssl1	1861	310.824	271.124	350.524	1.29286	0.370561	0.0955369	0.887076
ENSMUSG00000056209	Npm3	1187	286.708	249.693	323.722	1.29648	0.3746	0.0954901	0.887076
ENSMUSG00000094000	Olfr1294	942	290.872	252.198	329.546	1.3067	0.385923	0.0971934	0.887076
ENSMUSG00000053175	Bcl3	2485	171.926	146.77	197.082	1.3428	0.425241	0.0963848	0.887076
ENSMUSG00000025017	Pik3ap1	2615	417.136	355.891	478.381	1.34418	0.426725	0.0979622	0.887076
ENSMUSG00000045799	Gm9800	914	7977.06	6733.11	9221.02	1.3695	0.453654	0.0978391	0.887076
ENSMUSG00000081559	Gm12411	483	217.355	179.199	255.512	1.42585	0.511827	0.0960189	0.887076
ENSMUSG00000020660	Pomc	1007	66.4167	50.8564	81.9771	1.61193	0.688792	0.0976165	0.887076
ENSMUSG00000031543	Ank1	13527	877.359	964.694	790.024	0.818938	-0.288174	0.0983889	0.888613
ENSMUSG00000033036	Gm7879	729	16.3332	22.8963	9.77015	0.426713	-1.22866	0.101289	0.890351
ENSMUSG00000049148	Plcxd3	5042	99.3338	117.505	81.1621	0.690709	-0.53385	0.100679	0.890351
ENSMUSG00000017499	Cdc6	5229	101.371	119.857	82.8849	0.691532	-0.532132	0.101806	0.890351
ENSMUSG00000013367	Iglon5	2619	144.699	167.476	121.923	0.728001	-0.457988	0.101654	0.890351
ENSMUSG00000046056	Sbsn	2285	151.662	173.514	129.81	0.748122	-0.418654	0.101199	0.890351
ENSMUSG00000017716	Birc5	3402	178.413	203.995	152.832	0.749196	-0.416585	0.0990482	0.890351
ENSMUSG00000034538	Zfp418	2725	244.762	274.796	214.728	0.781411	-0.355847	0.101604	0.890351
ENSMUSG00000023284	Zfp605	3497	322.895	362.354	283.436	0.782208	-0.354376	0.0994081	0.890351
[truncated: 15,983 more rows]
