# Supplementary material for: The Olfactory Transcriptomes of Mice
Source: PLoS Genet. 2014 Sep 4;10(9):e1004593. doi: 10.1371/journal.pgen.1004593 (PMC4154679; doi:10.1371/journal.pgen.1004593)
Supplement: Dataset S4 — Extended gene models for the VR repertoire. The reconstructed gene models for VR genes based on the VNO RNAseq dataset, provided in GTF format. The ENSEMBL gene models are also included. Each model has been given a unique gene-transcript_id pair. The Ensembl models are annotated as ENSEMBL_transcript on column 2 and the transcript_id on column 9 corresponds to that of Ensembl. The gene models that differ to the Ensembl ones, are annotated as reconstructed_transcript on column 2. For those exons that overlap with the Ensembl model, the id has been included as a reference (in a field in column 9). (GTF) [file pgen.1004593.s015.gtf]

1	reconstructed_transcript	exon	182154048	182154914	.	-	.	gene_id "CUFFVRG_0001"; transcript_id "CUFFVRT_0001"; exon_number "1"; gene_name "Vmn1r1";
1	reconstructed_transcript	exon	182156745	182158130	.	-	.	gene_id "CUFFVRG_0001"; transcript_id "CUFFVRT_0001"; exon_number "2"; gene_name "Vmn1r1"; ensembl_id "ENSMUSG00000091013";
1	reconstructed_transcript	exon	182159207	182159334	.	-	.	gene_id "CUFFVRG_0001"; transcript_id "CUFFVRT_0001"; exon_number "3"; gene_name "Vmn1r1";
1	reconstructed_transcript	exon	182154048	182158132	.	-	.	gene_id "CUFFVRG_0001"; transcript_id "CUFFVRT_0002"; exon_number "1"; gene_name "Vmn1r1"; ensembl_id "ENSMUSG00000091013";
1	reconstructed_transcript	exon	182159209	182159339	.	-	.	gene_id "CUFFVRG_0001"; transcript_id "CUFFVRT_0002"; exon_number "2"; gene_name "Vmn1r1";
1	reconstructed_transcript	exon	182164281	182164469	.	-	.	gene_id "CUFFVRG_0001"; transcript_id "CUFFVRT_0002"; exon_number "3"; gene_name "Vmn1r1";
1	reconstructed_transcript	exon	182154048	182158130	.	-	.	gene_id "CUFFVRG_0001"; transcript_id "CUFFVRT_0003"; exon_number "1"; gene_name "Vmn1r1"; ensembl_id "ENSMUSG00000091013";
1	reconstructed_transcript	exon	182159207	182159339	.	-	.	gene_id "CUFFVRG_0001"; transcript_id "CUFFVRT_0003"; exon_number "2"; gene_name "Vmn1r1";
1	reconstructed_transcript	exon	182164281	182164486	.	-	.	gene_id "CUFFVRG_0001"; transcript_id "CUFFVRT_0003"; exon_number "3"; gene_name "Vmn1r1";
1	reconstructed_transcript	exon	182154048	182158130	.	-	.	gene_id "CUFFVRG_0001"; transcript_id "CUFFVRT_0004"; exon_number "1"; gene_name "Vmn1r1"; ensembl_id "ENSMUSG00000091013";
1	reconstructed_transcript	exon	182159207	182159339	.	-	.	gene_id "CUFFVRG_0001"; transcript_id "CUFFVRT_0004"; exon_number "2"; gene_name "Vmn1r1";
1	reconstructed_transcript	exon	182164393	182164486	.	-	.	gene_id "CUFFVRG_0001"; transcript_id "CUFFVRT_0004"; exon_number "3"; gene_name "Vmn1r1";
1	reconstructed_transcript	exon	182154048	182158131	.	-	.	gene_id "CUFFVRG_0001"; transcript_id "CUFFVRT_0005"; exon_number "1"; gene_name "Vmn1r1"; ensembl_id "ENSMUSG00000091013";
1	reconstructed_transcript	exon	182159208	182159339	.	-	.	gene_id "CUFFVRG_0001"; transcript_id "CUFFVRT_0005"; exon_number "2"; gene_name "Vmn1r1";
1	reconstructed_transcript	exon	182164281	182164486	.	-	.	gene_id "CUFFVRG_0001"; transcript_id "CUFFVRT_0005"; exon_number "3"; gene_name "Vmn1r1";
1	reconstructed_transcript	exon	182154048	182158132	.	-	.	gene_id "CUFFVRG_0001"; transcript_id "CUFFVRT_0006"; exon_number "1"; gene_name "Vmn1r1"; ensembl_id "ENSMUSG00000091013";
1	reconstructed_transcript	exon	182159209	182159339	.	-	.	gene_id "CUFFVRG_0001"; transcript_id "CUFFVRT_0006"; exon_number "2"; gene_name "Vmn1r1";
1	reconstructed_transcript	exon	182164393	182164486	.	-	.	gene_id "CUFFVRG_0001"; transcript_id "CUFFVRT_0006"; exon_number "3"; gene_name "Vmn1r1";
1	ENSEMBL_transcript	exon	182157144	182158319	.	-	.	gene_id "CUFFVRG_0001"; transcript_id "ENSMUST00000169123"; exon_number "1"; gene_name "Vmn1r1"; ensembl_id "ENSMUSG00000091013";
10	reconstructed_transcript	exon	79148769	79149030	.	+	.	gene_id "CUFFVRG_0002"; transcript_id "CUFFVRT_0007"; exon_number "1"; gene_name "Vmn2r80"; ensembl_id "ENSMUSG00000091888";
10	reconstructed_transcript	exon	79168170	79168461	.	+	.	gene_id "CUFFVRG_0002"; transcript_id "CUFFVRT_0007"; exon_number "2"; gene_name "Vmn2r80"; ensembl_id "ENSMUSG00000091888";
10	reconstructed_transcript	exon	79169038	79169847	.	+	.	gene_id "CUFFVRG_0002"; transcript_id "CUFFVRT_0007"; exon_number "3"; gene_name "Vmn2r80"; ensembl_id "ENSMUSG00000091888";
10	reconstructed_transcript	exon	79171509	79171736	.	+	.	gene_id "CUFFVRG_0002"; transcript_id "CUFFVRT_0007"; exon_number "4"; gene_name "Vmn2r80"; ensembl_id "ENSMUSG00000091888";
10	reconstructed_transcript	exon	79171997	79172252	.	+	.	gene_id "CUFFVRG_0002"; transcript_id "CUFFVRT_0007"; exon_number "5"; gene_name "Vmn2r80"; ensembl_id "ENSMUSG00000091888";
10	reconstructed_transcript	exon	79148773	79149030	.	+	.	gene_id "CUFFVRG_0002"; transcript_id "CUFFVRT_0008"; exon_number "1"; gene_name "Vmn2r80"; ensembl_id "ENSMUSG00000091888";
10	reconstructed_transcript	exon	79168170	79168461	.	+	.	gene_id "CUFFVRG_0002"; transcript_id "CUFFVRT_0008"; exon_number "2"; gene_name "Vmn2r80"; ensembl_id "ENSMUSG00000091888";
10	reconstructed_transcript	exon	79169038	79170775	.	+	.	gene_id "CUFFVRG_0002"; transcript_id "CUFFVRT_0008"; exon_number "3"; gene_name "Vmn2r80"; ensembl_id "ENSMUSG00000091888";
10	reconstructed_transcript	exon	79148781	79149030	.	+	.	gene_id "CUFFVRG_0002"; transcript_id "CUFFVRT_0009"; exon_number "1"; gene_name "Vmn2r80"; ensembl_id "ENSMUSG00000091888";
10	reconstructed_transcript	exon	79168170	79168462	.	+	.	gene_id "CUFFVRG_0002"; transcript_id "CUFFVRT_0009"; exon_number "2"; gene_name "Vmn2r80"; ensembl_id "ENSMUSG00000091888";
10	reconstructed_transcript	exon	79169039	79169848	.	+	.	gene_id "CUFFVRG_0002"; transcript_id "CUFFVRT_0009"; exon_number "3"; gene_name "Vmn2r80"; ensembl_id "ENSMUSG00000091888";
10	reconstructed_transcript	exon	79171510	79171736	.	+	.	gene_id "CUFFVRG_0002"; transcript_id "CUFFVRT_0009"; exon_number "4"; gene_name "Vmn2r80"; ensembl_id "ENSMUSG00000091888";
10	reconstructed_transcript	exon	79181988	79182111	.	+	.	gene_id "CUFFVRG_0002"; transcript_id "CUFFVRT_0009"; exon_number "5"; gene_name "Vmn2r80"; ensembl_id "ENSMUSG00000091888";
10	reconstructed_transcript	exon	79194011	79195012	.	+	.	gene_id "CUFFVRG_0002"; transcript_id "CUFFVRT_0009"; exon_number "6"; gene_name "Vmn2r80"; ensembl_id "ENSMUSG00000091888";
10	ENSEMBL_transcript	exon	79148797	79149030	.	+	.	gene_id "CUFFVRG_0002"; transcript_id "ENSMUST00000165834"; exon_number "1"; gene_name "Vmn2r80"; ensembl_id "ENSMUSG00000091888";
10	ENSEMBL_transcript	exon	79168170	79168461	.	+	.	gene_id "CUFFVRG_0002"; transcript_id "ENSMUST00000165834"; exon_number "2"; gene_name "Vmn2r80"; ensembl_id "ENSMUSG00000091888";
10	ENSEMBL_transcript	exon	79169038	79169847	.	+	.	gene_id "CUFFVRG_0002"; transcript_id "ENSMUST00000165834"; exon_number "3"; gene_name "Vmn2r80"; ensembl_id "ENSMUSG00000091888";
10	ENSEMBL_transcript	exon	79171509	79171736	.	+	.	gene_id "CUFFVRG_0002"; transcript_id "ENSMUST00000165834"; exon_number "4"; gene_name "Vmn2r80"; ensembl_id "ENSMUSG00000091888";
10	ENSEMBL_transcript	exon	79181988	79182111	.	+	.	gene_id "CUFFVRG_0002"; transcript_id "ENSMUST00000165834"; exon_number "5"; gene_name "Vmn2r80"; ensembl_id "ENSMUSG00000091888";
10	ENSEMBL_transcript	exon	79194011	79195012	.	+	.	gene_id "CUFFVRG_0002"; transcript_id "ENSMUST00000165834"; exon_number "6"; gene_name "Vmn2r80"; ensembl_id "ENSMUSG00000091888";
10	ENSEMBL_transcript	exon	79247777	79248008	.	+	.	gene_id "CUFFVRG_0003"; transcript_id "ENSMUST00000020547"; exon_number "1"; gene_name "Vmn2r81"; ensembl_id "ENSMUSG00000055515";
10	ENSEMBL_transcript	exon	79267190	79267481	.	+	.	gene_id "CUFFVRG_0003"; transcript_id "ENSMUST00000020547"; exon_number "2"; gene_name "Vmn2r81"; ensembl_id "ENSMUSG00000055515";
10	ENSEMBL_transcript	exon	79268052	79268861	.	+	.	gene_id "CUFFVRG_0003"; transcript_id "ENSMUST00000020547"; exon_number "3"; gene_name "Vmn2r81"; ensembl_id "ENSMUSG00000055515";
10	ENSEMBL_transcript	exon	79270507	79270734	.	+	.	gene_id "CUFFVRG_0003"; transcript_id "ENSMUST00000020547"; exon_number "4"; gene_name "Vmn2r81"; ensembl_id "ENSMUSG00000055515";
10	ENSEMBL_transcript	exon	79274600	79274723	.	+	.	gene_id "CUFFVRG_0003"; transcript_id "ENSMUST00000020547"; exon_number "5"; gene_name "Vmn2r81"; ensembl_id "ENSMUSG00000055515";
10	ENSEMBL_transcript	exon	79292946	79294535	.	+	.	gene_id "CUFFVRG_0003"; transcript_id "ENSMUST00000020547"; exon_number "6"; gene_name "Vmn2r81"; ensembl_id "ENSMUSG00000055515";
10	reconstructed_transcript	exon	79274729	79274794	.	+	.	gene_id "CUFFVRG_0003"; transcript_id "CUFFVRT_0010"; exon_number "1"; gene_name "Vmn2r81"; ensembl_id "ENSMUSG00000055515";
10	reconstructed_transcript	exon	79292957	79294535	.	+	.	gene_id "CUFFVRG_0003"; transcript_id "CUFFVRT_0010"; exon_number "2"; gene_name "Vmn2r81"; ensembl_id "ENSMUSG00000055515";
10	reconstructed_transcript	exon	79356520	79356805	.	+	.	gene_id "CUFFVRG_0004"; transcript_id "CUFFVRT_0011"; exon_number "1"; gene_name "Vmn2r82"; ensembl_id "ENSMUSG00000091468";
10	reconstructed_transcript	exon	79377797	79378088	.	+	.	gene_id "CUFFVRG_0004"; transcript_id "CUFFVRT_0011"; exon_number "2"; gene_name "Vmn2r82"; ensembl_id "ENSMUSG00000091468";
10	reconstructed_transcript	exon	79385352	79385475	.	+	.	gene_id "CUFFVRG_0004"; transcript_id "CUFFVRT_0011"; exon_number "3"; gene_name "Vmn2r82"; ensembl_id "ENSMUSG00000091468";
10	reconstructed_transcript	exon	79395838	79397947	.	+	.	gene_id "CUFFVRG_0004"; transcript_id "CUFFVRT_0011"; exon_number "4"; gene_name "Vmn2r82"; ensembl_id "ENSMUSG00000091468";
10	reconstructed_transcript	exon	79356520	79356805	.	+	.	gene_id "CUFFVRG_0004"; transcript_id "CUFFVRT_0012"; exon_number "1"; gene_name "Vmn2r82"; ensembl_id "ENSMUSG00000091468";
10	reconstructed_transcript	exon	79377797	79378088	.	+	.	gene_id "CUFFVRG_0004"; transcript_id "CUFFVRT_0012"; exon_number "2"; gene_name "Vmn2r82"; ensembl_id "ENSMUSG00000091468";
10	reconstructed_transcript	exon	79381153	79381380	.	+	.	gene_id "CUFFVRG_0004"; transcript_id "CUFFVRT_0012"; exon_number "3"; gene_name "Vmn2r82"; ensembl_id "ENSMUSG00000091468";
10	reconstructed_transcript	exon	79385352	79385475	.	+	.	gene_id "CUFFVRG_0004"; transcript_id "CUFFVRT_0012"; exon_number "4"; gene_name "Vmn2r82"; ensembl_id "ENSMUSG00000091468";
10	reconstructed_transcript	exon	79395838	79397947	.	+	.	gene_id "CUFFVRG_0004"; transcript_id "CUFFVRT_0012"; exon_number "5"; gene_name "Vmn2r82"; ensembl_id "ENSMUSG00000091468";
10	reconstructed_transcript	exon	79356520	79356805	.	+	.	gene_id "CUFFVRG_0004"; transcript_id "CUFFVRT_0013"; exon_number "1"; gene_name "Vmn2r82"; ensembl_id "ENSMUSG00000091468";
10	reconstructed_transcript	exon	79377797	79378088	.	+	.	gene_id "CUFFVRG_0004"; transcript_id "CUFFVRT_0013"; exon_number "2"; gene_name "Vmn2r82"; ensembl_id "ENSMUSG00000091468";
10	reconstructed_transcript	exon	79381153	79381380	.	+	.	gene_id "CUFFVRG_0004"; transcript_id "CUFFVRT_0013"; exon_number "3"; gene_name "Vmn2r82"; ensembl_id "ENSMUSG00000091468";
10	reconstructed_transcript	exon	79395838	79397947	.	+	.	gene_id "CUFFVRG_0004"; transcript_id "CUFFVRT_0013"; exon_number "4"; gene_name "Vmn2r82"; ensembl_id "ENSMUSG00000091468";
10	reconstructed_transcript	exon	79356520	79356805	.	+	.	gene_id "CUFFVRG_0004"; transcript_id "CUFFVRT_0014"; exon_number "1"; gene_name "Vmn2r82"; ensembl_id "ENSMUSG00000091468";
10	reconstructed_transcript	exon	79377797	79378088	.	+	.	gene_id "CUFFVRG_0004"; transcript_id "CUFFVRT_0014"; exon_number "2"; gene_name "Vmn2r82"; ensembl_id "ENSMUSG00000091468";
10	reconstructed_transcript	exon	79385352	79385610	.	+	.	gene_id "CUFFVRG_0004"; transcript_id "CUFFVRT_0014"; exon_number "3"; gene_name "Vmn2r82"; ensembl_id "ENSMUSG00000091468";
10	reconstructed_transcript	exon	79395838	79397947	.	+	.	gene_id "CUFFVRG_0004"; transcript_id "CUFFVRT_0014"; exon_number "4"; gene_name "Vmn2r82"; ensembl_id "ENSMUSG00000091468";
10	reconstructed_transcript	exon	79356547	79356805	.	+	.	gene_id "CUFFVRG_0004"; transcript_id "CUFFVRT_0015"; exon_number "1"; gene_name "Vmn2r82"; ensembl_id "ENSMUSG00000091468";
10	reconstructed_transcript	exon	79377797	79378088	.	+	.	gene_id "CUFFVRG_0004"; transcript_id "CUFFVRT_0015"; exon_number "2"; gene_name "Vmn2r82"; ensembl_id "ENSMUSG00000091468";
10	reconstructed_transcript	exon	79381153	79381387	.	+	.	gene_id "CUFFVRG_0004"; transcript_id "CUFFVRT_0015"; exon_number "3"; gene_name "Vmn2r82"; ensembl_id "ENSMUSG00000091468";
10	reconstructed_transcript	exon	79385359	79385475	.	+	.	gene_id "CUFFVRG_0004"; transcript_id "CUFFVRT_0015"; exon_number "4"; gene_name "Vmn2r82"; ensembl_id "ENSMUSG00000091468";
10	reconstructed_transcript	exon	79395838	79397947	.	+	.	gene_id "CUFFVRG_0004"; transcript_id "CUFFVRT_0015"; exon_number "5"; gene_name "Vmn2r82"; ensembl_id "ENSMUSG00000091468";
10	ENSEMBL_transcript	exon	79356576	79356805	.	+	.	gene_id "CUFFVRG_0004"; transcript_id "ENSMUST00000170596"; exon_number "1"; gene_name "Vmn2r82"; ensembl_id "ENSMUSG00000091468";
10	ENSEMBL_transcript	exon	79377797	79378088	.	+	.	gene_id "CUFFVRG_0004"; transcript_id "ENSMUST00000170596"; exon_number "2"; gene_name "Vmn2r82"; ensembl_id "ENSMUSG00000091468";
10	ENSEMBL_transcript	exon	79378692	79379501	.	+	.	gene_id "CUFFVRG_0004"; transcript_id "ENSMUST00000170596"; exon_number "3"; gene_name "Vmn2r82"; ensembl_id "ENSMUSG00000091468";
10	ENSEMBL_transcript	exon	79381153	79381380	.	+	.	gene_id "CUFFVRG_0004"; transcript_id "ENSMUST00000170596"; exon_number "4"; gene_name "Vmn2r82"; ensembl_id "ENSMUSG00000091468";
10	ENSEMBL_transcript	exon	79385352	79385475	.	+	.	gene_id "CUFFVRG_0004"; transcript_id "ENSMUST00000170596"; exon_number "5"; gene_name "Vmn2r82"; ensembl_id "ENSMUSG00000091468";
10	ENSEMBL_transcript	exon	79395838	79397198	.	+	.	gene_id "CUFFVRG_0004"; transcript_id "ENSMUST00000170596"; exon_number "6"; gene_name "Vmn2r82"; ensembl_id "ENSMUSG00000091468";
10	reconstructed_transcript	exon	79468708	79469172	.	+	.	gene_id "CUFFVRG_0005"; transcript_id "CUFFVRT_0016"; exon_number "1"; gene_name "Vmn2r83"; ensembl_id "ENSMUSG00000091381";
10	reconstructed_transcript	exon	79477775	79478066	.	+	.	gene_id "CUFFVRG_0005"; transcript_id "CUFFVRT_0016"; exon_number "2"; gene_name "Vmn2r83"; ensembl_id "ENSMUSG00000091381";
10	reconstructed_transcript	exon	79478427	79479233	.	+	.	gene_id "CUFFVRG_0005"; transcript_id "CUFFVRT_0016"; exon_number "3"; gene_name "Vmn2r83"; ensembl_id "ENSMUSG00000091381";
10	reconstructed_transcript	exon	79480086	79480313	.	+	.	gene_id "CUFFVRG_0005"; transcript_id "CUFFVRT_0016"; exon_number "4"; gene_name "Vmn2r83"; ensembl_id "ENSMUSG00000091381";
10	reconstructed_transcript	exon	79481467	79481590	.	+	.	gene_id "CUFFVRG_0005"; transcript_id "CUFFVRT_0016"; exon_number "5"; gene_name "Vmn2r83"; ensembl_id "ENSMUSG00000091381";
10	reconstructed_transcript	exon	79491226	79493661	.	+	.	gene_id "CUFFVRG_0005"; transcript_id "CUFFVRT_0016"; exon_number "6"; gene_name "Vmn2r83"; ensembl_id "ENSMUSG00000091381";
10	reconstructed_transcript	exon	79468708	79469116	.	+	.	gene_id "CUFFVRG_0005"; transcript_id "CUFFVRT_0017"; exon_number "1"; gene_name "Vmn2r83"; ensembl_id "ENSMUSG00000091381";
10	reconstructed_transcript	exon	79477775	79478066	.	+	.	gene_id "CUFFVRG_0005"; transcript_id "CUFFVRT_0017"; exon_number "2"; gene_name "Vmn2r83"; ensembl_id "ENSMUSG00000091381";
10	reconstructed_transcript	exon	79478427	79478618	.	+	.	gene_id "CUFFVRG_0005"; transcript_id "CUFFVRT_0017"; exon_number "3"; gene_name "Vmn2r83"; ensembl_id "ENSMUSG00000091381";
10	reconstructed_transcript	exon	79480086	79480313	.	+	.	gene_id "CUFFVRG_0005"; transcript_id "CUFFVRT_0017"; exon_number "4"; gene_name "Vmn2r83"; ensembl_id "ENSMUSG00000091381";
10	reconstructed_transcript	exon	79481467	79481590	.	+	.	gene_id "CUFFVRG_0005"; transcript_id "CUFFVRT_0017"; exon_number "5"; gene_name "Vmn2r83"; ensembl_id "ENSMUSG00000091381";
10	reconstructed_transcript	exon	79491232	79493661	.	+	.	gene_id "CUFFVRG_0005"; transcript_id "CUFFVRT_0017"; exon_number "6"; gene_name "Vmn2r83"; ensembl_id "ENSMUSG00000091381";
10	reconstructed_transcript	exon	79468731	79469116	.	+	.	gene_id "CUFFVRG_0005"; transcript_id "CUFFVRT_0018"; exon_number "1"; gene_name "Vmn2r83"; ensembl_id "ENSMUSG00000091381";
10	reconstructed_transcript	exon	79477775	79478066	.	+	.	gene_id "CUFFVRG_0005"; transcript_id "CUFFVRT_0018"; exon_number "2"; gene_name "Vmn2r83"; ensembl_id "ENSMUSG00000091381";
10	reconstructed_transcript	exon	79478427	79479233	.	+	.	gene_id "CUFFVRG_0005"; transcript_id "CUFFVRT_0018"; exon_number "3"; gene_name "Vmn2r83"; ensembl_id "ENSMUSG00000091381";
10	reconstructed_transcript	exon	79480086	79480313	.	+	.	gene_id "CUFFVRG_0005"; transcript_id "CUFFVRT_0018"; exon_number "4"; gene_name "Vmn2r83"; ensembl_id "ENSMUSG00000091381";
10	reconstructed_transcript	exon	79481467	79481590	.	+	.	gene_id "CUFFVRG_0005"; transcript_id "CUFFVRT_0018"; exon_number "5"; gene_name "Vmn2r83"; ensembl_id "ENSMUSG00000091381";
10	reconstructed_transcript	exon	79491226	79493661	.	+	.	gene_id "CUFFVRG_0005"; transcript_id "CUFFVRT_0018"; exon_number "6"; gene_name "Vmn2r83"; ensembl_id "ENSMUSG00000091381";
10	reconstructed_transcript	exon	79468731	79469172	.	+	.	gene_id "CUFFVRG_0005"; transcript_id "CUFFVRT_0019"; exon_number "1"; gene_name "Vmn2r83"; ensembl_id "ENSMUSG00000091381";
10	reconstructed_transcript	exon	79477775	79478066	.	+	.	gene_id "CUFFVRG_0005"; transcript_id "CUFFVRT_0019"; exon_number "2"; gene_name "Vmn2r83"; ensembl_id "ENSMUSG00000091381";
10	reconstructed_transcript	exon	79478427	79478619	.	+	.	gene_id "CUFFVRG_0005"; transcript_id "CUFFVRT_0019"; exon_number "3"; gene_name "Vmn2r83"; ensembl_id "ENSMUSG00000091381";
10	reconstructed_transcript	exon	79480087	79480313	.	+	.	gene_id "CUFFVRG_0005"; transcript_id "CUFFVRT_0019"; exon_number "4"; gene_name "Vmn2r83"; ensembl_id "ENSMUSG00000091381";
10	reconstructed_transcript	exon	79481467	79481590	.	+	.	gene_id "CUFFVRG_0005"; transcript_id "CUFFVRT_0019"; exon_number "5"; gene_name "Vmn2r83"; ensembl_id "ENSMUSG00000091381";
10	reconstructed_transcript	exon	79491226	79493661	.	+	.	gene_id "CUFFVRG_0005"; transcript_id "CUFFVRT_0019"; exon_number "6"; gene_name "Vmn2r83"; ensembl_id "ENSMUSG00000091381";
10	reconstructed_transcript	exon	79468842	79469172	.	+	.	gene_id "CUFFVRG_0005"; transcript_id "CUFFVRT_0020"; exon_number "1"; gene_name "Vmn2r83"; ensembl_id "ENSMUSG00000091381";
10	reconstructed_transcript	exon	79477775	79478066	.	+	.	gene_id "CUFFVRG_0005"; transcript_id "CUFFVRT_0020"; exon_number "2"; gene_name "Vmn2r83"; ensembl_id "ENSMUSG00000091381";
10	reconstructed_transcript	exon	79478427	79478618	.	+	.	gene_id "CUFFVRG_0005"; transcript_id "CUFFVRT_0020"; exon_number "3"; gene_name "Vmn2r83"; ensembl_id "ENSMUSG00000091381";
10	reconstructed_transcript	exon	79480086	79480313	.	+	.	gene_id "CUFFVRG_0005"; transcript_id "CUFFVRT_0020"; exon_number "4"; gene_name "Vmn2r83"; ensembl_id "ENSMUSG00000091381";
10	reconstructed_transcript	exon	79481467	79481590	.	+	.	gene_id "CUFFVRG_0005"; transcript_id "CUFFVRT_0020"; exon_number "5"; gene_name "Vmn2r83"; ensembl_id "ENSMUSG00000091381";
10	reconstructed_transcript	exon	79491226	79493661	.	+	.	gene_id "CUFFVRG_0005"; transcript_id "CUFFVRT_0020"; exon_number "6"; gene_name "Vmn2r83"; ensembl_id "ENSMUSG00000091381";
10	reconstructed_transcript	exon	79468860	79469116	.	+	.	gene_id "CUFFVRG_0005"; transcript_id "CUFFVRT_0021"; exon_number "1"; gene_name "Vmn2r83"; ensembl_id "ENSMUSG00000091381";
10	reconstructed_transcript	exon	79477775	79478066	.	+	.	gene_id "CUFFVRG_0005"; transcript_id "CUFFVRT_0021"; exon_number "2"; gene_name "Vmn2r83"; ensembl_id "ENSMUSG00000091381";
10	reconstructed_transcript	exon	79478427	79478618	.	+	.	gene_id "CUFFVRG_0005"; transcript_id "CUFFVRT_0021"; exon_number "3"; gene_name "Vmn2r83"; ensembl_id "ENSMUSG00000091381";
10	reconstructed_transcript	exon	79480207	79480313	.	+	.	gene_id "CUFFVRG_0005"; transcript_id "CUFFVRT_0021"; exon_number "4"; gene_name "Vmn2r83"; ensembl_id "ENSMUSG00000091381";
10	reconstructed_transcript	exon	79481467	79481590	.	+	.	gene_id "CUFFVRG_0005"; transcript_id "CUFFVRT_0021"; exon_number "5"; gene_name "Vmn2r83"; ensembl_id "ENSMUSG00000091381";
10	reconstructed_transcript	exon	79491226	79493661	.	+	.	gene_id "CUFFVRG_0005"; transcript_id "CUFFVRT_0021"; exon_number "6"; gene_name "Vmn2r83"; ensembl_id "ENSMUSG00000091381";
10	ENSEMBL_transcript	exon	79468943	79469172	.	+	.	gene_id "CUFFVRG_0005"; transcript_id "ENSMUST00000167976"; exon_number "1"; gene_name "Vmn2r83"; ensembl_id "ENSMUSG00000091381";
10	ENSEMBL_transcript	exon	79477775	79478066	.	+	.	gene_id "CUFFVRG_0005"; transcript_id "ENSMUST00000167976"; exon_number "2"; gene_name "Vmn2r83"; ensembl_id "ENSMUSG00000091381";
10	ENSEMBL_transcript	exon	79478427	79479233	.	+	.	gene_id "CUFFVRG_0005"; transcript_id "ENSMUST00000167976"; exon_number "3"; gene_name "Vmn2r83"; ensembl_id "ENSMUSG00000091381";
10	ENSEMBL_transcript	exon	79480086	79480313	.	+	.	gene_id "CUFFVRG_0005"; transcript_id "ENSMUST00000167976"; exon_number "4"; gene_name "Vmn2r83"; ensembl_id "ENSMUSG00000091381";
10	ENSEMBL_transcript	exon	79481467	79481590	.	+	.	gene_id "CUFFVRG_0005"; transcript_id "ENSMUST00000167976"; exon_number "5"; gene_name "Vmn2r83"; ensembl_id "ENSMUSG00000091381";
10	ENSEMBL_transcript	exon	79491226	79492154	.	+	.	gene_id "CUFFVRG_0005"; transcript_id "ENSMUST00000167976"; exon_number "6"; gene_name "Vmn2r83"; ensembl_id "ENSMUSG00000091381";
10	reconstructed_transcript	exon	130381245	130383313	.	-	.	gene_id "CUFFVRG_0006"; transcript_id "CUFFVRT_0022"; exon_number "1"; gene_name "Vmn2r84";
10	reconstructed_transcript	exon	130387859	130387982	.	-	.	gene_id "CUFFVRG_0006"; transcript_id "CUFFVRT_0022"; exon_number "2"; gene_name "Vmn2r84"; ensembl_id "ENSMUSG00000070601";
10	reconstructed_transcript	exon	130389118	130389346	.	-	.	gene_id "CUFFVRG_0006"; transcript_id "CUFFVRT_0022"; exon_number "3"; gene_name "Vmn2r84"; ensembl_id "ENSMUSG00000070601";
10	reconstructed_transcript	exon	130390675	130391478	.	-	.	gene_id "CUFFVRG_0006"; transcript_id "CUFFVRT_0022"; exon_number "4"; gene_name "Vmn2r84"; ensembl_id "ENSMUSG00000070601";
10	reconstructed_transcript	exon	130391877	130392159	.	-	.	gene_id "CUFFVRG_0006"; transcript_id "CUFFVRT_0022"; exon_number "5"; gene_name "Vmn2r84"; ensembl_id "ENSMUSG00000070601";
10	reconstructed_transcript	exon	130394036	130394332	.	-	.	gene_id "CUFFVRG_0006"; transcript_id "CUFFVRT_0022"; exon_number "6"; gene_name "Vmn2r84"; ensembl_id "ENSMUSG00000070601";
10	reconstructed_transcript	exon	130384608	130386707	.	-	.	gene_id "CUFFVRG_0006"; transcript_id "CUFFVRT_0023"; exon_number "1"; gene_name "Vmn2r84"; ensembl_id "ENSMUSG00000070601";
10	reconstructed_transcript	exon	130387859	130387982	.	-	.	gene_id "CUFFVRG_0006"; transcript_id "CUFFVRT_0023"; exon_number "2"; gene_name "Vmn2r84"; ensembl_id "ENSMUSG00000070601";
10	reconstructed_transcript	exon	130389122	130389346	.	-	.	gene_id "CUFFVRG_0006"; transcript_id "CUFFVRT_0023"; exon_number "3"; gene_name "Vmn2r84"; ensembl_id "ENSMUSG00000070601";
10	reconstructed_transcript	exon	130390675	130391478	.	-	.	gene_id "CUFFVRG_0006"; transcript_id "CUFFVRT_0023"; exon_number "4"; gene_name "Vmn2r84"; ensembl_id "ENSMUSG00000070601";
10	reconstructed_transcript	exon	130391877	130392159	.	-	.	gene_id "CUFFVRG_0006"; transcript_id "CUFFVRT_0023"; exon_number "5"; gene_name "Vmn2r84"; ensembl_id "ENSMUSG00000070601";
10	reconstructed_transcript	exon	130394036	130394325	.	-	.	gene_id "CUFFVRG_0006"; transcript_id "CUFFVRT_0023"; exon_number "6"; gene_name "Vmn2r84"; ensembl_id "ENSMUSG00000070601";
10	ENSEMBL_transcript	exon	130385316	130386707	.	-	.	gene_id "CUFFVRG_0006"; transcript_id "ENSMUST00000094502"; exon_number "1"; gene_name "Vmn2r84"; ensembl_id "ENSMUSG00000070601";
10	ENSEMBL_transcript	exon	130387859	130387982	.	-	.	gene_id "CUFFVRG_0006"; transcript_id "ENSMUST00000094502"; exon_number "2"; gene_name "Vmn2r84"; ensembl_id "ENSMUSG00000070601";
10	ENSEMBL_transcript	exon	130389122	130389346	.	-	.	gene_id "CUFFVRG_0006"; transcript_id "ENSMUST00000094502"; exon_number "3"; gene_name "Vmn2r84"; ensembl_id "ENSMUSG00000070601";
10	ENSEMBL_transcript	exon	130390675	130391478	.	-	.	gene_id "CUFFVRG_0006"; transcript_id "ENSMUST00000094502"; exon_number "4"; gene_name "Vmn2r84"; ensembl_id "ENSMUSG00000070601";
10	ENSEMBL_transcript	exon	130391877	130392159	.	-	.	gene_id "CUFFVRG_0006"; transcript_id "ENSMUST00000094502"; exon_number "5"; gene_name "Vmn2r84"; ensembl_id "ENSMUSG00000070601";
10	ENSEMBL_transcript	exon	130394036	130394241	.	-	.	gene_id "CUFFVRG_0006"; transcript_id "ENSMUST00000094502"; exon_number "6"; gene_name "Vmn2r84"; ensembl_id "ENSMUSG00000070601";
10	reconstructed_transcript	exon	130442564	130447103	.	-	.	gene_id "CUFFVRG_0007"; transcript_id "CUFFVRT_0024"; exon_number "1"; gene_name "Vmn2r86"; ensembl_id "ENSMUSG00000092162";
10	reconstructed_transcript	exon	130448579	130448702	.	-	.	gene_id "CUFFVRG_0007"; transcript_id "CUFFVRT_0024"; exon_number "2"; gene_name "Vmn2r86"; ensembl_id "ENSMUSG00000092162";
10	reconstructed_transcript	exon	130449787	130450011	.	-	.	gene_id "CUFFVRG_0007"; transcript_id "CUFFVRT_0024"; exon_number "3"; gene_name "Vmn2r86"; ensembl_id "ENSMUSG00000092162";
10	reconstructed_transcript	exon	130452338	130453141	.	-	.	gene_id "CUFFVRG_0007"; transcript_id "CUFFVRT_0024"; exon_number "4"; gene_name "Vmn2r86"; ensembl_id "ENSMUSG00000092162";
10	reconstructed_transcript	exon	130453536	130453818	.	-	.	gene_id "CUFFVRG_0007"; transcript_id "CUFFVRT_0024"; exon_number "5"; gene_name "Vmn2r86"; ensembl_id "ENSMUSG00000092162";
10	reconstructed_transcript	exon	130455689	130456032	.	-	.	gene_id "CUFFVRG_0007"; transcript_id "CUFFVRT_0024"; exon_number "6"; gene_name "Vmn2r86"; ensembl_id "ENSMUSG00000092162";
10	ENSEMBL_transcript	exon	130445707	130447103	.	-	.	gene_id "CUFFVRG_0007"; transcript_id "ENSMUST00000170257"; exon_number "1"; gene_name "Vmn2r86"; ensembl_id "ENSMUSG00000092162";
10	ENSEMBL_transcript	exon	130448579	130448702	.	-	.	gene_id "CUFFVRG_0007"; transcript_id "ENSMUST00000170257"; exon_number "2"; gene_name "Vmn2r86"; ensembl_id "ENSMUSG00000092162";
10	ENSEMBL_transcript	exon	130449787	130450011	.	-	.	gene_id "CUFFVRG_0007"; transcript_id "ENSMUST00000170257"; exon_number "3"; gene_name "Vmn2r86"; ensembl_id "ENSMUSG00000092162";
10	ENSEMBL_transcript	exon	130452338	130453141	.	-	.	gene_id "CUFFVRG_0007"; transcript_id "ENSMUST00000170257"; exon_number "4"; gene_name "Vmn2r86"; ensembl_id "ENSMUSG00000092162";
10	ENSEMBL_transcript	exon	130453536	130453818	.	-	.	gene_id "CUFFVRG_0007"; transcript_id "ENSMUST00000170257"; exon_number "5"; gene_name "Vmn2r86"; ensembl_id "ENSMUSG00000092162";
10	ENSEMBL_transcript	exon	130455689	130455894	.	-	.	gene_id "CUFFVRG_0007"; transcript_id "ENSMUST00000170257"; exon_number "6"; gene_name "Vmn2r86"; ensembl_id "ENSMUSG00000092162";
10	ENSEMBL_transcript	exon	130417772	130419171	.	-	.	gene_id "CUFFVRG_0008"; transcript_id "ENSMUST00000171811"; exon_number "1"; gene_name "Vmn2r85"; ensembl_id "ENSMUSG00000092048";
10	ENSEMBL_transcript	exon	130421421	130421544	.	-	.	gene_id "CUFFVRG_0008"; transcript_id "ENSMUST00000171811"; exon_number "2"; gene_name "Vmn2r85"; ensembl_id "ENSMUSG00000092048";
10	ENSEMBL_transcript	exon	130422667	130422891	.	-	.	gene_id "CUFFVRG_0008"; transcript_id "ENSMUST00000171811"; exon_number "3"; gene_name "Vmn2r85"; ensembl_id "ENSMUSG00000092048";
10	ENSEMBL_transcript	exon	130425174	130425977	.	-	.	gene_id "CUFFVRG_0008"; transcript_id "ENSMUST00000171811"; exon_number "4"; gene_name "Vmn2r85"; ensembl_id "ENSMUSG00000092048";
10	ENSEMBL_transcript	exon	130426380	130426662	.	-	.	gene_id "CUFFVRG_0008"; transcript_id "ENSMUST00000171811"; exon_number "5"; gene_name "Vmn2r85"; ensembl_id "ENSMUSG00000092048";
10	ENSEMBL_transcript	exon	130429407	130429612	.	-	.	gene_id "CUFFVRG_0008"; transcript_id "ENSMUST00000171811"; exon_number "6"; gene_name "Vmn2r85"; ensembl_id "ENSMUSG00000092048";
10	ENSEMBL_transcript	exon	130471332	130472725	.	-	.	gene_id "CUFFVRG_0009"; transcript_id "ENSMUST00000164227"; exon_number "1"; gene_name "Vmn2r87"; ensembl_id "ENSMUSG00000091511";
10	ENSEMBL_transcript	exon	130476102	130476225	.	-	.	gene_id "CUFFVRG_0009"; transcript_id "ENSMUST00000164227"; exon_number "2"; gene_name "Vmn2r87"; ensembl_id "ENSMUSG00000091511";
10	ENSEMBL_transcript	exon	130477378	130477602	.	-	.	gene_id "CUFFVRG_0009"; transcript_id "ENSMUST00000164227"; exon_number "3"; gene_name "Vmn2r87"; ensembl_id "ENSMUSG00000091511";
10	ENSEMBL_transcript	exon	130478423	130479226	.	-	.	gene_id "CUFFVRG_0009"; transcript_id "ENSMUST00000164227"; exon_number "4"; gene_name "Vmn2r87"; ensembl_id "ENSMUSG00000091511";
10	ENSEMBL_transcript	exon	130479707	130479989	.	-	.	gene_id "CUFFVRG_0009"; transcript_id "ENSMUST00000164227"; exon_number "5"; gene_name "Vmn2r87"; ensembl_id "ENSMUSG00000091511";
10	ENSEMBL_transcript	exon	130497174	130497379	.	-	.	gene_id "CUFFVRG_0009"; transcript_id "ENSMUST00000164227"; exon_number "6"; gene_name "Vmn2r87"; ensembl_id "ENSMUSG00000091511";
13	reconstructed_transcript	exon	22084435	22084561	.	+	.	gene_id "CUFFVRG_0010"; transcript_id "CUFFVRT_0025"; exon_number "1"; gene_name "Vmn1r188";
13	reconstructed_transcript	exon	22087665	22096068	.	+	.	gene_id "CUFFVRG_0010"; transcript_id "CUFFVRT_0025"; exon_number "2"; gene_name "Vmn1r188"; ensembl_id "ENSMUSG00000069299";
13	reconstructed_transcript	exon	22084533	22084561	.	+	.	gene_id "CUFFVRG_0010"; transcript_id "CUFFVRT_0026"; exon_number "1"; gene_name "Vmn1r188";
13	reconstructed_transcript	exon	22087981	22096068	.	+	.	gene_id "CUFFVRG_0010"; transcript_id "CUFFVRT_0026"; exon_number "2"; gene_name "Vmn1r188"; ensembl_id "ENSMUSG00000069299";
13	reconstructed_transcript	exon	22084538	22084561	.	+	.	gene_id "CUFFVRG_0010"; transcript_id "CUFFVRT_0027"; exon_number "1"; gene_name "Vmn1r188";
13	reconstructed_transcript	exon	22084722	22084820	.	+	.	gene_id "CUFFVRG_0010"; transcript_id "CUFFVRT_0027"; exon_number "2"; gene_name "Vmn1r188";
13	reconstructed_transcript	exon	22087665	22096068	.	+	.	gene_id "CUFFVRG_0010"; transcript_id "CUFFVRT_0027"; exon_number "3"; gene_name "Vmn1r188"; ensembl_id "ENSMUSG00000069299";
13	ENSEMBL_transcript	exon	22087878	22088804	.	+	.	gene_id "CUFFVRG_0010"; transcript_id "ENSMUST00000091739"; exon_number "1"; gene_name "Vmn1r188"; ensembl_id "ENSMUSG00000069299";
13	reconstructed_transcript	exon	22240420	22240770	.	+	.	gene_id "CUFFVRG_0011"; transcript_id "CUFFVRT_0028"; exon_number "1"; gene_name "Vmn1r194";
13	reconstructed_transcript	exon	22244004	22244994	.	+	.	gene_id "CUFFVRG_0011"; transcript_id "CUFFVRT_0028"; exon_number "2"; gene_name "Vmn1r194"; ensembl_id "ENSMUSG00000069297";
13	reconstructed_transcript	exon	22251648	22254353	.	+	.	gene_id "CUFFVRG_0011"; transcript_id "CUFFVRT_0028"; exon_number "3"; gene_name "Vmn1r194";
13	reconstructed_transcript	exon	22240445	22240770	.	+	.	gene_id "CUFFVRG_0011"; transcript_id "CUFFVRT_0029"; exon_number "1"; gene_name "Vmn1r194";
13	reconstructed_transcript	exon	22244004	22244994	.	+	.	gene_id "CUFFVRG_0011"; transcript_id "CUFFVRT_0029"; exon_number "2"; gene_name "Vmn1r194"; ensembl_id "ENSMUSG00000069297";
13	reconstructed_transcript	exon	22252142	22254353	.	+	.	gene_id "CUFFVRG_0011"; transcript_id "CUFFVRT_0029"; exon_number "3"; gene_name "Vmn1r194";
13	reconstructed_transcript	exon	22240493	22240770	.	+	.	gene_id "CUFFVRG_0011"; transcript_id "CUFFVRT_0030"; exon_number "1"; gene_name "Vmn1r194";
13	reconstructed_transcript	exon	22244004	22254353	.	+	.	gene_id "CUFFVRG_0011"; transcript_id "CUFFVRT_0030"; exon_number "2"; gene_name "Vmn1r194"; ensembl_id "ENSMUSG00000069297";
13	reconstructed_transcript	exon	22240493	22240770	.	+	.	gene_id "CUFFVRG_0011"; transcript_id "CUFFVRT_0031"; exon_number "1"; gene_name "Vmn1r194";
13	reconstructed_transcript	exon	22241932	22241973	.	+	.	gene_id "CUFFVRG_0011"; transcript_id "CUFFVRT_0031"; exon_number "2"; gene_name "Vmn1r194";
13	reconstructed_transcript	exon	22244004	22254137	.	+	.	gene_id "CUFFVRG_0011"; transcript_id "CUFFVRT_0031"; exon_number "3"; gene_name "Vmn1r194"; ensembl_id "ENSMUSG00000069297";
13	reconstructed_transcript	exon	22254183	22254353	.	+	.	gene_id "CUFFVRG_0011"; transcript_id "CUFFVRT_0031"; exon_number "4"; gene_name "Vmn1r194";
13	reconstructed_transcript	exon	22240499	22240770	.	+	.	gene_id "CUFFVRG_0011"; transcript_id "CUFFVRT_0032"; exon_number "1"; gene_name "Vmn1r194";
13	reconstructed_transcript	exon	22241932	22241973	.	+	.	gene_id "CUFFVRG_0011"; transcript_id "CUFFVRT_0032"; exon_number "2"; gene_name "Vmn1r194";
13	reconstructed_transcript	exon	22244004	22244994	.	+	.	gene_id "CUFFVRG_0011"; transcript_id "CUFFVRT_0032"; exon_number "3"; gene_name "Vmn1r194"; ensembl_id "ENSMUSG00000069297";
13	reconstructed_transcript	exon	22251648	22254353	.	+	.	gene_id "CUFFVRG_0011"; transcript_id "CUFFVRT_0032"; exon_number "4"; gene_name "Vmn1r194";
13	reconstructed_transcript	exon	22240513	22240771	.	+	.	gene_id "CUFFVRG_0011"; transcript_id "CUFFVRT_0033"; exon_number "1"; gene_name "Vmn1r194";
13	reconstructed_transcript	exon	22244005	22244876	.	+	.	gene_id "CUFFVRG_0011"; transcript_id "CUFFVRT_0033"; exon_number "2"; gene_name "Vmn1r194"; ensembl_id "ENSMUSG00000069297";
13	reconstructed_transcript	exon	22251648	22254137	.	+	.	gene_id "CUFFVRG_0011"; transcript_id "CUFFVRT_0033"; exon_number "3"; gene_name "Vmn1r194";
13	reconstructed_transcript	exon	22254183	22254353	.	+	.	gene_id "CUFFVRG_0011"; transcript_id "CUFFVRT_0033"; exon_number "4"; gene_name "Vmn1r194";
13	reconstructed_transcript	exon	22240513	22240770	.	+	.	gene_id "CUFFVRG_0011"; transcript_id "CUFFVRT_0034"; exon_number "1"; gene_name "Vmn1r194";
13	reconstructed_transcript	exon	22241932	22241973	.	+	.	gene_id "CUFFVRG_0011"; transcript_id "CUFFVRT_0034"; exon_number "2"; gene_name "Vmn1r194";
13	reconstructed_transcript	exon	22244004	22244876	.	+	.	gene_id "CUFFVRG_0011"; transcript_id "CUFFVRT_0034"; exon_number "3"; gene_name "Vmn1r194"; ensembl_id "ENSMUSG00000069297";
13	reconstructed_transcript	exon	22251864	22254137	.	+	.	gene_id "CUFFVRG_0011"; transcript_id "CUFFVRT_0034"; exon_number "4"; gene_name "Vmn1r194";
13	reconstructed_transcript	exon	22254183	22254353	.	+	.	gene_id "CUFFVRG_0011"; transcript_id "CUFFVRT_0034"; exon_number "5"; gene_name "Vmn1r194";
13	ENSEMBL_transcript	exon	22244215	22245105	.	+	.	gene_id "CUFFVRG_0011"; transcript_id "ENSMUST00000091737"; exon_number "1"; gene_name "Vmn1r194"; ensembl_id "ENSMUSG00000069297";
13	reconstructed_transcript	exon	22270529	22270557	.	+	.	gene_id "CUFFVRG_0012"; transcript_id "CUFFVRT_0035"; exon_number "1"; gene_name "Vmn1r195";
13	reconstructed_transcript	exon	22275456	22275515	.	+	.	gene_id "CUFFVRG_0012"; transcript_id "CUFFVRT_0035"; exon_number "2"; gene_name "Vmn1r195";
13	reconstructed_transcript	exon	22278271	22281230	.	+	.	gene_id "CUFFVRG_0012"; transcript_id "CUFFVRT_0035"; exon_number "3"; gene_name "Vmn1r195"; ensembl_id "ENSMUSG00000069296";
13	ENSEMBL_transcript	exon	22278317	22279404	.	+	.	gene_id "CUFFVRG_0012"; transcript_id "ENSMUST00000091736"; exon_number "1"; gene_name "Vmn1r195"; ensembl_id "ENSMUSG00000069296";
13	reconstructed_transcript	exon	22289907	22290158	.	+	.	gene_id "CUFFVRG_0013"; transcript_id "CUFFVRT_0036"; exon_number "1"; gene_name "V1rh19";
13	reconstructed_transcript	exon	22292075	22298460	.	+	.	gene_id "CUFFVRG_0013"; transcript_id "CUFFVRT_0036"; exon_number "2"; gene_name "V1rh19"; ensembl_id "ENSMUSG00000069295";
13	reconstructed_transcript	exon	22289907	22290158	.	+	.	gene_id "CUFFVRG_0013"; transcript_id "CUFFVRT_0037"; exon_number "1"; gene_name "V1rh19";
13	reconstructed_transcript	exon	22292075	22292247	.	+	.	gene_id "CUFFVRG_0013"; transcript_id "CUFFVRT_0037"; exon_number "2"; gene_name "V1rh19";
13	reconstructed_transcript	exon	22292983	22298460	.	+	.	gene_id "CUFFVRG_0013"; transcript_id "CUFFVRT_0037"; exon_number "3"; gene_name "V1rh19"; ensembl_id "ENSMUSG00000069295";
13	ENSEMBL_transcript	exon	22293193	22294098	.	+	.	gene_id "CUFFVRG_0013"; transcript_id "ENSMUST00000091735"; exon_number "1"; gene_name "V1rh19"; ensembl_id "ENSMUSG00000069295";
13	reconstructed_transcript	exon	22324589	22324751	.	+	.	gene_id "CUFFVRG_0014"; transcript_id "CUFFVRT_0038"; exon_number "1"; gene_name "Vmn1r197";
13	reconstructed_transcript	exon	22326226	22326393	.	+	.	gene_id "CUFFVRG_0014"; transcript_id "CUFFVRT_0038"; exon_number "2"; gene_name "Vmn1r197";
13	reconstructed_transcript	exon	22327872	22332904	.	+	.	gene_id "CUFFVRG_0014"; transcript_id "CUFFVRT_0038"; exon_number "3"; gene_name "Vmn1r197"; ensembl_id "ENSMUSG00000069294";
13	reconstructed_transcript	exon	22324589	22324751	.	+	.	gene_id "CUFFVRG_0014"; transcript_id "CUFFVRT_0039"; exon_number "1"; gene_name "Vmn1r197";
13	reconstructed_transcript	exon	22327872	22329324	.	+	.	gene_id "CUFFVRG_0014"; transcript_id "CUFFVRT_0039"; exon_number "2"; gene_name "Vmn1r197"; ensembl_id "ENSMUSG00000069294";
13	reconstructed_transcript	exon	22329497	22332904	.	+	.	gene_id "CUFFVRG_0014"; transcript_id "CUFFVRT_0039"; exon_number "3"; gene_name "Vmn1r197";
13	ENSEMBL_transcript	exon	22327911	22328807	.	+	.	gene_id "CUFFVRG_0014"; transcript_id "ENSMUST00000091734"; exon_number "1"; gene_name "Vmn1r197"; ensembl_id "ENSMUSG00000069294";
13	reconstructed_transcript	exon	22350364	22350581	.	+	.	gene_id "CUFFVRG_0015"; transcript_id "CUFFVRT_0040"; exon_number "1"; gene_name "Vmn1r198";
13	reconstructed_transcript	exon	22354325	22360364	.	+	.	gene_id "CUFFVRG_0015"; transcript_id "CUFFVRT_0040"; exon_number "2"; gene_name "Vmn1r198"; ensembl_id "ENSMUSG00000095125";
13	reconstructed_transcript	exon	22350364	22350645	.	+	.	gene_id "CUFFVRG_0015"; transcript_id "CUFFVRT_0041"; exon_number "1"; gene_name "Vmn1r198";
13	reconstructed_transcript	exon	22354325	22360364	.	+	.	gene_id "CUFFVRG_0015"; transcript_id "CUFFVRT_0041"; exon_number "2"; gene_name "Vmn1r198"; ensembl_id "ENSMUSG00000095125";
13	ENSEMBL_transcript	exon	22354346	22355248	.	+	.	gene_id "CUFFVRG_0015"; transcript_id "ENSMUST00000091733"; exon_number "1"; gene_name "Vmn1r198"; ensembl_id "ENSMUSG00000095125";
13	reconstructed_transcript	exon	22379756	22379908	.	+	.	gene_id "CUFFVRG_0016"; transcript_id "CUFFVRT_0042"; exon_number "1"; gene_name "Vmn1r199";
13	reconstructed_transcript	exon	22382657	22388103	.	+	.	gene_id "CUFFVRG_0016"; transcript_id "CUFFVRT_0042"; exon_number "2"; gene_name "Vmn1r199"; ensembl_id "ENSMUSG00000069292";
13	reconstructed_transcript	exon	22379818	22379908	.	+	.	gene_id "CUFFVRG_0016"; transcript_id "CUFFVRT_0043"; exon_number "1"; gene_name "Vmn1r199";
13	reconstructed_transcript	exon	22382481	22388103	.	+	.	gene_id "CUFFVRG_0016"; transcript_id "CUFFVRT_0043"; exon_number "2"; gene_name "Vmn1r199"; ensembl_id "ENSMUSG00000069292";
13	reconstructed_transcript	exon	22379865	22379894	.	+	.	gene_id "CUFFVRG_0016"; transcript_id "CUFFVRT_0044"; exon_number "1"; gene_name "Vmn1r199";
13	reconstructed_transcript	exon	22382657	22388103	.	+	.	gene_id "CUFFVRG_0016"; transcript_id "CUFFVRT_0044"; exon_number "2"; gene_name "Vmn1r199"; ensembl_id "ENSMUSG00000069292";
13	reconstructed_transcript	exon	22380856	22388103	.	+	.	gene_id "CUFFVRG_0016"; transcript_id "CUFFVRT_0045"; exon_number "1"; gene_name "Vmn1r199"; ensembl_id "ENSMUSG00000069292";
13	ENSEMBL_transcript	exon	22382538	22383641	.	+	.	gene_id "CUFFVRG_0016"; transcript_id "ENSMUST00000091732"; exon_number "1"; gene_name "Vmn1r199"; ensembl_id "ENSMUSG00000069292";
13	reconstructed_transcript	exon	22390246	22390727	.	+	.	gene_id "CUFFVRG_0017"; transcript_id "CUFFVRT_0046"; exon_number "1"; gene_name "Vmn1r200";
13	reconstructed_transcript	exon	22394301	22400765	.	+	.	gene_id "CUFFVRG_0017"; transcript_id "CUFFVRT_0046"; exon_number "2"; gene_name "Vmn1r200"; ensembl_id "ENSMUSG00000069291";
13	reconstructed_transcript	exon	22390246	22390727	.	+	.	gene_id "CUFFVRG_0017"; transcript_id "CUFFVRT_0047"; exon_number "1"; gene_name "Vmn1r200";
13	reconstructed_transcript	exon	22394301	22394416	.	+	.	gene_id "CUFFVRG_0017"; transcript_id "CUFFVRT_0047"; exon_number "2"; gene_name "Vmn1r200";
13	reconstructed_transcript	exon	22395075	22400765	.	+	.	gene_id "CUFFVRG_0017"; transcript_id "CUFFVRT_0047"; exon_number "3"; gene_name "Vmn1r200"; ensembl_id "ENSMUSG00000069291";
13	reconstructed_transcript	exon	22390376	22390727	.	+	.	gene_id "CUFFVRG_0017"; transcript_id "CUFFVRT_0048"; exon_number "1"; gene_name "Vmn1r200";
13	reconstructed_transcript	exon	22394301	22394416	.	+	.	gene_id "CUFFVRG_0017"; transcript_id "CUFFVRT_0048"; exon_number "2"; gene_name "Vmn1r200";
13	reconstructed_transcript	exon	22395019	22400765	.	+	.	gene_id "CUFFVRG_0017"; transcript_id "CUFFVRT_0048"; exon_number "3"; gene_name "Vmn1r200"; ensembl_id "ENSMUSG00000069291";
13	ENSEMBL_transcript	exon	22394947	22396009	.	+	.	gene_id "CUFFVRG_0017"; transcript_id "ENSMUST00000091731"; exon_number "1"; gene_name "Vmn1r200"; ensembl_id "ENSMUSG00000069291";
13	reconstructed_transcript	exon	22438708	22438737	.	+	.	gene_id "CUFFVRG_0018"; transcript_id "CUFFVRT_0049"; exon_number "1"; gene_name "Vmn1r-ps103";
13	reconstructed_transcript	exon	22441163	22443182	.	+	.	gene_id "CUFFVRG_0018"; transcript_id "CUFFVRT_0049"; exon_number "2"; gene_name "Vmn1r-ps103"; ensembl_id "ENSMUSG00000084924";
13	ENSEMBL_transcript	exon	22441272	22442164	.	+	.	gene_id "CUFFVRG_0018"; transcript_id "ENSMUST00000120171"; exon_number "1"; gene_name "Vmn1r-ps103"; ensembl_id "ENSMUSG00000084924";
13	ENSEMBL_transcript	exon	22441272	22442243	.	+	.	gene_id "CUFFVRG_0018"; transcript_id "ENSMUST00000056139"; exon_number "1"; gene_name "Vmn1r-ps103"; ensembl_id "ENSMUSG00000084924";
13	reconstructed_transcript	exon	22471887	22471998	.	+	.	gene_id "CUFFVRG_0019"; transcript_id "CUFFVRT_0050"; exon_number "1"; gene_name "Vmn1r201";
13	reconstructed_transcript	exon	22474008	22478701	.	+	.	gene_id "CUFFVRG_0019"; transcript_id "CUFFVRT_0050"; exon_number "2"; gene_name "Vmn1r201"; ensembl_id "ENSMUSG00000094898";
13	reconstructed_transcript	exon	22472016	22472062	.	+	.	gene_id "CUFFVRG_0019"; transcript_id "CUFFVRT_0051"; exon_number "1"; gene_name "Vmn1r201";
13	reconstructed_transcript	exon	22474008	22478701	.	+	.	gene_id "CUFFVRG_0019"; transcript_id "CUFFVRT_0051"; exon_number "2"; gene_name "Vmn1r201"; ensembl_id "ENSMUSG00000094898";
13	ENSEMBL_transcript	exon	22474618	22475520	.	+	.	gene_id "CUFFVRG_0019"; transcript_id "ENSMUST00000091730"; exon_number "1"; gene_name "Vmn1r201"; ensembl_id "ENSMUSG00000094898";
13	reconstructed_transcript	exon	22518052	22518172	.	+	.	gene_id "CUFFVRG_0020"; transcript_id "CUFFVRT_0052"; exon_number "1"; gene_name "Vmn1r203";
13	reconstructed_transcript	exon	22523839	22532443	.	+	.	gene_id "CUFFVRG_0020"; transcript_id "CUFFVRT_0052"; exon_number "2"; gene_name "Vmn1r203"; ensembl_id "ENSMUSG00000069289";
13	reconstructed_transcript	exon	22518087	22518186	.	+	.	gene_id "CUFFVRG_0020"; transcript_id "CUFFVRT_0053"; exon_number "1"; gene_name "Vmn1r203";
13	reconstructed_transcript	exon	22523839	22532443	.	+	.	gene_id "CUFFVRG_0020"; transcript_id "CUFFVRT_0053"; exon_number "2"; gene_name "Vmn1r203"; ensembl_id "ENSMUSG00000069289";
13	ENSEMBL_transcript	exon	22524051	22524986	.	+	.	gene_id "CUFFVRG_0020"; transcript_id "ENSMUST00000091729"; exon_number "1"; gene_name "Vmn1r203"; ensembl_id ";ENSMUSG00000069289";
13	reconstructed_transcript	exon	22553228	22553317	.	+	.	gene_id "CUFFVRG_0021"; transcript_id "CUFFVRT_0054"; exon_number "1"; gene_name "Vmn1r204";
13	reconstructed_transcript	exon	22555385	22557115	.	+	.	gene_id "CUFFVRG_0021"; transcript_id "CUFFVRT_0054"; exon_number "2"; gene_name "Vmn1r204"; ensembl_id "ENSMUSG00000094637";
13	ENSEMBL_transcript	exon	22556201	22557109	.	+	.	gene_id "CUFFVRG_0021"; transcript_id "ENSMUST00000091728"; exon_number "1"; gene_name "Vmn1r204"; ensembl_id "ENSMUSG00000094637";
13	ENSEMBL_transcript	exon	22691299	22691705	.	+	.	gene_id "CUFFVRG_0022"; transcript_id "ENSMUST00000127108"; exon_number "1"; gene_name "Gm11309"; ensembl_id ";ENSMUSG00000085221";
13	ENSEMBL_transcript	exon	22691981	22692112	.	+	.	gene_id "CUFFVRG_0022"; transcript_id "ENSMUST00000127108"; exon_number "2"; gene_name "Gm11309"; ensembl_id "ENSMUSG00000085221";
13	ENSEMBL_transcript	exon	22960813	22961773	.	+	.	gene_id "CUFFVRG_0023"; transcript_id "ENSMUST00000118640"; exon_number "1"; gene_name "Gm11318"; ensembl_id "ENSMUSG00000081060";
13	reconstructed_transcript	exon	23007653	23007864	.	+	.	gene_id "CUFFVRG_0024"; transcript_id "CUFFVRT_0055"; exon_number "1"; gene_name "Vmn1r213";
13	reconstructed_transcript	exon	23008717	23009036	.	+	.	gene_id "CUFFVRG_0024"; transcript_id "CUFFVRT_0055"; exon_number "2"; gene_name "Vmn1r213";
13	reconstructed_transcript	exon	23011497	23014487	.	+	.	gene_id "CUFFVRG_0024"; transcript_id "CUFFVRT_0055"; exon_number "3"; gene_name "Vmn1r213"; ensembl_id "ENSMUSG00000060024";
13	reconstructed_transcript	exon	23007653	23007864	.	+	.	gene_id "CUFFVRG_0024"; transcript_id "CUFFVRT_0056"; exon_number "1"; gene_name "Vmn1r213";
13	reconstructed_transcript	exon	23011497	23014487	.	+	.	gene_id "CUFFVRG_0024"; transcript_id "CUFFVRT_0056"; exon_number "2"; gene_name "Vmn1r213"; ensembl_id "ENSMUSG00000060024";
13	reconstructed_transcript	exon	23007653	23007864	.	+	.	gene_id "CUFFVRG_0024"; transcript_id "CUFFVRT_0057"; exon_number "1"; gene_name "Vmn1r213";
13	reconstructed_transcript	exon	23008717	23008888	.	+	.	gene_id "CUFFVRG_0024"; transcript_id "CUFFVRT_0057"; exon_number "2"; gene_name "Vmn1r213";
13	reconstructed_transcript	exon	23011497	23014487	.	+	.	gene_id "CUFFVRG_0024"; transcript_id "CUFFVRT_0057"; exon_number "3"; gene_name "Vmn1r213"; ensembl_id "ENSMUSG00000060024";
13	ENSEMBL_transcript	exon	23011249	23012403	.	+	.	gene_id "CUFFVRG_0024"; transcript_id "ENSMUST00000076897"; exon_number "1"; gene_name "Vmn1r213"; ensembl_id "ENSMUSG00000060024";
13	reconstructed_transcript	exon	23030467	23030610	.	+	.	gene_id "CUFFVRG_0025"; transcript_id "CUFFVRT_0058"; exon_number "1"; gene_name "Vmn1r214";
13	reconstructed_transcript	exon	23034259	23038061	.	+	.	gene_id "CUFFVRG_0025"; transcript_id "CUFFVRT_0058"; exon_number "2"; gene_name "Vmn1r214"; ensembl_id "ENSMUSG00000061829";
13	reconstructed_transcript	exon	23030467	23030624	.	+	.	gene_id "CUFFVRG_0025"; transcript_id "CUFFVRT_0059"; exon_number "1"; gene_name "Vmn1r214";
13	reconstructed_transcript	exon	23034259	23038061	.	+	.	gene_id "CUFFVRG_0025"; transcript_id "CUFFVRT_0059"; exon_number "2"; gene_name "Vmn1r214"; ensembl_id "ENSMUSG00000061829";
13	ENSEMBL_transcript	exon	23034294	23035520	.	+	.	gene_id "CUFFVRG_0025"; transcript_id "ENSMUST00000074252"; exon_number "1"; gene_name "Vmn1r214"; ensembl_id "ENSMUSG00000061829";
13	reconstructed_transcript	exon	23052447	23052611	.	+	.	gene_id "CUFFVRG_0026"; transcript_id "CUFFVRT_0060"; exon_number "1"; gene_name "Gm11327";
13	reconstructed_transcript	exon	23056037	23059234	.	+	.	gene_id "CUFFVRG_0026"; transcript_id "CUFFVRT_0060"; exon_number "2"; gene_name "Gm11327"; ensembl_id "ENSMUSG00000083124";
13	ENSEMBL_transcript	exon	23056683	23057608	.	+	.	gene_id "CUFFVRG_0026"; transcript_id "ENSMUST00000117681"; exon_number "1"; gene_name "Gm11327"; ensembl_id "ENSMUSG00000083124";
13	reconstructed_transcript	exon	23068021	23068050	.	+	.	gene_id "CUFFVRG_0027"; transcript_id "CUFFVRT_0061"; exon_number "1"; gene_name "Vmn1r215";
13	reconstructed_transcript	exon	23075243	23080627	.	+	.	gene_id "CUFFVRG_0027"; transcript_id "CUFFVRT_0061"; exon_number "2"; gene_name "Vmn1r215"; ensembl_id "ENSMUSG00000056882";
13	reconstructed_transcript	exon	23068083	23068114	.	+	.	gene_id "CUFFVRG_0027"; transcript_id "CUFFVRT_0062"; exon_number "1"; gene_name "Vmn1r215";
13	reconstructed_transcript	exon	23075243	23080627	.	+	.	gene_id "CUFFVRG_0027"; transcript_id "CUFFVRT_0062"; exon_number "2"; gene_name "Vmn1r215"; ensembl_id "ENSMUSG00000056882";
13	ENSEMBL_transcript	exon	23075743	23076790	.	+	.	gene_id "CUFFVRG_0027"; transcript_id "ENSMUST00000072972"; exon_number "1"; gene_name "Vmn1r215"; ensembl_id "ENSMUSG00000056882";
13	reconstructed_transcript	exon	23096976	23097081	.	+	.	gene_id "CUFFVRG_0028"; transcript_id "CUFFVRT_0063"; exon_number "1"; gene_name "Vmn1r216";
13	reconstructed_transcript	exon	23098626	23098975	.	+	.	gene_id "CUFFVRG_0028"; transcript_id "CUFFVRT_0063"; exon_number "2"; gene_name "Vmn1r216";
13	reconstructed_transcript	exon	23100351	23101084	.	+	.	gene_id "CUFFVRG_0028"; transcript_id "CUFFVRT_0063"; exon_number "3"; gene_name "Vmn1r216";
13	reconstructed_transcript	exon	23096976	23097081	.	+	.	gene_id "CUFFVRG_0028"; transcript_id "CUFFVRT_0064"; exon_number "1"; gene_name "Vmn1r216";
13	reconstructed_transcript	exon	23098626	23101084	.	+	.	gene_id "CUFFVRG_0028"; transcript_id "CUFFVRT_0064"; exon_number "2"; gene_name "Vmn1r216"; ensembl_id "ENSMUSG00000057799";
13	reconstructed_transcript	exon	23096976	23097081	.	+	.	gene_id "CUFFVRG_0028"; transcript_id "CUFFVRT_0065"; exon_number "1"; gene_name "Vmn1r216";
13	reconstructed_transcript	exon	23098626	23100617	.	+	.	gene_id "CUFFVRG_0028"; transcript_id "CUFFVRT_0065"; exon_number "2"; gene_name "Vmn1r216"; ensembl_id "ENSMUSG00000057799";
13	reconstructed_transcript	exon	23103003	23108732	.	+	.	gene_id "CUFFVRG_0028"; transcript_id "CUFFVRT_0065"; exon_number "3"; gene_name "Vmn1r216";
13	reconstructed_transcript	exon	23096976	23097081	.	+	.	gene_id "CUFFVRG_0028"; transcript_id "CUFFVRT_0066"; exon_number "1"; gene_name "Vmn1r216";
13	reconstructed_transcript	exon	23098626	23100617	.	+	.	gene_id "CUFFVRG_0028"; transcript_id "CUFFVRT_0066"; exon_number "2"; gene_name "Vmn1r216"; ensembl_id "ENSMUSG00000057799";
13	reconstructed_transcript	exon	23103383	23108732	.	+	.	gene_id "CUFFVRG_0028"; transcript_id "CUFFVRT_0066"; exon_number "3"; gene_name "Vmn1r216";
13	ENSEMBL_transcript	exon	23099071	23100129	.	+	.	gene_id "CUFFVRG_0028"; transcript_id "ENSMUST00000080253"; exon_number "1"; gene_name "Vmn1r216"; ensembl_id "ENSMUSG00000057799";
13	ENSEMBL_transcript	exon	23124505	23126243	.	+	.	gene_id "CUFFVRG_0029"; transcript_id "ENSMUST00000121211"; exon_number "1"; gene_name "Vmn1r-ps128"; ensembl_id "ENSMUSG00000084315";
13	reconstructed_transcript	exon	23133183	23133296	.	+	.	gene_id "CUFFVRG_0030"; transcript_id "CUFFVRT_0067"; exon_number "1"; gene_name "Vmn1r218";
13	reconstructed_transcript	exon	23137821	23146136	.	+	.	gene_id "CUFFVRG_0030"; transcript_id "CUFFVRT_0067"; exon_number "2"; gene_name "Vmn1r218";
13	reconstructed_transcript	exon	23133183	23133296	.	+	.	gene_id "CUFFVRG_0030"; transcript_id "CUFFVRT_0068"; exon_number "1"; gene_name "Vmn1r218";
13	reconstructed_transcript	exon	23135891	23139522	.	+	.	gene_id "CUFFVRG_0030"; transcript_id "CUFFVRT_0068"; exon_number "2"; gene_name "Vmn1r218"; ensembl_id "ENSMUSG00000060490";
13	reconstructed_transcript	exon	23140103	23146136	.	+	.	gene_id "CUFFVRG_0030"; transcript_id "CUFFVRT_0068"; exon_number "3"; gene_name "Vmn1r218";
13	reconstructed_transcript	exon	23133193	23133296	.	+	.	gene_id "CUFFVRG_0030"; transcript_id "CUFFVRT_0069"; exon_number "1"; gene_name "Vmn1r218";
13	reconstructed_transcript	exon	23135891	23139522	.	+	.	gene_id "CUFFVRG_0030"; transcript_id "CUFFVRT_0069"; exon_number "2"; gene_name "Vmn1r218"; ensembl_id "ENSMUSG00000060490";
13	reconstructed_transcript	exon	23140152	23146136	.	+	.	gene_id "CUFFVRG_0030"; transcript_id "CUFFVRT_0069"; exon_number "3"; gene_name "Vmn1r218";
13	reconstructed_transcript	exon	23133193	23133296	.	+	.	gene_id "CUFFVRG_0030"; transcript_id "CUFFVRT_0070"; exon_number "1"; gene_name "Vmn1r218";
13	reconstructed_transcript	exon	23137058	23146136	.	+	.	gene_id "CUFFVRG_0030"; transcript_id "CUFFVRT_0070"; exon_number "2"; gene_name "Vmn1r218"; ensembl_id "ENSMUSG00000060490";
13	reconstructed_transcript	exon	23133234	23133296	.	+	.	gene_id "CUFFVRG_0030"; transcript_id "CUFFVRT_0071"; exon_number "1"; gene_name "Vmn1r218";
13	reconstructed_transcript	exon	23135891	23136951	.	+	.	gene_id "CUFFVRG_0030"; transcript_id "CUFFVRT_0071"; exon_number "2"; gene_name "Vmn1r218"; ensembl_id "ENSMUSG00000060490";
13	reconstructed_transcript	exon	23137058	23137140	.	+	.	gene_id "CUFFVRG_0030"; transcript_id "CUFFVRT_0071"; exon_number "3"; gene_name "Vmn1r218"; ensembl_id "ENSMUSG00000060490";
13	reconstructed_transcript	exon	23137836	23146136	.	+	.	gene_id "CUFFVRG_0030"; transcript_id "CUFFVRT_0071"; exon_number "4"; gene_name "Vmn1r218";
13	reconstructed_transcript	exon	23133234	23133296	.	+	.	gene_id "CUFFVRG_0030"; transcript_id "CUFFVRT_0072"; exon_number "1"; gene_name "Vmn1r218";
13	reconstructed_transcript	exon	23135891	23139525	.	+	.	gene_id "CUFFVRG_0030"; transcript_id "CUFFVRT_0072"; exon_number "2"; gene_name "Vmn1r218"; ensembl_id "ENSMUSG00000060490";
13	reconstructed_transcript	exon	23140106	23146136	.	+	.	gene_id "CUFFVRG_0030"; transcript_id "CUFFVRT_0072"; exon_number "3"; gene_name "Vmn1r218";
13	reconstructed_transcript	exon	23133238	23133296	.	+	.	gene_id "CUFFVRG_0030"; transcript_id "CUFFVRT_0073"; exon_number "1"; gene_name "Vmn1r218";
13	reconstructed_transcript	exon	23135891	23146136	.	+	.	gene_id "CUFFVRG_0030"; transcript_id "CUFFVRT_0073"; exon_number "2"; gene_name "Vmn1r218"; ensembl_id "ENSMUSG00000060490";
13	reconstructed_transcript	exon	23133241	23133296	.	+	.	gene_id "CUFFVRG_0030"; transcript_id "CUFFVRT_0074"; exon_number "1"; gene_name "Vmn1r218";
13	reconstructed_transcript	exon	23136697	23139522	.	+	.	gene_id "CUFFVRG_0030"; transcript_id "CUFFVRT_0074"; exon_number "2"; gene_name "Vmn1r218"; ensembl_id "ENSMUSG00000060490";
13	reconstructed_transcript	exon	23140103	23146136	.	+	.	gene_id "CUFFVRG_0030"; transcript_id "CUFFVRT_0074"; exon_number "3"; gene_name "Vmn1r218";
13	reconstructed_transcript	exon	23133247	23133362	.	+	.	gene_id "CUFFVRG_0030"; transcript_id "CUFFVRT_0075"; exon_number "1"; gene_name "Vmn1r218";
13	reconstructed_transcript	exon	23135891	23146136	.	+	.	gene_id "CUFFVRG_0030"; transcript_id "CUFFVRT_0075"; exon_number "2"; gene_name "Vmn1r218"; ensembl_id "ENSMUSG00000060490";
13	reconstructed_transcript	exon	23133275	23133362	.	+	.	gene_id "CUFFVRG_0030"; transcript_id "CUFFVRT_0076"; exon_number "1"; gene_name "Vmn1r218";
13	reconstructed_transcript	exon	23136697	23146136	.	+	.	gene_id "CUFFVRG_0030"; transcript_id "CUFFVRT_0076"; exon_number "2"; gene_name "Vmn1r218"; ensembl_id "ENSMUSG00000060490";
13	ENSEMBL_transcript	exon	23136485	23137381	.	+	.	gene_id "CUFFVRG_0030"; transcript_id "ENSMUST00000074992"; exon_number "1"; gene_name "Vmn1r218"; ensembl_id "ENSMUSG00000060490";
13	reconstructed_transcript	exon	23159196	23159712	.	+	.	gene_id "CUFFVRG_0031"; transcript_id "CUFFVRT_0077"; exon_number "1"; gene_name "Vmn1r219";
13	reconstructed_transcript	exon	23162563	23168158	.	+	.	gene_id "CUFFVRG_0031"; transcript_id "CUFFVRT_0077"; exon_number "2"; gene_name "Vmn1r219"; ensembl_id "ENSMUSG00000061376";
13	reconstructed_transcript	exon	23159303	23159698	.	+	.	gene_id "CUFFVRG_0031"; transcript_id "CUFFVRT_0078"; exon_number "1"; gene_name "Vmn1r219";
13	reconstructed_transcript	exon	23162563	23168158	.	+	.	gene_id "CUFFVRG_0031"; transcript_id "CUFFVRT_0078"; exon_number "2"; gene_name "Vmn1r219"; ensembl_id "ENSMUSG00000061376";
13	reconstructed_transcript	exon	23159408	23159698	.	+	.	gene_id "CUFFVRG_0031"; transcript_id "CUFFVRT_0079"; exon_number "1"; gene_name "Vmn1r219";
13	reconstructed_transcript	exon	23162563	23163437	.	+	.	gene_id "CUFFVRG_0031"; transcript_id "CUFFVRT_0079"; exon_number "2"; gene_name "Vmn1r219"; ensembl_id "ENSMUSG00000061376";
13	reconstructed_transcript	exon	23164926	23168158	.	+	.	gene_id "CUFFVRG_0031"; transcript_id "CUFFVRT_0079"; exon_number "3"; gene_name "Vmn1r219";
13	reconstructed_transcript	exon	23162156	23168158	.	+	.	gene_id "CUFFVRG_0031"; transcript_id "CUFFVRT_0080"; exon_number "1"; gene_name "Vmn1r219"; ensembl_id "ENSMUSG00000061376";
13	ENSEMBL_transcript	exon	23162643	23163581	.	+	.	gene_id "CUFFVRG_0031"; transcript_id "ENSMUST00000076180"; exon_number "1"; gene_name "Vmn1r219"; ensembl_id "ENSMUSG00000061376";
13	reconstructed_transcript	exon	23214213	23214298	.	+	.	gene_id "CUFFVRG_0032"; transcript_id "CUFFVRT_0081"; exon_number "1"; gene_name "Gm11329";
13	reconstructed_transcript	exon	23217133	23222774	.	+	.	gene_id "CUFFVRG_0032"; transcript_id "CUFFVRT_0081"; exon_number "2"; gene_name "Gm11329"; ensembl_id "ENSMUSG00000082316";
13	reconstructed_transcript	exon	23214213	23214312	.	+	.	gene_id "CUFFVRG_0032"; transcript_id "CUFFVRT_0082"; exon_number "1"; gene_name "Gm11329";
13	reconstructed_transcript	exon	23217133	23222774	.	+	.	gene_id "CUFFVRG_0032"; transcript_id "CUFFVRT_0082"; exon_number "2"; gene_name "Gm11329"; ensembl_id "ENSMUSG00000082316";
13	reconstructed_transcript	exon	23214213	23214298	.	+	.	gene_id "CUFFVRG_0032"; transcript_id "CUFFVRT_0083"; exon_number "1"; gene_name "Gm11329";
13	reconstructed_transcript	exon	23217133	23220756	.	+	.	gene_id "CUFFVRG_0032"; transcript_id "CUFFVRT_0083"; exon_number "2"; gene_name "Gm11329"; ensembl_id "ENSMUSG00000082316";
13	reconstructed_transcript	exon	23223683	23224360	.	+	.	gene_id "CUFFVRG_0032"; transcript_id "CUFFVRT_0083"; exon_number "3"; gene_name "Gm11329";
13	reconstructed_transcript	exon	23216916	23222774	.	+	.	gene_id "CUFFVRG_0032"; transcript_id "CUFFVRT_0084"; exon_number "1"; gene_name "Gm11329"; ensembl_id "ENSMUSG00000082316";
13	ENSEMBL_transcript	exon	23217260	23218343	.	+	.	gene_id "CUFFVRG_0032"; transcript_id "ENSMUST00000122275"; exon_number "1"; gene_name "Gm11329"; ensembl_id "ENSMUSG00000082316";
13	reconstructed_transcript	exon	23247127	23247165	.	+	.	gene_id "CUFFVRG_0033"; transcript_id "CUFFVRT_0085"; exon_number "1"; gene_name "Vmn1r223";
13	reconstructed_transcript	exon	23248911	23254015	.	+	.	gene_id "CUFFVRG_0033"; transcript_id "CUFFVRT_0085"; exon_number "2"; gene_name "Vmn1r223"; ensembl_id "ENSMUSG00000069280";
13	reconstructed_transcript	exon	23247134	23247165	.	+	.	gene_id "CUFFVRG_0033"; transcript_id "CUFFVRT_0086"; exon_number "1"; gene_name "Vmn1r223";
13	reconstructed_transcript	exon	23248911	23249280	.	+	.	gene_id "CUFFVRG_0033"; transcript_id "CUFFVRT_0086"; exon_number "2"; gene_name "Vmn1r223"; ensembl_id "ENSMUSG00000069280";
13	reconstructed_transcript	exon	23250625	23254015	.	+	.	gene_id "CUFFVRG_0033"; transcript_id "CUFFVRT_0086"; exon_number "3"; gene_name "Vmn1r223";
13	reconstructed_transcript	exon	23247136	23247165	.	+	.	gene_id "CUFFVRG_0033"; transcript_id "CUFFVRT_0087"; exon_number "1"; gene_name "Vmn1r223";
13	reconstructed_transcript	exon	23247544	23247663	.	+	.	gene_id "CUFFVRG_0033"; transcript_id "CUFFVRT_0087"; exon_number "2"; gene_name "Vmn1r223";
13	reconstructed_transcript	exon	23248913	23254015	.	+	.	gene_id "CUFFVRG_0033"; transcript_id "CUFFVRT_0087"; exon_number "3"; gene_name "Vmn1r223"; ensembl_id "ENSMUSG00000069280";
13	reconstructed_transcript	exon	23247137	23247165	.	+	.	gene_id "CUFFVRG_0033"; transcript_id "CUFFVRT_0088"; exon_number "1"; gene_name "Vmn1r223";
13	reconstructed_transcript	exon	23247544	23247661	.	+	.	gene_id "CUFFVRG_0033"; transcript_id "CUFFVRT_0088"; exon_number "2"; gene_name "Vmn1r223";
13	reconstructed_transcript	exon	23248911	23254015	.	+	.	gene_id "CUFFVRG_0033"; transcript_id "CUFFVRT_0088"; exon_number "3"; gene_name "Vmn1r223"; ensembl_id "ENSMUSG00000069280";
13	reconstructed_transcript	exon	23247148	23247185	.	+	.	gene_id "CUFFVRG_0033"; transcript_id "CUFFVRT_0089"; exon_number "1"; gene_name "Vmn1r223";
13	reconstructed_transcript	exon	23248931	23254015	.	+	.	gene_id "CUFFVRG_0033"; transcript_id "CUFFVRT_0089"; exon_number "2"; gene_name "Vmn1r223"; ensembl_id "ENSMUSG00000069280";
13	ENSEMBL_transcript	exon	23249238	23250323	.	+	.	gene_id "CUFFVRG_0033"; transcript_id "ENSMUST00000091719"; exon_number "1"; gene_name "Vmn1r223"; ensembl_id "ENSMUSG00000069280";
13	ENSEMBL_transcript	exon	33766920	33767274	.	+	.	gene_id "CUFFVRG_0034"; transcript_id "ENSMUST00000116665"; exon_number "1"; gene_name "Vmn2r-ps94"; ensembl_id "ENSMUSG00000080317";
13	ENSEMBL_transcript	exon	33767651	33768461	.	+	.	gene_id "CUFFVRG_0034"; transcript_id "ENSMUST00000116665"; exon_number "2"; gene_name "Vmn2r-ps94"; ensembl_id "ENSMUSG00000080317";
13	ENSEMBL_transcript	exon	33769174	33769463	.	+	.	gene_id "CUFFVRG_0034"; transcript_id "ENSMUST00000116665"; exon_number "3"; gene_name "Vmn2r-ps94"; ensembl_id "ENSMUSG00000080317";
13	reconstructed_transcript	exon	22099865	22105200	.	-	.	gene_id "CUFFVRG_0035"; transcript_id "CUFFVRT_0090"; exon_number "1"; gene_name "Vmn1r189"; ensembl_id "ENSMUSG00000061222";
13	reconstructed_transcript	exon	22099865	22102906	.	-	.	gene_id "CUFFVRG_0035"; transcript_id "CUFFVRT_0091"; exon_number "1"; gene_name "Vmn1r189"; ensembl_id "ENSMUSG00000061222";
13	reconstructed_transcript	exon	22105739	22105850	.	-	.	gene_id "CUFFVRG_0035"; transcript_id "CUFFVRT_0091"; exon_number "2"; gene_name "Vmn1r189";
13	reconstructed_transcript	exon	22099865	22102906	.	-	.	gene_id "CUFFVRG_0035"; transcript_id "CUFFVRT_0092"; exon_number "1"; gene_name "Vmn1r189"; ensembl_id "ENSMUSG00000061222";
13	reconstructed_transcript	exon	22105725	22105850	.	-	.	gene_id "CUFFVRG_0035"; transcript_id "CUFFVRT_0092"; exon_number "2"; gene_name "Vmn1r189";
13	ENSEMBL_transcript	exon	22101628	22102764	.	-	.	gene_id "CUFFVRG_0035"; transcript_id "ENSMUST00000075055"; exon_number "1"; gene_name "Vmn1r189"; ensembl_id "ENSMUSG00000061222";
13	ENSEMBL_transcript	exon	22144441	22145343	.	-	.	gene_id "CUFFVRG_0036"; transcript_id "ENSMUST00000155950"; exon_number "1"; gene_name "Vmn1r190-ps"; ensembl_id "ENSMUSG00000089973";
13	ENSEMBL_transcript	exon	22144521	22145525	.	-	.	gene_id "CUFFVRG_0036"; transcript_id "ENSMUST00000054679"; exon_number "1"; gene_name "Vmn1r190-ps"; ensembl_id "ENSMUSG00000089973";
13	reconstructed_transcript	exon	22172974	22179591	.	-	.	gene_id "CUFFVRG_0037"; transcript_id "CUFFVRT_0093"; exon_number "1"; gene_name "Vmn1r191"; ensembl_id "ENSMUSG00000095916";
13	reconstructed_transcript	exon	22181021	22181076	.	-	.	gene_id "CUFFVRG_0037"; transcript_id "CUFFVRT_0093"; exon_number "2"; gene_name "Vmn1r191";
13	reconstructed_transcript	exon	22172974	22175891	.	-	.	gene_id "CUFFVRG_0037"; transcript_id "CUFFVRT_0094"; exon_number "1"; gene_name "Vmn1r191";
13	reconstructed_transcript	exon	22178043	22179591	.	-	.	gene_id "CUFFVRG_0037"; transcript_id "CUFFVRT_0094"; exon_number "2"; gene_name "Vmn1r191"; ensembl_id "ENSMUSG00000095916";
13	reconstructed_transcript	exon	22182925	22183981	.	-	.	gene_id "CUFFVRG_0037"; transcript_id "CUFFVRT_0094"; exon_number "3"; gene_name "Vmn1r191";
13	reconstructed_transcript	exon	22172974	22179591	.	-	.	gene_id "CUFFVRG_0037"; transcript_id "CUFFVRT_0095"; exon_number "1"; gene_name "Vmn1r191"; ensembl_id "ENSMUSG00000095916";
13	reconstructed_transcript	exon	22181470	22181603	.	-	.	gene_id "CUFFVRG_0037"; transcript_id "CUFFVRT_0095"; exon_number "2"; gene_name "Vmn1r191";
13	reconstructed_transcript	exon	22182925	22183981	.	-	.	gene_id "CUFFVRG_0037"; transcript_id "CUFFVRT_0095"; exon_number "3"; gene_name "Vmn1r191";
13	ENSEMBL_transcript	exon	22178686	22179582	.	-	.	gene_id "CUFFVRG_0037"; transcript_id "ENSMUST00000072369"; exon_number "1"; gene_name "Vmn1r191"; ensembl_id "ENSMUSG00000095916";
13	reconstructed_transcript	exon	22213663	22219944	.	-	.	gene_id "CUFFVRG_0038"; transcript_id "CUFFVRT_0096"; exon_number "1"; gene_name "Vmn1r193"; ensembl_id "ENSMUSG00000046932";
13	reconstructed_transcript	exon	22223005	22223149	.	-	.	gene_id "CUFFVRG_0038"; transcript_id "CUFFVRT_0096"; exon_number "2"; gene_name "Vmn1r193";
13	reconstructed_transcript	exon	22213663	22220377	.	-	.	gene_id "CUFFVRG_0038"; transcript_id "CUFFVRT_0097"; exon_number "1"; gene_name "Vmn1r193"; ensembl_id "ENSMUSG00000046932";
13	reconstructed_transcript	exon	22223027	22223151	.	-	.	gene_id "CUFFVRG_0038"; transcript_id "CUFFVRT_0097"; exon_number "2"; gene_name "Vmn1r193";
13	reconstructed_transcript	exon	22213663	22220168	.	-	.	gene_id "CUFFVRG_0038"; transcript_id "CUFFVRT_0098"; exon_number "1"; gene_name "Vmn1r193"; ensembl_id "ENSMUSG00000046932";
13	reconstructed_transcript	exon	22223005	22223166	.	-	.	gene_id "CUFFVRG_0038"; transcript_id "CUFFVRT_0098"; exon_number "2"; gene_name "Vmn1r193";
13	reconstructed_transcript	exon	22213663	22220355	.	-	.	gene_id "CUFFVRG_0038"; transcript_id "CUFFVRT_0099"; exon_number "1"; gene_name "Vmn1r193"; ensembl_id "ENSMUSG00000046932";
13	reconstructed_transcript	exon	22223005	22223176	.	-	.	gene_id "CUFFVRG_0038"; transcript_id "CUFFVRT_0099"; exon_number "2"; gene_name "Vmn1r193";
13	ENSEMBL_transcript	exon	22218861	22219820	.	-	.	gene_id "CUFFVRG_0038"; transcript_id "ENSMUST00000057516"; exon_number "1"; gene_name "Vmn1r193"; ensembl_id "ENSMUSG00000046932";
13	reconstructed_transcript	exon	22497268	22502768	.	-	.	gene_id "CUFFVRG_0039"; transcript_id "CUFFVRT_0100"; exon_number "1"; gene_name "Vmn1r202"; ensembl_id "ENSMUSG00000094379";
13	reconstructed_transcript	exon	22504960	22505346	.	-	.	gene_id "CUFFVRG_0039"; transcript_id "CUFFVRT_0100"; exon_number "2"; gene_name "Vmn1r202";
13	reconstructed_transcript	exon	22497268	22502763	.	-	.	gene_id "CUFFVRG_0039"; transcript_id "CUFFVRT_0101"; exon_number "1"; gene_name "Vmn1r202"; ensembl_id "ENSMUSG00000094379";
13	reconstructed_transcript	exon	22504955	22505595	.	-	.	gene_id "CUFFVRG_0039"; transcript_id "CUFFVRT_0101"; exon_number "2"; gene_name "Vmn1r202";
13	ENSEMBL_transcript	exon	22501337	22502245	.	-	.	gene_id "CUFFVRG_0039"; transcript_id "ENSMUST00000078642"; exon_number "1"; gene_name "Vmn1r202"; ensembl_id "ENSMUSG00000094379";
13	reconstructed_transcript	exon	22576900	22582115	.	-	.	gene_id "CUFFVRG_0040"; transcript_id "CUFFVRT_0102"; exon_number "1"; gene_name "Vmn1r205";
13	reconstructed_transcript	exon	22590445	22590604	.	-	.	gene_id "CUFFVRG_0040"; transcript_id "CUFFVRT_0102"; exon_number "2"; gene_name "Vmn1r205";
13	reconstructed_transcript	exon	22596015	22596062	.	-	.	gene_id "CUFFVRG_0040"; transcript_id "CUFFVRT_0102"; exon_number "3"; gene_name "Vmn1r205";
13	reconstructed_transcript	exon	22590775	22593559	.	-	.	gene_id "CUFFVRG_0040"; transcript_id "CUFFVRT_0103"; exon_number "1"; gene_name "Vmn1r205"; ensembl_id "ENSMUSG00000064243";
13	ENSEMBL_transcript	exon	22591900	22593000	.	-	.	gene_id "CUFFVRG_0040"; transcript_id "ENSMUST00000074324"; exon_number "1"; gene_name "Vmn1r205"; ensembl_id "ENSMUSG00000064243";
13	reconstructed_transcript	exon	22617456	22621263	.	-	.	gene_id "CUFFVRG_0041"; transcript_id "CUFFVRT_0104"; exon_number "1"; gene_name "Vmn1r206"; ensembl_id "ENSMUSG00000071495";
13	reconstructed_transcript	exon	22621957	22621974	.	-	.	gene_id "CUFFVRG_0041"; transcript_id "CUFFVRT_0104"; exon_number "2"; gene_name "Vmn1r206";
13	reconstructed_transcript	exon	22617456	22621288	.	-	.	gene_id "CUFFVRG_0041"; transcript_id "CUFFVRT_0105"; exon_number "1"; gene_name "Vmn1r206"; ensembl_id "ENSMUSG00000071495";
13	reconstructed_transcript	exon	22624115	22624239	.	-	.	gene_id "CUFFVRG_0041"; transcript_id "CUFFVRT_0105"; exon_number "2"; gene_name "Vmn1r206";
13	reconstructed_transcript	exon	22617456	22621289	.	-	.	gene_id "CUFFVRG_0041"; transcript_id "CUFFVRT_0106"; exon_number "1"; gene_name "Vmn1r206"; ensembl_id "ENSMUSG00000071495";
13	reconstructed_transcript	exon	22624116	22624293	.	-	.	gene_id "CUFFVRG_0041"; transcript_id "CUFFVRT_0106"; exon_number "2"; gene_name "Vmn1r206";
13	reconstructed_transcript	exon	22617456	22621263	.	-	.	gene_id "CUFFVRG_0041"; transcript_id "CUFFVRT_0107"; exon_number "1"; gene_name "Vmn1r206"; ensembl_id "ENSMUSG00000071495";
13	reconstructed_transcript	exon	22624090	22624359	.	-	.	gene_id "CUFFVRG_0041"; transcript_id "CUFFVRT_0107"; exon_number "2"; gene_name "Vmn1r206";
13	reconstructed_transcript	exon	22617456	22621271	.	-	.	gene_id "CUFFVRG_0041"; transcript_id "CUFFVRT_0108"; exon_number "1"; gene_name "Vmn1r206"; ensembl_id "ENSMUSG00000071495";
13	reconstructed_transcript	exon	22624098	22624359	.	-	.	gene_id "CUFFVRG_0041"; transcript_id "CUFFVRT_0108"; exon_number "2"; gene_name "Vmn1r206";
13	ENSEMBL_transcript	exon	22620001	22621135	.	-	.	gene_id "CUFFVRG_0041"; transcript_id "ENSMUST00000110445"; exon_number "1"; gene_name "Vmn1r206"; ensembl_id "ENSMUSG00000071495";
13	ENSEMBL_transcript	exon	22690970	22691966	.	-	.	gene_id "CUFFVRG_0042"; transcript_id "ENSMUST00000121014"; exon_number "1"; gene_name "Gm11308"; ensembl_id ";ENSMUSG00000083673";
13	ENSEMBL_transcript	exon	22691042	22691966	.	-	.	gene_id "CUFFVRG_0042"; transcript_id "ENSMUST00000081638"; exon_number "1"; gene_name "Gm11308"; ensembl_id ";ENSMUSG00000083673";
13	reconstructed_transcript	exon	22722569	22726848	.	-	.	gene_id "CUFFVRG_0043"; transcript_id "CUFFVRT_0109"; exon_number "1"; gene_name "Vmn1r207-ps"; ensembl_id "ENSMUSG00000084136";
13	reconstructed_transcript	exon	22728237	22728325	.	-	.	gene_id "CUFFVRG_0043"; transcript_id "CUFFVRT_0109"; exon_number "2"; gene_name "Vmn1r207-ps";
13	reconstructed_transcript	exon	22729448	22729626	.	-	.	gene_id "CUFFVRG_0043"; transcript_id "CUFFVRT_0109"; exon_number "3"; gene_name "Vmn1r207-ps";
13	reconstructed_transcript	exon	22729714	22729730	.	-	.	gene_id "CUFFVRG_0043"; transcript_id "CUFFVRT_0109"; exon_number "4"; gene_name "Vmn1r207-ps";
13	reconstructed_transcript	exon	22722569	22726848	.	-	.	gene_id "CUFFVRG_0043"; transcript_id "CUFFVRT_0110"; exon_number "1"; gene_name "Vmn1r207-ps"; ensembl_id "ENSMUSG00000084136";
13	reconstructed_transcript	exon	22728237	22728325	.	-	.	gene_id "CUFFVRG_0043"; transcript_id "CUFFVRT_0110"; exon_number "2"; gene_name "Vmn1r207-ps";
13	reconstructed_transcript	exon	22729448	22729625	.	-	.	gene_id "CUFFVRG_0043"; transcript_id "CUFFVRT_0110"; exon_number "3"; gene_name "Vmn1r207-ps";
13	reconstructed_transcript	exon	22729713	22729857	.	-	.	gene_id "CUFFVRG_0043"; transcript_id "CUFFVRT_0110"; exon_number "4"; gene_name "Vmn1r207-ps";
13	reconstructed_transcript	exon	22722569	22726848	.	-	.	gene_id "CUFFVRG_0043"; transcript_id "CUFFVRT_0111"; exon_number "1"; gene_name "Vmn1r207-ps"; ensembl_id "ENSMUSG00000084136";
13	reconstructed_transcript	exon	22728237	22728348	.	-	.	gene_id "CUFFVRG_0043"; transcript_id "CUFFVRT_0111"; exon_number "2"; gene_name "Vmn1r207-ps";
13	reconstructed_transcript	exon	22729448	22729625	.	-	.	gene_id "CUFFVRG_0043"; transcript_id "CUFFVRT_0111"; exon_number "3"; gene_name "Vmn1r207-ps";
13	reconstructed_transcript	exon	22729713	22729861	.	-	.	gene_id "CUFFVRG_0043"; transcript_id "CUFFVRT_0111"; exon_number "4"; gene_name "Vmn1r207-ps";
13	reconstructed_transcript	exon	22722569	22726848	.	-	.	gene_id "CUFFVRG_0043"; transcript_id "CUFFVRT_0112"; exon_number "1"; gene_name "Vmn1r207-ps"; ensembl_id "ENSMUSG00000084136";
13	reconstructed_transcript	exon	22729448	22729625	.	-	.	gene_id "CUFFVRG_0043"; transcript_id "CUFFVRT_0112"; exon_number "2"; gene_name "Vmn1r207-ps";
13	reconstructed_transcript	exon	22729713	22729874	.	-	.	gene_id "CUFFVRG_0043"; transcript_id "CUFFVRT_0112"; exon_number "3"; gene_name "Vmn1r207-ps";
13	ENSEMBL_transcript	exon	22725646	22726718	.	-	.	gene_id "CUFFVRG_0043"; transcript_id "ENSMUST00000119931"; exon_number "1"; gene_name "Vmn1r207-ps"; ensembl_id "ENSMUSG00000084136";
13	ENSEMBL_transcript	exon	22725684	22726622	.	-	.	gene_id "CUFFVRG_0043"; transcript_id "ENSMUST00000076012"; exon_number "1"; gene_name "Vmn1r207-ps"; ensembl_id "ENSMUSG00000084136";
13	reconstructed_transcript	exon	22761827	22767829	.	-	.	gene_id "CUFFVRG_0044"; transcript_id "CUFFVRT_0113"; exon_number "1"; gene_name "Vmn1r208";
13	reconstructed_transcript	exon	22771475	22771598	.	-	.	gene_id "CUFFVRG_0044"; transcript_id "CUFFVRT_0113"; exon_number "2"; gene_name "Vmn1r208";
13	reconstructed_transcript	exon	22773303	22773567	.	-	.	gene_id "CUFFVRG_0044"; transcript_id "CUFFVRT_0113"; exon_number "3"; gene_name "Vmn1r208"; ensembl_id "ENSMUSG00000071493";
13	reconstructed_transcript	exon	22776339	22776518	.	-	.	gene_id "CUFFVRG_0044"; transcript_id "CUFFVRT_0113"; exon_number "4"; gene_name "Vmn1r208";
13	reconstructed_transcript	exon	22761827	22767829	.	-	.	gene_id "CUFFVRG_0044"; transcript_id "CUFFVRT_0114"; exon_number "1"; gene_name "Vmn1r208";
13	reconstructed_transcript	exon	22771475	22771597	.	-	.	gene_id "CUFFVRG_0044"; transcript_id "CUFFVRT_0114"; exon_number "2"; gene_name "Vmn1r208";
13	reconstructed_transcript	exon	22773302	22773567	.	-	.	gene_id "CUFFVRG_0044"; transcript_id "CUFFVRT_0114"; exon_number "3"; gene_name "Vmn1r208"; ensembl_id "ENSMUSG00000071493";
13	reconstructed_transcript	exon	22776339	22776523	.	-	.	gene_id "CUFFVRG_0044"; transcript_id "CUFFVRT_0114"; exon_number "4"; gene_name "Vmn1r208";
13	reconstructed_transcript	exon	22761827	22767829	.	-	.	gene_id "CUFFVRG_0044"; transcript_id "CUFFVRT_0115"; exon_number "1"; gene_name "Vmn1r208";
13	reconstructed_transcript	exon	22771475	22773567	.	-	.	gene_id "CUFFVRG_0044"; transcript_id "CUFFVRT_0115"; exon_number "2"; gene_name "Vmn1r208"; ensembl_id "ENSMUSG00000071493";
13	reconstructed_transcript	exon	22776339	22777400	.	-	.	gene_id "CUFFVRG_0044"; transcript_id "CUFFVRT_0115"; exon_number "3"; gene_name "Vmn1r208";
13	ENSEMBL_transcript	exon	22772327	22773325	.	-	.	gene_id "CUFFVRG_0044"; transcript_id "ENSMUST00000124841"; exon_number "1"; gene_name "Vmn1r208"; ensembl_id ";ENSMUSG00000071493";
13	reconstructed_transcript	exon	22800629	22806745	.	-	.	gene_id "CUFFVRG_0045"; transcript_id "CUFFVRT_0116"; exon_number "1"; gene_name "Vmn1r209"; ensembl_id "ENSMUSG00000071491";
13	reconstructed_transcript	exon	22809517	22809701	.	-	.	gene_id "CUFFVRG_0045"; transcript_id "CUFFVRT_0116"; exon_number "2"; gene_name "Vmn1r209";
13	reconstructed_transcript	exon	22800629	22806745	.	-	.	gene_id "CUFFVRG_0045"; transcript_id "CUFFVRT_0117"; exon_number "1"; gene_name "Vmn1r209"; ensembl_id "ENSMUSG00000071491";
13	reconstructed_transcript	exon	22809251	22809428	.	-	.	gene_id "CUFFVRG_0045"; transcript_id "CUFFVRT_0117"; exon_number "2"; gene_name "Vmn1r209";
13	reconstructed_transcript	exon	22809517	22809701	.	-	.	gene_id "CUFFVRG_0045"; transcript_id "CUFFVRT_0117"; exon_number "3"; gene_name "Vmn1r209";
13	reconstructed_transcript	exon	22800629	22806745	.	-	.	gene_id "CUFFVRG_0045"; transcript_id "CUFFVRT_0118"; exon_number "1"; gene_name "Vmn1r209"; ensembl_id "ENSMUSG00000071491";
13	reconstructed_transcript	exon	22808032	22808120	.	-	.	gene_id "CUFFVRG_0045"; transcript_id "CUFFVRT_0118"; exon_number "2"; gene_name "Vmn1r209";
13	reconstructed_transcript	exon	22809251	22809428	.	-	.	gene_id "CUFFVRG_0045"; transcript_id "CUFFVRT_0118"; exon_number "3"; gene_name "Vmn1r209";
13	reconstructed_transcript	exon	22809517	22809701	.	-	.	gene_id "CUFFVRG_0045"; transcript_id "CUFFVRT_0118"; exon_number "4"; gene_name "Vmn1r209";
13	ENSEMBL_transcript	exon	22805580	22806518	.	-	.	gene_id "CUFFVRG_0045"; transcript_id "ENSMUST00000095961"; exon_number "1"; gene_name "Vmn1r209"; ensembl_id "ENSMUSG00000071491";
13	reconstructed_transcript	exon	22847426	22852535	.	-	.	gene_id "CUFFVRG_0046"; transcript_id "CUFFVRT_0119"; exon_number "1"; gene_name "Vmn1r211"; ensembl_id "ENSMUSG00000063998";
13	reconstructed_transcript	exon	22855425	22855499	.	-	.	gene_id "CUFFVRG_0046"; transcript_id "CUFFVRT_0119"; exon_number "2"; gene_name "Vmn1r211";
13	reconstructed_transcript	exon	22856330	22856505	.	-	.	gene_id "CUFFVRG_0046"; transcript_id "CUFFVRT_0119"; exon_number "3"; gene_name "Vmn1r211";
13	reconstructed_transcript	exon	22857413	22857426	.	-	.	gene_id "CUFFVRG_0046"; transcript_id "CUFFVRT_0119"; exon_number "4"; gene_name "Vmn1r211";
13	reconstructed_transcript	exon	22847426	22852534	.	-	.	gene_id "CUFFVRG_0046"; transcript_id "CUFFVRT_0120"; exon_number "1"; gene_name "Vmn1r211"; ensembl_id "ENSMUSG00000063998";
13	reconstructed_transcript	exon	22855424	22855499	.	-	.	gene_id "CUFFVRG_0046"; transcript_id "CUFFVRT_0120"; exon_number "2"; gene_name "Vmn1r211";
13	reconstructed_transcript	exon	22856330	22856505	.	-	.	gene_id "CUFFVRG_0046"; transcript_id "CUFFVRT_0120"; exon_number "3"; gene_name "Vmn1r211";
13	reconstructed_transcript	exon	22857413	22857522	.	-	.	gene_id "CUFFVRG_0046"; transcript_id "CUFFVRT_0120"; exon_number "4"; gene_name "Vmn1r211";
13	reconstructed_transcript	exon	22847426	22852535	.	-	.	gene_id "CUFFVRG_0046"; transcript_id "CUFFVRT_0121"; exon_number "1"; gene_name "Vmn1r211"; ensembl_id "ENSMUSG00000063998";
13	reconstructed_transcript	exon	22855425	22855499	.	-	.	gene_id "CUFFVRG_0046"; transcript_id "CUFFVRT_0121"; exon_number "2"; gene_name "Vmn1r211";
13	reconstructed_transcript	exon	22856330	22856442	.	-	.	gene_id "CUFFVRG_0046"; transcript_id "CUFFVRT_0121"; exon_number "3"; gene_name "Vmn1r211";
13	reconstructed_transcript	exon	22857413	22857592	.	-	.	gene_id "CUFFVRG_0046"; transcript_id "CUFFVRT_0121"; exon_number "4"; gene_name "Vmn1r211";
13	ENSEMBL_transcript	exon	22851559	22852543	.	-	.	gene_id "CUFFVRG_0046"; transcript_id "ENSMUST00000073728"; exon_number "1"; gene_name "Vmn1r211"; ensembl_id "ENSMUSG00000063998";
13	ENSEMBL_transcript	exon	22883042	22884205	.	-	.	gene_id "CUFFVRG_0047"; transcript_id "ENSMUST00000095960"; exon_number "1"; gene_name "Vmn1r212"; ensembl_id "ENSMUSG00000071490";
13	ENSEMBL_transcript	exon	22931298	22932199	.	-	.	gene_id "CUFFVRG_0048"; transcript_id "ENSMUST00000121257"; exon_number "1"; gene_name "Gm11321"; ensembl_id "ENSMUSG00000082340";
13	reconstructed_transcript	exon	23105100	23110212	.	-	.	gene_id "CUFFVRG_0049"; transcript_id "CUFFVRT_0122"; exon_number "1"; gene_name "Vmn1r217";
13	reconstructed_transcript	exon	23111070	23114938	.	-	.	gene_id "CUFFVRG_0049"; transcript_id "CUFFVRT_0122"; exon_number "2"; gene_name "Vmn1r217"; ensembl_id "ENSMUSG00000094600";
13	reconstructed_transcript	exon	23105100	23114810	.	-	.	gene_id "CUFFVRG_0049"; transcript_id "CUFFVRT_0123"; exon_number "1"; gene_name "Vmn1r217"; ensembl_id "ENSMUSG00000094600";
13	reconstructed_transcript	exon	23117802	23117857	.	-	.	gene_id "CUFFVRG_0049"; transcript_id "CUFFVRT_0123"; exon_number "2"; gene_name "Vmn1r217";
13	reconstructed_transcript	exon	23105100	23114824	.	-	.	gene_id "CUFFVRG_0049"; transcript_id "CUFFVRT_0124"; exon_number "1"; gene_name "Vmn1r217"; ensembl_id "ENSMUSG00000094600";
13	reconstructed_transcript	exon	23118064	23118206	.	-	.	gene_id "CUFFVRG_0049"; transcript_id "CUFFVRT_0124"; exon_number "2"; gene_name "Vmn1r217";
13	reconstructed_transcript	exon	23105100	23114823	.	-	.	gene_id "CUFFVRG_0049"; transcript_id "CUFFVRT_0125"; exon_number "1"; gene_name "Vmn1r217"; ensembl_id "ENSMUSG00000094600";
13	reconstructed_transcript	exon	23118063	23118210	.	-	.	gene_id "CUFFVRG_0049"; transcript_id "CUFFVRT_0125"; exon_number "2"; gene_name "Vmn1r217";
13	reconstructed_transcript	exon	23105100	23110209	.	-	.	gene_id "CUFFVRG_0049"; transcript_id "CUFFVRT_0126"; exon_number "1"; gene_name "Vmn1r217";
13	reconstructed_transcript	exon	23111212	23114810	.	-	.	gene_id "CUFFVRG_0049"; transcript_id "CUFFVRT_0126"; exon_number "2"; gene_name "Vmn1r217"; ensembl_id "ENSMUSG00000094600";
13	reconstructed_transcript	exon	23118050	23118226	.	-	.	gene_id "CUFFVRG_0049"; transcript_id "CUFFVRT_0126"; exon_number "3"; gene_name "Vmn1r217";
13	reconstructed_transcript	exon	23105100	23114810	.	-	.	gene_id "CUFFVRG_0049"; transcript_id "CUFFVRT_0127"; exon_number "1"; gene_name "Vmn1r217"; ensembl_id "ENSMUSG00000094600";
13	reconstructed_transcript	exon	23118050	23118239	.	-	.	gene_id "CUFFVRG_0049"; transcript_id "CUFFVRT_0127"; exon_number "2"; gene_name "Vmn1r217";
13	ENSEMBL_transcript	exon	23113834	23114730	.	-	.	gene_id "CUFFVRG_0049"; transcript_id "ENSMUST00000091721"; exon_number "1"; gene_name "Vmn1r217"; ensembl_id "ENSMUSG00000094600";
13	reconstructed_transcript	exon	23178768	23184604	.	-	.	gene_id "CUFFVRG_0050"; transcript_id "CUFFVRT_0128"; exon_number "1"; gene_name "Vmn1r220"; ensembl_id "ENSMUSG00000096099";
13	reconstructed_transcript	exon	23187815	23187908	.	-	.	gene_id "CUFFVRG_0050"; transcript_id "CUFFVRT_0128"; exon_number "2"; gene_name "Vmn1r220";
13	reconstructed_transcript	exon	23178768	23186220	.	-	.	gene_id "CUFFVRG_0050"; transcript_id "CUFFVRT_0129"; exon_number "1"; gene_name "Vmn1r220"; ensembl_id "ENSMUSG00000096099";
13	reconstructed_transcript	exon	23187829	23187941	.	-	.	gene_id "CUFFVRG_0050"; transcript_id "CUFFVRT_0129"; exon_number "2"; gene_name "Vmn1r220";
13	reconstructed_transcript	exon	23178768	23186215	.	-	.	gene_id "CUFFVRG_0050"; transcript_id "CUFFVRT_0130"; exon_number "1"; gene_name "Vmn1r220"; ensembl_id "ENSMUSG00000096099";
13	reconstructed_transcript	exon	23187829	23187941	.	-	.	gene_id "CUFFVRG_0050"; transcript_id "CUFFVRT_0130"; exon_number "2"; gene_name "Vmn1r220";
13	reconstructed_transcript	exon	23178768	23184604	.	-	.	gene_id "CUFFVRG_0050"; transcript_id "CUFFVRT_0131"; exon_number "1"; gene_name "Vmn1r220"; ensembl_id "ENSMUSG00000096099";
13	reconstructed_transcript	exon	23187829	23187986	.	-	.	gene_id "CUFFVRG_0050"; transcript_id "CUFFVRT_0131"; exon_number "2"; gene_name "Vmn1r220";
13	ENSEMBL_transcript	exon	23183628	23184524	.	-	.	gene_id "CUFFVRG_0050"; transcript_id "ENSMUST00000072385"; exon_number "1"; gene_name "Vmn1r220"; ensembl_id "ENSMUSG00000096099";
13	reconstructed_transcript	exon	23230881	23233254	.	-	.	gene_id "CUFFVRG_0051"; transcript_id "CUFFVRT_0132"; exon_number "1"; gene_name "Vmn1r222"; ensembl_id "ENSMUSG00000061022";
13	reconstructed_transcript	exon	23233622	23233709	.	-	.	gene_id "CUFFVRG_0051"; transcript_id "CUFFVRT_0132"; exon_number "2"; gene_name "Vmn1r222";
13	reconstructed_transcript	exon	23230881	23232484	.	-	.	gene_id "CUFFVRG_0051"; transcript_id "CUFFVRT_0133"; exon_number "1"; gene_name "Vmn1r222"; ensembl_id "ENSMUSG00000061022";
13	reconstructed_transcript	exon	23235670	23235699	.	-	.	gene_id "CUFFVRG_0051"; transcript_id "CUFFVRT_0133"; exon_number "2"; gene_name "Vmn1r222";
13	ENSEMBL_transcript	exon	23232066	23233119	.	-	.	gene_id "CUFFVRG_0051"; transcript_id "ENSMUST00000077116"; exon_number "1"; gene_name "Vmn1r222"; ensembl_id "ENSMUSG00000061022";
13	ENSEMBL_transcript	exon	66352469	66352672	.	-	.	gene_id "CUFFVRG_0052"; transcript_id "ENSMUST00000099416"; exon_number "1"; gene_name "Vmn2r-ps104"; ensembl_id "ENSMUSG00000094499";
13	ENSEMBL_transcript	exon	66353763	66353987	.	-	.	gene_id "CUFFVRG_0052"; transcript_id "ENSMUST00000099416"; exon_number "2"; gene_name "Vmn2r-ps104"; ensembl_id "ENSMUSG00000094499";
13	ENSEMBL_transcript	exon	66354995	66355166	.	-	.	gene_id "CUFFVRG_0052"; transcript_id "ENSMUST00000099416"; exon_number "3"; gene_name "Vmn2r-ps104"; ensembl_id "ENSMUSG00000094499";
13	ENSEMBL_transcript	exon	66355315	66355385	.	-	.	gene_id "CUFFVRG_0052"; transcript_id "ENSMUST00000099416"; exon_number "4"; gene_name "Vmn2r-ps104"; ensembl_id "ENSMUSG00000094499";
14	ENSEMBL_transcript	exon	51377260	51377385	.	+	.	gene_id "CUFFVRG_0053"; transcript_id "ENSMUST00000161622"; exon_number "1"; gene_name "Vmn2r-ps110"; ensembl_id ";ENSMUSG00000089660";
14	ENSEMBL_transcript	exon	51380091	51380993	.	+	.	gene_id "CUFFVRG_0053"; transcript_id "ENSMUST00000161622"; exon_number "2"; gene_name "Vmn2r-ps110"; ensembl_id ";ENSMUSG00000089660";
14	ENSEMBL_transcript	exon	51377284	51377385	.	+	.	gene_id "CUFFVRG_0053"; transcript_id "ENSMUST00000161565"; exon_number "1"; gene_name "Vmn2r-ps110"; ensembl_id ";ENSMUSG00000089660";
14	ENSEMBL_transcript	exon	51380398	51380728	.	+	.	gene_id "CUFFVRG_0053"; transcript_id "ENSMUST00000161565"; exon_number "2"; gene_name "Vmn2r-ps110"; ensembl_id ";ENSMUSG00000089660";
14	reconstructed_transcript	exon	51410818	51411206	.	+	.	gene_id "CUFFVRG_0054"; transcript_id "CUFFVRT_0134"; exon_number "1"; gene_name "Vmn2r88"; ensembl_id "ENSMUSG00000000606";
14	reconstructed_transcript	exon	51413038	51413320	.	+	.	gene_id "CUFFVRG_0054"; transcript_id "CUFFVRT_0134"; exon_number "2"; gene_name "Vmn2r88"; ensembl_id "ENSMUSG00000000606";
14	reconstructed_transcript	exon	51413720	51414523	.	+	.	gene_id "CUFFVRG_0054"; transcript_id "CUFFVRT_0134"; exon_number "3"; gene_name "Vmn2r88"; ensembl_id "ENSMUSG00000000606";
14	reconstructed_transcript	exon	51415339	51415563	.	+	.	gene_id "CUFFVRG_0054"; transcript_id "CUFFVRT_0134"; exon_number "4"; gene_name "Vmn2r88"; ensembl_id "ENSMUSG00000000606";
14	reconstructed_transcript	exon	51416705	51416828	.	+	.	gene_id "CUFFVRG_0054"; transcript_id "CUFFVRT_0134"; exon_number "5"; gene_name "Vmn2r88"; ensembl_id "ENSMUSG00000000606";
14	reconstructed_transcript	exon	51417978	51419542	.	+	.	gene_id "CUFFVRG_0054"; transcript_id "CUFFVRT_0134"; exon_number "6"; gene_name "Vmn2r88"; ensembl_id "ENSMUSG00000000606";
14	reconstructed_transcript	exon	51410819	51411206	.	+	.	gene_id "CUFFVRG_0054"; transcript_id "CUFFVRT_0135"; exon_number "1"; gene_name "Vmn2r88"; ensembl_id "ENSMUSG00000000606";
14	reconstructed_transcript	exon	51413038	51413320	.	+	.	gene_id "CUFFVRG_0054"; transcript_id "CUFFVRT_0135"; exon_number "2"; gene_name "Vmn2r88"; ensembl_id "ENSMUSG00000000606";
14	reconstructed_transcript	exon	51413720	51414523	.	+	.	gene_id "CUFFVRG_0054"; transcript_id "CUFFVRT_0135"; exon_number "3"; gene_name "Vmn2r88"; ensembl_id "ENSMUSG00000000606";
14	reconstructed_transcript	exon	51415339	51415563	.	+	.	gene_id "CUFFVRG_0054"; transcript_id "CUFFVRT_0135"; exon_number "4"; gene_name "Vmn2r88"; ensembl_id "ENSMUSG00000000606";
14	reconstructed_transcript	exon	51416705	51416828	.	+	.	gene_id "CUFFVRG_0054"; transcript_id "CUFFVRT_0135"; exon_number "5"; gene_name "Vmn2r88"; ensembl_id "ENSMUSG00000000606";
14	reconstructed_transcript	exon	51417975	51419542	.	+	.	gene_id "CUFFVRG_0054"; transcript_id "CUFFVRT_0135"; exon_number "6"; gene_name "Vmn2r88"; ensembl_id "ENSMUSG00000000606";
14	ENSEMBL_transcript	exon	51411001	51411206	.	+	.	gene_id "CUFFVRG_0054"; transcript_id "ENSMUST00000022438"; exon_number "1"; gene_name "Vmn2r88"; ensembl_id ";ENSMUSG00000000606";
14	ENSEMBL_transcript	exon	51413038	51413344	.	+	.	gene_id "CUFFVRG_0054"; transcript_id "ENSMUST00000022438"; exon_number "2"; gene_name "Vmn2r88"; ensembl_id ";ENSMUSG00000000606";
14	ENSEMBL_transcript	exon	51413720	51414523	.	+	.	gene_id "CUFFVRG_0054"; transcript_id "ENSMUST00000022438"; exon_number "3"; gene_name "Vmn2r88"; ensembl_id ";ENSMUSG00000000606";
14	ENSEMBL_transcript	exon	51415339	51415563	.	+	.	gene_id "CUFFVRG_0054"; transcript_id "ENSMUST00000022438"; exon_number "4"; gene_name "Vmn2r88"; ensembl_id ";ENSMUSG00000000606";
14	ENSEMBL_transcript	exon	51416705	51416828	.	+	.	gene_id "CUFFVRG_0054"; transcript_id "ENSMUST00000022438"; exon_number "5"; gene_name "Vmn2r88"; ensembl_id ";ENSMUSG00000000606";
14	ENSEMBL_transcript	exon	51417975	51418882	.	+	.	gene_id "CUFFVRG_0054"; transcript_id "ENSMUST00000022438"; exon_number "6"; gene_name "Vmn2r88"; ensembl_id ";ENSMUSG00000000606";
14	reconstructed_transcript	exon	51411001	51411206	.	+	.	gene_id "CUFFVRG_0054"; transcript_id "CUFFVRT_0136"; exon_number "1"; gene_name "Vmn2r88"; ensembl_id "ENSMUSG00000000606";
14	reconstructed_transcript	exon	51413038	51413344	.	+	.	gene_id "CUFFVRG_0054"; transcript_id "CUFFVRT_0136"; exon_number "2"; gene_name "Vmn2r88"; ensembl_id "ENSMUSG00000000606";
14	reconstructed_transcript	exon	51413720	51414523	.	+	.	gene_id "CUFFVRG_0054"; transcript_id "CUFFVRT_0136"; exon_number "3"; gene_name "Vmn2r88"; ensembl_id "ENSMUSG00000000606";
14	reconstructed_transcript	exon	51415339	51415563	.	+	.	gene_id "CUFFVRG_0054"; transcript_id "CUFFVRT_0136"; exon_number "4"; gene_name "Vmn2r88"; ensembl_id "ENSMUSG00000000606";
14	reconstructed_transcript	exon	51416705	51416828	.	+	.	gene_id "CUFFVRG_0054"; transcript_id "CUFFVRT_0136"; exon_number "5"; gene_name "Vmn2r88"; ensembl_id "ENSMUSG00000000606";
14	reconstructed_transcript	exon	51417975	51419542	.	+	.	gene_id "CUFFVRG_0054"; transcript_id "CUFFVRT_0136"; exon_number "6"; gene_name "Vmn2r88"; ensembl_id "ENSMUSG00000000606";
14	ENSEMBL_transcript	exon	51411074	51411206	.	+	.	gene_id "CUFFVRG_0054"; transcript_id "ENSMUST00000163019"; exon_number "1"; gene_name "Vmn2r88"; ensembl_id ";ENSMUSG00000000606";
14	ENSEMBL_transcript	exon	51413038	51413320	.	+	.	gene_id "CUFFVRG_0054"; transcript_id "ENSMUST00000163019"; exon_number "2"; gene_name "Vmn2r88"; ensembl_id ";ENSMUSG00000000606";
14	ENSEMBL_transcript	exon	51413720	51414523	.	+	.	gene_id "CUFFVRG_0054"; transcript_id "ENSMUST00000163019"; exon_number "3"; gene_name "Vmn2r88"; ensembl_id ";ENSMUSG00000000606";
14	ENSEMBL_transcript	exon	51417975	51419527	.	+	.	gene_id "CUFFVRG_0054"; transcript_id "ENSMUST00000163019"; exon_number "4"; gene_name "Vmn2r88"; ensembl_id ";ENSMUSG00000000606";
14	ENSEMBL_transcript	exon	51411139	51411206	.	+	.	gene_id "CUFFVRG_0054"; transcript_id "ENSMUST00000159674"; exon_number "1"; gene_name "Vmn2r88"; ensembl_id ";ENSMUSG00000000606";
14	ENSEMBL_transcript	exon	51413038	51413320	.	+	.	gene_id "CUFFVRG_0054"; transcript_id "ENSMUST00000159674"; exon_number "2"; gene_name "Vmn2r88"; ensembl_id ";ENSMUSG00000000606";
14	ENSEMBL_transcript	exon	51413720	51414523	.	+	.	gene_id "CUFFVRG_0054"; transcript_id "ENSMUST00000159674"; exon_number "3"; gene_name "Vmn2r88"; ensembl_id ";ENSMUSG00000000606";
14	ENSEMBL_transcript	exon	51415339	51415566	.	+	.	gene_id "CUFFVRG_0054"; transcript_id "ENSMUST00000159674"; exon_number "4"; gene_name "Vmn2r88"; ensembl_id ";ENSMUSG00000000606";
14	ENSEMBL_transcript	exon	51416705	51416828	.	+	.	gene_id "CUFFVRG_0054"; transcript_id "ENSMUST00000159674"; exon_number "5"; gene_name "Vmn2r88"; ensembl_id ";ENSMUSG00000000606";
14	ENSEMBL_transcript	exon	51417978	51419377	.	+	.	gene_id "CUFFVRG_0054"; transcript_id "ENSMUST00000159674"; exon_number "6"; gene_name "Vmn2r88"; ensembl_id ";ENSMUSG00000000606";
14	ENSEMBL_transcript	exon	51428737	51428864	.	+	.	gene_id "CUFFVRG_0055"; transcript_id "ENSMUST00000163005"; exon_number "1"; gene_name "Vmn2r-ps111"; ensembl_id ";ENSMUSG00000089761";
14	ENSEMBL_transcript	exon	51431406	51432308	.	+	.	gene_id "CUFFVRG_0055"; transcript_id "ENSMUST00000163005"; exon_number "2"; gene_name "Vmn2r-ps111"; ensembl_id ";ENSMUSG00000089761";
14	ENSEMBL_transcript	exon	51428763	51428864	.	+	.	gene_id "CUFFVRG_0055"; transcript_id "ENSMUST00000161721"; exon_number "1"; gene_name "Vmn2r-ps111"; ensembl_id ";ENSMUSG00000089761";
14	ENSEMBL_transcript	exon	51431713	51432043	.	+	.	gene_id "CUFFVRG_0055"; transcript_id "ENSMUST00000161721"; exon_number "2"; gene_name "Vmn2r-ps111"; ensembl_id ";ENSMUSG00000089761";
17	reconstructed_transcript	exon	17703641	17704149	.	+	.	gene_id "CUFFVRG_0056"; transcript_id "CUFFVRT_0137"; exon_number "1"; gene_name "Vmn2r90"; ensembl_id "ENSMUSG00000092120";
17	reconstructed_transcript	exon	17712042	17712333	.	+	.	gene_id "CUFFVRG_0056"; transcript_id "CUFFVRT_0137"; exon_number "2"; gene_name "Vmn2r90"; ensembl_id "ENSMUSG00000092120";
17	reconstructed_transcript	exon	17712681	17713370	.	+	.	gene_id "CUFFVRG_0056"; transcript_id "CUFFVRT_0137"; exon_number "3"; gene_name "Vmn2r90"; ensembl_id "ENSMUSG00000092120";
17	reconstructed_transcript	exon	17713441	17713487	.	+	.	gene_id "CUFFVRG_0056"; transcript_id "CUFFVRT_0137"; exon_number "4"; gene_name "Vmn2r90"; ensembl_id "ENSMUSG00000092120";
17	reconstructed_transcript	exon	17726771	17726998	.	+	.	gene_id "CUFFVRG_0056"; transcript_id "CUFFVRT_0137"; exon_number "5"; gene_name "Vmn2r90"; ensembl_id "ENSMUSG00000092120";
17	reconstructed_transcript	exon	17728030	17728153	.	+	.	gene_id "CUFFVRG_0056"; transcript_id "CUFFVRT_0137"; exon_number "6"; gene_name "Vmn2r90"; ensembl_id "ENSMUSG00000092120";
17	reconstructed_transcript	exon	17733236	17736526	.	+	.	gene_id "CUFFVRG_0056"; transcript_id "CUFFVRT_0137"; exon_number "7"; gene_name "Vmn2r90"; ensembl_id "ENSMUSG00000092120";
17	reconstructed_transcript	exon	17703641	17704149	.	+	.	gene_id "CUFFVRG_0056"; transcript_id "CUFFVRT_0138"; exon_number "1"; gene_name "Vmn2r90"; ensembl_id "ENSMUSG00000092120";
17	reconstructed_transcript	exon	17712234	17712334	.	+	.	gene_id "CUFFVRG_0056"; transcript_id "CUFFVRT_0138"; exon_number "2"; gene_name "Vmn2r90"; ensembl_id "ENSMUSG00000092120";
17	reconstructed_transcript	exon	17712682	17713487	.	+	.	gene_id "CUFFVRG_0056"; transcript_id "CUFFVRT_0138"; exon_number "3"; gene_name "Vmn2r90"; ensembl_id "ENSMUSG00000092120";
17	reconstructed_transcript	exon	17726771	17726998	.	+	.	gene_id "CUFFVRG_0056"; transcript_id "CUFFVRT_0138"; exon_number "4"; gene_name "Vmn2r90"; ensembl_id "ENSMUSG00000092120";
17	reconstructed_transcript	exon	17728030	17728153	.	+	.	gene_id "CUFFVRG_0056"; transcript_id "CUFFVRT_0138"; exon_number "5"; gene_name "Vmn2r90"; ensembl_id "ENSMUSG00000092120";
17	reconstructed_transcript	exon	17733236	17736526	.	+	.	gene_id "CUFFVRG_0056"; transcript_id "CUFFVRT_0138"; exon_number "6"; gene_name "Vmn2r90"; ensembl_id "ENSMUSG00000092120";
17	reconstructed_transcript	exon	17703641	17704149	.	+	.	gene_id "CUFFVRG_0056"; transcript_id "CUFFVRT_0139"; exon_number "1"; gene_name "Vmn2r90"; ensembl_id "ENSMUSG00000092120";
17	reconstructed_transcript	exon	17712272	17712341	.	+	.	gene_id "CUFFVRG_0056"; transcript_id "CUFFVRT_0139"; exon_number "2"; gene_name "Vmn2r90"; ensembl_id "ENSMUSG00000092120";
17	reconstructed_transcript	exon	17712689	17713487	.	+	.	gene_id "CUFFVRG_0056"; transcript_id "CUFFVRT_0139"; exon_number "3"; gene_name "Vmn2r90"; ensembl_id "ENSMUSG00000092120";
17	reconstructed_transcript	exon	17726771	17726998	.	+	.	gene_id "CUFFVRG_0056"; transcript_id "CUFFVRT_0139"; exon_number "4"; gene_name "Vmn2r90"; ensembl_id "ENSMUSG00000092120";
17	reconstructed_transcript	exon	17728030	17728153	.	+	.	gene_id "CUFFVRG_0056"; transcript_id "CUFFVRT_0139"; exon_number "5"; gene_name "Vmn2r90"; ensembl_id "ENSMUSG00000092120";
17	reconstructed_transcript	exon	17733236	17736526	.	+	.	gene_id "CUFFVRG_0056"; transcript_id "CUFFVRT_0139"; exon_number "6"; gene_name "Vmn2r90"; ensembl_id "ENSMUSG00000092120";
17	reconstructed_transcript	exon	17703728	17704149	.	+	.	gene_id "CUFFVRG_0056"; transcript_id "CUFFVRT_0140"; exon_number "1"; gene_name "Vmn2r90"; ensembl_id "ENSMUSG00000092120";
17	reconstructed_transcript	exon	17712185	17712333	.	+	.	gene_id "CUFFVRG_0056"; transcript_id "CUFFVRT_0140"; exon_number "2"; gene_name "Vmn2r90"; ensembl_id "ENSMUSG00000092120";
17	reconstructed_transcript	exon	17712681	17713487	.	+	.	gene_id "CUFFVRG_0056"; transcript_id "CUFFVRT_0140"; exon_number "3"; gene_name "Vmn2r90"; ensembl_id "ENSMUSG00000092120";
17	reconstructed_transcript	exon	17726771	17726998	.	+	.	gene_id "CUFFVRG_0056"; transcript_id "CUFFVRT_0140"; exon_number "4"; gene_name "Vmn2r90"; ensembl_id "ENSMUSG00000092120";
17	reconstructed_transcript	exon	17728030	17728153	.	+	.	gene_id "CUFFVRG_0056"; transcript_id "CUFFVRT_0140"; exon_number "5"; gene_name "Vmn2r90"; ensembl_id "ENSMUSG00000092120";
17	reconstructed_transcript	exon	17733236	17736526	.	+	.	gene_id "CUFFVRG_0056"; transcript_id "CUFFVRT_0140"; exon_number "6"; gene_name "Vmn2r90"; ensembl_id "ENSMUSG00000092120";
17	reconstructed_transcript	exon	17703728	17704149	.	+	.	gene_id "CUFFVRG_0056"; transcript_id "CUFFVRT_0141"; exon_number "1"; gene_name "Vmn2r90"; ensembl_id "ENSMUSG00000092120";
17	reconstructed_transcript	exon	17726771	17726998	.	+	.	gene_id "CUFFVRG_0056"; transcript_id "CUFFVRT_0141"; exon_number "2"; gene_name "Vmn2r90"; ensembl_id "ENSMUSG00000092120";
17	reconstructed_transcript	exon	17728030	17728153	.	+	.	gene_id "CUFFVRG_0056"; transcript_id "CUFFVRT_0141"; exon_number "3"; gene_name "Vmn2r90"; ensembl_id "ENSMUSG00000092120";
17	reconstructed_transcript	exon	17733236	17736526	.	+	.	gene_id "CUFFVRG_0056"; transcript_id "CUFFVRT_0141"; exon_number "4"; gene_name "Vmn2r90"; ensembl_id "ENSMUSG00000092120";
17	reconstructed_transcript	exon	17703728	17704149	.	+	.	gene_id "CUFFVRG_0056"; transcript_id "CUFFVRT_0142"; exon_number "1"; gene_name "Vmn2r90"; ensembl_id "ENSMUSG00000092120";
17	reconstructed_transcript	exon	17712272	17712333	.	+	.	gene_id "CUFFVRG_0056"; transcript_id "CUFFVRT_0142"; exon_number "2"; gene_name "Vmn2r90"; ensembl_id "ENSMUSG00000092120";
17	reconstructed_transcript	exon	17726771	17726998	.	+	.	gene_id "CUFFVRG_0056"; transcript_id "CUFFVRT_0142"; exon_number "3"; gene_name "Vmn2r90"; ensembl_id "ENSMUSG00000092120";
17	reconstructed_transcript	exon	17728030	17728153	.	+	.	gene_id "CUFFVRG_0056"; transcript_id "CUFFVRT_0142"; exon_number "4"; gene_name "Vmn2r90"; ensembl_id "ENSMUSG00000092120";
17	reconstructed_transcript	exon	17733236	17736526	.	+	.	gene_id "CUFFVRG_0056"; transcript_id "CUFFVRT_0142"; exon_number "5"; gene_name "Vmn2r90"; ensembl_id "ENSMUSG00000092120";
17	reconstructed_transcript	exon	17703728	17704149	.	+	.	gene_id "CUFFVRG_0056"; transcript_id "CUFFVRT_0143"; exon_number "1"; gene_name "Vmn2r90"; ensembl_id "ENSMUSG00000092120";
17	reconstructed_transcript	exon	17712234	17712337	.	+	.	gene_id "CUFFVRG_0056"; transcript_id "CUFFVRT_0143"; exon_number "2"; gene_name "Vmn2r90"; ensembl_id "ENSMUSG00000092120";
17	reconstructed_transcript	exon	17712685	17713487	.	+	.	gene_id "CUFFVRG_0056"; transcript_id "CUFFVRT_0143"; exon_number "3"; gene_name "Vmn2r90"; ensembl_id "ENSMUSG00000092120";
17	reconstructed_transcript	exon	17726771	17726998	.	+	.	gene_id "CUFFVRG_0056"; transcript_id "CUFFVRT_0143"; exon_number "4"; gene_name "Vmn2r90"; ensembl_id "ENSMUSG00000092120";
17	reconstructed_transcript	exon	17728030	17728153	.	+	.	gene_id "CUFFVRG_0056"; transcript_id "CUFFVRT_0143"; exon_number "5"; gene_name "Vmn2r90"; ensembl_id "ENSMUSG00000092120";
17	reconstructed_transcript	exon	17733236	17736526	.	+	.	gene_id "CUFFVRG_0056"; transcript_id "CUFFVRT_0143"; exon_number "6"; gene_name "Vmn2r90"; ensembl_id "ENSMUSG00000092120";
17	reconstructed_transcript	exon	17703747	17704149	.	+	.	gene_id "CUFFVRG_0056"; transcript_id "CUFFVRT_0144"; exon_number "1"; gene_name "Vmn2r90"; ensembl_id "ENSMUSG00000092120";
17	reconstructed_transcript	exon	17712272	17712334	.	+	.	gene_id "CUFFVRG_0056"; transcript_id "CUFFVRT_0144"; exon_number "2"; gene_name "Vmn2r90"; ensembl_id "ENSMUSG00000092120";
17	reconstructed_transcript	exon	17726772	17726998	.	+	.	gene_id "CUFFVRG_0056"; transcript_id "CUFFVRT_0144"; exon_number "3"; gene_name "Vmn2r90"; ensembl_id "ENSMUSG00000092120";
17	reconstructed_transcript	exon	17728030	17728153	.	+	.	gene_id "CUFFVRG_0056"; transcript_id "CUFFVRT_0144"; exon_number "4"; gene_name "Vmn2r90"; ensembl_id "ENSMUSG00000092120";
17	reconstructed_transcript	exon	17733236	17736526	.	+	.	gene_id "CUFFVRG_0056"; transcript_id "CUFFVRT_0144"; exon_number "5"; gene_name "Vmn2r90"; ensembl_id "ENSMUSG00000092120";
17	reconstructed_transcript	exon	17703747	17704149	.	+	.	gene_id "CUFFVRG_0056"; transcript_id "CUFFVRT_0145"; exon_number "1"; gene_name "Vmn2r90"; ensembl_id "ENSMUSG00000092120";
17	reconstructed_transcript	exon	17712681	17713487	.	+	.	gene_id "CUFFVRG_0056"; transcript_id "CUFFVRT_0145"; exon_number "2"; gene_name "Vmn2r90"; ensembl_id "ENSMUSG00000092120";
17	reconstructed_transcript	exon	17726771	17726998	.	+	.	gene_id "CUFFVRG_0056"; transcript_id "CUFFVRT_0145"; exon_number "3"; gene_name "Vmn2r90"; ensembl_id "ENSMUSG00000092120";
17	reconstructed_transcript	exon	17728030	17728153	.	+	.	gene_id "CUFFVRG_0056"; transcript_id "CUFFVRT_0145"; exon_number "4"; gene_name "Vmn2r90"; ensembl_id "ENSMUSG00000092120";
17	reconstructed_transcript	exon	17733236	17736526	.	+	.	gene_id "CUFFVRG_0056"; transcript_id "CUFFVRT_0145"; exon_number "5"; gene_name "Vmn2r90"; ensembl_id "ENSMUSG00000092120";
17	reconstructed_transcript	exon	17703747	17704149	.	+	.	gene_id "CUFFVRG_0056"; transcript_id "CUFFVRT_0146"; exon_number "1"; gene_name "Vmn2r90"; ensembl_id "ENSMUSG00000092120";
17	reconstructed_transcript	exon	17712042	17712333	.	+	.	gene_id "CUFFVRG_0056"; transcript_id "CUFFVRT_0146"; exon_number "2"; gene_name "Vmn2r90"; ensembl_id "ENSMUSG00000092120";
17	reconstructed_transcript	exon	17712681	17713487	.	+	.	gene_id "CUFFVRG_0056"; transcript_id "CUFFVRT_0146"; exon_number "3"; gene_name "Vmn2r90"; ensembl_id "ENSMUSG00000092120";
17	reconstructed_transcript	exon	17726771	17726998	.	+	.	gene_id "CUFFVRG_0056"; transcript_id "CUFFVRT_0146"; exon_number "4"; gene_name "Vmn2r90"; ensembl_id "ENSMUSG00000092120";
17	reconstructed_transcript	exon	17733236	17736526	.	+	.	gene_id "CUFFVRG_0056"; transcript_id "CUFFVRT_0146"; exon_number "5"; gene_name "Vmn2r90"; ensembl_id "ENSMUSG00000092120";
17	reconstructed_transcript	exon	17703748	17704149	.	+	.	gene_id "CUFFVRG_0056"; transcript_id "CUFFVRT_0147"; exon_number "1"; gene_name "Vmn2r90"; ensembl_id "ENSMUSG00000092120";
17	reconstructed_transcript	exon	17712272	17712333	.	+	.	gene_id "CUFFVRG_0056"; transcript_id "CUFFVRT_0147"; exon_number "2"; gene_name "Vmn2r90"; ensembl_id "ENSMUSG00000092120";
17	reconstructed_transcript	exon	17712681	17713487	.	+	.	gene_id "CUFFVRG_0056"; transcript_id "CUFFVRT_0147"; exon_number "3"; gene_name "Vmn2r90"; ensembl_id "ENSMUSG00000092120";
17	reconstructed_transcript	exon	17726771	17726998	.	+	.	gene_id "CUFFVRG_0056"; transcript_id "CUFFVRT_0147"; exon_number "4"; gene_name "Vmn2r90"; ensembl_id "ENSMUSG00000092120";
17	reconstructed_transcript	exon	17728030	17728153	.	+	.	gene_id "CUFFVRG_0056"; transcript_id "CUFFVRT_0147"; exon_number "5"; gene_name "Vmn2r90"; ensembl_id "ENSMUSG00000092120";
17	reconstructed_transcript	exon	17733236	17736526	.	+	.	gene_id "CUFFVRG_0056"; transcript_id "CUFFVRT_0147"; exon_number "6"; gene_name "Vmn2r90"; ensembl_id "ENSMUSG00000092120";
17	ENSEMBL_transcript	exon	17703941	17704149	.	+	.	gene_id "CUFFVRG_0056"; transcript_id "ENSMUST00000169805"; exon_number "1"; gene_name "Vmn2r90"; ensembl_id "ENSMUSG00000092120";
17	ENSEMBL_transcript	exon	17712042	17712333	.	+	.	gene_id "CUFFVRG_0056"; transcript_id "ENSMUST00000169805"; exon_number "2"; gene_name "Vmn2r90"; ensembl_id "ENSMUSG00000092120";
17	ENSEMBL_transcript	exon	17712681	17713487	.	+	.	gene_id "CUFFVRG_0056"; transcript_id "ENSMUST00000169805"; exon_number "3"; gene_name "Vmn2r90"; ensembl_id "ENSMUSG00000092120";
17	ENSEMBL_transcript	exon	17726771	17726998	.	+	.	gene_id "CUFFVRG_0056"; transcript_id "ENSMUST00000169805"; exon_number "4"; gene_name "Vmn2r90"; ensembl_id "ENSMUSG00000092120";
17	ENSEMBL_transcript	exon	17728030	17728153	.	+	.	gene_id "CUFFVRG_0056"; transcript_id "ENSMUST00000169805"; exon_number "5"; gene_name "Vmn2r90"; ensembl_id "ENSMUSG00000092120";
17	ENSEMBL_transcript	exon	17733236	17734167	.	+	.	gene_id "CUFFVRG_0056"; transcript_id "ENSMUST00000169805"; exon_number "6"; gene_name "Vmn2r90"; ensembl_id "ENSMUSG00000092120";
17	reconstructed_transcript	exon	18049424	18049704	.	+	.	gene_id "CUFFVRG_0057"; transcript_id "CUFFVRT_0148"; exon_number "1"; gene_name "Vmn2r-ps113"; ensembl_id "ENSMUSG00000094396";
17	reconstructed_transcript	exon	18061933	18062227	.	+	.	gene_id "CUFFVRG_0057"; transcript_id "CUFFVRT_0148"; exon_number "2"; gene_name "Vmn2r-ps113"; ensembl_id "ENSMUSG00000094396";
17	reconstructed_transcript	exon	18062562	18063353	.	+	.	gene_id "CUFFVRG_0057"; transcript_id "CUFFVRT_0148"; exon_number "3"; gene_name "Vmn2r-ps113"; ensembl_id "ENSMUSG00000094396";
17	reconstructed_transcript	exon	18064007	18064222	.	+	.	gene_id "CUFFVRG_0057"; transcript_id "CUFFVRT_0148"; exon_number "4"; gene_name "Vmn2r-ps113"; ensembl_id "ENSMUSG00000094396";
17	reconstructed_transcript	exon	18066504	18066627	.	+	.	gene_id "CUFFVRG_0057"; transcript_id "CUFFVRT_0148"; exon_number "5"; gene_name "Vmn2r-ps113"; ensembl_id "ENSMUSG00000094396";
17	reconstructed_transcript	exon	18073301	18079756	.	+	.	gene_id "CUFFVRG_0057"; transcript_id "CUFFVRT_0148"; exon_number "6"; gene_name "Vmn2r-ps113"; ensembl_id "ENSMUSG00000094396";
17	reconstructed_transcript	exon	18049463	18049616	.	+	.	gene_id "CUFFVRG_0057"; transcript_id "CUFFVRT_0149"; exon_number "1"; gene_name "Vmn2r-ps113"; ensembl_id "ENSMUSG00000094396";
17	reconstructed_transcript	exon	18061933	18062227	.	+	.	gene_id "CUFFVRG_0057"; transcript_id "CUFFVRT_0149"; exon_number "2"; gene_name "Vmn2r-ps113"; ensembl_id "ENSMUSG00000094396";
17	reconstructed_transcript	exon	18062562	18063353	.	+	.	gene_id "CUFFVRG_0057"; transcript_id "CUFFVRT_0149"; exon_number "3"; gene_name "Vmn2r-ps113"; ensembl_id "ENSMUSG00000094396";
17	reconstructed_transcript	exon	18064007	18064222	.	+	.	gene_id "CUFFVRG_0057"; transcript_id "CUFFVRT_0149"; exon_number "4"; gene_name "Vmn2r-ps113"; ensembl_id "ENSMUSG00000094396";
17	reconstructed_transcript	exon	18066504	18066627	.	+	.	gene_id "CUFFVRG_0057"; transcript_id "CUFFVRT_0149"; exon_number "5"; gene_name "Vmn2r-ps113"; ensembl_id "ENSMUSG00000094396";
17	reconstructed_transcript	exon	18073301	18079756	.	+	.	gene_id "CUFFVRG_0057"; transcript_id "CUFFVRT_0149"; exon_number "6"; gene_name "Vmn2r-ps113"; ensembl_id "ENSMUSG00000094396";
17	ENSEMBL_transcript	exon	18049484	18049704	.	+	.	gene_id "CUFFVRG_0057"; transcript_id "ENSMUST00000176802"; exon_number "1"; gene_name "Vmn2r-ps113"; ensembl_id "ENSMUSG00000094396";
17	ENSEMBL_transcript	exon	18061933	18062227	.	+	.	gene_id "CUFFVRG_0057"; transcript_id "ENSMUST00000176802"; exon_number "2"; gene_name "Vmn2r-ps113"; ensembl_id "ENSMUSG00000094396";
17	ENSEMBL_transcript	exon	18062562	18063353	.	+	.	gene_id "CUFFVRG_0057"; transcript_id "ENSMUST00000176802"; exon_number "3"; gene_name "Vmn2r-ps113"; ensembl_id "ENSMUSG00000094396";
17	ENSEMBL_transcript	exon	18064007	18064222	.	+	.	gene_id "CUFFVRG_0057"; transcript_id "ENSMUST00000176802"; exon_number "4"; gene_name "Vmn2r-ps113"; ensembl_id "ENSMUSG00000094396";
17	ENSEMBL_transcript	exon	18066504	18066627	.	+	.	gene_id "CUFFVRG_0057"; transcript_id "ENSMUST00000176802"; exon_number "5"; gene_name "Vmn2r-ps113"; ensembl_id "ENSMUSG00000094396";
17	ENSEMBL_transcript	exon	18073301	18074220	.	+	.	gene_id "CUFFVRG_0057"; transcript_id "ENSMUST00000176802"; exon_number "6"; gene_name "Vmn2r-ps113"; ensembl_id "ENSMUSG00000094396";
17	ENSEMBL_transcript	exon	18085057	18085277	.	+	.	gene_id "CUFFVRG_0058"; transcript_id "ENSMUST00000172359"; exon_number "1"; gene_name "Vmn2r91"; ensembl_id "ENSMUSG00000091206";
17	ENSEMBL_transcript	exon	18105343	18105637	.	+	.	gene_id "CUFFVRG_0058"; transcript_id "ENSMUST00000172359"; exon_number "2"; gene_name "Vmn2r91"; ensembl_id "ENSMUSG00000091206";
17	ENSEMBL_transcript	exon	18105971	18106762	.	+	.	gene_id "CUFFVRG_0058"; transcript_id "ENSMUST00000172359"; exon_number "3"; gene_name "Vmn2r91"; ensembl_id "ENSMUSG00000091206";
17	ENSEMBL_transcript	exon	18107454	18107669	.	+	.	gene_id "CUFFVRG_0058"; transcript_id "ENSMUST00000172359"; exon_number "4"; gene_name "Vmn2r91"; ensembl_id "ENSMUSG00000091206";
17	ENSEMBL_transcript	exon	18109980	18110103	.	+	.	gene_id "CUFFVRG_0058"; transcript_id "ENSMUST00000172359"; exon_number "5"; gene_name "Vmn2r91"; ensembl_id "ENSMUSG00000091206";
17	ENSEMBL_transcript	exon	18135721	18136643	.	+	.	gene_id "CUFFVRG_0058"; transcript_id "ENSMUST00000172359"; exon_number "6"; gene_name "Vmn2r91"; ensembl_id "ENSMUSG00000091206";
17	reconstructed_transcript	exon	18151887	18152150	.	+	.	gene_id "CUFFVRG_0059"; transcript_id "CUFFVRT_0150"; exon_number "1"; gene_name "Vmn2r92"; ensembl_id "ENSMUSG00000091350";
17	reconstructed_transcript	exon	18166622	18166916	.	+	.	gene_id "CUFFVRG_0059"; transcript_id "CUFFVRT_0150"; exon_number "2"; gene_name "Vmn2r92"; ensembl_id "ENSMUSG00000091350";
17	reconstructed_transcript	exon	18167892	18168042	.	+	.	gene_id "CUFFVRG_0059"; transcript_id "CUFFVRT_0150"; exon_number "3"; gene_name "Vmn2r92"; ensembl_id "ENSMUSG00000091350";
17	reconstructed_transcript	exon	18168734	18168949	.	+	.	gene_id "CUFFVRG_0059"; transcript_id "CUFFVRT_0150"; exon_number "4"; gene_name "Vmn2r92"; ensembl_id "ENSMUSG00000091350";
17	reconstructed_transcript	exon	18171262	18171385	.	+	.	gene_id "CUFFVRG_0059"; transcript_id "CUFFVRT_0150"; exon_number "5"; gene_name "Vmn2r92"; ensembl_id "ENSMUSG00000091350";
17	reconstructed_transcript	exon	18184244	18188903	.	+	.	gene_id "CUFFVRG_0059"; transcript_id "CUFFVRT_0150"; exon_number "6"; gene_name "Vmn2r92"; ensembl_id "ENSMUSG00000091350";
17	reconstructed_transcript	exon	18151887	18152150	.	+	.	gene_id "CUFFVRG_0059"; transcript_id "CUFFVRT_0151"; exon_number "1"; gene_name "Vmn2r92"; ensembl_id "ENSMUSG00000091350";
17	reconstructed_transcript	exon	18166622	18166916	.	+	.	gene_id "CUFFVRG_0059"; transcript_id "CUFFVRT_0151"; exon_number "2"; gene_name "Vmn2r92"; ensembl_id "ENSMUSG00000091350";
17	reconstructed_transcript	exon	18168734	18168949	.	+	.	gene_id "CUFFVRG_0059"; transcript_id "CUFFVRT_0151"; exon_number "3"; gene_name "Vmn2r92"; ensembl_id "ENSMUSG00000091350";
17	reconstructed_transcript	exon	18171262	18171385	.	+	.	gene_id "CUFFVRG_0059"; transcript_id "CUFFVRT_0151"; exon_number "4"; gene_name "Vmn2r92"; ensembl_id "ENSMUSG00000091350";
17	reconstructed_transcript	exon	18184247	18188903	.	+	.	gene_id "CUFFVRG_0059"; transcript_id "CUFFVRT_0151"; exon_number "5"; gene_name "Vmn2r92"; ensembl_id "ENSMUSG00000091350";
17	reconstructed_transcript	exon	18151887	18152150	.	+	.	gene_id "CUFFVRG_0059"; transcript_id "CUFFVRT_0152"; exon_number "1"; gene_name "Vmn2r92"; ensembl_id "ENSMUSG00000091350";
17	reconstructed_transcript	exon	18166622	18166916	.	+	.	gene_id "CUFFVRG_0059"; transcript_id "CUFFVRT_0152"; exon_number "2"; gene_name "Vmn2r92"; ensembl_id "ENSMUSG00000091350";
17	reconstructed_transcript	exon	18167251	18168042	.	+	.	gene_id "CUFFVRG_0059"; transcript_id "CUFFVRT_0152"; exon_number "3"; gene_name "Vmn2r92"; ensembl_id "ENSMUSG00000091350";
17	reconstructed_transcript	exon	18168734	18168949	.	+	.	gene_id "CUFFVRG_0059"; transcript_id "CUFFVRT_0152"; exon_number "4"; gene_name "Vmn2r92"; ensembl_id "ENSMUSG00000091350";
17	reconstructed_transcript	exon	18171262	18171385	.	+	.	gene_id "CUFFVRG_0059"; transcript_id "CUFFVRT_0152"; exon_number "5"; gene_name "Vmn2r92"; ensembl_id "ENSMUSG00000091350";
17	reconstructed_transcript	exon	18184244	18188903	.	+	.	gene_id "CUFFVRG_0059"; transcript_id "CUFFVRT_0152"; exon_number "6"; gene_name "Vmn2r92"; ensembl_id "ENSMUSG00000091350";
17	reconstructed_transcript	exon	18151887	18152150	.	+	.	gene_id "CUFFVRG_0059"; transcript_id "CUFFVRT_0153"; exon_number "1"; gene_name "Vmn2r92"; ensembl_id "ENSMUSG00000091350";
17	reconstructed_transcript	exon	18166622	18166916	.	+	.	gene_id "CUFFVRG_0059"; transcript_id "CUFFVRT_0153"; exon_number "2"; gene_name "Vmn2r92"; ensembl_id "ENSMUSG00000091350";
17	reconstructed_transcript	exon	18167251	18167294	.	+	.	gene_id "CUFFVRG_0059"; transcript_id "CUFFVRT_0153"; exon_number "3"; gene_name "Vmn2r92"; ensembl_id "ENSMUSG00000091350";
17	reconstructed_transcript	exon	18167818	18168042	.	+	.	gene_id "CUFFVRG_0059"; transcript_id "CUFFVRT_0153"; exon_number "4"; gene_name "Vmn2r92"; ensembl_id "ENSMUSG00000091350";
17	reconstructed_transcript	exon	18168734	18168949	.	+	.	gene_id "CUFFVRG_0059"; transcript_id "CUFFVRT_0153"; exon_number "5"; gene_name "Vmn2r92"; ensembl_id "ENSMUSG00000091350";
17	reconstructed_transcript	exon	18171262	18171385	.	+	.	gene_id "CUFFVRG_0059"; transcript_id "CUFFVRT_0153"; exon_number "6"; gene_name "Vmn2r92"; ensembl_id "ENSMUSG00000091350";
17	reconstructed_transcript	exon	18184247	18188903	.	+	.	gene_id "CUFFVRG_0059"; transcript_id "CUFFVRT_0153"; exon_number "7"; gene_name "Vmn2r92"; ensembl_id "ENSMUSG00000091350";
17	reconstructed_transcript	exon	18151888	18152150	.	+	.	gene_id "CUFFVRG_0059"; transcript_id "CUFFVRT_0154"; exon_number "1"; gene_name "Vmn2r92"; ensembl_id "ENSMUSG00000091350";
17	reconstructed_transcript	exon	18166622	18166916	.	+	.	gene_id "CUFFVRG_0059"; transcript_id "CUFFVRT_0154"; exon_number "2"; gene_name "Vmn2r92"; ensembl_id "ENSMUSG00000091350";
17	reconstructed_transcript	exon	18167892	18168042	.	+	.	gene_id "CUFFVRG_0059"; transcript_id "CUFFVRT_0154"; exon_number "3"; gene_name "Vmn2r92"; ensembl_id "ENSMUSG00000091350";
17	reconstructed_transcript	exon	18168734	18168949	.	+	.	gene_id "CUFFVRG_0059"; transcript_id "CUFFVRT_0154"; exon_number "4"; gene_name "Vmn2r92"; ensembl_id "ENSMUSG00000091350";
17	reconstructed_transcript	exon	18171262	18171385	.	+	.	gene_id "CUFFVRG_0059"; transcript_id "CUFFVRT_0154"; exon_number "5"; gene_name "Vmn2r92"; ensembl_id "ENSMUSG00000091350";
17	reconstructed_transcript	exon	18184247	18188903	.	+	.	gene_id "CUFFVRG_0059"; transcript_id "CUFFVRT_0154"; exon_number "6"; gene_name "Vmn2r92"; ensembl_id "ENSMUSG00000091350";
17	reconstructed_transcript	exon	18151888	18152150	.	+	.	gene_id "CUFFVRG_0059"; transcript_id "CUFFVRT_0155"; exon_number "1"; gene_name "Vmn2r92"; ensembl_id "ENSMUSG00000091350";
17	reconstructed_transcript	exon	18166622	18166916	.	+	.	gene_id "CUFFVRG_0059"; transcript_id "CUFFVRT_0155"; exon_number "2"; gene_name "Vmn2r92"; ensembl_id "ENSMUSG00000091350";
17	reconstructed_transcript	exon	18167251	18168042	.	+	.	gene_id "CUFFVRG_0059"; transcript_id "CUFFVRT_0155"; exon_number "3"; gene_name "Vmn2r92"; ensembl_id "ENSMUSG00000091350";
17	reconstructed_transcript	exon	18168734	18168949	.	+	.	gene_id "CUFFVRG_0059"; transcript_id "CUFFVRT_0155"; exon_number "4"; gene_name "Vmn2r92"; ensembl_id "ENSMUSG00000091350";
17	reconstructed_transcript	exon	18171262	18171385	.	+	.	gene_id "CUFFVRG_0059"; transcript_id "CUFFVRT_0155"; exon_number "5"; gene_name "Vmn2r92"; ensembl_id "ENSMUSG00000091350";
17	reconstructed_transcript	exon	18187444	18188903	.	+	.	gene_id "CUFFVRG_0059"; transcript_id "CUFFVRT_0155"; exon_number "6"; gene_name "Vmn2r92";
17	ENSEMBL_transcript	exon	18151930	18152150	.	+	.	gene_id "CUFFVRG_0059"; transcript_id "ENSMUST00000169686"; exon_number "1"; gene_name "Vmn2r92"; ensembl_id "ENSMUSG00000091350";
17	ENSEMBL_transcript	exon	18166622	18166916	.	+	.	gene_id "CUFFVRG_0059"; transcript_id "ENSMUST00000169686"; exon_number "2"; gene_name "Vmn2r92"; ensembl_id "ENSMUSG00000091350";
17	ENSEMBL_transcript	exon	18167251	18168042	.	+	.	gene_id "CUFFVRG_0059"; transcript_id "ENSMUST00000169686"; exon_number "3"; gene_name "Vmn2r92"; ensembl_id "ENSMUSG00000091350";
17	ENSEMBL_transcript	exon	18168734	18168949	.	+	.	gene_id "CUFFVRG_0059"; transcript_id "ENSMUST00000169686"; exon_number "4"; gene_name "Vmn2r92"; ensembl_id "ENSMUSG00000091350";
17	ENSEMBL_transcript	exon	18171262	18171385	.	+	.	gene_id "CUFFVRG_0059"; transcript_id "ENSMUST00000169686"; exon_number "5"; gene_name "Vmn2r92"; ensembl_id "ENSMUSG00000091350";
17	ENSEMBL_transcript	exon	18184244	18185178	.	+	.	gene_id "CUFFVRG_0059"; transcript_id "ENSMUST00000169686"; exon_number "6"; gene_name "Vmn2r92"; ensembl_id "ENSMUSG00000091350";
17	reconstructed_transcript	exon	18151930	18152150	.	+	.	gene_id "CUFFVRG_0059"; transcript_id "CUFFVRT_0156"; exon_number "1"; gene_name "Vmn2r92"; ensembl_id "ENSMUSG00000091350";
17	reconstructed_transcript	exon	18166622	18166916	.	+	.	gene_id "CUFFVRG_0059"; transcript_id "CUFFVRT_0156"; exon_number "2"; gene_name "Vmn2r92"; ensembl_id "ENSMUSG00000091350";
17	reconstructed_transcript	exon	18168734	18168949	.	+	.	gene_id "CUFFVRG_0059"; transcript_id "CUFFVRT_0156"; exon_number "3"; gene_name "Vmn2r92"; ensembl_id "ENSMUSG00000091350";
17	reconstructed_transcript	exon	18171262	18171385	.	+	.	gene_id "CUFFVRG_0059"; transcript_id "CUFFVRT_0156"; exon_number "4"; gene_name "Vmn2r92"; ensembl_id "ENSMUSG00000091350";
17	reconstructed_transcript	exon	18184636	18188903	.	+	.	gene_id "CUFFVRG_0059"; transcript_id "CUFFVRT_0156"; exon_number "5"; gene_name "Vmn2r92"; ensembl_id "ENSMUSG00000091350";
17	reconstructed_transcript	exon	18298099	18298498	.	+	.	gene_id "CUFFVRG_0060"; transcript_id "CUFFVRT_0157"; exon_number "1"; gene_name "Vmn2r93"; ensembl_id "ENSMUSG00000079698";
17	reconstructed_transcript	exon	18303964	18304258	.	+	.	gene_id "CUFFVRG_0060"; transcript_id "CUFFVRT_0157"; exon_number "2"; gene_name "Vmn2r93"; ensembl_id "ENSMUSG00000079698";
17	reconstructed_transcript	exon	18304595	18305386	.	+	.	gene_id "CUFFVRG_0060"; transcript_id "CUFFVRT_0157"; exon_number "3"; gene_name "Vmn2r93"; ensembl_id "ENSMUSG00000079698";
17	reconstructed_transcript	exon	18313141	18313356	.	+	.	gene_id "CUFFVRG_0060"; transcript_id "CUFFVRT_0157"; exon_number "4"; gene_name "Vmn2r93"; ensembl_id "ENSMUSG00000079698";
17	reconstructed_transcript	exon	18316578	18316701	.	+	.	gene_id "CUFFVRG_0060"; transcript_id "CUFFVRT_0157"; exon_number "5"; gene_name "Vmn2r93"; ensembl_id "ENSMUSG00000079698";
17	reconstructed_transcript	exon	18325400	18325472	.	+	.	gene_id "CUFFVRG_0060"; transcript_id "CUFFVRT_0157"; exon_number "6"; gene_name "Vmn2r93"; ensembl_id "ENSMUSG00000079698";
17	reconstructed_transcript	exon	18298099	18298498	.	+	.	gene_id "CUFFVRG_0060"; transcript_id "CUFFVRT_0158"; exon_number "1"; gene_name "Vmn2r93"; ensembl_id "ENSMUSG00000079698";
17	reconstructed_transcript	exon	18303964	18304258	.	+	.	gene_id "CUFFVRG_0060"; transcript_id "CUFFVRT_0158"; exon_number "2"; gene_name "Vmn2r93"; ensembl_id "ENSMUSG00000079698";
17	reconstructed_transcript	exon	18304595	18305386	.	+	.	gene_id "CUFFVRG_0060"; transcript_id "CUFFVRT_0158"; exon_number "3"; gene_name "Vmn2r93"; ensembl_id "ENSMUSG00000079698";
17	reconstructed_transcript	exon	18313141	18313356	.	+	.	gene_id "CUFFVRG_0060"; transcript_id "CUFFVRT_0158"; exon_number "4"; gene_name "Vmn2r93"; ensembl_id "ENSMUSG00000079698";
17	reconstructed_transcript	exon	18316578	18316701	.	+	.	gene_id "CUFFVRG_0060"; transcript_id "CUFFVRT_0158"; exon_number "5"; gene_name "Vmn2r93"; ensembl_id "ENSMUSG00000079698";
17	reconstructed_transcript	exon	18325513	18331968	.	+	.	gene_id "CUFFVRG_0060"; transcript_id "CUFFVRT_0158"; exon_number "6"; gene_name "Vmn2r93"; ensembl_id "ENSMUSG00000079698";
17	reconstructed_transcript	exon	18298099	18298498	.	+	.	gene_id "CUFFVRG_0060"; transcript_id "CUFFVRT_0159"; exon_number "1"; gene_name "Vmn2r93"; ensembl_id "ENSMUSG00000079698";
17	reconstructed_transcript	exon	18303964	18304258	.	+	.	gene_id "CUFFVRG_0060"; transcript_id "CUFFVRT_0159"; exon_number "2"; gene_name "Vmn2r93"; ensembl_id "ENSMUSG00000079698";
17	reconstructed_transcript	exon	18304658	18305386	.	+	.	gene_id "CUFFVRG_0060"; transcript_id "CUFFVRT_0159"; exon_number "3"; gene_name "Vmn2r93"; ensembl_id "ENSMUSG00000079698";
17	reconstructed_transcript	exon	18313141	18313356	.	+	.	gene_id "CUFFVRG_0060"; transcript_id "CUFFVRT_0159"; exon_number "4"; gene_name "Vmn2r93"; ensembl_id "ENSMUSG00000079698";
17	reconstructed_transcript	exon	18325513	18331968	.	+	.	gene_id "CUFFVRG_0060"; transcript_id "CUFFVRT_0159"; exon_number "5"; gene_name "Vmn2r93"; ensembl_id "ENSMUSG00000079698";
17	reconstructed_transcript	exon	18298099	18298498	.	+	.	gene_id "CUFFVRG_0060"; transcript_id "CUFFVRT_0160"; exon_number "1"; gene_name "Vmn2r93"; ensembl_id "ENSMUSG00000079698";
17	reconstructed_transcript	exon	18303964	18304258	.	+	.	gene_id "CUFFVRG_0060"; transcript_id "CUFFVRT_0160"; exon_number "2"; gene_name "Vmn2r93"; ensembl_id "ENSMUSG00000079698";
17	reconstructed_transcript	exon	18304595	18305386	.	+	.	gene_id "CUFFVRG_0060"; transcript_id "CUFFVRT_0160"; exon_number "3"; gene_name "Vmn2r93"; ensembl_id "ENSMUSG00000079698";
17	reconstructed_transcript	exon	18313141	18313356	.	+	.	gene_id "CUFFVRG_0060"; transcript_id "CUFFVRT_0160"; exon_number "4"; gene_name "Vmn2r93"; ensembl_id "ENSMUSG00000079698";
17	reconstructed_transcript	exon	18325513	18329424	.	+	.	gene_id "CUFFVRG_0060"; transcript_id "CUFFVRT_0160"; exon_number "5"; gene_name "Vmn2r93"; ensembl_id "ENSMUSG00000079698";
17	reconstructed_transcript	exon	18333536	18333684	.	+	.	gene_id "CUFFVRG_0060"; transcript_id "CUFFVRT_0160"; exon_number "6"; gene_name "Vmn2r93";
17	ENSEMBL_transcript	exon	18298281	18298498	.	+	.	gene_id "CUFFVRG_0060"; transcript_id "ENSMUST00000079206"; exon_number "1"; gene_name "Vmn2r93"; ensembl_id "ENSMUSG00000079698";
17	ENSEMBL_transcript	exon	18303964	18304258	.	+	.	gene_id "CUFFVRG_0060"; transcript_id "ENSMUST00000079206"; exon_number "2"; gene_name "Vmn2r93"; ensembl_id "ENSMUSG00000079698";
17	ENSEMBL_transcript	exon	18304595	18305386	.	+	.	gene_id "CUFFVRG_0060"; transcript_id "ENSMUST00000079206"; exon_number "3"; gene_name "Vmn2r93"; ensembl_id "ENSMUSG00000079698";
17	ENSEMBL_transcript	exon	18313141	18313356	.	+	.	gene_id "CUFFVRG_0060"; transcript_id "ENSMUST00000079206"; exon_number "4"; gene_name "Vmn2r93"; ensembl_id "ENSMUSG00000079698";
17	ENSEMBL_transcript	exon	18316578	18316701	.	+	.	gene_id "CUFFVRG_0060"; transcript_id "ENSMUST00000079206"; exon_number "5"; gene_name "Vmn2r93"; ensembl_id "ENSMUSG00000079698";
17	ENSEMBL_transcript	exon	18325513	18326441	.	+	.	gene_id "CUFFVRG_0060"; transcript_id "ENSMUST00000079206"; exon_number "6"; gene_name "Vmn2r93"; ensembl_id "ENSMUSG00000079698";
17	reconstructed_transcript	exon	18299038	18299095	.	+	.	gene_id "CUFFVRG_0060"; transcript_id "CUFFVRT_0161"; exon_number "1"; gene_name "Vmn2r93"; ensembl_id "ENSMUSG00000079698";
17	reconstructed_transcript	exon	18303964	18304258	.	+	.	gene_id "CUFFVRG_0060"; transcript_id "CUFFVRT_0161"; exon_number "2"; gene_name "Vmn2r93"; ensembl_id "ENSMUSG00000079698";
17	reconstructed_transcript	exon	18304595	18305386	.	+	.	gene_id "CUFFVRG_0060"; transcript_id "CUFFVRT_0161"; exon_number "3"; gene_name "Vmn2r93"; ensembl_id "ENSMUSG00000079698";
17	reconstructed_transcript	exon	18313141	18313356	.	+	.	gene_id "CUFFVRG_0060"; transcript_id "CUFFVRT_0161"; exon_number "4"; gene_name "Vmn2r93"; ensembl_id "ENSMUSG00000079698";
17	reconstructed_transcript	exon	18325513	18329424	.	+	.	gene_id "CUFFVRG_0060"; transcript_id "CUFFVRT_0161"; exon_number "5"; gene_name "Vmn2r93"; ensembl_id "ENSMUSG00000079698";
17	reconstructed_transcript	exon	18333536	18333684	.	+	.	gene_id "CUFFVRG_0060"; transcript_id "CUFFVRT_0161"; exon_number "6"; gene_name "Vmn2r93";
17	reconstructed_transcript	exon	18424071	18424321	.	+	.	gene_id "CUFFVRG_0061"; transcript_id "CUFFVRT_0162"; exon_number "1"; gene_name "Vmn2r95"; ensembl_id "ENSMUSG00000091631";
17	reconstructed_transcript	exon	18439214	18439508	.	+	.	gene_id "CUFFVRG_0061"; transcript_id "CUFFVRT_0162"; exon_number "2"; gene_name "Vmn2r95"; ensembl_id "ENSMUSG00000091631";
17	reconstructed_transcript	exon	18439841	18440632	.	+	.	gene_id "CUFFVRG_0061"; transcript_id "CUFFVRT_0162"; exon_number "3"; gene_name "Vmn2r95"; ensembl_id "ENSMUSG00000091631";
17	reconstructed_transcript	exon	18443826	18443949	.	+	.	gene_id "CUFFVRG_0061"; transcript_id "CUFFVRT_0162"; exon_number "4"; gene_name "Vmn2r95"; ensembl_id "ENSMUSG00000091631";
17	reconstructed_transcript	exon	18451432	18460849	.	+	.	gene_id "CUFFVRG_0061"; transcript_id "CUFFVRT_0162"; exon_number "5"; gene_name "Vmn2r95"; ensembl_id "ENSMUSG00000091631";
17	reconstructed_transcript	exon	18424071	18424321	.	+	.	gene_id "CUFFVRG_0061"; transcript_id "CUFFVRT_0163"; exon_number "1"; gene_name "Vmn2r95"; ensembl_id "ENSMUSG00000091631";
17	reconstructed_transcript	exon	18439214	18439508	.	+	.	gene_id "CUFFVRG_0061"; transcript_id "CUFFVRT_0163"; exon_number "2"; gene_name "Vmn2r95"; ensembl_id "ENSMUSG00000091631";
17	reconstructed_transcript	exon	18439841	18440632	.	+	.	gene_id "CUFFVRG_0061"; transcript_id "CUFFVRT_0163"; exon_number "3"; gene_name "Vmn2r95"; ensembl_id "ENSMUSG00000091631";
17	reconstructed_transcript	exon	18441299	18441514	.	+	.	gene_id "CUFFVRG_0061"; transcript_id "CUFFVRT_0163"; exon_number "4"; gene_name "Vmn2r95"; ensembl_id "ENSMUSG00000091631";
17	reconstructed_transcript	exon	18443826	18443949	.	+	.	gene_id "CUFFVRG_0061"; transcript_id "CUFFVRT_0163"; exon_number "5"; gene_name "Vmn2r95"; ensembl_id "ENSMUSG00000091631";
17	reconstructed_transcript	exon	18451432	18460849	.	+	.	gene_id "CUFFVRG_0061"; transcript_id "CUFFVRT_0163"; exon_number "6"; gene_name "Vmn2r95"; ensembl_id "ENSMUSG00000091631";
17	reconstructed_transcript	exon	18424078	18424321	.	+	.	gene_id "CUFFVRG_0061"; transcript_id "CUFFVRT_0164"; exon_number "1"; gene_name "Vmn2r95"; ensembl_id "ENSMUSG00000091631";
17	reconstructed_transcript	exon	18439214	18439508	.	+	.	gene_id "CUFFVRG_0061"; transcript_id "CUFFVRT_0164"; exon_number "2"; gene_name "Vmn2r95"; ensembl_id "ENSMUSG00000091631";
17	reconstructed_transcript	exon	18439841	18440632	.	+	.	gene_id "CUFFVRG_0061"; transcript_id "CUFFVRT_0164"; exon_number "3"; gene_name "Vmn2r95"; ensembl_id "ENSMUSG00000091631";
17	reconstructed_transcript	exon	18441299	18441514	.	+	.	gene_id "CUFFVRG_0061"; transcript_id "CUFFVRT_0164"; exon_number "4"; gene_name "Vmn2r95"; ensembl_id "ENSMUSG00000091631";
17	reconstructed_transcript	exon	18443826	18443949	.	+	.	gene_id "CUFFVRG_0061"; transcript_id "CUFFVRT_0164"; exon_number "5"; gene_name "Vmn2r95"; ensembl_id "ENSMUSG00000091631";
17	reconstructed_transcript	exon	18451391	18460849	.	+	.	gene_id "CUFFVRG_0061"; transcript_id "CUFFVRT_0164"; exon_number "6"; gene_name "Vmn2r95"; ensembl_id "ENSMUSG00000091631";
17	reconstructed_transcript	exon	18424081	18424321	.	+	.	gene_id "CUFFVRG_0061"; transcript_id "CUFFVRT_0165"; exon_number "1"; gene_name "Vmn2r95"; ensembl_id "ENSMUSG00000091631";
17	reconstructed_transcript	exon	18439378	18439508	.	+	.	gene_id "CUFFVRG_0061"; transcript_id "CUFFVRT_0165"; exon_number "2"; gene_name "Vmn2r95"; ensembl_id "ENSMUSG00000091631";
17	reconstructed_transcript	exon	18439841	18440632	.	+	.	gene_id "CUFFVRG_0061"; transcript_id "CUFFVRT_0165"; exon_number "3"; gene_name "Vmn2r95"; ensembl_id "ENSMUSG00000091631";
17	reconstructed_transcript	exon	18441299	18441514	.	+	.	gene_id "CUFFVRG_0061"; transcript_id "CUFFVRT_0165"; exon_number "4"; gene_name "Vmn2r95"; ensembl_id "ENSMUSG00000091631";
17	reconstructed_transcript	exon	18443826	18443949	.	+	.	gene_id "CUFFVRG_0061"; transcript_id "CUFFVRT_0165"; exon_number "5"; gene_name "Vmn2r95"; ensembl_id "ENSMUSG00000091631";
17	reconstructed_transcript	exon	18451391	18460849	.	+	.	gene_id "CUFFVRG_0061"; transcript_id "CUFFVRT_0165"; exon_number "6"; gene_name "Vmn2r95"; ensembl_id "ENSMUSG00000091631";
17	reconstructed_transcript	exon	18424090	18424321	.	+	.	gene_id "CUFFVRG_0061"; transcript_id "CUFFVRT_0166"; exon_number "1"; gene_name "Vmn2r95"; ensembl_id "ENSMUSG00000091631";
17	reconstructed_transcript	exon	18439214	18439508	.	+	.	gene_id "CUFFVRG_0061"; transcript_id "CUFFVRT_0166"; exon_number "2"; gene_name "Vmn2r95"; ensembl_id "ENSMUSG00000091631";
17	reconstructed_transcript	exon	18439841	18440632	.	+	.	gene_id "CUFFVRG_0061"; transcript_id "CUFFVRT_0166"; exon_number "3"; gene_name "Vmn2r95"; ensembl_id "ENSMUSG00000091631";
17	reconstructed_transcript	exon	18443826	18443949	.	+	.	gene_id "CUFFVRG_0061"; transcript_id "CUFFVRT_0166"; exon_number "4"; gene_name "Vmn2r95"; ensembl_id "ENSMUSG00000091631";
17	reconstructed_transcript	exon	18451391	18460849	.	+	.	gene_id "CUFFVRG_0061"; transcript_id "CUFFVRT_0166"; exon_number "5"; gene_name "Vmn2r95"; ensembl_id "ENSMUSG00000091631";
17	reconstructed_transcript	exon	18424099	18424321	.	+	.	gene_id "CUFFVRG_0061"; transcript_id "CUFFVRT_0167"; exon_number "1"; gene_name "Vmn2r95"; ensembl_id "ENSMUSG00000091631";
17	reconstructed_transcript	exon	18439214	18439508	.	+	.	gene_id "CUFFVRG_0061"; transcript_id "CUFFVRT_0167"; exon_number "2"; gene_name "Vmn2r95"; ensembl_id "ENSMUSG00000091631";
17	reconstructed_transcript	exon	18439841	18440003	.	+	.	gene_id "CUFFVRG_0061"; transcript_id "CUFFVRT_0167"; exon_number "3"; gene_name "Vmn2r95"; ensembl_id "ENSMUSG00000091631";
17	reconstructed_transcript	exon	18441299	18441514	.	+	.	gene_id "CUFFVRG_0061"; transcript_id "CUFFVRT_0167"; exon_number "4"; gene_name "Vmn2r95"; ensembl_id "ENSMUSG00000091631";
17	reconstructed_transcript	exon	18443826	18443949	.	+	.	gene_id "CUFFVRG_0061"; transcript_id "CUFFVRT_0167"; exon_number "5"; gene_name "Vmn2r95"; ensembl_id "ENSMUSG00000091631";
17	reconstructed_transcript	exon	18451432	18460849	.	+	.	gene_id "CUFFVRG_0061"; transcript_id "CUFFVRT_0167"; exon_number "6"; gene_name "Vmn2r95"; ensembl_id "ENSMUSG00000091631";
17	ENSEMBL_transcript	exon	18424104	18424321	.	+	.	gene_id "CUFFVRG_0061"; transcript_id "ENSMUST00000166327"; exon_number "1"; gene_name "Vmn2r95"; ensembl_id "ENSMUSG00000091631";
17	ENSEMBL_transcript	exon	18439214	18439508	.	+	.	gene_id "CUFFVRG_0061"; transcript_id "ENSMUST00000166327"; exon_number "2"; gene_name "Vmn2r95"; ensembl_id "ENSMUSG00000091631";
17	ENSEMBL_transcript	exon	18439841	18440632	.	+	.	gene_id "CUFFVRG_0061"; transcript_id "ENSMUST00000166327"; exon_number "3"; gene_name "Vmn2r95"; ensembl_id "ENSMUSG00000091631";
17	ENSEMBL_transcript	exon	18441299	18441514	.	+	.	gene_id "CUFFVRG_0061"; transcript_id "ENSMUST00000166327"; exon_number "4"; gene_name "Vmn2r95"; ensembl_id "ENSMUSG00000091631";
17	ENSEMBL_transcript	exon	18443826	18443949	.	+	.	gene_id "CUFFVRG_0061"; transcript_id "ENSMUST00000166327"; exon_number "5"; gene_name "Vmn2r95"; ensembl_id "ENSMUSG00000091631";
17	ENSEMBL_transcript	exon	18451432	18452324	.	+	.	gene_id "CUFFVRG_0061"; transcript_id "ENSMUST00000166327"; exon_number "6"; gene_name "Vmn2r95"; ensembl_id "ENSMUSG00000091631";
17	ENSEMBL_transcript	exon	18493746	18495025	.	+	.	gene_id "CUFFVRG_0062"; transcript_id "ENSMUST00000177016"; exon_number "1"; gene_name "Vmn2r-ps114"; ensembl_id "ENSMUSG00000093775";
17	reconstructed_transcript	exon	18573203	18573613	.	+	.	gene_id "CUFFVRG_0063"; transcript_id "CUFFVRT_0168"; exon_number "1"; gene_name "Vmn2r96";
17	reconstructed_transcript	exon	18581717	18582011	.	+	.	gene_id "CUFFVRG_0063"; transcript_id "CUFFVRT_0168"; exon_number "2"; gene_name "Vmn2r96"; ensembl_id "ENSMUSG00000091679";
17	reconstructed_transcript	exon	18582343	18583134	.	+	.	gene_id "CUFFVRG_0063"; transcript_id "CUFFVRT_0168"; exon_number "3"; gene_name "Vmn2r96"; ensembl_id "ENSMUSG00000091679";
17	reconstructed_transcript	exon	18583795	18584010	.	+	.	gene_id "CUFFVRG_0063"; transcript_id "CUFFVRT_0168"; exon_number "4"; gene_name "Vmn2r96"; ensembl_id "ENSMUSG00000091679";
17	reconstructed_transcript	exon	18586314	18586437	.	+	.	gene_id "CUFFVRG_0063"; transcript_id "CUFFVRT_0168"; exon_number "5"; gene_name "Vmn2r96"; ensembl_id "ENSMUSG00000091679";
17	reconstructed_transcript	exon	18597232	18599937	.	+	.	gene_id "CUFFVRG_0063"; transcript_id "CUFFVRT_0168"; exon_number "6"; gene_name "Vmn2r96"; ensembl_id "ENSMUSG00000091679";
17	reconstructed_transcript	exon	18615482	18616003	.	+	.	gene_id "CUFFVRG_0063"; transcript_id "CUFFVRT_0168"; exon_number "7"; gene_name "Vmn2r96";
17	reconstructed_transcript	exon	18573203	18573613	.	+	.	gene_id "CUFFVRG_0063"; transcript_id "CUFFVRT_0169"; exon_number "1"; gene_name "Vmn2r96";
17	reconstructed_transcript	exon	18581717	18582011	.	+	.	gene_id "CUFFVRG_0063"; transcript_id "CUFFVRT_0169"; exon_number "2"; gene_name "Vmn2r96"; ensembl_id "ENSMUSG00000091679";
17	reconstructed_transcript	exon	18582343	18583134	.	+	.	gene_id "CUFFVRG_0063"; transcript_id "CUFFVRT_0169"; exon_number "3"; gene_name "Vmn2r96"; ensembl_id "ENSMUSG00000091679";
17	reconstructed_transcript	exon	18583795	18584010	.	+	.	gene_id "CUFFVRG_0063"; transcript_id "CUFFVRT_0169"; exon_number "4"; gene_name "Vmn2r96"; ensembl_id "ENSMUSG00000091679";
17	reconstructed_transcript	exon	18586314	18586437	.	+	.	gene_id "CUFFVRG_0063"; transcript_id "CUFFVRT_0169"; exon_number "5"; gene_name "Vmn2r96"; ensembl_id "ENSMUSG00000091679";
17	reconstructed_transcript	exon	18597232	18600877	.	+	.	gene_id "CUFFVRG_0063"; transcript_id "CUFFVRT_0169"; exon_number "6"; gene_name "Vmn2r96"; ensembl_id "ENSMUSG00000091679";
17	reconstructed_transcript	exon	18615482	18616003	.	+	.	gene_id "CUFFVRG_0063"; transcript_id "CUFFVRT_0169"; exon_number "7"; gene_name "Vmn2r96";
17	ENSEMBL_transcript	exon	18581727	18582011	.	+	.	gene_id "CUFFVRG_0063"; transcript_id "ENSMUST00000165692"; exon_number "1"; gene_name "Vmn2r96"; ensembl_id "ENSMUSG00000091679";
17	ENSEMBL_transcript	exon	18582343	18583134	.	+	.	gene_id "CUFFVRG_0063"; transcript_id "ENSMUST00000165692"; exon_number "2"; gene_name "Vmn2r96"; ensembl_id "ENSMUSG00000091679";
17	ENSEMBL_transcript	exon	18583795	18584010	.	+	.	gene_id "CUFFVRG_0063"; transcript_id "ENSMUST00000165692"; exon_number "3"; gene_name "Vmn2r96"; ensembl_id "ENSMUSG00000091679";
17	ENSEMBL_transcript	exon	18586314	18586437	.	+	.	gene_id "CUFFVRG_0063"; transcript_id "ENSMUST00000165692"; exon_number "4"; gene_name "Vmn2r96"; ensembl_id "ENSMUSG00000091679";
17	ENSEMBL_transcript	exon	18597232	18598157	.	+	.	gene_id "CUFFVRG_0063"; transcript_id "ENSMUST00000165692"; exon_number "5"; gene_name "Vmn2r96"; ensembl_id "ENSMUSG00000091679";
17	ENSEMBL_transcript	exon	18582406	18583134	.	+	.	gene_id "CUFFVRG_0063"; transcript_id "ENSMUST00000177244"; exon_number "1"; gene_name "Vmn2r96"; ensembl_id "ENSMUSG00000091679";
17	ENSEMBL_transcript	exon	18583795	18584010	.	+	.	gene_id "CUFFVRG_0063"; transcript_id "ENSMUST00000177244"; exon_number "2"; gene_name "Vmn2r96"; ensembl_id "ENSMUSG00000091679";
17	ENSEMBL_transcript	exon	18586314	18586437	.	+	.	gene_id "CUFFVRG_0063"; transcript_id "ENSMUST00000177244"; exon_number "3"; gene_name "Vmn2r96"; ensembl_id "ENSMUSG00000091679";
17	ENSEMBL_transcript	exon	18597232	18598157	.	+	.	gene_id "CUFFVRG_0063"; transcript_id "ENSMUST00000177244"; exon_number "4"; gene_name "Vmn2r96"; ensembl_id "ENSMUSG00000091679";
17	ENSEMBL_transcript	exon	18694508	18695212	.	+	.	gene_id "CUFFVRG_0064"; transcript_id "ENSMUST00000177393"; exon_number "1"; gene_name "Vmn2r-ps115"; ensembl_id "ENSMUSG00000093582";
17	ENSEMBL_transcript	exon	18695766	18695981	.	+	.	gene_id "CUFFVRG_0064"; transcript_id "ENSMUST00000177393"; exon_number "2"; gene_name "Vmn2r-ps115"; ensembl_id "ENSMUSG00000093582";
17	ENSEMBL_transcript	exon	18698291	18698414	.	+	.	gene_id "CUFFVRG_0064"; transcript_id "ENSMUST00000177393"; exon_number "3"; gene_name "Vmn2r-ps115"; ensembl_id "ENSMUSG00000093582";
17	ENSEMBL_transcript	exon	18706221	18706984	.	+	.	gene_id "CUFFVRG_0064"; transcript_id "ENSMUST00000177393"; exon_number "4"; gene_name "Vmn2r-ps115"; ensembl_id "ENSMUSG00000093582";
17	ENSEMBL_transcript	exon	18763265	18763390	.	+	.	gene_id "CUFFVRG_0065"; transcript_id "ENSMUST00000175997"; exon_number "1"; gene_name "Vmn2r-ps116"; ensembl_id "ENSMUSG00000093602";
17	reconstructed_transcript	exon	18810835	18811082	.	+	.	gene_id "CUFFVRG_0066"; transcript_id "CUFFVRT_0170"; exon_number "1"; gene_name "Vmn2r-ps117";
17	reconstructed_transcript	exon	18822550	18822844	.	+	.	gene_id "CUFFVRG_0066"; transcript_id "CUFFVRT_0170"; exon_number "2"; gene_name "Vmn2r-ps117"; ensembl_id "ENSMUSG00000093531";
17	reconstructed_transcript	exon	18823177	18823968	.	+	.	gene_id "CUFFVRG_0066"; transcript_id "CUFFVRT_0170"; exon_number "3"; gene_name "Vmn2r-ps117"; ensembl_id "ENSMUSG00000093531";
17	reconstructed_transcript	exon	18824628	18824843	.	+	.	gene_id "CUFFVRG_0066"; transcript_id "CUFFVRT_0170"; exon_number "4"; gene_name "Vmn2r-ps117"; ensembl_id "ENSMUSG00000093531";
17	reconstructed_transcript	exon	18827118	18827241	.	+	.	gene_id "CUFFVRG_0066"; transcript_id "CUFFVRT_0170"; exon_number "5"; gene_name "Vmn2r-ps117"; ensembl_id "ENSMUSG00000093531";
17	reconstructed_transcript	exon	18837829	18838900	.	+	.	gene_id "CUFFVRG_0066"; transcript_id "CUFFVRT_0170"; exon_number "6"; gene_name "Vmn2r-ps117"; ensembl_id "ENSMUSG00000093531";
17	ENSEMBL_transcript	exon	18822550	18822844	.	+	.	gene_id "CUFFVRG_0066"; transcript_id "ENSMUST00000176899"; exon_number "1"; gene_name "Vmn2r-ps117"; ensembl_id "ENSMUSG00000093531";
17	ENSEMBL_transcript	exon	18823177	18823968	.	+	.	gene_id "CUFFVRG_0066"; transcript_id "ENSMUST00000176899"; exon_number "2"; gene_name "Vmn2r-ps117"; ensembl_id "ENSMUSG00000093531";
17	ENSEMBL_transcript	exon	18824628	18824843	.	+	.	gene_id "CUFFVRG_0066"; transcript_id "ENSMUST00000176899"; exon_number "3"; gene_name "Vmn2r-ps117"; ensembl_id "ENSMUSG00000093531";
17	ENSEMBL_transcript	exon	18827118	18827241	.	+	.	gene_id "CUFFVRG_0066"; transcript_id "ENSMUST00000176899"; exon_number "4"; gene_name "Vmn2r-ps117"; ensembl_id "ENSMUSG00000093531";
17	ENSEMBL_transcript	exon	18837829	18838589	.	+	.	gene_id "CUFFVRG_0066"; transcript_id "ENSMUST00000176899"; exon_number "5"; gene_name "Vmn2r-ps117"; ensembl_id "ENSMUSG00000093531";
17	reconstructed_transcript	exon	18914266	18914539	.	+	.	gene_id "CUFFVRG_0067"; transcript_id "CUFFVRT_0171"; exon_number "1"; gene_name "Vmn2r97"; ensembl_id "ENSMUSG00000091491";
17	reconstructed_transcript	exon	18928063	18928357	.	+	.	gene_id "CUFFVRG_0067"; transcript_id "CUFFVRT_0171"; exon_number "2"; gene_name "Vmn2r97"; ensembl_id "ENSMUSG00000091491";
17	reconstructed_transcript	exon	18928865	18929695	.	+	.	gene_id "CUFFVRG_0067"; transcript_id "CUFFVRT_0171"; exon_number "3"; gene_name "Vmn2r97"; ensembl_id "ENSMUSG00000091491";
17	reconstructed_transcript	exon	18930237	18930425	.	+	.	gene_id "CUFFVRG_0067"; transcript_id "CUFFVRT_0171"; exon_number "4"; gene_name "Vmn2r97"; ensembl_id "ENSMUSG00000091491";
17	reconstructed_transcript	exon	18940138	18940261	.	+	.	gene_id "CUFFVRG_0067"; transcript_id "CUFFVRT_0171"; exon_number "5"; gene_name "Vmn2r97"; ensembl_id "ENSMUSG00000091491";
17	reconstructed_transcript	exon	18947143	18950379	.	+	.	gene_id "CUFFVRG_0067"; transcript_id "CUFFVRT_0171"; exon_number "6"; gene_name "Vmn2r97"; ensembl_id "ENSMUSG00000091491";
17	reconstructed_transcript	exon	18914266	18914539	.	+	.	gene_id "CUFFVRG_0067"; transcript_id "CUFFVRT_0172"; exon_number "1"; gene_name "Vmn2r97"; ensembl_id "ENSMUSG00000091491";
17	reconstructed_transcript	exon	18928063	18928357	.	+	.	gene_id "CUFFVRG_0067"; transcript_id "CUFFVRT_0172"; exon_number "2"; gene_name "Vmn2r97"; ensembl_id "ENSMUSG00000091491";
17	reconstructed_transcript	exon	18928865	18929656	.	+	.	gene_id "CUFFVRG_0067"; transcript_id "CUFFVRT_0172"; exon_number "3"; gene_name "Vmn2r97"; ensembl_id "ENSMUSG00000091491";
17	reconstructed_transcript	exon	18930210	18930425	.	+	.	gene_id "CUFFVRG_0067"; transcript_id "CUFFVRT_0172"; exon_number "4"; gene_name "Vmn2r97"; ensembl_id "ENSMUSG00000091491";
17	reconstructed_transcript	exon	18940138	18940261	.	+	.	gene_id "CUFFVRG_0067"; transcript_id "CUFFVRT_0172"; exon_number "5"; gene_name "Vmn2r97"; ensembl_id "ENSMUSG00000091491";
17	reconstructed_transcript	exon	18950408	18950608	.	+	.	gene_id "CUFFVRG_0067"; transcript_id "CUFFVRT_0172"; exon_number "6"; gene_name "Vmn2r97";
17	reconstructed_transcript	exon	18914266	18914539	.	+	.	gene_id "CUFFVRG_0067"; transcript_id "CUFFVRT_0173"; exon_number "1"; gene_name "Vmn2r97"; ensembl_id "ENSMUSG00000091491";
17	reconstructed_transcript	exon	18928063	18928357	.	+	.	gene_id "CUFFVRG_0067"; transcript_id "CUFFVRT_0173"; exon_number "2"; gene_name "Vmn2r97"; ensembl_id "ENSMUSG00000091491";
17	reconstructed_transcript	exon	18928865	18929695	.	+	.	gene_id "CUFFVRG_0067"; transcript_id "CUFFVRT_0173"; exon_number "3"; gene_name "Vmn2r97"; ensembl_id "ENSMUSG00000091491";
17	reconstructed_transcript	exon	18930237	18930425	.	+	.	gene_id "CUFFVRG_0067"; transcript_id "CUFFVRT_0173"; exon_number "4"; gene_name "Vmn2r97"; ensembl_id "ENSMUSG00000091491";
17	reconstructed_transcript	exon	18940138	18940261	.	+	.	gene_id "CUFFVRG_0067"; transcript_id "CUFFVRT_0173"; exon_number "5"; gene_name "Vmn2r97"; ensembl_id "ENSMUSG00000091491";
17	reconstructed_transcript	exon	18956270	18958087	.	+	.	gene_id "CUFFVRG_0067"; transcript_id "CUFFVRT_0173"; exon_number "6"; gene_name "Vmn2r97";
17	reconstructed_transcript	exon	18914300	18914539	.	+	.	gene_id "CUFFVRG_0067"; transcript_id "CUFFVRT_0174"; exon_number "1"; gene_name "Vmn2r97"; ensembl_id "ENSMUSG00000091491";
17	reconstructed_transcript	exon	18918055	18918138	.	+	.	gene_id "CUFFVRG_0067"; transcript_id "CUFFVRT_0174"; exon_number "2"; gene_name "Vmn2r97"; ensembl_id "ENSMUSG00000091491";
17	reconstructed_transcript	exon	18928063	18928357	.	+	.	gene_id "CUFFVRG_0067"; transcript_id "CUFFVRT_0174"; exon_number "3"; gene_name "Vmn2r97"; ensembl_id "ENSMUSG00000091491";
17	reconstructed_transcript	exon	18928865	18929656	.	+	.	gene_id "CUFFVRG_0067"; transcript_id "CUFFVRT_0174"; exon_number "4"; gene_name "Vmn2r97"; ensembl_id "ENSMUSG00000091491";
17	reconstructed_transcript	exon	18930210	18930425	.	+	.	gene_id "CUFFVRG_0067"; transcript_id "CUFFVRT_0174"; exon_number "5"; gene_name "Vmn2r97"; ensembl_id "ENSMUSG00000091491";
17	reconstructed_transcript	exon	18940138	18940261	.	+	.	gene_id "CUFFVRG_0067"; transcript_id "CUFFVRT_0174"; exon_number "6"; gene_name "Vmn2r97"; ensembl_id "ENSMUSG00000091491";
17	reconstructed_transcript	exon	18947143	18950379	.	+	.	gene_id "CUFFVRG_0067"; transcript_id "CUFFVRT_0174"; exon_number "7"; gene_name "Vmn2r97"; ensembl_id "ENSMUSG00000091491";
17	reconstructed_transcript	exon	18914307	18914539	.	+	.	gene_id "CUFFVRG_0067"; transcript_id "CUFFVRT_0175"; exon_number "1"; gene_name "Vmn2r97"; ensembl_id "ENSMUSG00000091491";
17	reconstructed_transcript	exon	18928063	18928357	.	+	.	gene_id "CUFFVRG_0067"; transcript_id "CUFFVRT_0175"; exon_number "2"; gene_name "Vmn2r97"; ensembl_id "ENSMUSG00000091491";
17	reconstructed_transcript	exon	18928865	18929656	.	+	.	gene_id "CUFFVRG_0067"; transcript_id "CUFFVRT_0175"; exon_number "3"; gene_name "Vmn2r97"; ensembl_id "ENSMUSG00000091491";
17	reconstructed_transcript	exon	18930210	18930425	.	+	.	gene_id "CUFFVRG_0067"; transcript_id "CUFFVRT_0175"; exon_number "4"; gene_name "Vmn2r97"; ensembl_id "ENSMUSG00000091491";
17	reconstructed_transcript	exon	18931500	18933667	.	+	.	gene_id "CUFFVRG_0067"; transcript_id "CUFFVRT_0175"; exon_number "5"; gene_name "Vmn2r97"; ensembl_id "ENSMUSG00000091491";
17	reconstructed_transcript	exon	18914307	18914539	.	+	.	gene_id "CUFFVRG_0067"; transcript_id "CUFFVRT_0176"; exon_number "1"; gene_name "Vmn2r97"; ensembl_id "ENSMUSG00000091491";
17	reconstructed_transcript	exon	18928063	18928357	.	+	.	gene_id "CUFFVRG_0067"; transcript_id "CUFFVRT_0176"; exon_number "2"; gene_name "Vmn2r97"; ensembl_id "ENSMUSG00000091491";
17	reconstructed_transcript	exon	18928865	18929656	.	+	.	gene_id "CUFFVRG_0067"; transcript_id "CUFFVRT_0176"; exon_number "3"; gene_name "Vmn2r97"; ensembl_id "ENSMUSG00000091491";
17	reconstructed_transcript	exon	18930210	18930425	.	+	.	gene_id "CUFFVRG_0067"; transcript_id "CUFFVRT_0176"; exon_number "4"; gene_name "Vmn2r97"; ensembl_id "ENSMUSG00000091491";
17	reconstructed_transcript	exon	18940138	18940261	.	+	.	gene_id "CUFFVRG_0067"; transcript_id "CUFFVRT_0176"; exon_number "5"; gene_name "Vmn2r97"; ensembl_id "ENSMUSG00000091491";
17	reconstructed_transcript	exon	18947143	18950379	.	+	.	gene_id "CUFFVRG_0067"; transcript_id "CUFFVRT_0176"; exon_number "6"; gene_name "Vmn2r97"; ensembl_id "ENSMUSG00000091491";
17	reconstructed_transcript	exon	18914307	18914539	.	+	.	gene_id "CUFFVRG_0067"; transcript_id "CUFFVRT_0177"; exon_number "1"; gene_name "Vmn2r97"; ensembl_id "ENSMUSG00000091491";
17	reconstructed_transcript	exon	18928063	18928357	.	+	.	gene_id "CUFFVRG_0067"; transcript_id "CUFFVRT_0177"; exon_number "2"; gene_name "Vmn2r97"; ensembl_id "ENSMUSG00000091491";
17	reconstructed_transcript	exon	18928865	18929656	.	+	.	gene_id "CUFFVRG_0067"; transcript_id "CUFFVRT_0177"; exon_number "3"; gene_name "Vmn2r97"; ensembl_id "ENSMUSG00000091491";
17	reconstructed_transcript	exon	18930210	18930425	.	+	.	gene_id "CUFFVRG_0067"; transcript_id "CUFFVRT_0177"; exon_number "4"; gene_name "Vmn2r97"; ensembl_id "ENSMUSG00000091491";
17	reconstructed_transcript	exon	18940138	18940261	.	+	.	gene_id "CUFFVRG_0067"; transcript_id "CUFFVRT_0177"; exon_number "5"; gene_name "Vmn2r97"; ensembl_id "ENSMUSG00000091491";
17	reconstructed_transcript	exon	18956270	18958087	.	+	.	gene_id "CUFFVRG_0067"; transcript_id "CUFFVRT_0177"; exon_number "6"; gene_name "Vmn2r97";
17	ENSEMBL_transcript	exon	18914322	18914539	.	+	.	gene_id "CUFFVRG_0067"; transcript_id "ENSMUST00000168710"; exon_number "1"; gene_name "Vmn2r97"; ensembl_id "ENSMUSG00000091491";
17	ENSEMBL_transcript	exon	18928063	18928357	.	+	.	gene_id "CUFFVRG_0067"; transcript_id "ENSMUST00000168710"; exon_number "2"; gene_name "Vmn2r97"; ensembl_id "ENSMUSG00000091491";
17	ENSEMBL_transcript	exon	18928865	18929695	.	+	.	gene_id "CUFFVRG_0067"; transcript_id "ENSMUST00000168710"; exon_number "3"; gene_name "Vmn2r97"; ensembl_id "ENSMUSG00000091491";
17	ENSEMBL_transcript	exon	18930237	18930425	.	+	.	gene_id "CUFFVRG_0067"; transcript_id "ENSMUST00000168710"; exon_number "4"; gene_name "Vmn2r97"; ensembl_id "ENSMUSG00000091491";
17	ENSEMBL_transcript	exon	18940138	18940261	.	+	.	gene_id "CUFFVRG_0067"; transcript_id "ENSMUST00000168710"; exon_number "5"; gene_name "Vmn2r97"; ensembl_id "ENSMUSG00000091491";
17	ENSEMBL_transcript	exon	18947143	18948071	.	+	.	gene_id "CUFFVRG_0067"; transcript_id "ENSMUST00000168710"; exon_number "6"; gene_name "Vmn2r97"; ensembl_id "ENSMUSG00000091491";
17	reconstructed_transcript	exon	18918077	18918138	.	+	.	gene_id "CUFFVRG_0067"; transcript_id "CUFFVRT_0178"; exon_number "1"; gene_name "Vmn2r97"; ensembl_id "ENSMUSG00000091491";
17	reconstructed_transcript	exon	18928063	18928357	.	+	.	gene_id "CUFFVRG_0067"; transcript_id "CUFFVRT_0178"; exon_number "2"; gene_name "Vmn2r97"; ensembl_id "ENSMUSG00000091491";
17	reconstructed_transcript	exon	18928865	18929656	.	+	.	gene_id "CUFFVRG_0067"; transcript_id "CUFFVRT_0178"; exon_number "3"; gene_name "Vmn2r97"; ensembl_id "ENSMUSG00000091491";
17	reconstructed_transcript	exon	18930210	18930425	.	+	.	gene_id "CUFFVRG_0067"; transcript_id "CUFFVRT_0178"; exon_number "4"; gene_name "Vmn2r97"; ensembl_id "ENSMUSG00000091491";
17	reconstructed_transcript	exon	18940138	18940261	.	+	.	gene_id "CUFFVRG_0067"; transcript_id "CUFFVRT_0178"; exon_number "5"; gene_name "Vmn2r97"; ensembl_id "ENSMUSG00000091491";
17	reconstructed_transcript	exon	18950408	18950608	.	+	.	gene_id "CUFFVRG_0067"; transcript_id "CUFFVRT_0178"; exon_number "6"; gene_name "Vmn2r97";
17	reconstructed_transcript	exon	18918083	18918138	.	+	.	gene_id "CUFFVRG_0067"; transcript_id "CUFFVRT_0179"; exon_number "1"; gene_name "Vmn2r97"; ensembl_id "ENSMUSG00000091491";
17	reconstructed_transcript	exon	18928063	18928357	.	+	.	gene_id "CUFFVRG_0067"; transcript_id "CUFFVRT_0179"; exon_number "2"; gene_name "Vmn2r97"; ensembl_id "ENSMUSG00000091491";
17	reconstructed_transcript	exon	18928865	18929656	.	+	.	gene_id "CUFFVRG_0067"; transcript_id "CUFFVRT_0179"; exon_number "3"; gene_name "Vmn2r97"; ensembl_id "ENSMUSG00000091491";
17	reconstructed_transcript	exon	18930210	18930425	.	+	.	gene_id "CUFFVRG_0067"; transcript_id "CUFFVRT_0179"; exon_number "4"; gene_name "Vmn2r97"; ensembl_id "ENSMUSG00000091491";
17	reconstructed_transcript	exon	18931500	18933667	.	+	.	gene_id "CUFFVRG_0067"; transcript_id "CUFFVRT_0179"; exon_number "5"; gene_name "Vmn2r97"; ensembl_id "ENSMUSG00000091491";
17	ENSEMBL_transcript	exon	18989621	18989724	.	+	.	gene_id "CUFFVRG_0068"; transcript_id "ENSMUST00000176785"; exon_number "1"; gene_name "Vmn2r-ps118"; ensembl_id "ENSMUSG00000093607";
17	ENSEMBL_transcript	exon	18990132	18990935	.	+	.	gene_id "CUFFVRG_0068"; transcript_id "ENSMUST00000176785"; exon_number "2"; gene_name "Vmn2r-ps118"; ensembl_id "ENSMUSG00000093607";
17	reconstructed_transcript	exon	19053439	19053710	.	+	.	gene_id "CUFFVRG_0069"; transcript_id "CUFFVRT_0180"; exon_number "1"; gene_name "Vmn2r98"; ensembl_id "ENSMUSG00000096717";
17	reconstructed_transcript	exon	19065138	19065432	.	+	.	gene_id "CUFFVRG_0069"; transcript_id "CUFFVRT_0180"; exon_number "2"; gene_name "Vmn2r98"; ensembl_id "ENSMUSG00000096717";
17	reconstructed_transcript	exon	19065755	19066546	.	+	.	gene_id "CUFFVRG_0069"; transcript_id "CUFFVRT_0180"; exon_number "3"; gene_name "Vmn2r98"; ensembl_id "ENSMUSG00000096717";
17	reconstructed_transcript	exon	19067230	19067427	.	+	.	gene_id "CUFFVRG_0069"; transcript_id "CUFFVRT_0180"; exon_number "4"; gene_name "Vmn2r98"; ensembl_id "ENSMUSG00000096717";
17	reconstructed_transcript	exon	19069725	19069848	.	+	.	gene_id "CUFFVRG_0069"; transcript_id "CUFFVRT_0180"; exon_number "5"; gene_name "Vmn2r98"; ensembl_id "ENSMUSG00000096717";
17	reconstructed_transcript	exon	19080383	19082411	.	+	.	gene_id "CUFFVRG_0069"; transcript_id "CUFFVRT_0180"; exon_number "6"; gene_name "Vmn2r98"; ensembl_id "ENSMUSG00000096717";
17	reconstructed_transcript	exon	19053460	19053710	.	+	.	gene_id "CUFFVRG_0069"; transcript_id "CUFFVRT_0181"; exon_number "1"; gene_name "Vmn2r98"; ensembl_id "ENSMUSG00000096717";
17	reconstructed_transcript	exon	19065138	19065432	.	+	.	gene_id "CUFFVRG_0069"; transcript_id "CUFFVRT_0181"; exon_number "2"; gene_name "Vmn2r98"; ensembl_id "ENSMUSG00000096717";
17	reconstructed_transcript	exon	19065755	19066546	.	+	.	gene_id "CUFFVRG_0069"; transcript_id "CUFFVRT_0181"; exon_number "3"; gene_name "Vmn2r98"; ensembl_id "ENSMUSG00000096717";
17	reconstructed_transcript	exon	19067212	19067427	.	+	.	gene_id "CUFFVRG_0069"; transcript_id "CUFFVRT_0181"; exon_number "4"; gene_name "Vmn2r98"; ensembl_id "ENSMUSG00000096717";
17	reconstructed_transcript	exon	19069725	19069848	.	+	.	gene_id "CUFFVRG_0069"; transcript_id "CUFFVRT_0181"; exon_number "5"; gene_name "Vmn2r98"; ensembl_id "ENSMUSG00000096717";
17	reconstructed_transcript	exon	19080383	19082411	.	+	.	gene_id "CUFFVRG_0069"; transcript_id "CUFFVRT_0181"; exon_number "6"; gene_name "Vmn2r98"; ensembl_id "ENSMUSG00000096717";
17	reconstructed_transcript	exon	19053462	19053710	.	+	.	gene_id "CUFFVRG_0069"; transcript_id "CUFFVRT_0182"; exon_number "1"; gene_name "Vmn2r98"; ensembl_id "ENSMUSG00000096717";
17	reconstructed_transcript	exon	19065138	19065432	.	+	.	gene_id "CUFFVRG_0069"; transcript_id "CUFFVRT_0182"; exon_number "2"; gene_name "Vmn2r98"; ensembl_id "ENSMUSG00000096717";
17	reconstructed_transcript	exon	19065818	19066546	.	+	.	gene_id "CUFFVRG_0069"; transcript_id "CUFFVRT_0182"; exon_number "3"; gene_name "Vmn2r98"; ensembl_id "ENSMUSG00000096717";
17	reconstructed_transcript	exon	19067212	19067427	.	+	.	gene_id "CUFFVRG_0069"; transcript_id "CUFFVRT_0182"; exon_number "4"; gene_name "Vmn2r98"; ensembl_id "ENSMUSG00000096717";
17	reconstructed_transcript	exon	19069725	19069848	.	+	.	gene_id "CUFFVRG_0069"; transcript_id "CUFFVRT_0182"; exon_number "5"; gene_name "Vmn2r98"; ensembl_id "ENSMUSG00000096717";
17	reconstructed_transcript	exon	19071918	19071962	.	+	.	gene_id "CUFFVRG_0069"; transcript_id "CUFFVRT_0182"; exon_number "6"; gene_name "Vmn2r98"; ensembl_id "ENSMUSG00000096717";
17	reconstructed_transcript	exon	19072034	19072045	.	+	.	gene_id "CUFFVRG_0069"; transcript_id "CUFFVRT_0182"; exon_number "7"; gene_name "Vmn2r98"; ensembl_id "ENSMUSG00000096717";
17	ENSEMBL_transcript	exon	19053493	19053710	.	+	.	gene_id "CUFFVRG_0069"; transcript_id "ENSMUST00000170424"; exon_number "1"; gene_name "Vmn2r98"; ensembl_id "ENSMUSG00000096717";
17	ENSEMBL_transcript	exon	19065138	19065432	.	+	.	gene_id "CUFFVRG_0069"; transcript_id "ENSMUST00000170424"; exon_number "2"; gene_name "Vmn2r98"; ensembl_id "ENSMUSG00000096717";
17	ENSEMBL_transcript	exon	19065755	19066546	.	+	.	gene_id "CUFFVRG_0069"; transcript_id "ENSMUST00000170424"; exon_number "3"; gene_name "Vmn2r98"; ensembl_id "ENSMUSG00000096717";
17	ENSEMBL_transcript	exon	19067212	19067427	.	+	.	gene_id "CUFFVRG_0069"; transcript_id "ENSMUST00000170424"; exon_number "4"; gene_name "Vmn2r98"; ensembl_id "ENSMUSG00000096717";
17	ENSEMBL_transcript	exon	19069725	19069848	.	+	.	gene_id "CUFFVRG_0069"; transcript_id "ENSMUST00000170424"; exon_number "5"; gene_name "Vmn2r98"; ensembl_id "ENSMUSG00000096717";
17	ENSEMBL_transcript	exon	19080383	19081311	.	+	.	gene_id "CUFFVRG_0069"; transcript_id "ENSMUST00000170424"; exon_number "6"; gene_name "Vmn2r98"; ensembl_id "ENSMUSG00000096717";
17	reconstructed_transcript	exon	19141438	19141685	.	+	.	gene_id "CUFFVRG_0070"; transcript_id "CUFFVRT_0183"; exon_number "1"; gene_name "Vmn2r-ps119"; ensembl_id "ENSMUSG00000093533";
17	reconstructed_transcript	exon	19153622	19153916	.	+	.	gene_id "CUFFVRG_0070"; transcript_id "CUFFVRT_0183"; exon_number "2"; gene_name "Vmn2r-ps119"; ensembl_id "ENSMUSG00000093533";
17	reconstructed_transcript	exon	19154253	19155044	.	+	.	gene_id "CUFFVRG_0070"; transcript_id "CUFFVRT_0183"; exon_number "3"; gene_name "Vmn2r-ps119"; ensembl_id "ENSMUSG00000093533";
17	reconstructed_transcript	exon	19155702	19155917	.	+	.	gene_id "CUFFVRG_0070"; transcript_id "CUFFVRT_0183"; exon_number "4"; gene_name "Vmn2r-ps119"; ensembl_id "ENSMUSG00000093533";
17	reconstructed_transcript	exon	19175829	19178587	.	+	.	gene_id "CUFFVRG_0070"; transcript_id "CUFFVRT_0183"; exon_number "5"; gene_name "Vmn2r-ps119"; ensembl_id "ENSMUSG00000093533";
17	reconstructed_transcript	exon	19141456	19141685	.	+	.	gene_id "CUFFVRG_0070"; transcript_id "CUFFVRT_0184"; exon_number "1"; gene_name "Vmn2r-ps119"; ensembl_id "ENSMUSG00000093533";
17	reconstructed_transcript	exon	19153622	19153916	.	+	.	gene_id "CUFFVRG_0070"; transcript_id "CUFFVRT_0184"; exon_number "2"; gene_name "Vmn2r-ps119"; ensembl_id "ENSMUSG00000093533";
17	reconstructed_transcript	exon	19154253	19154292	.	+	.	gene_id "CUFFVRG_0070"; transcript_id "CUFFVRT_0184"; exon_number "3"; gene_name "Vmn2r-ps119"; ensembl_id "ENSMUSG00000093533";
17	reconstructed_transcript	exon	19155702	19155917	.	+	.	gene_id "CUFFVRG_0070"; transcript_id "CUFFVRT_0184"; exon_number "4"; gene_name "Vmn2r-ps119"; ensembl_id "ENSMUSG00000093533";
17	reconstructed_transcript	exon	19175829	19178587	.	+	.	gene_id "CUFFVRG_0070"; transcript_id "CUFFVRT_0184"; exon_number "5"; gene_name "Vmn2r-ps119"; ensembl_id "ENSMUSG00000093533";
17	reconstructed_transcript	exon	19141463	19141685	.	+	.	gene_id "CUFFVRG_0070"; transcript_id "CUFFVRT_0185"; exon_number "1"; gene_name "Vmn2r-ps119"; ensembl_id "ENSMUSG00000093533";
17	reconstructed_transcript	exon	19153622	19153916	.	+	.	gene_id "CUFFVRG_0070"; transcript_id "CUFFVRT_0185"; exon_number "2"; gene_name "Vmn2r-ps119"; ensembl_id "ENSMUSG00000093533";
17	reconstructed_transcript	exon	19154253	19155044	.	+	.	gene_id "CUFFVRG_0070"; transcript_id "CUFFVRT_0185"; exon_number "3"; gene_name "Vmn2r-ps119"; ensembl_id "ENSMUSG00000093533";
17	reconstructed_transcript	exon	19155702	19155917	.	+	.	gene_id "CUFFVRG_0070"; transcript_id "CUFFVRT_0185"; exon_number "4"; gene_name "Vmn2r-ps119"; ensembl_id "ENSMUSG00000093533";
17	reconstructed_transcript	exon	19158277	19158400	.	+	.	gene_id "CUFFVRG_0070"; transcript_id "CUFFVRT_0185"; exon_number "5"; gene_name "Vmn2r-ps119"; ensembl_id "ENSMUSG00000093533";
17	reconstructed_transcript	exon	19175829	19178587	.	+	.	gene_id "CUFFVRG_0070"; transcript_id "CUFFVRT_0185"; exon_number "6"; gene_name "Vmn2r-ps119"; ensembl_id "ENSMUSG00000093533";
17	reconstructed_transcript	exon	19141463	19141685	.	+	.	gene_id "CUFFVRG_0070"; transcript_id "CUFFVRT_0186"; exon_number "1"; gene_name "Vmn2r-ps119"; ensembl_id "ENSMUSG00000093533";
17	reconstructed_transcript	exon	19153622	19153916	.	+	.	gene_id "CUFFVRG_0070"; transcript_id "CUFFVRT_0186"; exon_number "2"; gene_name "Vmn2r-ps119"; ensembl_id "ENSMUSG00000093533";
17	reconstructed_transcript	exon	19154253	19155917	.	+	.	gene_id "CUFFVRG_0070"; transcript_id "CUFFVRT_0186"; exon_number "3"; gene_name "Vmn2r-ps119"; ensembl_id "ENSMUSG00000093533";
17	reconstructed_transcript	exon	19175829	19178587	.	+	.	gene_id "CUFFVRG_0070"; transcript_id "CUFFVRT_0186"; exon_number "4"; gene_name "Vmn2r-ps119"; ensembl_id "ENSMUSG00000093533";
17	reconstructed_transcript	exon	19141463	19141685	.	+	.	gene_id "CUFFVRG_0070"; transcript_id "CUFFVRT_0187"; exon_number "1"; gene_name "Vmn2r-ps119"; ensembl_id "ENSMUSG00000093533";
17	reconstructed_transcript	exon	19153622	19153916	.	+	.	gene_id "CUFFVRG_0070"; transcript_id "CUFFVRT_0187"; exon_number "2"; gene_name "Vmn2r-ps119"; ensembl_id "ENSMUSG00000093533";
17	reconstructed_transcript	exon	19154253	19155917	.	+	.	gene_id "CUFFVRG_0070"; transcript_id "CUFFVRT_0187"; exon_number "3"; gene_name "Vmn2r-ps119"; ensembl_id "ENSMUSG00000093533";
17	reconstructed_transcript	exon	19158277	19158400	.	+	.	gene_id "CUFFVRG_0070"; transcript_id "CUFFVRT_0187"; exon_number "4"; gene_name "Vmn2r-ps119"; ensembl_id "ENSMUSG00000093533";
17	reconstructed_transcript	exon	19175829	19178587	.	+	.	gene_id "CUFFVRG_0070"; transcript_id "CUFFVRT_0187"; exon_number "5"; gene_name "Vmn2r-ps119"; ensembl_id "ENSMUSG00000093533";
17	ENSEMBL_transcript	exon	19141467	19141685	.	+	.	gene_id "CUFFVRG_0070"; transcript_id "ENSMUST00000177481"; exon_number "1"; gene_name "Vmn2r-ps119"; ensembl_id "ENSMUSG00000093533";
17	ENSEMBL_transcript	exon	19153622	19153916	.	+	.	gene_id "CUFFVRG_0070"; transcript_id "ENSMUST00000177481"; exon_number "2"; gene_name "Vmn2r-ps119"; ensembl_id "ENSMUSG00000093533";
17	ENSEMBL_transcript	exon	19154253	19155044	.	+	.	gene_id "CUFFVRG_0070"; transcript_id "ENSMUST00000177481"; exon_number "3"; gene_name "Vmn2r-ps119"; ensembl_id "ENSMUSG00000093533";
17	ENSEMBL_transcript	exon	19155702	19155917	.	+	.	gene_id "CUFFVRG_0070"; transcript_id "ENSMUST00000177481"; exon_number "4"; gene_name "Vmn2r-ps119"; ensembl_id "ENSMUSG00000093533";
17	ENSEMBL_transcript	exon	19158277	19158400	.	+	.	gene_id "CUFFVRG_0070"; transcript_id "ENSMUST00000177481"; exon_number "5"; gene_name "Vmn2r-ps119"; ensembl_id "ENSMUSG00000093533";
17	ENSEMBL_transcript	exon	19175829	19176588	.	+	.	gene_id "CUFFVRG_0070"; transcript_id "ENSMUST00000177481"; exon_number "6"; gene_name "Vmn2r-ps119"; ensembl_id "ENSMUSG00000093533";
17	reconstructed_transcript	exon	19142170	19142202	.	+	.	gene_id "CUFFVRG_0070"; transcript_id "CUFFVRT_0188"; exon_number "1"; gene_name "Vmn2r-ps119"; ensembl_id "ENSMUSG00000093533";
17	reconstructed_transcript	exon	19153622	19153916	.	+	.	gene_id "CUFFVRG_0070"; transcript_id "CUFFVRT_0188"; exon_number "2"; gene_name "Vmn2r-ps119"; ensembl_id "ENSMUSG00000093533";
17	reconstructed_transcript	exon	19154253	19155044	.	+	.	gene_id "CUFFVRG_0070"; transcript_id "CUFFVRT_0188"; exon_number "3"; gene_name "Vmn2r-ps119"; ensembl_id "ENSMUSG00000093533";
17	reconstructed_transcript	exon	19155702	19155917	.	+	.	gene_id "CUFFVRG_0070"; transcript_id "CUFFVRT_0188"; exon_number "4"; gene_name "Vmn2r-ps119"; ensembl_id "ENSMUSG00000093533";
17	reconstructed_transcript	exon	19175829	19178587	.	+	.	gene_id "CUFFVRG_0070"; transcript_id "CUFFVRT_0188"; exon_number "5"; gene_name "Vmn2r-ps119"; ensembl_id "ENSMUSG00000093533";
17	reconstructed_transcript	exon	19279292	19279540	.	+	.	gene_id "CUFFVRG_0071"; transcript_id "CUFFVRT_0189"; exon_number "1"; gene_name "Vmn2r-ps120"; ensembl_id "ENSMUSG00000093776";
17	reconstructed_transcript	exon	19288317	19288611	.	+	.	gene_id "CUFFVRG_0071"; transcript_id "CUFFVRT_0189"; exon_number "2"; gene_name "Vmn2r-ps120"; ensembl_id "ENSMUSG00000093776";
17	reconstructed_transcript	exon	19290566	19290781	.	+	.	gene_id "CUFFVRG_0071"; transcript_id "CUFFVRT_0189"; exon_number "3"; gene_name "Vmn2r-ps120"; ensembl_id "ENSMUSG00000093776";
17	reconstructed_transcript	exon	19293668	19293791	.	+	.	gene_id "CUFFVRG_0071"; transcript_id "CUFFVRT_0189"; exon_number "4"; gene_name "Vmn2r-ps120"; ensembl_id "ENSMUSG00000093776";
17	reconstructed_transcript	exon	19303715	19304751	.	+	.	gene_id "CUFFVRG_0071"; transcript_id "CUFFVRT_0189"; exon_number "5"; gene_name "Vmn2r-ps120"; ensembl_id "ENSMUSG00000093776";
17	ENSEMBL_transcript	exon	19279322	19279540	.	+	.	gene_id "CUFFVRG_0071"; transcript_id "ENSMUST00000176341"; exon_number "1"; gene_name "Vmn2r-ps120"; ensembl_id "ENSMUSG00000093776";
17	ENSEMBL_transcript	exon	19288317	19288611	.	+	.	gene_id "CUFFVRG_0071"; transcript_id "ENSMUST00000176341"; exon_number "2"; gene_name "Vmn2r-ps120"; ensembl_id "ENSMUSG00000093776";
17	ENSEMBL_transcript	exon	19288927	19289717	.	+	.	gene_id "CUFFVRG_0071"; transcript_id "ENSMUST00000176341"; exon_number "3"; gene_name "Vmn2r-ps120"; ensembl_id "ENSMUSG00000093776";
17	ENSEMBL_transcript	exon	19290566	19290781	.	+	.	gene_id "CUFFVRG_0071"; transcript_id "ENSMUST00000176341"; exon_number "4"; gene_name "Vmn2r-ps120"; ensembl_id "ENSMUSG00000093776";
17	ENSEMBL_transcript	exon	19293668	19293791	.	+	.	gene_id "CUFFVRG_0071"; transcript_id "ENSMUST00000176341"; exon_number "5"; gene_name "Vmn2r-ps120"; ensembl_id "ENSMUSG00000093776";
17	ENSEMBL_transcript	exon	19303715	19304478	.	+	.	gene_id "CUFFVRG_0071"; transcript_id "ENSMUST00000176341"; exon_number "6"; gene_name "Vmn2r-ps120"; ensembl_id "ENSMUSG00000093776";
17	reconstructed_transcript	exon	19361949	19362349	.	+	.	gene_id "CUFFVRG_0072"; transcript_id "CUFFVRT_0190"; exon_number "1"; gene_name "Vmn2r99"; ensembl_id "ENSMUSG00000090304";
17	reconstructed_transcript	exon	19377931	19378225	.	+	.	gene_id "CUFFVRG_0072"; transcript_id "CUFFVRT_0190"; exon_number "2"; gene_name "Vmn2r99"; ensembl_id "ENSMUSG00000090304";
17	reconstructed_transcript	exon	19378566	19379357	.	+	.	gene_id "CUFFVRG_0072"; transcript_id "CUFFVRT_0190"; exon_number "3"; gene_name "Vmn2r99"; ensembl_id "ENSMUSG00000090304";
17	reconstructed_transcript	exon	19380018	19380233	.	+	.	gene_id "CUFFVRG_0072"; transcript_id "CUFFVRT_0190"; exon_number "4"; gene_name "Vmn2r99"; ensembl_id "ENSMUSG00000090304";
17	reconstructed_transcript	exon	19382503	19382626	.	+	.	gene_id "CUFFVRG_0072"; transcript_id "CUFFVRT_0190"; exon_number "5"; gene_name "Vmn2r99"; ensembl_id "ENSMUSG00000090304";
17	reconstructed_transcript	exon	19392359	19392485	.	+	.	gene_id "CUFFVRG_0072"; transcript_id "CUFFVRT_0190"; exon_number "6"; gene_name "Vmn2r99"; ensembl_id "ENSMUSG00000090304";
17	reconstructed_transcript	exon	19393662	19393735	.	+	.	gene_id "CUFFVRG_0072"; transcript_id "CUFFVRT_0190"; exon_number "7"; gene_name "Vmn2r99"; ensembl_id "ENSMUSG00000090304";
17	reconstructed_transcript	exon	19407615	19407628	.	+	.	gene_id "CUFFVRG_0072"; transcript_id "CUFFVRT_0190"; exon_number "8"; gene_name "Vmn2r99";
17	reconstructed_transcript	exon	19361964	19362349	.	+	.	gene_id "CUFFVRG_0072"; transcript_id "CUFFVRT_0191"; exon_number "1"; gene_name "Vmn2r99"; ensembl_id "ENSMUSG00000090304";
17	reconstructed_transcript	exon	19377931	19378225	.	+	.	gene_id "CUFFVRG_0072"; transcript_id "CUFFVRT_0191"; exon_number "2"; gene_name "Vmn2r99"; ensembl_id "ENSMUSG00000090304";
17	reconstructed_transcript	exon	19378566	19379357	.	+	.	gene_id "CUFFVRG_0072"; transcript_id "CUFFVRT_0191"; exon_number "3"; gene_name "Vmn2r99"; ensembl_id "ENSMUSG00000090304";
17	reconstructed_transcript	exon	19380018	19380233	.	+	.	gene_id "CUFFVRG_0072"; transcript_id "CUFFVRT_0191"; exon_number "4"; gene_name "Vmn2r99"; ensembl_id "ENSMUSG00000090304";
17	reconstructed_transcript	exon	19382503	19382626	.	+	.	gene_id "CUFFVRG_0072"; transcript_id "CUFFVRT_0191"; exon_number "5"; gene_name "Vmn2r99"; ensembl_id "ENSMUSG00000090304";
17	reconstructed_transcript	exon	19392359	19392485	.	+	.	gene_id "CUFFVRG_0072"; transcript_id "CUFFVRT_0191"; exon_number "6"; gene_name "Vmn2r99"; ensembl_id "ENSMUSG00000090304";
17	reconstructed_transcript	exon	19394051	19395107	.	+	.	gene_id "CUFFVRG_0072"; transcript_id "CUFFVRT_0191"; exon_number "7"; gene_name "Vmn2r99"; ensembl_id "ENSMUSG00000090304";
17	reconstructed_transcript	exon	19361964	19362349	.	+	.	gene_id "CUFFVRG_0072"; transcript_id "CUFFVRT_0192"; exon_number "1"; gene_name "Vmn2r99"; ensembl_id "ENSMUSG00000090304";
17	reconstructed_transcript	exon	19377931	19378225	.	+	.	gene_id "CUFFVRG_0072"; transcript_id "CUFFVRT_0192"; exon_number "2"; gene_name "Vmn2r99"; ensembl_id "ENSMUSG00000090304";
17	reconstructed_transcript	exon	19378566	19379357	.	+	.	gene_id "CUFFVRG_0072"; transcript_id "CUFFVRT_0192"; exon_number "3"; gene_name "Vmn2r99"; ensembl_id "ENSMUSG00000090304";
17	reconstructed_transcript	exon	19380018	19380233	.	+	.	gene_id "CUFFVRG_0072"; transcript_id "CUFFVRT_0192"; exon_number "4"; gene_name "Vmn2r99"; ensembl_id "ENSMUSG00000090304";
17	reconstructed_transcript	exon	19382503	19382626	.	+	.	gene_id "CUFFVRG_0072"; transcript_id "CUFFVRT_0192"; exon_number "5"; gene_name "Vmn2r99"; ensembl_id "ENSMUSG00000090304";
17	reconstructed_transcript	exon	19392359	19392485	.	+	.	gene_id "CUFFVRG_0072"; transcript_id "CUFFVRT_0192"; exon_number "6"; gene_name "Vmn2r99"; ensembl_id "ENSMUSG00000090304";
17	reconstructed_transcript	exon	19393662	19395107	.	+	.	gene_id "CUFFVRG_0072"; transcript_id "CUFFVRT_0192"; exon_number "7"; gene_name "Vmn2r99"; ensembl_id "ENSMUSG00000090304";
17	ENSEMBL_transcript	exon	19362135	19362349	.	+	.	gene_id "CUFFVRG_0072"; transcript_id "ENSMUST00000176107"; exon_number "1"; gene_name "Vmn2r99"; ensembl_id "ENSMUSG00000090304";
17	ENSEMBL_transcript	exon	19377931	19378225	.	+	.	gene_id "CUFFVRG_0072"; transcript_id "ENSMUST00000176107"; exon_number "2"; gene_name "Vmn2r99"; ensembl_id "ENSMUSG00000090304";
17	ENSEMBL_transcript	exon	19378566	19379357	.	+	.	gene_id "CUFFVRG_0072"; transcript_id "ENSMUST00000176107"; exon_number "3"; gene_name "Vmn2r99"; ensembl_id "ENSMUSG00000090304";
17	ENSEMBL_transcript	exon	19380018	19380233	.	+	.	gene_id "CUFFVRG_0072"; transcript_id "ENSMUST00000176107"; exon_number "4"; gene_name "Vmn2r99"; ensembl_id "ENSMUSG00000090304";
17	ENSEMBL_transcript	exon	19382503	19382626	.	+	.	gene_id "CUFFVRG_0072"; transcript_id "ENSMUST00000176107"; exon_number "5"; gene_name "Vmn2r99"; ensembl_id "ENSMUSG00000090304";
17	ENSEMBL_transcript	exon	19393662	19394590	.	+	.	gene_id "CUFFVRG_0072"; transcript_id "ENSMUST00000176107"; exon_number "6"; gene_name "Vmn2r99"; ensembl_id "ENSMUSG00000090304";
17	ENSEMBL_transcript	exon	19453325	19453426	.	+	.	gene_id "CUFFVRG_0073"; transcript_id "ENSMUST00000176230"; exon_number "1"; gene_name "Vmn2r-ps121"; ensembl_id "ENSMUSG00000093627";
17	ENSEMBL_transcript	exon	19453823	19454522	.	+	.	gene_id "CUFFVRG_0073"; transcript_id "ENSMUST00000176230"; exon_number "2"; gene_name "Vmn2r-ps121"; ensembl_id "ENSMUSG00000093627";
17	reconstructed_transcript	exon	19504693	19505031	.	+	.	gene_id "CUFFVRG_0074"; transcript_id "CUFFVRT_0193"; exon_number "1"; gene_name "Vmn2r100"; ensembl_id "ENSMUSG00000091859";
17	reconstructed_transcript	exon	19521249	19521543	.	+	.	gene_id "CUFFVRG_0074"; transcript_id "CUFFVRT_0193"; exon_number "2"; gene_name "Vmn2r100"; ensembl_id "ENSMUSG00000091859";
17	reconstructed_transcript	exon	19521882	19522673	.	+	.	gene_id "CUFFVRG_0074"; transcript_id "CUFFVRT_0193"; exon_number "3"; gene_name "Vmn2r100"; ensembl_id "ENSMUSG00000091859";
17	reconstructed_transcript	exon	19523385	19523420	.	+	.	gene_id "CUFFVRG_0074"; transcript_id "CUFFVRT_0193"; exon_number "4"; gene_name "Vmn2r100"; ensembl_id "ENSMUSG00000091859";
17	reconstructed_transcript	exon	19525925	19526039	.	+	.	gene_id "CUFFVRG_0074"; transcript_id "CUFFVRT_0193"; exon_number "5"; gene_name "Vmn2r100"; ensembl_id "ENSMUSG00000091859";
17	reconstructed_transcript	exon	19531156	19535231	.	+	.	gene_id "CUFFVRG_0074"; transcript_id "CUFFVRT_0193"; exon_number "6"; gene_name "Vmn2r100"; ensembl_id "ENSMUSG00000091859";
17	reconstructed_transcript	exon	19504714	19505031	.	+	.	gene_id "CUFFVRG_0074"; transcript_id "CUFFVRT_0194"; exon_number "1"; gene_name "Vmn2r100"; ensembl_id "ENSMUSG00000091859";
17	reconstructed_transcript	exon	19521249	19521543	.	+	.	gene_id "CUFFVRG_0074"; transcript_id "CUFFVRT_0194"; exon_number "2"; gene_name "Vmn2r100"; ensembl_id "ENSMUSG00000091859";
17	reconstructed_transcript	exon	19521882	19522673	.	+	.	gene_id "CUFFVRG_0074"; transcript_id "CUFFVRT_0194"; exon_number "3"; gene_name "Vmn2r100"; ensembl_id "ENSMUSG00000091859";
17	reconstructed_transcript	exon	19523385	19523600	.	+	.	gene_id "CUFFVRG_0074"; transcript_id "CUFFVRT_0194"; exon_number "4"; gene_name "Vmn2r100"; ensembl_id "ENSMUSG00000091859";
17	reconstructed_transcript	exon	19525916	19526039	.	+	.	gene_id "CUFFVRG_0074"; transcript_id "CUFFVRT_0194"; exon_number "5"; gene_name "Vmn2r100"; ensembl_id "ENSMUSG00000091859";
17	reconstructed_transcript	exon	19531156	19535231	.	+	.	gene_id "CUFFVRG_0074"; transcript_id "CUFFVRT_0194"; exon_number "6"; gene_name "Vmn2r100"; ensembl_id "ENSMUSG00000091859";
17	reconstructed_transcript	exon	19504800	19505031	.	+	.	gene_id "CUFFVRG_0074"; transcript_id "CUFFVRT_0195"; exon_number "1"; gene_name "Vmn2r100"; ensembl_id "ENSMUSG00000091859";
17	reconstructed_transcript	exon	19521249	19521543	.	+	.	gene_id "CUFFVRG_0074"; transcript_id "CUFFVRT_0195"; exon_number "2"; gene_name "Vmn2r100"; ensembl_id "ENSMUSG00000091859";
17	reconstructed_transcript	exon	19521882	19522673	.	+	.	gene_id "CUFFVRG_0074"; transcript_id "CUFFVRT_0195"; exon_number "3"; gene_name "Vmn2r100"; ensembl_id "ENSMUSG00000091859";
17	reconstructed_transcript	exon	19523385	19523411	.	+	.	gene_id "CUFFVRG_0074"; transcript_id "CUFFVRT_0195"; exon_number "4"; gene_name "Vmn2r100"; ensembl_id "ENSMUSG00000091859";
17	reconstructed_transcript	exon	19525916	19526039	.	+	.	gene_id "CUFFVRG_0074"; transcript_id "CUFFVRT_0195"; exon_number "5"; gene_name "Vmn2r100"; ensembl_id "ENSMUSG00000091859";
17	reconstructed_transcript	exon	19531156	19535231	.	+	.	gene_id "CUFFVRG_0074"; transcript_id "CUFFVRT_0195"; exon_number "6"; gene_name "Vmn2r100"; ensembl_id "ENSMUSG00000091859";
17	ENSEMBL_transcript	exon	19504811	19505031	.	+	.	gene_id "CUFFVRG_0074"; transcript_id "ENSMUST00000166081"; exon_number "1"; gene_name "Vmn2r100"; ensembl_id "ENSMUSG00000091859";
17	ENSEMBL_transcript	exon	19521249	19521543	.	+	.	gene_id "CUFFVRG_0074"; transcript_id "ENSMUST00000166081"; exon_number "2"; gene_name "Vmn2r100"; ensembl_id "ENSMUSG00000091859";
17	ENSEMBL_transcript	exon	19521882	19522673	.	+	.	gene_id "CUFFVRG_0074"; transcript_id "ENSMUST00000166081"; exon_number "3"; gene_name "Vmn2r100"; ensembl_id "ENSMUSG00000091859";
17	ENSEMBL_transcript	exon	19523385	19523600	.	+	.	gene_id "CUFFVRG_0074"; transcript_id "ENSMUST00000166081"; exon_number "4"; gene_name "Vmn2r100"; ensembl_id "ENSMUSG00000091859";
17	ENSEMBL_transcript	exon	19525916	19526039	.	+	.	gene_id "CUFFVRG_0074"; transcript_id "ENSMUST00000166081"; exon_number "5"; gene_name "Vmn2r100"; ensembl_id "ENSMUSG00000091859";
17	ENSEMBL_transcript	exon	19531156	19532060	.	+	.	gene_id "CUFFVRG_0074"; transcript_id "ENSMUST00000166081"; exon_number "6"; gene_name "Vmn2r100"; ensembl_id "ENSMUSG00000091859";
17	reconstructed_transcript	exon	19577231	19577448	.	+	.	gene_id "CUFFVRG_0075"; transcript_id "CUFFVRT_0196"; exon_number "1"; gene_name "Vmn2r101"; ensembl_id "ENSMUSG00000094892";
17	reconstructed_transcript	exon	19588829	19589123	.	+	.	gene_id "CUFFVRG_0075"; transcript_id "CUFFVRT_0196"; exon_number "2"; gene_name "Vmn2r101"; ensembl_id "ENSMUSG00000094892";
17	reconstructed_transcript	exon	19589467	19590258	.	+	.	gene_id "CUFFVRG_0075"; transcript_id "CUFFVRT_0196"; exon_number "3"; gene_name "Vmn2r101"; ensembl_id "ENSMUSG00000094892";
17	reconstructed_transcript	exon	19592784	19593121	.	+	.	gene_id "CUFFVRG_0075"; transcript_id "CUFFVRT_0196"; exon_number "4"; gene_name "Vmn2r101"; ensembl_id "ENSMUSG00000094892";
17	reconstructed_transcript	exon	19577231	19577448	.	+	.	gene_id "CUFFVRG_0075"; transcript_id "CUFFVRT_0197"; exon_number "1"; gene_name "Vmn2r101"; ensembl_id "ENSMUSG00000094892";
17	reconstructed_transcript	exon	19588829	19589123	.	+	.	gene_id "CUFFVRG_0075"; transcript_id "CUFFVRT_0197"; exon_number "2"; gene_name "Vmn2r101"; ensembl_id "ENSMUSG00000094892";
17	reconstructed_transcript	exon	19589467	19590258	.	+	.	gene_id "CUFFVRG_0075"; transcript_id "CUFFVRT_0197"; exon_number "3"; gene_name "Vmn2r101"; ensembl_id "ENSMUSG00000094892";
17	reconstructed_transcript	exon	19590961	19591176	.	+	.	gene_id "CUFFVRG_0075"; transcript_id "CUFFVRT_0197"; exon_number "4"; gene_name "Vmn2r101"; ensembl_id "ENSMUSG00000094892";
17	reconstructed_transcript	exon	19592784	19593121	.	+	.	gene_id "CUFFVRG_0075"; transcript_id "CUFFVRT_0197"; exon_number "5"; gene_name "Vmn2r101"; ensembl_id "ENSMUSG00000094892";
17	ENSEMBL_transcript	exon	19577231	19577448	.	+	.	gene_id "CUFFVRG_0075"; transcript_id "ENSMUST00000171914"; exon_number "1"; gene_name "Vmn2r101"; ensembl_id "ENSMUSG00000094892";
17	ENSEMBL_transcript	exon	19588829	19589123	.	+	.	gene_id "CUFFVRG_0075"; transcript_id "ENSMUST00000171914"; exon_number "2"; gene_name "Vmn2r101"; ensembl_id "ENSMUSG00000094892";
17	ENSEMBL_transcript	exon	19589467	19590258	.	+	.	gene_id "CUFFVRG_0075"; transcript_id "ENSMUST00000171914"; exon_number "3"; gene_name "Vmn2r101"; ensembl_id "ENSMUSG00000094892";
17	ENSEMBL_transcript	exon	19590961	19591176	.	+	.	gene_id "CUFFVRG_0075"; transcript_id "ENSMUST00000171914"; exon_number "4"; gene_name "Vmn2r101"; ensembl_id "ENSMUSG00000094892";
17	ENSEMBL_transcript	exon	19600768	19600891	.	+	.	gene_id "CUFFVRG_0075"; transcript_id "ENSMUST00000171914"; exon_number "5"; gene_name "Vmn2r101"; ensembl_id "ENSMUSG00000094892";
17	ENSEMBL_transcript	exon	19611389	19612317	.	+	.	gene_id "CUFFVRG_0075"; transcript_id "ENSMUST00000171914"; exon_number "6"; gene_name "Vmn2r101"; ensembl_id "ENSMUSG00000094892";
17	reconstructed_transcript	exon	19660328	19660616	.	+	.	gene_id "CUFFVRG_0076"; transcript_id "CUFFVRT_0198"; exon_number "1"; gene_name "Vmn2r102"; ensembl_id "ENSMUSG00000095961";
17	reconstructed_transcript	exon	19676611	19676905	.	+	.	gene_id "CUFFVRG_0076"; transcript_id "CUFFVRT_0198"; exon_number "2"; gene_name "Vmn2r102"; ensembl_id "ENSMUSG00000095961";
17	reconstructed_transcript	exon	19677238	19678029	.	+	.	gene_id "CUFFVRG_0076"; transcript_id "CUFFVRT_0198"; exon_number "3"; gene_name "Vmn2r102"; ensembl_id "ENSMUSG00000095961";
17	reconstructed_transcript	exon	19678703	19678918	.	+	.	gene_id "CUFFVRG_0076"; transcript_id "CUFFVRT_0198"; exon_number "4"; gene_name "Vmn2r102"; ensembl_id "ENSMUSG00000095961";
17	reconstructed_transcript	exon	19681134	19681257	.	+	.	gene_id "CUFFVRG_0076"; transcript_id "CUFFVRT_0198"; exon_number "5"; gene_name "Vmn2r102"; ensembl_id "ENSMUSG00000095961";
17	reconstructed_transcript	exon	19693820	19697183	.	+	.	gene_id "CUFFVRG_0076"; transcript_id "CUFFVRT_0198"; exon_number "6"; gene_name "Vmn2r102"; ensembl_id "ENSMUSG00000095961";
17	reconstructed_transcript	exon	19697216	19706293	.	+	.	gene_id "CUFFVRG_0076"; transcript_id "CUFFVRT_0198"; exon_number "7"; gene_name "Vmn2r102";
17	reconstructed_transcript	exon	19660330	19660616	.	+	.	gene_id "CUFFVRG_0076"; transcript_id "CUFFVRT_0199"; exon_number "1"; gene_name "Vmn2r102"; ensembl_id "ENSMUSG00000095961";
17	reconstructed_transcript	exon	19676611	19676905	.	+	.	gene_id "CUFFVRG_0076"; transcript_id "CUFFVRT_0199"; exon_number "2"; gene_name "Vmn2r102"; ensembl_id "ENSMUSG00000095961";
17	reconstructed_transcript	exon	19677238	19678029	.	+	.	gene_id "CUFFVRG_0076"; transcript_id "CUFFVRT_0199"; exon_number "3"; gene_name "Vmn2r102"; ensembl_id "ENSMUSG00000095961";
17	reconstructed_transcript	exon	19678703	19678918	.	+	.	gene_id "CUFFVRG_0076"; transcript_id "CUFFVRT_0199"; exon_number "4"; gene_name "Vmn2r102"; ensembl_id "ENSMUSG00000095961";
17	reconstructed_transcript	exon	19681134	19681257	.	+	.	gene_id "CUFFVRG_0076"; transcript_id "CUFFVRT_0199"; exon_number "5"; gene_name "Vmn2r102"; ensembl_id "ENSMUSG00000095961";
17	reconstructed_transcript	exon	19693820	19696841	.	+	.	gene_id "CUFFVRG_0076"; transcript_id "CUFFVRT_0199"; exon_number "6"; gene_name "Vmn2r102"; ensembl_id "ENSMUSG00000095961";
17	reconstructed_transcript	exon	19697216	19697345	.	+	.	gene_id "CUFFVRG_0076"; transcript_id "CUFFVRT_0199"; exon_number "7"; gene_name "Vmn2r102";
17	reconstructed_transcript	exon	19700072	19706293	.	+	.	gene_id "CUFFVRG_0076"; transcript_id "CUFFVRT_0199"; exon_number "8"; gene_name "Vmn2r102";
17	reconstructed_transcript	exon	19660330	19660616	.	+	.	gene_id "CUFFVRG_0076"; transcript_id "CUFFVRT_0200"; exon_number "1"; gene_name "Vmn2r102"; ensembl_id "ENSMUSG00000095961";
17	reconstructed_transcript	exon	19676611	19676905	.	+	.	gene_id "CUFFVRG_0076"; transcript_id "CUFFVRT_0200"; exon_number "2"; gene_name "Vmn2r102"; ensembl_id "ENSMUSG00000095961";
17	reconstructed_transcript	exon	19677238	19678029	.	+	.	gene_id "CUFFVRG_0076"; transcript_id "CUFFVRT_0200"; exon_number "3"; gene_name "Vmn2r102"; ensembl_id "ENSMUSG00000095961";
17	reconstructed_transcript	exon	19678703	19678918	.	+	.	gene_id "CUFFVRG_0076"; transcript_id "CUFFVRT_0200"; exon_number "4"; gene_name "Vmn2r102"; ensembl_id "ENSMUSG00000095961";
17	reconstructed_transcript	exon	19681134	19681257	.	+	.	gene_id "CUFFVRG_0076"; transcript_id "CUFFVRT_0200"; exon_number "5"; gene_name "Vmn2r102"; ensembl_id "ENSMUSG00000095961";
17	reconstructed_transcript	exon	19693820	19697345	.	+	.	gene_id "CUFFVRG_0076"; transcript_id "CUFFVRT_0200"; exon_number "6"; gene_name "Vmn2r102"; ensembl_id "ENSMUSG00000095961";
17	reconstructed_transcript	exon	19697992	19706293	.	+	.	gene_id "CUFFVRG_0076"; transcript_id "CUFFVRT_0200"; exon_number "7"; gene_name "Vmn2r102";
17	ENSEMBL_transcript	exon	19660399	19660616	.	+	.	gene_id "CUFFVRG_0076"; transcript_id "ENSMUST00000171741"; exon_number "1"; gene_name "Vmn2r102"; ensembl_id "ENSMUSG00000095961";
17	ENSEMBL_transcript	exon	19676611	19676905	.	+	.	gene_id "CUFFVRG_0076"; transcript_id "ENSMUST00000171741"; exon_number "2"; gene_name "Vmn2r102"; ensembl_id "ENSMUSG00000095961";
17	ENSEMBL_transcript	exon	19677238	19678029	.	+	.	gene_id "CUFFVRG_0076"; transcript_id "ENSMUST00000171741"; exon_number "3"; gene_name "Vmn2r102"; ensembl_id "ENSMUSG00000095961";
17	ENSEMBL_transcript	exon	19678703	19678918	.	+	.	gene_id "CUFFVRG_0076"; transcript_id "ENSMUST00000171741"; exon_number "4"; gene_name "Vmn2r102"; ensembl_id "ENSMUSG00000095961";
17	ENSEMBL_transcript	exon	19681134	19681257	.	+	.	gene_id "CUFFVRG_0076"; transcript_id "ENSMUST00000171741"; exon_number "5"; gene_name "Vmn2r102"; ensembl_id "ENSMUSG00000095961";
17	ENSEMBL_transcript	exon	19693820	19694748	.	+	.	gene_id "CUFFVRG_0076"; transcript_id "ENSMUST00000171741"; exon_number "6"; gene_name "Vmn2r102"; ensembl_id "ENSMUSG00000095961";
17	reconstructed_transcript	exon	19662202	19662218	.	+	.	gene_id "CUFFVRG_0076"; transcript_id "CUFFVRT_0201"; exon_number "1"; gene_name "Vmn2r102"; ensembl_id "ENSMUSG00000095961";
17	reconstructed_transcript	exon	19676611	19676905	.	+	.	gene_id "CUFFVRG_0076"; transcript_id "CUFFVRT_0201"; exon_number "2"; gene_name "Vmn2r102"; ensembl_id "ENSMUSG00000095961";
17	reconstructed_transcript	exon	19677238	19678029	.	+	.	gene_id "CUFFVRG_0076"; transcript_id "CUFFVRT_0201"; exon_number "3"; gene_name "Vmn2r102"; ensembl_id "ENSMUSG00000095961";
17	reconstructed_transcript	exon	19678703	19678918	.	+	.	gene_id "CUFFVRG_0076"; transcript_id "CUFFVRT_0201"; exon_number "4"; gene_name "Vmn2r102"; ensembl_id "ENSMUSG00000095961";
17	reconstructed_transcript	exon	19681134	19681257	.	+	.	gene_id "CUFFVRG_0076"; transcript_id "CUFFVRT_0201"; exon_number "5"; gene_name "Vmn2r102"; ensembl_id "ENSMUSG00000095961";
17	reconstructed_transcript	exon	19693820	19706293	.	+	.	gene_id "CUFFVRG_0076"; transcript_id "CUFFVRT_0201"; exon_number "6"; gene_name "Vmn2r102"; ensembl_id "ENSMUSG00000095961";
17	reconstructed_transcript	exon	19716900	19717266	.	+	.	gene_id "CUFFVRG_0077"; transcript_id "CUFFVRT_0202"; exon_number "1"; gene_name "Vmn2r-ps122";
17	reconstructed_transcript	exon	19727888	19729053	.	+	.	gene_id "CUFFVRG_0077"; transcript_id "CUFFVRT_0202"; exon_number "2"; gene_name "Vmn2r-ps122"; ensembl_id "ENSMUSG00000093592";
17	ENSEMBL_transcript	exon	19727139	19728044	.	+	.	gene_id "CUFFVRG_0077"; transcript_id "ENSMUST00000176687"; exon_number "1"; gene_name "Vmn2r-ps122"; ensembl_id "ENSMUSG00000093592";
17	ENSEMBL_transcript	exon	19773363	19773580	.	+	.	gene_id "CUFFVRG_0078"; transcript_id "ENSMUST00000172203"; exon_number "1"; gene_name "Vmn2r103"; ensembl_id "ENSMUSG00000091771";
17	ENSEMBL_transcript	exon	19792837	19793131	.	+	.	gene_id "CUFFVRG_0078"; transcript_id "ENSMUST00000172203"; exon_number "2"; gene_name "Vmn2r103"; ensembl_id "ENSMUSG00000091771";
17	ENSEMBL_transcript	exon	19793461	19794252	.	+	.	gene_id "CUFFVRG_0078"; transcript_id "ENSMUST00000172203"; exon_number "3"; gene_name "Vmn2r103"; ensembl_id "ENSMUSG00000091771";
17	ENSEMBL_transcript	exon	19794905	19795120	.	+	.	gene_id "CUFFVRG_0078"; transcript_id "ENSMUST00000172203"; exon_number "4"; gene_name "Vmn2r103"; ensembl_id "ENSMUSG00000091771";
17	ENSEMBL_transcript	exon	19799177	19799300	.	+	.	gene_id "CUFFVRG_0078"; transcript_id "ENSMUST00000172203"; exon_number "5"; gene_name "Vmn2r103"; ensembl_id "ENSMUSG00000091771";
17	ENSEMBL_transcript	exon	19811611	19812536	.	+	.	gene_id "CUFFVRG_0078"; transcript_id "ENSMUST00000172203"; exon_number "6"; gene_name "Vmn2r103"; ensembl_id "ENSMUSG00000091771";
17	reconstructed_transcript	exon	19838522	19838782	.	+	.	gene_id "CUFFVRG_0079"; transcript_id "CUFFVRT_0203"; exon_number "1"; gene_name "Vmn2r-ps123"; ensembl_id "ENSMUSG00000093426";
17	reconstructed_transcript	exon	19857528	19857822	.	+	.	gene_id "CUFFVRG_0079"; transcript_id "CUFFVRT_0203"; exon_number "2"; gene_name "Vmn2r-ps123"; ensembl_id "ENSMUSG00000093426";
17	reconstructed_transcript	exon	19858343	19859134	.	+	.	gene_id "CUFFVRG_0079"; transcript_id "CUFFVRT_0203"; exon_number "3"; gene_name "Vmn2r-ps123"; ensembl_id "ENSMUSG00000093426";
17	reconstructed_transcript	exon	19866038	19866253	.	+	.	gene_id "CUFFVRG_0079"; transcript_id "CUFFVRT_0203"; exon_number "4"; gene_name "Vmn2r-ps123"; ensembl_id "ENSMUSG00000093426";
17	reconstructed_transcript	exon	19868527	19868650	.	+	.	gene_id "CUFFVRG_0079"; transcript_id "CUFFVRT_0203"; exon_number "5"; gene_name "Vmn2r-ps123"; ensembl_id "ENSMUSG00000093426";
17	reconstructed_transcript	exon	19873916	19875252	.	+	.	gene_id "CUFFVRG_0079"; transcript_id "CUFFVRT_0203"; exon_number "6"; gene_name "Vmn2r-ps123"; ensembl_id "ENSMUSG00000093426";
17	reconstructed_transcript	exon	19838528	19838782	.	+	.	gene_id "CUFFVRG_0079"; transcript_id "CUFFVRT_0204"; exon_number "1"; gene_name "Vmn2r-ps123"; ensembl_id "ENSMUSG00000093426";
17	reconstructed_transcript	exon	19857528	19857822	.	+	.	gene_id "CUFFVRG_0079"; transcript_id "CUFFVRT_0204"; exon_number "2"; gene_name "Vmn2r-ps123"; ensembl_id "ENSMUSG00000093426";
17	reconstructed_transcript	exon	19858343	19859134	.	+	.	gene_id "CUFFVRG_0079"; transcript_id "CUFFVRT_0204"; exon_number "3"; gene_name "Vmn2r-ps123"; ensembl_id "ENSMUSG00000093426";
17	reconstructed_transcript	exon	19866038	19866253	.	+	.	gene_id "CUFFVRG_0079"; transcript_id "CUFFVRT_0204"; exon_number "4"; gene_name "Vmn2r-ps123"; ensembl_id "ENSMUSG00000093426";
17	reconstructed_transcript	exon	19868527	19868650	.	+	.	gene_id "CUFFVRG_0079"; transcript_id "CUFFVRT_0204"; exon_number "5"; gene_name "Vmn2r-ps123"; ensembl_id "ENSMUSG00000093426";
17	reconstructed_transcript	exon	19873442	19875252	.	+	.	gene_id "CUFFVRG_0079"; transcript_id "CUFFVRT_0204"; exon_number "6"; gene_name "Vmn2r-ps123"; ensembl_id "ENSMUSG00000093426";
17	reconstructed_transcript	exon	19838565	19838782	.	+	.	gene_id "CUFFVRG_0079"; transcript_id "CUFFVRT_0205"; exon_number "1"; gene_name "Vmn2r-ps123"; ensembl_id "ENSMUSG00000093426";
17	reconstructed_transcript	exon	19857528	19857826	.	+	.	gene_id "CUFFVRG_0079"; transcript_id "CUFFVRT_0205"; exon_number "2"; gene_name "Vmn2r-ps123"; ensembl_id "ENSMUSG00000093426";
17	reconstructed_transcript	exon	19858347	19859134	.	+	.	gene_id "CUFFVRG_0079"; transcript_id "CUFFVRT_0205"; exon_number "3"; gene_name "Vmn2r-ps123"; ensembl_id "ENSMUSG00000093426";
17	reconstructed_transcript	exon	19866038	19866253	.	+	.	gene_id "CUFFVRG_0079"; transcript_id "CUFFVRT_0205"; exon_number "4"; gene_name "Vmn2r-ps123"; ensembl_id "ENSMUSG00000093426";
17	reconstructed_transcript	exon	19868527	19868650	.	+	.	gene_id "CUFFVRG_0079"; transcript_id "CUFFVRT_0205"; exon_number "5"; gene_name "Vmn2r-ps123"; ensembl_id "ENSMUSG00000093426";
17	reconstructed_transcript	exon	19869826	19869915	.	+	.	gene_id "CUFFVRG_0079"; transcript_id "CUFFVRT_0205"; exon_number "6"; gene_name "Vmn2r-ps123"; ensembl_id "ENSMUSG00000093426";
17	ENSEMBL_transcript	exon	19838565	19838782	.	+	.	gene_id "CUFFVRG_0079"; transcript_id "ENSMUST00000176763"; exon_number "1"; gene_name "Vmn2r-ps123"; ensembl_id "ENSMUSG00000093426";
17	ENSEMBL_transcript	exon	19857528	19857822	.	+	.	gene_id "CUFFVRG_0079"; transcript_id "ENSMUST00000176763"; exon_number "2"; gene_name "Vmn2r-ps123"; ensembl_id "ENSMUSG00000093426";
17	ENSEMBL_transcript	exon	19858343	19859134	.	+	.	gene_id "CUFFVRG_0079"; transcript_id "ENSMUST00000176763"; exon_number "3"; gene_name "Vmn2r-ps123"; ensembl_id "ENSMUSG00000093426";
17	ENSEMBL_transcript	exon	19866038	19866253	.	+	.	gene_id "CUFFVRG_0079"; transcript_id "ENSMUST00000176763"; exon_number "4"; gene_name "Vmn2r-ps123"; ensembl_id "ENSMUSG00000093426";
17	ENSEMBL_transcript	exon	19868527	19868650	.	+	.	gene_id "CUFFVRG_0079"; transcript_id "ENSMUST00000176763"; exon_number "5"; gene_name "Vmn2r-ps123"; ensembl_id "ENSMUSG00000093426";
17	ENSEMBL_transcript	exon	19873442	19874206	.	+	.	gene_id "CUFFVRG_0079"; transcript_id "ENSMUST00000176763"; exon_number "6"; gene_name "Vmn2r-ps123"; ensembl_id "ENSMUSG00000093426";
17	ENSEMBL_transcript	exon	19937217	19938119	.	+	.	gene_id "CUFFVRG_0080"; transcript_id "ENSMUST00000176236"; exon_number "1"; gene_name "Vmn2r-ps124"; ensembl_id "ENSMUSG00000093642";
17	ENSEMBL_transcript	exon	20080674	20081378	.	+	.	gene_id "CUFFVRG_0081"; transcript_id "ENSMUST00000176711"; exon_number "1"; gene_name "Vmn2r-ps126"; ensembl_id "ENSMUSG00000093401";
17	ENSEMBL_transcript	exon	20082084	20082298	.	+	.	gene_id "CUFFVRG_0081"; transcript_id "ENSMUST00000176711"; exon_number "2"; gene_name "Vmn2r-ps126"; ensembl_id "ENSMUSG00000093401";
17	ENSEMBL_transcript	exon	20084579	20084625	.	+	.	gene_id "CUFFVRG_0081"; transcript_id "ENSMUST00000176711"; exon_number "3"; gene_name "Vmn2r-ps126"; ensembl_id "ENSMUSG00000093401";
17	ENSEMBL_transcript	exon	20141092	20141273	.	+	.	gene_id "CUFFVRG_0081"; transcript_id "ENSMUST00000176711"; exon_number "4"; gene_name "Vmn2r-ps126"; ensembl_id "ENSMUSG00000093401";
17	reconstructed_transcript	exon	20345211	20345645	.	+	.	gene_id "CUFFVRG_0082"; transcript_id "CUFFVRT_0206"; exon_number "1"; gene_name "Vmn2r107"; ensembl_id "ENSMUSG00000056910";
17	reconstructed_transcript	exon	20355631	20355925	.	+	.	gene_id "CUFFVRG_0082"; transcript_id "CUFFVRT_0206"; exon_number "2"; gene_name "Vmn2r107"; ensembl_id "ENSMUSG00000056910";
17	reconstructed_transcript	exon	20356258	20357049	.	+	.	gene_id "CUFFVRG_0082"; transcript_id "CUFFVRT_0206"; exon_number "3"; gene_name "Vmn2r107"; ensembl_id "ENSMUSG00000056910";
17	reconstructed_transcript	exon	20357739	20357951	.	+	.	gene_id "CUFFVRG_0082"; transcript_id "CUFFVRT_0206"; exon_number "4"; gene_name "Vmn2r107"; ensembl_id "ENSMUSG00000056910";
17	reconstructed_transcript	exon	20360324	20360447	.	+	.	gene_id "CUFFVRG_0082"; transcript_id "CUFFVRT_0206"; exon_number "5"; gene_name "Vmn2r107"; ensembl_id "ENSMUSG00000056910";
17	reconstructed_transcript	exon	20374832	20383012	.	+	.	gene_id "CUFFVRG_0082"; transcript_id "CUFFVRT_0206"; exon_number "6"; gene_name "Vmn2r107"; ensembl_id "ENSMUSG00000056910";
17	reconstructed_transcript	exon	20345214	20345645	.	+	.	gene_id "CUFFVRG_0082"; transcript_id "CUFFVRT_0207"; exon_number "1"; gene_name "Vmn2r107"; ensembl_id "ENSMUSG00000056910";
17	reconstructed_transcript	exon	20355631	20356106	.	+	.	gene_id "CUFFVRG_0082"; transcript_id "CUFFVRT_0207"; exon_number "2"; gene_name "Vmn2r107"; ensembl_id "ENSMUSG00000056910";
17	reconstructed_transcript	exon	20356258	20357049	.	+	.	gene_id "CUFFVRG_0082"; transcript_id "CUFFVRT_0207"; exon_number "3"; gene_name "Vmn2r107"; ensembl_id "ENSMUSG00000056910";
17	reconstructed_transcript	exon	20357739	20357951	.	+	.	gene_id "CUFFVRG_0082"; transcript_id "CUFFVRT_0207"; exon_number "4"; gene_name "Vmn2r107"; ensembl_id "ENSMUSG00000056910";
17	reconstructed_transcript	exon	20360324	20360447	.	+	.	gene_id "CUFFVRG_0082"; transcript_id "CUFFVRT_0207"; exon_number "5"; gene_name "Vmn2r107"; ensembl_id "ENSMUSG00000056910";
17	reconstructed_transcript	exon	20374832	20383012	.	+	.	gene_id "CUFFVRG_0082"; transcript_id "CUFFVRT_0207"; exon_number "6"; gene_name "Vmn2r107"; ensembl_id "ENSMUSG00000056910";
17	reconstructed_transcript	exon	20345219	20345645	.	+	.	gene_id "CUFFVRG_0082"; transcript_id "CUFFVRT_0208"; exon_number "1"; gene_name "Vmn2r107"; ensembl_id "ENSMUSG00000056910";
17	reconstructed_transcript	exon	20355981	20356106	.	+	.	gene_id "CUFFVRG_0082"; transcript_id "CUFFVRT_0208"; exon_number "2"; gene_name "Vmn2r107"; ensembl_id "ENSMUSG00000056910";
17	reconstructed_transcript	exon	20356258	20357049	.	+	.	gene_id "CUFFVRG_0082"; transcript_id "CUFFVRT_0208"; exon_number "3"; gene_name "Vmn2r107"; ensembl_id "ENSMUSG00000056910";
17	reconstructed_transcript	exon	20357739	20357951	.	+	.	gene_id "CUFFVRG_0082"; transcript_id "CUFFVRT_0208"; exon_number "4"; gene_name "Vmn2r107"; ensembl_id "ENSMUSG00000056910";
17	reconstructed_transcript	exon	20374832	20383012	.	+	.	gene_id "CUFFVRG_0082"; transcript_id "CUFFVRT_0208"; exon_number "5"; gene_name "Vmn2r107"; ensembl_id "ENSMUSG00000056910";
17	reconstructed_transcript	exon	20345244	20345645	.	+	.	gene_id "CUFFVRG_0082"; transcript_id "CUFFVRT_0209"; exon_number "1"; gene_name "Vmn2r107"; ensembl_id "ENSMUSG00000056910";
17	reconstructed_transcript	exon	20355981	20356106	.	+	.	gene_id "CUFFVRG_0082"; transcript_id "CUFFVRT_0209"; exon_number "2"; gene_name "Vmn2r107"; ensembl_id "ENSMUSG00000056910";
17	reconstructed_transcript	exon	20356258	20357049	.	+	.	gene_id "CUFFVRG_0082"; transcript_id "CUFFVRT_0209"; exon_number "3"; gene_name "Vmn2r107"; ensembl_id "ENSMUSG00000056910";
17	reconstructed_transcript	exon	20357739	20357951	.	+	.	gene_id "CUFFVRG_0082"; transcript_id "CUFFVRT_0209"; exon_number "4"; gene_name "Vmn2r107"; ensembl_id "ENSMUSG00000056910";
17	reconstructed_transcript	exon	20360324	20360447	.	+	.	gene_id "CUFFVRG_0082"; transcript_id "CUFFVRT_0209"; exon_number "5"; gene_name "Vmn2r107"; ensembl_id "ENSMUSG00000056910";
17	reconstructed_transcript	exon	20374832	20383012	.	+	.	gene_id "CUFFVRG_0082"; transcript_id "CUFFVRT_0209"; exon_number "6"; gene_name "Vmn2r107"; ensembl_id "ENSMUSG00000056910";
17	ENSEMBL_transcript	exon	20345425	20345645	.	+	.	gene_id "CUFFVRG_0082"; transcript_id "ENSMUST00000042090"; exon_number "1"; gene_name "Vmn2r107"; ensembl_id "ENSMUSG00000056910";
17	ENSEMBL_transcript	exon	20355631	20355925	.	+	.	gene_id "CUFFVRG_0082"; transcript_id "ENSMUST00000042090"; exon_number "2"; gene_name "Vmn2r107"; ensembl_id "ENSMUSG00000056910";
17	ENSEMBL_transcript	exon	20356258	20357049	.	+	.	gene_id "CUFFVRG_0082"; transcript_id "ENSMUST00000042090"; exon_number "3"; gene_name "Vmn2r107"; ensembl_id "ENSMUSG00000056910";
17	ENSEMBL_transcript	exon	20357739	20357951	.	+	.	gene_id "CUFFVRG_0082"; transcript_id "ENSMUST00000042090"; exon_number "4"; gene_name "Vmn2r107"; ensembl_id "ENSMUSG00000056910";
17	ENSEMBL_transcript	exon	20360324	20360447	.	+	.	gene_id "CUFFVRG_0082"; transcript_id "ENSMUST00000042090"; exon_number "5"; gene_name "Vmn2r107"; ensembl_id "ENSMUSG00000056910";
17	ENSEMBL_transcript	exon	20374832	20375772	.	+	.	gene_id "CUFFVRG_0082"; transcript_id "ENSMUST00000042090"; exon_number "6"; gene_name "Vmn2r107"; ensembl_id "ENSMUSG00000056910";
17	ENSEMBL_transcript	exon	20405004	20405756	.	+	.	gene_id "CUFFVRG_0083"; transcript_id "ENSMUST00000176293"; exon_number "1"; gene_name "Vmn1r-ps141"; ensembl_id "ENSMUSG00000093729";
17	reconstructed_transcript	exon	20414177	20414452	.	+	.	gene_id "CUFFVRG_0084"; transcript_id "CUFFVRT_0210"; exon_number "1"; gene_name "Vmn1r224";
17	reconstructed_transcript	exon	20416440	20416533	.	+	.	gene_id "CUFFVRG_0084"; transcript_id "CUFFVRT_0210"; exon_number "2"; gene_name "Vmn1r224";
17	reconstructed_transcript	exon	20419762	20425353	.	+	.	gene_id "CUFFVRG_0084"; transcript_id "CUFFVRT_0210"; exon_number "3"; gene_name "Vmn1r224"; ensembl_id "ENSMUSG00000091151";
17	reconstructed_transcript	exon	20414177	20414452	.	+	.	gene_id "CUFFVRG_0084"; transcript_id "CUFFVRT_0211"; exon_number "1"; gene_name "Vmn1r224";
17	reconstructed_transcript	exon	20416440	20416533	.	+	.	gene_id "CUFFVRG_0084"; transcript_id "CUFFVRT_0211"; exon_number "2"; gene_name "Vmn1r224";
17	reconstructed_transcript	exon	20419028	20425353	.	+	.	gene_id "CUFFVRG_0084"; transcript_id "CUFFVRT_0211"; exon_number "3"; gene_name "Vmn1r224"; ensembl_id "ENSMUSG00000091151";
17	reconstructed_transcript	exon	20414360	20414452	.	+	.	gene_id "CUFFVRG_0084"; transcript_id "CUFFVRT_0212"; exon_number "1"; gene_name "Vmn1r224";
17	reconstructed_transcript	exon	20416440	20416533	.	+	.	gene_id "CUFFVRG_0084"; transcript_id "CUFFVRT_0212"; exon_number "2"; gene_name "Vmn1r224";
17	reconstructed_transcript	exon	20419347	20425353	.	+	.	gene_id "CUFFVRG_0084"; transcript_id "CUFFVRT_0212"; exon_number "3"; gene_name "Vmn1r224"; ensembl_id "ENSMUSG00000091151";
17	reconstructed_transcript	exon	20414392	20414452	.	+	.	gene_id "CUFFVRG_0084"; transcript_id "CUFFVRT_0213"; exon_number "1"; gene_name "Vmn1r224";
17	reconstructed_transcript	exon	20416440	20416533	.	+	.	gene_id "CUFFVRG_0084"; transcript_id "CUFFVRT_0213"; exon_number "2"; gene_name "Vmn1r224";
17	reconstructed_transcript	exon	20419765	20425353	.	+	.	gene_id "CUFFVRG_0084"; transcript_id "CUFFVRT_0213"; exon_number "3"; gene_name "Vmn1r224"; ensembl_id "ENSMUSG00000091151";
17	reconstructed_transcript	exon	20414392	20414452	.	+	.	gene_id "CUFFVRG_0084"; transcript_id "CUFFVRT_0214"; exon_number "1"; gene_name "Vmn1r224";
17	reconstructed_transcript	exon	20416440	20416533	.	+	.	gene_id "CUFFVRG_0084"; transcript_id "CUFFVRT_0214"; exon_number "2"; gene_name "Vmn1r224";
17	reconstructed_transcript	exon	20417028	20417047	.	+	.	gene_id "CUFFVRG_0084"; transcript_id "CUFFVRT_0214"; exon_number "3"; gene_name "Vmn1r224";
17	reconstructed_transcript	exon	20419347	20425353	.	+	.	gene_id "CUFFVRG_0084"; transcript_id "CUFFVRT_0214"; exon_number "4"; gene_name "Vmn1r224"; ensembl_id "ENSMUSG00000091151";
17	reconstructed_transcript	exon	20414628	20414657	.	+	.	gene_id "CUFFVRG_0084"; transcript_id "CUFFVRT_0215"; exon_number "1"; gene_name "Vmn1r224";
17	reconstructed_transcript	exon	20416440	20416533	.	+	.	gene_id "CUFFVRG_0084"; transcript_id "CUFFVRT_0215"; exon_number "2"; gene_name "Vmn1r224";
17	reconstructed_transcript	exon	20419347	20425353	.	+	.	gene_id "CUFFVRG_0084"; transcript_id "CUFFVRT_0215"; exon_number "3"; gene_name "Vmn1r224"; ensembl_id "ENSMUSG00000091151";
17	reconstructed_transcript	exon	20414634	20414657	.	+	.	gene_id "CUFFVRG_0084"; transcript_id "CUFFVRT_0216"; exon_number "1"; gene_name "Vmn1r224";
17	reconstructed_transcript	exon	20416440	20416533	.	+	.	gene_id "CUFFVRG_0084"; transcript_id "CUFFVRT_0216"; exon_number "2"; gene_name "Vmn1r224";
17	reconstructed_transcript	exon	20419028	20425353	.	+	.	gene_id "CUFFVRG_0084"; transcript_id "CUFFVRT_0216"; exon_number "3"; gene_name "Vmn1r224"; ensembl_id "ENSMUSG00000091151";
17	ENSEMBL_transcript	exon	20419163	20420059	.	+	.	gene_id "CUFFVRG_0084"; transcript_id "ENSMUST00000170076"; exon_number "1"; gene_name "Vmn1r224"; ensembl_id "ENSMUSG00000091151";
17	reconstructed_transcript	exon	20498069	20498272	.	+	.	gene_id "CUFFVRG_0085"; transcript_id "CUFFVRT_0217"; exon_number "1"; gene_name "Vmn1r225";
17	reconstructed_transcript	exon	20502483	20515034	.	+	.	gene_id "CUFFVRG_0085"; transcript_id "CUFFVRT_0217"; exon_number "2"; gene_name "Vmn1r225"; ensembl_id "ENSMUSG00000043537";
17	reconstructed_transcript	exon	20498158	20498272	.	+	.	gene_id "CUFFVRG_0085"; transcript_id "CUFFVRT_0218"; exon_number "1"; gene_name "Vmn1r225";
17	reconstructed_transcript	exon	20502278	20515034	.	+	.	gene_id "CUFFVRG_0085"; transcript_id "CUFFVRT_0218"; exon_number "2"; gene_name "Vmn1r225"; ensembl_id "ENSMUSG00000043537";
17	ENSEMBL_transcript	exon	20502299	20503195	.	+	.	gene_id "CUFFVRG_0085"; transcript_id "ENSMUST00000061660"; exon_number "1"; gene_name "Vmn1r225"; ensembl_id "ENSMUSG00000043537";
17	reconstructed_transcript	exon	20682675	20683180	.	+	.	gene_id "CUFFVRG_0086"; transcript_id "CUFFVRT_0219"; exon_number "1"; gene_name "Vmn1r226";
17	reconstructed_transcript	exon	20683472	20683677	.	+	.	gene_id "CUFFVRG_0086"; transcript_id "CUFFVRT_0219"; exon_number "2"; gene_name "Vmn1r226";
17	reconstructed_transcript	exon	20687132	20689971	.	+	.	gene_id "CUFFVRG_0086"; transcript_id "CUFFVRT_0219"; exon_number "3"; gene_name "Vmn1r226"; ensembl_id "ENSMUSG00000042848";
17	reconstructed_transcript	exon	20691921	20692672	.	+	.	gene_id "CUFFVRG_0086"; transcript_id "CUFFVRT_0219"; exon_number "4"; gene_name "Vmn1r226";
17	reconstructed_transcript	exon	20682675	20683180	.	+	.	gene_id "CUFFVRG_0086"; transcript_id "CUFFVRT_0220"; exon_number "1"; gene_name "Vmn1r226";
17	reconstructed_transcript	exon	20683472	20683677	.	+	.	gene_id "CUFFVRG_0086"; transcript_id "CUFFVRT_0220"; exon_number "2"; gene_name "Vmn1r226";
17	reconstructed_transcript	exon	20687132	20692672	.	+	.	gene_id "CUFFVRG_0086"; transcript_id "CUFFVRT_0220"; exon_number "3"; gene_name "Vmn1r226"; ensembl_id "ENSMUSG00000042848";
17	reconstructed_transcript	exon	20682961	20683180	.	+	.	gene_id "CUFFVRG_0086"; transcript_id "CUFFVRT_0221"; exon_number "1"; gene_name "Vmn1r226";
17	reconstructed_transcript	exon	20683478	20683677	.	+	.	gene_id "CUFFVRG_0086"; transcript_id "CUFFVRT_0221"; exon_number "2"; gene_name "Vmn1r226";
17	reconstructed_transcript	exon	20687132	20689971	.	+	.	gene_id "CUFFVRG_0086"; transcript_id "CUFFVRT_0221"; exon_number "3"; gene_name "Vmn1r226"; ensembl_id "ENSMUSG00000042848";
17	reconstructed_transcript	exon	20691921	20692672	.	+	.	gene_id "CUFFVRG_0086"; transcript_id "CUFFVRT_0221"; exon_number "4"; gene_name "Vmn1r226";
17	reconstructed_transcript	exon	20683082	20683180	.	+	.	gene_id "CUFFVRG_0086"; transcript_id "CUFFVRT_0222"; exon_number "1"; gene_name "Vmn1r226";
17	reconstructed_transcript	exon	20683472	20683677	.	+	.	gene_id "CUFFVRG_0086"; transcript_id "CUFFVRT_0222"; exon_number "2"; gene_name "Vmn1r226";
17	reconstructed_transcript	exon	20687338	20692672	.	+	.	gene_id "CUFFVRG_0086"; transcript_id "CUFFVRT_0222"; exon_number "3"; gene_name "Vmn1r226"; ensembl_id "ENSMUSG00000042848";
17	reconstructed_transcript	exon	20683215	20683225	.	+	.	gene_id "CUFFVRG_0086"; transcript_id "CUFFVRT_0223"; exon_number "1"; gene_name "Vmn1r226";
17	reconstructed_transcript	exon	20683472	20683677	.	+	.	gene_id "CUFFVRG_0086"; transcript_id "CUFFVRT_0223"; exon_number "2"; gene_name "Vmn1r226";
17	reconstructed_transcript	exon	20687132	20687158	.	+	.	gene_id "CUFFVRG_0086"; transcript_id "CUFFVRT_0223"; exon_number "3"; gene_name "Vmn1r226";
17	reconstructed_transcript	exon	20687409	20689971	.	+	.	gene_id "CUFFVRG_0086"; transcript_id "CUFFVRT_0223"; exon_number "4"; gene_name "Vmn1r226"; ensembl_id "ENSMUSG00000042848";
17	reconstructed_transcript	exon	20691921	20692672	.	+	.	gene_id "CUFFVRG_0086"; transcript_id "CUFFVRT_0223"; exon_number "5"; gene_name "Vmn1r226";
17	ENSEMBL_transcript	exon	20687508	20688404	.	+	.	gene_id "CUFFVRG_0086"; transcript_id "ENSMUST00000061756"; exon_number "1"; gene_name "Vmn1r226"; ensembl_id "ENSMUSG00000042848";
17	reconstructed_transcript	exon	20729771	20729828	.	+	.	gene_id "CUFFVRG_0087"; transcript_id "CUFFVRT_0224"; exon_number "1"; gene_name "Vmn1r227";
17	reconstructed_transcript	exon	20729983	20730089	.	+	.	gene_id "CUFFVRG_0087"; transcript_id "CUFFVRT_0224"; exon_number "2"; gene_name "Vmn1r227";
17	reconstructed_transcript	exon	20732755	20732817	.	+	.	gene_id "CUFFVRG_0087"; transcript_id "CUFFVRT_0224"; exon_number "3"; gene_name "Vmn1r227";
17	reconstructed_transcript	exon	20736955	20739150	.	+	.	gene_id "CUFFVRG_0087"; transcript_id "CUFFVRT_0224"; exon_number "4"; gene_name "Vmn1r227";
17	reconstructed_transcript	exon	20729843	20730089	.	+	.	gene_id "CUFFVRG_0087"; transcript_id "CUFFVRT_0225"; exon_number "1"; gene_name "Vmn1r227";
17	reconstructed_transcript	exon	20732755	20732817	.	+	.	gene_id "CUFFVRG_0087"; transcript_id "CUFFVRT_0225"; exon_number "2"; gene_name "Vmn1r227";
17	reconstructed_transcript	exon	20735055	20739150	.	+	.	gene_id "CUFFVRG_0087"; transcript_id "CUFFVRT_0225"; exon_number "3"; gene_name "Vmn1r227"; ensembl_id "ENSMUSG00000067951";
17	reconstructed_transcript	exon	20729843	20730329	.	+	.	gene_id "CUFFVRG_0087"; transcript_id "CUFFVRT_0226"; exon_number "1"; gene_name "Vmn1r227";
17	reconstructed_transcript	exon	20732755	20732820	.	+	.	gene_id "CUFFVRG_0087"; transcript_id "CUFFVRT_0226"; exon_number "2"; gene_name "Vmn1r227";
17	reconstructed_transcript	exon	20735058	20739150	.	+	.	gene_id "CUFFVRG_0087"; transcript_id "CUFFVRT_0226"; exon_number "3"; gene_name "Vmn1r227"; ensembl_id "ENSMUSG00000067951";
17	reconstructed_transcript	exon	20729870	20730329	.	+	.	gene_id "CUFFVRG_0087"; transcript_id "CUFFVRT_0227"; exon_number "1"; gene_name "Vmn1r227";
17	reconstructed_transcript	exon	20732755	20732819	.	+	.	gene_id "CUFFVRG_0087"; transcript_id "CUFFVRT_0227"; exon_number "2"; gene_name "Vmn1r227";
17	reconstructed_transcript	exon	20735057	20739150	.	+	.	gene_id "CUFFVRG_0087"; transcript_id "CUFFVRT_0227"; exon_number "3"; gene_name "Vmn1r227"; ensembl_id "ENSMUSG00000067951";
17	reconstructed_transcript	exon	20729870	20730089	.	+	.	gene_id "CUFFVRG_0087"; transcript_id "CUFFVRT_0228"; exon_number "1"; gene_name "Vmn1r227";
17	reconstructed_transcript	exon	20732755	20739150	.	+	.	gene_id "CUFFVRG_0087"; transcript_id "CUFFVRT_0228"; exon_number "2"; gene_name "Vmn1r227"; ensembl_id "ENSMUSG00000067951";
17	reconstructed_transcript	exon	20729875	20730039	.	+	.	gene_id "CUFFVRG_0087"; transcript_id "CUFFVRT_0229"; exon_number "1"; gene_name "Vmn1r227";
17	reconstructed_transcript	exon	20732755	20732817	.	+	.	gene_id "CUFFVRG_0087"; transcript_id "CUFFVRT_0229"; exon_number "2"; gene_name "Vmn1r227";
17	reconstructed_transcript	exon	20735055	20739150	.	+	.	gene_id "CUFFVRG_0087"; transcript_id "CUFFVRT_0229"; exon_number "3"; gene_name "Vmn1r227"; ensembl_id "ENSMUSG00000067951";
17	reconstructed_transcript	exon	20729875	20730329	.	+	.	gene_id "CUFFVRG_0087"; transcript_id "CUFFVRT_0230"; exon_number "1"; gene_name "Vmn1r227";
17	reconstructed_transcript	exon	20732755	20732817	.	+	.	gene_id "CUFFVRG_0087"; transcript_id "CUFFVRT_0230"; exon_number "2"; gene_name "Vmn1r227";
17	reconstructed_transcript	exon	20735055	20735628	.	+	.	gene_id "CUFFVRG_0087"; transcript_id "CUFFVRT_0230"; exon_number "3"; gene_name "Vmn1r227"; ensembl_id "ENSMUSG00000067951";
17	reconstructed_transcript	exon	20736955	20739150	.	+	.	gene_id "CUFFVRG_0087"; transcript_id "CUFFVRT_0230"; exon_number "4"; gene_name "Vmn1r227";
17	reconstructed_transcript	exon	20729887	20730089	.	+	.	gene_id "CUFFVRG_0087"; transcript_id "CUFFVRT_0231"; exon_number "1"; gene_name "Vmn1r227";
17	reconstructed_transcript	exon	20732755	20732819	.	+	.	gene_id "CUFFVRG_0087"; transcript_id "CUFFVRT_0231"; exon_number "2"; gene_name "Vmn1r227";
17	reconstructed_transcript	exon	20735057	20739150	.	+	.	gene_id "CUFFVRG_0087"; transcript_id "CUFFVRT_0231"; exon_number "3"; gene_name "Vmn1r227"; ensembl_id "ENSMUSG00000067951";
17	reconstructed_transcript	exon	20729897	20730329	.	+	.	gene_id "CUFFVRG_0087"; transcript_id "CUFFVRT_0232"; exon_number "1"; gene_name "Vmn1r227";
17	reconstructed_transcript	exon	20732755	20732817	.	+	.	gene_id "CUFFVRG_0087"; transcript_id "CUFFVRT_0232"; exon_number "2"; gene_name "Vmn1r227";
17	reconstructed_transcript	exon	20735055	20739150	.	+	.	gene_id "CUFFVRG_0087"; transcript_id "CUFFVRT_0232"; exon_number "3"; gene_name "Vmn1r227"; ensembl_id "ENSMUSG00000067951";
17	reconstructed_transcript	exon	20733450	20735628	.	+	.	gene_id "CUFFVRG_0087"; transcript_id "CUFFVRT_0233"; exon_number "1"; gene_name "Vmn1r227"; ensembl_id "ENSMUSG00000067951";
17	reconstructed_transcript	exon	20736955	20739150	.	+	.	gene_id "CUFFVRG_0087"; transcript_id "CUFFVRT_0233"; exon_number "2"; gene_name "Vmn1r227";
17	ENSEMBL_transcript	exon	20735100	20736126	.	+	.	gene_id "CUFFVRG_0087"; transcript_id "ENSMUST00000179914"; exon_number "1"; gene_name "Vmn1r227"; ensembl_id ";ENSMUSG00000067951";
17	reconstructed_transcript	exon	20811542	20811585	.	+	.	gene_id "CUFFVRG_0088"; transcript_id "CUFFVRT_0234"; exon_number "1"; gene_name "Vmn1r229";
17	reconstructed_transcript	exon	20811692	20811841	.	+	.	gene_id "CUFFVRG_0088"; transcript_id "CUFFVRT_0234"; exon_number "2"; gene_name "Vmn1r229";
17	reconstructed_transcript	exon	20814342	20814917	.	+	.	gene_id "CUFFVRG_0088"; transcript_id "CUFFVRT_0234"; exon_number "3"; gene_name "Vmn1r229"; ensembl_id "ENSMUSG00000061150";
17	reconstructed_transcript	exon	20815094	20823759	.	+	.	gene_id "CUFFVRG_0088"; transcript_id "CUFFVRT_0234"; exon_number "4"; gene_name "Vmn1r229"; ensembl_id "ENSMUSG00000061150";
17	reconstructed_transcript	exon	20811542	20811585	.	+	.	gene_id "CUFFVRG_0088"; transcript_id "CUFFVRT_0235"; exon_number "1"; gene_name "Vmn1r229";
17	reconstructed_transcript	exon	20811692	20811841	.	+	.	gene_id "CUFFVRG_0088"; transcript_id "CUFFVRT_0235"; exon_number "2"; gene_name "Vmn1r229";
17	reconstructed_transcript	exon	20814342	20814917	.	+	.	gene_id "CUFFVRG_0088"; transcript_id "CUFFVRT_0235"; exon_number "3"; gene_name "Vmn1r229"; ensembl_id "ENSMUSG00000061150";
17	reconstructed_transcript	exon	20815094	20822278	.	+	.	gene_id "CUFFVRG_0088"; transcript_id "CUFFVRT_0235"; exon_number "4"; gene_name "Vmn1r229"; ensembl_id "ENSMUSG00000061150";
17	reconstructed_transcript	exon	20823249	20823759	.	+	.	gene_id "CUFFVRG_0088"; transcript_id "CUFFVRT_0235"; exon_number "5"; gene_name "Vmn1r229";
17	reconstructed_transcript	exon	20811560	20811585	.	+	.	gene_id "CUFFVRG_0088"; transcript_id "CUFFVRT_0236"; exon_number "1"; gene_name "Vmn1r229";
17	reconstructed_transcript	exon	20811692	20814917	.	+	.	gene_id "CUFFVRG_0088"; transcript_id "CUFFVRT_0236"; exon_number "2"; gene_name "Vmn1r229"; ensembl_id "ENSMUSG00000061150";
17	reconstructed_transcript	exon	20815094	20823759	.	+	.	gene_id "CUFFVRG_0088"; transcript_id "CUFFVRT_0236"; exon_number "3"; gene_name "Vmn1r229"; ensembl_id "ENSMUSG00000061150";
17	reconstructed_transcript	exon	20811560	20811585	.	+	.	gene_id "CUFFVRG_0088"; transcript_id "CUFFVRT_0237"; exon_number "1"; gene_name "Vmn1r229";
17	reconstructed_transcript	exon	20811692	20814917	.	+	.	gene_id "CUFFVRG_0088"; transcript_id "CUFFVRT_0237"; exon_number "2"; gene_name "Vmn1r229"; ensembl_id "ENSMUSG00000061150";
17	reconstructed_transcript	exon	20815094	20816699	.	+	.	gene_id "CUFFVRG_0088"; transcript_id "CUFFVRT_0237"; exon_number "3"; gene_name "Vmn1r229"; ensembl_id "ENSMUSG00000061150";
17	reconstructed_transcript	exon	20819171	20823759	.	+	.	gene_id "CUFFVRG_0088"; transcript_id "CUFFVRT_0237"; exon_number "4"; gene_name "Vmn1r229";
17	reconstructed_transcript	exon	20811618	20811841	.	+	.	gene_id "CUFFVRG_0088"; transcript_id "CUFFVRT_0238"; exon_number "1"; gene_name "Vmn1r229";
17	reconstructed_transcript	exon	20814342	20814917	.	+	.	gene_id "CUFFVRG_0088"; transcript_id "CUFFVRT_0238"; exon_number "2"; gene_name "Vmn1r229"; ensembl_id "ENSMUSG00000061150";
17	reconstructed_transcript	exon	20820253	20823759	.	+	.	gene_id "CUFFVRG_0088"; transcript_id "CUFFVRT_0238"; exon_number "3"; gene_name "Vmn1r229";
17	reconstructed_transcript	exon	20811618	20811782	.	+	.	gene_id "CUFFVRG_0088"; transcript_id "CUFFVRT_0239"; exon_number "1"; gene_name "Vmn1r229";
17	reconstructed_transcript	exon	20814342	20814917	.	+	.	gene_id "CUFFVRG_0088"; transcript_id "CUFFVRT_0239"; exon_number "2"; gene_name "Vmn1r229"; ensembl_id "ENSMUSG00000061150";
17	reconstructed_transcript	exon	20815094	20823759	.	+	.	gene_id "CUFFVRG_0088"; transcript_id "CUFFVRT_0239"; exon_number "3"; gene_name "Vmn1r229"; ensembl_id "ENSMUSG00000061150";
17	ENSEMBL_transcript	exon	20814495	20815415	.	+	.	gene_id "CUFFVRG_0088"; transcript_id "ENSMUST00000076759"; exon_number "1"; gene_name "Vmn1r229"; ensembl_id "ENSMUSG00000061150";
17	reconstructed_transcript	exon	20840444	20840546	.	+	.	gene_id "CUFFVRG_0089"; transcript_id "CUFFVRT_0240"; exon_number "1"; gene_name "Vmn1r230";
17	reconstructed_transcript	exon	20844789	20852857	.	+	.	gene_id "CUFFVRG_0089"; transcript_id "CUFFVRT_0240"; exon_number "2"; gene_name "Vmn1r230"; ensembl_id "ENSMUSG00000045417";
17	reconstructed_transcript	exon	20840444	20840546	.	+	.	gene_id "CUFFVRG_0089"; transcript_id "CUFFVRT_0241"; exon_number "1"; gene_name "Vmn1r230";
17	reconstructed_transcript	exon	20845027	20852857	.	+	.	gene_id "CUFFVRG_0089"; transcript_id "CUFFVRT_0241"; exon_number "2"; gene_name "Vmn1r230"; ensembl_id "ENSMUSG00000045417";
17	reconstructed_transcript	exon	20840450	20840546	.	+	.	gene_id "CUFFVRG_0089"; transcript_id "CUFFVRT_0242"; exon_number "1"; gene_name "Vmn1r230";
17	reconstructed_transcript	exon	20844952	20852857	.	+	.	gene_id "CUFFVRG_0089"; transcript_id "CUFFVRT_0242"; exon_number "2"; gene_name "Vmn1r230"; ensembl_id "ENSMUSG00000045417";
17	reconstructed_transcript	exon	20840450	20840546	.	+	.	gene_id "CUFFVRG_0089"; transcript_id "CUFFVRT_0243"; exon_number "1"; gene_name "Vmn1r230";
17	reconstructed_transcript	exon	20845172	20852857	.	+	.	gene_id "CUFFVRG_0089"; transcript_id "CUFFVRT_0243"; exon_number "2"; gene_name "Vmn1r230"; ensembl_id "ENSMUSG00000045417";
17	ENSEMBL_transcript	exon	20846551	20847501	.	+	.	gene_id "CUFFVRG_0089"; transcript_id "ENSMUST00000053974"; exon_number "1"; gene_name "Vmn1r230"; ensembl_id "ENSMUSG00000045417";
17	reconstructed_transcript	exon	20926165	20926355	.	+	.	gene_id "CUFFVRG_0090"; transcript_id "CUFFVRT_0244"; exon_number "1"; gene_name "Vmn1r-ps144";
17	reconstructed_transcript	exon	20926837	20926960	.	+	.	gene_id "CUFFVRG_0090"; transcript_id "CUFFVRT_0244"; exon_number "2"; gene_name "Vmn1r-ps144";
17	reconstructed_transcript	exon	20930107	20930183	.	+	.	gene_id "CUFFVRG_0090"; transcript_id "CUFFVRT_0244"; exon_number "3"; gene_name "Vmn1r-ps144";
17	reconstructed_transcript	exon	20933810	20938121	.	+	.	gene_id "CUFFVRG_0090"; transcript_id "CUFFVRT_0244"; exon_number "4"; gene_name "Vmn1r-ps144"; ensembl_id "ENSMUSG00000067949";
17	reconstructed_transcript	exon	20926165	20926586	.	+	.	gene_id "CUFFVRG_0090"; transcript_id "CUFFVRT_0245"; exon_number "1"; gene_name "Vmn1r-ps144";
17	reconstructed_transcript	exon	20926837	20926960	.	+	.	gene_id "CUFFVRG_0090"; transcript_id "CUFFVRT_0245"; exon_number "2"; gene_name "Vmn1r-ps144";
17	reconstructed_transcript	exon	20930107	20930181	.	+	.	gene_id "CUFFVRG_0090"; transcript_id "CUFFVRT_0245"; exon_number "3"; gene_name "Vmn1r-ps144";
17	reconstructed_transcript	exon	20933808	20938121	.	+	.	gene_id "CUFFVRG_0090"; transcript_id "CUFFVRT_0245"; exon_number "4"; gene_name "Vmn1r-ps144"; ensembl_id "ENSMUSG00000067949";
17	ENSEMBL_transcript	exon	20933594	20934335	.	+	.	gene_id "CUFFVRG_0090"; transcript_id "ENSMUST00000088826"; exon_number "1"; gene_name "Vmn1r-ps144"; ensembl_id "ENSMUSG00000067949";
17	ENSEMBL_transcript	exon	20933610	20934548	.	+	.	gene_id "CUFFVRG_0090"; transcript_id "ENSMUST00000177291"; exon_number "1"; gene_name "Vmn1r-ps144"; ensembl_id "ENSMUSG00000067949";
17	reconstructed_transcript	exon	21226087	21226512	.	+	.	gene_id "CUFFVRG_0091"; transcript_id "CUFFVRT_0246"; exon_number "1"; gene_name "Vmn1r234";
17	reconstructed_transcript	exon	21227715	21235518	.	+	.	gene_id "CUFFVRG_0091"; transcript_id "CUFFVRT_0246"; exon_number "2"; gene_name "Vmn1r234"; ensembl_id "ENSMUSG00000057203";
17	reconstructed_transcript	exon	21226087	21226512	.	+	.	gene_id "CUFFVRG_0091"; transcript_id "CUFFVRT_0247"; exon_number "1"; gene_name "Vmn1r234";
17	reconstructed_transcript	exon	21229521	21235518	.	+	.	gene_id "CUFFVRG_0091"; transcript_id "CUFFVRT_0247"; exon_number "2"; gene_name "Vmn1r234"; ensembl_id "ENSMUSG00000057203";
17	reconstructed_transcript	exon	21226089	21226512	.	+	.	gene_id "CUFFVRG_0091"; transcript_id "CUFFVRT_0248"; exon_number "1"; gene_name "Vmn1r234";
17	reconstructed_transcript	exon	21229161	21235518	.	+	.	gene_id "CUFFVRG_0091"; transcript_id "CUFFVRT_0248"; exon_number "2"; gene_name "Vmn1r234"; ensembl_id "ENSMUSG00000057203";
17	ENSEMBL_transcript	exon	21228826	21229815	.	+	.	gene_id "CUFFVRG_0091"; transcript_id "ENSMUST00000079633"; exon_number "1"; gene_name "Vmn1r234"; ensembl_id "ENSMUSG00000057203";
17	ENSEMBL_transcript	exon	21244841	21245295	.	+	.	gene_id "CUFFVRG_0092"; transcript_id "ENSMUST00000176775"; exon_number "1"; gene_name "Vmn1r-ps148"; ensembl_id "ENSMUSG00000093648";
17	reconstructed_transcript	exon	21282913	21283142	.	+	.	gene_id "CUFFVRG_0093"; transcript_id "CUFFVRT_0249"; exon_number "1"; gene_name "Vmn1r236";
17	reconstructed_transcript	exon	21288477	21294007	.	+	.	gene_id "CUFFVRG_0093"; transcript_id "CUFFVRT_0249"; exon_number "2"; gene_name "Vmn1r236";
17	reconstructed_transcript	exon	21282913	21283142	.	+	.	gene_id "CUFFVRG_0093"; transcript_id "CUFFVRT_0250"; exon_number "1"; gene_name "Vmn1r236";
17	reconstructed_transcript	exon	21286636	21288310	.	+	.	gene_id "CUFFVRG_0093"; transcript_id "CUFFVRT_0250"; exon_number "2"; gene_name "Vmn1r236"; ensembl_id "ENSMUSG00000054142";
17	reconstructed_transcript	exon	21290255	21294007	.	+	.	gene_id "CUFFVRG_0093"; transcript_id "CUFFVRT_0250"; exon_number "3"; gene_name "Vmn1r236";
17	reconstructed_transcript	exon	21282913	21283142	.	+	.	gene_id "CUFFVRG_0093"; transcript_id "CUFFVRT_0251"; exon_number "1"; gene_name "Vmn1r236";
17	reconstructed_transcript	exon	21288142	21288310	.	+	.	gene_id "CUFFVRG_0093"; transcript_id "CUFFVRT_0251"; exon_number "2"; gene_name "Vmn1r236";
17	reconstructed_transcript	exon	21288477	21294007	.	+	.	gene_id "CUFFVRG_0093"; transcript_id "CUFFVRT_0251"; exon_number "3"; gene_name "Vmn1r236";
17	reconstructed_transcript	exon	21282950	21283142	.	+	.	gene_id "CUFFVRG_0093"; transcript_id "CUFFVRT_0252"; exon_number "1"; gene_name "Vmn1r236";
17	reconstructed_transcript	exon	21286636	21287074	.	+	.	gene_id "CUFFVRG_0093"; transcript_id "CUFFVRT_0252"; exon_number "2"; gene_name "Vmn1r236"; ensembl_id "ENSMUSG00000054142";
17	reconstructed_transcript	exon	21288142	21294007	.	+	.	gene_id "CUFFVRG_0093"; transcript_id "CUFFVRT_0252"; exon_number "3"; gene_name "Vmn1r236";
17	reconstructed_transcript	exon	21282950	21283142	.	+	.	gene_id "CUFFVRG_0093"; transcript_id "CUFFVRT_0253"; exon_number "1"; gene_name "Vmn1r236";
17	reconstructed_transcript	exon	21286636	21288310	.	+	.	gene_id "CUFFVRG_0093"; transcript_id "CUFFVRT_0253"; exon_number "2"; gene_name "Vmn1r236"; ensembl_id "ENSMUSG00000054142";
17	reconstructed_transcript	exon	21288477	21294007	.	+	.	gene_id "CUFFVRG_0093"; transcript_id "CUFFVRT_0253"; exon_number "3"; gene_name "Vmn1r236";
17	reconstructed_transcript	exon	21282961	21283142	.	+	.	gene_id "CUFFVRG_0093"; transcript_id "CUFFVRT_0254"; exon_number "1"; gene_name "Vmn1r236";
17	reconstructed_transcript	exon	21286681	21294007	.	+	.	gene_id "CUFFVRG_0093"; transcript_id "CUFFVRT_0254"; exon_number "2"; gene_name "Vmn1r236"; ensembl_id "ENSMUSG00000054142";
17	reconstructed_transcript	exon	21282961	21283142	.	+	.	gene_id "CUFFVRG_0093"; transcript_id "CUFFVRT_0255"; exon_number "1"; gene_name "Vmn1r236";
17	reconstructed_transcript	exon	21288147	21288310	.	+	.	gene_id "CUFFVRG_0093"; transcript_id "CUFFVRT_0255"; exon_number "2"; gene_name "Vmn1r236";
17	reconstructed_transcript	exon	21288477	21294007	.	+	.	gene_id "CUFFVRG_0093"; transcript_id "CUFFVRT_0255"; exon_number "3"; gene_name "Vmn1r236";
17	reconstructed_transcript	exon	21283000	21283142	.	+	.	gene_id "CUFFVRG_0093"; transcript_id "CUFFVRT_0256"; exon_number "1"; gene_name "Vmn1r236";
17	reconstructed_transcript	exon	21286681	21286821	.	+	.	gene_id "CUFFVRG_0093"; transcript_id "CUFFVRT_0256"; exon_number "2"; gene_name "Vmn1r236"; ensembl_id "ENSMUSG00000054142";
17	reconstructed_transcript	exon	21288142	21288310	.	+	.	gene_id "CUFFVRG_0093"; transcript_id "CUFFVRT_0256"; exon_number "3"; gene_name "Vmn1r236";
17	reconstructed_transcript	exon	21288477	21294007	.	+	.	gene_id "CUFFVRG_0093"; transcript_id "CUFFVRT_0256"; exon_number "4"; gene_name "Vmn1r236";
17	reconstructed_transcript	exon	21283036	21283142	.	+	.	gene_id "CUFFVRG_0093"; transcript_id "CUFFVRT_0257"; exon_number "1"; gene_name "Vmn1r236";
17	reconstructed_transcript	exon	21286636	21286721	.	+	.	gene_id "CUFFVRG_0093"; transcript_id "CUFFVRT_0257"; exon_number "2"; gene_name "Vmn1r236"; ensembl_id "ENSMUSG00000054142";
17	reconstructed_transcript	exon	21288142	21288312	.	+	.	gene_id "CUFFVRG_0093"; transcript_id "CUFFVRT_0257"; exon_number "3"; gene_name "Vmn1r236";
17	reconstructed_transcript	exon	21288479	21294007	.	+	.	gene_id "CUFFVRG_0093"; transcript_id "CUFFVRT_0257"; exon_number "4"; gene_name "Vmn1r236";
17	ENSEMBL_transcript	exon	21286533	21287653	.	+	.	gene_id "CUFFVRG_0093"; transcript_id "ENSMUST00000066998"; exon_number "1"; gene_name "Vmn1r236"; ensembl_id "ENSMUSG00000054142";
17	reconstructed_transcript	exon	21258050	21258202	.	+	.	gene_id "CUFFVRG_0094"; transcript_id "CUFFVRT_0258"; exon_number "1"; gene_name "Vmn1r235";
17	reconstructed_transcript	exon	21261454	21262958	.	+	.	gene_id "CUFFVRG_0094"; transcript_id "CUFFVRT_0258"; exon_number "2"; gene_name "Vmn1r235"; ensembl_id "ENSMUSG00000050102";
17	reconstructed_transcript	exon	21258050	21258202	.	+	.	gene_id "CUFFVRG_0094"; transcript_id "CUFFVRT_0259"; exon_number "1"; gene_name "Vmn1r235";
17	reconstructed_transcript	exon	21259200	21260716	.	+	.	gene_id "CUFFVRG_0094"; transcript_id "CUFFVRT_0259"; exon_number "2"; gene_name "Vmn1r235"; ensembl_id "ENSMUSG00000050102";
17	reconstructed_transcript	exon	21261454	21262958	.	+	.	gene_id "CUFFVRG_0094"; transcript_id "CUFFVRT_0259"; exon_number "3"; gene_name "Vmn1r235"; ensembl_id "ENSMUSG00000050102";
17	reconstructed_transcript	exon	21258086	21258202	.	+	.	gene_id "CUFFVRG_0094"; transcript_id "CUFFVRT_0260"; exon_number "1"; gene_name "Vmn1r235";
17	reconstructed_transcript	exon	21259200	21260716	.	+	.	gene_id "CUFFVRG_0094"; transcript_id "CUFFVRT_0260"; exon_number "2"; gene_name "Vmn1r235"; ensembl_id "ENSMUSG00000050102";
17	reconstructed_transcript	exon	21261373	21262958	.	+	.	gene_id "CUFFVRG_0094"; transcript_id "CUFFVRT_0260"; exon_number "3"; gene_name "Vmn1r235"; ensembl_id "ENSMUSG00000050102";
17	reconstructed_transcript	exon	21258091	21258291	.	+	.	gene_id "CUFFVRG_0094"; transcript_id "CUFFVRT_0261"; exon_number "1"; gene_name "Vmn1r235";
17	reconstructed_transcript	exon	21261454	21262958	.	+	.	gene_id "CUFFVRG_0094"; transcript_id "CUFFVRT_0261"; exon_number "2"; gene_name "Vmn1r235"; ensembl_id "ENSMUSG00000050102";
17	reconstructed_transcript	exon	21258091	21258202	.	+	.	gene_id "CUFFVRG_0094"; transcript_id "CUFFVRT_0262"; exon_number "1"; gene_name "Vmn1r235";
17	reconstructed_transcript	exon	21259200	21262958	.	+	.	gene_id "CUFFVRG_0094"; transcript_id "CUFFVRT_0262"; exon_number "2"; gene_name "Vmn1r235"; ensembl_id "ENSMUSG00000050102";
17	ENSEMBL_transcript	exon	21260427	21260716	.	+	.	gene_id "CUFFVRG_0094"; transcript_id "ENSMUST00000060603"; exon_number "1"; gene_name "Vmn1r235"; ensembl_id "ENSMUSG00000050102";
17	ENSEMBL_transcript	exon	21261373	21262863	.	+	.	gene_id "CUFFVRG_0094"; transcript_id "ENSMUST00000060603"; exon_number "2"; gene_name "Vmn1r235"; ensembl_id "ENSMUSG00000050102";
17	ENSEMBL_transcript	exon	21313963	21314909	.	+	.	gene_id "CUFFVRG_0095"; transcript_id "ENSMUST00000077301"; exon_number "1"; gene_name "Vmn1r237"; ensembl_id "ENSMUSG00000058030";
17	reconstructed_transcript	exon	22600957	22601344	.	+	.	gene_id "CUFFVRG_0096"; transcript_id "CUFFVRT_0263"; exon_number "1"; gene_name "Vmn2r112"; ensembl_id "ENSMUSG00000094921";
17	reconstructed_transcript	exon	22602245	22602536	.	+	.	gene_id "CUFFVRG_0096"; transcript_id "CUFFVRT_0263"; exon_number "2"; gene_name "Vmn2r112"; ensembl_id "ENSMUSG00000094921";
17	reconstructed_transcript	exon	22602832	22603644	.	+	.	gene_id "CUFFVRG_0096"; transcript_id "CUFFVRT_0263"; exon_number "3"; gene_name "Vmn2r112"; ensembl_id "ENSMUSG00000094921";
17	reconstructed_transcript	exon	22605068	22605295	.	+	.	gene_id "CUFFVRG_0096"; transcript_id "CUFFVRT_0263"; exon_number "4"; gene_name "Vmn2r112"; ensembl_id "ENSMUSG00000094921";
17	reconstructed_transcript	exon	22611187	22611198	.	+	.	gene_id "CUFFVRG_0096"; transcript_id "CUFFVRT_0263"; exon_number "5"; gene_name "Vmn2r112"; ensembl_id "ENSMUSG00000094921";
17	reconstructed_transcript	exon	22600962	22601344	.	+	.	gene_id "CUFFVRG_0096"; transcript_id "CUFFVRT_0264"; exon_number "1"; gene_name "Vmn2r112"; ensembl_id "ENSMUSG00000094921";
17	reconstructed_transcript	exon	22602245	22602536	.	+	.	gene_id "CUFFVRG_0096"; transcript_id "CUFFVRT_0264"; exon_number "2"; gene_name "Vmn2r112"; ensembl_id "ENSMUSG00000094921";
17	reconstructed_transcript	exon	22602832	22603644	.	+	.	gene_id "CUFFVRG_0096"; transcript_id "CUFFVRT_0264"; exon_number "3"; gene_name "Vmn2r112"; ensembl_id "ENSMUSG00000094921";
17	reconstructed_transcript	exon	22605068	22605247	.	+	.	gene_id "CUFFVRG_0096"; transcript_id "CUFFVRT_0264"; exon_number "4"; gene_name "Vmn2r112"; ensembl_id "ENSMUSG00000094921";
17	reconstructed_transcript	exon	22614883	22615006	.	+	.	gene_id "CUFFVRG_0096"; transcript_id "CUFFVRT_0264"; exon_number "5"; gene_name "Vmn2r112"; ensembl_id "ENSMUSG00000094921";
17	reconstructed_transcript	exon	22618214	22620847	.	+	.	gene_id "CUFFVRG_0096"; transcript_id "CUFFVRT_0264"; exon_number "6"; gene_name "Vmn2r112"; ensembl_id "ENSMUSG00000094921";
17	reconstructed_transcript	exon	22601051	22601344	.	+	.	gene_id "CUFFVRG_0096"; transcript_id "CUFFVRT_0265"; exon_number "1"; gene_name "Vmn2r112"; ensembl_id "ENSMUSG00000094921";
17	reconstructed_transcript	exon	22602355	22602536	.	+	.	gene_id "CUFFVRG_0096"; transcript_id "CUFFVRT_0265"; exon_number "2"; gene_name "Vmn2r112"; ensembl_id "ENSMUSG00000094921";
17	reconstructed_transcript	exon	22602832	22603644	.	+	.	gene_id "CUFFVRG_0096"; transcript_id "CUFFVRT_0265"; exon_number "3"; gene_name "Vmn2r112"; ensembl_id "ENSMUSG00000094921";
17	reconstructed_transcript	exon	22605068	22605295	.	+	.	gene_id "CUFFVRG_0096"; transcript_id "CUFFVRT_0265"; exon_number "4"; gene_name "Vmn2r112"; ensembl_id "ENSMUSG00000094921";
17	reconstructed_transcript	exon	22614883	22615006	.	+	.	gene_id "CUFFVRG_0096"; transcript_id "CUFFVRT_0265"; exon_number "5"; gene_name "Vmn2r112"; ensembl_id "ENSMUSG00000094921";
17	reconstructed_transcript	exon	22618214	22620847	.	+	.	gene_id "CUFFVRG_0096"; transcript_id "CUFFVRT_0265"; exon_number "6"; gene_name "Vmn2r112"; ensembl_id "ENSMUSG00000094921";
17	ENSEMBL_transcript	exon	22601148	22601344	.	+	.	gene_id "CUFFVRG_0096"; transcript_id "ENSMUST00000097381"; exon_number "1"; gene_name "Vmn2r112"; ensembl_id "ENSMUSG00000094921";
17	ENSEMBL_transcript	exon	22602245	22602536	.	+	.	gene_id "CUFFVRG_0096"; transcript_id "ENSMUST00000097381"; exon_number "2"; gene_name "Vmn2r112"; ensembl_id "ENSMUSG00000094921";
17	ENSEMBL_transcript	exon	22602832	22603644	.	+	.	gene_id "CUFFVRG_0096"; transcript_id "ENSMUST00000097381"; exon_number "3"; gene_name "Vmn2r112"; ensembl_id "ENSMUSG00000094921";
17	ENSEMBL_transcript	exon	22605068	22605295	.	+	.	gene_id "CUFFVRG_0096"; transcript_id "ENSMUST00000097381"; exon_number "4"; gene_name "Vmn2r112"; ensembl_id "ENSMUSG00000094921";
17	ENSEMBL_transcript	exon	22614883	22615006	.	+	.	gene_id "CUFFVRG_0096"; transcript_id "ENSMUST00000097381"; exon_number "5"; gene_name "Vmn2r112"; ensembl_id "ENSMUSG00000094921";
17	ENSEMBL_transcript	exon	22618214	22619133	.	+	.	gene_id "CUFFVRG_0096"; transcript_id "ENSMUST00000097381"; exon_number "6"; gene_name "Vmn2r112"; ensembl_id "ENSMUSG00000094921";
17	reconstructed_transcript	exon	22942984	22943380	.	+	.	gene_id "CUFFVRG_0097"; transcript_id "CUFFVRT_0266"; exon_number "1"; gene_name "Vmn2r113"; ensembl_id "ENSMUSG00000092111";
17	reconstructed_transcript	exon	22945322	22945610	.	+	.	gene_id "CUFFVRG_0097"; transcript_id "CUFFVRT_0266"; exon_number "2"; gene_name "Vmn2r113"; ensembl_id "ENSMUSG00000092111";
17	reconstructed_transcript	exon	22945910	22946722	.	+	.	gene_id "CUFFVRG_0097"; transcript_id "CUFFVRT_0266"; exon_number "3"; gene_name "Vmn2r113"; ensembl_id "ENSMUSG00000092111";
17	reconstructed_transcript	exon	22947950	22948177	.	+	.	gene_id "CUFFVRG_0097"; transcript_id "CUFFVRT_0266"; exon_number "4"; gene_name "Vmn2r113"; ensembl_id "ENSMUSG00000092111";
17	reconstructed_transcript	exon	22955944	22956067	.	+	.	gene_id "CUFFVRG_0097"; transcript_id "CUFFVRT_0266"; exon_number "5"; gene_name "Vmn2r113"; ensembl_id "ENSMUSG00000092111";
17	reconstructed_transcript	exon	22957895	22963270	.	+	.	gene_id "CUFFVRG_0097"; transcript_id "CUFFVRT_0266"; exon_number "6"; gene_name "Vmn2r113"; ensembl_id "ENSMUSG00000092111";
17	reconstructed_transcript	exon	22942985	22943380	.	+	.	gene_id "CUFFVRG_0097"; transcript_id "CUFFVRT_0267"; exon_number "1"; gene_name "Vmn2r113"; ensembl_id "ENSMUSG00000092111";
17	reconstructed_transcript	exon	22945322	22945610	.	+	.	gene_id "CUFFVRG_0097"; transcript_id "CUFFVRT_0267"; exon_number "2"; gene_name "Vmn2r113"; ensembl_id "ENSMUSG00000092111";
17	reconstructed_transcript	exon	22945910	22946569	.	+	.	gene_id "CUFFVRG_0097"; transcript_id "CUFFVRT_0267"; exon_number "3"; gene_name "Vmn2r113"; ensembl_id "ENSMUSG00000092111";
17	reconstructed_transcript	exon	22955944	22956067	.	+	.	gene_id "CUFFVRG_0097"; transcript_id "CUFFVRT_0267"; exon_number "4"; gene_name "Vmn2r113"; ensembl_id "ENSMUSG00000092111";
17	reconstructed_transcript	exon	22957895	22963270	.	+	.	gene_id "CUFFVRG_0097"; transcript_id "CUFFVRT_0267"; exon_number "5"; gene_name "Vmn2r113"; ensembl_id "ENSMUSG00000092111";
17	reconstructed_transcript	exon	22942992	22943380	.	+	.	gene_id "CUFFVRG_0097"; transcript_id "CUFFVRT_0268"; exon_number "1"; gene_name "Vmn2r113"; ensembl_id "ENSMUSG00000092111";
17	reconstructed_transcript	exon	22945322	22945610	.	+	.	gene_id "CUFFVRG_0097"; transcript_id "CUFFVRT_0268"; exon_number "2"; gene_name "Vmn2r113"; ensembl_id "ENSMUSG00000092111";
17	reconstructed_transcript	exon	22945910	22946722	.	+	.	gene_id "CUFFVRG_0097"; transcript_id "CUFFVRT_0268"; exon_number "3"; gene_name "Vmn2r113"; ensembl_id "ENSMUSG00000092111";
17	reconstructed_transcript	exon	22948070	22948177	.	+	.	gene_id "CUFFVRG_0097"; transcript_id "CUFFVRT_0268"; exon_number "4"; gene_name "Vmn2r113"; ensembl_id "ENSMUSG00000092111";
17	reconstructed_transcript	exon	22955944	22956067	.	+	.	gene_id "CUFFVRG_0097"; transcript_id "CUFFVRT_0268"; exon_number "5"; gene_name "Vmn2r113"; ensembl_id "ENSMUSG00000092111";
17	reconstructed_transcript	exon	22957895	22963270	.	+	.	gene_id "CUFFVRG_0097"; transcript_id "CUFFVRT_0268"; exon_number "6"; gene_name "Vmn2r113"; ensembl_id "ENSMUSG00000092111";
17	reconstructed_transcript	exon	22942992	22943380	.	+	.	gene_id "CUFFVRG_0097"; transcript_id "CUFFVRT_0269"; exon_number "1"; gene_name "Vmn2r113"; ensembl_id "ENSMUSG00000092111";
17	reconstructed_transcript	exon	22945322	22945610	.	+	.	gene_id "CUFFVRG_0097"; transcript_id "CUFFVRT_0269"; exon_number "2"; gene_name "Vmn2r113"; ensembl_id "ENSMUSG00000092111";
17	reconstructed_transcript	exon	22945910	22946569	.	+	.	gene_id "CUFFVRG_0097"; transcript_id "CUFFVRT_0269"; exon_number "3"; gene_name "Vmn2r113"; ensembl_id "ENSMUSG00000092111";
17	reconstructed_transcript	exon	22947950	22948177	.	+	.	gene_id "CUFFVRG_0097"; transcript_id "CUFFVRT_0269"; exon_number "4"; gene_name "Vmn2r113"; ensembl_id "ENSMUSG00000092111";
17	reconstructed_transcript	exon	22955944	22956067	.	+	.	gene_id "CUFFVRG_0097"; transcript_id "CUFFVRT_0269"; exon_number "5"; gene_name "Vmn2r113"; ensembl_id "ENSMUSG00000092111";
17	reconstructed_transcript	exon	22957895	22963270	.	+	.	gene_id "CUFFVRG_0097"; transcript_id "CUFFVRT_0269"; exon_number "6"; gene_name "Vmn2r113"; ensembl_id "ENSMUSG00000092111";
17	ENSEMBL_transcript	exon	22943184	22943380	.	+	.	gene_id "CUFFVRG_0097"; transcript_id "ENSMUST00000170322"; exon_number "1"; gene_name "Vmn2r113"; ensembl_id "ENSMUSG00000092111";
17	ENSEMBL_transcript	exon	22945322	22945610	.	+	.	gene_id "CUFFVRG_0097"; transcript_id "ENSMUST00000170322"; exon_number "2"; gene_name "Vmn2r113"; ensembl_id "ENSMUSG00000092111";
17	ENSEMBL_transcript	exon	22945910	22946722	.	+	.	gene_id "CUFFVRG_0097"; transcript_id "ENSMUST00000170322"; exon_number "3"; gene_name "Vmn2r113"; ensembl_id "ENSMUSG00000092111";
17	ENSEMBL_transcript	exon	22947950	22948177	.	+	.	gene_id "CUFFVRG_0097"; transcript_id "ENSMUST00000170322"; exon_number "4"; gene_name "Vmn2r113"; ensembl_id "ENSMUSG00000092111";
17	ENSEMBL_transcript	exon	22955944	22956067	.	+	.	gene_id "CUFFVRG_0097"; transcript_id "ENSMUST00000170322"; exon_number "5"; gene_name "Vmn2r113"; ensembl_id "ENSMUSG00000092111";
17	ENSEMBL_transcript	exon	22957895	22958814	.	+	.	gene_id "CUFFVRG_0097"; transcript_id "ENSMUST00000170322"; exon_number "6"; gene_name "Vmn2r113"; ensembl_id "ENSMUSG00000092111";
17	ENSEMBL_transcript	exon	22992706	22992902	.	+	.	gene_id "CUFFVRG_0098"; transcript_id "ENSMUST00000177509"; exon_number "1"; gene_name "Vmn2r-ps129"; ensembl_id "ENSMUSG00000094752";
17	ENSEMBL_transcript	exon	22994885	22995170	.	+	.	gene_id "CUFFVRG_0098"; transcript_id "ENSMUST00000177509"; exon_number "2"; gene_name "Vmn2r-ps129"; ensembl_id "ENSMUSG00000094752";
17	ENSEMBL_transcript	exon	22995474	22996286	.	+	.	gene_id "CUFFVRG_0098"; transcript_id "ENSMUST00000177509"; exon_number "3"; gene_name "Vmn2r-ps129"; ensembl_id "ENSMUSG00000094752";
17	ENSEMBL_transcript	exon	22997550	22997777	.	+	.	gene_id "CUFFVRG_0098"; transcript_id "ENSMUST00000177509"; exon_number "4"; gene_name "Vmn2r-ps129"; ensembl_id "ENSMUSG00000094752";
17	ENSEMBL_transcript	exon	23005865	23005988	.	+	.	gene_id "CUFFVRG_0098"; transcript_id "ENSMUST00000177509"; exon_number "5"; gene_name "Vmn2r-ps129"; ensembl_id "ENSMUSG00000094752";
17	ENSEMBL_transcript	exon	23008051	23008970	.	+	.	gene_id "CUFFVRG_0098"; transcript_id "ENSMUST00000177509"; exon_number "6"; gene_name "Vmn2r-ps129"; ensembl_id "ENSMUSG00000094752";
17	reconstructed_transcript	exon	23061174	23061204	.	+	.	gene_id "CUFFVRG_0099"; transcript_id "CUFFVRT_0270"; exon_number "1"; gene_name "Vmn2r-ps130";
17	reconstructed_transcript	exon	23061438	23061563	.	+	.	gene_id "CUFFVRG_0099"; transcript_id "CUFFVRT_0270"; exon_number "2"; gene_name "Vmn2r-ps130"; ensembl_id "ENSMUSG00000095658";
17	reconstructed_transcript	exon	23063545	23063830	.	+	.	gene_id "CUFFVRG_0099"; transcript_id "CUFFVRT_0270"; exon_number "3"; gene_name "Vmn2r-ps130"; ensembl_id "ENSMUSG00000095658";
17	reconstructed_transcript	exon	23064134	23064793	.	+	.	gene_id "CUFFVRG_0099"; transcript_id "CUFFVRT_0270"; exon_number "4"; gene_name "Vmn2r-ps130"; ensembl_id "ENSMUSG00000095658";
17	reconstructed_transcript	exon	23074546	23074669	.	+	.	gene_id "CUFFVRG_0099"; transcript_id "CUFFVRT_0270"; exon_number "5"; gene_name "Vmn2r-ps130"; ensembl_id "ENSMUSG00000095658";
17	reconstructed_transcript	exon	23076506	23082707	.	+	.	gene_id "CUFFVRG_0099"; transcript_id "CUFFVRT_0270"; exon_number "6"; gene_name "Vmn2r-ps130"; ensembl_id "ENSMUSG00000095658";
17	ENSEMBL_transcript	exon	23061367	23061563	.	+	.	gene_id "CUFFVRG_0099"; transcript_id "ENSMUST00000175853"; exon_number "1"; gene_name "Vmn2r-ps130"; ensembl_id "ENSMUSG00000095658";
17	ENSEMBL_transcript	exon	23063545	23063830	.	+	.	gene_id "CUFFVRG_0099"; transcript_id "ENSMUST00000175853"; exon_number "2"; gene_name "Vmn2r-ps130"; ensembl_id "ENSMUSG00000095658";
17	ENSEMBL_transcript	exon	23064134	23064946	.	+	.	gene_id "CUFFVRG_0099"; transcript_id "ENSMUST00000175853"; exon_number "3"; gene_name "Vmn2r-ps130"; ensembl_id "ENSMUSG00000095658";
17	ENSEMBL_transcript	exon	23066228	23066455	.	+	.	gene_id "CUFFVRG_0099"; transcript_id "ENSMUST00000175853"; exon_number "4"; gene_name "Vmn2r-ps130"; ensembl_id "ENSMUSG00000095658";
17	ENSEMBL_transcript	exon	23074546	23074669	.	+	.	gene_id "CUFFVRG_0099"; transcript_id "ENSMUST00000175853"; exon_number "5"; gene_name "Vmn2r-ps130"; ensembl_id "ENSMUSG00000095658";
17	ENSEMBL_transcript	exon	23076506	23077425	.	+	.	gene_id "CUFFVRG_0099"; transcript_id "ENSMUST00000175853"; exon_number "6"; gene_name "Vmn2r-ps130"; ensembl_id "ENSMUSG00000095658";
17	ENSEMBL_transcript	exon	23147806	23147931	.	+	.	gene_id "CUFFVRG_0100"; transcript_id "ENSMUST00000176094"; exon_number "1"; gene_name "Vmn2r-ps131"; ensembl_id "ENSMUSG00000096429";
17	ENSEMBL_transcript	exon	23149757	23150676	.	+	.	gene_id "CUFFVRG_0100"; transcript_id "ENSMUST00000176094"; exon_number "2"; gene_name "Vmn2r-ps131"; ensembl_id "ENSMUSG00000096429";
17	reconstructed_transcript	exon	23343629	23344173	.	+	.	gene_id "CUFFVRG_0101"; transcript_id "CUFFVRT_0271"; exon_number "1"; gene_name "Vmn2r115"; ensembl_id "ENSMUSG00000091076";
17	reconstructed_transcript	exon	23345053	23345344	.	+	.	gene_id "CUFFVRG_0101"; transcript_id "CUFFVRT_0271"; exon_number "2"; gene_name "Vmn2r115"; ensembl_id "ENSMUSG00000091076";
17	reconstructed_transcript	exon	23345630	23346442	.	+	.	gene_id "CUFFVRG_0101"; transcript_id "CUFFVRT_0271"; exon_number "3"; gene_name "Vmn2r115"; ensembl_id "ENSMUSG00000091076";
17	reconstructed_transcript	exon	23347818	23348045	.	+	.	gene_id "CUFFVRG_0101"; transcript_id "CUFFVRT_0271"; exon_number "4"; gene_name "Vmn2r115"; ensembl_id "ENSMUSG00000091076";
17	reconstructed_transcript	exon	23356960	23357083	.	+	.	gene_id "CUFFVRG_0101"; transcript_id "CUFFVRT_0271"; exon_number "5"; gene_name "Vmn2r115"; ensembl_id "ENSMUSG00000091076";
17	reconstructed_transcript	exon	23359209	23362538	.	+	.	gene_id "CUFFVRG_0101"; transcript_id "CUFFVRT_0271"; exon_number "6"; gene_name "Vmn2r115"; ensembl_id "ENSMUSG00000091076";
17	reconstructed_transcript	exon	23343741	23344173	.	+	.	gene_id "CUFFVRG_0101"; transcript_id "CUFFVRT_0272"; exon_number "1"; gene_name "Vmn2r115"; ensembl_id "ENSMUSG00000091076";
17	reconstructed_transcript	exon	23345053	23345344	.	+	.	gene_id "CUFFVRG_0101"; transcript_id "CUFFVRT_0272"; exon_number "2"; gene_name "Vmn2r115"; ensembl_id "ENSMUSG00000091076";
17	reconstructed_transcript	exon	23345630	23346442	.	+	.	gene_id "CUFFVRG_0101"; transcript_id "CUFFVRT_0272"; exon_number "3"; gene_name "Vmn2r115"; ensembl_id "ENSMUSG00000091076";
17	reconstructed_transcript	exon	23347818	23348045	.	+	.	gene_id "CUFFVRG_0101"; transcript_id "CUFFVRT_0272"; exon_number "4"; gene_name "Vmn2r115"; ensembl_id "ENSMUSG00000091076";
17	reconstructed_transcript	exon	23359209	23362538	.	+	.	gene_id "CUFFVRG_0101"; transcript_id "CUFFVRT_0272"; exon_number "5"; gene_name "Vmn2r115"; ensembl_id "ENSMUSG00000091076";
17	reconstructed_transcript	exon	23343772	23344173	.	+	.	gene_id "CUFFVRG_0101"; transcript_id "CUFFVRT_0273"; exon_number "1"; gene_name "Vmn2r115"; ensembl_id "ENSMUSG00000091076";
17	reconstructed_transcript	exon	23345053	23345344	.	+	.	gene_id "CUFFVRG_0101"; transcript_id "CUFFVRT_0273"; exon_number "2"; gene_name "Vmn2r115"; ensembl_id "ENSMUSG00000091076";
17	reconstructed_transcript	exon	23345639	23346442	.	+	.	gene_id "CUFFVRG_0101"; transcript_id "CUFFVRT_0273"; exon_number "3"; gene_name "Vmn2r115"; ensembl_id "ENSMUSG00000091076";
17	reconstructed_transcript	exon	23347818	23348045	.	+	.	gene_id "CUFFVRG_0101"; transcript_id "CUFFVRT_0273"; exon_number "4"; gene_name "Vmn2r115"; ensembl_id "ENSMUSG00000091076";
17	reconstructed_transcript	exon	23359209	23362538	.	+	.	gene_id "CUFFVRG_0101"; transcript_id "CUFFVRT_0273"; exon_number "5"; gene_name "Vmn2r115"; ensembl_id "ENSMUSG00000091076";
17	ENSEMBL_transcript	exon	23343977	23344173	.	+	.	gene_id "CUFFVRG_0101"; transcript_id "ENSMUST00000168175"; exon_number "1"; gene_name "Vmn2r115"; ensembl_id "ENSMUSG00000091076";
17	ENSEMBL_transcript	exon	23345053	23345344	.	+	.	gene_id "CUFFVRG_0101"; transcript_id "ENSMUST00000168175"; exon_number "2"; gene_name "Vmn2r115"; ensembl_id "ENSMUSG00000091076";
17	ENSEMBL_transcript	exon	23345630	23346442	.	+	.	gene_id "CUFFVRG_0101"; transcript_id "ENSMUST00000168175"; exon_number "3"; gene_name "Vmn2r115"; ensembl_id "ENSMUSG00000091076";
17	ENSEMBL_transcript	exon	23347818	23348045	.	+	.	gene_id "CUFFVRG_0101"; transcript_id "ENSMUST00000168175"; exon_number "4"; gene_name "Vmn2r115"; ensembl_id "ENSMUSG00000091076";
17	ENSEMBL_transcript	exon	23356960	23357083	.	+	.	gene_id "CUFFVRG_0101"; transcript_id "ENSMUST00000168175"; exon_number "5"; gene_name "Vmn2r115"; ensembl_id "ENSMUSG00000091076";
17	ENSEMBL_transcript	exon	23359209	23360128	.	+	.	gene_id "CUFFVRG_0101"; transcript_id "ENSMUST00000168175"; exon_number "6"; gene_name "Vmn2r115"; ensembl_id "ENSMUSG00000091076";
17	reconstructed_transcript	exon	23384626	23384999	.	+	.	gene_id "CUFFVRG_0102"; transcript_id "CUFFVRT_0274"; exon_number "1"; gene_name "Vmn2r116"; ensembl_id "ENSMUSG00000090966";
17	reconstructed_transcript	exon	23385912	23386200	.	+	.	gene_id "CUFFVRG_0102"; transcript_id "CUFFVRT_0274"; exon_number "2"; gene_name "Vmn2r116"; ensembl_id "ENSMUSG00000090966";
17	reconstructed_transcript	exon	23386602	23387414	.	+	.	gene_id "CUFFVRG_0102"; transcript_id "CUFFVRT_0274"; exon_number "3"; gene_name "Vmn2r116"; ensembl_id "ENSMUSG00000090966";
17	reconstructed_transcript	exon	23388759	23388986	.	+	.	gene_id "CUFFVRG_0102"; transcript_id "CUFFVRT_0274"; exon_number "4"; gene_name "Vmn2r116"; ensembl_id "ENSMUSG00000090966";
17	reconstructed_transcript	exon	23397637	23397760	.	+	.	gene_id "CUFFVRG_0102"; transcript_id "CUFFVRT_0274"; exon_number "5"; gene_name "Vmn2r116"; ensembl_id "ENSMUSG00000090966";
17	reconstructed_transcript	exon	23400945	23404391	.	+	.	gene_id "CUFFVRG_0102"; transcript_id "CUFFVRT_0274"; exon_number "6"; gene_name "Vmn2r116"; ensembl_id "ENSMUSG00000090966";
17	reconstructed_transcript	exon	23384695	23384999	.	+	.	gene_id "CUFFVRG_0102"; transcript_id "CUFFVRT_0275"; exon_number "1"; gene_name "Vmn2r116"; ensembl_id "ENSMUSG00000090966";
17	reconstructed_transcript	exon	23385912	23386200	.	+	.	gene_id "CUFFVRG_0102"; transcript_id "CUFFVRT_0275"; exon_number "2"; gene_name "Vmn2r116"; ensembl_id "ENSMUSG00000090966";
17	reconstructed_transcript	exon	23386602	23387414	.	+	.	gene_id "CUFFVRG_0102"; transcript_id "CUFFVRT_0275"; exon_number "3"; gene_name "Vmn2r116"; ensembl_id "ENSMUSG00000090966";
17	reconstructed_transcript	exon	23397637	23397760	.	+	.	gene_id "CUFFVRG_0102"; transcript_id "CUFFVRT_0275"; exon_number "4"; gene_name "Vmn2r116"; ensembl_id "ENSMUSG00000090966";
17	reconstructed_transcript	exon	23400945	23404391	.	+	.	gene_id "CUFFVRG_0102"; transcript_id "CUFFVRT_0275"; exon_number "5"; gene_name "Vmn2r116"; ensembl_id "ENSMUSG00000090966";
17	ENSEMBL_transcript	exon	23384803	23384999	.	+	.	gene_id "CUFFVRG_0102"; transcript_id "ENSMUST00000164856"; exon_number "1"; gene_name "Vmn2r116"; ensembl_id "ENSMUSG00000090966";
17	ENSEMBL_transcript	exon	23385912	23386200	.	+	.	gene_id "CUFFVRG_0102"; transcript_id "ENSMUST00000164856"; exon_number "2"; gene_name "Vmn2r116"; ensembl_id "ENSMUSG00000090966";
17	ENSEMBL_transcript	exon	23386602	23387414	.	+	.	gene_id "CUFFVRG_0102"; transcript_id "ENSMUST00000164856"; exon_number "3"; gene_name "Vmn2r116"; ensembl_id "ENSMUSG00000090966";
17	ENSEMBL_transcript	exon	23388759	23388986	.	+	.	gene_id "CUFFVRG_0102"; transcript_id "ENSMUST00000164856"; exon_number "4"; gene_name "Vmn2r116"; ensembl_id "ENSMUSG00000090966";
17	ENSEMBL_transcript	exon	23397637	23397760	.	+	.	gene_id "CUFFVRG_0102"; transcript_id "ENSMUST00000164856"; exon_number "5"; gene_name "Vmn2r116"; ensembl_id "ENSMUSG00000090966";
17	ENSEMBL_transcript	exon	23400945	23401864	.	+	.	gene_id "CUFFVRG_0102"; transcript_id "ENSMUST00000164856"; exon_number "6"; gene_name "Vmn2r116"; ensembl_id "ENSMUSG00000090966";
17	reconstructed_transcript	exon	18240994	18244501	.	-	.	gene_id "CUFFVRG_0103"; transcript_id "CUFFVRT_0276"; exon_number "1"; gene_name "Vmn2r94"; ensembl_id "ENSMUSG00000090417";
17	reconstructed_transcript	exon	18247312	18248895	.	-	.	gene_id "CUFFVRG_0103"; transcript_id "CUFFVRT_0276"; exon_number "2"; gene_name "Vmn2r94"; ensembl_id "ENSMUSG00000090417";
17	reconstructed_transcript	exon	18250334	18250476	.	-	.	gene_id "CUFFVRG_0103"; transcript_id "CUFFVRT_0276"; exon_number "3"; gene_name "Vmn2r94"; ensembl_id "ENSMUSG00000090417";
17	reconstructed_transcript	exon	18256033	18256248	.	-	.	gene_id "CUFFVRG_0103"; transcript_id "CUFFVRT_0276"; exon_number "4"; gene_name "Vmn2r94"; ensembl_id "ENSMUSG00000090417";
17	reconstructed_transcript	exon	18256963	18257754	.	-	.	gene_id "CUFFVRG_0103"; transcript_id "CUFFVRT_0276"; exon_number "5"; gene_name "Vmn2r94"; ensembl_id "ENSMUSG00000090417";
17	reconstructed_transcript	exon	18258091	18258385	.	-	.	gene_id "CUFFVRG_0103"; transcript_id "CUFFVRT_0276"; exon_number "6"; gene_name "Vmn2r94"; ensembl_id "ENSMUSG00000090417";
17	reconstructed_transcript	exon	18260019	18260325	.	-	.	gene_id "CUFFVRG_0103"; transcript_id "CUFFVRT_0276"; exon_number "7"; gene_name "Vmn2r94"; ensembl_id "ENSMUSG00000090417";
17	reconstructed_transcript	exon	18240994	18244501	.	-	.	gene_id "CUFFVRG_0103"; transcript_id "CUFFVRT_0277"; exon_number "1"; gene_name "Vmn2r94"; ensembl_id "ENSMUSG00000090417";
17	reconstructed_transcript	exon	18247312	18248895	.	-	.	gene_id "CUFFVRG_0103"; transcript_id "CUFFVRT_0277"; exon_number "2"; gene_name "Vmn2r94"; ensembl_id "ENSMUSG00000090417";
17	reconstructed_transcript	exon	18250334	18250476	.	-	.	gene_id "CUFFVRG_0103"; transcript_id "CUFFVRT_0277"; exon_number "3"; gene_name "Vmn2r94"; ensembl_id "ENSMUSG00000090417";
17	reconstructed_transcript	exon	18256033	18256248	.	-	.	gene_id "CUFFVRG_0103"; transcript_id "CUFFVRT_0277"; exon_number "4"; gene_name "Vmn2r94"; ensembl_id "ENSMUSG00000090417";
17	reconstructed_transcript	exon	18256963	18257754	.	-	.	gene_id "CUFFVRG_0103"; transcript_id "CUFFVRT_0277"; exon_number "5"; gene_name "Vmn2r94"; ensembl_id "ENSMUSG00000090417";
17	reconstructed_transcript	exon	18258091	18258385	.	-	.	gene_id "CUFFVRG_0103"; transcript_id "CUFFVRT_0277"; exon_number "6"; gene_name "Vmn2r94"; ensembl_id "ENSMUSG00000090417";
17	reconstructed_transcript	exon	18277411	18277682	.	-	.	gene_id "CUFFVRG_0103"; transcript_id "CUFFVRT_0277"; exon_number "7"; gene_name "Vmn2r94"; ensembl_id "ENSMUSG00000090417";
17	reconstructed_transcript	exon	18240994	18244501	.	-	.	gene_id "CUFFVRG_0103"; transcript_id "CUFFVRT_0278"; exon_number "1"; gene_name "Vmn2r94"; ensembl_id "ENSMUSG00000090417";
17	reconstructed_transcript	exon	18253238	18253361	.	-	.	gene_id "CUFFVRG_0103"; transcript_id "CUFFVRT_0278"; exon_number "2"; gene_name "Vmn2r94"; ensembl_id "ENSMUSG00000090417";
17	reconstructed_transcript	exon	18256033	18256248	.	-	.	gene_id "CUFFVRG_0103"; transcript_id "CUFFVRT_0278"; exon_number "3"; gene_name "Vmn2r94"; ensembl_id "ENSMUSG00000090417";
17	reconstructed_transcript	exon	18256963	18257754	.	-	.	gene_id "CUFFVRG_0103"; transcript_id "CUFFVRT_0278"; exon_number "4"; gene_name "Vmn2r94"; ensembl_id "ENSMUSG00000090417";
17	reconstructed_transcript	exon	18258091	18258385	.	-	.	gene_id "CUFFVRG_0103"; transcript_id "CUFFVRT_0278"; exon_number "5"; gene_name "Vmn2r94"; ensembl_id "ENSMUSG00000090417";
17	reconstructed_transcript	exon	18277411	18277682	.	-	.	gene_id "CUFFVRG_0103"; transcript_id "CUFFVRT_0278"; exon_number "6"; gene_name "Vmn2r94"; ensembl_id "ENSMUSG00000090417";
17	reconstructed_transcript	exon	18240994	18248895	.	-	.	gene_id "CUFFVRG_0103"; transcript_id "CUFFVRT_0279"; exon_number "1"; gene_name "Vmn2r94"; ensembl_id "ENSMUSG00000090417";
17	reconstructed_transcript	exon	18256033	18256248	.	-	.	gene_id "CUFFVRG_0103"; transcript_id "CUFFVRT_0279"; exon_number "2"; gene_name "Vmn2r94"; ensembl_id "ENSMUSG00000090417";
17	reconstructed_transcript	exon	18256963	18257754	.	-	.	gene_id "CUFFVRG_0103"; transcript_id "CUFFVRT_0279"; exon_number "3"; gene_name "Vmn2r94"; ensembl_id "ENSMUSG00000090417";
17	reconstructed_transcript	exon	18258091	18258385	.	-	.	gene_id "CUFFVRG_0103"; transcript_id "CUFFVRT_0279"; exon_number "4"; gene_name "Vmn2r94"; ensembl_id "ENSMUSG00000090417";
17	reconstructed_transcript	exon	18277411	18277683	.	-	.	gene_id "CUFFVRG_0103"; transcript_id "CUFFVRT_0279"; exon_number "5"; gene_name "Vmn2r94"; ensembl_id "ENSMUSG00000090417";
17	reconstructed_transcript	exon	18240994	18248895	.	-	.	gene_id "CUFFVRG_0103"; transcript_id "CUFFVRT_0280"; exon_number "1"; gene_name "Vmn2r94"; ensembl_id "ENSMUSG00000090417";
17	reconstructed_transcript	exon	18250334	18250476	.	-	.	gene_id "CUFFVRG_0103"; transcript_id "CUFFVRT_0280"; exon_number "2"; gene_name "Vmn2r94"; ensembl_id "ENSMUSG00000090417";
17	reconstructed_transcript	exon	18253238	18253361	.	-	.	gene_id "CUFFVRG_0103"; transcript_id "CUFFVRT_0280"; exon_number "3"; gene_name "Vmn2r94"; ensembl_id "ENSMUSG00000090417";
17	reconstructed_transcript	exon	18256033	18256248	.	-	.	gene_id "CUFFVRG_0103"; transcript_id "CUFFVRT_0280"; exon_number "4"; gene_name "Vmn2r94"; ensembl_id "ENSMUSG00000090417";
17	reconstructed_transcript	exon	18256963	18257754	.	-	.	gene_id "CUFFVRG_0103"; transcript_id "CUFFVRT_0280"; exon_number "5"; gene_name "Vmn2r94"; ensembl_id "ENSMUSG00000090417";
17	reconstructed_transcript	exon	18258091	18258385	.	-	.	gene_id "CUFFVRG_0103"; transcript_id "CUFFVRT_0280"; exon_number "6"; gene_name "Vmn2r94"; ensembl_id "ENSMUSG00000090417";
17	reconstructed_transcript	exon	18277411	18277689	.	-	.	gene_id "CUFFVRG_0103"; transcript_id "CUFFVRT_0280"; exon_number "7"; gene_name "Vmn2r94"; ensembl_id "ENSMUSG00000090417";
17	reconstructed_transcript	exon	18240994	18244501	.	-	.	gene_id "CUFFVRG_0103"; transcript_id "CUFFVRT_0281"; exon_number "1"; gene_name "Vmn2r94"; ensembl_id "ENSMUSG00000090417";
17	reconstructed_transcript	exon	18246378	18248895	.	-	.	gene_id "CUFFVRG_0103"; transcript_id "CUFFVRT_0281"; exon_number "2"; gene_name "Vmn2r94"; ensembl_id "ENSMUSG00000090417";
17	reconstructed_transcript	exon	18250334	18250476	.	-	.	gene_id "CUFFVRG_0103"; transcript_id "CUFFVRT_0281"; exon_number "3"; gene_name "Vmn2r94"; ensembl_id "ENSMUSG00000090417";
17	reconstructed_transcript	exon	18253238	18253361	.	-	.	gene_id "CUFFVRG_0103"; transcript_id "CUFFVRT_0281"; exon_number "4"; gene_name "Vmn2r94"; ensembl_id "ENSMUSG00000090417";
17	reconstructed_transcript	exon	18256033	18256248	.	-	.	gene_id "CUFFVRG_0103"; transcript_id "CUFFVRT_0281"; exon_number "5"; gene_name "Vmn2r94"; ensembl_id "ENSMUSG00000090417";
17	reconstructed_transcript	exon	18256963	18257754	.	-	.	gene_id "CUFFVRG_0103"; transcript_id "CUFFVRT_0281"; exon_number "6"; gene_name "Vmn2r94"; ensembl_id "ENSMUSG00000090417";
17	reconstructed_transcript	exon	18258091	18258385	.	-	.	gene_id "CUFFVRG_0103"; transcript_id "CUFFVRT_0281"; exon_number "7"; gene_name "Vmn2r94"; ensembl_id "ENSMUSG00000090417";
17	reconstructed_transcript	exon	18277411	18277726	.	-	.	gene_id "CUFFVRG_0103"; transcript_id "CUFFVRT_0281"; exon_number "8"; gene_name "Vmn2r94"; ensembl_id "ENSMUSG00000090417";
17	ENSEMBL_transcript	exon	18243570	18244501	.	-	.	gene_id "CUFFVRG_0103"; transcript_id "ENSMUST00000172190"; exon_number "1"; gene_name "Vmn2r94"; ensembl_id "ENSMUSG00000090417";
17	ENSEMBL_transcript	exon	18253238	18253361	.	-	.	gene_id "CUFFVRG_0103"; transcript_id "ENSMUST00000172190"; exon_number "2"; gene_name "Vmn2r94"; ensembl_id "ENSMUSG00000090417";
17	ENSEMBL_transcript	exon	18256033	18256248	.	-	.	gene_id "CUFFVRG_0103"; transcript_id "ENSMUST00000172190"; exon_number "3"; gene_name "Vmn2r94"; ensembl_id "ENSMUSG00000090417";
17	ENSEMBL_transcript	exon	18256963	18257754	.	-	.	gene_id "CUFFVRG_0103"; transcript_id "ENSMUST00000172190"; exon_number "4"; gene_name "Vmn2r94"; ensembl_id "ENSMUSG00000090417";
17	ENSEMBL_transcript	exon	18258091	18258385	.	-	.	gene_id "CUFFVRG_0103"; transcript_id "ENSMUST00000172190"; exon_number "5"; gene_name "Vmn2r94"; ensembl_id "ENSMUSG00000090417";
17	ENSEMBL_transcript	exon	18277411	18277508	.	-	.	gene_id "CUFFVRG_0103"; transcript_id "ENSMUST00000172190"; exon_number "6"; gene_name "Vmn2r94"; ensembl_id "ENSMUSG00000090417";
17	reconstructed_transcript	exon	18273833	18277269	.	-	.	gene_id "CUFFVRG_0103"; transcript_id "CUFFVRT_0282"; exon_number "1"; gene_name "Vmn2r94"; ensembl_id "ENSMUSG00000090417";
17	reconstructed_transcript	exon	18277411	18277821	.	-	.	gene_id "CUFFVRG_0103"; transcript_id "CUFFVRT_0282"; exon_number "2"; gene_name "Vmn2r94"; ensembl_id "ENSMUSG00000090417";
17	reconstructed_transcript	exon	19983341	19987796	.	-	.	gene_id "CUFFVRG_0104"; transcript_id "CUFFVRT_0283"; exon_number "1"; gene_name "Vmn2r-ps125"; ensembl_id "ENSMUSG00000093711";
17	reconstructed_transcript	exon	20003923	20004643	.	-	.	gene_id "CUFFVRG_0104"; transcript_id "CUFFVRT_0283"; exon_number "2"; gene_name "Vmn2r-ps125";
17	reconstructed_transcript	exon	19983341	19987796	.	-	.	gene_id "CUFFVRG_0104"; transcript_id "CUFFVRT_0284"; exon_number "1"; gene_name "Vmn2r-ps125"; ensembl_id "ENSMUSG00000093711";
17	reconstructed_transcript	exon	20000287	20003775	.	-	.	gene_id "CUFFVRG_0104"; transcript_id "CUFFVRT_0284"; exon_number "2"; gene_name "Vmn2r-ps125";
17	reconstructed_transcript	exon	20003923	20004643	.	-	.	gene_id "CUFFVRG_0104"; transcript_id "CUFFVRT_0284"; exon_number "3"; gene_name "Vmn2r-ps125";
17	ENSEMBL_transcript	exon	19986868	19987798	.	-	.	gene_id "CUFFVRG_0104"; transcript_id "ENSMUST00000176234"; exon_number "1"; gene_name "Vmn2r-ps125"; ensembl_id "ENSMUSG00000093711";
17	reconstructed_transcript	exon	20202337	20209158	.	-	.	gene_id "CUFFVRG_0105"; transcript_id "CUFFVRT_0285"; exon_number "1"; gene_name "Vmn2r105"; ensembl_id "ENSMUSG00000091670";
17	reconstructed_transcript	exon	20224575	20224698	.	-	.	gene_id "CUFFVRG_0105"; transcript_id "CUFFVRT_0285"; exon_number "2"; gene_name "Vmn2r105"; ensembl_id "ENSMUSG00000091670";
17	reconstructed_transcript	exon	20226206	20226262	.	-	.	gene_id "CUFFVRG_0105"; transcript_id "CUFFVRT_0285"; exon_number "3"; gene_name "Vmn2r105"; ensembl_id "ENSMUSG00000091670";
17	reconstructed_transcript	exon	20226353	20226421	.	-	.	gene_id "CUFFVRG_0105"; transcript_id "CUFFVRT_0285"; exon_number "4"; gene_name "Vmn2r105"; ensembl_id "ENSMUSG00000091670";
17	reconstructed_transcript	exon	20228392	20228739	.	-	.	gene_id "CUFFVRG_0105"; transcript_id "CUFFVRT_0285"; exon_number "5"; gene_name "Vmn2r105"; ensembl_id "ENSMUSG00000091670";
17	reconstructed_transcript	exon	20234699	20235045	.	-	.	gene_id "CUFFVRG_0105"; transcript_id "CUFFVRT_0285"; exon_number "6"; gene_name "Vmn2r105"; ensembl_id "ENSMUSG00000091670";
17	reconstructed_transcript	exon	20202337	20204212	.	-	.	gene_id "CUFFVRG_0105"; transcript_id "CUFFVRT_0286"; exon_number "1"; gene_name "Vmn2r105";
17	reconstructed_transcript	exon	20224575	20224698	.	-	.	gene_id "CUFFVRG_0105"; transcript_id "CUFFVRT_0286"; exon_number "2"; gene_name "Vmn2r105"; ensembl_id "ENSMUSG00000091670";
17	reconstructed_transcript	exon	20226206	20226262	.	-	.	gene_id "CUFFVRG_0105"; transcript_id "CUFFVRT_0286"; exon_number "3"; gene_name "Vmn2r105"; ensembl_id "ENSMUSG00000091670";
17	reconstructed_transcript	exon	20226353	20226421	.	-	.	gene_id "CUFFVRG_0105"; transcript_id "CUFFVRT_0286"; exon_number "4"; gene_name "Vmn2r105"; ensembl_id "ENSMUSG00000091670";
17	reconstructed_transcript	exon	20227247	20228038	.	-	.	gene_id "CUFFVRG_0105"; transcript_id "CUFFVRT_0286"; exon_number "5"; gene_name "Vmn2r105"; ensembl_id "ENSMUSG00000091670";
17	reconstructed_transcript	exon	20228392	20228686	.	-	.	gene_id "CUFFVRG_0105"; transcript_id "CUFFVRT_0286"; exon_number "6"; gene_name "Vmn2r105"; ensembl_id "ENSMUSG00000091670";
17	reconstructed_transcript	exon	20234652	20235047	.	-	.	gene_id "CUFFVRG_0105"; transcript_id "CUFFVRT_0286"; exon_number "7"; gene_name "Vmn2r105"; ensembl_id "ENSMUSG00000091670";
17	reconstructed_transcript	exon	20202337	20209158	.	-	.	gene_id "CUFFVRG_0105"; transcript_id "CUFFVRT_0287"; exon_number "1"; gene_name "Vmn2r105"; ensembl_id "ENSMUSG00000091670";
17	reconstructed_transcript	exon	20224575	20224698	.	-	.	gene_id "CUFFVRG_0105"; transcript_id "CUFFVRT_0287"; exon_number "2"; gene_name "Vmn2r105"; ensembl_id "ENSMUSG00000091670";
17	reconstructed_transcript	exon	20226206	20226421	.	-	.	gene_id "CUFFVRG_0105"; transcript_id "CUFFVRT_0287"; exon_number "3"; gene_name "Vmn2r105"; ensembl_id "ENSMUSG00000091670";
17	reconstructed_transcript	exon	20227247	20228038	.	-	.	gene_id "CUFFVRG_0105"; transcript_id "CUFFVRT_0287"; exon_number "4"; gene_name "Vmn2r105"; ensembl_id "ENSMUSG00000091670";
17	reconstructed_transcript	exon	20228392	20228686	.	-	.	gene_id "CUFFVRG_0105"; transcript_id "CUFFVRT_0287"; exon_number "5"; gene_name "Vmn2r105"; ensembl_id "ENSMUSG00000091670";
17	reconstructed_transcript	exon	20234652	20235077	.	-	.	gene_id "CUFFVRG_0105"; transcript_id "CUFFVRT_0287"; exon_number "6"; gene_name "Vmn2r105"; ensembl_id "ENSMUSG00000091670";
17	ENSEMBL_transcript	exon	20208230	20209158	.	-	.	gene_id "CUFFVRG_0105"; transcript_id "ENSMUST00000167382"; exon_number "1"; gene_name "Vmn2r105"; ensembl_id "ENSMUSG00000091670";
17	ENSEMBL_transcript	exon	20224575	20224698	.	-	.	gene_id "CUFFVRG_0105"; transcript_id "ENSMUST00000167382"; exon_number "2"; gene_name "Vmn2r105"; ensembl_id "ENSMUSG00000091670";
17	ENSEMBL_transcript	exon	20226206	20226421	.	-	.	gene_id "CUFFVRG_0105"; transcript_id "ENSMUST00000167382"; exon_number "3"; gene_name "Vmn2r105"; ensembl_id "ENSMUSG00000091670";
17	ENSEMBL_transcript	exon	20227247	20228038	.	-	.	gene_id "CUFFVRG_0105"; transcript_id "ENSMUST00000167382"; exon_number "4"; gene_name "Vmn2r105"; ensembl_id "ENSMUSG00000091670";
17	ENSEMBL_transcript	exon	20228392	20228739	.	-	.	gene_id "CUFFVRG_0105"; transcript_id "ENSMUST00000167382"; exon_number "5"; gene_name "Vmn2r105"; ensembl_id "ENSMUSG00000091670";
17	ENSEMBL_transcript	exon	20234699	20234872	.	-	.	gene_id "CUFFVRG_0105"; transcript_id "ENSMUST00000167382"; exon_number "6"; gene_name "Vmn2r105"; ensembl_id "ENSMUSG00000091670";
17	reconstructed_transcript	exon	20222009	20224698	.	-	.	gene_id "CUFFVRG_0105"; transcript_id "CUFFVRT_0288"; exon_number "1"; gene_name "Vmn2r105"; ensembl_id "ENSMUSG00000091670";
17	reconstructed_transcript	exon	20226206	20226421	.	-	.	gene_id "CUFFVRG_0105"; transcript_id "CUFFVRT_0288"; exon_number "2"; gene_name "Vmn2r105"; ensembl_id "ENSMUSG00000091670";
17	reconstructed_transcript	exon	20227247	20228038	.	-	.	gene_id "CUFFVRG_0105"; transcript_id "CUFFVRT_0288"; exon_number "3"; gene_name "Vmn2r105"; ensembl_id "ENSMUSG00000091670";
17	reconstructed_transcript	exon	20228392	20228739	.	-	.	gene_id "CUFFVRG_0105"; transcript_id "CUFFVRT_0288"; exon_number "4"; gene_name "Vmn2r105"; ensembl_id "ENSMUSG00000091670";
17	reconstructed_transcript	exon	20234699	20235063	.	-	.	gene_id "CUFFVRG_0105"; transcript_id "CUFFVRT_0288"; exon_number "5"; gene_name "Vmn2r105"; ensembl_id "ENSMUSG00000091670";
17	reconstructed_transcript	exon	20222009	20224698	.	-	.	gene_id "CUFFVRG_0105"; transcript_id "CUFFVRT_0289"; exon_number "1"; gene_name "Vmn2r105"; ensembl_id "ENSMUSG00000091670";
17	reconstructed_transcript	exon	20226206	20226262	.	-	.	gene_id "CUFFVRG_0105"; transcript_id "CUFFVRT_0289"; exon_number "2"; gene_name "Vmn2r105"; ensembl_id "ENSMUSG00000091670";
17	reconstructed_transcript	exon	20226359	20226421	.	-	.	gene_id "CUFFVRG_0105"; transcript_id "CUFFVRT_0289"; exon_number "3"; gene_name "Vmn2r105"; ensembl_id "ENSMUSG00000091670";
17	reconstructed_transcript	exon	20228392	20228686	.	-	.	gene_id "CUFFVRG_0105"; transcript_id "CUFFVRT_0289"; exon_number "4"; gene_name "Vmn2r105"; ensembl_id "ENSMUSG00000091670";
17	reconstructed_transcript	exon	20234652	20235077	.	-	.	gene_id "CUFFVRG_0105"; transcript_id "CUFFVRT_0289"; exon_number "5"; gene_name "Vmn2r105"; ensembl_id "ENSMUSG00000091670";
17	reconstructed_transcript	exon	20265846	20268475	.	-	.	gene_id "CUFFVRG_0106"; transcript_id "CUFFVRT_0290"; exon_number "1"; gene_name "Vmn2r106"; ensembl_id "ENSMUSG00000091656";
17	reconstructed_transcript	exon	20270729	20270763	.	-	.	gene_id "CUFFVRG_0106"; transcript_id "CUFFVRT_0290"; exon_number "2"; gene_name "Vmn2r106"; ensembl_id "ENSMUSG00000091656";
17	reconstructed_transcript	exon	20265846	20268475	.	-	.	gene_id "CUFFVRG_0106"; transcript_id "CUFFVRT_0291"; exon_number "1"; gene_name "Vmn2r106"; ensembl_id "ENSMUSG00000091656";
17	reconstructed_transcript	exon	20275801	20275924	.	-	.	gene_id "CUFFVRG_0106"; transcript_id "CUFFVRT_0291"; exon_number "2"; gene_name "Vmn2r106"; ensembl_id "ENSMUSG00000091656";
17	reconstructed_transcript	exon	20277440	20277655	.	-	.	gene_id "CUFFVRG_0106"; transcript_id "CUFFVRT_0291"; exon_number "3"; gene_name "Vmn2r106"; ensembl_id "ENSMUSG00000091656";
17	reconstructed_transcript	exon	20278844	20279131	.	-	.	gene_id "CUFFVRG_0106"; transcript_id "CUFFVRT_0291"; exon_number "4"; gene_name "Vmn2r106"; ensembl_id "ENSMUSG00000091656";
17	reconstructed_transcript	exon	20279456	20279750	.	-	.	gene_id "CUFFVRG_0106"; transcript_id "CUFFVRT_0291"; exon_number "5"; gene_name "Vmn2r106"; ensembl_id "ENSMUSG00000091656";
17	reconstructed_transcript	exon	20285210	20285548	.	-	.	gene_id "CUFFVRG_0106"; transcript_id "CUFFVRT_0291"; exon_number "6"; gene_name "Vmn2r106"; ensembl_id "ENSMUSG00000091656";
17	reconstructed_transcript	exon	20265846	20268475	.	-	.	gene_id "CUFFVRG_0106"; transcript_id "CUFFVRT_0292"; exon_number "1"; gene_name "Vmn2r106"; ensembl_id "ENSMUSG00000091656";
17	reconstructed_transcript	exon	20275801	20275924	.	-	.	gene_id "CUFFVRG_0106"; transcript_id "CUFFVRT_0292"; exon_number "2"; gene_name "Vmn2r106"; ensembl_id "ENSMUSG00000091656";
17	reconstructed_transcript	exon	20277440	20277655	.	-	.	gene_id "CUFFVRG_0106"; transcript_id "CUFFVRT_0292"; exon_number "3"; gene_name "Vmn2r106"; ensembl_id "ENSMUSG00000091656";
17	reconstructed_transcript	exon	20278340	20279131	.	-	.	gene_id "CUFFVRG_0106"; transcript_id "CUFFVRT_0292"; exon_number "4"; gene_name "Vmn2r106"; ensembl_id "ENSMUSG00000091656";
17	reconstructed_transcript	exon	20279456	20279750	.	-	.	gene_id "CUFFVRG_0106"; transcript_id "CUFFVRT_0292"; exon_number "5"; gene_name "Vmn2r106"; ensembl_id "ENSMUSG00000091656";
17	reconstructed_transcript	exon	20285210	20285564	.	-	.	gene_id "CUFFVRG_0106"; transcript_id "CUFFVRT_0292"; exon_number "6"; gene_name "Vmn2r106"; ensembl_id "ENSMUSG00000091656";
17	reconstructed_transcript	exon	20265846	20268475	.	-	.	gene_id "CUFFVRG_0106"; transcript_id "CUFFVRT_0293"; exon_number "1"; gene_name "Vmn2r106"; ensembl_id "ENSMUSG00000091656";
17	reconstructed_transcript	exon	20275801	20275924	.	-	.	gene_id "CUFFVRG_0106"; transcript_id "CUFFVRT_0293"; exon_number "2"; gene_name "Vmn2r106"; ensembl_id "ENSMUSG00000091656";
17	reconstructed_transcript	exon	20277440	20277655	.	-	.	gene_id "CUFFVRG_0106"; transcript_id "CUFFVRT_0293"; exon_number "3"; gene_name "Vmn2r106"; ensembl_id "ENSMUSG00000091656";
17	reconstructed_transcript	exon	20278328	20279131	.	-	.	gene_id "CUFFVRG_0106"; transcript_id "CUFFVRT_0293"; exon_number "4"; gene_name "Vmn2r106"; ensembl_id "ENSMUSG00000091656";
17	reconstructed_transcript	exon	20279456	20279750	.	-	.	gene_id "CUFFVRG_0106"; transcript_id "CUFFVRT_0293"; exon_number "5"; gene_name "Vmn2r106"; ensembl_id "ENSMUSG00000091656";
17	reconstructed_transcript	exon	20285210	20285566	.	-	.	gene_id "CUFFVRG_0106"; transcript_id "CUFFVRT_0293"; exon_number "6"; gene_name "Vmn2r106"; ensembl_id "ENSMUSG00000091656";
17	ENSEMBL_transcript	exon	20267547	20268475	.	-	.	gene_id "CUFFVRG_0106"; transcript_id "ENSMUST00000167464"; exon_number "1"; gene_name "Vmn2r106"; ensembl_id "ENSMUSG00000091656";
17	ENSEMBL_transcript	exon	20275801	20275924	.	-	.	gene_id "CUFFVRG_0106"; transcript_id "ENSMUST00000167464"; exon_number "2"; gene_name "Vmn2r106"; ensembl_id "ENSMUSG00000091656";
17	ENSEMBL_transcript	exon	20277440	20277655	.	-	.	gene_id "CUFFVRG_0106"; transcript_id "ENSMUST00000167464"; exon_number "3"; gene_name "Vmn2r106"; ensembl_id "ENSMUSG00000091656";
17	ENSEMBL_transcript	exon	20278328	20279131	.	-	.	gene_id "CUFFVRG_0106"; transcript_id "ENSMUST00000167464"; exon_number "4"; gene_name "Vmn2r106"; ensembl_id "ENSMUSG00000091656";
17	ENSEMBL_transcript	exon	20279456	20279750	.	-	.	gene_id "CUFFVRG_0106"; transcript_id "ENSMUST00000167464"; exon_number "5"; gene_name "Vmn2r106"; ensembl_id "ENSMUSG00000091656";
17	ENSEMBL_transcript	exon	20285210	20285430	.	-	.	gene_id "CUFFVRG_0106"; transcript_id "ENSMUST00000167464"; exon_number "6"; gene_name "Vmn2r106"; ensembl_id "ENSMUSG00000091656";
17	reconstructed_transcript	exon	20270858	20270873	.	-	.	gene_id "CUFFVRG_0106"; transcript_id "CUFFVRT_0294"; exon_number "1"; gene_name "Vmn2r106"; ensembl_id "ENSMUSG00000091656";
17	reconstructed_transcript	exon	20275801	20275924	.	-	.	gene_id "CUFFVRG_0106"; transcript_id "CUFFVRT_0294"; exon_number "2"; gene_name "Vmn2r106"; ensembl_id "ENSMUSG00000091656";
17	reconstructed_transcript	exon	20277440	20277655	.	-	.	gene_id "CUFFVRG_0106"; transcript_id "CUFFVRT_0294"; exon_number "3"; gene_name "Vmn2r106"; ensembl_id "ENSMUSG00000091656";
17	reconstructed_transcript	exon	20278340	20279131	.	-	.	gene_id "CUFFVRG_0106"; transcript_id "CUFFVRT_0294"; exon_number "4"; gene_name "Vmn2r106"; ensembl_id "ENSMUSG00000091656";
17	reconstructed_transcript	exon	20279456	20279582	.	-	.	gene_id "CUFFVRG_0106"; transcript_id "CUFFVRT_0294"; exon_number "5"; gene_name "Vmn2r106"; ensembl_id "ENSMUSG00000091656";
17	reconstructed_transcript	exon	20285210	20285548	.	-	.	gene_id "CUFFVRG_0106"; transcript_id "CUFFVRT_0294"; exon_number "6"; gene_name "Vmn2r106"; ensembl_id "ENSMUSG00000091656";
17	ENSEMBL_transcript	exon	20329640	20330544	.	-	.	gene_id "CUFFVRG_0107"; transcript_id "ENSMUST00000175850"; exon_number "1"; gene_name "Vmn2r-ps127"; ensembl_id "ENSMUSG00000093469";
17	ENSEMBL_transcript	exon	20336285	20336408	.	-	.	gene_id "CUFFVRG_0107"; transcript_id "ENSMUST00000175850"; exon_number "2"; gene_name "Vmn2r-ps127"; ensembl_id "ENSMUSG00000093469";
17	ENSEMBL_transcript	exon	20426432	20427283	.	-	.	gene_id "CUFFVRG_0108"; transcript_id "ENSMUST00000175707"; exon_number "1"; gene_name "Vmn1r-ps142"; ensembl_id "ENSMUSG00000093705";
17	ENSEMBL_transcript	exon	20432830	20433433	.	-	.	gene_id "CUFFVRG_0109"; transcript_id "ENSMUST00000176730"; exon_number "1"; gene_name "Vmn1r-ps143"; ensembl_id "ENSMUSG00000093454";
17	reconstructed_transcript	exon	20456327	20463292	.	-	.	gene_id "CUFFVRG_0110"; transcript_id "CUFFVRT_0295"; exon_number "1"; gene_name "Vmn2r108"; ensembl_id "ENSMUSG00000091805";
17	reconstructed_transcript	exon	20469044	20469167	.	-	.	gene_id "CUFFVRG_0110"; transcript_id "CUFFVRT_0295"; exon_number "2"; gene_name "Vmn2r108"; ensembl_id "ENSMUSG00000091805";
17	reconstructed_transcript	exon	20470952	20471743	.	-	.	gene_id "CUFFVRG_0110"; transcript_id "CUFFVRT_0295"; exon_number "3"; gene_name "Vmn2r108"; ensembl_id "ENSMUSG00000091805";
17	reconstructed_transcript	exon	20472077	20472371	.	-	.	gene_id "CUFFVRG_0110"; transcript_id "CUFFVRT_0295"; exon_number "4"; gene_name "Vmn2r108"; ensembl_id "ENSMUSG00000091805";
17	reconstructed_transcript	exon	20472662	20472691	.	-	.	gene_id "CUFFVRG_0110"; transcript_id "CUFFVRT_0295"; exon_number "5"; gene_name "Vmn2r108"; ensembl_id "ENSMUSG00000091805";
17	reconstructed_transcript	exon	20456327	20463292	.	-	.	gene_id "CUFFVRG_0110"; transcript_id "CUFFVRT_0296"; exon_number "1"; gene_name "Vmn2r108"; ensembl_id "ENSMUSG00000091805";
17	reconstructed_transcript	exon	20467611	20467775	.	-	.	gene_id "CUFFVRG_0110"; transcript_id "CUFFVRT_0296"; exon_number "2"; gene_name "Vmn2r108"; ensembl_id "ENSMUSG00000091805";
17	reconstructed_transcript	exon	20469044	20469167	.	-	.	gene_id "CUFFVRG_0110"; transcript_id "CUFFVRT_0296"; exon_number "3"; gene_name "Vmn2r108"; ensembl_id "ENSMUSG00000091805";
17	reconstructed_transcript	exon	20470045	20470152	.	-	.	gene_id "CUFFVRG_0110"; transcript_id "CUFFVRT_0296"; exon_number "4"; gene_name "Vmn2r108"; ensembl_id "ENSMUSG00000091805";
17	reconstructed_transcript	exon	20470952	20471743	.	-	.	gene_id "CUFFVRG_0110"; transcript_id "CUFFVRT_0296"; exon_number "5"; gene_name "Vmn2r108"; ensembl_id "ENSMUSG00000091805";
17	reconstructed_transcript	exon	20472077	20472371	.	-	.	gene_id "CUFFVRG_0110"; transcript_id "CUFFVRT_0296"; exon_number "6"; gene_name "Vmn2r108"; ensembl_id "ENSMUSG00000091805";
17	reconstructed_transcript	exon	20480835	20480864	.	-	.	gene_id "CUFFVRG_0110"; transcript_id "CUFFVRT_0296"; exon_number "7"; gene_name "Vmn2r108"; ensembl_id "ENSMUSG00000091805";
17	reconstructed_transcript	exon	20456327	20463292	.	-	.	gene_id "CUFFVRG_0110"; transcript_id "CUFFVRT_0297"; exon_number "1"; gene_name "Vmn2r108"; ensembl_id "ENSMUSG00000091805";
17	reconstructed_transcript	exon	20469044	20469167	.	-	.	gene_id "CUFFVRG_0110"; transcript_id "CUFFVRT_0297"; exon_number "2"; gene_name "Vmn2r108"; ensembl_id "ENSMUSG00000091805";
17	reconstructed_transcript	exon	20470952	20471412	.	-	.	gene_id "CUFFVRG_0110"; transcript_id "CUFFVRT_0297"; exon_number "3"; gene_name "Vmn2r108"; ensembl_id "ENSMUSG00000091805";
17	reconstructed_transcript	exon	20472077	20472371	.	-	.	gene_id "CUFFVRG_0110"; transcript_id "CUFFVRT_0297"; exon_number "4"; gene_name "Vmn2r108"; ensembl_id "ENSMUSG00000091805";
17	reconstructed_transcript	exon	20481016	20481350	.	-	.	gene_id "CUFFVRG_0110"; transcript_id "CUFFVRT_0297"; exon_number "5"; gene_name "Vmn2r108"; ensembl_id "ENSMUSG00000091805";
17	reconstructed_transcript	exon	20456327	20463292	.	-	.	gene_id "CUFFVRG_0110"; transcript_id "CUFFVRT_0298"; exon_number "1"; gene_name "Vmn2r108"; ensembl_id "ENSMUSG00000091805";
17	reconstructed_transcript	exon	20469044	20469167	.	-	.	gene_id "CUFFVRG_0110"; transcript_id "CUFFVRT_0298"; exon_number "2"; gene_name "Vmn2r108"; ensembl_id "ENSMUSG00000091805";
17	reconstructed_transcript	exon	20470045	20470152	.	-	.	gene_id "CUFFVRG_0110"; transcript_id "CUFFVRT_0298"; exon_number "3"; gene_name "Vmn2r108"; ensembl_id "ENSMUSG00000091805";
17	reconstructed_transcript	exon	20470952	20471680	.	-	.	gene_id "CUFFVRG_0110"; transcript_id "CUFFVRT_0298"; exon_number "4"; gene_name "Vmn2r108"; ensembl_id "ENSMUSG00000091805";
17	reconstructed_transcript	exon	20472077	20472371	.	-	.	gene_id "CUFFVRG_0110"; transcript_id "CUFFVRT_0298"; exon_number "5"; gene_name "Vmn2r108"; ensembl_id "ENSMUSG00000091805";
17	reconstructed_transcript	exon	20481016	20481350	.	-	.	gene_id "CUFFVRG_0110"; transcript_id "CUFFVRT_0298"; exon_number "6"; gene_name "Vmn2r108"; ensembl_id "ENSMUSG00000091805";
17	reconstructed_transcript	exon	20456327	20463292	.	-	.	gene_id "CUFFVRG_0110"; transcript_id "CUFFVRT_0299"; exon_number "1"; gene_name "Vmn2r108"; ensembl_id "ENSMUSG00000091805";
17	reconstructed_transcript	exon	20467611	20467775	.	-	.	gene_id "CUFFVRG_0110"; transcript_id "CUFFVRT_0299"; exon_number "2"; gene_name "Vmn2r108"; ensembl_id "ENSMUSG00000091805";
17	reconstructed_transcript	exon	20469044	20469167	.	-	.	gene_id "CUFFVRG_0110"; transcript_id "CUFFVRT_0299"; exon_number "3"; gene_name "Vmn2r108"; ensembl_id "ENSMUSG00000091805";
17	reconstructed_transcript	exon	20470952	20471412	.	-	.	gene_id "CUFFVRG_0110"; transcript_id "CUFFVRT_0299"; exon_number "4"; gene_name "Vmn2r108"; ensembl_id "ENSMUSG00000091805";
17	reconstructed_transcript	exon	20472077	20472371	.	-	.	gene_id "CUFFVRG_0110"; transcript_id "CUFFVRT_0299"; exon_number "5"; gene_name "Vmn2r108"; ensembl_id "ENSMUSG00000091805";
17	reconstructed_transcript	exon	20481016	20481354	.	-	.	gene_id "CUFFVRG_0110"; transcript_id "CUFFVRT_0299"; exon_number "6"; gene_name "Vmn2r108"; ensembl_id "ENSMUSG00000091805";
17	reconstructed_transcript	exon	20456327	20463292	.	-	.	gene_id "CUFFVRG_0110"; transcript_id "CUFFVRT_0300"; exon_number "1"; gene_name "Vmn2r108"; ensembl_id "ENSMUSG00000091805";
17	reconstructed_transcript	exon	20467611	20467775	.	-	.	gene_id "CUFFVRG_0110"; transcript_id "CUFFVRT_0300"; exon_number "2"; gene_name "Vmn2r108"; ensembl_id "ENSMUSG00000091805";
17	reconstructed_transcript	exon	20469044	20469167	.	-	.	gene_id "CUFFVRG_0110"; transcript_id "CUFFVRT_0300"; exon_number "3"; gene_name "Vmn2r108"; ensembl_id "ENSMUSG00000091805";
17	reconstructed_transcript	exon	20470045	20470152	.	-	.	gene_id "CUFFVRG_0110"; transcript_id "CUFFVRT_0300"; exon_number "4"; gene_name "Vmn2r108"; ensembl_id "ENSMUSG00000091805";
17	reconstructed_transcript	exon	20470952	20471758	.	-	.	gene_id "CUFFVRG_0110"; transcript_id "CUFFVRT_0300"; exon_number "5"; gene_name "Vmn2r108"; ensembl_id "ENSMUSG00000091805";
17	reconstructed_transcript	exon	20472092	20472371	.	-	.	gene_id "CUFFVRG_0110"; transcript_id "CUFFVRT_0300"; exon_number "6"; gene_name "Vmn2r108"; ensembl_id "ENSMUSG00000091805";
17	reconstructed_transcript	exon	20481016	20481375	.	-	.	gene_id "CUFFVRG_0110"; transcript_id "CUFFVRT_0300"; exon_number "7"; gene_name "Vmn2r108"; ensembl_id "ENSMUSG00000091805";
17	reconstructed_transcript	exon	20456327	20463292	.	-	.	gene_id "CUFFVRG_0110"; transcript_id "CUFFVRT_0301"; exon_number "1"; gene_name "Vmn2r108"; ensembl_id "ENSMUSG00000091805";
17	reconstructed_transcript	exon	20467611	20467775	.	-	.	gene_id "CUFFVRG_0110"; transcript_id "CUFFVRT_0301"; exon_number "2"; gene_name "Vmn2r108"; ensembl_id "ENSMUSG00000091805";
17	reconstructed_transcript	exon	20469044	20469167	.	-	.	gene_id "CUFFVRG_0110"; transcript_id "CUFFVRT_0301"; exon_number "3"; gene_name "Vmn2r108"; ensembl_id "ENSMUSG00000091805";
17	reconstructed_transcript	exon	20470952	20471745	.	-	.	gene_id "CUFFVRG_0110"; transcript_id "CUFFVRT_0301"; exon_number "4"; gene_name "Vmn2r108"; ensembl_id "ENSMUSG00000091805";
17	reconstructed_transcript	exon	20472079	20472371	.	-	.	gene_id "CUFFVRG_0110"; transcript_id "CUFFVRT_0301"; exon_number "5"; gene_name "Vmn2r108"; ensembl_id "ENSMUSG00000091805";
17	reconstructed_transcript	exon	20481016	20481375	.	-	.	gene_id "CUFFVRG_0110"; transcript_id "CUFFVRT_0301"; exon_number "6"; gene_name "Vmn2r108"; ensembl_id "ENSMUSG00000091805";
17	reconstructed_transcript	exon	20456327	20463292	.	-	.	gene_id "CUFFVRG_0110"; transcript_id "CUFFVRT_0302"; exon_number "1"; gene_name "Vmn2r108"; ensembl_id "ENSMUSG00000091805";
17	reconstructed_transcript	exon	20467611	20467775	.	-	.	gene_id "CUFFVRG_0110"; transcript_id "CUFFVRT_0302"; exon_number "2"; gene_name "Vmn2r108"; ensembl_id "ENSMUSG00000091805";
17	reconstructed_transcript	exon	20469044	20469167	.	-	.	gene_id "CUFFVRG_0110"; transcript_id "CUFFVRT_0302"; exon_number "3"; gene_name "Vmn2r108"; ensembl_id "ENSMUSG00000091805";
17	reconstructed_transcript	exon	20470045	20470152	.	-	.	gene_id "CUFFVRG_0110"; transcript_id "CUFFVRT_0302"; exon_number "4"; gene_name "Vmn2r108"; ensembl_id "ENSMUSG00000091805";
17	reconstructed_transcript	exon	20470952	20471412	.	-	.	gene_id "CUFFVRG_0110"; transcript_id "CUFFVRT_0302"; exon_number "5"; gene_name "Vmn2r108"; ensembl_id "ENSMUSG00000091805";
17	reconstructed_transcript	exon	20472077	20472371	.	-	.	gene_id "CUFFVRG_0110"; transcript_id "CUFFVRT_0302"; exon_number "6"; gene_name "Vmn2r108"; ensembl_id "ENSMUSG00000091805";
17	reconstructed_transcript	exon	20481016	20481403	.	-	.	gene_id "CUFFVRG_0110"; transcript_id "CUFFVRT_0302"; exon_number "7"; gene_name "Vmn2r108"; ensembl_id "ENSMUSG00000091805";
17	reconstructed_transcript	exon	20456327	20463292	.	-	.	gene_id "CUFFVRG_0110"; transcript_id "CUFFVRT_0303"; exon_number "1"; gene_name "Vmn2r108"; ensembl_id "ENSMUSG00000091805";
17	reconstructed_transcript	exon	20469044	20469167	.	-	.	gene_id "CUFFVRG_0110"; transcript_id "CUFFVRT_0303"; exon_number "2"; gene_name "Vmn2r108"; ensembl_id "ENSMUSG00000091805";
17	reconstructed_transcript	exon	20470045	20470260	.	-	.	gene_id "CUFFVRG_0110"; transcript_id "CUFFVRT_0303"; exon_number "3"; gene_name "Vmn2r108"; ensembl_id "ENSMUSG00000091805";
17	reconstructed_transcript	exon	20470952	20471743	.	-	.	gene_id "CUFFVRG_0110"; transcript_id "CUFFVRT_0303"; exon_number "4"; gene_name "Vmn2r108"; ensembl_id "ENSMUSG00000091805";
17	reconstructed_transcript	exon	20472077	20472371	.	-	.	gene_id "CUFFVRG_0110"; transcript_id "CUFFVRT_0303"; exon_number "5"; gene_name "Vmn2r108"; ensembl_id "ENSMUSG00000091805";
17	reconstructed_transcript	exon	20481016	20481579	.	-	.	gene_id "CUFFVRG_0110"; transcript_id "CUFFVRT_0303"; exon_number "6"; gene_name "Vmn2r108"; ensembl_id "ENSMUSG00000091805";
17	reconstructed_transcript	exon	20456327	20463292	.	-	.	gene_id "CUFFVRG_0110"; transcript_id "CUFFVRT_0304"; exon_number "1"; gene_name "Vmn2r108"; ensembl_id "ENSMUSG00000091805";
17	reconstructed_transcript	exon	20469044	20469167	.	-	.	gene_id "CUFFVRG_0110"; transcript_id "CUFFVRT_0304"; exon_number "2"; gene_name "Vmn2r108"; ensembl_id "ENSMUSG00000091805";
17	reconstructed_transcript	exon	20470045	20470152	.	-	.	gene_id "CUFFVRG_0110"; transcript_id "CUFFVRT_0304"; exon_number "3"; gene_name "Vmn2r108"; ensembl_id "ENSMUSG00000091805";
17	reconstructed_transcript	exon	20470952	20471744	.	-	.	gene_id "CUFFVRG_0110"; transcript_id "CUFFVRT_0304"; exon_number "4"; gene_name "Vmn2r108"; ensembl_id "ENSMUSG00000091805";
17	reconstructed_transcript	exon	20472078	20472371	.	-	.	gene_id "CUFFVRG_0110"; transcript_id "CUFFVRT_0304"; exon_number "5"; gene_name "Vmn2r108"; ensembl_id "ENSMUSG00000091805";
17	reconstructed_transcript	exon	20481016	20481579	.	-	.	gene_id "CUFFVRG_0110"; transcript_id "CUFFVRT_0304"; exon_number "6"; gene_name "Vmn2r108"; ensembl_id "ENSMUSG00000091805";
17	ENSEMBL_transcript	exon	20462373	20463292	.	-	.	gene_id "CUFFVRG_0110"; transcript_id "ENSMUST00000167314"; exon_number "1"; gene_name "Vmn2r108"; ensembl_id "ENSMUSG00000091805";
17	ENSEMBL_transcript	exon	20469044	20469167	.	-	.	gene_id "CUFFVRG_0110"; transcript_id "ENSMUST00000167314"; exon_number "2"; gene_name "Vmn2r108"; ensembl_id "ENSMUSG00000091805";
17	ENSEMBL_transcript	exon	20470045	20470260	.	-	.	gene_id "CUFFVRG_0110"; transcript_id "ENSMUST00000167314"; exon_number "3"; gene_name "Vmn2r108"; ensembl_id "ENSMUSG00000091805";
17	ENSEMBL_transcript	exon	20470952	20471743	.	-	.	gene_id "CUFFVRG_0110"; transcript_id "ENSMUST00000167314"; exon_number "4"; gene_name "Vmn2r108"; ensembl_id "ENSMUSG00000091805";
17	ENSEMBL_transcript	exon	20472077	20472371	.	-	.	gene_id "CUFFVRG_0110"; transcript_id "ENSMUST00000167314"; exon_number "5"; gene_name "Vmn2r108"; ensembl_id "ENSMUSG00000091805";
17	ENSEMBL_transcript	exon	20481016	20481236	.	-	.	gene_id "CUFFVRG_0110"; transcript_id "ENSMUST00000167314"; exon_number "6"; gene_name "Vmn2r108"; ensembl_id "ENSMUSG00000091805";
17	reconstructed_transcript	exon	20467429	20467440	.	-	.	gene_id "CUFFVRG_0110"; transcript_id "CUFFVRT_0305"; exon_number "1"; gene_name "Vmn2r108"; ensembl_id "ENSMUSG00000091805";
17	reconstructed_transcript	exon	20467611	20467776	.	-	.	gene_id "CUFFVRG_0110"; transcript_id "CUFFVRT_0305"; exon_number "2"; gene_name "Vmn2r108"; ensembl_id "ENSMUSG00000091805";
17	reconstructed_transcript	exon	20469045	20469167	.	-	.	gene_id "CUFFVRG_0110"; transcript_id "CUFFVRT_0305"; exon_number "3"; gene_name "Vmn2r108"; ensembl_id "ENSMUSG00000091805";
17	reconstructed_transcript	exon	20470045	20470260	.	-	.	gene_id "CUFFVRG_0110"; transcript_id "CUFFVRT_0305"; exon_number "4"; gene_name "Vmn2r108"; ensembl_id "ENSMUSG00000091805";
17	reconstructed_transcript	exon	20470952	20471743	.	-	.	gene_id "CUFFVRG_0110"; transcript_id "CUFFVRT_0305"; exon_number "5"; gene_name "Vmn2r108"; ensembl_id "ENSMUSG00000091805";
17	reconstructed_transcript	exon	20472077	20472371	.	-	.	gene_id "CUFFVRG_0110"; transcript_id "CUFFVRT_0305"; exon_number "6"; gene_name "Vmn2r108"; ensembl_id "ENSMUSG00000091805";
17	reconstructed_transcript	exon	20481016	20481579	.	-	.	gene_id "CUFFVRG_0110"; transcript_id "CUFFVRT_0305"; exon_number "7"; gene_name "Vmn2r108"; ensembl_id "ENSMUSG00000091805";
17	ENSEMBL_transcript	exon	20540517	20541445	.	-	.	gene_id "CUFFVRG_0111"; transcript_id "ENSMUST00000167093"; exon_number "1"; gene_name "Vmn2r109"; ensembl_id "ENSMUSG00000090572";
17	ENSEMBL_transcript	exon	20550077	20550200	.	-	.	gene_id "CUFFVRG_0111"; transcript_id "ENSMUST00000167093"; exon_number "2"; gene_name "Vmn2r109"; ensembl_id "ENSMUSG00000090572";
17	ENSEMBL_transcript	exon	20552834	20553049	.	-	.	gene_id "CUFFVRG_0111"; transcript_id "ENSMUST00000167093"; exon_number "3"; gene_name "Vmn2r109"; ensembl_id "ENSMUSG00000090572";
17	ENSEMBL_transcript	exon	20553784	20554575	.	-	.	gene_id "CUFFVRG_0111"; transcript_id "ENSMUST00000167093"; exon_number "4"; gene_name "Vmn2r109"; ensembl_id "ENSMUSG00000090572";
17	ENSEMBL_transcript	exon	20554948	20555242	.	-	.	gene_id "CUFFVRG_0111"; transcript_id "ENSMUST00000167093"; exon_number "5"; gene_name "Vmn2r109"; ensembl_id "ENSMUSG00000090572";
17	ENSEMBL_transcript	exon	20564536	20564756	.	-	.	gene_id "CUFFVRG_0111"; transcript_id "ENSMUST00000167093"; exon_number "6"; gene_name "Vmn2r109"; ensembl_id "ENSMUSG00000090572";
17	reconstructed_transcript	exon	20540517	20541445	.	-	.	gene_id "CUFFVRG_0111"; transcript_id "CUFFVRT_0306"; exon_number "1"; gene_name "Vmn2r109"; ensembl_id "ENSMUSG00000090572";
17	reconstructed_transcript	exon	20550077	20550200	.	-	.	gene_id "CUFFVRG_0111"; transcript_id "CUFFVRT_0306"; exon_number "2"; gene_name "Vmn2r109"; ensembl_id "ENSMUSG00000090572";
17	reconstructed_transcript	exon	20552834	20553049	.	-	.	gene_id "CUFFVRG_0111"; transcript_id "CUFFVRT_0306"; exon_number "3"; gene_name "Vmn2r109"; ensembl_id "ENSMUSG00000090572";
17	reconstructed_transcript	exon	20553784	20554575	.	-	.	gene_id "CUFFVRG_0111"; transcript_id "CUFFVRT_0306"; exon_number "4"; gene_name "Vmn2r109"; ensembl_id "ENSMUSG00000090572";
17	reconstructed_transcript	exon	20554948	20555242	.	-	.	gene_id "CUFFVRG_0111"; transcript_id "CUFFVRT_0306"; exon_number "5"; gene_name "Vmn2r109"; ensembl_id "ENSMUSG00000090572";
17	reconstructed_transcript	exon	20564536	20564720	.	-	.	gene_id "CUFFVRG_0111"; transcript_id "CUFFVRT_0306"; exon_number "6"; gene_name "Vmn2r109"; ensembl_id "ENSMUSG00000090572";
17	reconstructed_transcript	exon	20570244	20573244	.	-	.	gene_id "CUFFVRG_0111"; transcript_id "CUFFVRT_0306"; exon_number "7"; gene_name "Vmn2r109";
17	reconstructed_transcript	exon	20774911	20774958	.	-	.	gene_id "CUFFVRG_0112"; transcript_id "CUFFVRT_0307"; exon_number "1"; gene_name "Vmn1r228";
17	reconstructed_transcript	exon	20775121	20778232	.	-	.	gene_id "CUFFVRG_0112"; transcript_id "CUFFVRT_0307"; exon_number "2"; gene_name "Vmn1r228"; ensembl_id "ENSMUSG00000060245";
17	reconstructed_transcript	exon	20779008	20779085	.	-	.	gene_id "CUFFVRG_0112"; transcript_id "CUFFVRT_0307"; exon_number "3"; gene_name "Vmn1r228";
17	reconstructed_transcript	exon	20785745	20786286	.	-	.	gene_id "CUFFVRG_0112"; transcript_id "CUFFVRT_0307"; exon_number "4"; gene_name "Vmn1r228";
17	reconstructed_transcript	exon	20774984	20778232	.	-	.	gene_id "CUFFVRG_0112"; transcript_id "CUFFVRT_0308"; exon_number "1"; gene_name "Vmn1r228"; ensembl_id "ENSMUSG00000060245";
17	reconstructed_transcript	exon	20778962	20779085	.	-	.	gene_id "CUFFVRG_0112"; transcript_id "CUFFVRT_0308"; exon_number "2"; gene_name "Vmn1r228";
17	reconstructed_transcript	exon	20785745	20786157	.	-	.	gene_id "CUFFVRG_0112"; transcript_id "CUFFVRT_0308"; exon_number "3"; gene_name "Vmn1r228";
17	reconstructed_transcript	exon	20774984	20778232	.	-	.	gene_id "CUFFVRG_0112"; transcript_id "CUFFVRT_0309"; exon_number "1"; gene_name "Vmn1r228"; ensembl_id "ENSMUSG00000060245";
17	reconstructed_transcript	exon	20779008	20779085	.	-	.	gene_id "CUFFVRG_0112"; transcript_id "CUFFVRT_0309"; exon_number "2"; gene_name "Vmn1r228";
17	reconstructed_transcript	exon	20785768	20786286	.	-	.	gene_id "CUFFVRG_0112"; transcript_id "CUFFVRT_0309"; exon_number "3"; gene_name "Vmn1r228";
17	ENSEMBL_transcript	exon	20776059	20777501	.	-	.	gene_id "CUFFVRG_0112"; transcript_id "ENSMUST00000072410"; exon_number "1"; gene_name "Vmn1r228"; ensembl_id "ENSMUSG00000060245";
17	reconstructed_transcript	exon	20889127	20890454	.	-	.	gene_id "CUFFVRG_0113"; transcript_id "CUFFVRT_0310"; exon_number "1"; gene_name "Vmn1r231"; ensembl_id "ENSMUSG00000050933";
17	reconstructed_transcript	exon	20892027	20892095	.	-	.	gene_id "CUFFVRG_0113"; transcript_id "CUFFVRT_0310"; exon_number "2"; gene_name "Vmn1r231";
17	reconstructed_transcript	exon	20893329	20893686	.	-	.	gene_id "CUFFVRG_0113"; transcript_id "CUFFVRT_0310"; exon_number "3"; gene_name "Vmn1r231";
17	reconstructed_transcript	exon	20899543	20899593	.	-	.	gene_id "CUFFVRG_0113"; transcript_id "CUFFVRT_0310"; exon_number "4"; gene_name "Vmn1r231";
17	reconstructed_transcript	exon	20889127	20890454	.	-	.	gene_id "CUFFVRG_0113"; transcript_id "CUFFVRT_0311"; exon_number "1"; gene_name "Vmn1r231"; ensembl_id "ENSMUSG00000050933";
17	reconstructed_transcript	exon	20892027	20892096	.	-	.	gene_id "CUFFVRG_0113"; transcript_id "CUFFVRT_0311"; exon_number "2"; gene_name "Vmn1r231";
17	reconstructed_transcript	exon	20893330	20893686	.	-	.	gene_id "CUFFVRG_0113"; transcript_id "CUFFVRT_0311"; exon_number "3"; gene_name "Vmn1r231";
17	reconstructed_transcript	exon	20899543	20899600	.	-	.	gene_id "CUFFVRG_0113"; transcript_id "CUFFVRT_0311"; exon_number "4"; gene_name "Vmn1r231";
17	reconstructed_transcript	exon	20889127	20890454	.	-	.	gene_id "CUFFVRG_0113"; transcript_id "CUFFVRT_0312"; exon_number "1"; gene_name "Vmn1r231"; ensembl_id "ENSMUSG00000050933";
17	reconstructed_transcript	exon	20892027	20892106	.	-	.	gene_id "CUFFVRG_0113"; transcript_id "CUFFVRT_0312"; exon_number "2"; gene_name "Vmn1r231";
17	reconstructed_transcript	exon	20893340	20893686	.	-	.	gene_id "CUFFVRG_0113"; transcript_id "CUFFVRT_0312"; exon_number "3"; gene_name "Vmn1r231";
17	reconstructed_transcript	exon	20904307	20904325	.	-	.	gene_id "CUFFVRG_0113"; transcript_id "CUFFVRT_0312"; exon_number "4"; gene_name "Vmn1r231";
17	reconstructed_transcript	exon	20889127	20890916	.	-	.	gene_id "CUFFVRG_0113"; transcript_id "CUFFVRT_0313"; exon_number "1"; gene_name "Vmn1r231"; ensembl_id "ENSMUSG00000050933";
17	reconstructed_transcript	exon	20892027	20892095	.	-	.	gene_id "CUFFVRG_0113"; transcript_id "CUFFVRT_0313"; exon_number "2"; gene_name "Vmn1r231";
17	reconstructed_transcript	exon	20893329	20893686	.	-	.	gene_id "CUFFVRG_0113"; transcript_id "CUFFVRT_0313"; exon_number "3"; gene_name "Vmn1r231";
17	reconstructed_transcript	exon	20904730	20905056	.	-	.	gene_id "CUFFVRG_0113"; transcript_id "CUFFVRT_0313"; exon_number "4"; gene_name "Vmn1r231";
17	reconstructed_transcript	exon	20889127	20890454	.	-	.	gene_id "CUFFVRG_0113"; transcript_id "CUFFVRT_0314"; exon_number "1"; gene_name "Vmn1r231"; ensembl_id "ENSMUSG00000050933";
17	reconstructed_transcript	exon	20892027	20892095	.	-	.	gene_id "CUFFVRG_0113"; transcript_id "CUFFVRT_0314"; exon_number "2"; gene_name "Vmn1r231";
17	reconstructed_transcript	exon	20893329	20893686	.	-	.	gene_id "CUFFVRG_0113"; transcript_id "CUFFVRT_0314"; exon_number "3"; gene_name "Vmn1r231";
17	reconstructed_transcript	exon	20904730	20905056	.	-	.	gene_id "CUFFVRG_0113"; transcript_id "CUFFVRT_0314"; exon_number "4"; gene_name "Vmn1r231";
17	reconstructed_transcript	exon	20889127	20890454	.	-	.	gene_id "CUFFVRG_0113"; transcript_id "CUFFVRT_0315"; exon_number "1"; gene_name "Vmn1r231"; ensembl_id "ENSMUSG00000050933";
17	reconstructed_transcript	exon	20892027	20892095	.	-	.	gene_id "CUFFVRG_0113"; transcript_id "CUFFVRT_0315"; exon_number "2"; gene_name "Vmn1r231";
17	reconstructed_transcript	exon	20893329	20893702	.	-	.	gene_id "CUFFVRG_0113"; transcript_id "CUFFVRT_0315"; exon_number "3"; gene_name "Vmn1r231";
17	reconstructed_transcript	exon	20904746	20905056	.	-	.	gene_id "CUFFVRG_0113"; transcript_id "CUFFVRT_0315"; exon_number "4"; gene_name "Vmn1r231";
17	ENSEMBL_transcript	exon	20889716	20890651	.	-	.	gene_id "CUFFVRG_0113"; transcript_id "ENSMUST00000061278"; exon_number "1"; gene_name "Vmn1r231"; ensembl_id "ENSMUSG00000050933";
17	reconstructed_transcript	exon	20913140	20914773	.	-	.	gene_id "CUFFVRG_0114"; transcript_id "CUFFVRT_0316"; exon_number "1"; gene_name "Vmn1r232"; ensembl_id "ENSMUSG00000062165";
17	reconstructed_transcript	exon	20919354	20919472	.	-	.	gene_id "CUFFVRG_0114"; transcript_id "CUFFVRT_0316"; exon_number "2"; gene_name "Vmn1r232";
17	reconstructed_transcript	exon	20919604	20919834	.	-	.	gene_id "CUFFVRG_0114"; transcript_id "CUFFVRT_0316"; exon_number "3"; gene_name "Vmn1r232";
17	reconstructed_transcript	exon	20913140	20914773	.	-	.	gene_id "CUFFVRG_0114"; transcript_id "CUFFVRT_0317"; exon_number "1"; gene_name "Vmn1r232"; ensembl_id "ENSMUSG00000062165";
17	reconstructed_transcript	exon	20919604	20919834	.	-	.	gene_id "CUFFVRG_0114"; transcript_id "CUFFVRT_0317"; exon_number "2"; gene_name "Vmn1r232";
17	ENSEMBL_transcript	exon	20913205	20914363	.	-	.	gene_id "CUFFVRG_0114"; transcript_id "ENSMUST00000077001"; exon_number "1"; gene_name "Vmn1r232"; ensembl_id "ENSMUSG00000062165";
17	ENSEMBL_transcript	exon	20969061	20969484	.	-	.	gene_id "CUFFVRG_0115"; transcript_id "ENSMUST00000175863"; exon_number "1"; gene_name "Vmn1r-ps145"; ensembl_id "ENSMUSG00000093429";
17	reconstructed_transcript	exon	20983784	20990687	.	-	.	gene_id "CUFFVRG_0116"; transcript_id "CUFFVRT_0318"; exon_number "1"; gene_name "Vmn1r233";
17	reconstructed_transcript	exon	20992089	20996561	.	-	.	gene_id "CUFFVRG_0116"; transcript_id "CUFFVRT_0318"; exon_number "2"; gene_name "Vmn1r233"; ensembl_id "ENSMUSG00000045575";
17	reconstructed_transcript	exon	20991553	20996475	.	-	.	gene_id "CUFFVRG_0116"; transcript_id "CUFFVRT_0319"; exon_number "1"; gene_name "Vmn1r233"; ensembl_id "ENSMUSG00000045575";
17	reconstructed_transcript	exon	20991553	20995572	.	-	.	gene_id "CUFFVRG_0116"; transcript_id "CUFFVRT_0320"; exon_number "1"; gene_name "Vmn1r233"; ensembl_id "ENSMUSG00000045575";
17	reconstructed_transcript	exon	20996294	20996561	.	-	.	gene_id "CUFFVRG_0116"; transcript_id "CUFFVRT_0320"; exon_number "2"; gene_name "Vmn1r233";
17	ENSEMBL_transcript	exon	20993727	20994686	.	-	.	gene_id "CUFFVRG_0116"; transcript_id "ENSMUST00000056339"; exon_number "1"; gene_name "Vmn1r233"; ensembl_id "ENSMUSG00000045575";
17	ENSEMBL_transcript	exon	21080134	21080658	.	-	.	gene_id "CUFFVRG_0117"; transcript_id "ENSMUST00000176131"; exon_number "1"; gene_name "Vmn1r-ps146"; ensembl_id "ENSMUSG00000093453";
17	ENSEMBL_transcript	exon	21225478	21225990	.	-	.	gene_id "CUFFVRG_0118"; transcript_id "ENSMUST00000177028"; exon_number "1"; gene_name "Vmn1r-ps147"; ensembl_id "ENSMUSG00000093788";
17	reconstructed_transcript	exon	21269288	21269470	.	-	.	gene_id "CUFFVRG_0119"; transcript_id "CUFFVRT_0321"; exon_number "1"; gene_name "Vmn1r-ps149"; ensembl_id "ENSMUSG00000093449";
17	ENSEMBL_transcript	exon	21269288	21269470	.	-	.	gene_id "CUFFVRG_0119"; transcript_id "ENSMUST00000176997"; exon_number "1"; gene_name "Vmn1r-ps149"; ensembl_id "ENSMUSG00000093449";
17	ENSEMBL_transcript	exon	21323031	21323766	.	-	.	gene_id "CUFFVRG_0120"; transcript_id "ENSMUST00000176659"; exon_number "1"; gene_name "Vmn1r-ps150"; ensembl_id "ENSMUSG00000079693";
17	reconstructed_transcript	exon	22543741	22548860	.	-	.	gene_id "CUFFVRG_0121"; transcript_id "CUFFVRT_0322"; exon_number "1"; gene_name "Vmn2r111"; ensembl_id "ENSMUSG00000095093";
17	reconstructed_transcript	exon	22559043	22559166	.	-	.	gene_id "CUFFVRG_0121"; transcript_id "CUFFVRT_0322"; exon_number "2"; gene_name "Vmn2r111"; ensembl_id "ENSMUSG00000095093";
17	reconstructed_transcript	exon	22568839	22569066	.	-	.	gene_id "CUFFVRG_0121"; transcript_id "CUFFVRT_0322"; exon_number "3"; gene_name "Vmn2r111"; ensembl_id "ENSMUSG00000095093";
17	reconstructed_transcript	exon	22570722	22571534	.	-	.	gene_id "CUFFVRG_0121"; transcript_id "CUFFVRT_0322"; exon_number "4"; gene_name "Vmn2r111"; ensembl_id "ENSMUSG00000095093";
17	reconstructed_transcript	exon	22571827	22572118	.	-	.	gene_id "CUFFVRG_0121"; transcript_id "CUFFVRT_0322"; exon_number "5"; gene_name "Vmn2r111"; ensembl_id "ENSMUSG00000095093";
17	reconstructed_transcript	exon	22573077	22573482	.	-	.	gene_id "CUFFVRG_0121"; transcript_id "CUFFVRT_0322"; exon_number "6"; gene_name "Vmn2r111"; ensembl_id "ENSMUSG00000095093";
17	ENSEMBL_transcript	exon	22547941	22548860	.	-	.	gene_id "CUFFVRG_0121"; transcript_id "ENSMUST00000092491"; exon_number "1"; gene_name "Vmn2r111"; ensembl_id "ENSMUSG00000095093";
17	ENSEMBL_transcript	exon	22559043	22559166	.	-	.	gene_id "CUFFVRG_0121"; transcript_id "ENSMUST00000092491"; exon_number "2"; gene_name "Vmn2r111"; ensembl_id "ENSMUSG00000095093";
17	ENSEMBL_transcript	exon	22568839	22569066	.	-	.	gene_id "CUFFVRG_0121"; transcript_id "ENSMUST00000092491"; exon_number "3"; gene_name "Vmn2r111"; ensembl_id "ENSMUSG00000095093";
17	ENSEMBL_transcript	exon	22570722	22571534	.	-	.	gene_id "CUFFVRG_0121"; transcript_id "ENSMUST00000092491"; exon_number "4"; gene_name "Vmn2r111"; ensembl_id "ENSMUSG00000095093";
17	ENSEMBL_transcript	exon	22571827	22572118	.	-	.	gene_id "CUFFVRG_0121"; transcript_id "ENSMUST00000092491"; exon_number "5"; gene_name "Vmn2r111"; ensembl_id "ENSMUSG00000095093";
17	ENSEMBL_transcript	exon	22573077	22573273	.	-	.	gene_id "CUFFVRG_0121"; transcript_id "ENSMUST00000092491"; exon_number "6"; gene_name "Vmn2r111"; ensembl_id "ENSMUSG00000095093";
17	ENSEMBL_transcript	exon	22916878	22917796	.	-	.	gene_id "CUFFVRG_0122"; transcript_id "ENSMUST00000176367"; exon_number "1"; gene_name "Vmn2r-ps128"; ensembl_id "ENSMUSG00000090355";
17	ENSEMBL_transcript	exon	22919781	22919904	.	-	.	gene_id "CUFFVRG_0122"; transcript_id "ENSMUST00000176367"; exon_number "2"; gene_name "Vmn2r-ps128"; ensembl_id "ENSMUSG00000090355";
17	ENSEMBL_transcript	exon	22927934	22928161	.	-	.	gene_id "CUFFVRG_0122"; transcript_id "ENSMUST00000176367"; exon_number "3"; gene_name "Vmn2r-ps128"; ensembl_id "ENSMUSG00000090355";
17	ENSEMBL_transcript	exon	22929391	22930203	.	-	.	gene_id "CUFFVRG_0122"; transcript_id "ENSMUST00000176367"; exon_number "4"; gene_name "Vmn2r-ps128"; ensembl_id "ENSMUSG00000090355";
17	ENSEMBL_transcript	exon	22930515	22930803	.	-	.	gene_id "CUFFVRG_0122"; transcript_id "ENSMUST00000176367"; exon_number "5"; gene_name "Vmn2r-ps128"; ensembl_id "ENSMUSG00000090355";
17	ENSEMBL_transcript	exon	22932745	22932941	.	-	.	gene_id "CUFFVRG_0122"; transcript_id "ENSMUST00000176367"; exon_number "6"; gene_name "Vmn2r-ps128"; ensembl_id "ENSMUSG00000090355";
17	ENSEMBL_transcript	exon	22929388	22930203	.	-	.	gene_id "CUFFVRG_0122"; transcript_id "ENSMUST00000164327"; exon_number "1"; gene_name "Vmn2r-ps128"; ensembl_id "ENSMUSG00000090355";
17	ENSEMBL_transcript	exon	22930515	22930803	.	-	.	gene_id "CUFFVRG_0122"; transcript_id "ENSMUST00000164327"; exon_number "2"; gene_name "Vmn2r-ps128"; ensembl_id "ENSMUSG00000090355";
17	ENSEMBL_transcript	exon	22932745	22932941	.	-	.	gene_id "CUFFVRG_0122"; transcript_id "ENSMUST00000164327"; exon_number "3"; gene_name "Vmn2r-ps128"; ensembl_id "ENSMUSG00000090355";
17	ENSEMBL_transcript	exon	23167338	23167988	.	-	.	gene_id "CUFFVRG_0123"; transcript_id "ENSMUST00000176738"; exon_number "1"; gene_name "Vmn2r-ps132"; ensembl_id "ENSMUSG00000093714";
17	ENSEMBL_transcript	exon	23241650	23242569	.	-	.	gene_id "CUFFVRG_0124"; transcript_id "ENSMUST00000176979"; exon_number "1"; gene_name "Vmn2r-ps133"; ensembl_id "ENSMUSG00000093493";
17	ENSEMBL_transcript	exon	23251798	23251921	.	-	.	gene_id "CUFFVRG_0124"; transcript_id "ENSMUST00000176979"; exon_number "2"; gene_name "Vmn2r-ps133"; ensembl_id "ENSMUSG00000093493";
17	ENSEMBL_transcript	exon	23267519	23267746	.	-	.	gene_id "CUFFVRG_0124"; transcript_id "ENSMUST00000176979"; exon_number "3"; gene_name "Vmn2r-ps133"; ensembl_id "ENSMUSG00000093493";
17	ENSEMBL_transcript	exon	23274606	23275421	.	-	.	gene_id "CUFFVRG_0124"; transcript_id "ENSMUST00000176979"; exon_number "4"; gene_name "Vmn2r-ps133"; ensembl_id "ENSMUSG00000093493";
17	ENSEMBL_transcript	exon	23275686	23275969	.	-	.	gene_id "CUFFVRG_0124"; transcript_id "ENSMUST00000176979"; exon_number "5"; gene_name "Vmn2r-ps133"; ensembl_id "ENSMUSG00000093493";
17	ENSEMBL_transcript	exon	23276982	23277178	.	-	.	gene_id "CUFFVRG_0124"; transcript_id "ENSMUST00000176979"; exon_number "6"; gene_name "Vmn2r-ps133"; ensembl_id "ENSMUSG00000093493";
17	reconstructed_transcript	exon	23241650	23242569	.	-	.	gene_id "CUFFVRG_0124"; transcript_id "CUFFVRT_0323"; exon_number "1"; gene_name "Vmn2r-ps133"; ensembl_id "ENSMUSG00000093493";
17	reconstructed_transcript	exon	23251798	23251921	.	-	.	gene_id "CUFFVRG_0124"; transcript_id "CUFFVRT_0323"; exon_number "2"; gene_name "Vmn2r-ps133"; ensembl_id "ENSMUSG00000093493";
17	reconstructed_transcript	exon	23267519	23267746	.	-	.	gene_id "CUFFVRG_0124"; transcript_id "CUFFVRT_0323"; exon_number "3"; gene_name "Vmn2r-ps133"; ensembl_id "ENSMUSG00000093493";
17	reconstructed_transcript	exon	23274606	23275421	.	-	.	gene_id "CUFFVRG_0124"; transcript_id "CUFFVRT_0323"; exon_number "4"; gene_name "Vmn2r-ps133"; ensembl_id "ENSMUSG00000093493";
17	reconstructed_transcript	exon	23276982	23277241	.	-	.	gene_id "CUFFVRG_0124"; transcript_id "CUFFVRT_0323"; exon_number "5"; gene_name "Vmn2r-ps133"; ensembl_id "ENSMUSG00000093493";
17	reconstructed_transcript	exon	23285360	23291853	.	-	.	gene_id "CUFFVRG_0125"; transcript_id "CUFFVRT_0324"; exon_number "1"; gene_name "Vmn2r114"; ensembl_id "ENSMUSG00000091945";
17	reconstructed_transcript	exon	23296865	23296988	.	-	.	gene_id "CUFFVRG_0125"; transcript_id "CUFFVRT_0324"; exon_number "2"; gene_name "Vmn2r114"; ensembl_id "ENSMUSG00000091945";
17	reconstructed_transcript	exon	23308030	23308257	.	-	.	gene_id "CUFFVRG_0125"; transcript_id "CUFFVRT_0324"; exon_number "3"; gene_name "Vmn2r114"; ensembl_id "ENSMUSG00000091945";
17	reconstructed_transcript	exon	23309828	23310637	.	-	.	gene_id "CUFFVRG_0125"; transcript_id "CUFFVRT_0324"; exon_number "4"; gene_name "Vmn2r114"; ensembl_id "ENSMUSG00000091945";
17	reconstructed_transcript	exon	23310943	23311234	.	-	.	gene_id "CUFFVRG_0125"; transcript_id "CUFFVRT_0324"; exon_number "5"; gene_name "Vmn2r114"; ensembl_id "ENSMUSG00000091945";
17	reconstructed_transcript	exon	23312117	23312537	.	-	.	gene_id "CUFFVRG_0125"; transcript_id "CUFFVRT_0324"; exon_number "6"; gene_name "Vmn2r114"; ensembl_id "ENSMUSG00000091945";
17	ENSEMBL_transcript	exon	23290934	23291853	.	-	.	gene_id "CUFFVRG_0125"; transcript_id "ENSMUST00000168033"; exon_number "1"; gene_name "Vmn2r114"; ensembl_id "ENSMUSG00000091945";
17	ENSEMBL_transcript	exon	23296865	23296988	.	-	.	gene_id "CUFFVRG_0125"; transcript_id "ENSMUST00000168033"; exon_number "2"; gene_name "Vmn2r114"; ensembl_id "ENSMUSG00000091945";
17	ENSEMBL_transcript	exon	23308030	23308257	.	-	.	gene_id "CUFFVRG_0125"; transcript_id "ENSMUST00000168033"; exon_number "3"; gene_name "Vmn2r114"; ensembl_id "ENSMUSG00000091945";
17	ENSEMBL_transcript	exon	23309828	23310637	.	-	.	gene_id "CUFFVRG_0125"; transcript_id "ENSMUST00000168033"; exon_number "4"; gene_name "Vmn2r114"; ensembl_id "ENSMUSG00000091945";
17	ENSEMBL_transcript	exon	23310943	23311234	.	-	.	gene_id "CUFFVRG_0125"; transcript_id "ENSMUST00000168033"; exon_number "5"; gene_name "Vmn2r114"; ensembl_id "ENSMUSG00000091945";
17	ENSEMBL_transcript	exon	23312117	23312313	.	-	.	gene_id "CUFFVRG_0125"; transcript_id "ENSMUST00000168033"; exon_number "6"; gene_name "Vmn2r114"; ensembl_id "ENSMUSG00000091945";
17	reconstructed_transcript	exon	23293977	23295003	.	-	.	gene_id "CUFFVRG_0125"; transcript_id "CUFFVRT_0325"; exon_number "1"; gene_name "Vmn2r114"; ensembl_id "ENSMUSG00000091945";
17	reconstructed_transcript	exon	23296865	23296988	.	-	.	gene_id "CUFFVRG_0125"; transcript_id "CUFFVRT_0325"; exon_number "2"; gene_name "Vmn2r114"; ensembl_id "ENSMUSG00000091945";
17	reconstructed_transcript	exon	23298866	23302067	.	-	.	gene_id "CUFFVRG_0125"; transcript_id "CUFFVRT_0325"; exon_number "3"; gene_name "Vmn2r114"; ensembl_id "ENSMUSG00000091945";
17	reconstructed_transcript	exon	23308030	23308257	.	-	.	gene_id "CUFFVRG_0125"; transcript_id "CUFFVRT_0325"; exon_number "4"; gene_name "Vmn2r114"; ensembl_id "ENSMUSG00000091945";
17	reconstructed_transcript	exon	23309828	23310637	.	-	.	gene_id "CUFFVRG_0125"; transcript_id "CUFFVRT_0325"; exon_number "5"; gene_name "Vmn2r114"; ensembl_id "ENSMUSG00000091945";
17	reconstructed_transcript	exon	23310943	23311234	.	-	.	gene_id "CUFFVRG_0125"; transcript_id "CUFFVRT_0325"; exon_number "6"; gene_name "Vmn2r114"; ensembl_id "ENSMUSG00000091945";
17	reconstructed_transcript	exon	23312117	23312537	.	-	.	gene_id "CUFFVRG_0125"; transcript_id "CUFFVRT_0325"; exon_number "7"; gene_name "Vmn2r114"; ensembl_id "ENSMUSG00000091945";
17	reconstructed_transcript	exon	23297877	23302067	.	-	.	gene_id "CUFFVRG_0125"; transcript_id "CUFFVRT_0326"; exon_number "1"; gene_name "Vmn2r114"; ensembl_id "ENSMUSG00000091945";
17	reconstructed_transcript	exon	23308030	23308257	.	-	.	gene_id "CUFFVRG_0125"; transcript_id "CUFFVRT_0326"; exon_number "2"; gene_name "Vmn2r114"; ensembl_id "ENSMUSG00000091945";
17	reconstructed_transcript	exon	23309828	23310637	.	-	.	gene_id "CUFFVRG_0125"; transcript_id "CUFFVRT_0326"; exon_number "3"; gene_name "Vmn2r114"; ensembl_id "ENSMUSG00000091945";
17	reconstructed_transcript	exon	23310943	23311234	.	-	.	gene_id "CUFFVRG_0125"; transcript_id "CUFFVRT_0326"; exon_number "4"; gene_name "Vmn2r114"; ensembl_id "ENSMUSG00000091945";
17	reconstructed_transcript	exon	23312117	23312492	.	-	.	gene_id "CUFFVRG_0125"; transcript_id "CUFFVRT_0326"; exon_number "5"; gene_name "Vmn2r114"; ensembl_id "ENSMUSG00000091945";
17	reconstructed_transcript	exon	23455066	23460594	.	-	.	gene_id "CUFFVRG_0126"; transcript_id "CUFFVRT_0327"; exon_number "1"; gene_name "Vmn2r117"; ensembl_id "ENSMUSG00000091407";
17	reconstructed_transcript	exon	23471177	23471300	.	-	.	gene_id "CUFFVRG_0126"; transcript_id "CUFFVRT_0327"; exon_number "2"; gene_name "Vmn2r117"; ensembl_id "ENSMUSG00000091407";
17	reconstructed_transcript	exon	23475342	23475569	.	-	.	gene_id "CUFFVRG_0126"; transcript_id "CUFFVRT_0327"; exon_number "3"; gene_name "Vmn2r117"; ensembl_id "ENSMUSG00000091407";
17	reconstructed_transcript	exon	23477130	23477942	.	-	.	gene_id "CUFFVRG_0126"; transcript_id "CUFFVRT_0327"; exon_number "4"; gene_name "Vmn2r117"; ensembl_id "ENSMUSG00000091407";
17	reconstructed_transcript	exon	23478228	23478802	.	-	.	gene_id "CUFFVRG_0126"; transcript_id "CUFFVRT_0327"; exon_number "5"; gene_name "Vmn2r117"; ensembl_id "ENSMUSG00000091407";
17	reconstructed_transcript	exon	23479401	23479691	.	-	.	gene_id "CUFFVRG_0126"; transcript_id "CUFFVRT_0327"; exon_number "6"; gene_name "Vmn2r117"; ensembl_id "ENSMUSG00000091407";
17	reconstructed_transcript	exon	23455066	23460594	.	-	.	gene_id "CUFFVRG_0126"; transcript_id "CUFFVRT_0328"; exon_number "1"; gene_name "Vmn2r117"; ensembl_id "ENSMUSG00000091407";
17	reconstructed_transcript	exon	23471177	23471300	.	-	.	gene_id "CUFFVRG_0126"; transcript_id "CUFFVRT_0328"; exon_number "2"; gene_name "Vmn2r117"; ensembl_id "ENSMUSG00000091407";
17	reconstructed_transcript	exon	23473345	23473390	.	-	.	gene_id "CUFFVRG_0126"; transcript_id "CUFFVRT_0328"; exon_number "3"; gene_name "Vmn2r117"; ensembl_id "ENSMUSG00000091407";
17	reconstructed_transcript	exon	23475342	23475569	.	-	.	gene_id "CUFFVRG_0126"; transcript_id "CUFFVRT_0328"; exon_number "4"; gene_name "Vmn2r117"; ensembl_id "ENSMUSG00000091407";
17	reconstructed_transcript	exon	23477130	23477942	.	-	.	gene_id "CUFFVRG_0126"; transcript_id "CUFFVRT_0328"; exon_number "5"; gene_name "Vmn2r117"; ensembl_id "ENSMUSG00000091407";
17	reconstructed_transcript	exon	23478228	23478920	.	-	.	gene_id "CUFFVRG_0126"; transcript_id "CUFFVRT_0328"; exon_number "6"; gene_name "Vmn2r117"; ensembl_id "ENSMUSG00000091407";
17	reconstructed_transcript	exon	23479401	23479697	.	-	.	gene_id "CUFFVRG_0126"; transcript_id "CUFFVRT_0328"; exon_number "7"; gene_name "Vmn2r117"; ensembl_id "ENSMUSG00000091407";
17	reconstructed_transcript	exon	23455066	23460594	.	-	.	gene_id "CUFFVRG_0126"; transcript_id "CUFFVRT_0329"; exon_number "1"; gene_name "Vmn2r117"; ensembl_id "ENSMUSG00000091407";
17	reconstructed_transcript	exon	23471177	23471300	.	-	.	gene_id "CUFFVRG_0126"; transcript_id "CUFFVRT_0329"; exon_number "2"; gene_name "Vmn2r117"; ensembl_id "ENSMUSG00000091407";
17	reconstructed_transcript	exon	23473345	23473390	.	-	.	gene_id "CUFFVRG_0126"; transcript_id "CUFFVRT_0329"; exon_number "3"; gene_name "Vmn2r117"; ensembl_id "ENSMUSG00000091407";
17	reconstructed_transcript	exon	23473548	23473576	.	-	.	gene_id "CUFFVRG_0126"; transcript_id "CUFFVRT_0329"; exon_number "4"; gene_name "Vmn2r117"; ensembl_id "ENSMUSG00000091407";
17	reconstructed_transcript	exon	23475342	23475569	.	-	.	gene_id "CUFFVRG_0126"; transcript_id "CUFFVRT_0329"; exon_number "5"; gene_name "Vmn2r117"; ensembl_id "ENSMUSG00000091407";
17	reconstructed_transcript	exon	23477130	23477942	.	-	.	gene_id "CUFFVRG_0126"; transcript_id "CUFFVRT_0329"; exon_number "6"; gene_name "Vmn2r117"; ensembl_id "ENSMUSG00000091407";
17	reconstructed_transcript	exon	23478228	23478519	.	-	.	gene_id "CUFFVRG_0126"; transcript_id "CUFFVRT_0329"; exon_number "7"; gene_name "Vmn2r117"; ensembl_id "ENSMUSG00000091407";
17	reconstructed_transcript	exon	23479401	23479769	.	-	.	gene_id "CUFFVRG_0126"; transcript_id "CUFFVRT_0329"; exon_number "8"; gene_name "Vmn2r117"; ensembl_id "ENSMUSG00000091407";
17	reconstructed_transcript	exon	23455066	23460594	.	-	.	gene_id "CUFFVRG_0126"; transcript_id "CUFFVRT_0330"; exon_number "1"; gene_name "Vmn2r117"; ensembl_id "ENSMUSG00000091407";
17	reconstructed_transcript	exon	23471177	23471300	.	-	.	gene_id "CUFFVRG_0126"; transcript_id "CUFFVRT_0330"; exon_number "2"; gene_name "Vmn2r117"; ensembl_id "ENSMUSG00000091407";
17	reconstructed_transcript	exon	23475342	23475569	.	-	.	gene_id "CUFFVRG_0126"; transcript_id "CUFFVRT_0330"; exon_number "3"; gene_name "Vmn2r117"; ensembl_id "ENSMUSG00000091407";
17	reconstructed_transcript	exon	23477130	23477942	.	-	.	gene_id "CUFFVRG_0126"; transcript_id "CUFFVRT_0330"; exon_number "4"; gene_name "Vmn2r117"; ensembl_id "ENSMUSG00000091407";
17	reconstructed_transcript	exon	23478228	23478519	.	-	.	gene_id "CUFFVRG_0126"; transcript_id "CUFFVRT_0330"; exon_number "5"; gene_name "Vmn2r117"; ensembl_id "ENSMUSG00000091407";
17	reconstructed_transcript	exon	23479401	23479770	.	-	.	gene_id "CUFFVRG_0126"; transcript_id "CUFFVRT_0330"; exon_number "6"; gene_name "Vmn2r117"; ensembl_id "ENSMUSG00000091407";
17	ENSEMBL_transcript	exon	23459675	23460594	.	-	.	gene_id "CUFFVRG_0126"; transcript_id "ENSMUST00000171996"; exon_number "1"; gene_name "Vmn2r117"; ensembl_id "ENSMUSG00000091407";
17	ENSEMBL_transcript	exon	23471177	23471300	.	-	.	gene_id "CUFFVRG_0126"; transcript_id "ENSMUST00000171996"; exon_number "2"; gene_name "Vmn2r117"; ensembl_id "ENSMUSG00000091407";
17	ENSEMBL_transcript	exon	23475342	23475569	.	-	.	gene_id "CUFFVRG_0126"; transcript_id "ENSMUST00000171996"; exon_number "3"; gene_name "Vmn2r117"; ensembl_id "ENSMUSG00000091407";
17	ENSEMBL_transcript	exon	23477130	23477942	.	-	.	gene_id "CUFFVRG_0126"; transcript_id "ENSMUST00000171996"; exon_number "4"; gene_name "Vmn2r117"; ensembl_id "ENSMUSG00000091407";
17	ENSEMBL_transcript	exon	23478228	23478519	.	-	.	gene_id "CUFFVRG_0126"; transcript_id "ENSMUST00000171996"; exon_number "5"; gene_name "Vmn2r117"; ensembl_id "ENSMUSG00000091407";
17	ENSEMBL_transcript	exon	23479401	23479597	.	-	.	gene_id "CUFFVRG_0126"; transcript_id "ENSMUST00000171996"; exon_number "6"; gene_name "Vmn2r117"; ensembl_id "ENSMUSG00000091407";
17	ENSEMBL_transcript	exon	23441011	23441930	.	-	.	gene_id "CUFFVRG_0127"; transcript_id "ENSMUST00000176907"; exon_number "1"; gene_name "Vmn2r-ps134"; ensembl_id "ENSMUSG00000096270";
17	ENSEMBL_transcript	exon	23446042	23446167	.	-	.	gene_id "CUFFVRG_0127"; transcript_id "ENSMUST00000176907"; exon_number "2"; gene_name "Vmn2r-ps134"; ensembl_id "ENSMUSG00000096270";
17	reconstructed_transcript	exon	55584519	55584555	.	-	.	gene_id "CUFFVRG_0128"; transcript_id "CUFFVRT_0331"; exon_number "1"; gene_name "Vmn2r118";
17	reconstructed_transcript	exon	55590547	55593245	.	-	.	gene_id "CUFFVRG_0128"; transcript_id "CUFFVRT_0331"; exon_number "2"; gene_name "Vmn2r118"; ensembl_id "ENSMUSG00000091504";
17	reconstructed_transcript	exon	55607988	55608111	.	-	.	gene_id "CUFFVRG_0128"; transcript_id "CUFFVRT_0331"; exon_number "3"; gene_name "Vmn2r118"; ensembl_id "ENSMUSG00000091504";
17	reconstructed_transcript	exon	55608416	55608643	.	-	.	gene_id "CUFFVRG_0128"; transcript_id "CUFFVRT_0331"; exon_number "4"; gene_name "Vmn2r118"; ensembl_id "ENSMUSG00000091504";
17	reconstructed_transcript	exon	55610206	55611013	.	-	.	gene_id "CUFFVRG_0128"; transcript_id "CUFFVRT_0331"; exon_number "5"; gene_name "Vmn2r118"; ensembl_id "ENSMUSG00000091504";
17	reconstructed_transcript	exon	55611403	55611472	.	-	.	gene_id "CUFFVRG_0128"; transcript_id "CUFFVRT_0331"; exon_number "6"; gene_name "Vmn2r118"; ensembl_id "ENSMUSG00000091504";
17	reconstructed_transcript	exon	55624473	55624728	.	-	.	gene_id "CUFFVRG_0128"; transcript_id "CUFFVRT_0331"; exon_number "7"; gene_name "Vmn2r118"; ensembl_id "ENSMUSG00000091504";
17	reconstructed_transcript	exon	55589452	55590341	.	-	.	gene_id "CUFFVRG_0128"; transcript_id "CUFFVRT_0332"; exon_number "1"; gene_name "Vmn2r118";
17	reconstructed_transcript	exon	55590547	55593245	.	-	.	gene_id "CUFFVRG_0128"; transcript_id "CUFFVRT_0332"; exon_number "2"; gene_name "Vmn2r118"; ensembl_id "ENSMUSG00000091504";
17	reconstructed_transcript	exon	55607988	55608111	.	-	.	gene_id "CUFFVRG_0128"; transcript_id "CUFFVRT_0332"; exon_number "3"; gene_name "Vmn2r118"; ensembl_id "ENSMUSG00000091504";
17	reconstructed_transcript	exon	55608416	55608643	.	-	.	gene_id "CUFFVRG_0128"; transcript_id "CUFFVRT_0332"; exon_number "4"; gene_name "Vmn2r118"; ensembl_id "ENSMUSG00000091504";
17	reconstructed_transcript	exon	55610206	55611014	.	-	.	gene_id "CUFFVRG_0128"; transcript_id "CUFFVRT_0332"; exon_number "5"; gene_name "Vmn2r118"; ensembl_id "ENSMUSG00000091504";
17	reconstructed_transcript	exon	55611404	55611690	.	-	.	gene_id "CUFFVRG_0128"; transcript_id "CUFFVRT_0332"; exon_number "6"; gene_name "Vmn2r118"; ensembl_id "ENSMUSG00000091504";
17	reconstructed_transcript	exon	55624473	55624737	.	-	.	gene_id "CUFFVRG_0128"; transcript_id "CUFFVRT_0332"; exon_number "7"; gene_name "Vmn2r118"; ensembl_id "ENSMUSG00000091504";
17	reconstructed_transcript	exon	55589452	55593245	.	-	.	gene_id "CUFFVRG_0128"; transcript_id "CUFFVRT_0333"; exon_number "1"; gene_name "Vmn2r118"; ensembl_id "ENSMUSG00000091504";
17	reconstructed_transcript	exon	55607988	55608111	.	-	.	gene_id "CUFFVRG_0128"; transcript_id "CUFFVRT_0333"; exon_number "2"; gene_name "Vmn2r118"; ensembl_id "ENSMUSG00000091504";
17	reconstructed_transcript	exon	55608416	55608643	.	-	.	gene_id "CUFFVRG_0128"; transcript_id "CUFFVRT_0333"; exon_number "3"; gene_name "Vmn2r118"; ensembl_id "ENSMUSG00000091504";
17	reconstructed_transcript	exon	55610206	55611012	.	-	.	gene_id "CUFFVRG_0128"; transcript_id "CUFFVRT_0333"; exon_number "4"; gene_name "Vmn2r118"; ensembl_id "ENSMUSG00000091504";
17	reconstructed_transcript	exon	55611393	55611690	.	-	.	gene_id "CUFFVRG_0128"; transcript_id "CUFFVRT_0333"; exon_number "5"; gene_name "Vmn2r118"; ensembl_id "ENSMUSG00000091504";
17	reconstructed_transcript	exon	55624473	55624748	.	-	.	gene_id "CUFFVRG_0128"; transcript_id "CUFFVRT_0333"; exon_number "6"; gene_name "Vmn2r118"; ensembl_id "ENSMUSG00000091504";
17	reconstructed_transcript	exon	55589452	55593245	.	-	.	gene_id "CUFFVRG_0128"; transcript_id "CUFFVRT_0334"; exon_number "1"; gene_name "Vmn2r118"; ensembl_id "ENSMUSG00000091504";
17	reconstructed_transcript	exon	55607988	55608111	.	-	.	gene_id "CUFFVRG_0128"; transcript_id "CUFFVRT_0334"; exon_number "2"; gene_name "Vmn2r118"; ensembl_id "ENSMUSG00000091504";
17	reconstructed_transcript	exon	55608416	55608643	.	-	.	gene_id "CUFFVRG_0128"; transcript_id "CUFFVRT_0334"; exon_number "3"; gene_name "Vmn2r118"; ensembl_id "ENSMUSG00000091504";
17	reconstructed_transcript	exon	55610206	55611012	.	-	.	gene_id "CUFFVRG_0128"; transcript_id "CUFFVRT_0334"; exon_number "4"; gene_name "Vmn2r118"; ensembl_id "ENSMUSG00000091504";
17	reconstructed_transcript	exon	55611402	55611690	.	-	.	gene_id "CUFFVRG_0128"; transcript_id "CUFFVRT_0334"; exon_number "5"; gene_name "Vmn2r118"; ensembl_id "ENSMUSG00000091504";
17	reconstructed_transcript	exon	55624473	55624822	.	-	.	gene_id "CUFFVRG_0128"; transcript_id "CUFFVRT_0334"; exon_number "6"; gene_name "Vmn2r118"; ensembl_id "ENSMUSG00000091504";
17	ENSEMBL_transcript	exon	55592341	55593245	.	-	.	gene_id "CUFFVRG_0128"; transcript_id "ENSMUST00000168440"; exon_number "1"; gene_name "Vmn2r118"; ensembl_id "ENSMUSG00000091504";
17	ENSEMBL_transcript	exon	55607988	55608111	.	-	.	gene_id "CUFFVRG_0128"; transcript_id "ENSMUST00000168440"; exon_number "2"; gene_name "Vmn2r118"; ensembl_id "ENSMUSG00000091504";
17	ENSEMBL_transcript	exon	55608416	55608643	.	-	.	gene_id "CUFFVRG_0128"; transcript_id "ENSMUST00000168440"; exon_number "3"; gene_name "Vmn2r118"; ensembl_id "ENSMUSG00000091504";
17	ENSEMBL_transcript	exon	55610206	55611012	.	-	.	gene_id "CUFFVRG_0128"; transcript_id "ENSMUST00000168440"; exon_number "4"; gene_name "Vmn2r118"; ensembl_id "ENSMUSG00000091504";
17	ENSEMBL_transcript	exon	55611393	55611690	.	-	.	gene_id "CUFFVRG_0128"; transcript_id "ENSMUST00000168440"; exon_number "5"; gene_name "Vmn2r118"; ensembl_id "ENSMUSG00000091504";
17	ENSEMBL_transcript	exon	55624473	55624672	.	-	.	gene_id "CUFFVRG_0128"; transcript_id "ENSMUST00000168440"; exon_number "6"; gene_name "Vmn2r118"; ensembl_id "ENSMUSG00000091504";
17	reconstructed_transcript	exon	55607510	55607521	.	-	.	gene_id "CUFFVRG_0128"; transcript_id "CUFFVRT_0335"; exon_number "1"; gene_name "Vmn2r118"; ensembl_id "ENSMUSG00000091504";
17	reconstructed_transcript	exon	55607988	55608111	.	-	.	gene_id "CUFFVRG_0128"; transcript_id "CUFFVRT_0335"; exon_number "2"; gene_name "Vmn2r118"; ensembl_id "ENSMUSG00000091504";
17	reconstructed_transcript	exon	55608416	55608643	.	-	.	gene_id "CUFFVRG_0128"; transcript_id "CUFFVRT_0335"; exon_number "3"; gene_name "Vmn2r118"; ensembl_id "ENSMUSG00000091504";
17	reconstructed_transcript	exon	55610206	55611013	.	-	.	gene_id "CUFFVRG_0128"; transcript_id "CUFFVRT_0335"; exon_number "4"; gene_name "Vmn2r118"; ensembl_id "ENSMUSG00000091504";
17	reconstructed_transcript	exon	55611403	55611690	.	-	.	gene_id "CUFFVRG_0128"; transcript_id "CUFFVRT_0335"; exon_number "5"; gene_name "Vmn2r118"; ensembl_id "ENSMUSG00000091504";
17	reconstructed_transcript	exon	55624473	55624737	.	-	.	gene_id "CUFFVRG_0128"; transcript_id "CUFFVRT_0335"; exon_number "6"; gene_name "Vmn2r118"; ensembl_id "ENSMUSG00000091504";
17	reconstructed_transcript	exon	57507043	57509684	.	-	.	gene_id "CUFFVRG_0129"; transcript_id "CUFFVRT_0336"; exon_number "1"; gene_name "Vmn2r120"; ensembl_id "ENSMUSG00000090655";
17	reconstructed_transcript	exon	57521925	57522048	.	-	.	gene_id "CUFFVRG_0129"; transcript_id "CUFFVRT_0336"; exon_number "2"; gene_name "Vmn2r120"; ensembl_id "ENSMUSG00000090655";
17	reconstructed_transcript	exon	57522351	57522578	.	-	.	gene_id "CUFFVRG_0129"; transcript_id "CUFFVRT_0336"; exon_number "3"; gene_name "Vmn2r120"; ensembl_id "ENSMUSG00000090655";
17	reconstructed_transcript	exon	57524471	57525349	.	-	.	gene_id "CUFFVRG_0129"; transcript_id "CUFFVRT_0336"; exon_number "4"; gene_name "Vmn2r120"; ensembl_id "ENSMUSG00000090655";
17	reconstructed_transcript	exon	57525668	57525979	.	-	.	gene_id "CUFFVRG_0129"; transcript_id "CUFFVRT_0336"; exon_number "5"; gene_name "Vmn2r120"; ensembl_id "ENSMUSG00000090655";
17	reconstructed_transcript	exon	57536645	57536718	.	-	.	gene_id "CUFFVRG_0129"; transcript_id "CUFFVRT_0336"; exon_number "6"; gene_name "Vmn2r120"; ensembl_id "ENSMUSG00000090655";
17	reconstructed_transcript	exon	57545191	57545451	.	-	.	gene_id "CUFFVRG_0129"; transcript_id "CUFFVRT_0336"; exon_number "7"; gene_name "Vmn2r120"; ensembl_id "ENSMUSG00000090655";
17	reconstructed_transcript	exon	57507043	57509684	.	-	.	gene_id "CUFFVRG_0129"; transcript_id "CUFFVRT_0337"; exon_number "1"; gene_name "Vmn2r120"; ensembl_id "ENSMUSG00000090655";
17	reconstructed_transcript	exon	57521925	57522048	.	-	.	gene_id "CUFFVRG_0129"; transcript_id "CUFFVRT_0337"; exon_number "2"; gene_name "Vmn2r120"; ensembl_id "ENSMUSG00000090655";
17	reconstructed_transcript	exon	57522351	57522578	.	-	.	gene_id "CUFFVRG_0129"; transcript_id "CUFFVRT_0337"; exon_number "3"; gene_name "Vmn2r120"; ensembl_id "ENSMUSG00000090655";
17	reconstructed_transcript	exon	57524471	57525277	.	-	.	gene_id "CUFFVRG_0129"; transcript_id "CUFFVRT_0337"; exon_number "4"; gene_name "Vmn2r120"; ensembl_id "ENSMUSG00000090655";
17	reconstructed_transcript	exon	57525668	57525959	.	-	.	gene_id "CUFFVRG_0129"; transcript_id "CUFFVRT_0337"; exon_number "5"; gene_name "Vmn2r120"; ensembl_id "ENSMUSG00000090655";
17	reconstructed_transcript	exon	57545115	57545504	.	-	.	gene_id "CUFFVRG_0129"; transcript_id "CUFFVRT_0337"; exon_number "6"; gene_name "Vmn2r120"; ensembl_id "ENSMUSG00000090655";
17	reconstructed_transcript	exon	57507043	57509684	.	-	.	gene_id "CUFFVRG_0129"; transcript_id "CUFFVRT_0338"; exon_number "1"; gene_name "Vmn2r120"; ensembl_id "ENSMUSG00000090655";
17	reconstructed_transcript	exon	57521925	57522048	.	-	.	gene_id "CUFFVRG_0129"; transcript_id "CUFFVRT_0338"; exon_number "2"; gene_name "Vmn2r120"; ensembl_id "ENSMUSG00000090655";
17	reconstructed_transcript	exon	57522351	57522578	.	-	.	gene_id "CUFFVRG_0129"; transcript_id "CUFFVRT_0338"; exon_number "3"; gene_name "Vmn2r120"; ensembl_id "ENSMUSG00000090655";
17	reconstructed_transcript	exon	57524471	57525277	.	-	.	gene_id "CUFFVRG_0129"; transcript_id "CUFFVRT_0338"; exon_number "4"; gene_name "Vmn2r120"; ensembl_id "ENSMUSG00000090655";
17	reconstructed_transcript	exon	57545115	57545504	.	-	.	gene_id "CUFFVRG_0129"; transcript_id "CUFFVRT_0338"; exon_number "5"; gene_name "Vmn2r120"; ensembl_id "ENSMUSG00000090655";
17	ENSEMBL_transcript	exon	57508783	57509684	.	-	.	gene_id "CUFFVRG_0129"; transcript_id "ENSMUST00000165781"; exon_number "1"; gene_name "Vmn2r120"; ensembl_id "ENSMUSG00000090655";
17	ENSEMBL_transcript	exon	57521925	57522048	.	-	.	gene_id "CUFFVRG_0129"; transcript_id "ENSMUST00000165781"; exon_number "2"; gene_name "Vmn2r120"; ensembl_id "ENSMUSG00000090655";
17	ENSEMBL_transcript	exon	57522351	57522578	.	-	.	gene_id "CUFFVRG_0129"; transcript_id "ENSMUST00000165781"; exon_number "3"; gene_name "Vmn2r120"; ensembl_id "ENSMUSG00000090655";
17	ENSEMBL_transcript	exon	57524471	57525277	.	-	.	gene_id "CUFFVRG_0129"; transcript_id "ENSMUST00000165781"; exon_number "4"; gene_name "Vmn2r120"; ensembl_id "ENSMUSG00000090655";
17	ENSEMBL_transcript	exon	57525668	57525979	.	-	.	gene_id "CUFFVRG_0129"; transcript_id "ENSMUST00000165781"; exon_number "5"; gene_name "Vmn2r120"; ensembl_id "ENSMUSG00000090655";
17	ENSEMBL_transcript	exon	57536645	57536718	.	-	.	gene_id "CUFFVRG_0129"; transcript_id "ENSMUST00000165781"; exon_number "6"; gene_name "Vmn2r120"; ensembl_id "ENSMUSG00000090655";
17	ENSEMBL_transcript	exon	57545191	57545314	.	-	.	gene_id "CUFFVRG_0129"; transcript_id "ENSMUST00000165781"; exon_number "7"; gene_name "Vmn2r120"; ensembl_id "ENSMUSG00000090655";
18	ENSEMBL_transcript	exon	3026901	3027882	.	-	.	gene_id "CUFFVRG_0130"; transcript_id "ENSMUST00000176956"; exon_number "1"; gene_name "Vmn1r-ps151"; ensembl_id "ENSMUSG00000093774";
18	ENSEMBL_transcript	exon	3080778	3081476	.	-	.	gene_id "CUFFVRG_0131"; transcript_id "ENSMUST00000176452"; exon_number "1"; gene_name "Vmn1r-ps152"; ensembl_id "ENSMUSG00000093444";
18	ENSEMBL_transcript	exon	3122492	3123412	.	-	.	gene_id "CUFFVRG_0132"; transcript_id "ENSMUST00000165255"; exon_number "1"; gene_name "Vmn1r238"; ensembl_id "ENSMUSG00000091539";
2	ENSEMBL_transcript	exon	39274106	39274870	.	+	.	gene_id "CUFFVRG_0133"; transcript_id "ENSMUST00000121053"; exon_number "1"; gene_name "Vmn2r-ps2"; ensembl_id "ENSMUSG00000081144";
2	ENSEMBL_transcript	exon	174591230	174591802	.	+	.	gene_id "CUFFVRG_0134"; transcript_id "ENSMUST00000118738"; exon_number "1"; gene_name "Vmn1r-ps1"; ensembl_id "ENSMUSG00000082353";
3	reconstructed_transcript	exon	64081559	64081877	.	+	.	gene_id "CUFFVRG_0135"; transcript_id "CUFFVRT_0339"; exon_number "1"; gene_name "Vmn2r1"; ensembl_id "ENSMUSG00000027824";
3	reconstructed_transcript	exon	64086471	64086762	.	+	.	gene_id "CUFFVRG_0135"; transcript_id "CUFFVRT_0339"; exon_number "2"; gene_name "Vmn2r1"; ensembl_id "ENSMUSG00000027824";
3	reconstructed_transcript	exon	64089453	64090325	.	+	.	gene_id "CUFFVRG_0135"; transcript_id "CUFFVRT_0339"; exon_number "3"; gene_name "Vmn2r1"; ensembl_id "ENSMUSG00000027824";
3	reconstructed_transcript	exon	64101303	64101533	.	+	.	gene_id "CUFFVRG_0135"; transcript_id "CUFFVRT_0339"; exon_number "4"; gene_name "Vmn2r1"; ensembl_id "ENSMUSG00000027824";
3	reconstructed_transcript	exon	64102975	64103098	.	+	.	gene_id "CUFFVRG_0135"; transcript_id "CUFFVRT_0339"; exon_number "5"; gene_name "Vmn2r1"; ensembl_id "ENSMUSG00000027824";
3	reconstructed_transcript	exon	64104476	64109737	.	+	.	gene_id "CUFFVRG_0135"; transcript_id "CUFFVRT_0339"; exon_number "6"; gene_name "Vmn2r1"; ensembl_id "ENSMUSG00000027824";
3	reconstructed_transcript	exon	64081567	64081877	.	+	.	gene_id "CUFFVRG_0135"; transcript_id "CUFFVRT_0340"; exon_number "1"; gene_name "Vmn2r1"; ensembl_id "ENSMUSG00000027824";
3	reconstructed_transcript	exon	64086471	64086762	.	+	.	gene_id "CUFFVRG_0135"; transcript_id "CUFFVRT_0340"; exon_number "2"; gene_name "Vmn2r1"; ensembl_id "ENSMUSG00000027824";
3	reconstructed_transcript	exon	64089453	64090325	.	+	.	gene_id "CUFFVRG_0135"; transcript_id "CUFFVRT_0340"; exon_number "3"; gene_name "Vmn2r1"; ensembl_id "ENSMUSG00000027824";
3	reconstructed_transcript	exon	64101303	64101533	.	+	.	gene_id "CUFFVRG_0135"; transcript_id "CUFFVRT_0340"; exon_number "4"; gene_name "Vmn2r1"; ensembl_id "ENSMUSG00000027824";
3	reconstructed_transcript	exon	64104476	64109737	.	+	.	gene_id "CUFFVRG_0135"; transcript_id "CUFFVRT_0340"; exon_number "5"; gene_name "Vmn2r1"; ensembl_id "ENSMUSG00000027824";
3	ENSEMBL_transcript	exon	64081642	64081877	.	+	.	gene_id "CUFFVRG_0135"; transcript_id "ENSMUST00000029406"; exon_number "1"; gene_name "Vmn2r1"; ensembl_id "ENSMUSG00000027824";
3	ENSEMBL_transcript	exon	64086471	64086762	.	+	.	gene_id "CUFFVRG_0135"; transcript_id "ENSMUST00000029406"; exon_number "2"; gene_name "Vmn2r1"; ensembl_id "ENSMUSG00000027824";
3	ENSEMBL_transcript	exon	64089453	64090325	.	+	.	gene_id "CUFFVRG_0135"; transcript_id "ENSMUST00000029406"; exon_number "3"; gene_name "Vmn2r1"; ensembl_id "ENSMUSG00000027824";
3	ENSEMBL_transcript	exon	64101303	64101533	.	+	.	gene_id "CUFFVRG_0135"; transcript_id "ENSMUST00000029406"; exon_number "4"; gene_name "Vmn2r1"; ensembl_id "ENSMUSG00000027824";
3	ENSEMBL_transcript	exon	64102975	64103098	.	+	.	gene_id "CUFFVRG_0135"; transcript_id "ENSMUST00000029406"; exon_number "5"; gene_name "Vmn2r1"; ensembl_id "ENSMUSG00000027824";
3	ENSEMBL_transcript	exon	64104476	64105458	.	+	.	gene_id "CUFFVRG_0135"; transcript_id "ENSMUST00000029406"; exon_number "6"; gene_name "Vmn2r1"; ensembl_id "ENSMUSG00000027824";
3	ENSEMBL_transcript	exon	64328660	64328777	.	+	.	gene_id "CUFFVRG_0136"; transcript_id "ENSMUST00000176989"; exon_number "1"; gene_name "Vmn2r-ps4"; ensembl_id "ENSMUSG00000093503";
3	ENSEMBL_transcript	exon	64330527	64330650	.	+	.	gene_id "CUFFVRG_0136"; transcript_id "ENSMUST00000176989"; exon_number "2"; gene_name "Vmn2r-ps4"; ensembl_id "ENSMUSG00000093503";
3	ENSEMBL_transcript	exon	64332081	64332853	.	+	.	gene_id "CUFFVRG_0136"; transcript_id "ENSMUST00000176989"; exon_number "3"; gene_name "Vmn2r-ps4"; ensembl_id "ENSMUSG00000093503";
3	ENSEMBL_transcript	exon	64477018	64477141	.	+	.	gene_id "CUFFVRG_0137"; transcript_id "ENSMUST00000177088"; exon_number "1"; gene_name "Vmn2r-ps8"; ensembl_id "ENSMUSG00000094482";
3	ENSEMBL_transcript	exon	64478546	64479319	.	+	.	gene_id "CUFFVRG_0137"; transcript_id "ENSMUST00000177088"; exon_number "2"; gene_name "Vmn2r-ps8"; ensembl_id "ENSMUSG00000094482";
3	ENSEMBL_transcript	exon	64621694	64621817	.	+	.	gene_id "CUFFVRG_0138"; transcript_id "ENSMUST00000176836"; exon_number "1"; gene_name "Vmn2r-ps10"; ensembl_id "ENSMUSG00000095107";
3	ENSEMBL_transcript	exon	64623222	64623995	.	+	.	gene_id "CUFFVRG_0138"; transcript_id "ENSMUST00000176836"; exon_number "2"; gene_name "Vmn2r-ps10"; ensembl_id ";ENSMUSG00000095107;ENSMUSG00000090261";
3	ENSEMBL_transcript	exon	64623221	64623353	.	+	.	gene_id "CUFFVRG_0138"; transcript_id "ENSMUST00000162706"; exon_number "1"; gene_name "Vmn2r-ps10"; ensembl_id ";ENSMUSG00000095107;ENSMUSG00000090261";
3	ENSEMBL_transcript	exon	64623384	64623995	.	+	.	gene_id "CUFFVRG_0138"; transcript_id "ENSMUST00000162706"; exon_number "2"; gene_name "Vmn2r-ps10"; ensembl_id ";ENSMUSG00000095107;ENSMUSG00000090261";
3	ENSEMBL_transcript	exon	64899157	64899762	.	+	.	gene_id "CUFFVRG_0139"; transcript_id "ENSMUST00000176920"; exon_number "1"; gene_name "Vmn2r-ps13"; ensembl_id "ENSMUSG00000093767";
3	ENSEMBL_transcript	exon	64053031	64054014	.	-	.	gene_id "CUFFVRG_0140"; transcript_id "ENSMUST00000176077"; exon_number "1"; gene_name "Vmn2r-ps3"; ensembl_id "ENSMUSG00000090303";
3	ENSEMBL_transcript	exon	64055494	64055610	.	-	.	gene_id "CUFFVRG_0140"; transcript_id "ENSMUST00000176077"; exon_number "2"; gene_name "Vmn2r-ps3"; ensembl_id "ENSMUSG00000090303";
3	reconstructed_transcript	exon	64115325	64117414	.	-	.	gene_id "CUFFVRG_0141"; transcript_id "CUFFVRT_0341"; exon_number "1"; gene_name "Vmn2r2"; ensembl_id "ENSMUSG00000043897";
3	reconstructed_transcript	exon	64118756	64118879	.	-	.	gene_id "CUFFVRG_0141"; transcript_id "CUFFVRT_0341"; exon_number "2"; gene_name "Vmn2r2"; ensembl_id "ENSMUSG00000043897";
3	reconstructed_transcript	exon	64126480	64126710	.	-	.	gene_id "CUFFVRG_0141"; transcript_id "CUFFVRT_0341"; exon_number "3"; gene_name "Vmn2r2"; ensembl_id "ENSMUSG00000043897";
3	reconstructed_transcript	exon	64133904	64134773	.	-	.	gene_id "CUFFVRG_0141"; transcript_id "CUFFVRT_0341"; exon_number "4"; gene_name "Vmn2r2"; ensembl_id "ENSMUSG00000043897";
3	reconstructed_transcript	exon	64137205	64137496	.	-	.	gene_id "CUFFVRG_0141"; transcript_id "CUFFVRT_0341"; exon_number "5"; gene_name "Vmn2r2"; ensembl_id "ENSMUSG00000043897";
3	reconstructed_transcript	exon	64140317	64140543	.	-	.	gene_id "CUFFVRG_0141"; transcript_id "CUFFVRT_0341"; exon_number "6"; gene_name "Vmn2r2"; ensembl_id "ENSMUSG00000043897";
3	reconstructed_transcript	exon	64115325	64117414	.	-	.	gene_id "CUFFVRG_0141"; transcript_id "CUFFVRT_0342"; exon_number "1"; gene_name "Vmn2r2"; ensembl_id "ENSMUSG00000043897";
3	reconstructed_transcript	exon	64118756	64118879	.	-	.	gene_id "CUFFVRG_0141"; transcript_id "CUFFVRT_0342"; exon_number "2"; gene_name "Vmn2r2"; ensembl_id "ENSMUSG00000043897";
3	reconstructed_transcript	exon	64126480	64126710	.	-	.	gene_id "CUFFVRG_0141"; transcript_id "CUFFVRT_0342"; exon_number "3"; gene_name "Vmn2r2"; ensembl_id "ENSMUSG00000043897";
3	reconstructed_transcript	exon	64137205	64137496	.	-	.	gene_id "CUFFVRG_0141"; transcript_id "CUFFVRT_0342"; exon_number "4"; gene_name "Vmn2r2"; ensembl_id "ENSMUSG00000043897";
3	reconstructed_transcript	exon	64140317	64140669	.	-	.	gene_id "CUFFVRG_0141"; transcript_id "CUFFVRT_0342"; exon_number "5"; gene_name "Vmn2r2"; ensembl_id "ENSMUSG00000043897";
3	ENSEMBL_transcript	exon	64116432	64117414	.	-	.	gene_id "CUFFVRG_0141"; transcript_id "ENSMUST00000077958"; exon_number "1"; gene_name "Vmn2r2"; ensembl_id "ENSMUSG00000043897";
3	ENSEMBL_transcript	exon	64118756	64118879	.	-	.	gene_id "CUFFVRG_0141"; transcript_id "ENSMUST00000077958"; exon_number "2"; gene_name "Vmn2r2"; ensembl_id "ENSMUSG00000043897";
3	ENSEMBL_transcript	exon	64126480	64126710	.	-	.	gene_id "CUFFVRG_0141"; transcript_id "ENSMUST00000077958"; exon_number "3"; gene_name "Vmn2r2"; ensembl_id "ENSMUSG00000043897";
3	ENSEMBL_transcript	exon	64133904	64134773	.	-	.	gene_id "CUFFVRG_0141"; transcript_id "ENSMUST00000077958"; exon_number "4"; gene_name "Vmn2r2"; ensembl_id "ENSMUSG00000043897";
3	ENSEMBL_transcript	exon	64137205	64137480	.	-	.	gene_id "CUFFVRG_0141"; transcript_id "ENSMUST00000077958"; exon_number "5"; gene_name "Vmn2r2"; ensembl_id "ENSMUSG00000043897";
3	ENSEMBL_transcript	exon	64116432	64117414	.	-	.	gene_id "CUFFVRG_0141"; transcript_id "ENSMUST00000177151"; exon_number "1"; gene_name "Vmn2r2"; ensembl_id "ENSMUSG00000043897";
3	ENSEMBL_transcript	exon	64118756	64118879	.	-	.	gene_id "CUFFVRG_0141"; transcript_id "ENSMUST00000177151"; exon_number "2"; gene_name "Vmn2r2"; ensembl_id "ENSMUSG00000043897";
3	ENSEMBL_transcript	exon	64126480	64126710	.	-	.	gene_id "CUFFVRG_0141"; transcript_id "ENSMUST00000177151"; exon_number "3"; gene_name "Vmn2r2"; ensembl_id "ENSMUSG00000043897";
3	ENSEMBL_transcript	exon	64133904	64134773	.	-	.	gene_id "CUFFVRG_0141"; transcript_id "ENSMUST00000177151"; exon_number "4"; gene_name "Vmn2r2"; ensembl_id "ENSMUSG00000043897";
3	ENSEMBL_transcript	exon	64137205	64137496	.	-	.	gene_id "CUFFVRG_0141"; transcript_id "ENSMUST00000177151"; exon_number "5"; gene_name "Vmn2r2"; ensembl_id "ENSMUSG00000043897";
3	ENSEMBL_transcript	exon	64140317	64140543	.	-	.	gene_id "CUFFVRG_0141"; transcript_id "ENSMUST00000177151"; exon_number "6"; gene_name "Vmn2r2"; ensembl_id "ENSMUSG00000043897";
3	reconstructed_transcript	exon	64127454	64127467	.	-	.	gene_id "CUFFVRG_0141"; transcript_id "CUFFVRT_0343"; exon_number "1"; gene_name "Vmn2r2"; ensembl_id "ENSMUSG00000043897";
3	reconstructed_transcript	exon	64133904	64134773	.	-	.	gene_id "CUFFVRG_0141"; transcript_id "CUFFVRT_0343"; exon_number "2"; gene_name "Vmn2r2"; ensembl_id "ENSMUSG00000043897";
3	reconstructed_transcript	exon	64137205	64137496	.	-	.	gene_id "CUFFVRG_0141"; transcript_id "CUFFVRT_0343"; exon_number "3"; gene_name "Vmn2r2"; ensembl_id "ENSMUSG00000043897";
3	reconstructed_transcript	exon	64140317	64140690	.	-	.	gene_id "CUFFVRG_0141"; transcript_id "CUFFVRT_0343"; exon_number "4"; gene_name "Vmn2r2"; ensembl_id "ENSMUSG00000043897";
3	reconstructed_transcript	exon	64257878	64259943	.	-	.	gene_id "CUFFVRG_0142"; transcript_id "CUFFVRT_0344"; exon_number "1"; gene_name "Vmn2r3"; ensembl_id "ENSMUSG00000091572";
3	reconstructed_transcript	exon	64261350	64261473	.	-	.	gene_id "CUFFVRG_0142"; transcript_id "CUFFVRT_0344"; exon_number "2"; gene_name "Vmn2r3"; ensembl_id "ENSMUSG00000091572";
3	reconstructed_transcript	exon	64271202	64271432	.	-	.	gene_id "CUFFVRG_0142"; transcript_id "CUFFVRT_0344"; exon_number "3"; gene_name "Vmn2r3"; ensembl_id "ENSMUSG00000091572";
3	reconstructed_transcript	exon	64274867	64275724	.	-	.	gene_id "CUFFVRG_0142"; transcript_id "CUFFVRT_0344"; exon_number "4"; gene_name "Vmn2r3"; ensembl_id "ENSMUSG00000091572";
3	reconstructed_transcript	exon	64278717	64279008	.	-	.	gene_id "CUFFVRG_0142"; transcript_id "CUFFVRT_0344"; exon_number "5"; gene_name "Vmn2r3"; ensembl_id "ENSMUSG00000091572";
3	reconstructed_transcript	exon	64287260	64288025	.	-	.	gene_id "CUFFVRG_0142"; transcript_id "CUFFVRT_0344"; exon_number "6"; gene_name "Vmn2r3"; ensembl_id "ENSMUSG00000091572";
3	reconstructed_transcript	exon	64289561	64289709	.	-	.	gene_id "CUFFVRG_0142"; transcript_id "CUFFVRT_0344"; exon_number "7"; gene_name "Vmn2r3";
3	ENSEMBL_transcript	exon	64258961	64259943	.	-	.	gene_id "CUFFVRG_0142"; transcript_id "ENSMUST00000170244"; exon_number "1"; gene_name "Vmn2r3"; ensembl_id "ENSMUSG00000091572";
3	ENSEMBL_transcript	exon	64261350	64261473	.	-	.	gene_id "CUFFVRG_0142"; transcript_id "ENSMUST00000170244"; exon_number "2"; gene_name "Vmn2r3"; ensembl_id "ENSMUSG00000091572";
3	ENSEMBL_transcript	exon	64271202	64271432	.	-	.	gene_id "CUFFVRG_0142"; transcript_id "ENSMUST00000170244"; exon_number "3"; gene_name "Vmn2r3"; ensembl_id "ENSMUSG00000091572";
3	ENSEMBL_transcript	exon	64274867	64275749	.	-	.	gene_id "CUFFVRG_0142"; transcript_id "ENSMUST00000170244"; exon_number "4"; gene_name "Vmn2r3"; ensembl_id "ENSMUSG00000091572";
3	ENSEMBL_transcript	exon	64278736	64279066	.	-	.	gene_id "CUFFVRG_0142"; transcript_id "ENSMUST00000170244"; exon_number "5"; gene_name "Vmn2r3"; ensembl_id "ENSMUSG00000091572";
3	ENSEMBL_transcript	exon	64287300	64287417	.	-	.	gene_id "CUFFVRG_0142"; transcript_id "ENSMUST00000170244"; exon_number "6"; gene_name "Vmn2r3"; ensembl_id "ENSMUSG00000091572";
3	ENSEMBL_transcript	exon	64258961	64259943	.	-	.	gene_id "CUFFVRG_0142"; transcript_id "ENSMUST00000176328"; exon_number "1"; gene_name "Vmn2r3"; ensembl_id "ENSMUSG00000091572";
3	ENSEMBL_transcript	exon	64261350	64261473	.	-	.	gene_id "CUFFVRG_0142"; transcript_id "ENSMUST00000176328"; exon_number "2"; gene_name "Vmn2r3"; ensembl_id "ENSMUSG00000091572";
3	ENSEMBL_transcript	exon	64271202	64271432	.	-	.	gene_id "CUFFVRG_0142"; transcript_id "ENSMUST00000176328"; exon_number "3"; gene_name "Vmn2r3"; ensembl_id "ENSMUSG00000091572";
3	ENSEMBL_transcript	exon	64274867	64275749	.	-	.	gene_id "CUFFVRG_0142"; transcript_id "ENSMUST00000176328"; exon_number "4"; gene_name "Vmn2r3"; ensembl_id "ENSMUSG00000091572";
3	ENSEMBL_transcript	exon	64278736	64279066	.	-	.	gene_id "CUFFVRG_0142"; transcript_id "ENSMUST00000176328"; exon_number "5"; gene_name "Vmn2r3"; ensembl_id "ENSMUSG00000091572";
3	ENSEMBL_transcript	exon	64287300	64287495	.	-	.	gene_id "CUFFVRG_0142"; transcript_id "ENSMUST00000176328"; exon_number "6"; gene_name "Vmn2r3"; ensembl_id "ENSMUSG00000091572";
3	ENSEMBL_transcript	exon	64339565	64340547	.	-	.	gene_id "CUFFVRG_0143"; transcript_id "ENSMUST00000168173"; exon_number "1"; gene_name "Vmn2r-ps5"; ensembl_id "ENSMUSG00000091967";
3	ENSEMBL_transcript	exon	64341245	64341368	.	-	.	gene_id "CUFFVRG_0143"; transcript_id "ENSMUST00000168173"; exon_number "2"; gene_name "Vmn2r-ps5"; ensembl_id "ENSMUSG00000091967";
3	ENSEMBL_transcript	exon	64344448	64344627	.	-	.	gene_id "CUFFVRG_0143"; transcript_id "ENSMUST00000168173"; exon_number "3"; gene_name "Vmn2r-ps5"; ensembl_id "ENSMUSG00000091967";
3	ENSEMBL_transcript	exon	64339565	64340547	.	-	.	gene_id "CUFFVRG_0143"; transcript_id "ENSMUST00000175971"; exon_number "1"; gene_name "Vmn2r-ps5"; ensembl_id "ENSMUSG00000091967";
3	ENSEMBL_transcript	exon	64341245	64341368	.	-	.	gene_id "CUFFVRG_0143"; transcript_id "ENSMUST00000175971"; exon_number "2"; gene_name "Vmn2r-ps5"; ensembl_id "ENSMUSG00000091967";
3	ENSEMBL_transcript	exon	64344448	64344678	.	-	.	gene_id "CUFFVRG_0143"; transcript_id "ENSMUST00000175971"; exon_number "3"; gene_name "Vmn2r-ps5"; ensembl_id "ENSMUSG00000091967";
3	ENSEMBL_transcript	exon	64352159	64353028	.	-	.	gene_id "CUFFVRG_0143"; transcript_id "ENSMUST00000175971"; exon_number "4"; gene_name "Vmn2r-ps5"; ensembl_id "ENSMUSG00000091967";
3	ENSEMBL_transcript	exon	64355393	64355684	.	-	.	gene_id "CUFFVRG_0143"; transcript_id "ENSMUST00000175971"; exon_number "5"; gene_name "Vmn2r-ps5"; ensembl_id "ENSMUSG00000091967";
3	ENSEMBL_transcript	exon	64357495	64357724	.	-	.	gene_id "CUFFVRG_0143"; transcript_id "ENSMUST00000175971"; exon_number "6"; gene_name "Vmn2r-ps5"; ensembl_id "ENSMUSG00000091967";
3	reconstructed_transcript	exon	64383044	64389603	.	-	.	gene_id "CUFFVRG_0144"; transcript_id "CUFFVRT_0345"; exon_number "1"; gene_name "Vmn2r4"; ensembl_id "ENSMUSG00000092049";
3	reconstructed_transcript	exon	64390947	64391070	.	-	.	gene_id "CUFFVRG_0144"; transcript_id "CUFFVRT_0345"; exon_number "2"; gene_name "Vmn2r4"; ensembl_id "ENSMUSG00000092049";
3	reconstructed_transcript	exon	64398365	64398595	.	-	.	gene_id "CUFFVRG_0144"; transcript_id "CUFFVRT_0345"; exon_number "3"; gene_name "Vmn2r4"; ensembl_id "ENSMUSG00000092049";
3	reconstructed_transcript	exon	64406155	64407024	.	-	.	gene_id "CUFFVRG_0144"; transcript_id "CUFFVRT_0345"; exon_number "4"; gene_name "Vmn2r4"; ensembl_id "ENSMUSG00000092049";
3	reconstructed_transcript	exon	64409782	64410073	.	-	.	gene_id "CUFFVRG_0144"; transcript_id "CUFFVRT_0345"; exon_number "5"; gene_name "Vmn2r4"; ensembl_id "ENSMUSG00000092049";
3	reconstructed_transcript	exon	64410447	64410480	.	-	.	gene_id "CUFFVRG_0144"; transcript_id "CUFFVRT_0345"; exon_number "6"; gene_name "Vmn2r4"; ensembl_id "ENSMUSG00000092049";
3	reconstructed_transcript	exon	64383044	64389603	.	-	.	gene_id "CUFFVRG_0144"; transcript_id "CUFFVRT_0346"; exon_number "1"; gene_name "Vmn2r4"; ensembl_id "ENSMUSG00000092049";
3	reconstructed_transcript	exon	64390947	64391070	.	-	.	gene_id "CUFFVRG_0144"; transcript_id "CUFFVRT_0346"; exon_number "2"; gene_name "Vmn2r4"; ensembl_id "ENSMUSG00000092049";
3	reconstructed_transcript	exon	64398365	64398595	.	-	.	gene_id "CUFFVRG_0144"; transcript_id "CUFFVRT_0346"; exon_number "3"; gene_name "Vmn2r4"; ensembl_id "ENSMUSG00000092049";
3	reconstructed_transcript	exon	64406155	64407028	.	-	.	gene_id "CUFFVRG_0144"; transcript_id "CUFFVRT_0346"; exon_number "4"; gene_name "Vmn2r4"; ensembl_id "ENSMUSG00000092049";
3	reconstructed_transcript	exon	64409786	64410073	.	-	.	gene_id "CUFFVRG_0144"; transcript_id "CUFFVRT_0346"; exon_number "5"; gene_name "Vmn2r4"; ensembl_id "ENSMUSG00000092049";
3	reconstructed_transcript	exon	64415055	64415402	.	-	.	gene_id "CUFFVRG_0144"; transcript_id "CUFFVRT_0346"; exon_number "6"; gene_name "Vmn2r4"; ensembl_id "ENSMUSG00000092049";
3	reconstructed_transcript	exon	64383044	64389603	.	-	.	gene_id "CUFFVRG_0144"; transcript_id "CUFFVRT_0347"; exon_number "1"; gene_name "Vmn2r4"; ensembl_id "ENSMUSG00000092049";
3	reconstructed_transcript	exon	64390673	64390761	.	-	.	gene_id "CUFFVRG_0144"; transcript_id "CUFFVRT_0347"; exon_number "2"; gene_name "Vmn2r4"; ensembl_id "ENSMUSG00000092049";
3	reconstructed_transcript	exon	64390947	64391070	.	-	.	gene_id "CUFFVRG_0144"; transcript_id "CUFFVRT_0347"; exon_number "3"; gene_name "Vmn2r4"; ensembl_id "ENSMUSG00000092049";
3	reconstructed_transcript	exon	64398365	64398595	.	-	.	gene_id "CUFFVRG_0144"; transcript_id "CUFFVRT_0347"; exon_number "4"; gene_name "Vmn2r4"; ensembl_id "ENSMUSG00000092049";
3	reconstructed_transcript	exon	64406155	64407024	.	-	.	gene_id "CUFFVRG_0144"; transcript_id "CUFFVRT_0347"; exon_number "5"; gene_name "Vmn2r4"; ensembl_id "ENSMUSG00000092049";
3	reconstructed_transcript	exon	64409782	64410073	.	-	.	gene_id "CUFFVRG_0144"; transcript_id "CUFFVRT_0347"; exon_number "6"; gene_name "Vmn2r4"; ensembl_id "ENSMUSG00000092049";
3	reconstructed_transcript	exon	64415055	64415402	.	-	.	gene_id "CUFFVRG_0144"; transcript_id "CUFFVRT_0347"; exon_number "7"; gene_name "Vmn2r4"; ensembl_id "ENSMUSG00000092049";
3	reconstructed_transcript	exon	64383044	64384027	.	-	.	gene_id "CUFFVRG_0144"; transcript_id "CUFFVRT_0348"; exon_number "1"; gene_name "Vmn2r4";
3	reconstructed_transcript	exon	64386653	64389603	.	-	.	gene_id "CUFFVRG_0144"; transcript_id "CUFFVRT_0348"; exon_number "2"; gene_name "Vmn2r4"; ensembl_id "ENSMUSG00000092049";
3	reconstructed_transcript	exon	64390947	64391070	.	-	.	gene_id "CUFFVRG_0144"; transcript_id "CUFFVRT_0348"; exon_number "3"; gene_name "Vmn2r4"; ensembl_id "ENSMUSG00000092049";
3	reconstructed_transcript	exon	64398365	64398595	.	-	.	gene_id "CUFFVRG_0144"; transcript_id "CUFFVRT_0348"; exon_number "4"; gene_name "Vmn2r4"; ensembl_id "ENSMUSG00000092049";
3	reconstructed_transcript	exon	64406155	64407024	.	-	.	gene_id "CUFFVRG_0144"; transcript_id "CUFFVRT_0348"; exon_number "5"; gene_name "Vmn2r4"; ensembl_id "ENSMUSG00000092049";
3	reconstructed_transcript	exon	64409782	64410073	.	-	.	gene_id "CUFFVRG_0144"; transcript_id "CUFFVRT_0348"; exon_number "6"; gene_name "Vmn2r4"; ensembl_id "ENSMUSG00000092049";
3	reconstructed_transcript	exon	64415055	64415403	.	-	.	gene_id "CUFFVRG_0144"; transcript_id "CUFFVRT_0348"; exon_number "7"; gene_name "Vmn2r4"; ensembl_id "ENSMUSG00000092049";
3	reconstructed_transcript	exon	64383044	64389603	.	-	.	gene_id "CUFFVRG_0144"; transcript_id "CUFFVRT_0349"; exon_number "1"; gene_name "Vmn2r4"; ensembl_id "ENSMUSG00000092049";
3	reconstructed_transcript	exon	64390673	64390761	.	-	.	gene_id "CUFFVRG_0144"; transcript_id "CUFFVRT_0349"; exon_number "2"; gene_name "Vmn2r4"; ensembl_id "ENSMUSG00000092049";
3	reconstructed_transcript	exon	64390947	64391073	.	-	.	gene_id "CUFFVRG_0144"; transcript_id "CUFFVRT_0349"; exon_number "3"; gene_name "Vmn2r4"; ensembl_id "ENSMUSG00000092049";
3	reconstructed_transcript	exon	64398368	64398595	.	-	.	gene_id "CUFFVRG_0144"; transcript_id "CUFFVRT_0349"; exon_number "4"; gene_name "Vmn2r4"; ensembl_id "ENSMUSG00000092049";
3	reconstructed_transcript	exon	64406155	64407024	.	-	.	gene_id "CUFFVRG_0144"; transcript_id "CUFFVRT_0349"; exon_number "5"; gene_name "Vmn2r4"; ensembl_id "ENSMUSG00000092049";
3	reconstructed_transcript	exon	64409782	64410073	.	-	.	gene_id "CUFFVRG_0144"; transcript_id "CUFFVRT_0349"; exon_number "6"; gene_name "Vmn2r4"; ensembl_id "ENSMUSG00000092049";
3	reconstructed_transcript	exon	64415055	64415417	.	-	.	gene_id "CUFFVRG_0144"; transcript_id "CUFFVRT_0349"; exon_number "7"; gene_name "Vmn2r4"; ensembl_id "ENSMUSG00000092049";
3	reconstructed_transcript	exon	64383044	64389603	.	-	.	gene_id "CUFFVRG_0144"; transcript_id "CUFFVRT_0350"; exon_number "1"; gene_name "Vmn2r4"; ensembl_id "ENSMUSG00000092049";
3	reconstructed_transcript	exon	64390947	64391070	.	-	.	gene_id "CUFFVRG_0144"; transcript_id "CUFFVRT_0350"; exon_number "2"; gene_name "Vmn2r4"; ensembl_id "ENSMUSG00000092049";
3	reconstructed_transcript	exon	64398365	64398595	.	-	.	gene_id "CUFFVRG_0144"; transcript_id "CUFFVRT_0350"; exon_number "3"; gene_name "Vmn2r4"; ensembl_id "ENSMUSG00000092049";
3	reconstructed_transcript	exon	64406155	64407024	.	-	.	gene_id "CUFFVRG_0144"; transcript_id "CUFFVRT_0350"; exon_number "4"; gene_name "Vmn2r4"; ensembl_id "ENSMUSG00000092049";
3	reconstructed_transcript	exon	64409782	64410073	.	-	.	gene_id "CUFFVRG_0144"; transcript_id "CUFFVRT_0350"; exon_number "5"; gene_name "Vmn2r4"; ensembl_id "ENSMUSG00000092049";
3	reconstructed_transcript	exon	64415055	64415505	.	-	.	gene_id "CUFFVRG_0144"; transcript_id "CUFFVRT_0350"; exon_number "6"; gene_name "Vmn2r4"; ensembl_id "ENSMUSG00000092049";
3	ENSEMBL_transcript	exon	64388621	64389603	.	-	.	gene_id "CUFFVRG_0144"; transcript_id "ENSMUST00000170280"; exon_number "1"; gene_name "Vmn2r4"; ensembl_id "ENSMUSG00000092049";
3	ENSEMBL_transcript	exon	64390947	64391070	.	-	.	gene_id "CUFFVRG_0144"; transcript_id "ENSMUST00000170280"; exon_number "2"; gene_name "Vmn2r4"; ensembl_id "ENSMUSG00000092049";
3	ENSEMBL_transcript	exon	64398365	64398595	.	-	.	gene_id "CUFFVRG_0144"; transcript_id "ENSMUST00000170280"; exon_number "3"; gene_name "Vmn2r4"; ensembl_id "ENSMUSG00000092049";
3	ENSEMBL_transcript	exon	64406155	64407024	.	-	.	gene_id "CUFFVRG_0144"; transcript_id "ENSMUST00000170280"; exon_number "4"; gene_name "Vmn2r4"; ensembl_id "ENSMUSG00000092049";
3	ENSEMBL_transcript	exon	64409782	64410057	.	-	.	gene_id "CUFFVRG_0144"; transcript_id "ENSMUST00000170280"; exon_number "5"; gene_name "Vmn2r4"; ensembl_id "ENSMUSG00000092049";
3	ENSEMBL_transcript	exon	64388621	64389603	.	-	.	gene_id "CUFFVRG_0144"; transcript_id "ENSMUST00000175724"; exon_number "1"; gene_name "Vmn2r4"; ensembl_id "ENSMUSG00000092049";
3	ENSEMBL_transcript	exon	64390947	64391070	.	-	.	gene_id "CUFFVRG_0144"; transcript_id "ENSMUST00000175724"; exon_number "2"; gene_name "Vmn2r4"; ensembl_id "ENSMUSG00000092049";
3	ENSEMBL_transcript	exon	64398365	64398595	.	-	.	gene_id "CUFFVRG_0144"; transcript_id "ENSMUST00000175724"; exon_number "3"; gene_name "Vmn2r4"; ensembl_id "ENSMUSG00000092049";
3	ENSEMBL_transcript	exon	64406155	64407024	.	-	.	gene_id "CUFFVRG_0144"; transcript_id "ENSMUST00000175724"; exon_number "4"; gene_name "Vmn2r4"; ensembl_id "ENSMUSG00000092049";
3	ENSEMBL_transcript	exon	64409782	64410073	.	-	.	gene_id "CUFFVRG_0144"; transcript_id "ENSMUST00000175724"; exon_number "5"; gene_name "Vmn2r4"; ensembl_id "ENSMUSG00000092049";
3	ENSEMBL_transcript	exon	64415055	64415296	.	-	.	gene_id "CUFFVRG_0144"; transcript_id "ENSMUST00000175724"; exon_number "6"; gene_name "Vmn2r4"; ensembl_id "ENSMUSG00000092049";
3	reconstructed_transcript	exon	64390701	64390761	.	-	.	gene_id "CUFFVRG_0144"; transcript_id "CUFFVRT_0351"; exon_number "1"; gene_name "Vmn2r4"; ensembl_id "ENSMUSG00000092049";
3	reconstructed_transcript	exon	64390947	64391072	.	-	.	gene_id "CUFFVRG_0144"; transcript_id "CUFFVRT_0351"; exon_number "2"; gene_name "Vmn2r4"; ensembl_id "ENSMUSG00000092049";
3	reconstructed_transcript	exon	64398367	64398595	.	-	.	gene_id "CUFFVRG_0144"; transcript_id "CUFFVRT_0351"; exon_number "3"; gene_name "Vmn2r4"; ensembl_id "ENSMUSG00000092049";
3	reconstructed_transcript	exon	64406155	64407026	.	-	.	gene_id "CUFFVRG_0144"; transcript_id "CUFFVRT_0351"; exon_number "4"; gene_name "Vmn2r4"; ensembl_id "ENSMUSG00000092049";
3	reconstructed_transcript	exon	64409784	64410073	.	-	.	gene_id "CUFFVRG_0144"; transcript_id "CUFFVRT_0351"; exon_number "5"; gene_name "Vmn2r4"; ensembl_id "ENSMUSG00000092049";
3	reconstructed_transcript	exon	64415055	64415415	.	-	.	gene_id "CUFFVRG_0144"; transcript_id "CUFFVRT_0351"; exon_number "6"; gene_name "Vmn2r4"; ensembl_id "ENSMUSG00000092049";
3	ENSEMBL_transcript	exon	64436883	64437859	.	-	.	gene_id "CUFFVRG_0145"; transcript_id "ENSMUST00000176317"; exon_number "1"; gene_name "Vmn2r-ps6"; ensembl_id "ENSMUSG00000093395";
3	ENSEMBL_transcript	exon	64438164	64438287	.	-	.	gene_id "CUFFVRG_0145"; transcript_id "ENSMUST00000176317"; exon_number "2"; gene_name "Vmn2r-ps6"; ensembl_id "ENSMUSG00000093395";
3	ENSEMBL_transcript	exon	64442600	64443573	.	-	.	gene_id "CUFFVRG_0146"; transcript_id "ENSMUST00000176244"; exon_number "1"; gene_name "Vmn2r-ps7"; ensembl_id "ENSMUSG00000093546";
3	ENSEMBL_transcript	exon	64443852	64443975	.	-	.	gene_id "CUFFVRG_0146"; transcript_id "ENSMUST00000176244"; exon_number "2"; gene_name "Vmn2r-ps7"; ensembl_id "ENSMUSG00000093546";
3	reconstructed_transcript	exon	64488650	64491803	.	-	.	gene_id "CUFFVRG_0147"; transcript_id "CUFFVRT_0352"; exon_number "1"; gene_name "Vmn2r5"; ensembl_id "ENSMUSG00000068999";
3	reconstructed_transcript	exon	64492492	64492615	.	-	.	gene_id "CUFFVRG_0147"; transcript_id "CUFFVRT_0352"; exon_number "2"; gene_name "Vmn2r5"; ensembl_id "ENSMUSG00000068999";
3	reconstructed_transcript	exon	64495781	64495924	.	-	.	gene_id "CUFFVRG_0147"; transcript_id "CUFFVRT_0352"; exon_number "3"; gene_name "Vmn2r5"; ensembl_id "ENSMUSG00000068999";
3	reconstructed_transcript	exon	64503748	64504617	.	-	.	gene_id "CUFFVRG_0147"; transcript_id "CUFFVRT_0352"; exon_number "4"; gene_name "Vmn2r5"; ensembl_id "ENSMUSG00000068999";
3	reconstructed_transcript	exon	64507410	64507701	.	-	.	gene_id "CUFFVRG_0147"; transcript_id "CUFFVRT_0352"; exon_number "5"; gene_name "Vmn2r5"; ensembl_id "ENSMUSG00000068999";
3	reconstructed_transcript	exon	64507826	64507858	.	-	.	gene_id "CUFFVRG_0147"; transcript_id "CUFFVRT_0352"; exon_number "6"; gene_name "Vmn2r5"; ensembl_id "ENSMUSG00000068999";
3	reconstructed_transcript	exon	64488650	64491415	.	-	.	gene_id "CUFFVRG_0147"; transcript_id "CUFFVRT_0353"; exon_number "1"; gene_name "Vmn2r5"; ensembl_id "ENSMUSG00000068999";
3	reconstructed_transcript	exon	64491528	64491803	.	-	.	gene_id "CUFFVRG_0147"; transcript_id "CUFFVRT_0353"; exon_number "2"; gene_name "Vmn2r5"; ensembl_id "ENSMUSG00000068999";
3	reconstructed_transcript	exon	64492492	64492615	.	-	.	gene_id "CUFFVRG_0147"; transcript_id "CUFFVRT_0353"; exon_number "3"; gene_name "Vmn2r5"; ensembl_id "ENSMUSG00000068999";
3	reconstructed_transcript	exon	64495694	64495924	.	-	.	gene_id "CUFFVRG_0147"; transcript_id "CUFFVRT_0353"; exon_number "4"; gene_name "Vmn2r5"; ensembl_id "ENSMUSG00000068999";
3	reconstructed_transcript	exon	64503748	64504617	.	-	.	gene_id "CUFFVRG_0147"; transcript_id "CUFFVRT_0353"; exon_number "5"; gene_name "Vmn2r5"; ensembl_id "ENSMUSG00000068999";
3	reconstructed_transcript	exon	64507410	64507701	.	-	.	gene_id "CUFFVRG_0147"; transcript_id "CUFFVRT_0353"; exon_number "6"; gene_name "Vmn2r5"; ensembl_id "ENSMUSG00000068999";
3	reconstructed_transcript	exon	64509500	64510010	.	-	.	gene_id "CUFFVRG_0147"; transcript_id "CUFFVRT_0353"; exon_number "7"; gene_name "Vmn2r5"; ensembl_id "ENSMUSG00000068999";
3	ENSEMBL_transcript	exon	64490821	64491803	.	-	.	gene_id "CUFFVRG_0147"; transcript_id "ENSMUST00000170270"; exon_number "1"; gene_name "Vmn2r5"; ensembl_id "ENSMUSG00000068999";
3	ENSEMBL_transcript	exon	64492492	64492615	.	-	.	gene_id "CUFFVRG_0147"; transcript_id "ENSMUST00000170270"; exon_number "2"; gene_name "Vmn2r5"; ensembl_id "ENSMUSG00000068999";
3	ENSEMBL_transcript	exon	64495694	64495924	.	-	.	gene_id "CUFFVRG_0147"; transcript_id "ENSMUST00000170270"; exon_number "3"; gene_name "Vmn2r5"; ensembl_id "ENSMUSG00000068999";
3	ENSEMBL_transcript	exon	64503748	64504617	.	-	.	gene_id "CUFFVRG_0147"; transcript_id "ENSMUST00000170270"; exon_number "4"; gene_name "Vmn2r5"; ensembl_id "ENSMUSG00000068999";
3	ENSEMBL_transcript	exon	64507410	64507685	.	-	.	gene_id "CUFFVRG_0147"; transcript_id "ENSMUST00000170270"; exon_number "5"; gene_name "Vmn2r5"; ensembl_id "ENSMUSG00000068999";
3	ENSEMBL_transcript	exon	64490821	64491803	.	-	.	gene_id "CUFFVRG_0147"; transcript_id "ENSMUST00000177184"; exon_number "1"; gene_name "Vmn2r5"; ensembl_id "ENSMUSG00000068999";
3	ENSEMBL_transcript	exon	64492492	64492615	.	-	.	gene_id "CUFFVRG_0147"; transcript_id "ENSMUST00000177184"; exon_number "2"; gene_name "Vmn2r5"; ensembl_id "ENSMUSG00000068999";
3	ENSEMBL_transcript	exon	64495694	64495924	.	-	.	gene_id "CUFFVRG_0147"; transcript_id "ENSMUST00000177184"; exon_number "3"; gene_name "Vmn2r5"; ensembl_id "ENSMUSG00000068999";
3	ENSEMBL_transcript	exon	64503748	64504617	.	-	.	gene_id "CUFFVRG_0147"; transcript_id "ENSMUST00000177184"; exon_number "4"; gene_name "Vmn2r5"; ensembl_id "ENSMUSG00000068999";
3	ENSEMBL_transcript	exon	64507410	64507701	.	-	.	gene_id "CUFFVRG_0147"; transcript_id "ENSMUST00000177184"; exon_number "5"; gene_name "Vmn2r5"; ensembl_id "ENSMUSG00000068999";
3	ENSEMBL_transcript	exon	64509500	64509735	.	-	.	gene_id "CUFFVRG_0147"; transcript_id "ENSMUST00000177184"; exon_number "6"; gene_name "Vmn2r5"; ensembl_id "ENSMUSG00000068999";
3	reconstructed_transcript	exon	64510176	64510218	.	-	.	gene_id "CUFFVRG_0148"; transcript_id "CUFFVRT_0354"; exon_number "1"; gene_name "Vmn2r6";
3	reconstructed_transcript	exon	64534890	64538543	.	-	.	gene_id "CUFFVRG_0148"; transcript_id "CUFFVRT_0354"; exon_number "2"; gene_name "Vmn2r6"; ensembl_id "ENSMUSG00000090581";
3	reconstructed_transcript	exon	64539885	64540008	.	-	.	gene_id "CUFFVRG_0148"; transcript_id "CUFFVRT_0354"; exon_number "3"; gene_name "Vmn2r6"; ensembl_id "ENSMUSG00000090581";
3	reconstructed_transcript	exon	64547242	64547472	.	-	.	gene_id "CUFFVRG_0148"; transcript_id "CUFFVRT_0354"; exon_number "4"; gene_name "Vmn2r6"; ensembl_id "ENSMUSG00000090581";
3	reconstructed_transcript	exon	64556008	64556877	.	-	.	gene_id "CUFFVRG_0148"; transcript_id "CUFFVRT_0354"; exon_number "5"; gene_name "Vmn2r6"; ensembl_id "ENSMUSG00000090581";
3	reconstructed_transcript	exon	64559543	64559834	.	-	.	gene_id "CUFFVRG_0148"; transcript_id "CUFFVRT_0354"; exon_number "6"; gene_name "Vmn2r6"; ensembl_id "ENSMUSG00000090581";
3	reconstructed_transcript	exon	64565057	64565830	.	-	.	gene_id "CUFFVRG_0148"; transcript_id "CUFFVRT_0354"; exon_number "7"; gene_name "Vmn2r6"; ensembl_id "ENSMUSG00000090581";
3	reconstructed_transcript	exon	64532203	64534387	.	-	.	gene_id "CUFFVRG_0148"; transcript_id "CUFFVRT_0355"; exon_number "1"; gene_name "Vmn2r6";
3	reconstructed_transcript	exon	64534881	64538543	.	-	.	gene_id "CUFFVRG_0148"; transcript_id "CUFFVRT_0355"; exon_number "2"; gene_name "Vmn2r6"; ensembl_id "ENSMUSG00000090581";
3	reconstructed_transcript	exon	64539885	64540008	.	-	.	gene_id "CUFFVRG_0148"; transcript_id "CUFFVRT_0355"; exon_number "3"; gene_name "Vmn2r6"; ensembl_id "ENSMUSG00000090581";
3	reconstructed_transcript	exon	64547242	64547472	.	-	.	gene_id "CUFFVRG_0148"; transcript_id "CUFFVRT_0355"; exon_number "4"; gene_name "Vmn2r6"; ensembl_id "ENSMUSG00000090581";
3	reconstructed_transcript	exon	64556008	64556877	.	-	.	gene_id "CUFFVRG_0148"; transcript_id "CUFFVRT_0355"; exon_number "5"; gene_name "Vmn2r6"; ensembl_id "ENSMUSG00000090581";
3	reconstructed_transcript	exon	64559543	64559834	.	-	.	gene_id "CUFFVRG_0148"; transcript_id "CUFFVRT_0355"; exon_number "6"; gene_name "Vmn2r6"; ensembl_id "ENSMUSG00000090581";
3	reconstructed_transcript	exon	64565057	64565830	.	-	.	gene_id "CUFFVRG_0148"; transcript_id "CUFFVRT_0355"; exon_number "7"; gene_name "Vmn2r6"; ensembl_id "ENSMUSG00000090581";
3	reconstructed_transcript	exon	64532203	64538543	.	-	.	gene_id "CUFFVRG_0148"; transcript_id "CUFFVRT_0356"; exon_number "1"; gene_name "Vmn2r6"; ensembl_id "ENSMUSG00000090581";
3	reconstructed_transcript	exon	64539885	64540008	.	-	.	gene_id "CUFFVRG_0148"; transcript_id "CUFFVRT_0356"; exon_number "2"; gene_name "Vmn2r6"; ensembl_id "ENSMUSG00000090581";
3	reconstructed_transcript	exon	64547242	64547472	.	-	.	gene_id "CUFFVRG_0148"; transcript_id "CUFFVRT_0356"; exon_number "3"; gene_name "Vmn2r6"; ensembl_id "ENSMUSG00000090581";
3	reconstructed_transcript	exon	64556008	64556877	.	-	.	gene_id "CUFFVRG_0148"; transcript_id "CUFFVRT_0356"; exon_number "4"; gene_name "Vmn2r6"; ensembl_id "ENSMUSG00000090581";
3	reconstructed_transcript	exon	64559543	64559834	.	-	.	gene_id "CUFFVRG_0148"; transcript_id "CUFFVRT_0356"; exon_number "5"; gene_name "Vmn2r6"; ensembl_id "ENSMUSG00000090581";
3	reconstructed_transcript	exon	64565057	64565830	.	-	.	gene_id "CUFFVRG_0148"; transcript_id "CUFFVRT_0356"; exon_number "6"; gene_name "Vmn2r6"; ensembl_id "ENSMUSG00000090581";
3	ENSEMBL_transcript	exon	64537561	64538543	.	-	.	gene_id "CUFFVRG_0148"; transcript_id "ENSMUST00000165012"; exon_number "1"; gene_name "Vmn2r6"; ensembl_id "ENSMUSG00000090581";
3	ENSEMBL_transcript	exon	64539885	64540008	.	-	.	gene_id "CUFFVRG_0148"; transcript_id "ENSMUST00000165012"; exon_number "2"; gene_name "Vmn2r6"; ensembl_id "ENSMUSG00000090581";
3	ENSEMBL_transcript	exon	64547242	64547472	.	-	.	gene_id "CUFFVRG_0148"; transcript_id "ENSMUST00000165012"; exon_number "3"; gene_name "Vmn2r6"; ensembl_id "ENSMUSG00000090581";
3	ENSEMBL_transcript	exon	64556008	64556877	.	-	.	gene_id "CUFFVRG_0148"; transcript_id "ENSMUST00000165012"; exon_number "4"; gene_name "Vmn2r6"; ensembl_id "ENSMUSG00000090581";
3	ENSEMBL_transcript	exon	64559543	64559818	.	-	.	gene_id "CUFFVRG_0148"; transcript_id "ENSMUST00000165012"; exon_number "5"; gene_name "Vmn2r6"; ensembl_id "ENSMUSG00000090581";
3	ENSEMBL_transcript	exon	64537561	64538543	.	-	.	gene_id "CUFFVRG_0148"; transcript_id "ENSMUST00000176481"; exon_number "1"; gene_name "Vmn2r6"; ensembl_id "ENSMUSG00000090581";
3	ENSEMBL_transcript	exon	64539885	64540008	.	-	.	gene_id "CUFFVRG_0148"; transcript_id "ENSMUST00000176481"; exon_number "2"; gene_name "Vmn2r6"; ensembl_id "ENSMUSG00000090581";
3	ENSEMBL_transcript	exon	64547242	64547472	.	-	.	gene_id "CUFFVRG_0148"; transcript_id "ENSMUST00000176481"; exon_number "3"; gene_name "Vmn2r6"; ensembl_id "ENSMUSG00000090581";
3	ENSEMBL_transcript	exon	64556008	64556877	.	-	.	gene_id "CUFFVRG_0148"; transcript_id "ENSMUST00000176481"; exon_number "4"; gene_name "Vmn2r6"; ensembl_id "ENSMUSG00000090581";
3	ENSEMBL_transcript	exon	64559543	64559834	.	-	.	gene_id "CUFFVRG_0148"; transcript_id "ENSMUST00000176481"; exon_number "5"; gene_name "Vmn2r6"; ensembl_id "ENSMUSG00000090581";
3	ENSEMBL_transcript	exon	64565057	64565298	.	-	.	gene_id "CUFFVRG_0148"; transcript_id "ENSMUST00000176481"; exon_number "6"; gene_name "Vmn2r6"; ensembl_id "ENSMUSG00000090581";
3	ENSEMBL_transcript	exon	64591515	64592491	.	-	.	gene_id "CUFFVRG_0149"; transcript_id "ENSMUST00000177446"; exon_number "1"; gene_name "Vmn2r-ps9"; ensembl_id "ENSMUSG00000093699";
3	ENSEMBL_transcript	exon	64592775	64592896	.	-	.	gene_id "CUFFVRG_0149"; transcript_id "ENSMUST00000177446"; exon_number "2"; gene_name "Vmn2r-ps9"; ensembl_id "ENSMUSG00000093699";
3	ENSEMBL_transcript	exon	64632574	64633555	.	-	.	gene_id "CUFFVRG_0150"; transcript_id "ENSMUST00000176568"; exon_number "1"; gene_name "Vmn2r-ps11"; ensembl_id "ENSMUSG00000093434";
3	ENSEMBL_transcript	exon	64634234	64634357	.	-	.	gene_id "CUFFVRG_0150"; transcript_id "ENSMUST00000176568"; exon_number "2"; gene_name "Vmn2r-ps11"; ensembl_id "ENSMUSG00000093434";
3	ENSEMBL_transcript	exon	64643657	64643887	.	-	.	gene_id "CUFFVRG_0150"; transcript_id "ENSMUST00000176568"; exon_number "3"; gene_name "Vmn2r-ps11"; ensembl_id "ENSMUSG00000093434";
3	ENSEMBL_transcript	exon	64651734	64652603	.	-	.	gene_id "CUFFVRG_0150"; transcript_id "ENSMUST00000176568"; exon_number "4"; gene_name "Vmn2r-ps11"; ensembl_id "ENSMUSG00000093434";
3	ENSEMBL_transcript	exon	64655381	64655672	.	-	.	gene_id "CUFFVRG_0150"; transcript_id "ENSMUST00000176568"; exon_number "5"; gene_name "Vmn2r-ps11"; ensembl_id "ENSMUSG00000093434";
3	ENSEMBL_transcript	exon	64657472	64657553	.	-	.	gene_id "CUFFVRG_0150"; transcript_id "ENSMUST00000176568"; exon_number "6"; gene_name "Vmn2r-ps11"; ensembl_id "ENSMUSG00000093434";
3	ENSEMBL_transcript	exon	64662113	64662261	.	-	.	gene_id "CUFFVRG_0150"; transcript_id "ENSMUST00000176568"; exon_number "7"; gene_name "Vmn2r-ps11"; ensembl_id "ENSMUSG00000093434";
3	ENSEMBL_transcript	exon	64744749	64745223	.	-	.	gene_id "CUFFVRG_0151"; transcript_id "ENSMUST00000159900"; exon_number "1"; gene_name "Vmn2r-ps12"; ensembl_id ";ENSMUSG00000093474;ENSMUSG00000090010";
[truncated: 4,336 more rows]
