# Supplementary material for: The Olfactory Transcriptomes of Mice
Source: PLoS Genet. 2014 Sep 4;10(9):e1004593. doi: 10.1371/journal.pgen.1004593 (PMC4154679; doi:10.1371/journal.pgen.1004593)
Supplement: Dataset S5 — Sequence of the extended gene models for the VR repertoire. The sequences of the reconstructed gene models for VR genes in FASTA format. (FASTA) [file pgen.1004593.s016.fasta]

>Vmn1r49|CUFFVRG_0538|CUFFVRT_1087|6:90071893-90078506|-
TGTGGAAGAGCTTACATTAGAGTAAGATCAAAGGCAGGAAAGATGCTCTACTGGGATGCCAGGTCTCCATGCTCTACAGAGAGAACTTGTCATGTTTTAAAGACACTAAAATAACAAATTGCTCACATGCATTAAAGACTCCCTTAATTCTGTGCAGGATCTCCTCAGGCACAAAGTACTCCCTGCCAAGTCCATCTGGATTTTTGTTATTTGCTTCCTACCTACATACAATGAGTAAAGCAAACTTACTCCACACTGACAATAACATGAAAATCATCTTGTTCTCTGAAGTGAGTGTTGGGATCTCAGCTAACACTATCCTCTTTTTTGCCCGCCTCTGCAAGCTCCTTGGTGAGAACAAGCCTAAACCCATTGATCTCTACATTGCTTTTCTCTCCCTGACCCAACTAATGCTACTTATAACTATGGGACTCATAGCTGTGGACATGTTTATGCCTTGGGGGAGATGGAATTCTACCACATGCCAATCCCTTATCTATTTGCACAGGCTTCTGAGAGGCCTCGCCCTTTCTGCTACCTGTCTGCTGAATGTCCTTTGGACTATCACACTTAGTTCTAGAAGCTCCTGTTTAACAAAGTTTAAACATAAATCTCCCCATCACATCTCAGGTGCCTTTCTTTTCTTCTATGTCCTCTATATGTCTTTTAGCAGTCATGTCTTAGTATCAATTATTGTTACCCCCAACTTGACCTCAGAAGATTTTATGTATGTTACTCAGTCCTGCTCACTTCTACCCATGAGTTACTCCAGAGAAAGCAGGTTTTCCACTCTTATGGCCATCAGGGAAACCTTTCTTATCAGTCTCATGGCCCTGTCCAGTGGGTACATGGTAGCTCTCCTATGGAGGCACAAGAAGCAGGCCCAGCATCTTCGCAGCACCAGCCTTTCTTCAAAGGCATCCCCAGAGCAAAGGGCCACCAGGACCATCATGCTGCTCACGAGCCTCTTTGTGGTTCTCTACATTTTGGAAAGAGTTGTCTTCCAATCAAGGCTGAAGTTCAAGGATTGCTCAGTATTCTACTTTGTCCATATTATTATGTCCCATAGCTATGCCACAGTCAGCCCTTTTGTGTTTATTTGTACTGAAAAACATATAATTAAGTTTTGGGAGTCAATTTTTGGCAGAATAGTAAATATTTGATTTTTCAGTGAACGGAATGGTTTGATAATATAATACAGCATTTTGGCAGTAGTGCTATGGATCATGACATATGGGAATATTCTGTGGCTTAAATTGATATATGACATTTTCTTTTTTTTCCTGTTAGATCTGTTTACTTTACTTGTGGATGACATGTATATAAAAGATAATAAACCACATGCCTTCTCAGATA
>Vmn1r49|CUFFVRG_0538|CUFFVRT_1088|6:90071893-90078506|-
TGTGGAAGAGCTTACATTAGAGTAAGATCAAAGGCAGGAAAGATGCTCTACTGGGATGCCAGGTCTCCATGCTCTACAGAGAGAACTTGTCATGTTTTAAAGACACTAAAATAACAAATTGCTCACATGCATTAAAGACTCCCTTAATTCTGTGCAGGATCTCCTCAGGCACAAAGTACTCCCTGCCAAGTCCATCTGGATCTTCTCATGTTACCAAAAACCTCAAACCTACAGCTTGATATGATGTCTTCAGCTTATGCCTGTCTAGAACTGTTTTGGACTTTACTTTGGTTTGAATACTTCAGAGATTTGAAGCTGTGGTGGTTTGAATATGCTTGTCCCAAGGAGTGGAACTATTACGAAGTGTGGCATTGTTGTAATCAGTTTGGCCTTTATGGAGTAAGTGTGTCACTGTGGACATGAGCTTTAAGACCCTTGTCCAAGCTTCCTGGGAGCCAGTCTTTTCCTGCTTGCCTTTGGAAAGAGATGAAGTTTTTTCAGCTCCTCCTACACCATGCTTGCATGGATCATTGCCATGCTCTTGACTTGATGATAATGGACTGAAATTCTGAACCTTTAAACCATCCCCAGTTAAATATTGTCTCTATAAGAGTTGGCTTGGTCATGGTGTCTGTTCACATAAGTAAAACACTAAGACAGAAGTTTGTACCAGGGCATGGGCATTGTTGTGATATTCCTGACCATGTTTTTTTCTTGGAAGAATGTGAATCTTGGGACTTTGGATTTGGAATGTAGTGGGATGCTTTAAGTGGGTCGTAATGGGTCATCCTAATAGGACTATGGATGACTTTGTTGCTGAGGGTGATTTGAACTGTGGATGTTTGGCTCTAGTGGTTTCAGTGAAGAATATTAATATGTGACCCATGGCCTTTGGAGAAGTTCAGGTGTGGATCCCAGAGACACTGGAACAGAAAGCTGTAATGTTGAAGTTGCCTTGGAGACCCCAAGATGTTTGAGCTGCCAGGGCTGTGGGATATCTGCTGAGGAAACTGCTAACAGATAGTGGAACCTGCCAAGGAGAGATAATTTTTGTTGCAATCAATACAAATGGAAAAGGATTTGGAGATCTGAAAACCACTTTGGTATCAGACATGGAGATGCTGTTTGGATTTTGCCCAGCTGGTTTCCTATCTTGCTTTGGGGATTATAATTAAGTGGTTGGATGAATCTCAGAAGAGACTTTGTACTTTAAACTTTTTACATTGTTGAGACTGCCATAGGCTATGGGGGCTTTGGAAATTTGACAAAATGTATTTTTGTGCTATGGCTAGGTATGTCTCCTGTAGACTCATGTGTATGAACAGGCCTATTGGAGTCTAGGAGTGGAATGTGGTACTTTGAATAAACTTGGTCAACAGAGTGGCACTATTAAGTTGTGTGGCCTTGCTCGTGTGGGTGTGGCCTTTTTTGAAGAAGTGGTTCACTGTGGAATTGAGCTTTGAGACCCTCCTCCTAACTTCCTGGAAGATAGTATTCTGTTTACCTTTGGAACAAAATGTAAAAAAGAAAAAAAATAAAAAAATAAGAAGAAAATTTTAAAAAGAGAAAACCCTTGCTAGAACAGAAGATTTACAAGATAATGAAGCTTCAGGTTCAAAGCTGCACAGTGGACATCCTTACAGTTTATTGCATCTCATTCCCAGTTCAGGTAGAACAACTAGATCTCAGAGGCTATCCTCAGCCTGGGCTTTTCCCTCATGGGATATCTAAACTAAGGAACATAGTTGACAATTATGAAATATCAAGTCTATGGTGAAGTTGTTGTTGGTTTCCCCAGGTCCTAAGAACAGGAATTGATGACTCTTGTTTCTTGGGAGAAAAAATTGCAAAGCATTTAAATAATGGAAATATTTGAATTTTGTTGCTCTCTCTATGTCTGGTCTCTCTTACTAGCTCTCATAATTCCCCATACTGTATCTTCTAACAGTGTTAGAAATAGATAAACTGAAATCTATCTTAGTTTTGTTACAAAGAGTCCATCAAAGCTGTTAGGCAAGGAGGCCCTGTAATCCCTTGTTTTATCATAGAATCCATCACATCACAGGGTGTGTCAGGAAAAGATTTTCCTGCAGAATGCCTGGGTCTCTGTACTGCCAGCAGTCATTTGTAACAAAACTCTTGTCAGGTCTGTAACAAAGCTCCTCTGGGTCTTCCTCTCCCTCCACCATACGAGCACACTATCTTCTCTGGAGATTCTGAAGATGTGTTTTGAAATACTGCCAACTGTCTAGCTGCAAGGGTGAATCTGGAGGACAATAAAGGGTTCCAGCCACTTCTTAGCCCCAGAATCTTCATGGTTTCCCTATCTCACACACACAGTCCCTTTTATTAATTTCTTCTCCGAGCACAGTGTTGTAATCAACTTACTTATGGTTTTCCTTGTCTGAGGCACTAGTAGCTTCTCCCCCAATGTCTTCCAAGTAGTTGTCCAAGTAGAATTGTTAGGTAAAAAATACTGCCCAATGTAACTCCATTCTAAACAGATCCTATTTTCATGAAGTAAAGCCAGTACTACCTTTCAAAGCCTTTACAGTTGCTCTATCAAGGAATGCAAAGGATTCTTCTGGACATTTCCTGCTCCCATTGCATTTTTTTTCTCCTTTTCTACCCTCTATGCCTTCCATTCTCTCTCCCCAATCAATTTTACAAAGCCAAATTATTGAATATTTTCACAAACTATCTGTCTCATCCCTGAAGTGTAAATTCTTATACAGTATTGATGAGTTATAAAATTTCCCCTATTGCTTCATCTCACATTTCTTTGATTTTTTAAAGATTATACTATAATTATGTGACTTATCCATTCACTTATCTCCCTCAACACACTTCCATGTAACCTCCCCTGATGTCCTTTGCTTTCATTGCCTCCTTTTATTATATAATACATATCCTTAAATGTATAACTTCAACATGTACAATCTGTGTAATTTTACTTGTATGTGTGTTTTCCTTGCTGATTTTAATTTTGGACACCCAATTGGTATGCTCTCACTGGAGACAATGATTCCTCCTGTTCTTAGCTTTCCTTAGTTGTCTGTAGTTCTTTCTGTAGGCTGAGTAGTGGGCTTTCCTGTACCTTGTCATGTCTAATTGTTGTCCTTGCTTAGCTCATGTTTAGGCAGCCACATCTCTTTAACAGGACCAGGAGACACAATCTCTCACAGCAAACTCCCTGATCACCTAGCTCTTGAATCTTCCTACCAGTCTCTGCAGTGTTCTCTGGGTCTTGGCTGCAGGAGTTCTTTGGTAAATAGATACACTGAGACTGGGGTCTACAACTCTACTTATTGATTGGATGTAATTTTCTGTAATGGACTTCCTCTGTTGCAGAGAAGTTTTATTTATATAAGAATAAATATTTAGAACATTTAAAATGCTTGAGCTTCTTGGTAATATACTGCATTCCTTTACAGTATGGTTTGAAAAACTCTGAAATTAATTAACTTCATATCATTGATTTCCAGTTGATAATTCTATACATGTATCTGTGAATTTTTTTACAACAGTGAAGGCCTCACACATACTAAATGCTCATTAAATGAAATGATGTGTTCTACATAAAATGCCAACTGAATTTCTCATGTCCTTTAGGCTGGCTTCTCTGAAGTTTGGAGAAGCCTCCTGTACCAAGAAGGAGCCTATGCATCTAGACTGGGTGATACTTTTCATTTAATAATGATCTTAGAATGGGATGGCCCTAAGTCTATTATAACTGTAGTTTTATTCACCACCCTGATTCTATATGTCAAAAGAGAGAAGAGTATATACCCACTGATAATTGATTCTCAGGGTCTTTTCTCAGAGGCATCATGGCAGAAGATTAAAGTCATAGGTGGGATGCACACTCATTTAGAATTCAGAGAAAGACCAGGGTTTTATGCTGTTTAGAAAGGGAACCTGGCTTTATCATTCTACAGTTTTGGTCATTTCTGTCTTTTCTGTTTCAGGCAGGGAAAGAGTTGATCAGTCGTTACCAGAGATTAGTTGTCTCTCCCAGGCCACATGACAAGGCACTGCATGAGCAAATCCTCACCTAACATGTCTATAGAGTTCATTCTGGGTCAGAAACAGTTCCATGTTTGGTGTGTGTACAGTATGTTTCTTTCACACCTAGCATCCTCTGACACAGGTACAGGACTGACTATTTGTATGTTCTAGAGGAGGTGACTGGAGCTCTGAGTACTTAAGGTCACACTCTGAGGAAATGGCAGTGGGTAGAATTTGATTCAGAGTCCAAATTGGTAATCATTTGTTCTGGAGATTTATTAAGAATATTTGCCTGGCTTGGTGGTGTTGGCACATGTCTTTAATCCAACCACTTTAAAGGTAGAAGCTGGAAGATCTCTGTGTCTGAGTCTAGCCTGGTCTACAGAGCGAGTTCTAGGACAGCCAGGGCTACACAGAGAAACTTGTAAAAGAGACAGAAGTAGAAAGAGAGAAATGAGGAGAGGGAAGAGAAAATGGGGGATATAGGGCAGGGAAGCACACACACACATACACACACACACCCTGACACACACACACACACACACACACACAGAGAGAGAGAGAGAGAGAGAGAGAGAGAGAGAGAGAGAGAGAGAGAGAGAGAGAGAGAGAGAGAGAATACTTGGATTGGTGATAAAGGAGCAGAATAAAGCAGACACTGAAATAAAATGACCCTGTGCTCTGGAACTTATGGGCACACAGTCCTTTAGGAGGGCACATTTCTAGATTTGTGCAACTTTCTCCATTCCAATTCACCAGATACTTAAAGTTCTTTTGTGTCCATTTATCAAGTGAGCTGCAGTCTTTGCCCAGAACAAATCAAATCCAAGAACCATGAAGGGAAATGATTCTTAGATCTCATGGAAATGTTCAGTATACAAGAAAGTTTATACTTGGAAGTAGCCCTAAATTGGTACAAAGAATTCAGCACTGATTGGGAAGCATTAGGACAATGGGAACAGTGGGGATGGCTTTCAGGTAGTGTGAACTGGAGCTGAATTTGGTGAGTTGGAATCAGGATGAGTGGACACCTTCTTGCCATCTCAGTGTTGGTTGGCATTTGTGAACAAGGCCATGTTTTGTAAGAAAGAGTTTTCTCTTTTCTCCTCAGATTTTTGTTATTTGCTTCCTACCTACATACAATGAGTAAAGCAAACTTACTCCACACTGACAATAACATGAAAATCATCTTGTTCTCTGAAGTGAGTGTTGGGATCTCAGCTAACACTATCCTCTTTTTTGCCCGCCTCTGCAAGCTCCTTGGTGAGAACAAGCCTAAACCCATTGATCTCTACATTGCTTTTCTCTCCCTGACCCAACTAATGCTACTTATAACTATGGGACTCATAGCTGTGGACATGTTTATGCCTTGGGGGAGATGGAATTCTACCACATGCCAATCCCTTATCTATTTGCACAGGCTTCTGAGAGGCCTCGCCCTTTCTGCTACCTGTCTGCTGAATGTCCTTTGGACTATCACACTTAGTTCTAGAAGCTCCTGTTTAACAAAGTTTAAACATAAATCTCCCCATCACATCTCAGGTGCCTTTCTTTTCTTCTATGTCCTCTATATGTCTTTTAGCAGTCATGTCTTAGTATCAATTATTGTTACCCCCAACTTGACCTCAGAAGATTTTATGTATGTTACTCAGTCCTGCTCACTTCTACCCATGAGTTACTCCAGAGAAAGCAGGTTTTCCACTCTTATGGCCATCAGGGAAACCTTTCTTATCAGTCTCATGGCCCTGTCCAGTGGGTACATGGTAGCTCTCCTATGGAGGCACAAGAAGCAGGCCCAGCATCTTCGCAGCACCAGCCTTTCTTCAAAGGCATCCCCAGAGCAAAGGGCCACCAGGACCATCATGCTGCTCACGAGCCTCTTTGTGGTTCTCTACATTTTGGAAAGAGTTGTCTTCCAATCAAGGCTGAAGTTCAAGGATTGCTCAGTATTCTACTTTGTCCATATTATTATGTCCCATAGCTATGCCACAGTCAGCCCTTTTGTGTTTATTTGTACTGAAAAACATATAATTAAGTTTTGGGAGTCAATTTTTGGCAGAATAGTAAATATTTGATTTTTCAGTGAACGGAATGGTTTGATAATATAATACAGCATTTTGGCAGTAGTGCTATGGATCATGACATATGGGAATATTCTGTGGCTTAAATTGATATATGACATTTTCTTTTTTTTCCTGTTAGATCTGTTTACTTTACTTGTGGATGACATGTATATAAAAGATAATAAACCACATGCCTTCTCAGATA
>Vmn1r49|CUFFVRG_0538|ENSMUST00000071865|6:90072086-90073018|-
ATGAGTAAAGCAAACTTACTCCACACTGACAATAACATGAAAATCATCTTGTTCTCTGAAGTGAGTGTTGGGATCTCAGCTAACACTATCCTCTTTTTTGCCCGCCTCTGCAAGCTCCTTGGTGAGAACAAGCCTAAACCCATTGATCTCTACATTGCTTTTCTCTCCCTGACCCAACTAATGCTACTTATAACTATGGGACTCATAGCTGTGGACATGTTTATGCCTTGGGGGAGATGGAATTCTACCACATGCCAATCCCTTATCTATTTGCACAGGCTTCTGAGAGGCCTCGCCCTTTCTGCTACCTGTCTGCTGAATGTCCTTTGGACTATCACACTTAGTTCTAGAAGCTCCTGTTTAACAAAGTTTAAACATAAATCTCCCCATCACATCTCAGGTGCCTTTCTTTTCTTCTATGTCCTCTATATGTCTTTTAGCAGTCATGTCTTAGTATCAATTATTGTTACCCCCAACTTGACCTCAGAAGATTTTATGTATGTTACTCAGTCCTGCTCACTTCTACCCATGAGTTACTCCAGAGAAAGCAGGTTTTCCACTCTTATGGCCATCAGGGAAACCTTTCTTATCAGTCTCATGGCCCTGTCCAGTGGGTACATGGTAGCTCTCCTATGGAGGCACAAGAAGCAGGCCCAGCATCTTCGCAGCACCAGCCTTTCTTCAAAGGCATCCCCAGAGCAAAGGGCCACCAGGACCATCATGCTGCTCACGAGCCTCTTTGTGGTTCTCTACATTTTGGAAAGAGTTGTCTTCCAATCAAGGCTGAAGTTCAAGGATTGCTCAGTATTCTACTTTGTCCATATTATTATGTCCCATAGCTATGCCACAGTCAGCCCTTTTGTGTTTATTTGTACTGAAAAACATATAATTAAGTTTTGGGAGTCAATTTTTGGCAGAATAGTAAATATTTGA
>Vmn1r-ps32|CUFFVRG_0550|CUFFVRT_1113|6:90146431-90155954|+
CTCAGCTCAGACTCCACCTGCCCCACCCCTTCCATCTGAGGATGAAGCTGACCAGTAACTATGCACTGCCCTTTCTCTCCCGGAGCACAAACATAAGGCACTGCATGGGAGAACCAGCAAGTGAAATATCTGCAGAGACCATCTTGTGCTGAAACACTGCCATGTTTGGTGCTCTTATATACCTAGTGCCCAACTGACACAGGCACATGGCTGTGTATATGTTCAGGAGGAGGTGATTGGAGCTCAGCCTCAGAGTATTCTGGGTCATACTTGGTTAAAATGTCAAATTGTGGGAGGAAGAAAAAACGTCTGGATTCACAGATCACAGTTCCTAACATTTGATACATGAATATATTAAGAAATTTGATTTTCACAAAATATTGAGTAGTGATAGACACAAATTGAATAAGAGCATACCCATTCCACAGGAATTATTTTATTGAAAAGAACTGATTTCTTTCACACAATCCTCATTCAAACTCACCCAAAATAGTAAAACTACCTGGAAGTGCAGATGTTGTTGATGAAAAGTAAGTAAAATGCTGTTCCTGCTCCCAGAAAACCTACACATGCTAAATAAGAAATGACATAATTTATGATGCAAGCAGTATTTAATGTTGAGGGAGCTCACGAACTGATGCAGCCACCATAGAACACAGGATCCATCCATGGCTCAGCTGAGGACAAGTGAGAGCATCAGTGTGGTCTGTGGGGTGTAGAGAGGAGCTGAGGTTTTCAGTAAAATGTTGTGAGGGGAGCAGAGTTGCCAAGGAGTGATGAGTGAGATTCTATTCTTTTCTCCTCAACCACTGTTTTCTCATATGATGAATAAGAACAGTAGACTGCACACTCATTCTAACATAAAGAATACCTTTTTCTCTGAAATTGGCATTGGGATCTCAGGCAACAGCTTCCTTCTTCTCTTTCACATCCTAAAGTTCATTCGTGGACACAGGCCCAGACTCACTGACCTGCCCATTGGTCTCTTGTCCCTTATCCACCTACTGATGCTACTGCTCATGGCATTCATAGCCACAGATATTTTTATTTCTCGGAGGGGCTGGGATGGCATCATATGTAAATTCCTTGTGTACCTGTATGGAGTTTTGAGGGGTCTCTCCCTTTGTACCACCAGATGTTGAGTGTCCTCCAGGCCATAATCCTCAGTCCCAGAAGCTCCTGTTTAGCAAAGCTCAAACACAAATCTCCCCATCACATCTCCTGTGCCATTATTTTCCTGAGTGTCCTCTATATGTTAATTAGCAGTCACATCTTGTTATCCATCACTGCCACCCCCAATTTGACCATGAATGACTTTCTTTATGTTTCTCAGTCCTGCTCTCTTCTACCCTTGAGTTACCTCGTGCAAAGCATGTATTCTACACTGCTGGCCCTCAGGGAAGTCTTTCTTATTAGTCTCATGGTCCTCTCAACTTTGTACATGGTGGTCCTCTTGTGCAGGCACAGGAAACAGGCCCAGCATCTTCAAGGTACCAGTCTTTCCTTCAAAGCATCCGCACAGCAAAGGGCCACCCAGACCATCCTGATGCTCATGACCTTCTTTGTGCTGATGTCCATCCTTGACAGCATTGTCTCCTGCTCAAGAACTATGTTCCTGGATGATCCAACATCTTACTCTATCCATATCTTTGGGATGCACATCTATGCCACAGTCAGCCCTTTTGTGTTTATGAGCACTGAAAAACATATAGTTAACATTTTGAGAGGGTGATAAATGTTTGAATCTTCACTGAATGTCAAGATTCTTTAAGAAGAGCTAATGACCTGGCATCAGAACTGTCAGACATGGCATGCTGTATATGTGCTTTGCCCCATGTTAAATATGAAGATGTTTTCCTGTTAAAATGATTTATTTTAACCAACATGAGAGTAAATATGTAACAGAAGATTTAACAACATACACTTAGAGATATGATAAGGGTGTTTCTAAACTTATTTTAGTTTTTATTTCTCAATGAAAGGATCCCTATGAGGTAGTTTTTGCCCATCTAGGTCTTCAATGTCCCACACTGTTTGAATGTGTGTGACCACTTCAAGTATGTTTTGATGTTTCAATTTTCTGTTATGAATTTTGATAAATTAGAGAAACATTTCTTACCAAAAGTAGTGCTATGATCCATAAAGAAAAGGAATTATATACATAACTTTCAGAGCAGAATTATGTGCAAAAGGTACATAGTGACTTGTACAGCAATACTAAGAATAACAGGATTTAAAACTCTCAGGATTTCAAATGGAAACAGCAGCCTAGAATTAACAGGGCATATGACTGAAACACAGCCTCTGCATGGTGTGGGATAGTGGTCAATCTTTAAGTGCAAGGCAATTCCTGGTGCGGTGGGATGGAGCCCCCCAAAACAGGAAATATCCACACCACAGTGGCCAGCTCCCTGGAAGTTCAAGACTCTACCCCACACCTCTCCTTAAACCCTGTTCCTCCTCATTCAGTCTGCACTGTAATTAGCTTCTGATAAAATCTGTTACATGGGGGAGCATTACTGCTTATTGGACATTTGGTCAAATTCTACTAAGAAGTTTAAGAAACCAATCAAACATAAGTCACTCTAGATTGCTAAAGCAAGGAGACACAGGGTGCAAAAAAATCTTTCTAAAAATTAACTTGGACCTCAGTTTTTTGACCGATATCCTCTGGGCTTATTGTTTCTATACAATTAGCTGATTGCTGACTTCAACTTGATTGTCTCACCATTGGTTATTTTCAAAAACTATGGAATGTAGACAAACCATGAACTTCCTGTGGAAAGTAAGATAACTCAAAGAGAGAAAAGTAAGTTTTATGTGATAACTTACTAACTGATTGATAGAGTTTGGCAATATAGGTACACACAGACACACAAAATTCAATGCCATTTTTAGGTTCAAGAAAAAGGCAACAATTTTTTGGTTTTGGTTGGTGGACAGACTTTCAATTCAGCAGGGACACAGTGTCATAAATAAGTGTATTTATGAGATATGTGATGTGTATGTATTCACTAGCACTTATTGAGTAGTTAGAGTTTTCAAATGGCATGTTTGTATGTTTTTGGTACTTCCTAATAATAAAGACATATTTTCTGCCTACAAATATCACAGCATTGCCGCTAGTGCCCCTGATGTTCAGCAGATAAAGTATTCTCTGCACAATAAAAAGCTAAGTACATATACCCAGCATACACCTACACTATACAATGAATGTCAGGTATCTTTCACCCCCGGAGATCTTACAGACAAATGGGTGGTGAATTCCCAGAATCTCTGTGTTACTTAGCCTGGCCCACATGGTAAAGAAAAACAAGAGACCCAACAGAAACAAAGTGGAAATTCAGGACCAATGTAACAAGTTGAAATCTGACATCTACATGCACTCCACGATGCATATGTGCCTATATTCACAGGCATAAACACACACAAACACATACACAAATTTAAATAACTCCCCCTATATCAAATAATGAGAATATAAATACACCAGAATGTAATTTTCAATAATAAAACATTGTGACAAACATTTCCTACACAGATTTGAAGACCGCTCTTTTCTCCTCTGATTCTTGTACTCAGTCTCTCCTGGGAAAGCAAAGATCTCACTGGAGATCCTGCCAGTGCCATGCTCACTTCTTGCACTGAGCTGCAAAGGCAGCTCCAGTGTTGTGTCTCCTGGAT
>Vmn1r-ps32|CUFFVRG_0550|ENSMUST00000174389|6:90153047-90154002|+
ATGAGTGAGATTCTATTCTTTTCTCCTCAACCACTGTTTTCTCATATGATGAATAAGAACAGTAGACTGCACACTCATTCTAACATAAAGAATACCTTTTTCTCTGAAATTGGCATTGGGATCTCAGGCAACAGCTTCCTTCTTCTCTTTCACATCCTAAAGTTCATTCGTGGACACAGGCCCAGACTCACTGACCTGCCCATTGGTCTCTTGTCCCTTATCCACCTACTGATGCTACTGCTCATGGCATTCATAGCCACAGATATTTTTATTTCTCGGAGGGGCTGGGATGGCATCATATGTAAATTCCTTGTGTACCTGTATGGAGTTTTGAGGGGTCTCTCCCTTTGTACCACCAGATGTTGAGTGTCCTCCAGGCCATAATCCTCAGTCCCAGAAGCTCCTGTTTAGCAAAGCTCAAACACAAATCTCCCCATCACATCTCCTGTGCCATTATTTTCCTGAGTGTCCTCTATATGTTAATTAGCAGTCACATCTTGTTATCCATCACTGCCACCCCCAATTTGACCATGAATGACTTTCTTTATGTTTCTCAGTCCTGCTCTCTTCTACCCTTGAGTTACCTCGTGCAAAGCATGTATTCTACACTGCTGGCCCTCAGGGAAGTCTTTCTTATTAGTCTCATGGTCCTCTCAACTTTGTACATGGTGGTCCTCTTGTGCAGGCACAGGAAACAGGCCCAGCATCTTCAAGGTACCAGTCTTTCCTTCAAAGCATCCGCACAGCAAAGGGCCACCCAGACCATCCTGATGCTCATGACCTTCTTTGTGCTGATGTCCATCCTTGACAGCATTGTCTCCTGCTCAAGAACTATGTTCCTGGATGATCCAACATCTTACTCTATCCATATCTTTGGGATGCACATCTATGCCACAGTCAGCCCTTTTGTGTTTATGAGCACTGAAAAACATATAGTTAACATTTTGAGAGGGTGA
>Vmn1r48|CUFFVRG_0249|ENSMUST00000073415|6:90035933-90036841|-
ATGAATGAGAACAGCAGACTACACACTCATTCTAACATAAGGAACACCTTTTTCTCTGAAATTGGCATTGGGATCTCAGGCAACAGTTTCCTTCTTCTCTTCCATATCATCAAGTTCTTTCGTGGGCACAGGCCCAGACTCACTGACCTGCCCATTGGTCTCTTGTCCCTAATCCACCTACTGATGCTACTGGTTGCAGCGGTCATAGCCACAGACATTTTTATTTCTTGGAGGGGATGGAATGACATCATATGTAAATTTCTTGTCTACCTGTACAGAAGTTTGAGGGGTCTCTCCCTTTGTACCACCAGCATGTTGAGTGTCCTCCAGGCCATAATCCTCAGTCCCAGAAGCTACTGTTTAGCTAAGTTCAAGCGCAAATCTTCTCATAACATCTCCTGTGCCATTATTTTCCTGAGTGTCCTCTATATGTCAATTAGCAGTCACCTCCTTATATCCATCACTGCCACCCCCAATTTGACCATGAATGACTTTCTTTATGTTTCTCAGTCCTGCTCTCTTCTACCCTTGAGTTACCTCATGCAAAGCATATATTCTACACTGCTGGTCCTCAGGGAAGTCTTTCTTATTGGTCTCATGGTCCTCTCAACTTCATACATGGTGGCCCTCTTGTACATGCACAGGAAACAGGCCCAGAATCTTCAGGGTACCAGTCTTTCCCTCAAAGCATCCGCAGAGCAAAGGGCCACCCAGACCATCCTGATGCTCATGACCTTCTTTGTGCTGATGTCCATCTTTGACAGCATTGTCTCCTGCTCAAGAACTATGTTCCTGGATGATCCAACATCTTACTCTATCCATATCTTTGTGATGCACATCTATGCCACAGTCAGCCCTTTTGTGTTTATAAGCACTGAAAAACATATAGTTAATATTTTGAGAGGGTGA
>Vmn1r22|CUFFVRG_0220|CUFFVRT_0532|6:57896429-57901438|-
TTTGGATATCTTTTATGATTTTACTCCAGATATATGAAATAGACTTCCATTATGCTATTAAGATAAATACACTTTACATTTATGTCTTCAATCAAGAATGTTCTTTATTTCCAATCTGGACTTGGAGTTCTAGCCAATATGTTTCTACTGTTTTTTTATATTTTCATAATCCTAGGTCACAGACCTAAGCCCATGGACCTGATCTTATGTCAATTTTCCTTTGTTCACATACTGATGTTCCTCACTGCAGGGGATATTTGGCTTTCAGACTTATTTGAGTCACTGAACATTGAGAATGACTTCATATGTAAGGCAACTTTTTACACTGGTAGGGTGATGAGAGGACTCTCTATGTGCATCACATGCCTCCTGGGTGTGTTCCAGGCTGTCACTATCAGTCCCAGTACCTCACTGTTGGCAAAATTTAAGCATAAACTAAAAAAATACATCATCTATGCTGTTTTCTATATTTGGTTTCTTAATTTCTCGATCAATAGTCACATGATAGTCTATGTTGGTGGTTTTAACAATAGGAGTGAGACCAACCAGATGAGAATCACTAAAACCTGTTCACACTTTCCCATGAACAACATCATCAAGGAATTGATTTTAACAGTGATAACTTTAAAAGATGTGTTTCTTGTAGGAGTCATGCTGACCACAAGTATATACATGGTGATTATCTTGTATAGACATCAAAGAAAATGCAAGCATCTTCATAGCATCAGGCACCTGAGAACATCCCCTGAGAAAAAGGCCACACAGACCATCCTGCTGCTGCTGGTTTTCTTTGTGGTCATGTACTGGGTGGACCTCATCATCTCATCCACCTCAGTCCTGTTGTGGAGGTATGACCCAATCATCCTGACTGTTCAGAAGTTTGTGGTGAATGTCTATCCCACAATAACTCCTTTGGTACAAATCAGTTCTGATAAGAGAATAATCAATGTGCTGAAAAACTTGTGGCTAAAATGCCACCAGACTGTTTAAAGGAGGTAATTTTTCTCCTCTTTTGAAAAAGGGATTTATTTTATTTTTCTTATTGTATGTGCATGAGTGTTGTGCCAGCGTGTGTGCATTCCTGGCACTCACAGAAGTCATAGGAGGTCATAGTTTTCTATGGAAATGGACTTTTCAATGCTTGTAAGGAGTTATTTTGGTCTAGGCTCAATTATTTCTTTTTAAAAAAGTAAATTCCTTTTAAAAGTTATTTAATAGTTCAAGTAGCAAGGCAAGATTTTTCATACGATTTAAATAAAATGTGTGGTATCATATATTCATTTAATATTACTGCTCCATTTTAAGTCATATCATAAATGTTACCCTGATACTAAGTTTACTCAGTATTATACTGACTTTTTAAGCATTTCTTTTGAAAATATTTTAATTTAATGTAAATCATGAAGAACAGTTTTAAGAACCTATTACAGATTTAATTCTGTTTCCTAATTATTATTTTTTTTATTATCTTAAACAGAACTTCCTGACACAGTTTCCTGTCAAGTTCCTCCAAACCTTCTAATCCCTCCCTGCCCACTTCTCTCTTACCTAAATTCACTCCTTTTCCCCTAAGAAGACAAGCAGCAGGCCTCCCAAGGATAACAACTGAACATGCCATAGCAAGATATAGTAAGACTAGGTACAAACCCTTTTATTAAAGCTTAGATGAGGCAACCCAGTAGGAAAAAATAAAGTTCCAAGCATAGGCAAAAGAGTAAGAGACACCCCACTCCCACTGTAAGGAATCCCATAGGAACACCCAACCTGCACGGCTATCATGTGTATGCCGAGGTCCTAGCAGAGACCCATACAGGGTCCATGTTTGTTACTTCAATCTCTGTGATCCCTTCTGATCCCTGCATAGTTGATGCTATGAGCCTTGTCCTCCTGGTGACCTCAACCCCTCTGCCTCCTTTAATCCTTTCTATCTCTTCTCAGCTATGGGTTTTCTCTGACTCTGCCTAGTATTTGGTTATGGATCTCTGCCTCTGCTCTCATCAGTTGCTGGATGATGCTTCTCTGGTGACAATTGGGATAGGTGTCTGAGTATAGCAAAATATCATTAGGGATCATTTCATTGATTTTTTTCCAGTTGTATTTGGTTCTGTTCTGGATCTGTGAGCTGTCCTGCCTCTCCTTCCTGGTGATGCAGGCAGCATGGACTCCCTCCAGGGCTAAAGTTTTACCCGACATTGGCCACTCCCACAAGTTCCAAGTCATCATTACCTCAGAATTTCCTAAGGAAGGATAGATTGTAGGTAGAAAGTTTTGTGACTTGGTTGTTATCCCATTCCCTCTTCTATGAGCCTTGCCTAGTTTTAGAAGATTACCTGTTCAGGTTCCTAACCACACATTACTAGCAAGATTCACTAAGGTCACTCTCATATGTCTCAGGGAGTTTCTACTTAATTAGGTTTCTACTCACCCTTCACAAGCCCCCCCCCCAATTCTAGTCATTTATTTTAATACTCTCCCTCCATCCCTCCCCCATTCTGCCTGGTCCCTCCTGTTCCCATGCCCACCCAACAAGAATCTACCTACAAATTCTATTCTTTTTCCCCTTCCCTGGAAGATACATGCATCTCTCCTTTTTATTTTGCCTCTCTGGGTCATCTATTATTTTATAGTTAATATTCATTTATAAGAGTGTATACACCATATTTGTCTTTTTGAGGCTGGGTTACACTACTGAGGATGATTTTTTTCTAATTCTATCTATCTGCATATAAATTCCATGGTATCATTATTTCTAATGACTGGGAAATATTCTACTGTGTATATTTACCAGTTTTACCTTTATCCAGTCATAGGTTGAAAGTCATTCCTGTTGTTTGTGATTTCTTCATATTCTTCATTATTATTATGTTATTAATAATCATCCTGAGTGAGGTAACACATTCACAAAGAAACTCACACAATATGTATTCACTGATAAGTGGATATTAGCCCCAAACCTAGGATACCCAAGATATAAGATATAATTTGCTAAACACATGAAACTCAAGAAGAATGAAGACTGAAGTGTGGACACTATGCCCCTCCTTAGATTTGGGAACAAAACACCCATGGAAGGAGTTACAGAGACAAAGTTTGGAGCTGAGATGAAAGGATGGACCATGTAGAGACTGCCATATCCAGGGATCCACCCCATCATCAGCATCCAAACGCTGACACCATTGCATACACTAGCAAGATTTTATTGAAAGGACCCAGATGTAGCTATCTCTTGTGAGACTATGCCGGGGCCTAGCAAACACAGAAGTGGATGCTCACAGTCAGCTAATGGATGGATCATAGGGCTCCCAATGGAGGAGCTAGAGAAAGTAGCCAAGGAGCTAAAGGGATATGCAACCCTATAGGTGGAACAACATTATGAACTAACCAGTACCCCGGAGCTCTTGACTCTAGCTGCATATATATCAAAAGATGGCCTAGTCGGCCATCACTGGAAAGAGAGGCCCATTGGACTTGCAAACTTTATATGCCCAGTACAGGGGAACACCAGGGCCAAAAAGGGGGAGTGGGTGGGCAGGGGAGTGGGGGTGGGTGGATATGGGGGACTTTTAGTATAGCATTGGAAATGTAAATGAGTTAAATACCTAATAAAAAATGAAAAAAAAATAAATAAAAAGCCAAAGCAAAAAGAAAAAAAATAATTGTGTAAAGTATTATATTTATATTATTTTTATTTTTATTAAATATTTAATTTATTTTCATTTCAAATGTTGTCCCCTATCTGATTTCCTCTCCAAAAACCTGCTATGCCCTCCCCACTCCCCTTGATCACCAACCCACACACTCCAACTTCCTGGACATCTCATTCCCCCACACTCAGGTATACAGCCTTCACAGGACCAAGGGCCTCTCCTACCATTGATGTCTGACTAGGCCATCCTCTGCTGCATATGCAGCTGGAACCATGAGTCCCATCATGTGTGCTCTTTGGTTGAAGGTCTAGTCGCTGGGAGCTCTAGGGGTCCTGGTTAGTTCATATTGTTGTTTCTCCTATGGGGCTGCAAACACCTTCAGCTCCTTGGGTCCTTTCTCTAGCTCCTTCATTGGGGATCCTATGCTCAGTCTAATGGATGTTTGTGAGCATCCACCTCTGTACGTGTGAGGCATTGGCAGAGCCTCGCAGAAGAGACCTATAACAGGCTCCTGTCAGTAAGCACTTGTTGGCATCCACAACAGTGTCAGGGATTCATGATTGTAAATGCAATAGATCCCCAGGTGTCAGTCTCTAGATAGTCATTTCTTCAATCTCTCCTCCAAACTTTGTCTCTATAACTCTTTCCATTGTTGTTTTGCTGCCCCCCTTCTGAGATGGATAGAAGTATCCACACTATGGTAATTCTTCTTTTTGATTTTCATGGGGATATGAATTGTGTCTTGGGTATTCCGAGCTTCTGGGCATCTGGGCTAATATCCACTTATCAGTGAATGCAATTATGTGTGTTCTTTTGGGATTGGGTTACCTTACTCAGGATGATATAAACCAGATCCATGCATTTGCCTATGAATTTCATAAATTCATTGTTTTTAATAGCTGAGTAGTACTCCATTGTGTAAAAGTACCATATTTTCTGTATCCATTCCTCTGTTGAGGGACATTTGGGTTCTTTCCAGCTTCTGGCTATTATAAA
>Vmn1r22|CUFFVRG_0220|CUFFVRT_0533|6:57896429-57903038|-
TGTGGTTTGTGAATTGTATCTTGGATATTATGAGATTCTGGTCTAATATACACTTATCAGTGAATGTATACTATGTGTGTTCTTTTGTGAATGGGTTACCTCACTCAGGATGATAATTTCTGGCTGGATCCATTTGATTATAATTTCATAAATTCATTATTTTTAATAGCTGAGTAGTACTCCATTGTGTAAATGTACCACATTATCTGTATCCATTCATCTGTTGAGGGACATCTGGGTCCATTTTAGCTTCTGGCTTTATAAATAAGGCTGCTATGAACAAAGTGTAGCATCTGTCCTTGTTATATGTTGGAGAAACTTTTAGGTATATGACCAGGAGTGGTACAGTTGGGTGCTCAGGTAGTACTATGTGCAATTTTCTGAGGAACCATCAGACTGATGTCCAGAGTGGTTGTAGCAGCTTGCAATGCCACCAACAATGGAGGAGTGTTCCTCTTTTTCCACGTCCTTGCCAGCATCTGCTGTCACCTGAGTTCTTAGCATTCTGATGAAGCTGATTTTAAAGCACTAAATTCAATGAATCCAATAATAAATTGCTCCTCGTAACCAGGCCAAGTAACTTACATGAGAACCAAAAATAAGACTGTTGAGAGAAACTGTAAGGAGTGTCTGGGTGCTGGTGATGAATGATAACACTAGGACCTTCCTTGTTTTACACTACATGTGAAGGAATCTCTTTTAAACAGAAATTCCAATCAGCATCACTCCATGGTCATCTTCATCATGTTCATGGTTGTCATAATGTATGAAAAATAGAGTTTGTCTTATCTTCCCAAATTCTCCATCGTTGGGGGAACCAGAAATCCACATCTTCAGATGTGAATTTCTGTAGTAACTACAGAAACCAGGAAAGCAAAACAGGACTATTGTCAGGATAGAGCAAGGGTGGGAGCAATGGAGAGCAGAATAGCAGTCTACAAGTATCTCATCTGGAAAATGGAAGAGGCAAGTCTCCTTAGGTGTTGAAGAGACAGGTAAACACAGAAGAAGTGGGGAGGAAGAAAAAGGGCAGTAACAGCAGGACACAATTGATCAAAGAGGGAAATGAGAAAATGAGTTGGTTCTTTGATAAGGGTGAGGGAGATAAATACAGAAAGAGGAGATAGTTAGGAAAATAACAACATGGATGGCTGAAAAAGCCATATGGAAACATACTGTTAATGATTTAGTGACCGATCCTGCCCAAAAAAGAAAAAAGAAAATAGTGGTTTCTTGATAACTCAGAATTAGGTCCTTAATCTTGAATTCAAGTTCACAAAAGATGTAAATTGGATGGAAACTAAATTGGAAGCCATATAGGCCCATTTAAAACCATGTTGCTTATACAATTAATAGGGTCTAGAGAGTACACTAATAATCTTCCCCTGTATCTATGTCTTTCACTCTAGATTCTGAAAATGTAATATTTCATGGGAAAAGAAACATAAAAAAGATGAATTAAGATAGATATTTTGCTGAGTAAAACTCATGTTACCATGAATTGTAACTGTGATTTCATAAGAATTGTGAGTCAAAATATGGATAATTGCAAAATACAGCATAGTAAAATCACACATCATGATGTATTCTCATCTGATTGTTTGGATATCTTTTATGATTTTACTCCAGGTCACCATAGTTTTTGTTCATTTTTGCAAATGGGATTGATATTCTATGCTCTTTACTACTGTTTTATTTGTTACATATAAAATGAGAAAATTTAAAGAAATAAAATTGAATTTCTAAGGTATGAGACTCAGGTGAAATGCAGGGAAAATGTTTTCTGTGTAGATATTCTAAATTTATTTAATGTCTGTAATATTCTCTATATATAGGAGATACTTGGAGGGTATATAACAATGTAGGCTAAAGATTATATGAAACATTAAATGAGAAAAATATAATTTACGCAAGAATTTTTTAGGGAAATAGAATGATTATATAGTAATACTGTGAGGTGAATCATAAGTTTGATAAATAATCTATTATTTTTCAGATATATGAAATAGACTTCCATTATGCTATTAAGATAAATACACTTTACATTTATGTCTTCAATCAAGAATGTTCTTTATTTCCAATCTGGACTTGGAGTTCTAGCCAATATGTTTCTACTGTTTTTTTATATTTTCATAATCCTAGGTCACAGACCTAAGCCCATGGACCTGATCTTATGTCAATTTTCCTTTGTTCACATACTGATGTTCCTCACTGCAGGGGATATTTGGCTTTCAGACTTATTTGAGTCACTGAACATTGAGAATGACTTCATATGTAAGGCAACTTTTTACACTGGTAGGGTGATGAGAGGACTCTCTATGTGCATCACATGCCTCCTGGGTGTGTTCCAGGCTGTCACTATCAGTCCCAGTACCTCACTGTTGGCAAAATTTAAGCATAAACTAAAAAAATACATCATCTATGCTGTTTTCTATATTTGGTTTCTTAATTTCTCGATCAATAGTCACATGATAGTCTATGTTGGTGGTTTTAACAATAGGAGTGAGACCAACCAGATGAGAATCACTAAAACCTGTTCACACTTTCCCATGAACAACATCATCAAGGAATTGATTTTAACAGTGATAACTTTAAAAGATGTGTTTCTTGTAGGAGTCATGCTGACCACAAGTATATACATGGTGATTATCTTGTATAGACATCAAAGAAAATGCAAGCATCTTCATAGCATCAGGCACCTGAGAACATCCCCTGAGAAAAAGGCCACACAGACCATCCTGCTGCTGCTGGTTTTCTTTGTGGTCATGTACTGGGTGGACCTCATCATCTCATCCACCTCAGTCCTGTTGTGGAGGTATGACCCAATCATCCTGACTGTTCAGAAGTTTGTGGTGAATGTCTATCCCACAATAACTCCTTTGGTACAAATCAGTTCTGATAAGAGAATAATCAATGTGCTGAAAAACTTGTGGCTAAAATGCCACCAGACTGTTTAAAGGAGGTAATTTTTCTCCTCTTTTGAAAAAGGGATTTATTTTATTTTTCTTATTGTATGTGCATGAGTGTTGTGCCAGCGTGTGTGCATTCCTGGCACTCACAGAAGTCATAGGAGGTCATAGTTTTCTATGGAAATGGACTTTTCAATGCTTGTAAGGAGTTATTTTGGTCTAGGCTCAATTATTTCTTTTTAAAAAAGTAAATTCCTTTTAAAAGTTATTTAATAGTTCAAGTAGCAAGGCAAGATTTTTCATACGATTTAAATAAAATGTGTGGTATCATATATTCATTTAATATTACTGCTCCATTTTAAGTCATATCATAAATGTTACCCTGATACTAAGTTTACTCAGTATTATACTGACTTTTTAAGCATTTCTTTTGAAAATATTTTAATTTAATGTAAATCATGAAGAACAGTTTTAAGAACCTATTACAGATTTAATTCTGTTTCCTAATTATTATTTTTTTTATTATCTTAAACAGAACTTCCTGACACAGTTTCCTGTCAAGTTCCTCCAAACCTTCTAATCCCTCCCTGCCCACTTCTCTCTTACCTAAATTCACTCCTTTTCCCCTAAGAAGACAAGCAGCAGGCCTCCCAAGGATAACAACTGAACATGCCATAGCAAGATATAGTAAGACTAGGTACAAACCCTTTTATTAAAGCTTAGATGAGGCAACCCAGTAGGAAAAAATAAAGTTCCAAGCATAGGCAAAAGAGTAAGAGACACCCCACTCCCACTGTAAGGAATCCCATAGGAACACCCAACCTGCACGGCTATCATGTGTATGCCGAGGTCCTAGCAGAGACCCATACAGGGTCCATGTTTGTTACTTCAATCTCTGTGATCCCTTCTGATCCCTGCATAGTTGATGCTATGAGCCTTGTCCTCCTGGTGACCTCAACCCCTCTGCCTCCTTTAATCCTTTCTATCTCTTCTCAGCTATGGGTTTTCTCTGACTCTGCCTAGTATTTGGTTATGGATCTCTGCCTCTGCTCTCATCAGTTGCTGGATGATGCTTCTCTGGTGACAATTGGGATAGGTGTCTGAGTATAGCAAAATATCATTAGGGATCATTTCATTGATTTTTTTCCAGTTGTATTTGGTTCTGTTCTGGATCTGTGAGCTGTCCTGCCTCTCCTTCCTGGTGATGCAGGCAGCATGGACTCCCTCCAGGGCTAAAGTTTTACCCGACATTGGCCACTCCCACAAGTTCCAAGTCATCATTACCTCAGAATTTCCTAAGGAAGGATAGATTGTAGGTAGAAAGTTTTGTGACTTGGTTGTTATCCCATTCCCTCTTCTATGAGCCTTGCCTAGTTTTAGAAGATTACCTGTTCAGGTTCCTAACCACACATTACTAGCAAGATTCACTAAGGTCACTCTCATATGTCTCAGGGAGTTTCTACTTAATTAGGTTTCTACTCACCCTTCACAAGCCCCCCCCCCAATTCTAGTCATTTATTTTAATACTCTCCCTCCATCCCTCCCCCATTCTGCCTGGTCCCTCCTGTTCCCATGCCCACCCAACAAGAATCTACCTACAAATTCTATTCTTTTTCCCCTTCCCTGGAAGATACATGCATCTCTCCTTTTTATTTTGCCTCTCTGGGTCATCTATTATTTTATAGTTAATATTCATTTATAAGAGTGTATACACCATATTTGTCTTTTTGAGGCTGGGTTACACTACTGAGGATGATTTTTTTCTAATTCTATCTATCTGCATATAAATTCCATGGTATCATTATTTCTAATGACTGGGAAATATTCTACTGTGTATATTTACCAGTTTTACCTTTATCCAGTCATAGGTTGAAAGTCATTCCTGTTGTTTGTGATTTCTTCATATTCTTCATTATTATTATGTTATTAATAATCATCCTGAGTGAGGTAACACATTCACAAAGAAACTCACACAATATGTATTCACTGATAAGTGGATATTAGCCCCAAACCTAGGATACCCAAGATATAAGATATAATTTGCTAAACACATGAAACTCAAGAAGAATGAAGACTGAAGTGTGGACACTATGCCCCTCCTTAGATTTGGGAACAAAACACCCATGGAAGGAGTTACAGAGACAAAGTTTGGAGCTGAGATGAAAGGATGGACCATGTAGAGACTGCCATATCCAGGGATCCACCCCATCATCAGCATCCAAACGCTGACACCATTGCATACACTAGCAAGATTTTATTGAAAGGACCCAGATGTAGCTATCTCTTGTGAGACTATGCCGGGGCCTAGCAAACACAGAAGTGGATGCTCACAGTCAGCTAATGGATGGATCATAGGGCTCCCAATGGAGGAGCTAGAGAAAGTAGCCAAGGAGCTAAAGGGATATGCAACCCTATAGGTGGAACAACATTATGAACTAACCAGTACCCCGGAGCTCTTGACTCTAGCTGCATATATATCAAAAGATGGCCTAGTCGGCCATCACTGGAAAGAGAGGCCCATTGGACTTGCAAACTTTATATGCCCAGTACAGGGGAACACCAGGGCCAAAAAGGGGGAGTGGGTGGGCAGGGGAGTGGGGGTGGGTGGATATGGGGGACTTTTAGTATAGCATTGGAAATGTAAATGAGTTAAATACCTAATAAAAAATGAAAAAAAAATAAATAAAAAGCCAAAGCAAAAAGAAAAAAAATAATTGTGTAAAGTATTATATTTATATTATTTTTATTTTTATTAAATATTTAATTTATTTTCATTTCAAATGTTGTCCCCTATCTGATTTCCTCTCCAAAAACCTGCTATGCCCTCCCCACTCCCCTTGATCACCAACCCACACACTCCAACTTCCTGGACATCTCATTCCCCCACACTCAGGTATACAGCCTTCACAGGACCAAGGGCCTCTCCTACCATTGATGTCTGACTAGGCCATCCTCTGCTGCATATGCAGCTGGAACCATGAGTCCCATCATGTGTGCTCTTTGGTTGAAGGTCTAGTCGCTGGGAGCTCTAGGGGTCCTGGTTAGTTCATATTGTTGTTTCTCCTATGGGGCTGCAAACACCTTCAGCTCCTTGGGTCCTTTCTCTAGCTCCTTCATTGGGGATCCTATGCTCAGTCTAATGGATGTTTGTGAGCATCCACCTCTGTACGTGTGAGGCATTGGCAGAGCCTCGCAGAAGAGACCTATAACAGGCTCCTGTCAGTAAGCACTTGTTGGCATCCACAACAGTGTCAGGGATTCATGATTGTAAATGCAATAGATCCCCAGGTGTCAGTCTCTAGATAGTCATTTCTTCAATCTCTCCTCCAAACTTTGTCTCTATAACTCTTTCCATTGTTGTTTTGCTGCCCCCCTTCTGAGATGGATAGAAGTATCCACACTATGGTAATTCTTCTTTTTGATTTTCATGGGGATATGAATTGTGTCTTGGGTATTCCGAGCTTCTGGGCATCTGGGCTAATATCCACTTATCAGTGAATGCAATTATGTGTGTTCTTTTGGGATTGGGTTACCTTACTCAGGATGATATAAACCAGATCCATGCATTTGCCTATGAATTTCATAAATTCATTGTTTTTAATAGCTGAGTAGTACTCCATTGTGTAAAAGTACCATATTTTCTGTATCCATTCCTCTGTTGAGGGACATTTGGGTTCTTTCCAGCTTCTGGCTATTATAAA
>Vmn1r22|CUFFVRG_0220|CUFFVRT_0534|6:57896429-57906286|-
CCTATTTCAAGTGAATTTACACACATTGCTAATCACCTCTTTGGAATCTTTTCTTTTGCAGTAGCAAAATAAATCTGGGAAATGTTAATATTTTCTTATAGAAAATTACCCTTAGTTCACCAAATTCTCTCATAGTTCAACTAAGTAAAATTAATTATATTTGTTTCCCTATATTTAAAGATGTTCACAGATTTCTAGCGAACATTTTCATATCTTTCCCAAACTCATACTATATAACTTGTGATGAAGTTCTGGCGATGATTGCTTCTCCACGGTCTCTGCAGTGACACTTTTCCTGCTGCTGCTGCTGCTTCTGCTGTTGCTGCTTCATCTCAGAGAACTGGCTCATAGTGTGAGACTGTAATATTCTGGTCAGAGTCACCTGTCCTAAACTCAATTCTCACAGAAAAATTCATTCATTTAATTTATATGAGTATCGAGTAATATTTATGAAATACCACATTAATAAGTGATCAGTACTTATTCCTGCTGTCCTCCATTTTATGATGGTTGCAGGAAACTAGCTTGGATGTCTAAGATCATCATCTCCTGAGAGTGCTGAAGACTTATTCTTGCTGCTGACAATGGAGAGTTACATCACCCAACACCATGATCTTGTCACCTGAAATTCACATACACACTTCATGTTTTCTCTGAATAGCCATACAAATTTTGGGTCATTACTCACTAAATATGCTAAAACTTAAAGTGAAATTGATACCTGTCATCTATTTTATTTGTATGTCCCTTAGATTACTAAATCTCCACATTTCAGATAGCAAAGTTCATCGTGAATTCATAAAACAGGAGTATTCTAAAATCAAGTTCTGGGATAATGAAAAGATATATGAAATAGACTTCCATTATGCTATTAAGATAAATACACTTTACATTTATGTCTTCAATCAAGAATGTTCTTTATTTCCAATCTGGACTTGGAGTTCTAGCCAATATGTTTCTACTGTTTTTTTATATTTTCATAATCCTAGGTCACAGACCTAAGCCCATGGACCTGATCTTATGTCAATTTTCCTTTGTTCACATACTGATGTTCCTCACTGCAGGGGATATTTGGCTTTCAGACTTATTTGAGTCACTGAACATTGAGAATGACTTCATATGTAAGGCAACTTTTTACACTGGTAGGGTGATGAGAGGACTCTCTATGTGCATCACATGCCTCCTGGGTGTGTTCCAGGCTGTCACTATCAGTCCCAGTACCTCACTGTTGGCAAAATTTAAGCATAAACTAAAAAAATACATCATCTATGCTGTTTTCTATATTTGGTTTCTTAATTTCTCGATCAATAGTCACATGATAGTCTATGTTGGTGGTTTTAACAATAGGAGTGAGACCAACCAGATGAGAATCACTAAAACCTGTTCACACTTTCCCATGAACAACATCATCAAGGAATTGATTTTAACAGTGATAACTTTAAAAGATGTGTTTCTTGTAGGAGTCATGCTGACCACAAGTATATACATGGTGATTATCTTGTATAGACATCAAAGAAAATGCAAGCATCTTCATAGCATCAGGCACCTGAGAACATCCCCTGAGAAAAAGGCCACACAGACCATCCTGCTGCTGCTGGTTTTCTTTGTGGTCATGTACTGGGTGGACCTCATCATCTCATCCACCTCAGTCCTGTTGTGGAGGTATGACCCAATCATCCTGACTGTTCAGAAGTTTGTGGTGAATGTCTATCCCACAATAACTCCTTTGGTACAAATCAGTTCTGATAAGAGAATAATCAATGTGCTGAAAAACTTGTGGCTAAAATGCCACCAGACTGTTTAAAGGAGGTAATTTTTCTCCTCTTTTGAAAAAGGGATTTATTTTATTTTTCTTATTGTATGTGCATGAGTGTTGTGCCAGCGTGTGTGCATTCCTGGCACTCACAGAAGTCATAGGAGGTCATAGTTTTCTATGGAAATGGACTTTTCAATGCTTGTAAGGAGTTATTTTGGTCTAGGCTCAATTATTTCTTTTTAAAAAAGTAAATTCCTTTTAAAAGTTATTTAATAGTTCAAGTAGCAAGGCAAGATTTTTCATACGATTTAAATAAAATGTGTGGTATCATATATTCATTTAATATTACTGCTCCATTTTAAGTCATATCATAAATGTTACCCTGATACTAAGTTTACTCAGTATTATACTGACTTTTTAAGCATTTCTTTTGAAAATATTTTAATTTAATGTAAATCATGAAGAACAGTTTTAAGAACCTATTACAGATTTAATTCTGTTTCCTAATTATTATTTTTTTTATTATCTTAAACAGAACTTCCTGACACAGTTTCCTGTCAAGTTCCTCCAAACCTTCTAATCCCTCCCTGCCCACTTCTCTCTTACCTAAATTCACTCCTTTTCCCCTAAGAAGACAAGCAGCAGGCCTCCCAAGGATAACAACTGAACATGCCATAGCAAGATATAGTAAGACTAGGTACAAACCCTTTTATTAAAGCTTAGATGAGGCAACCCAGTAGGAAAAAATAAAGTTCCAAGCATAGGCAAAAGAGTAAGAGACACCCCACTCCCACTGTAAGGAATCCCATAGGAACACCCAACCTGCACGGCTATCATGTGTATGCCGAGGTCCTAGCAGAGACCCATACAGGGTCCATGTTTGTTACTTCAATCTCTGTGATCCCTTCTGATCCCTGCATAGTTGATGCTATGAGCCTTGTCCTCCTGGTGACCTCAACCCCTCTGCCTCCTTTAATCCTTTCTATCTCTTCTCAGCTATGGGTTTTCTCTGACTCTGCCTAGTATTTGGTTATGGATCTCTGCCTCTGCTCTCATCAGTTGCTGGATGATGCTTCTCTGGTGACAATTGGGATAGGTGTCTGAGTATAGCAAAATATCATTAGGGATCATTTCATTGATTTTTTTCCAGTTGTATTTGGTTCTGTTCTGGATCTGTGAGCTGTCCTGCCTCTCCTTCCTGGTGATGCAGGCAGCATGGACTCCCTCCAGGGCTAAAGTTTTACCCGACATTGGCCACTCCCACAAGTTCCAAGTCATCATTACCTCAGAATTTCCTAAGGAAGGATAGATTGTAGGTAGAAAGTTTTGTGACTTGGTTGTTATCCCATTCCCTCTTCTATGAGCCTTGCCTAGTTTTAGAAGATTACCTGTTCAGGTTCCTAACCACACATTACTAGCAAGATTCACTAAGGTCACTCTCATATGTCTCAGGGAGTTTCTACTTAATTAGGTTTCTACTCACCCTTCACAAGCCCCCCCCCCAATTCTAGTCATTTATTTTAATACTCTCCCTCCATCCCTCCCCCATTCTGCCTGGTCCCTCCTGTTCCCATGCCCACCCAACAAGAATCTACCTACAAATTCTATTCTTTTTCCCCTTCCCTGGAAGATACATGCATCTCTCCTTTTTATTTTGCCTCTCTGGGTCATCTATTATTTTATAGTTAATATTCATTTATAAGAGTGTATACACCATATTTGTCTTTTTGAGGCTGGGTTACACTACTGAGGATGATTTTTTTCTAATTCTATCTATCTGCATATAAATTCCATGGTATCATTATTTCTAATGACTGGGAAATATTCTACTGTGTATATTTACCAGTTTTACCTTTATCCAGTCATAGGTTGAAAGTCATTCCTGTTGTTTGTGATTTCTTCATATTCTTCATTATTATTATGTTATTAATAATCATCCTGAGTGAGGTAACACATTCACAAAGAAACTCACACAATATGTATTCACTGATAAGTGGATATTAGCCCCAAACCTAGGATACCCAAGATATAAGATATAATTTGCTAAACACATGAAACTCAAGAAGAATGAAGACTGAAGTGTGGACACTATGCCCCTCCTTAGATTTGGGAACAAAACACCCATGGAAGGAGTTACAGAGACAAAGTTTGGAGCTGAGATGAAAGGATGGACCATGTAGAGACTGCCATATCCAGGGATCCACCCCATCATCAGCATCCAAACGCTGACACCATTGCATACACTAGCAAGATTTTATTGAAAGGACCCAGATGTAGCTATCTCTTGTGAGACTATGCCGGGGCCTAGCAAACACAGAAGTGGATGCTCACAGTCAGCTAATGGATGGATCATAGGGCTCCCAATGGAGGAGCTAGAGAAAGTAGCCAAGGAGCTAAAGGGATATGCAACCCTATAGGTGGAACAACATTATGAACTAACCAGTACCCCGGAGCTCTTGACTCTAGCTGCATATATATCAAAAGATGGCCTAGTCGGCCATCACTGGAAAGAGAGGCCCATTGGACTTGCAAACTTTATATGCCCAGTACAGGGGAACACCAGGGCCAAAAAGGGGGAGTGGGTGGGCAGGGGAGTGGGGGTGGGTGGATATGGGGGACTTTTAGTATAGCATTGGAAATGTAAATGAGTTAAATACCTAATAAAAAATGAAAAAAAAATAAATAAAAAGCCAAAGCAAAAAGAAAAAAAATAATTGTGTAAAGTATTATATTTATATTATTTTTATTTTTATTAAATATTTAATTTATTTTCATTTCAAATGTTGTCCCCTATCTGATTTCCTCTCCAAAAACCTGCTATGCCCTCCCCACTCCCCTTGATCACCAACCCACACACTCCAACTTCCTGGACATCTCATTCCCCCACACTCAGGTATACAGCCTTCACAGGACCAAGGGCCTCTCCTACCATTGATGTCTGACTAGGCCATCCTCTGCTGCATATGCAGCTGGAACCATGAGTCCCATCATGTGTGCTCTTTGGTTGAAGGTCTAGTCGCTGGGAGCTCTAGGGGTCCTGGTTAGTTCATATTGTTGTTTCTCCTATGGGGCTGCAAACACCTTCAGCTCCTTGGGTCCTTTCTCTAGCTCCTTCATTGGGGATCCTATGCTCAGTCTAATGGATGTTTGTGAGCATCCACCTCTGTACGTGTGAGGCATTGGCAGAGCCTCGCAGAAGAGACCTATAACAGGCTCCTGTCAGTAAGCACTTGTTGGCATCCACAACAGTGTCAGGGATTCATGATTGTAAATGCAATAGATCCCCAGGTGTCAGTCTCTAGATAGTCATTTCTTCAATCTCTCCTCCAAACTTTGTCTCTATAACTCTTTCCATTGTTGTTTTGCTGCCCCCCTTCTGAGATGGATAGAAGTATCCACACTATGGTAATTCTTCTTTTTGATTTTCATGGGGATATGAATTGTGTCTTGGGTATTCCGAGCTTCTGGGCATCTGGGCTAATATCCACTTATCAGTGAATGCAATTATGTGTGTTCTTTTGGGATTGGGTTACCTTACTCAGGATGATATAAACCAGATCCATGCATTTGCCTATGAATTTCATAAATTCATTGTTTTTAATAGCTGAGTAGTACTCCATTGTGTAAAAGTACCATATTTTCTGTATCCATTCCTCTGTTGAGGGACATTTGGGTTCTTTCCAGCTTCTGGCTATTATAAA
>Vmn1r22|CUFFVRG_0220|CUFFVRT_0535|6:57896429-57907972|-
CCTCATTCTACAAGGATGTTTGTGAAAAGCCCATATGGATATATGAAATAGACTTCCATTATGCTATTAAGATAAATACACTTTACATTTATGTCTTCAATCAAGAATGTTCTTTATTTCCAATCTGGACTTGGAGTTCTAGCCAATATGTTTCTACTGTTTTTTTATATTTTCATAATCCTAGGTCACAGACCTAAGCCCATGGACCTGATCTTATGTCAATTTTCCTTTGTTCACATACTGATGTTCCTCACTGCAGGGGATATTTGGCTTTCAGACTTATTTGAGTCACTGAACATTGAGAATGACTTCATATGTAAGGCAACTTTTTACACTGGTAGGGTGATGAGAGGACTCTCTATGTGCATCACATGCCTCCTGGGTGTGTTCCAGGCTGTCACTATCAGTCCCAGTACCTCACTGTTGGCAAAATTTAAGCATAAACTAAAAAAATACATCATCTATGCTGTTTTCTATATTTGGTTTCTTAATTTCTCGATCAATAGTCACATGATAGTCTATGTTGGTGGTTTTAACAATAGGAGTGAGACCAACCAGATGAGAATCACTAAAACCTGTTCACACTTTCCCATGAACAACATCATCAAGGAATTGATTTTAACAGTGATAACTTTAAAAGATGTGTTTCTTGTAGGAGTCATGCTGACCACAAGTATATACATGGTGATTATCTTGTATAGACATCAAAGAAAATGCAAGCATCTTCATAGCATCAGGCACCTGAGAACATCCCCTGAGAAAAAGGCCACACAGACCATCCTGCTGCTGCTGGTTTTCTTTGTGGTCATGTACTGGGTGGACCTCATCATCTCATCCACCTCAGTCCTGTTGTGGAGGTATGACCCAATCATCCTGACTGTTCAGAAGTTTGTGGTGAATGTCTATCCCACAATAACTCCTTTGGTACAAATCAGTTCTGATAAGAGAATAATCAATGTGCTGAAAAACTTGTGGCTAAAATGCCACCAGACTGTTTAAAGGAGGTAATTTTTCTCCTCTTTTGAAAAAGGGATTTATTTTATTTTTCTTATTGTATGTGCATGAGTGTTGTGCCAGCGTGTGTGCATTCCTGGCACTCACAGAAGTCATAGGAGGTCATAGTTTTCTATGGAAATGGACTTTTCAATGCTTGTAAGGAGTTATTTTGGTCTAGGCTCAATTATTTCTTTTTAAAAAAGTAAATTCCTTTTAAAAGTTATTTAATAGTTCAAGTAGCAAGGCAAGATTTTTCATACGATTTAAATAAAATGTGTGGTATCATATATTCATTTAATATTACTGCTCCATTTTAAGTCATATCATAAATGTTACCCTGATACTAAGTTTACTCAGTATTATACTGACTTTTTAAGCATTTCTTTTGAAAATATTTTAATTTAATGTAAATCATGAAGAACAGTTTTAAGAACCTATTACAGATTTAATTCTGTTTCCTAATTATTATTTTTTTTATTATCTTAAACAGAACTTCCTGACACAGTTTCCTGTCAAGTTCCTCCAAACCTTCTAATCCCTCCCTGCCCACTTCTCTCTTACCTAAATTCACTCCTTTTCCCCTAAGAAGACAAGCAGCAGGCCTCCCAAGGATAACAACTGAACATGCCATAGCAAGATATAGTAAGACTAGGTACAAACCCTTTTATTAAAGCTTAGATGAGGCAACCCAGTAGGAAAAAATAAAGTTCCAAGCATAGGCAAAAGAGTAAGAGACACCCCACTCCCACTGTAAGGAATCCCATAGGAACACCCAACCTGCACGGCTATCATGTGTATGCCGAGGTCCTAGCAGAGACCCATACAGGGTCCATGTTTGTTACTTCAATCTCTGTGATCCCTTCTGATCCCTGCATAGTTGATGCTATGAGCCTTGTCCTCCTGGTGACCTCAACCCCTCTGCCTCCTTTAATCCTTTCTATCTCTTCTCAGCTATGGGTTTTCTCTGACTCTGCCTAGTATTTGGTTATGGATCTCTGCCTCTGCTCTCATCAGTTGCTGGATGATGCTTCTCTGGTGACAATTGGGATAGGTGTCTGAGTATAGCAAAATATCATTAGGGATCATTTCATTGATTTTTTTCCAGTTGTATTTGGTTCTGTTCTGGATCTGTGAGCTGTCCTGCCTCTCCTTCCTGGTGATGCAGGCAGCATGGACTCCCTCCAGGGCTAAAGTTTTACCCGACATTGGCCACTCCCACAAGTTCCAAGTCATCATTACCTCAGAATTTCCTAAGGAAGGATAGATTGTAGGTAGAAAGTTTTGTGACTTGGTTGTTATCCCATTCCCTCTTCTATGAGCCTTGCCTAGTTTTAGAAGATTACCTGTTCAGGTTCCTAACCACACATTACTAGCAAGATTCACTAAGGTCACTCTCATATGTCTCAGGGAGTTTCTACTTAATTAGGTTTCTACTCACCCTTCACAAGCCCCCCCCCCAATTCTAGTCATTTATTTTAATACTCTCCCTCCATCCCTCCCCCATTCTGCCTGGTCCCTCCTGTTCCCATGCCCACCCAACAAGAATCTACCTACAAATTCTATTCTTTTTCCCCTTCCCTGGAAGATACATGCATCTCTCCTTTTTATTTTGCCTCTCTGGGTCATCTATTATTTTATAGTTAATATTCATTTATAAGAGTGTATACACCATATTTGTCTTTTTGAGGCTGGGTTACACTACTGAGGATGATTTTTTTCTAATTCTATCTATCTGCATATAAATTCCATGGTATCATTATTTCTAATGACTGGGAAATATTCTACTGTGTATATTTACCAGTTTTACCTTTATCCAGTCATAGGTTGAAAGTCATTCCTGTTGTTTGTGATTTCTTCATATTCTTCATTATTATTATGTTATTAATAATCATCCTGAGTGAGGTAACACATTCACAAAGAAACTCACACAATATGTATTCACTGATAAGTGGATATTAGCCCCAAACCTAGGATACCCAAGATATAAGATATAATTTGCTAAACACATGAAACTCAAGAAGAATGAAGACTGAAGTGTGGACACTATGCCCCTCCTTAGATTTGGGAACAAAACACCCATGGAAGGAGTTACAGAGACAAAGTTTGGAGCTGAGATGAAAGGATGGACCATGTAGAGACTGCCATATCCAGGGATCCACCCCATCATCAGCATCCAAACGCTGACACCATTGCATACACTAGCAAGATTTTATTGAAAGGACCCAGATGTAGCTATCTCTTGTGAGACTATGCCGGGGCCTAGCAAACACAGAAGTGGATGCTCACAGTCAGCTAATGGATGGATCATAGGGCTCCCAATGGAGGAGCTAGAGAAAGTAGCCAAGGAGCTAAAGGGATATGCAACCCTATAGGTGGAACAACATTATGAACTAACCAGTACCCCGGAGCTCTTGACTCTAGCTGCATATATATCAAAAGATGGCCTAGTCGGCCATCACTGGAAAGAGAGGCCCATTGGACTTGCAAACTTTATATGCCCAGTACAGGGGAACACCAGGGCCAAAAAGGGGGAGTGGGTGGGCAGGGGAGTGGGGGTGGGTGGATATGGGGGACTTTTAGTATAGCATTGGAAATGTAAATGAGTTAAATACCTAATAAAAAATGAAAAAAAAATAAATAAAAAGCCAAAGCAAAAAGAAAAAAAATAATTGTGTAAAGTATTATATTTATATTATTTTTATTTTTATTAAATATTTAATTTATTTTCATTTCAAATGTTGTCCCCTATCTGATTTCCTCTCCAAAAACCTGCTATGCCCTCCCCACTCCCCTTGATCACCAACCCACACACTCCAACTTCCTGGACATCTCATTCCCCCACACTCAGGTATACAGCCTTCACAGGACCAAGGGCCTCTCCTACCATTGATGTCTGACTAGGCCATCCTCTGCTGCATATGCAGCTGGAACCATGAGTCCCATCATGTGTGCTCTTTGGTTGAAGGTCTAGTCGCTGGGAGCTCTAGGGGTCCTGGTTAGTTCATATTGTTGTTTCTCCTATGGGGCTGCAAACACCTTCAGCTCCTTGGGTCCTTTCTCTAGCTCCTTCATTGGGGATCCTATGCTCAGTCTAATGGATGTTTGTGAGCATCCACCTCTGTACGTGTGAGGCATTGGCAGAGCCTCGCAGAAGAGACCTATAACAGGCTCCTGTCAGTAAGCACTTGTTGGCATCCACAACAGTGTCAGGGATTCATGATTGTAAATGCAATAGATCCCCAGGTGTCAGTCTCTAGATAGTCATTTCTTCAATCTCTCCTCCAAACTTTGTCTCTATAACTCTTTCCATTGTTGTTTTGCTGCCCCCCTTCTGAGATGGATAGAAGTATCCACACTATGGTAATTCTTCTTTTTGATTTTCATGGGGATATGAATTGTGTCTTGGGTATTCCGAGCTTCTGGGCATCTGGGCTAATATCCACTTATCAGTGAATGCAATTATGTGTGTTCTTTTGGGATTGGGTTACCTTACTCAGGATGATATAAACCAGATCCATGCATTTGCCTATGAATTTCATAAATTCATTGTTTTTAATAGCTGAGTAGTACTCCATTGTGTAAAAGTACCATATTTTCTGTATCCATTCCTCTGTTGAGGGACATTTGGGTTCTTTCCAGCTTCTGGCTATTATAAA
>Vmn1r22|CUFFVRG_0220|CUFFVRT_0536|6:57896429-57907974|-
GGCCTCATTCTACAAGGATGTTTGTGAAAAGCCCATATGGGAGTCATGCTGACCACAAGTATATACATGGTGATTATCTTGTATAGACATCAAAGAAAATGCAAGCATCTTCATAGCATCAGGCACCTGAGAACATCCCCTGAGAAAAAGGCCACACAGACCATCCTGCTGCTGCTGGTTTTCTTTGTGGTCATGTACTGGGTGGACCTCATCATCTCATCCACCTCAGTCCTGTTGTGGAGGTATGACCCAATCATCCTGACTGTTCAGAAGTTTGTGGTGAATGTCTATCCCACAATAACTCCTTTGGTACAAATCAGTTCTGATAAGAGAATAATCAATGTGCTGAAAAACTTGTGGCTAAAATGCCACCAGACTGTTTAAAGGAGGTAATTTTTCTCCTCTTTTGAAAAAGGGATTTATTTTATTTTTCTTATTGTATGTGCATGAGTGTTGTGCCAGCGTGTGTGCATTCCTGGCACTCACAGAAGTCATAGGAGGTCATAGTTTTCTATGGAAATGGACTTTTCAATGCTTGTAAGGAGTTATTTTGGTCTAGGCTCAATTATTTCTTTTTAAAAAAGTAAATTCCTTTTAAAAGTTATTTAATAGTTCAAGTAGCAAGGCAAGATTTTTCATACGATTTAAATAAAATGTGTGGTATCATATATTCATTTAATATTACTGCTCCATTTTAAGTCATATCATAAATGTTACCCTGATACTAAGTTTACTCAGTATTATACTGACTTTTTAAGCATTTCTTTTGAAAATATTTTAATTTAATGTAAATCATGAAGAACAGTTTTAAGAACCTATTACAGATTTAATTCTGTTTCCTAATTATTATTTTTTTTATTATCTTAAACAGAACTTCCTGACACAGTTTCCTGTCAAGTTCCTCCAAACCTTCTAATCCCTCCCTGCCCACTTCTCTCTTACCTAAATTCACTCCTTTTCCCCTAAGAAGACAAGCAGCAGGCCTCCCAAGGATAACAACTGAACATGCCATAGCAAGATATAGTAAGACTAGGTACAAACCCTTTTATTAAAGCTTAGATGAGGCAACCCAGTAGGAAAAAATAAAGTTCCAAGCATAGGCAAAAGAGTAAGAGACACCCCACTCCCACTGTAAGGAATCCCATAGGAACACCCAACCTGCACGGCTATCATGTGTATGCCGAGGTCCTAGCAGAGACCCATACAGGGTCCATGTTTGTTACTTCAATCTCTGTGATCCCTTCTGATCCCTGCATAGTTGATGCTATGAGCCTTGTCCTCCTGGTGACCTCAACCCCTCTGCCTCCTTTAATCCTTTCTATCTCTTCTCAGCTATGGGTTTTCTCTGACTCTGCCTAGTATTTGGTTATGGATCTCTGCCTCTGCTCTCATCAGTTGCTGGATGATGCTTCTCTGGTGACAATTGGGATAGGTGTCTGAGTATAGCAAAATATCATTAGGGATCATTTCATTGATTTTTTTCCAGTTGTATTTGGTTCTGTTCTGGATCTGTGAGCTGTCCTGCCTCTCCTTCCTGGTGATGCAGGCAGCATGGACTCCCTCCAGGGCTAAAGTTTTACCCGACATTGGCCACTCCCACAAGTTCCAAGTCATCATTACCTCAGAATTTCCTAAGGAAGGATAGATTGTAGGTAGAAAGTTTTGTGACTTGGTTGTTATCCCATTCCCTCTTCTATGAGCCTTGCCTAGTTTTAGAAGATTACCTGTTCAGGTTCCTAACCACACATTACTAGCAAGATTCACTAAGGTCACTCTCATATGTCTCAGGGAGTTTCTACTTAATTAGGTTTCTACTCACCCTTCACAAGCCCCCCCCCCAATTCTAGTCATTTATTTTAATACTCTCCCTCCATCCCTCCCCCATTCTGCCTGGTCCCTCCTGTTCCCATGCCCACCCAACAAGAATCTACCTACAAATTCTATTCTTTTTCCCCTTCCCTGGAAGATACATGCATCTCTCCTTTTTATTTTGCCTCTCTGGGTCATCTATTATTTTATAGTTAATATTCATTTATAAGAGTGTATACACCATATTTGTCTTTTTGAGGCTGGGTTACACTACTGAGGATGATTTTTTTCTAATTCTATCTATCTGCATATAAATTCCATGGTATCATTATTTCTAATGACTGGGAAATATTCTACTGTGTATATTTACCAGTTTTACCTTTATCCAGTCATAGGTTGAAAGTCATTCCTGTTGTTTGTGATTTCTTCATATTCTTCATTATTATTATGTTATTAATAATCATCCTGAGTGAGGTAACACATTCACAAAGAAACTCACACAATATGTATTCACTGATAAGTGGATATTAGCCCCAAACCTAGGATACCCAAGATATAAGATATAATTTGCTAAACACATGAAACTCAAGAAGAATGAAGACTGAAGTGTGGACACTATGCCCCTCCTTAGATTTGGGAACAAAACACCCATGGAAGGAGTTACAGAGACAAAGTTTGGAGCTGAGATGAAAGGATGGACCATGTAGAGACTGCCATATCCAGGGATCCACCCCATCATCAGCATCCAAACGCTGACACCATTGCATACACTAGCAAGATTTTATTGAAAGGACCCAGATGTAGCTATCTCTTGTGAGACTATGCCGGGGCCTAGCAAACACAGAAGTGGATGCTCACAGTCAGCTAATGGATGGATCATAGGGCTCCCAATGGAGGAGCTAGAGAAAGTAGCCAAGGAGCTAAAGGGATATGCAACCCTATAGGTGGAACAACATTATGAACTAACCAGTACCCCGGAGCTCTTGACTCTAGCTGCATATATATCAAAAGATGGCCTAGTCGGCCATCACTGGAAAGAGAGGCCCATTGGACTTGCAAACTTTATATGCCCAGTACAGGGGAACACCAGGGCCAAAAAGGGGGAGTGGGTGGGCAGGGGAGTGGGGGTGGGTGGATATGGGGGACTTTTAGTATAGCATTGGAAATGTAAATGAGTTAAATACCTAATAAAAAATGAAAAAAAAATAAATAAAAAGCCAAAGCAAAAAGAAAAAAAATAATTGTGTAAAGTATTATATTTATATTATTTTTATTTTTATTAAATATTTAATTTATTTTCATTTCAAATGTTGTCCCCTATCTGATTTCCTCTCCAAAAACCTGCTATGCCCTCCCCACTCCCCTTGATCACCAACCCACACACTCCAACTTCCTGGACATCTCATTCCCCCACACTCAGGTATACAGCCTTCACAGGACCAAGGGCCTCTCCTACCATTGATGTCTGACTAGGCCATCCTCTGCTGCATATGCAGCTGGAACCATGAGTCCCATCATGTGTGCTCTTTGGTTGAAGGTCTAGTCGCTGGGAGCTCTAGGGGTCCTGGTTAGTTCATATTGTTGTTTCTCCTATGGGGCTGCAAACACCTTCAGCTCCTTGGGTCCTTTCTCTAGCTCCTTCATTGGGGATCCTATGCTCAGTCTAATGGATGTTTGTGAGCATCCACCTCTGTACGTGTGAGGCATTGGCAGAGCCTCGCAGAAGAGACCTATAACAGGCTCCTGTCAGTAAGCACTTGTTGGCATCCACAACAGTGTCAGGGATTCATGATTGTAAATGCAATAGATCCCCAGGTGTCAGTCTCTAGATAGTCATTTCTTCAATCTCTCCTCCAAACTTTGTCTCTATAACTCTTTCCATTGTTGTTTTGCTGCCCCCCTTCTGAGATGGATAGAAGTATCCACACTATGGTAATTCTTCTTTTTGATTTTCATGGGGATATGAATTGTGTCTTGGGTATTCCGAGCTTCTGGGCATCTGGGCTAATATCCACTTATCAGTGAATGCAATTATGTGTGTTCTTTTGGGATTGGGTTACCTTACTCAGGATGATATAAACCAGATCCATGCATTTGCCTATGAATTTCATAAATTCATTGTTTTTAATAGCTGAGTAGTACTCCATTGTGTAAAAGTACCATATTTTCTGTATCCATTCCTCTGTTGAGGGACATTTGGGTTCTTTCCAGCTTCTGGCTATTATAAA
>Vmn1r22|CUFFVRG_0220|CUFFVRT_0537|6:57896429-57907979|-
CTTAGGGCCTCATTCTACAAGGATGTTTGTGAAAAGCCCATATGGATATATGAAATAGACTTCCATTATGCTATTAAGATAAATACACTTTACATTTATGTCTTCAATCAAGAATGTTCTTTATTTCCAATCTGGACTTGGAGTTCTAGCCAATATGTTTCTACTGTTTTTTTATATTTTCATAATCCTAGGTCACAGACCTAAGCCCATGGACCTGATCTTATGTCAATTTTCCTTTGTTCACATACTGATGTTCCTCACTGCAGGGGATATTTGGCTTTCAGACTTATTTGAGTCACTGAACATTGAGAATGACTTCATATGTAAGGCAACTTTTTACACTGGTAGGGTGATGAGAGGACTCTCTATGTGCATCACATGCCTCCTGGGTGTGTTCCAGGCTGTCACTATCAGTCCCAGTACCTCACTGTTGGCAAAATTTAAGCATAAACTAAAAAAATACATCATCTATGCTGTTTTCTATATTTGGTTTCTTAATTTCTCGATCAATAGTCACATGATAGTCTATGTTGGTGGTTTTAACAATAGGAGTGAGACCAACCAGATGAGAATCACTAAAACCTGTTCACACTTTCCCATGAACAACATCATCAAGGAATTGATTTTAACAGTGATAACTTTAAAAGATGTGTTTCTTGTAGGAGTCATGCTGACCACAAGTATATACATGGTGATTATCTTGTATAGACATCAAAGAAAATGCAAGCATCTTCATAGCATCAGGCACCTGAGAACATCCCCTGAGAAAAAGGCCACACAGACCATCCTGCTGCTGCTGGTTTTCTTTGTGGTCATGTACTGGGTGGACCTCATCATCTCATCCACCTCAGTCCTGTTGTGGAGGTATGACCCAATCATCCTGACTGTTCAGAAGTTTGTGGTGAATGTCTATCCCACAATAACTCCTTTGGTACAAATCAGTTCTGATAAGAGAATAATCAATGTGCTGAAAAACTTGTGGCTAAAATGCCACCAGACTGTTTAAAGGAGGTAATTTTTCTCCTCTTTTGAAAAAGGGATTTATTTTATTTTTCTTATTGTATGTGCATGAGTGTTGTGCCAGCGTGTGTGCATTCCTGGCACTCACAGAAGTCATAGGAGGTCATAGTTTTCTATGGAAATGGACTTTTCAATGCTTGTAAGGAGTTATTTTGGTCTAGGCTCAATTATTTCTTTTTAAAAAAGTAAATTCCTTTTAAAAGTTATTTAATAGTTCAAGTAGCAAGGCAAGATTTTTCATACGATTTAAATAAAATGTGTGGTATCATATATTCATTTAATATTACTGCTCCATTTTAAGTCATATCATAAATGTTACCCTGATACTAAGTTTACTCAGTATTATACTGACTTTTTAAGCATTTCTTTTGAAAATATTTTAATTTAATGTAAATCATGAAGAACAGTTTTAAGAACCTATTACAGATTTAATTCTGTTTCCTAATTATTATTTTTTTTATTATCTTAAACAGAACTTCCTGACACAGTTTCCTGTCAAGTTCCTCCAAACCTTCTAATCCCTCCCTGCCCACTTCTCTCTTACCTAAATTCACTCCTTTTCCCCTAAGAAGACAAGCAGCAGGCCTCCCAAGGATAACAACTGAACATGCCATAGCAAGATATAGTAAGACTAGGTACAAACCCTTTTATTAAAGCTTAGATGAGGCAACCCAGTAGGAAAAAATAAAGTTCCAAGCATAGGCAAAAGAGTAAGAGACACCCCACTCCCACTGTAAGGAATCCCATAGGAACACCCAACCTGCACGGCTATCATGTGTATGCCGAGGTCCTAGCAGAGACCCATACAGGGTCCATGTTTGTTACTTCAATCTCTGTGATCCCTTCTGATCCCTGCATAGTTGATGCTATGAGCCTTGTCCTCCTGGTGACCTCAACCCCTCTGCCTCCTTTAATCCTTTCTATCTCTTCTCAGCTATGGGTTTTCTCTGACTCTGCCTAGTATTTGGTTATGGATCTCTGCCTCTGCTCTCATCAGTTGCTGGATGATGCTTCTCTGGTGACAATTGGGATAGGTGTCTGAGTATAGCAAAATATCATTAGGGATCATTTCATTGATTTTTTTCCAGTTGTATTTGGTTCTGTTCTGGATCTGTGAGCTGTCCTGCCTCTCCTTCCTGGTGATGCAGGCAGCATGGACTCCCTCCAGGGCTAAAGTTTTACCCGACATTGGCCACTCCCACAAGTTCCAAGTCATCATTACCTCAGAATTTCCTAAGGAAGGATAGATTGTAGGTAGAAAGTTTTGTGACTTGGTTGTTATCCCATTCCCTCTTCTATGAGCCTTGCCTAGTTTTAGAAGATTACCTGTTCAGGTTCCTAACCACACATTACTAGCAAGATTCACTAAGGTCACTCTCATATGTCTCAGGGAGTTTCTACTTAATTAGGTTTCTACTCACCCTTCACAAGCCCCCCCCCCAATTCTAGTCATTTATTTTAATACTCTCCCTCCATCCCTCCCCCATTCTGCCTGGTCCCTCCTGTTCCCATGCCCACCCAACAAGAATCTACCTACAAATTCTATTCTTTTTCCCCTTCCCTGGAAGATACATGCATCTCTCCTTTTTATTTTGCCTCTCTGGGTCATCTATTATTTTATAGTTAATATTCATTTATAAGAGTGTATACACCATATTTGTCTTTTTGAGGCTGGGTTACACTACTGAGGATGATTTTTTTCTAATTCTATCTATCTGCATATAAATTCCATGGTATCATTATTTCTAATGACTGGGAAATATTCTACTGTGTATATTTACCAGTTTTACCTTTATCCAGTCATAGGTTGAAAGTCATTCCTGTTGTTTGTGATTTCTTCATATTCTTCATTATTATTATGTTATTAATAATCATCCTGAGTGAGGTAACACATTCACAAAGAAACTCACACAATATGTATTCACTGATAAGTGGATATTAGCCCCAAACCTAGGATACCCAAGATATAAGATATAATTTGCTAAACACATGAAACTCAAGAAGAATGAAGACTGAAGTGTGGACACTATGCCCCTCCTTAGATTTGGGAACAAAACACCCATGGAAGGAGTTACAGAGACAAAGTTTGGAGCTGAGATGAAAGGATGGACCATGTAGAGACTGCCATATCCAGGGATCCACCCCATCATCAGCATCCAAACGCTGACACCATTGCATACACTAGCAAGATTTTATTGAAAGGACCCAGATGTAGCTATCTCTTGTGAGACTATGCCGGGGCCTAGCAAACACAGAAGTGGATGCTCACAGTCAGCTAATGGATGGATCATAGGGCTCCCAATGGAGGAGCTAGAGAAAGTAGCCAAGGAGCTAAAGGGATATGCAACCCTATAGGTGGAACAACATTATGAACTAACCAGTACCCCGGAGCTCTTGACTCTAGCTGCATATATATCAAAAGATGGCCTAGTCGGCCATCACTGGAAAGAGAGGCCCATTGGACTTGCAAACTTTATATGCCCAGTACAGGGGAACACCAGGGCCAAAAAGGGGGAGTGGGTGGGCAGGGGAGTGGGGGTGGGTGGATATGGGGGACTTTTAGTATAGCATTGGAAATGTAAATGAGTTAAATACCTAATAAAAAATGAAAAAAAAATAAATAAAAAGCCAAAGCAAAAAGAAAAAAAATAATTGTGTAAAGTATTATATTTATATTATTTTTATTTTTATTAAATATTTAATTTATTTTCATTTCAAATGTTGTCCCCTATCTGATTTCCTCTCCAAAAACCTGCTATGCCCTCCCCACTCCCCTTGATCACCAACCCACACACTCCAACTTCCTGGACATCTCATTCCCCCACACTCAGGTATACAGCCTTCACAGGACCAAGGGCCTCTCCTACCATTGATGTCTGACTAGGCCATCCTCTGCTGCATATGCAGCTGGAACCATGAGTCCCATCATGTGTGCTCTTTGGTTGAAGGTCTAGTCGCTGGGAGCTCTAGGGGTCCTGGTTAGTTCATATTGTTGTTTCTCCTATGGGGCTGCAAACACCTTCAGCTCCTTGGGTCCTTTCTCTAGCTCCTTCATTGGGGATCCTATGCTCAGTCTAATGGATGTTTGTGAGCATCCACCTCTGTACGTGTGAGGCATTGGCAGAGCCTCGCAGAAGAGACCTATAACAGGCTCCTGTCAGTAAGCACTTGTTGGCATCCACAACAGTGTCAGGGATTCATGATTGTAAATGCAATAGATCCCCAGGTGTCAGTCTCTAGATAGTCATTTCTTCAATCTCTCCTCCAAACTTTGTCTCTATAACTCTTTCCATTGTTGTTTTGCTGCCCCCCTTCTGAGATGGATAGAAGTATCCACACTATGGTAATTCTTCTTTTTGATTTTCATGGGGATATGAATTGTGTCTTGGGTATTCCGAGCTTCTGGGCATCTGGGCTAATATCCACTTATCAGTGAATGCAATTATGTGTGTTCTTTTGGGATTGGGTTACCTTACTCAGGATGATATAAACCAGATCCATGCATTTGCCTATGAATTTCATAAATTCATTGTTTTTAATAGCTGAGTAGTACTCCATTGTGTAAAAGTACCATATTTTCTGTATCCATTCCTCTGTTGAGGGACATTTGGGTTCTTTCCAGCTTCTGGCTATTATAAA
>Vmn1r22|CUFFVRG_0220|CUFFVRT_0538|6:57896429-57907981|-
TTCTTAGGGCCTCATTCTACAAGGATGTTTGTGAAAAGCCCATATGGATGTTCACAGATTTCTAGCGAACATTTTCATATCTTTCCCAAACTCATACTATATAACTTGTGATGAAGTTCTGGCGATGATTGCTTCTCCACGGTCTCTGCAGTGACACTTTTCCTGCTGCTGCTGCTGCTTCTGCTGTTGCTGCTTCATCTCAGAGAACTGGCTCATAGTGTGAGACTGTAATATTCTGGTCAGAGTCACCTGTCCTAAACTCAATTCTCACAGAAAAATTCATTCATTTAATTTATATGAGTATCGAGTAATATTTATGAAATACCACATTAATAAGTGATCAGTACTTATTCCTGCTGTCCTCCATTTTATGATGGTTGCAGGAAACTAGCTTGGATGTCTAAGATCATCATCTCCTGAGAGTGCTGAAGACTTATTCTTGCTGCTGACAATGGAGAGTTACATCACCCAACACCATGATCTTGTCACCTGAAATTCACATACACACTTCATGTTTTCTCTGAATAGCCATACAAATTTTGGGTCATTACTCACTAAATATGCTAAAACTTAAAGTGAAATTGATACCTGTCATCTATTTTATTTGTATGTCCCTTAGATTACTAAATCTCCACATTTCAGATAGCAAAGTTCATCGTGAATTCATAAAACAGGAGTATTCTAAAATCAAGTTCTGGGATAATGAAAAGGAGTCATGCTGACCACAAGTATATACATGGTGATTATCTTGTATAGACATCAAAGAAAATGCAAGCATCTTCATAGCATCAGGCACCTGAGAACATCCCCTGAGAAAAAGGCCACACAGACCATCCTGCTGCTGCTGGTTTTCTTTGTGGTCATGTACTGGGTGGACCTCATCATCTCATCCACCTCAGTCCTGTTGTGGAGGTATGACCCAATCATCCTGACTGTTCAGAAGTTTGTGGTGAATGTCTATCCCACAATAACTCCTTTGGTACAAATCAGTTCTGATAAGAGAATAATCAATGTGCTGAAAAACTTGTGGCTAAAATGCCACCAGACTGTTTAAAGGAGGTAATTTTTCTCCTCTTTTGAAAAAGGGATTTATTTTATTTTTCTTATTGTATGTGCATGAGTGTTGTGCCAGCGTGTGTGCATTCCTGGCACTCACAGAAGTCATAGGAGGTCATAGTTTTCTATGGAAATGGACTTTTCAATGCTTGTAAGGAGTTATTTTGGTCTAGGCTCAATTATTTCTTTTTAAAAAAGTAAATTCCTTTTAAAAGTTATTTAATAGTTCAAGTAGCAAGGCAAGATTTTTCATACGATTTAAATAAAATGTGTGGTATCATATATTCATTTAATATTACTGCTCCATTTTAAGTCATATCATAAATGTTACCCTGATACTAAGTTTACTCAGTATTATACTGACTTTTTAAGCATTTCTTTTGAAAATATTTTAATTTAATGTAAATCATGAAGAACAGTTTTAAGAACCTATTACAGATTTAATTCTGTTTCCTAATTATTATTTTTTTTATTATCTTAAACAGAACTTCCTGACACAGTTTCCTGTCAAGTTCCTCCAAACCTTCTAATCCCTCCCTGCCCACTTCTCTCTTACCTAAATTCACTCCTTTTCCCCTAAGAAGACAAGCAGCAGGCCTCCCAAGGATAACAACTGAACATGCCATAGCAAGATATAGTAAGACTAGGTACAAACCCTTTTATTAAAGCTTAGATGAGGCAACCCAGTAGGAAAAAATAAAGTTCCAAGCATAGGCAAAAGAGTAAGAGACACCCCACTCCCACTGTAAGGAATCCCATAGGAACACCCAACCTGCACGGCTATCATGTGTATGCCGAGGTCCTAGCAGAGACCCATACAGGGTCCATGTTTGTTACTTCAATCTCTGTGATCCCTTCTGATCCCTGCATAGTTGATGCTATGAGCCTTGTCCTCCTGGTGACCTCAACCCCTCTGCCTCCTTTAATCCTTTCTATCTCTTCTCAGCTATGGGTTTTCTCTGACTCTGCCTAGTATTTGGTTATGGATCTCTGCCTCTGCTCTCATCAGTTGCTGGATGATGCTTCTCTGGTGACAATTGGGATAGGTGTCTGAGTATAGCAAAATATCATTAGGGATCATTTCATTGATTTTTTTCCAGTTGTATTTGGTTCTGTTCTGGATCTGTGAGCTGTCCTGCCTCTCCTTCCTGGTGATGCAGGCAGCATGGACTCCCTCCAGGGCTAAAGTTTTACCCGACATTGGCCACTCCCACAAGTTCCAAGTCATCATTACCTCAGAATTTCCTAAGGAAGGATAGATTGTAGGTAGAAAGTTTTGTGACTTGGTTGTTATCCCATTCCCTCTTCTATGAGCCTTGCCTAGTTTTAGAAGATTACCTGTTCAGGTTCCTAACCACACATTACTAGCAAGATTCACTAAGGTCACTCTCATATGTCTCAGGGAGTTTCTACTTAATTAGGTTTCTACTCACCCTTCACAAGCCCCCCCCCCAATTCTAGTCATTTATTTTAATACTCTCCCTCCATCCCTCCCCCATTCTGCCTGGTCCCTCCTGTTCCCATGCCCACCCAACAAGAATCTACCTACAAATTCTATTCTTTTTCCCCTTCCCTGGAAGATACATGCATCTCTCCTTTTTATTTTGCCTCTCTGGGTCATCTATTATTTTATAGTTAATATTCATTTATAAGAGTGTATACACCATATTTGTCTTTTTGAGGCTGGGTTACACTACTGAGGATGATTTTTTTCTAATTCTATCTATCTGCATATAAATTCCATGGTATCATTATTTCTAATGACTGGGAAATATTCTACTGTGTATATTTACCAGTTTTACCTTTATCCAGTCATAGGTTGAAAGTCATTCCTGTTGTTTGTGATTTCTTCATATTCTTCATTATTATTATGTTATTAATAATCATCCTGAGTGAGGTAACACATTCACAAAGAAACTCACACAATATGTATTCACTGATAAGTGGATATTAGCCCCAAACCTAGGATACCCAAGATATAAGATATAATTTGCTAAACACATGAAACTCAAGAAGAATGAAGACTGAAGTGTGGACACTATGCCCCTCCTTAGATTTGGGAACAAAACACCCATGGAAGGAGTTACAGAGACAAAGTTTGGAGCTGAGATGAAAGGATGGACCATGTAGAGACTGCCATATCCAGGGATCCACCCCATCATCAGCATCCAAACGCTGACACCATTGCATACACTAGCAAGATTTTATTGAAAGGACCCAGATGTAGCTATCTCTTGTGAGACTATGCCGGGGCCTAGCAAACACAGAAGTGGATGCTCACAGTCAGCTAATGGATGGATCATAGGGCTCCCAATGGAGGAGCTAGAGAAAGTAGCCAAGGAGCTAAAGGGATATGCAACCCTATAGGTGGAACAACATTATGAACTAACCAGTACCCCGGAGCTCTTGACTCTAGCTGCATATATATCAAAAGATGGCCTAGTCGGCCATCACTGGAAAGAGAGGCCCATTGGACTTGCAAACTTTATATGCCCAGTACAGGGGAACACCAGGGCCAAAAAGGGGGAGTGGGTGGGCAGGGGAGTGGGGGTGGGTGGATATGGGGGACTTTTAGTATAGCATTGGAAATGTAAATGAGTTAAATACCTAATAAAAAATGAAAAAAAAATAAATAAAAAGCCAAAGCAAAAAGAAAAAAAATAATTGTGTAAAGTATTATATTTATATTATTTTTATTTTTATTAAATATTTAATTTATTTTCATTTCAAATGTTGTCCCCTATCTGATTTCCTCTCCAAAAACCTGCTATGCCCTCCCCACTCCCCTTGATCACCAACCCACACACTCCAACTTCCTGGACATCTCATTCCCCCACACTCAGGTATACAGCCTTCACAGGACCAAGGGCCTCTCCTACCATTGATGTCTGACTAGGCCATCCTCTGCTGCATATGCAGCTGGAACCATGAGTCCCATCATGTGTGCTCTTTGGTTGAAGGTCTAGTCGCTGGGAGCTCTAGGGGTCCTGGTTAGTTCATATTGTTGTTTCTCCTATGGGGCTGCAAACACCTTCAGCTCCTTGGGTCCTTTCTCTAGCTCCTTCATTGGGGATCCTATGCTCAGTCTAATGGATGTTTGTGAGCATCCACCTCTGTACGTGTGAGGCATTGGCAGAGCCTCGCAGAAGAGACCTATAACAGGCTCCTGTCAGTAAGCACTTGTTGGCATCCACAACAGTGTCAGGGATTCATGATTGTAAATGCAATAGATCCCCAGGTGTCAGTCTCTAGATAGTCATTTCTTCAATCTCTCCTCCAAACTTTGTCTCTATAACTCTTTCCATTGTTGTTTTGCTGCCCCCCTTCTGAGATGGATAGAAGTATCCACACTATGGTAATTCTTCTTTTTGATTTTCATGGGGATATGAATTGTGTCTTGGGTATTCCGAGCTTCTGGGCATCTGGGCTAATATCCACTTATCAGTGAATGCAATTATGTGTGTTCTTTTGGGATTGGGTTACCTTACTCAGGATGATATAAACCAGATCCATGCATTTGCCTATGAATTTCATAAATTCATTGTTTTTAATAGCTGAGTAGTACTCCATTGTGTAAAAGTACCATATTTTCTGTATCCATTCCTCTGTTGAGGGACATTTGGGTTCTTTCCAGCTTCTGGCTATTATAAA
>Vmn1r22|CUFFVRG_0220|CUFFVRT_0539|6:57896429-57907984|-
CATTTCTTAGGGCCTCATTCTACAAGGATGTTTGTGAAAAGCCCATATGGGAGTCATGCTGACCACAAGTATATACATGGTGATTATCTTGTATAGACATCAAAGAAAATGCAAGCATCTTCATAGCATCAGGCACCTGAGAACATCCCCTGAGAAAAAGGCCACACAGACCATCCTGCTGCTGCTGGTTTTCTTTGTGGTCATGTACTGGGTGGACCTCATCATCTCATCCACCTCAGTCCTGTTGTGGAGGTATGACCCAATCATCCTGACTGTTCAGAAGTTTGTGGTGAATGTCTATCCCACAATAACTCCTTTGGTACAAATCAGTTCTGATAAGAGAATAATCAATGTGCTGAAAAACTTGTGGCTAAAATGCCACCAGACTGTTTAAAGGAGGTAATTTTTCTCCTCTTTTGAAAAAGGGATTTATTTTATTTTTCTTATTGTATGTGCATGAGTGTTGTGCCAGCGTGTGTGCATTCCTGGCACTCACAGAAGTCATAGGAGGTCATAGTTTTCTATGGAAATGGACTTTTCAATGCTTGTAAGGAGTTATTTTGGTCTAGGCTCAATTATTTCTTTTTAAAAAAGTAAATTCCTTTTAAAAGTTATTTAATAGTTCAAGTAGCAAGGCAAGATTTTTCATACGATTTAAATAAAATGTGTGGTATCATATATTCATTTAATATTACTGCTCCATTTTAAGTCATATCATAAATGTTACCCTGATACTAAGTTTACTCAGTATTATACTGACTTTTTAAGCATTTCTTTTGAAAATATTTTAATTTAATGTAAATCATGAAGAACAGTTTTAAGAACCTATTACAGATTTAATTCTGTTTCCTAATTATTATTTTTTTTATTATCTTAAACAGAACTTCCTGACACAGTTTCCTGTCAAGTTCCTCCAAACCTTCTAATCCCTCCCTGCCCACTTCTCTCTTACCTAAATTCACTCCTTTTCCCCTAAGAAGACAAGCAGCAGGCCTCCCAAGGATAACAACTGAACATGCCATAGCAAGATATAGTAAGACTAGGTACAAACCCTTTTATTAAAGCTTAGATGAGGCAACCCAGTAGGAAAAAATAAAGTTCCAAGCATAGGCAAAAGAGTAAGAGACACCCCACTCCCACTGTAAGGAATCCCATAGGAACACCCAACCTGCACGGCTATCATGTGTATGCCGAGGTCCTAGCAGAGACCCATACAGGGTCCATGTTTGTTACTTCAATCTCTGTGATCCCTTCTGATCCCTGCATAGTTGATGCTATGAGCCTTGTCCTCCTGGTGACCTCAACCCCTCTGCCTCCTTTAATCCTTTCTATCTCTTCTCAGCTATGGGTTTTCTCTGACTCTGCCTAGTATTTGGTTATGGATCTCTGCCTCTGCTCTCATCAGTTGCTGGATGATGCTTCTCTGGTGACAATTGGGATAGGTGTCTGAGTATAGCAAAATATCATTAGGGATCATTTCATTGATTTTTTTCCAGTTGTATTTGGTTCTGTTCTGGATCTGTGAGCTGTCCTGCCTCTCCTTCCTGGTGATGCAGGCAGCATGGACTCCCTCCAGGGCTAAAGTTTTACCCGACATTGGCCACTCCCACAAGTTCCAAGTCATCATTACCTCAGAATTTCCTAAGGAAGGATAGATTGTAGGTAGAAAGTTTTGTGACTTGGTTGTTATCCCATTCCCTCTTCTATGAGCCTTGCCTAGTTTTAGAAGATTACCTGTTCAGGTTCCTAACCACACATTACTAGCAAGATTCACTAAGGTCACTCTCATATGTCTCAGGGAGTTTCTACTTAATTAGGTTTCTACTCACCCTTCACAAGCCCCCCCCCCAATTCTAGTCATTTATTTTAATACTCTCCCTCCATCCCTCCCCCATTCTGCCTGGTCCCTCCTGTTCCCATGCCCACCCAACAAGAATCTACCTACAAATTCTATTCTTTTTCCCCTTCCCTGGAAGATACATGCATCTCTCCTTTTTATTTTGCCTCTCTGGGTCATCTATTATTTTATAGTTAATATTCATTTATAAGAGTGTATACACCATATTTGTCTTTTTGAGGCTGGGTTACACTACTGAGGATGATTTTTTTCTAATTCTATCTATCTGCATATAAATTCCATGGTATCATTATTTCTAATGACTGGGAAATATTCTACTGTGTATATTTACCAGTTTTACCTTTATCCAGTCATAGGTTGAAAGTCATTCCTGTTGTTTGTGATTTCTTCATATTCTTCATTATTATTATGTTATTAATAATCATCCTGAGTGAGGTAACACATTCACAAAGAAACTCACACAATATGTATTCACTGATAAGTGGATATTAGCCCCAAACCTAGGATACCCAAGATATAAGATATAATTTGCTAAACACATGAAACTCAAGAAGAATGAAGACTGAAGTGTGGACACTATGCCCCTCCTTAGATTTGGGAACAAAACACCCATGGAAGGAGTTACAGAGACAAAGTTTGGAGCTGAGATGAAAGGATGGACCATGTAGAGACTGCCATATCCAGGGATCCACCCCATCATCAGCATCCAAACGCTGACACCATTGCATACACTAGCAAGATTTTATTGAAAGGACCCAGATGTAGCTATCTCTTGTGAGACTATGCCGGGGCCTAGCAAACACAGAAGTGGATGCTCACAGTCAGCTAATGGATGGATCATAGGGCTCCCAATGGAGGAGCTAGAGAAAGTAGCCAAGGAGCTAAAGGGATATGCAACCCTATAGGTGGAACAACATTATGAACTAACCAGTACCCCGGAGCTCTTGACTCTAGCTGCATATATATCAAAAGATGGCCTAGTCGGCCATCACTGGAAAGAGAGGCCCATTGGACTTGCAAACTTTATATGCCCAGTACAGGGGAACACCAGGGCCAAAAAGGGGGAGTGGGTGGGCAGGGGAGTGGGGGTGGGTGGATATGGGGGACTTTTAGTATAGCATTGGAAATGTAAATGAGTTAAATACCTAATAAAAAATGAAAAAAAAATAAATAAAAAGCCAAAGCAAAAAGAAAAAAAATAATTGTGTAAAGTATTATATTTATATTATTTTTATTTTTATTAAATATTTAATTTATTTTCATTTCAAATGTTGTCCCCTATCTGATTTCCTCTCCAAAAACCTGCTATGCCCTCCCCACTCCCCTTGATCACCAACCCACACACTCCAACTTCCTGGACATCTCATTCCCCCACACTCAGGTATACAGCCTTCACAGGACCAAGGGCCTCTCCTACCATTGATGTCTGACTAGGCCATCCTCTGCTGCATATGCAGCTGGAACCATGAGTCCCATCATGTGTGCTCTTTGGTTGAAGGTCTAGTCGCTGGGAGCTCTAGGGGTCCTGGTTAGTTCATATTGTTGTTTCTCCTATGGGGCTGCAAACACCTTCAGCTCCTTGGGTCCTTTCTCTAGCTCCTTCATTGGGGATCCTATGCTCAGTCTAATGGATGTTTGTGAGCATCCACCTCTGTACGTGTGAGGCATTGGCAGAGCCTCGCAGAAGAGACCTATAACAGGCTCCTGTCAGTAAGCACTTGTTGGCATCCACAACAGTGTCAGGGATTCATGATTGTAAATGCAATAGATCCCCAGGTGTCAGTCTCTAGATAGTCATTTCTTCAATCTCTCCTCCAAACTTTGTCTCTATAACTCTTTCCATTGTTGTTTTGCTGCCCCCCTTCTGAGATGGATAGAAGTATCCACACTATGGTAATTCTTCTTTTTGATTTTCATGGGGATATGAATTGTGTCTTGGGTATTCCGAGCTTCTGGGCATCTGGGCTAATATCCACTTATCAGTGAATGCAATTATGTGTGTTCTTTTGGGATTGGGTTACCTTACTCAGGATGATATAAACCAGATCCATGCATTTGCCTATGAATTTCATAAATTCATTGTTTTTAATAGCTGAGTAGTACTCCATTGTGTAAAAGTACCATATTTTCTGTATCCATTCCTCTGTTGAGGGACATTTGGGTTCTTTCCAGCTTCTGGCTATTATAAA
>Vmn1r22|CUFFVRG_0220|CUFFVRT_0540|6:57896429-57908009|-
GCTAGTGATATTTCTTCCTTAAAACCATTTCTTAGGGCCTCATTCTACAAGGATGTTTGTGAAAAGCCCATATGGGAGTCATGCTGACCACAAGTATATACATGGTGATTATCTTGTATAGACATCAAAGAAAATGCAAGCATCTTCATAGCATCAGGCACCTGAGAACATCCCCTGAGAAAAAGGCCACACAGACCATCCTGCTGCTGCTGGTTTTCTTTGTGGTCATGTACTGGGTGGACCTCATCATCTCATCCACCTCAGTCCTGTTGTGGAGAACTTCCTGACACAGTTTCCTGTCAAGTTCCTCCAAACCTTCTAATCCCTCCCTGCCCACTTCTCTCTTACCTAAATTCACTCCTTTTCCCCTAAGAAGACAAGCAGCAGGCCTCCCAAGGATAACAACTGAACATGCCATAGCAAGATATAGTAAGACTAGGTACAAACCCTTTTATTAAAGCTTAGATGAGGCAACCCAGTAGGAAAAAATAAAGTTCCAAGCATAGGCAAAAGAGTAAGAGACACCCCACTCCCACTGTAAGGAATCCCATAGGAACACCCAACCTGCACGGCTATCATGTGTATGCCGAGGTCCTAGCAGAGACCCATACAGGGTCCATGTTTGTTACTTCAATCTCTGTGATCCCTTCTGATCCCTGCATAGTTGATGCTATGAGCCTTGTCCTCCTGGTGACCTCAACCCCTCTGCCTCCTTTAATCCTTTCTATCTCTTCTCAGCTATGGGTTTTCTCTGACTCTGCCTAGTATTTGGTTATGGATCTCTGCCTCTGCTCTCATCAGTTGCTGGATGATGCTTCTCTGGTGACAATTGGGATAGGTGTCTGAGTATAGCAAAATATCATTAGGGATCATTTCATTGATTTTTTTCCAGTTGTATTTGGTTCTGTTCTGGATCTGTGAGCTGTCCTGCCTCTCCTTCCTGGTGATGCAGGCAGCATGGACTCCCTCCAGGGCTAAAGTTTTACCCGACATTGGCCACTCCCACAAGTTCCAAGTCATCATTACCTCAGAATTTCCTAAGGAAGGATAGATTGTAGGTAGAAAGTTTTGTGACTTGGTTGTTATCCCATTCCCTCTTCTATGAGCCTTGCCTAGTTTTAGAAGATTACCTGTTCAGGTTCCTAACCACACATTACTAGCAAGATTCACTAAGGTCACTCTCATATGTCTCAGGGAGTTTCTACTTAATTAGGTTTCTACTCACCCTTCACAAGCCCCCCCCCCAATTCTAGTCATTTATTTTAATACTCTCCCTCCATCCCTCCCCCATTCTGCCTGGTCCCTCCTGTTCCCATGCCCACCCAACAAGAATCTACCTACAAATTCTATTCTTTTTCCCCTTCCCTGGAAGATACATGCATCTCTCCTTTTTATTTTGCCTCTCTGGGTCATCTATTATTTTATAGTTAATATTCATTTATAAGAGTGTATACACCATATTTGTCTTTTTGAGGCTGGGTTACACTACTGAGGATGATTTTTTTCTAATTCTATCTATCTGCATATAAATTCCATGGTATCATTATTTCTAATGACTGGGAAATATTCTACTGTGTATATTTACCAGTTTTACCTTTATCCAGTCATAGGTTGAAAGTCATTCCTGTTGTTTGTGATTTCTTCATATTCTTCATTATTATTATGTTATTAATAATCATCCTGAGTGAGGTAACACATTCACAAAGAAACTCACACAATATGTATTCACTGATAAGTGGATATTAGCCCCAAACCTAGGATACCCAAGATATAAGATATAATTTGCTAAACACATGAAACTCAAGAAGAATGAAGACTGAAGTGTGGACACTATGCCCCTCCTTAGATTTGGGAACAAAACACCCATGGAAGGAGTTACAGAGACAAAGTTTGGAGCTGAGATGAAAGGATGGACCATGTAGAGACTGCCATATCCAGGGATCCACCCCATCATCAGCATCCAAACGCTGACACCATTGCATACACTAGCAAGATTTTATTGAAAGGACCCAGATGTAGCTATCTCTTGTGAGACTATGCCGGGGCCTAGCAAACACAGAAGTGGATGCTCACAGTCAGCTAATGGATGGATCATAGGGCTCCCAATGGAGGAGCTAGAGAAAGTAGCCAAGGAGCTAAAGGGATATGCAACCCTATAGGTGGAACAACATTATGAACTAACCAGTACCCCGGAGCTCTTGACTCTAGCTGCATATATATCAAAAGATGGCCTAGTCGGCCATCACTGGAAAGAGAGGCCCATTGGACTTGCAAACTTTATATGCCCAGTACAGGGGAACACCAGGGCCAAAAAGGGGGAGTGGGTGGGCAGGGGAGTGGGGGTGGGTGGATATGGGGGACTTTTAGTATAGCATTGGAAATGTAAATGAGTTAAATACCTAATAAAAAATGAAAAAAAAATAAATAAAAAGCCAAAGCAAAAAGAAAAAAAATAATTGTGTAAAGTATTATATTTATATTATTTTTATTTTTATTAAATATTTAATTTATTTTCATTTCAAATGTTGTCCCCTATCTGATTTCCTCTCCAAAAACCTGCTATGCCCTCCCCACTCCCCTTGATCACCAACCCACACACTCCAACTTCCTGGACATCTCATTCCCCCACACTCAGGTATACAGCCTTCACAGGACCAAGGGCCTCTCCTACCATTGATGTCTGACTAGGCCATCCTCTGCTGCATATGCAGCTGGAACCATGAGTCCCATCATGTGTGCTCTTTGGTTGAAGGTCTAGTCGCTGGGAGCTCTAGGGGTCCTGGTTAGTTCATATTGTTGTTTCTCCTATGGGGCTGCAAACACCTTCAGCTCCTTGGGTCCTTTCTCTAGCTCCTTCATTGGGGATCCTATGCTCAGTCTAATGGATGTTTGTGAGCATCCACCTCTGTACGTGTGAGGCATTGGCAGAGCCTCGCAGAAGAGACCTATAACAGGCTCCTGTCAGTAAGCACTTGTTGGCATCCACAACAGTGTCAGGGATTCATGATTGTAAATGCAATAGATCCCCAGGTGTCAGTCTCTAGATAGTCATTTCTTCAATCTCTCCTCCAAACTTTGTCTCTATAACTCTTTCCATTGTTGTTTTGCTGCCCCCCTTCTGAGATGGATAGAAGTATCCACACTATGGTAATTCTTCTTTTTGATTTTCATGGGGATATGAATTGTGTCTTGGGTATTCCGAGCTTCTGGGCATCTGGGCTAATATCCACTTATCAGTGAATGCAATTATGTGTGTTCTTTTGGGATTGGGTTACCTTACTCAGGATGATATAAACCAGATCCATGCATTTGCCTATGAATTTCATAAATTCATTGTTTTTAATAGCTGAGTAGTACTCCATTGTGTAAAAGTACCATATTTTCTGTATCCATTCCTCTGTTGAGGGACATTTGGGTTCTTTCCAGCTTCTGGCTATTATAAA
>Vmn1r22|CUFFVRG_0220|ENSMUST00000177435|6:57899959-57901054|-
ATTATTTTTCAGATATATGAAATAGACTTCCATTATGCTATTAAGATAAATACACTTTACATTTATGTCTTCAATCAAGAATGTTCTTTATTTCCAATCTGGACTTGGAGTTCTAGCCAATATGTTTCTACTGTTTTTTTATATTTTCATAATCCTAGGTCACAGACCTAAGCCCATGGACCTGATCTTATGTCAATTTTCCTTTGTTCACATACTGATGTTCCTCACTGCAGGGGATATTTGGCTTTCAGACTTATTTGAGTCACTGAACATTGAGAATGACTTCATATGTAAGGCAACTTTTTACACTGGTAGGGTGATGAGAGGACTCTCTATGTGCATCACATGCCTCCTGGGTGTGTTCCAGGCTGTCACTATCAGTCCCAGTACCTCACTGTTGGCAAAATTTAAGCATAAACTAAAAAAATACATCATCTATGCTGTTTTCTATATTTGGTTTCTTAATTTCTCGATCAATAGTCACATGATAGTCTATGTTGGTGGTTTTAACAATAGGAGTGAGACCAACCAGATGAGAATCACTAAAACCTGTTCACACTTTCCCATGAACAACATCATCAAGGAATTGATTTTAACAGTGATAACTTTAAAAGATGTGTTTCTTGTAGGAGTCATGCTGACCACAAGTATATACATGGTGATTATCTTGTATAGACATCAAAGAAAATGCAAGCATCTTCATAGCATCAGGCACCTGAGAACATCCCCTGAGAAAAAGGCCACACAGACCATCCTGCTGCTGCTGGTTTTCTTTGTGGTCATGTACTGGGTGGACCTCATCATCTCATCCACCTCAGTCCTGTTGTGGAGGTATGACCCAATCATCCTGACTGTTCAGAAGTTTGTGGTGAATGTCTATCCCACAATAACTCCTTTGGTACAAATCAGTTCTGATAAGAGAATAATCAATGTGCTGAAAAACTTGTGGCTAAAATGCCACCAGACTGTTTAAAGGAGGTAATTTTTCTCCTCTTTTGAAAAAGGGATTTATTTTATTTTTCTTATTGTATGTGCATGAGTGTTGTGCCAGCGTGTGTGCATTCCTGGCACTCACAGAAGTCATAGGAGGTCATAG
>Vmn2r19|CUFFVRG_0208|ENSMUST00000073948|6:123308333-123336537|+
ATGAGATTACTCATTGCCTTCTCTCTCTGGATTATTCTCATTGTGTTCCAGGAACAAATGTCTTGTTTCTCCTTAAGTATACCTGCTTCTCCTGGCTACTATCAAGATGGGGATTTTGTGATTGGAGGACTCTTCTCCCTTAGAGTGATGATTAGACGCTTCATAAGTAAATTTAGCTTTAAAGATGCATTCTATTTATCAGAATTTCTTTATGCGCATCTTACCAAACATTATCAACATATATTGGCAATGGTTTTTGCTACAGAAAAAATCAACAAGGACCCAAATATTCTGTTCAATATGTCCCTGGGATTCTATCTCTTCAATGTTGACTATCTTGAGATGAAGGCCATGGAAAGTTCTATGGCTTTGATCTCAGGAGAGAGCCCCCCAATTCCTAACTACAGCTGCAGGCCTGAGAAGACTGATAAGCTGGTTGCAGTGATAGGAGGCATTTCAACAGGAATATCAACTCAGATCTCCCGAGTTCTAAGTCTCTACAACATCCCACAGATCAGCTATGCTCCTTTTGACCAGAGCCTTGGGACCAGAGTCCAGCTTCAGTCTCCTTACCAGTTTCCTGTGTACACCACAGCTCTGTATCAGGGAATTATTCAACTGCTGCTATACTTCACTTGGGTCTGGGTTGCCCTGGTGGTTCCAGATGATATGAGGGGAGAATTCTTCCTTAGGGACATCACAGAGGAGATAAAGAACCAAGGAATTTGCGTTGCATTTGCAGAAAAAGTTCCAGAATTTCCTGCTAAAGACACAGTAAACAGGAAACGTTTTATGGAAAGATTCTCATTGACACGTGTTATCATTGCATTTGGTGACACATATTCTCTTCTGAGCTTTGTCGATATGATCATTCACTATGGTACTTTTCATAATGTCTGGATCACAACTTCTGATTGGGATTTCACCACATTTCCTTTTCATCAACATAAAAGTCATATAATCTCTGTTAGAGGATTATCATTTTCTGTTCGCATGGATCAAGTACCGGGATTCAAGGATTTTCTCAGAGATGTTCAACCTAGAAAATACCCTCATGATATCTTTATCCAGGATGTGTGGTCCATCTTATTTGAATGTCCATATTTGTATTGGCAGAAAGTCAGGGAACCAAGTAAATGTGAGCCAAATGGCAGCCTGAGCACACGACCTCTGCATGTTTGGGATATGAATACCTCACCCTATAGCTCCAAAGTCCATGCTGCTGTGTATGCCATTGCCCAGGCACTCCATGAGGAGCTGTCACTCAGAATGGCAGGAGACTCACTTGATAAAAGTGTACTCCGGGCTCCTCTCCCATGGAAGCTCCATCCATTCTTACAAAAAGGCCGTTTTGGGAGAAGCACCAATGAGGAGAACGTTGGGAACAAGGAGGTTTCCGCAACCAAGTTTGACATCTTAAATTACCATTCTCTGCCAAGCAGTACCAAATCTCAAGTAAAGGTTGGCGAGTTTGTCTTTGAATCTCACACTGTTCAGCTTTTTTCACTAGATGAAAAACTCATAACTTGGGGTAAATATGACAAGGAGATTCCTTTTTCTGTTTGCAGTCAAAGTTGTCCACTTGGATATAGGAAAACACCTGTTGAAGGGAAACCATTTTGTTGCTTTGATTGTCTGCCATGTGCAGATGGAGAGGTTGCAAATGAAACAGATATGGATCAATGTATCAAGTGTCCTGAAGATCAGTATCCAAATAAGCAGAAGAATTACTGTCTCCCTAAAATTACAACATATTTATCCCATGGAGATACTCTAGGAGCTGTTTTGGGGTCTGTGGCCATTAGTTTATCTATATTTTCAGCTATGATTTTAGGATTATTTATCCACTATCGGGACACACCCATTGTTAGAGCAAATAACAGAAATCTCAGTTATCTACTCCTAGTTTCTCTAATGCTCTGTTTCTTTTGCTCATTAATATTCATTGGCCAAACTAGAACAGTCACTTGTGTCTTGAGACAAATGATATTTGGGGTTGTATTTTCTGTCACCATTTCTGCTATCTTAGCAAAAACCTTCATTGTGGTTGTTGCCTTCAATGCCATCAAACCAGGAAGCAGATTGCAAATGTGGATGGTGATCCGACTTTCATATGCTATAGTCTGCTGTGGTTCCATCATTCAAGTGTGCATCTGTGCAGTCTGGCTGGGGACATATCCCCCTTTCCCTGATGTTGACATGCACTCAGAGTTTGGGCAAATCATCCTCTGGTGTAATGAGGGGTCCACCTTTGCTTTCTATTTTGTTCTTGGGTACTTGAGCTTTCTGTCCAGTCTCAGCTTGCTTATTGCTTTTCTGGCTAGAAGGCTACCTGACAGCTTCAATGAGGCAAAAACAATCACATTCAGCATGCTGGTTTTCTGCAGTGTGTGGATTTCTTTTGTACCCACTTACCTGAGCTCCAAAGGCAAAACCATGGTAGCTGTGGAAATTGTTTCCATTTTGGTGTCCAGTTCTATCTTACTGCTCTGTATATTTCTTCCCAAATGCTATGTGATCCTACTGAGGTCAGGTGGCCATTCTAGAAAGAAGTTCTTTAAATGA
>Vmn1r-ps31|CUFFVRG_0250|ENSMUST00000174112|6:90056409-90056646|-
CATCACACTTAGTTCTAGAAACTCCTGTTTAACAAAGTTTAAATATAAATATCCCCATTACATCCCAGGTGTCTTTATTTTCTTCTGTGTTCTCTATATGTCTTTCAGCAGTCACTTTTTAGTATCAATGACTGTGACCCCCAATTTGACCTCAGAGGATTTTATGTATGTTACTCAGTCCTGCTCACTTCTATCCATGAGTTACTCCAGAACAAGCATGTTTTCAACACCAGTAGCC
>Vmn2r-ps31|CUFFVRG_0209|ENSMUST00000176474|6:123443775-123444534|+
TTATCTGCCTTTTCAGTCATGATTTTAGGATTATTTATCCACTATCGGGACACACCCATTGTCAGAGCAAATAACAGAAATCTCAGCTATCTCCTCCTAGTTTCTCTAATGCTCTGTTTCTTTTGCTCATTAATATTCATTAGCCAACCTAGTACAGTCACTTGTGTCTTGAGACAAATGATTTTTGGGGTTGTATTTTCTGTTGCTGTGTCTGCTGTCTTGGCAAAGACTTTTATTGTAATTGTGGCCTTCACAGCCATCAAAGCAGGAAGCATATTACAAATGTGGATGGTGACATGACTTTCAAATGCTATAGTCTGCTGTGGTTCCATTATTCAAGTGTGCATCTGTGCAGTCTGGCTGGGAACAAATCCCCCTTTCCCTGATGTTGACATGCACTCAGAGTTTGGGCAAATCATACTCTTTTGTAACGAGGGGTCCACCCTTGCCTTCTATTGTGTTCTGGGGTACTTGGGCTTTCTGTTCAGTCTCAGCTTGCTTATTGCTTTTCTGGCTAGAAGGTTACCTGACAGCTTCAATGAGGCAAAAATAATCACATTCAGCATGCTGGTTTTCTGCACTGTGTGGATTACTTTTGTACCCACTTACTTGAGCTCCAAAGGTAAAACCATAGTGGCAGTGGAAATTCTTTCAATTCTGGCCTCCAGTTCTATCTTACTGCTCTGCATATTTCTTCCCAAATACTATGTGATCCTACTGAGGTCAGGTGGCTATTCTAGAAAGAAGTTTTCTAAATGAC
>Vmn1r-ps8|CUFFVRG_0183|ENSMUST00000177200|6:57188507-57189344|+
ATGTCCTCATTAAAGAGTATCCTTTATTTCCAAGCTGAACTTGGAGTTCTAGCCAATATGTTTCTTCTTCATTCGTATATTTTCATAATCCTAGGTCACAGACCTAAACCCATGGACCTGATCTCCTGTCAACTGACCTTTGTTCACATTATAATGATCCTCACTGGAGGAAATATTTGGCTTGCAGACATATTTGAGTCACTGAACATTGAGAATGACATCAAATGTAAGGCAACATTTTACATAAGTAGGGTGATGAGAGGCCTTTCACTCTGCACCACCTGCCTCCTGAGTGTGTTCCAGGCTATCACCATCAGTCCTAGTACCTCTTTTATGGCAAAATTTAAACATAAACTTAAAAAGTACATGATCAATGCTTTATTTTATATTTGGTTCTTCAATTTGTCTTCCAGTTGTGATGCAATATTGTCTGTTGGTGGTTTTATGAATGTGAGCGATACCAAGCAGATGAAGGTCACTAAAACCTGCTCACTCTTCCCCATGAACTACATCATCATGGGATTACATTTTCCACTCTCATCATCCAGAGATGCGTTTCTTGTAGGAGTCATGCTGAACACAACTGCATACATGGTGATTATCATGCACAGACATAAGAGGCAATACAGGCATCTTCATAGCATCAGCAACCTGAGAGCATCCCCTGAGAAAAGGGTCACCCAGACCATCTTGCTGATGGTAGTTTTCTTTGTTGTCATGTACTGGGTGGACTTTATCATCTCATCCACTTCAGTCCTGCTATATGGGTATATGACCCAGTTGTCCTGAATGTTCAGAAGTTTGTGAGTAATGCTTACCCCACAATTACCCCTTTAGT
>Vmn1r50|CUFFVRG_0203|CUFFVRT_0484|6:90101400-90109384|+
TCTGCCCAGTCCTCCCCAGATGGTTGCTATCCACAACACAGGGGGACAGATCAAAGGATCTCTTCAGGCACAAAGTCCTCCCCTGCCAAGCCCATCTGGATTTTTGTTATTTGCTTCCTACCCAGATACAATGAGTAAAGCAAACTTACTCCACACTGACAATAACATGAAAATCACCTTATTCTCTGAAGTGAGTGTTGGGATCTCAGCTAACAGCATCCTTTTTGTTGTCCACCTCTGCAAGCTCCTTCATGAGAACAAGCCCAAACCCATTGATCTCTACATTGCTTTCTTTTCCATAACCCAACTAATGCTGCTTATAACTATGGGACTCATAGCTGTGGACATGTTTATGCCTTGGGGGAGATGGGATTCTACCACATGCCAATCCCTTATCTATTTGCACAGGCTTCTGAGGGGACTCACCTTTTGTGCAACCTGTCTGCTGAATGTCCTTTGGACCATCACTCTTAGTCCTAGAAGCTCATGTTTAACAAAGTTTAAACATAAATCTCCCCATCACATCTCAGGTGCCTTTCTTTTCTTCTGTGTTCTCTATATGTCTTTTAGCAGTCACCTATTAGTATCAATTATTGCTACCTTCAATTCAACCTCAGATAATTTTCTGTATGTTACTCAGTCCTGTTCAATTCTACCTGTGAGTTACTCTAGAACAAGCATACTTTCCACAATGATGACCATGAGGGAAGCCTTTCTCATCGGACTCATGGCCCTGTCCAGTGGGTACGTGGTAGTTCTCCTATGGAGGCACAAGAAGCAGGCCCGTCATCTTCACAGCACCAGCCTTTCTTCAAAAGCATCCCCAGAGCAAAGGGCCACCAGTACCATCATGCTACTCATGGGCTTCTTTGTGGTTCTCTACATTTTGGACACAGTTATTTTCCAAGCAAGGCTGAAGTTCAAGGATGTCTCAACATTCTTCTGTGTCAAAATTATTATTTCCCATAGCTATGCCACATTCAGCCCTTTTGTGTTTATTTGCAATGACAAGTATATGATTAAGTTTGTCACATCAATGTGTGGCAGAATAGTAAATGTTTGATTTTTCAGTGATGGGTATAGTCCCTGAATATAATCCAAGATGTTGTCATCAGAGCTATGGATCATGGCATAGTGGGAACATTTGTGGCTTAAATTGATCTATGAAAGTATTTTTTTCTGTTAAATCTGTTTACTTTGTGTGTGGATGACAAGTATATAAAAGACAATTAAACCACATGACCTTTCAGATATCACATGAGGTTTCAATCTCTAAATAGGTTTCAAAGGAAATCTGTGACAGGGTTCTCAATTGATCTGGGTTTGCAGATTGCATTAAAGTTCATAAGAAGAATTTACTTTTTAAGTTTTAAAAGTGTGTGTGTATGTGTGTGTGTGTGTGTGTGTGTGTGTGTGTCTAATTGAGTGTAGGTGCATGCTCTTTGGTGGATTCCATGATATAACTATGTGATATCTATGACATTTCCAATAATTCGGTTGCCTCAGTTGTTTATATTTGGCAAAATACATAAGAAAACATTGTTTTGAGAGCCAATTATCACATGATTCAACACACACACACACACACACACACACACACACACACACACAAACACACACACACACTCATGGAGCCAGATGTATATTCAGAGAACCATACTGTCATTTGCACAATCATGCACAGATAGCCAGATTTAAAATAGTGAATGGTAGGTATAGCTACTGTATGGTGGTGTTAGGATGTGGGATCAGATCTCGTTCTTGCCATGCTGAGGAATGAGGAATGGAGAAATGTGAAAACTTAAAAATAAATCCTTCTTAGAAACTTTAAAGCATAGTACTCCATTGTGTAAATGTATCACATTTTCTGTATCCATTCTTCTGTTGAGGGATATCTGGATTCTTTCCAGCTTCTTGCTATTATAAATAAGGCTGCTATGAACATAGTGGAGCATGTGTCTTTATTACATTTTGAGGCATCTTCTGGGTATGTGTCCAGGAGTATTGCTGGATCTTCCAGTAGTACTATATCCAATTTTCCCAGGAACTGCCAAACTGATTTTCAGAGTGCTTGTACCAGCTTGCAATCCCACCACAAGGGAAGAGTGTTCCTCTTTCTTCACATCCTCACCAGCATCTGCTATCACCTGAATTTTTTATCTTAGCCATTCTGACTGGTGTGAGGTGGAATCTCAGGGCTGTTTTGATTTGCATTTCCCTGATGATTAAGGATGTTGAAC
>Vmn1r50|CUFFVRG_0203|CUFFVRT_0485|6:90101400-90109384|+
TCTGCCCAGTCCTCCCCAGATGGTTGCTATCCACAACACAGGGGGACAGATCAAAGGTGAGGAAGACGCTCCATTGTGATGCCAGGTCTTCATGCTCCACAGAGAGAACTTGTCATGTTCTACAAACACTAAAATAACAAATTGCTCACATGCATTAAAGACTCCCTTAATTCTGTGCAGGATCTCTTCAGGCACAAAGTCCTCCCCTGCCAAGCCCATCTGGGCAGGGAAAGAGCTGATCAGTCATTAACAGAGATTAATTGTGTCTCCCAGGCCACATAACAAAGCACTGCATGAGAAAACCAGCAGGTGACATGTCTATAGAGTTCATTCTGGGCCAGAAACAGTTTCATGTTTGGTGTTTGTACAGCATGTTCTTTCACACCTAGAGTCCTCTGAAACAGATTTTTGTTATTTGCTTCCTACCCAGATACAATGAGTAAAGCAAACTTACTCCACACTGACAATAACATGAAAATCACCTTATTCTCTGAAGTGAGTGTTGGGATCTCAGCTAACAGCATCCTTTTTGTTGTCCACCTCTGCAAGCTCCTTCATGAGAACAAGCCCAAACCCATTGATCTCTACATTGCTTTCTTTTCCATAACCCAACTAATGCTGCTTATAACTATGGGACTCATAGCTGTGGACATGTTTATGCCTTGGGGGAGATGGGATTCTACCACATGCCAATCCCTTATCTATTTGCACAGGCTTCTGAGGGGACTCACCTTTTGTGCAACCTGTCTGCTGAATGTCCTTTGGACCATCACTCTTAGTCCTAGAAGCTCATGTTTAACAAAGTTTAAACATAAATCTCCCCATCACATCTCAGGTGCCTTTCTTTTCTTCTGTGTTCTCTATATGTCTTTTAGCAGTCACCTATTAGTATCAATTATTGCTACCTTCAATTCAACCTCAGATAATTTTCTGTATGTTACTCAGTCCTGTTCAATTCTACCTGTGAGTTACTCTAGAACAAGCATACTTTCCACAATGATGACCATGAGGGAAGCCTTTCTCATCGGACTCATGGCCCTGTCCAGTGGGTACGTGGTAGTTCTCCTATGGAGGCACAAGAAGCAGGCCCGTCATCTTCACAGCACCAGCCTTTCTTCAAAAGCATCCCCAGAGCAAAGGGCCACCAGTACCATCATGCTACTCATGGGCTTCTTTGTGGTTCTCTACATTTTGGACACAGTTATTTTCCAAGCAAGGCTGAAGTTCAAGGATGTCTCAACATTCTTCTGTGTCAAAATTATTATTTCCCATAGCTATGCCACATTCAGCCCTTTTGTGTTTATTTGCAATGACAAGTATATGATTAAGTTTGTCACATCAATGTGTGGCAGAATAGTAAATGTTTGATTTTTCAGTGATGGGTATAGTCCCTGAATATAATCCAAGATGTTGTCATCAGAGCTATGGATCATGGCATAGTGGGAACATTTGTGGCTTAAATTGATCTATGAAAGTATTTTTTTCTGTTAAATCTGTTTACTTTGTGTGTGGATGACAAGTATATAAAAGACAATTAAACCACATGACCTTTCAGATATCACATGAGGTTTCAATCTCTAAATAGGTTTCAAAGGAAATCTGTGACAGGGTTCTCAATTGATCTGGGTTTGCAGATTGCATTAAAGTTCATAAGAAGAATTTACTTTTTAAGTTTTAAAAGTGTGTGTGTATGTGTGTGTGTGTGTGTGTGTGTGTGTGTGTCTAATTGAGTGTAGGTGCATGCTCTTTGGTGGATTCCATGATATAACTATGTGATATCTATGACATTTCCAATAATTCGGTTGCCTCAGTTGTTTATATTTGGCAAAATACATAAGAAAACATTGTTTTGAGAGCCAATTATCACATGATTCAACACACACACACACACACACACACACACACACACACACACAAACACACACACACACTCATGGAGCCAGATGTATATTCAGAGAACCATACTGTCATTTGCACAATCATGCACAGATAGCCAGATTTAAAATAGTGAATGGTAGGTATAGCTACTGTATGGTGGTGTTAGGATGTGGGATCAGATCTCGTTCTTGCCATGCTGAGGAATGAGGAATGGAGAAATGTGAAAACTTAAAAATAAATCCTTCTTAGAAACTTTAAAGCATAGTACTCCATTGTGTAAATGTATCACATTTTCTGTATCCATTCTTCTGTTGAGGGATATCTGGATTCTTTCCAGCTTCTTGCTATTATAAATAAGGCTGCTATGAACATAGTGGAGCATGTGTCTTTATTACATTTTGAGGCATCTTCTGGGTATGTGTCCAGGAGTATTGCTGGATCTTCCAGTAGTACTATATCCAATTTTCCCAGGAACTGCCAAACTGATTTTCAGAGTGCTTGTACCAGCTTGCAATCCCACCACAAGGGAAGAGTGTTCCTCTTTCTTCACATCCTCACCAGCATCTGCTATCACCTGAATTTTTTATCTTAGCCATTCTGACTGGTGTGAGGTGGAATCTCAGGGCTGTTTTGATTTGCATTTCCCTGATGATTAAGGATGTTGAAC
>Vmn1r50|CUFFVRG_0203|CUFFVRT_0486|6:90101430-90109384|+
CCACAACACAGGGGGACAGATCAAAGGTGAGGAAGACGCTCCATTGTGATGCCAGGTCTTCATGCTCCACAGAGAGAACTTGTCATGTTCTACAAACACTAAAATAACAAATTGCTCACATGCATTAAAGACTCCCTTAATTCTGTGCAGGATCTCTTCAGGCACAAAGTCCTCCCCTGCCAAGCCCATCTGGGCAGGGAAAGAGCTGATCAGTCATTAACAGAGATTAATTGTGTCTCCCAGGCCACATAACAAAGCACTGCATGAGAAAACCAGCAGATTTTTGTTATTTGCTTCCTACCCAGATACAATGAGTAAAGCAAACTTACTCCACACTGACAATAACATGAAAATCACCTTATTCTCTGAAGTGAGTGTTGGGATCTCAGCTAACAGCATCCTTTTTGTTGTCCACCTCTGCAAGCTCCTTCATGAGAACAAGCCCAAACCCATTGATCTCTACATTGCTTTCTTTTCCATAACCCAACTAATGCTGCTTATAACTATGGGACTCATAGCTGTGGACATGTTTATGCCTTGGGGGAGATGGGATTCTACCACATGCCAATCCCTTATCTATTTGCACAGGCTTCTGAGGGGACTCACCTTTTGTGCAACCTGTCTGCTGAATGTCCTTTGGACCATCACTCTTAGTCCTAGAAGCTCATGTTTAACAAAGTTTAAACATAAATCTCCCCATCACATCTCAGGTGCCTTTCTTTTCTTCTGTGTTCTCTATATGTCTTTTAGCAGTCACCTATTAGTATCAATTATTGCTACCTTCAATTCAACCTCAGATAATTTTCTGTATGTTACTCAGTCCTGTTCAATTCTACCTGTGAGTTACTCTAGAACAAGCATACTTTCCACAATGATGACCATGAGGGAAGCCTTTCTCATCGGACTCATGGCCCTGTCCAGTGGGTACGTGGTAGTTCTCCTATGGAGGCACAAGAAGCAGGCCCGTCATCTTCACAGCACCAGCCTTTCTTCAAAAGCATCCCCAGAGCAAAGGGCCACCAGTACCATCATGCTACTCATGGGCTTCTTTGTGGTTCTCTACATTTTGGACACAGTTATTTTCCAAGCAAGGCTGAAGTTCAAGGATGTCTCAACATTCTTCTGTGTCAAAATTATTATTTCCCATAGCTATGCCACATTCAGCCCTTTTGTGTTTATTTGCAATGACAAGTATATGATTAAGTTTGTCACATCAATGTGTGGCAGAATAGTAAATGTTTGATTTTTCAGTGATGGGTATAGTCCCTGAATATAATCCAAGATGTTGTCATCAGAGCTATGGATCATGGCATAGTGGGAACATTTGTGGCTTAAATTGATCTATGAAAGTATTTTTTTCTGTTAAATCTGTTTACTTTGTGTGTGGATGACAAGTATATAAAAGACAATTAAACCACATGACCTTTCAGATATCACATGAGGTTTCAATCTCTAAATAGGTTTCAAAGGAAATCTGTGACAGGGTTCTCAATTGATCTGGGTTTGCAGATTGCATTAAAGTTCATAAGAAGAATTTACTTTTTAAGTTTTAAAAGTGTGTGTGTATGTGTGTGTGTGTGTGTGTGTGTGTGTGTGTCTAATTGAGTGTAGGTGCATGCTCTTTGGTGGATTCCATGATATAACTATGTGATATCTATGACATTTCCAATAATTCGGTTGCCTCAGTTGTTTATATTTGGCAAAATACATAAGAAAACATTGTTTTGAGAGCCAATTATCACATGATTCAACACACACACACACACACACACACACACACACACACACACAAACACACACACACACTCATGGAGCCAGATGTATATTCAGAGAACCATACTGTCATTTGCACAATCATGCACAGATAGCCAGATTTAAAATAGTGAATGGTAGGTATAGCTACTGTATGGTGGTGTTAGGATGTGGGATCAGATCTCGTTCTTGCCATGCTGAGGAATGAGGAATGGAGAAATGTGAAAACTTAAAAATAAATCCTTCTTAGAAACTTTAAAGCATAGTACTCCATTGTGTAAATGTATCACATTTTCTGTATCCATTCTTCTGTTGAGGGATATCTGGATTCTTTCCAGCTTCTTGCTATTATAAATAAGGCTGCTATGAACATAGTGGAGCATGTGTCTTTATTACATTTTGAGGCATCTTCTGGGTATGTGTCCAGGAGTATTGCTGGATCTTCCAGTAGTACTATATCCAATTTTCCCAGGAACTGCCAAACTGATTTTCAGAGTGCTTGTACCAGCTTGCAATCCCACCACAAGGGAAGAGTGTTCCTCTTTCTTCACATCCTCACCAGCATCTGCTATCACCTGAATTTTTTATCTTAGCCATTCTGACTGGTGTGAGGTGGAATCTCAGGGCTGTTTTGATTTGCATTTCCCTGATGATTAAGGATGTTGAAC
>Vmn1r50|CUFFVRG_0203|ENSMUST00000081706|6:90107275-90108207|+
ATGAGTAAAGCAAACTTACTCCACACTGACAATAACATGAAAATCACCTTATTCTCTGAAGTGAGTGTTGGGATCTCAGCTAACAGCATCCTTTTTGTTGTCCACCTCTGCAAGCTCCTTCATGAGAACAAGCCCAAACCCATTGATCTCTACATTGCTTTCTTTTCCATAACCCAACTAATGCTGCTTATAACTATGGGACTCATAGCTGTGGACATGTTTATGCCTTGGGGGAGATGGGATTCTACCACATGCCAATCCCTTATCTATTTGCACAGGCTTCTGAGGGGACTCACCTTTTGTGCAACCTGTCTGCTGAATGTCCTTTGGACCATCACTCTTAGTCCTAGAAGCTCATGTTTAACAAAGTTTAAACATAAATCTCCCCATCACATCTCAGGTGCCTTTCTTTTCTTCTGTGTTCTCTATATGTCTTTTAGCAGTCACCTATTAGTATCAATTATTGCTACCTTCAATTCAACCTCAGATAATTTTCTGTATGTTACTCAGTCCTGTTCAATTCTACCTGTGAGTTACTCTAGAACAAGCATACTTTCCACAATGATGACCATGAGGGAAGCCTTTCTCATCGGACTCATGGCCCTGTCCAGTGGGTACGTGGTAGTTCTCCTATGGAGGCACAAGAAGCAGGCCCGTCATCTTCACAGCACCAGCCTTTCTTCAAAAGCATCCCCAGAGCAAAGGGCCACCAGTACCATCATGCTACTCATGGGCTTCTTTGTGGTTCTCTACATTTTGGACACAGTTATTTTCCAAGCAAGGCTGAAGTTCAAGGATGTCTCAACATTCTTCTGTGTCAAAATTATTATTTCCCATAGCTATGCCACATTCAGCCCTTTTGTGTTTATTTGCAATGACAAGTATATGATTAAGTTTGTCACATCAATGTGTGGCAGAATAGTAAATGTTTGA
>Vmn1r32|CUFFVRG_0236|CUFFVRT_0562|6:66552183-66555646|-
GGTCATTGCTGGGAAAAACAAACCCAGGTCCTGTGCAAGAGCAAAAGATACGAAGAATGGAAGATCTCTTGGAAAAAGAAGCATAAAAAGAGATGAATTGAGAAATATTTCACTGACTAAAACAGTGGGATTATAATGAATTATCACTGTGATTCCATTAGAAGTATTAATCATGAAATGGATAGTTGCAAAGTGGGGCATAGCAAAATTATGGAATATGAGACTGATGTGACTTTTTGATTTCTTTCGTCATTTTCCCCCCAGCTCAGCATATTTTTTTTTCATTTGTACAAATGTGATTAATGTTCTGTGCTCATCACTATTGTTTTAGGCATTTACTATGATATGAGGTGATTTAAGTCAATAGGACTGGATTTCTACCTATGAGGCTCAGGTATAATAAATACACAGCAAGTGTGCATTCTATATAGATGTAGCTGAGAATGCATGTATTTTTATAACATTTTATGTAGAGAGGAGATACATAGAGAGATATATCGAAATGTAGGAAATGATGTCCAGTATGGAACATCAAAATTTAGAGACAGGGTAATCCAGAATAATTAGCTAAAAAGAATGATAAAGACATACCAAACAGAGAATCATGTTTGATGTATATAATATTTTTTCAGATGTAAGAATTATGCTTCCTCTGTGTTCTTAAATGAATATGCTTTCCAAATATGTTTTCATTAAATAATGTCCTTTATTTCCAAGTTGGACTTGGAACCCTGGCCAATATATTTCTTCTTTTTTTCTACACTATCATAATCCTATGTCACAGATCTAAGCCCATGGACTTGATCTCCTGTCAACTGACCTTCGTTCACATAATGATGTTTCTCACTGGAGGGGATATTTGGCTTACAGACTTATTTGAGTCACTGAACATTGAGAATGACTTCAAATGCAAGGCAACTTTTTACATAAACAGGGTGATGAGAGGCCTCTCTATCTGCATCACCTGTCTCCTGAGTGTGTTCCAGGCTGTGACAATCAGTCCCAATACCTCTTTGTTGGCAAAATTTAAACATAAACTAAAAAAATACATGATCTTTTCTTTCTTCTATTTTTGGTCTTTCAATTTGTCATTCAGCAGTAACCGGATCTTCTATGTTGGTGCTTATACCAACATGAGTGAGACCAACCAGTTGAAGGTCACTAAATACTGCTCACTCTTCCCCATGAACTACATCATCAGGGGACTGATTTTAACAATGACAACCTCCAGAGACGTATTTCTTGTAGGGGTCATGCTGACCACAAGTGCATATATGGTGATTATCTTGTTCAGACATCAGAGGCAATGCAAGCATCTTCATAGCAACAGCCACTTACGAGCTTCCCCTGAGAAAAGGGCCACCCAGATCATCTTGCTGCTGGTGGTTTTCTTTGTGGTCATGTACTGGGTGGACTTCATCATCTCATCCACCTCAGTCCTGTTATGGATGTATGACCCAGTCATCCTGACTGTTCAGAAGTTTGTCATGAATGCCTATCCCACAATTACTCCTTTGATACAAATCATTTCTGATAACCGAATGATCATCACACTGAAAAACATGCAGAAAATATGCCACCAGATTTTTTAAAAAGGGTAATTTTCTCTTACTTAAAAATATTTATTTTATTCTTATGTATTAGTCTTGGCCAGGCATGTATGCATGTGTGCATTCTTGGTATTCGCAGAGGTCAGATGTGGTCACAGAACCCCCTGGAGGTGCAAAGGTTGCAAGGTGCCATGGTGGTACAGTACCAATAATTTTTTCCTAAAAAACAGATTTTTCTTAAACTGTTTAATAGCTCAAGTAGCAAAACACGATTCTTCATATGGCTTAAACAGAATTTGTTGAATTACACTTATTCATTCCTTTGACATTTCTGCTGCCAAGAAGTATATGGTTCTTAAGTTCGCTGTACATCATAAATTGACATTTCCACAGGAATTCTCTTAGTCCCTCCTTTTTACTTGATATCATAATTGTTTCCTTGATGCTGATATTAATAAAAAGATGAACCTTACTGTTAGTGACTTTTTAAAGTTTTTTGAAAATATTTTAATTTATGCTAAATCATCAAAAATAGTTTAAATATCTGATGGTAGTTTTAATTCTGGTTCCTAATTATAACCTATGGTTTCATAATAGTAAAGAGTTTACAAAGTTTCCAGTTTTTTACTACTCATTAAGTCCTTAATGAGTCGTATATGAAATTTTCATATGCCTGTATATTTGTACCTCATTTCACCCACCCTGTGAAATATTGATAAATAAAACTGTGTATATGCACAT
>Vmn1r32|CUFFVRG_0236|CUFFVRT_0563|6:66552183-66559696|-
CAAAGCTCCAGCTGATACGAAGAATGGAAGATCTCTTGGAAAAAGAAGCATAAAAAGAGATGAATTGAGAAATATTTCACTGACTAAAACAGTGGGATTATAATGAATTATCACTGTGATTCCATTAGAAGTATTAATCATGAAATGGATAGTTGCAAAGTGGGGCATAGCAAAATTATGGAATATGAGACTGATGTGACTTTTTGATTTCTTTCGTCATTTTCCCCCCAGCTCAGCATATTTTTTTTTCATTTGTACAAATGTGATTAATGTTCTGTGCTCATCACTATTGTTTTAGGCATTTACTATGATATGAGGTGATTTAAGTCAATAGGACTGGATTTCTACCTATGAGGCTCAGGTATAATAAATACACAGCAAGTGTGCATTCTATATAGATGTAGCTGAGAATGCATGTATTTTTATAACATTTTATGTAGAGAGGAGATACATAGAGAGATATATCGAAATGTAGGAAATGATGTCCAGTATGGAACATCAAAATTTAGAGACAGGGTAATCCAGAATAATTAGCTAAAAAGAATGATAAAGACATACCAAACAGAGAATCATGTTTGATGTATATAATATTTTTTCAGATGTAAGAATTATGCTTCCTCTGTGTTCTTAAATGAATATGCTTTCCAAATATGTTTTCATTAAATAATGTCCTTTATTTCCAAGTTGGACTTGGAACCCTGGCCAATATATTTCTTCTTTTTTTCTACACTATCATAATCCTATGTCACAGATCTAAGCCCATGGACTTGATCTCCTGTCAACTGACCTTCGTTCACATAATGATGTTTCTCACTGGAGGGGATATTTGGCTTACAGACTTATTTGAGTCACTGAACATTGAGAATGACTTCAAATGCAAGGCAACTTTTTACATAAACAGGGTGATGAGAGGCCTCTCTATCTGCATCACCTGTCTCCTGAGTGTGTTCCAGGCTGTGACAATCAGTCCCAATACCTCTTTGTTGGCAAAATTTAAACATAAACTAAAAAAATACATGATCTTTTCTTTCTTCTATTTTTGGTCTTTCAATTTGTCATTCAGCAGTAACCGGATCTTCTATGTTGGTGCTTATACCAACATGAGTGAGACCAACCAGTTGAAGGTCACTAAATACTGCTCACTCTTCCCCATGAACTACATCATCAGGGGACTGATTTTAACAATGACAACCTCCAGAGACGTATTTCTTGTAGGGGTCATGCTGACCACAAGTGCATATATGGTGATTATCTTGTTCAGACATCAGAGGCAATGCAAGCATCTTCATAGCAACAGCCACTTACGAGCTTCCCCTGAGAAAAGGGCCACCCAGATCATCTTGCTGCTGGTGGTTTTCTTTGTGGTCATGTACTGGGTGGACTTCATCATCTCATCCACCTCAGTCCTGTTATGGATGTATGACCCAGTCATCCTGACTGTTCAGAAGTTTGTCATGAATGCCTATCCCACAATTACTCCTTTGATACAAATCATTTCTGATAACCGAATGATCATCACACTGAAAAACATGCAGAAAATATGCCACCAGATTTTTTAAAAAGGGTAATTTTCTCTTACTTAAAAATATTTATTTTATTCTTATGTATTAGTCTTGGCCAGGCATGTATGCATGTGTGCATTCTTGGTATTCGCAGAGGTCAGATGTGGTCACAGAACCCCCTGGAGGTGCAAAGGTTGCAAGGTGCCATGGTGGTACAGTACCAATAATTTTTTCCTAAAAAACAGATTTTTCTTAAACTGTTTAATAGCTCAAGTAGCAAAACACGATTCTTCATATGGCTTAAACAGAATTTGTTGAATTACACTTATTCATTCCTTTGACATTTCTGCTGCCAAGAAGTATATGGTTCTTAAGTTCGCTGTACATCATAAATTGACATTTCCACAGGAATTCTCTTAGTCCCTCCTTTTTACTTGATATCATAATTGTTTCCTTGATGCTGATATTAATAAAAAGATGAACCTTACTGTTAGTGACTTTTTAAAGTTTTTTGAAAATATTTTAATTTATGCTAAATCATCAAAAATAGTTTAAATATCTGATGGTAGTTTTAATTCTGGTTCCTAATTATAACCTATGGTTTCATAATAGTAAAGAGTTTACAAAGTTTCCAGTTTTTTACTACTCATTAAGTCCTTAATGAGTCGTATATGAAATTTTCATATGCCTGTATATTTGTACCTCATTTCACCCACCCTGTGAAATATTGATAAATAAAACTGTGTATATGCACAT
>Vmn1r32|CUFFVRG_0236|CUFFVRT_0564|6:66552183-66559710|-
GTAAGGATTTTCATCAAAGCTCCAGCTGATCTAAGCCCATGGACTTGATCTCCTGTCAACTGACCTTCGTTCACATAATGATGTTTCTCACTGGAGGGGATATTTGGCTTACAGACTTATTTGAGTCACTGAACATTGAGAATGACTTCAAATGCAAGGCAACTTTTTACATAAACAGGGTGATGAGAGGCCTCTCTATCTGCATCACCTGTCTCCTGAGTGTGTTCCAGGCTGTGACAATCAGTCCCAATACCTCTTTGTTGGCAAAATTTAAACATAAACTAAAAAAATACATGATCTTTTCTTTCTTCTATTTTTGGTCTTTCAATTTGTCATTCAGCAGTAACCGGATCTTCTATGTTGGTGCTTATACCAACATGAGTGAGACCAACCAGTTGAAGGTCACTAAATACTGCTCACTCTTCCCCATGAACTACATCATCAGGGGACTGATTTTAACAATGACAACCTCCAGAGACGTATTTCTTGTAGGGGTCATGCTGACCACAAGTGCATATATGGTGATTATCTTGTTCAGACATCAGAGGCAATGCAAGCATCTTCATAGCAACAGCCACTTACGAGCTTCCCCTGAGAAAAGGGCCACCCAGATCATCTTGCTGCTGGTGGTTTTCTTTGTGGTCATGTACTGGGTGGACTTCATCATCTCATCCACCTCAGTCCTGTTATGGATGTATGACCCAGTCATCCTGACTGTTCAGAAGTTTGTCATGAATGCCTATCCCACAATTACTCCTTTGATACAAATCATTTCTGATAACCGAATGATCATCACACTGAAAAACATGCAGAAAATATGCCACCAGATTTTTTAAAAAGGGTAATTTTCTCTTACTTAAAAATATTTATTTTATTCTTATGTATTAGTCTTGGCCAGGCATGTATGCATGTGTGCATTCTTGGTATTCGCAGAGGTCAGATGTGGTCACAGAACCCCCTGGAGGTGCAAAGGTTGCAAGGTGCCATGGTGGTACAGTACCAATAATTTTTTCCTAAAAAACAGATTTTTCTTAAACTGTTTAATAGCTCAAGTAGCAAAACACGATTCTTCATATGGCTTAAACAGAATTTGTTGAATTACACTTATTCATTCCTTTGACATTTCTGCTGCCAAGAAGTATATGGTTCTTAAGTTCGCTGTACATCATAAATTGACATTTCCACAGGAATTCTCTTAGTCCCTCCTTTTTACTTGATATCATAATTGTTTCCTTGATGCTGATATTAATAAAAAGATGAACCTTACTGTTAGTGACTTTTTAAAGTTTTTTGAAAATATTTTAATTTATGCTAAATCATCAAAAATAGTTTAAATATCTGATGGTAGTTTTAATTCTGGTTCCTAATTATAACCTATGGTTTCATAATAGTAAAGAGTTTACAAAGTTTCCAGTTTTTTACTACTCATTAAGTCCTTAATGAGTCGTATATGAAATTTTCATATGCCTGTATATTTGTACCTCATTTCACCCACCCTGTGAAATATTGATAAATAAAACTGTGTATATGCACAT
>Vmn1r32|CUFFVRG_0236|ENSMUST00000079584|6:66552183-66559708|-
AAGGATTTTCATCAAAGCTCCAGCTGTGTTTATGGACACAAGTTGGGTTTTCTTACTTACAACTAAATTTTACAATCTACACTAATGGGAAAGCCAGAAACAGTGACAACTATACTTCCAGTGTCTGCTCTGAATCTGCTGCAGTGTTTGCACGCTGGCCTGAGCAGCCTATACCTGTACACAACTACAGACTGCAAGATACGAAGAATGGAAGATCTCTTGGAAAAAGAAGCATAAAAAGAGATGAATTGAGAAATATTTCACTGACTAAAACAGTGGGATTATAATGAATTATCACTGTGATTCCATTAGAAGTATTAATCATGAAATGGATAGTTGCAAAGTGGGGCATAGCAAAATTATGGAATATGAGACTGATGTGACTTTTTGATTTCTTTCGTCATTTTCCCCCCAGCTCAGCATATTTTTTTTTCATTTGTACAAATGTGATTAATGTTCTGTGCTCATCACTATTGTTTTAGGCATTTACTATGATATGAGGTGATTTAAGTCAATAGGACTGGATTTCTACCTATGAGGCTCAGGTATAATAAATACACAGCAAGTGTGCATTCTATATAGATGTAGCTGAGAATGCATGTATTTTTATAACATTTTATGTAGAGAGGAGATACATAGAGAGATATATCGAAATGTAGGAAATGATGTCCAGTATGGAACATCAAAATTTAGAGACAGGGTAATCCAGAATAATTAGCTAAAAAGAATGATAAAGACATACCAAACAGAGAATCATGTTTGATGTATATAATATTTTTTCAGATGTAAGAATTATGCTTCCTCTGTGTTCTTAAATGAATATGCTTTCCAAATATGTTTTCATTAAATAATGTCCTTTATTTCCAAGTTGGACTTGGAACCCTGGCCAATATATTTCTTCTTTTTTTCTACACTATCATAATCCTATGTCACAGATCTAAGCCCATGGACTTGATCTCCTGTCAACTGACCTTCGTTCACATAATGATGTTTCTCACTGGAGGGGATATTTGGCTTACAGACTTATTTGAGTCACTGAACATTGAGAATGACTTCAAATGCAAGGCAACTTTTTACATAAACAGGGTGATGAGAGGCCTCTCTATCTGCATCACCTGTCTCCTGAGTGTGTTCCAGGCTGTGACAATCAGTCCCAATACCTCTTTGTTGGCAAAATTTAAACATAAACTAAAAAAATACATGATCTTTTCTTTCTTCTATTTTTGGTCTTTCAATTTGTCATTCAGCAGTAACCGGATCTTCTATGTTGGTGCTTATACCAACATGAGTGAGACCAACCAGTTGAAGGTCACTAAATACTGCTCACTCTTCCCCATGAACTACATCATCAGGGGACTGATTTTAACAATGACAACCTCCAGAGACGTATTTCTTGTAGGGGTCATGCTGACCACAAGTGCATATATGGTGATTATCTTGTTCAGACATCAGAGGCAATGCAAGCATCTTCATAGCAACAGCCACTTACGAGCTTCCCCTGAGAAAAGGGCCACCCAGATCATCTTGCTGCTGGTGGTTTTCTTTGTGGTCATGTACTGGGTGGACTTCATCATCTCATCCACCTCAGTCCTGTTATGGATGTATGACCCAGTCATCCTGACTGTTCAGAAGTTTGTCATGAATGCCTATCCCACAATTACTCCTTTGATACAAATCATTTCTGATAACCGAATGATCATCACACTGAAAAACATGCAGAAAATATGCCACCAGATTTTTTAAAAAGGGTAATTTTCTCTTACTTAAAAATATTTATTTTATTCTTATGTATTAGTCTTGGCCAGGCATGTATGCATGTGTGCATTCTTGGTATTCGCAGAGGTCAGATGTGGTCACAGAACCCCCTGGAGGTGCAAAGGTTGCAAGGTGCCATGGTGGTACAGTACCAATAATTTTTTCCTAAAAAACAGATTTTTCTTAAACTGTTTAATAGCTCAAGTAGCAAAACACGATTCTTCATATGGCTTAAACAGAATTTGTTGAATTACACTTATTCATTCCTTTGACATTTCTGCTGCCAAGAAGTATATGGTTCTTAAGTTCGCTGTACATCATAAATTGACATTTCCACAGGAATTCTCTTAGTCCCTCCTTTTTACTTGATATCATAATTGTTTCCTTGATGCTGATATTAATAAAAAGATGAACCTTACTGTTAGTGACTTTTTAAAGTTTTTTGAAAATATTTTAATTTATGCTAAATCATCAAAAATAGTTTAAATATCTGATGGTAGTTTTAATTCTGGTTCCTAATTATAACCTATGGTTTCATAATAGTAAAGAGTTTACAAAGTTTCCAGTTTTTTACTACTCATTAAGTCCTTAATGAGTCGTATATGAAATTTTCATATGCCTGTATATTTGTACCTCATTTCACCCACCCTGTGAAATATTGATAAATAAAACTGTGTATATGCACAT
>Vmn1r21|CUFFVRG_0218|CUFFVRT_0529|6:57842530-57848669|-
CTGAACTAGAGGGTTAAACCCTATCTAACACACACACACACATACAAATAGAGAGAGACAGACAGACAGACAGACTCATATAATACAGAAAAATTAAATTGAAGTGGAAATTAATAACATAGAATTATGAAAATATTGTTTAAAAATGCAACAAAGTTCTTCCAGTTAATGTCATTAAGGCACTGGCCACACAGTAGCCACACCACAAAAACCATATGATATAATCACTAGTTTATGTTTGTAACTGTCACAGAATTTTCAGTCTATGTAACTCACTGGTACACTAGGCAGAGCCGCCAACAGATCTCATTCAGTCAACCAAGAAACATAGGACACATTCTCCACAATCTCCGTTTTCCATAAACTTTATTTTATTTTCATGAACATATAATGATATAATCCTCAGCTTTTCATTTAGGTGTTATAGTTATTTGTGATCACAGTCTTAGCACACACTATGATATTGATCTATTCTTAGGCCCAGGAGCCCAATAATTTCACACACACACACACACACACACACACACACACACACATTTTCAGTTAACATTTTCATATCTTTCCCAAACTTATGCCATGCAATTTGTGATGAAACTCTGGGTATGATTGCTTCCCCACATTCTCTGCAGTGACACTTTTGCTGCTGCTGCTTCATCTCAGGGAACTGGCTCATAAGTGTGAGACTGTAATATTCTAGTCAGTGTCTGTGTGCTTCCAGTTACACTTGTGCTAAACTCAATTTCCAAAGAACAGTTAAAAAAATGATACCTCTGATGTAATATATTTGTATATCCATGCATAATCATTGTATTATTACATCTGCACAAAGCAGAATACAGAGACAACCATAAAACAAAACTTTCAAAATCAAATATTATGGCAATGAAAAAGTAAACTGATTTGTCTCTGAAGAATGTAGATATGTGGATGAAGCTGCTCTTGGTTTATTTTGTTGCAGTTCTCTTCAGATATCTGCCTACAGACTGCATAATGTTTTGCTCTAGCTTTTATGATGAGTAGTCTTTTCACTTATGTCCTCATCAAATACTGTCCTTTACTTCCAAGCTGGATTTGGAGTCCTAGTCAATATGTTTCTTCTTTTTTTCTATACTTTCATAATACTATGCCACAGACCTAAGCCCATGGACCTGTTCTCCTGTCAACTAACCTTCATTCATATAATGATGATTCTCACTGGTGGGGACACTTTGCTTGCAGACATATTAGAGTCACTAAAATTTGGGAATGACATCAAATGTAAGACAGTATTTTACATAAACAGGGTGATGAGAGGCCTCTCTATCTGCATCACCTGCCTCCTGAGTGTGTTCCAGGCTGTCACAATCAGTCCCAATACCTTCTTGTTTGCAAAATTTAAACAAAAACTAAAAAAATACATGATGTATGCTTTTTTCTATCTTTGGTCCTTCAATGTATTATTCAGTAGTAGATGGTTCTTCTACGTTGCTGGTTTTACCAATATGAGTGAGACTCACCAGATGAAGGTCTCTAAATCCTGCTTTCTCTACCCCGTGAACCACATCATCAGGGGATTGATGTTAACAGTGGCAATGTCTAGAGATGTTTTTCTTGTAGGTGTCATGATGACCACAAGTACATACATGGTGATTATTTTGTTCAGACATCAAAGGCAATGCAAGCATCTTCATAGCATCAGCAACCTGAGAGGATCCCCTGAAAAAAGGGCCACCCAGATAATCTTGCTCCTGGTAGTTTTCTTTGTGGTCATGTACTGGGTGGACTTCATCATTTCATTCACTTCAATCCTGTTATGGGCATATGACCCAGTTGTCCTGACTGTTCAAATGTTTGTGATGAATATCTATCCTACAATTACTCCTGTGGTACAAATCAGTTCAGATAAGAGAATAATCAATGTGCTGAAAAACTTGAGGTCAGAATGACACTGTATGTTTTAAATGAGGTAATTTTTCTCTTCTTTAAAAAAATAAACTGATTTCTTTTATTTATAACTATAAATTTGTGAGATCATGTATGTGTGTTTGTATTCCTGGTGCCCAGAGAAGTCAAAAGAGCTCATGGGATCCTCTGGAACTGGAGTTACAGAGTTTTTAAAGACTCCATGCTGGTGCAACCCCCAACATTTTTTTTCCTAAAAGATATTCTTTTTAAACTTTAATGGTTCAAGTATCAAAGCAAGATTCTTTATATGACTTAAATGAAATGTGCAGTACCACACATAAATATTCTTTGACATTTCTGCTGCCAAGAAGTATAGAGTTCTTTAAGTTTATTGTACACCATAAGTTGGTATTTCCACATGAAATCTTTTACACTTCCATTTTTTACTTTATATCATAAATATTCTCTTGATGTTGAAGTTACTCAAAGAAGCTTCTTGGTGATAGTGACTTTTTAAGCTTCTTTGCAATATAGATTTATATTTACTCTAAATCTTTAATAACAGTTTAAGTATCCTATTATAGCTTTAATTCTGTTTCCTACTTATAATTTTGCTGGATCATAAAATAATGTGAATTTAGATTTTCCAGCTTTTTATTTAATGTGTTGCTTATGAATTATATATCCTGTTTTCACTTCATTTCATCTACAATTATTAAAACAATAATGGTAAATAAAAACTGTTTATCTATTCGTATGTGTTATACAATGTGGTTTTTGTGTATGTGCACATGGAGGCTTGGAGACAACCCTGTCTTATCTTCATATGGTATTTATCTTGTATTTTGAGAGAACATCTCTCATCGTGACCTGAGACTTGCCAACTAGACCAGGATAGAAGTCCCAGGGATTCTCCTGTCTTTGCCTGTCCCGCTCTAAAATTACAATTTGCATCTCTATGCCCTAATTAATTTTTATTGAAAATAACTTTTTTCATACAATATATTCTGATTAGTGTTTTCTCTCCCCAATCCATGCCAGTTTCTCCCCACCTCCCCTCTTATCTGGATCTAGA
>Vmn1r21|CUFFVRG_0218|CUFFVRT_0530|6:57842530-57850341|-
TCAAAGACCCAGCTAGCTTTTATGATGAGTAGTCTTTTCACTTATGTCCTCATCAAATACTGTCCTTTACTTCCAAGCTGGATTTGGAGTCCTAGTCAATATGTTTCTTCTTTTTTTCTATACTTTCATAATACTATGCCACAGACCTAAGCCCATGGACCTGTTCTCCTGTCAACTAACCTTCATTCATATAATGATGATTCTCACTGGTGGGGACACTTTGCTTGCAGACATATTAGAGTCACTAAAATTTGGGAATGACATCAAATGTAAGACAGTATTTTACATAAACAGGGTGATGAGAGGCCTCTCTATCTGCATCACCTGCCTCCTGAGTGTGTTCCAGGCTGTCACAATCAGTCCCAATACCTTCTTGTTTGCAAAATTTAAACAAAAACTAAAAAAATACATGATGTATGCTTTTTTCTATCTTTGGTCCTTCAATGTATTATTCAGTAGTAGATGGTTCTTCTACGTTGCTGGTTTTACCAATATGAGTGAGACTCACCAGATGAAGGTCTCTAAATCCTGCTTTCTCTACCCCGTGAACCACATCATCAGGGGATTGATGTTAACAGTGGCAATGTCTAGAGATGTTTTTCTTGTAGGTGTCATGATGACCACAAGTACATACATGGTGATTATTTTGTTCAGACATCAAAGGCAATGCAAGCATCTTCATAGCATCAGCAACCTGAGAGGATCCCCTGAAAAAAGGGCCACCCAGATAATCTTGCTCCTGGTAGTTTTCTTTGTGGTCATGTACTGGGTGGACTTCATCATTTCATTCACTTCAATCCTGTTATGGGCATATGACCCAGTTGTCCTGACTGTTCAAATGTTTGTGATGAATATCTATCCTACAATTACTCCTGTGGTACAAATCAGTTCAGATAAGAGAATAATCAATGTGCTGAAAAACTTGAGGTCAGAATGACACTGTATGTTTTAAATGAGGTAATTTTTCTCTTCTTTAAAAAAATAAACTGATTTCTTTTATTTATAACTATAAATTTGTGAGATCATGTATGTGTGTTTGTATTCCTGGTGCCCAGAGAAGTCAAAAGAGCTCATGGGATCCTCTGGAACTGGAGTTACAGAGTTTTTAAAGACTCCATGCTGGTGCAACCCCCAACATTTTTTTTCCTAAAAGATATTCTTTTTAAACTTTAATGGTTCAAGTATCAAAGCAAGATTCTTTATATGACTTAAATGAAATGTGCAGTACCACACATAAATATTCTTTGACATTTCTGCTGCCAAGAAGTATAGAGTTCTTTAAGTTTATTGTACACCATAAGTTGGTATTTCCACATGAAATCTTTTACACTTCCATTTTTTACTTTATATCATAAATATTCTCTTGATGTTGAAGTTACTCAAAGAAGCTTCTTGGTGATAGTGACTTTTTAAGCTTCTTTGCAATATAGATTTATATTTACTCTAAATCTTTAATAACAGTTTAAGTATCCTATTATAGCTTTAATTCTGTTTCCTACTTATAATTTTGCTGGATCATAAAATAATGTGAATTTAGATTTTCCAGCTTTTTATTTAATGTGTTGCTTATGAATTATATATCCTGTTTTCACTTCATTTCATCTACAATTATTAAAACAATAATGGTAAATAAAAACTGTTTATCTATTCGTATGTGTTATACAATGTGGTTTTTGTGTATGTGCACATGGAGGCTTGGAGACAACCCTGTCTTATCTTCATATGGTATTTATCTTGTATTTTGAGAGAACATCTCTCATCGTGACCTGAGACTTGCCAACTAGACCAGGATAGAAGTCCCAGGGATTCTCCTGTCTTTGCCTGTCCCGCTCTAAAATTACAATTTGCATCTCTATGCCCTAATTAATTTTTATTGAAAATAACTTTTTTCATACAATATATTCTGATTAGTGTTTTCTCTCCCCAATCCATGCCAGTTTCTCCCCACCTCCCCTCTTATCTGGATCTAGA
>Vmn1r21|CUFFVRG_0218|CUFFVRT_0531|6:57842530-57850440|-
TTACAGATGACATGATAATTATCTGTCTAGAGAGAGATGAGCTGATTCCATTTCTTCCTTATAACTGCTTCTCAGGGCCTCATTCTACATGAATGTTTATCAAAGACCCAGCTAGCTTTTATGATGAGTAGTCTTTTCACTTATGTCCTCATCAAATACTGTCCTTTACTTCCAAGCTGGATTTGGAGTCCTAGTCAATATGTTTCTTCTTTTTTTCTATACTTTCATAATACTATGCCACAGACCTAAGCCCATGGACCTGTTCTCCTGTCAACTAACCTTCATTCATATAATGATGATTCTCACTGGTGGGGACACTTTGCTTGCAGACATATTAGAGTCACTAAAATTTGGGAATGACATCAAATGTAAGACAGTATTTTACATAAACAGGGTGATGAGAGGCCTCTCTATCTGCATCACCTGCCTCCTGAGTGTGTTCCAGGCTGTCACAATCAGTCCCAATACCTTCTTGTTTGCAAAATTTAAACAAAAACTAAAAAAATACATGATGTATGCTTTTTTCTATCTTTGGTCCTTCAATGTATTATTCAGTAGTAGATGGTTCTTCTACGTTGCTGGTTTTACCAATATGAGTGAGACTCACCAGATGAAGGTCTCTAAATCCTGCTTTCTCTACCCCGTGAACCACATCATCAGGGGATTGATGTTAACAGTGGCAATGTCTAGAGATGTTTTTCTTGTAGGTGTCATGATGACCACAAGTACATACATGGTGATTATTTTGTTCAGACATCAAAGGCAATGCAAGCATCTTCATAGCATCAGCAACCTGAGAGGATCCCCTGAAAAAAGGGCCACCCAGATAATCTTGCTCCTGGTAGTTTTCTTTGTGGTCATGTACTGGGTGGACTTCATCATTTCATTCACTTCAATCCTGTTATGGGCATATGACCCAGTTGTCCTGACTGTTCAAATGTTTGTGATGAATATCTATCCTACAATTACTCCTGTGGTACAAATCAGTTCAGATAAGAGAATAATCAATGTGCTGAAAAACTTGAGGTCAGAATGACACTGTATGTTTTAAATGAGGTAATTTTTCTCTTCTTTAAAAAAATAAACTGATTTCTTTTATTTATAACTATAAATTTGTGAGATCATGTATGTGTGTTTGTATTCCTGGTGCCCAGAGAAGTCAAAAGAGCTCATGGGATCCTCTGGAACTGGAGTTACAGAGTTTTTAAAGACTCCATGCTGGTGCAACCCCCAACATTTTTTTTCCTAAAAGATATTCTTTTTAAACTTTAATGGTTCAAGTATCAAAGCAAGATTCTTTATATGACTTAAATGAAATGTGCAGTACCACACATAAATATTCTTTGACATTTCTGCTGCCAAGAAGTATAGAGTTCTTTAAGTTTATTGTACACCATAAGTTGGTATTTCCACATGAAATCTTTTACACTTCCATTTTTTACTTTATATCATAAATATTCTCTTGATGTTGAAGTTACTCAAAGAAGCTTCTTGGTGATAGTGACTTTTTAAGCTTCTTTGCAATATAGATTTATATTTACTCTAAATCTTTAATAACAGTTTAAGTATCCTATTATAGCTTTAATTCTGTTTCCTACTTATAATTTTGCTGGATCATAAAATAATGTGAATTTAGATTTTCCAGCTTTTTATTTAATGTGTTGCTTATGAATTATATATCCTGTTTTCACTTCATTTCATCTACAATTATTAAAACAATAATGGTAAATAAAAACTGTTTATCTATTCGTATGTGTTATACAATGTGGTTTTTGTGTATGTGCACATGGAGGCTTGGAGACAACCCTGTCTTATCTTCATATGGTATTTATCTTGTATTTTGAGAGAACATCTCTCATCGTGACCTGAGACTTGCCAACTAGACCAGGATAGAAGTCCCAGGGATTCTCCTGTCTTTGCCTGTCCCGCTCTAAAATTACAATTTGCATCTCTATGCCCTAATTAATTTTTATTGAAAATAACTTTTTTCATACAATATATTCTGATTAGTGTTTTCTCTCCCCAATCCATGCCAGTTTCTCCCCACCTCCCCTCTTATCTGGATCTAGA
>Vmn1r21|CUFFVRG_0218|ENSMUST00000081186|6:57843464-57844493|-
CCCTCTCAGCTTTTATGATGAGTAGTCTTTTCACTTATGTCCTCATCAAATACTGTCCTTTACTTCCAAGCTGGATTTGGAGTCCTAGTCAATATGTTTCTTCTTTTTTTCTATACTTTCATAATACTATGCCACAGACCTAAGCCCATGGACCTGTTCTCCTGTCAACTAACCTTCATTCATATAATGATGATTCTCACTGGTGGGGACACTTTGCTTGCAGACATATTAGAGTCACTAAAATTTGGGAATGACATCAAATGTAAGACAGTATTTTACATAAACAGGGTGATGAGAGGCCTCTCTATCTGCATCACCTGCCTCCTGAGTGTGTTCCAGGCTGTCACAATCAGTCCCAATACCTTCTTGTTTGCAAAATTTAAACAAAAACTAAAAAAATACATGATGTATGCTTTTTTCTATCTTTGGTCCTTCAATGTATTATTCAGTAGTAGATGGTTCTTCTACGTTGCTGGTTTTACCAATATGAGTGAGACTCACCAGATGAAGGTCTCTAAATCCTGCTTTCTCTACCCCGTGAACCACATCATCAGGGGATTGATGTTAACAGTGGCAATGTCTAGAGATGTTTTTCTTGTAGGTGTCATGATGACCACAAGTACATACATGGTGATTATTTTGTTCAGACATCAAAGGCAATGCAAGCATCTTCATAGCATCAGCAACCTGAGAGGATCCCCTGAAAAAAGGGCCACCCAGATAATCTTGCTCCTGGTAGTTTTCTTTGTGGTCATGTACTGGGTGGACTTCATCATTTCATTCACTTCAATCCTGTTATGGGCATATGACCCAGTTGTCCTGACTGTTCAAATGTTTGTGATGAATATCTATCCTACAATTACTCCTGTGGTACAAATCAGTTCAGATAAGAGAATAATCAATGTGCTGAAAAACTTGAGGTCAGAATGACACTGTATGTTTTAAATGAGGTAATTTTTCTCTTCTTTAAAAAAATAAACTGATTTCTTTTATTTATAACTATAAATTTGTGAGATCATGTATGTGTGTT
>Vmn1r47|CUFFVRG_0202|CUFFVRT_0480|6:90016147-90027662|+
GCCTGTGCAGGATCTCCTCAGCTCAGACTCCACCTTCCCCACCCCTTCCATCTGAGCATGGTCACCTGAGTTACCGTGGTGATGAAGTTACAGGACATGGAATGATAATAAACATAAAGAGGTGTTATGATGGCAAGCAATCACATCACTGTAAGTTTTCTCTTTGCTCCTGTGGAATTCCACTTCTAGAAAGACAAGGTTTCTAGGTGATTTCAAAGCCACAACCCCTGAAGCAATGATGTTGAGAATATCGCTGAGGAGTCACACCCTCTGTTCATGCCTGACTTTCCTAAGAGCTTCAGGTTTGCAGGGCTGAGGTTTCTGAAGTGACCCTGACACTTGCACAACCTGGACCCACTCTTCAGAGCTGACATCACACTGCCTGGTTGGTCTGATGAGGGATGGAGCTCACCAATCATTATATATTGCCTAATCTCTCCCAGAACACAAACGCCAGGCAACTCATGAGAAGAAGAGCAGGTGAAATATCTACAGAGACCATCTTGTACTGGAACACTGCCATGTTTGGTGTGTAAACAGCATGCTCTTGAATACCTAGTGTCCACCTGACACAAGCACACAGCTGCATATATGTTCAGGAAGAGGTGACTGGAGTTCAGCCTCAGAGTATTCTGGGTCACACTTGGTTAAAATTGCTGATTGTGGATGGAAGGCAAAACATCTGGATTCACAGATCACAATTCCCAACATTTGATATATAAATATACTAAGAAATTTGGTTTTATAGTATATTGAGAAAAAATAGCCCCAAATAGAATAAGTGCCTACCCAACCCACAGGACCTCTTTCATTGGGAAGGACTTGTTTCTTTCACACAATACTCCTCATTCAAACTCACCCAAAATAGTAAAACTCTGTCTGTAATGTTGCTCACAGTGAAGGTGTTGTGTATGATTACCAAGTTAGATGCTGTTTCTGCTCCACAAAAACCCACACATGCTAAATAAGAAAAGATATAATCTATGATACATGCAGTATTTAATATTGAAGGAGCTCACACACTGATGCAGCCACCACAGGATACAGGATACAGCCATCGCTCAACTTAGGAAGGGTAAGATGATCTGTGGGGTGTGAGGTGGAGTTGAGGTCCTCAGTGGATTATGGTGAGGGAAGTAGAGTTACCAAGGAGGATGGGTGAGATATTGTTCTTGTCTCCTTAGCCACTGTTCTCACTTGCGATGAATGAGAACAGCAGACTACACACTCATTCTAACATAAGGAACACCTTTTTCTCTGAAATTGGCATTGGGATCTCAGGCAACAGTTTCCTTCTTCTCTTCCATATCATCAAGTTCTTTCGTGGGCACAGGCCCAGACTCACTGACCTGCCCATTGGTCTCTTGTCCCTAATCCACCTACTGATGCTACTGGTTGCAGCGGTCATAGCCACAGACATTTTTATTTCTTGGAGGGGATGGAATGACATCATATGTAAATTTCTTGTCTACCTGTACAGAAGTTTGAGGGGTCTCTCCCTTTGTACCACCAGCATGTTGAGTGTCCTCCAGGCCATAATCCTCAGTCCCAGAAGCTACTGTTTAGCTAAGTTCAAGCGCAAATCTTCTCATAACATCTCCTGTGCCATTATTTTCCTGAGTGTCCTGTATATGTCAATTAGCAGTCACCTCTTTATATCCATCACTGCCACCCTCAATTTGACCATGAATAACTTTCTTTATGTTTCTCAGTCCTGCTCTCTTCTACCCTTGAGTTACCTCATGCAAAGCATGTATTCTACACTGCTGGTCCTCAGGGAAGTCTTTCTTATTGGTCTCATGGTCCTCTCAACTTCATACATGGTGGCCCTCTTGTGCATGCACAGGAAACAGGCCCAGAATCTTCAGGGTACCAGTCTTTCCCTCAAAGCATCCGCAGAGCAAAGGGCCACCCAGACCATCCTGATGCTCATGACCTTCTTTGTGCTGATGTCCATCTTCGACAGCATTGTCTCCTCCTCAAGAGCTATGTTCTTGGATGATTCAACATGTTATTCTATATATATCTTTGTGATGCACATTTATGCCACAGTTAGCCCTTTTGTATTTATGAGCACTGAAAAACATTTAGTTAACTTCTTTAGGTCCATGTGTGAGTGGATAATAAATATGTGAATCTTTACTGATGGTCAAGATCCTTAAAAAAGAGGGAATGTGCTGGCATCAGACCTGTCAGTCATGGCATGCTGTCTATGTGCTTTTCCAGATGTTAAATATGTAGCTGTTTTCCTGTTAAAATTATTTATGTTAACCAACATGATGGTAAACATATAACAGAAGTTTTAACAAAATACACTTTGAGATATGACAATGGCATATTTAAATTTATTTTAGTTTTTATATTATTTCTCAATGAAAGGTAATGTAAGGTAATTCTTGCCCATCTAGATCTTAGATTTCCTATACTGTTTTTAGTATGTGACCAGTTCACAAATGATTTGATATTTCAATTTTCTGATATGTATTTTGACAAATTAGAGAAATATTTCTTACCAAAATTAGTCCTATGATTCAGAAACAAAAGGAATTGCACACATAACTTTCAAAACAGCATTATGTGCAAAGGATACATAGTTACTTGTATACCAATACTAAGAAAAACAAGATTTAAAGTTCTCAGGATTTAAAATGGAAGCAACAGTCTAGAATAACCAAAACATATTATTAAAACACAATCTATGCATGGTATGGGATAGTGTTCAATCATTAAGTGGAAAGCAGTGCCAGGATAGGGGGCTGAGGGATGGAGCTCTAAAAAACAGGAAATATCCATATCACACTGGCCAGCCTCCTGGAGCTTCAAGACTCTACCCCACTCCTTTCTTTAAACCTTGGTCCTCCTCATTCAGTCTGCACTGTAATTACTTCCTGGTAAAATCTTTTGCTTGGGGAAGCACTACTGCTTATTGGGCAATTGACAAAACTATACTAAAAAGTTTAATAAGCCAATGAATTATAAGTCACTCTTGATTGCTAAAGCAAGGAGAGACAAGATGAATAAAAATCTTTCTAAAAATTAACTTGGACCTCAGCTTTTGGTCTGCTGTCATCTAGGCTTATTGTTTCAATACAATTAGCAGATTACTAGCTTCAACTTGGTTTTCTCACCATTGGTTACTTTCAGCAACTGTGGAACATAGACAAACCATGAACTTGCTGGGGAAAGTAAAATAAATCAATTAGAATAAAAAAGTAAGTTTCATGAGGATTGACTGATAGAGGGTGGCAATACAGTTAGACACAGACACAAAATTCAATGCCATTTTTAGGTTCAAGAAAAAGGCAACAATTTTTTTGTTTTTGCTTGATGGACAGACTTTCAATTCAGCAGGGAACAAGTGTCATAAACCTGTGTATTTATGGAATATATGATGTATTTGCACTCACTAGCACTTATTGAGTAGCTAGAGGGTTCAATTGGCATCTTAGTATGTTTTTGGTACTTACTAACAATAAAGACAAATCATTTTTCTACATATATCAAAGCATCATCTCTAGTGCCTCTCAGGTTCAGTTGATAATGTATTCACTGCACAATAAAATCCTGAATCCGTATACCCAGCATCCATATTTGACTAGACAATGAAAACCAGGCATCTTTCACCCCCAGAGTTCTTATGAGCAAATGGGTGGTGAATTCCCAGAATCACTGTGCTACTTAGCCTGGACTACATAGTAGAGAATAACAGGAGACCCAATAGAAACAAAGTGGAAAGTCAGGACCAGTGTAATAGGTTGGAATATGACTTCTACATGCATGGCATAATGCATAGGTGCCTATGTTTACAGACTTGATGAGAATATAAATACATAAATGTAATTTTCAATATTAAACCATTGTGACAAATGTGTACCACACAGAGACTTGAATACCACTCTTTGCTCATATGAATCTTGTTCTCAGTCTCTACAGGAAAAGGAAAGCTCCTGCTGGGGTTCTGCCAGCACCATGCTCACTTCTGGACTCAGCAGAAAAGGCAGCATCAGTGTGGTGTCAACTAGATGAATTTTCTGTGGCTGCAAAAGTCTAAATATAAACAGCAGATCAGATGTTTGAATCTTTGGTATTAGCCGATGCCATAAAGACATGAGCTTGGAATATGCTTTTACATTAGAAGTGAATTATCAAATCTTTTCATGCGTGTTTTCACAGAGATGACAGTATGTATGCCACACAATGCTTTAAAAGACAAACTCAAAGAAAAGACATAGACTAACAAACTGGCTACACAAACAAGATCCAACATTTTGCTGCTTACAGGAAACTCATCTCAGAAAAAAAAAGATAGACACTACCTTAGAATGAAAGGCTGGAAAACAATTTTCCAAGCAAATGGTATGAAGAAACAAGCTGGAGTAGCCATCCTAATATCTGATAAGATTGACTTCCAACCCAAAGTCATCAAAAGAGACAAGGAGGGGCACTTCATTCTCATCAAAGGTAAAATCCTCCAAGAGGATATTTTTGTATATGTTGAGGCTTGTTTTGTGACCAATTATGTGGTCAATTTTAGAGAAGGTACCATGAGGCGCTGAGAAGAAGGTATATCCTTTTGTTTTAGGATAAAATGTTCTGTAGATATCTGTTAAGTCCATTTGTTTCATCACTTCTGTTAGTTTCATTGTGTCCCTGTTTAGTTTCTGTTTCCATGATCTGTCCATTGGTGAAAGTGGTGTGTTGAAGTCTCCCACTATTATTGTGTGAGGTGCAATGTGTGCTTTGAGCTTTACTAAAGTTTCTTTAATGAATGTGGCTGCCCTTGTATTTGGAGCATAGATATTCAGAATTGAGAGTCACAAATAATATAGAATACCTTGGCATGACTCTAACTAAGGAAGTGAAAGATCTGTATGATGAGAACTTCAAGTCTCTAAAGAAAGAAATTAAAGAAGATCTCAGAAGATGGAAAGATCTCCCATGCCCATGGATTGGCAGGATCAACATTGTAAAAATGGCTATCTTGCCAACAGATTCAATACAATCCCCATTAAAATTCCAACTCAATTCTTCAATGAATTAGAAAGAGCAATCTGTAAATTCATCTGGAATGGCAGAAAACCTAGGATAGCAAAGACTCTTCTCAAGGATAGAAGAACCTCTGGTGGAATCACCATGCCTGACCTAGAGCTGTGCTGCAGGGCAATTGTGGCGAAAACTGCATGGTACTGGTATAGCGACGGACAGGTAGACCAGTGGAGTGGAGTTGAGGACCCAGAAATGAACCCACATACCTGTGGTCGCTTGATCTTTGACAAGGGAGTTAAAACCATCCAGTGGAAAAAGGACAGCATTTTCAACAAATGGTGCTGGCACAACTGGTGGTTTTCATGTAGAAGATTTTGAATTGATCCATTCCTATCTCCTTGTACTAAGGTCAAATCTAAGTGGATCAAGGAACTCCACATGAAACTGAGACACTGAAACTTATGAAGGAGAAAGTGGGGAAAAGACACAAATATATGGGCACAGGGGGAAATTCCTGAATAGAACAGCAATGGCTTGTGCTGTAAGATCGAGAATTGACAGATGGGACCTCATGAATCTGCAGAGCTTCTGTAAGGCAAAAGACACCTGACTTTCAATTCCCTGCTGAATTCCCTGCTGAATTGAAAGTCTGAACATCAAGCAAAAACAAAAAAAAATTGTTGCCTTTTTCTTGAACCGAAAAATGGCATTGAATTTTGTGTCTGTTTCTAACTGTATTGCCACCCTCTATCAGTCAATCCTCATGAAACTTACTTTTTTATTCTAATTGATTTATCTTACATTCCCCAGCAAGTTCATGGTTTGTCTATGTTCCACAGTTGCTGAAAGCAACCAATGGTGAGAAAACCCAGTTGAAGACAATAATCAGCTAATTGTATAGAAACAATAAGCCTAGATAACAGCAGACCAAAAGCTGAGGTCCAAGTTAATTTTTAGAAAGATTTTTATTCATCTTTTCTCTCCTTGCTTTAGCAATCAAGAGTGACTTATAATTCATTGGCTTATTAAACTTTTTAGTATAGTTTTGTCAATTGCCCAATAAGCAGTAGTGCTTCCCCAAGCAAAAGATTTTACCAGGAAGTAATTACAGTGCAGACTGAATGAGGAGGACCAAGGTTTAAAGAAAGGAGTGGGGTAGAGTCTTGAAGCTCCAGGAGGCTGGCCAGTGTGATATGGATATTTCCTGTTTTTTTAGAGCTCCATCCCACAGCACCATATGCTGGAACTGCTTTGCACTTAATGATTGAACACTATCCCATACCATGCATAGATTGTGTTTTAATAATATGTTTTGGTTATTCTAGACTGTTGCTTCCATTTTAAATCCTGAGAACTTTAAATCTTGTTTTTCTTAGTATTGATATACAAGTCACTATGTATCTTTTGCACATAATGCTGTTTTGAAAGTTATGTGTGCAATTCCTTTTGTTTCTGAATCATAGGACTAATTTTGGTAAGAAATATTTCTCTAATTTGTCAAAATACATATCAGAAAATTGAAATATCAAATCATTTGTGAACTGGTCACATACTTAAAAACAGTATAGGAAATCTAAGAGATCTAGATGGGCAAGAACTACCTTACATTACCTTTCATTGAGAAATAATATAAAAACTAAAATAAATTTAAATATGCCATTGTCATATCTCAAAGTGTATGTTGTTAAAACTTCTGTTATATGTTTACCATCATGTTGGTTAACATAAATAATTTTAACAGGAAAACAGCTACATATTTAACATCTGGAAAAGCACATAGACAGCATGCCATGACTGACAGTTCTGATGCCAGGTTATTAGCTCTTCTTTTTTTTTTTTTTTTTTTTTTTTTTTTCCATTTTTTATTAGGTATTTAGCTCATTTACATTTCCAATGCTATACCAAAAGTCCCCCTTAACCACCCACCCCCACTCCCCTACCCACCCACTCCCCCCCTTTGGCCCTGGCGTTCCCCTGTACCGGGGCACACA
>Vmn1r47|CUFFVRG_0202|CUFFVRT_0481|6:90016163-90027662|+
CTCAGCTCAGACTCCACCTTCCCCACCCCTTCCATCTGAGCATGGTCACCTGAGTTACCGTGGTGATGAAGTTACAGGACATGGAATGATAATAAACAAAAGACAAGGTTTCTAGGTGATTTCAAAGCCACAACCCCTGAAGCAATGATGTTGAGAATATCGCTGAGGAGTCACACCCTCTGTTCATGCCTGACTTTCCTAAGAGCTTCAGGTTTGCAGGGCTGAGGTTTCTGAAGTGACCCTGACACTTGCACAACCTGGACCCACTCTTCAGAGCTGACATCACACTGCCTGGTTGGTCTGATGAGGGATGGAGCTCACCAATCATTATATATTGCCTAATCTCTCCCAGAACACAAACGCCAGGCAACTCATGAGAAGAAGAGCAGGTGAAATATCTACAGAGACCATCTTGTACTGGAACACTGCCATGTTTGGTGTGTAAACAGCATGCTCTTGAATACCTAGTGTCCACCTGACACAAGCACACAGCTGCATATATGTTCAGGAAGAGGTGACTGGAGTTCAGCCTCAGAGTATTCTGGGTCACACTTGGTTAAAATTGCTGATTGTGGATGGAAGGCAAAACATCTGGATTCACAGATCACAATTCCCAACATTTGATATATAAATATACTAAGAAATTTGGTTTTATAGTATATTGAGAAAAAATAGCCCCAAATAGAATAAGTGCCTACCCAACCCACAGGACCTCTTTCATTGGGAAGGACTTGTTTCTTTCACACAATACTCCTCATTCAAACTCACCCAAAATAGTAAAACTCTGTCTGTAATGTTGCTCACAGTGAAGGTGTTGTGTATGATTACCAAGTTAGATGCTGTTTCTGCTCCACAAAAACCCACACATGCTAAATAAGAAAAGATATAATCTATGATACATGCAGTATTTAATATTGAAGGAGCTCACACACTGATGCAGCCACCACAGGATACAGGATACAGCCATCGCTCAACTTAGGAAGGGTAAGATGATCTGTGGGGTGTGAGGTGGAGTTGAGGTCCTCAGTGGATTATGGTGAGGGAAGTAGAGTTACCAAGGAGGATGGGTGAGATATTGTTCTTGTCTCCTTAGCCACTGTTCTCACTTGCGATGAATGAGAACAGCAGACTACACACTCATTCTAACATAAGGAACACCTTTTTCTCTGAAATTGGCATTGGGATCTCAGGCAACAGTTTCCTTCTTCTCTTCCATATCATCAAGTTCTTTCGTGGGCACAGGCCCAGACTCACTGACCTGCCCATTGGTCTCTTGTCCCTAATCCACCTACTGATGCTACTGGTTGCAGCGGTCATAGCCACAGACATTTTTATTTCTTGGAGGGGATGGAATGACATCATATGTAAATTTCTTGTCTACCTGTACAGAAGTTTGAGGGGTCTCTCCCTTTGTACCACCAGCATGTTGAGTGTCCTCCAGGCCATAATCCTCAGTCCCAGAAGCTACTGTTTAGCTAAGTTCAAGCGCAAATCTTCTCATAACATCTCCTGTGCCATTATTTTCCTGAGTGTCCTGTATATGTCAATTAGCAGTCACCTCTTTATATCCATCACTGCCACCCTCAATTTGACCATGAATAACTTTCTTTATGTTTCTCAGTCCTGCTCTCTTCTACCCTTGAGTTACCTCATGCAAAGCATGTATTCTACACTGCTGGTCCTCAGGGAAGTCTTTCTTATTGGTCTCATGGTCCTCTCAACTTCATACATGGTGGCCCTCTTGTGCATGCACAGGAAACAGGCCCAGAATCTTCAGGGTACCAGTCTTTCCCTCAAAGCATCCGCAGAGCAAAGGGCCACCCAGACCATCCTGATGCTCATGACCTTCTTTGTGCTGATGTCCATCTTCGACAGCATTGTCTCCTCCTCAAGAGCTATGTTCTTGGATGATTCAACATGTTATTCTATATATATCTTTGTGATGCACATTTATGCCACAGTTAGCCCTTTTGTATTTATGAGCACTGAAAAACATTTAGTTAACTTCTTTAGGTCCATGTGTGAGTGGATAATAAATATGTGAATCTTTACTGATGGTCAAGATCCTTAAAAAAGAGGGAATGTGCTGGCATCAGACCTGTCAGTCATGGCATGCTGTCTATGTGCTTTTCCAGATGTTAAATATGTAGCTGTTTTCCTGTTAAAATTATTTATGTTAACCAACATGATGGTAAACATATAACAGAAGTTTTAACAAAATACACTTTGAGATATGACAATGGCATATTTAAATTTATTTTAGTTTTTATATTATTTCTCAATGAAAGGTAATGTAAGGTAATTCTTGCCCATCTAGATCTTAGATTTCCTATACTGTTTTTAGTATGTGACCAGTTCACAAATGATTTGATATTTCAATTTTCTGATATGTATTTTGACAAATTAGAGAAATATTTCTTACCAAAATTAGTCCTATGATTCAGAAACAAAAGGAATTGCACACATAACTTTCAAAACAGCATTATGTGCAAAGGATACATAGTTACTTGTATACCAATACTAAGAAAAACAAGATTTAAAGTTCTCAGGATTTAAAATGGAAGCAACAGTCTAGAATAACCAAAACATATTATTAAAACACAATCTATGCATGGTATGGGATAGTGTTCAATCATTAAGTGGAAAGCAGTGCCAGGATAGGGGGCTGAGGGATGGAGCTCTAAAAAACAGGAAATATCCATATCACACTGGCCAGCCTCCTGGAGCTTCAAGACTCTACCCCACTCCTTTCTTTAAACCTTGGTCCTCCTCATTCAGTCTGCACTGTAATTACTTCCTGGTAAAATCTTTTGCTTGGGGAAGCACTACTGCTTATTGGGCAATTGACAAAACTATACTAAAAAGTTTAATAAGCCAATGAATTATAAGTCACTCTTGATTGCTAAAGCAAGGAGAGACAAGATGAATAAAAATCTTTCTAAAAATTAACTTGGACCTCAGCTTTTGGTCTGCTGTCATCTAGGCTTATTGTTTCAATACAATTAGCAGATTACTAGCTTCAACTTGGTTTTCTCACCATTGGTTACTTTCAGCAACTGTGGAACATAGACAAACCATGAACTTGCTGGGGAAAGTAAAATAAATCAATTAGAATAAAAAAGTAAGTTTCATGAGGATTGACTGATAGAGGGTGGCAATACAGTTAGACACAGACACAAAATTCAATGCCATTTTTAGGTTCAAGAAAAAGGCAACAATTTTTTTGTTTTTGCTTGATGGACAGACTTTCAATTCAGCAGGGAACAAGTGTCATAAACCTGTGTATTTATGGAATATATGATGTATTTGCACTCACTAGCACTTATTGAGTAGCTAGAGGGTTCAATTGGCATCTTAGTATGTTTTTGGTACTTACTAACAATAAAGACAAATCATTTTTCTACATATATCAAAGCATCATCTCTAGTGCCTCTCAGGTTCAGTTGATAATGTATTCACTGCACAATAAAATCCTGAATCCGTATACCCAGCATCCATATTTGACTAGACAATGAAAACCAGGCATCTTTCACCCCCAGAGTTCTTATGAGCAAATGGGTGGTGAATTCCCAGAATCACTGTGCTACTTAGCCTGGACTACATAGTAGAGAATAACAGGAGACCCAATAGAAACAAAGTGGAAAGTCAGGACCAGTGTAATAGGTTGGAATATGACTTCTACATGCATGGCATAATGCATAGGTGCCTATGTTTACAGACTTGATGAGAATATAAATACATAAATGTAATTTTCAATATTAAACCATTGTGACAAATGTGTACCACACAGAGACTTGAATACCACTCTTTGCTCATATGAATCTTGTTCTCAGTCTCTACAGGAAAAGGAAAGCTCCTGCTGGGGTTCTGCCAGCACCATGCTCACTTCTGGACTCAGCAGAAAAGGCAGCATCAGTGTGGTGTCAACTAGATGAATTTTCTGTGGCTGCAAAAGTCTAAATATAAACAGCAGATCAGATGTTTGAATCTTTGGTATTAGCCGATGCCATAAAGACATGAGCTTGGAATATGCTTTTACATTAGAAGTGAATTATCAAATCTTTTCATGCGTGTTTTCACAGAGATGACAGTATGTATGCCACACAATGCTTTAAAAGACAAACTCAAAGAAAAGACATAGACTAACAAACTGGCTACACAAACAAGATCCAACATTTTGCTGCTTACAGGAAACTCATCTCAGAAAAAAAAAGATAGACACTACCTTAGAATGAAAGGCTGGAAAACAATTTTCCAAGCAAATGGTATGAAGAAACAAGCTGGAGTAGCCATCCTAATATCTGATAAGATTGACTTCCAACCCAAAGTCATCAAAAGAGACAAGGAGGGGCACTTCATTCTCATCAAAGGTAAAATCCTCCAAGAGGATATTTTTGTATATGTTGAGGCTTGTTTTGTGACCAATTATGTGGTCAATTTTAGAGAAGGTACCATGAGGCGCTGAGAAGAAGGTATATCCTTTTGTTTTAGGATAAAATGTTCTGTAGATATCTGTTAAGTCCATTTGTTTCATCACTTCTGTTAGTTTCATTGTGTCCCTGTTTAGTTTCTGTTTCCATGATCTGTCCATTGGTGAAAGTGGTGTGTTGAAGTCTCCCACTATTATTGTGTGAGGTGCAATGTGTGCTTTGAGCTTTACTAAAGTTTCTTTAATGAATGTGGCTGCCCTTGTATTTGGAGCATAGATATTCAGAATTGAGAGTCACAAATAATATAGAATACCTTGGCATGACTCTAACTAAGGAAGTGAAAGATCTGTATGATGAGAACTTCAAGTCTCTAAAGAAAGAAATTAAAGAAGATCTCAGAAGATGGAAAGATCTCCCATGCCCATGGATTGGCAGGATCAACATTGTAAAAATGGCTATCTTGCCAACAGATTCAATACAATCCCCATTAAAATTCCAACTCAATTCTTCAATGAATTAGAAAGAGCAATCTGTAAATTCATCTGGAATGGCAGAAAACCTAGGATAGCAAAGACTCTTCTCAAGGATAGAAGAACCTCTGGTGGAATCACCATGCCTGACCTAGAGCTGTGCTGCAGGGCAATTGTGGCGAAAACTGCATGGTACTGGTATAGCGACGGACAGGTAGACCAGTGGAGTGGAGTTGAGGACCCAGAAATGAACCCACATACCTGTGGTCGCTTGATCTTTGACAAGGGAGTTAAAACCATCCAGTGGAAAAAGGACAGCATTTTCAACAAATGGTGCTGGCACAACTGGTGGTTTTCATGTAGAAGATTTTGAATTGATCCATTCCTATCTCCTTGTACTAAGGTCAAATCTAAGTGGATCAAGGAACTCCACATGAAACTGAGACACTGAAACTTATGAAGGAGAAAGTGGGGAAAAGACACAAATATATGGGCACAGGGGGAAATTCCTGAATAGAACAGCAATGGCTTGTGCTGTAAGATCGAGAATTGACAGATGGGACCTCATGAATCTGCAGAGCTTCTGTAAGGCAAAAGACACCTGACTTTCAATTCCCTGCTGAATTCCCTGCTGAATTGAAAGTCTGAACATCAAGCAAAAACAAAAAAAAATTGTTGCCTTTTTCTTGAACCGAAAAATGGCATTGAATTTTGTGTCTGTTTCTAACTGTATTGCCACCCTCTATCAGTCAATCCTCATGAAACTTACTTTTTTATTCTAATTGATTTATCTTACATTCCCCAGCAAGTTCATGGTTTGTCTATGTTCCACAGTTGCTGAAAGCAACCAATGGTGAGAAAACCCAGTTGAAGACAATAATCAGCTAATTGTATAGAAACAATAAGCCTAGATAACAGCAGACCAAAAGCTGAGGTCCAAGTTAATTTTTAGAAAGATTTTTATTCATCTTTTCTCTCCTTGCTTTAGCAATCAAGAGTGACTTATAATTCATTGGCTTATTAAACTTTTTAGTATAGTTTTGTCAATTGCCCAATAAGCAGTAGTGCTTCCCCAAGCAAAAGATTTTACCAGGAAGTAATTACAGTGCAGACTGAATGAGGAGGACCAAGGTTTAAAGAAAGGAGTGGGGTAGAGTCTTGAAGCTCCAGGAGGCTGGCCAGTGTGATATGGATATTTCCTGTTTTTTTAGAGCTCCATCCCACAGCACCATATGCTGGAACTGCTTTGCACTTAATGATTGAACACTATCCCATACCATGCATAGATTGTGTTTTAATAATATGTTTTGGTTATTCTAGACTGTTGCTTCCATTTTAAATCCTGAGAACTTTAAATCTTGTTTTTCTTAGTATTGATATACAAGTCACTATGTATCTTTTGCACATAATGCTGTTTTGAAAGTTATGTGTGCAATTCCTTTTGTTTCTGAATCATAGGACTAATTTTGGTAAGAAATATTTCTCTAATTTGTCAAAATACATATCAGAAAATTGAAATATCAAATCATTTGTGAACTGGTCACATACTTAAAAACAGTATAGGAAATCTAAGAGATCTAGATGGGCAAGAACTACCTTACATTACCTTTCATTGAGAAATAATATAAAAACTAAAATAAATTTAAATATGCCATTGTCATATCTCAAAGTGTATGTTGTTAAAACTTCTGTTATATGTTTACCATCATGTTGGTTAACATAAATAATTTTAACAGGAAAACAGCTACATATTTAACATCTGGAAAAGCACATAGACAGCATGCCATGACTGACAGTTCTGATGCCAGGTTATTAGCTCTTCTTTTTTTTTTTTTTTTTTTTTTTTTTTTCCATTTTTTATTAGGTATTTAGCTCATTTACATTTCCAATGCTATACCAAAAGTCCCCCTTAACCACCCACCCCCACTCCCCTACCCACCCACTCCCCCCCTTTGGCCCTGGCGTTCCCCTGTACCGGGGCACACA
>Vmn1r47|CUFFVRG_0202|CUFFVRT_0482|6:90016169-90027662|+
TCAGACTCCACCTTCCCCACCCCTTCCATCTGATAAAGAGGTGTTATGATGGCAAGCAATCACATCACTGTAAGTTTTCTCTTTGCTCCTGTGGAATTCCACTTCTAGAAAGACAAGGTTTCTAGGTGATTTCAAAGCCACAACCCCTGAAGCAATGATGTTGAGAATATCGCTGAGGAGTCACACCCTCTGTTCATGCCTGACTTTCCTAAGAGCTTCAGGTTTGCAGGGCTGAGGTTTCTGAAGTGACCCTGACACTTGCACAACCTGGACCCACTCTTCAGAGCTGACATCACACTGCCTGGTTGGTCTGATGAGGGATGGAGCTCACCAATCATTATATATTGCCTAATCTCTCCCAGAACACAAACGCCAGGCAACTCATGAGAAGAAGAGCAGGTGAAATATCTACAGAGACCATCTTGTACTGGAACACTGCCATGTTTGGTGTGTAAACAGCATGCTCTTGAATACCTAGTGTCCACCTGACACAAGCACACAGCTGCATATATGTTCAGGAAGAGGTGACTGGAGTTCAGCCTCAGAGTATTCTGGGTCACACTTGGTTAAAATTGCTGATTGTGGATGGAAGGCAAAACATCTGGATTCACAGATCACAATTCCCAACATTTGATATATAAATATACTAAGAAATTTGGTTTTATAGTATATTGAGAAAAAATAGCCCCAAATAGAATAAGTGCCTACCCAACCCACAGGACCTCTTTCATTGGGAAGGACTTGTTTCTTTCACACAATACTCCTCATTCAAACTCACCCAAAATAGTAAAACTCTGTCTGTAATGTTGCTCACAGTGAAGGTGTTGTGTATGATTACCAAGTTAGATGCTGTTTCTGCTCCACAAAAACCCACACATGCTAAATAAGAAAAGATATAATCTATGATACATGCAGTATTTAATATTGAAGGAGCTCACACACTGATGCAGCCACCACAGGATACAGGATACAGCCATCGCTCAACTTAGGAAGGGTAAGATGATCTGTGGGGTGTGAGGTGGAGTTGAGGTCCTCAGTGGATTATGGTGAGGGAAGTAGAGTTACCAAGGAGGATGGGTGAGATATTGTTCTTGTCTCCTTAGCCACTGTTCTCACTTGCGATGAATGAGAACAGCAGACTACACACTCATTCTAACATAAGGAACACCTTTTTCTCTGAAATTGGCATTGGGATCTCAGGCAACAGTTTCCTTCTTCTCTTCCATATCATCAAGTTCTTTCGTGGGCACAGGCCCAGACTCACTGACCTGCCCATTGGTCTCTTGTCCCTAATCCACCTACTGATGCTACTGGTTGCAGCGGTCATAGCCACAGACATTTTTATTTCTTGGAGGGGATGGAATGACATCATATGTAAATTTCTTGTCTACCTGTACAGAAGTTTGAGGGGTCTCTCCCTTTGTACCACCAGCATGTTGAGTGTCCTCCAGGCCATAATCCTCAGTCCCAGAAGCTACTGTTTAGCTAAGTTCAAGCGCAAATCTTCTCATAACATCTCCTGTGCCATTATTTTCCTGAGTGTCCTGTATATGTCAATTAGCAGTCACCTCTTTATATCCATCACTGCCACCCTCAATTTGACCATGAATAACTTTCTTTATGTTTCTCAGTCCTGCTCTCTTCTACCCTTGAGTTACCTCATGCAAAGCATGTATTCTACACTGCTGGTCCTCAGGGAAGTCTTTCTTATTGGTCTCATGGTCCTCTCAACTTCATACATGGTGGCCCTCTTGTGCATGCACAGGAAACAGGCCCAGAATCTTCAGGGTACCAGTCTTTCCCTCAAAGCATCCGCAGAGCAAAGGGCCACCCAGACCATCCTGATGCTCATGACCTTCTTTGTGCTGATGTCCATCTTCGACAGCATTGTCTCCTCCTCAAGAGCTATGTTCTTGGATGATTCAACATGTTATTCTATATATATCTTTGTGATGCACATTTATGCCACAGTTAGCCCTTTTGTATTTATGAGCACTGAAAAACATTTAGTTAACTTCTTTAGGTCCATGTGTGAGTGGATAATAAATATGTGAATCTTTACTGATGGTCAAGATCCTTAAAAAAGAGGGAATGTGCTGGCATCAGACCTGTCAGTCATGGCATGCTGTCTATGTGCTTTTCCAGATGTTAAATATGTAGCTGTTTTCCTGTTAAAATTATTTATGTTAACCAACATGATGGTAAACATATAACAGAAGTTTTAACAAAATACACTTTGAGATATGACAATGGCATATTTAAATTTATTTTAGTTTTTATATTATTTCTCAATGAAAGGTAATGTAAGGTAATTCTTGCCCATCTAGATCTTAGATTTCCTATACTGTTTTTAGTATGTGACCAGTTCACAAATGATTTGATATTTCAATTTTCTGATATGTATTTTGACAAATTAGAGAAATATTTCTTACCAAAATTAGTCCTATGATTCAGAAACAAAAGGAATTGCACACATAACTTTCAAAACAGCATTATGTGCAAAGGATACATAGTTACTTGTATACCAATACTAAGAAAAACAAGATTTAAAGTTCTCAGGATTTAAAATGGAAGCAACAGTCTAGAATAACCAAAACATATTATTAAAACACAATCTATGCATGGTATGGGATAGTGTTCAATCATTAAGTGGAAAGCAGTGCCAGGATAGGGGGCTGAGGGATGGAGCTCTAAAAAACAGGAAATATCCATATCACACTGGCCAGCCTCCTGGAGCTTCAAGACTCTACCCCACTCCTTTCTTTAAACCTTGGTCCTCCTCATTCAGTCTGCACTGTAATTACTTCCTGGTAAAATCTTTTGCTTGGGGAAGCACTACTGCTTATTGGGCAATTGACAAAACTATACTAAAAAGTTTAATAAGCCAATGAATTATAAGTCACTCTTGATTGCTAAAGCAAGGAGAGACAAGATGAATAAAAATCTTTCTAAAAATTAACTTGGACCTCAGCTTTTGGTCTGCTGTCATCTAGGCTTATTGTTTCAATACAATTAGCAGATTACTAGCTTCAACTTGGTTTTCTCACCATTGGTTACTTTCAGCAACTGTGGAACATAGACAAACCATGAACTTGCTGGGGAAAGTAAAATAAATCAATTAGAATAAAAAAGTAAGTTTCATGAGGATTGACTGATAGAGGGTGGCAATACAGTTAGACACAGACACAAAATTCAATGCCATTTTTAGGTTCAAGAAAAAGGCAACAATTTTTTTGTTTTTGCTTGATGGACAGACTTTCAATTCAGCAGGGAACAAGTGTCATAAACCTGTGTATTTATGGAATATATGATGTATTTGCACTCACTAGCACTTATTGAGTAGCTAGAGGGTTCAATTGGCATCTTAGTATGTTTTTGGTACTTACTAACAATAAAGACAAATCATTTTTCTACATATATCAAAGCATCATCTCTAGTGCCTCTCAGGTTCAGTTGATAATGTATTCACTGCACAATAAAATCCTGAATCCGTATACCCAGCATCCATATTTGACTAGACAATGAAAACCAGGCATCTTTCACCCCCAGAGTTCTTATGAGCAAATGGGTGGTGAATTCCCAGAATCACTGTGCTACTTAGCCTGGACTACATAGTAGAGAATAACAGGAGACCCAATAGAAACAAAGTGGAAAGTCAGGACCAGTGTAATAGGTTGGAATATGACTTCTACATGCATGGCATAATGCATAGGTGCCTATGTTTACAGACTTGATGAGAATATAAATACATAAATGTAATTTTCAATATTAAACCATTGTGACAAATGTGTACCACACAGAGACTTGAATACCACTCTTTGCTCATATGAATCTTGTTCTCAGTCTCTACAGGAAAAGGAAAGCTCCTGCTGGGGTTCTGCCAGCACCATGCTCACTTCTGGACTCAGCAGAAAAGGCAGCATCAGTGTGGTGTCAACTAGATGAATTTTCTGTGGCTGCAAAAGTCTAAATATAAACAGCAGATCAGATGTTTGAATCTTTGGTATTAGCCGATGCCATAAAGACATGAGCTTGGAATATGCTTTTACATTAGAAGTGAATTATCAAATCTTTTCATGCGTGTTTTCACAGAGATGACAGTATGTATGCCACACAATGCTTTAAAAGACAAACTCAAAGAAAAGACATAGACTAACAAACTGGCTACACAAACAAGATCCAACATTTTGCTGCTTACAGGAAACTCATCTCAGAAAAAAAAAGATAGACACTACCTTAGAATGAAAGGCTGGAAAACAATTTTCCAAGCAAATGGTATGAAGAAACAAGCTGGAGTAGCCATCCTAATATCTGATAAGATTGACTTCCAACCCAAAGTCATCAAAAGAGACAAGGAGGGGCACTTCATTCTCATCAAAGGTAAAATCCTCCAAGAGGATATTTTTGTATATGTTGAGGCTTGTTTTGTGACCAATTATGTGGTCAATTTTAGAGAAGGTACCATGAGGCGCTGAGAAGAAGGTATATCCTTTTGTTTTAGGATAAAATGTTCTGTAGATATCTGTTAAGTCCATTTGTTTCATCACTTCTGTTAGTTTCATTGTGTCCCTGTTTAGTTTCTGTTTCCATGATCTGTCCATTGGTGAAAGTGGTGTGTTGAAGTCTCCCACTATTATTGTGTGAGGTGCAATGTGTGCTTTGAGCTTTACTAAAGTTTCTTTAATGAATGTGGCTGCCCTTGTATTTGGAGCATAGATATTCAGAATTGAGAGTCACAAATAATATAGAATACCTTGGCATGACTCTAACTAAGGAAGTGAAAGATCTGTATGATGAGAACTTCAAGTCTCTAAAGAAAGAAATTAAAGAAGATCTCAGAAGATGGAAAGATCTCCCATGCCCATGGATTGGCAGGATCAACATTGTAAAAATGGCTATCTTGCCAACAGATTCAATACAATCCCCATTAAAATTCCAACTCAATTCTTCAATGAATTAGAAAGAGCAATCTGTAAATTCATCTGGAATGGCAGAAAACCTAGGATAGCAAAGACTCTTCTCAAGGATAGAAGAACCTCTGGTGGAATCACCATGCCTGACCTAGAGCTGTGCTGCAGGGCAATTGTGGCGAAAACTGCATGGTACTGGTATAGCGACGGACAGGTAGACCAGTGGAGTGGAGTTGAGGACCCAGAAATGAACCCACATACCTGTGGTCGCTTGATCTTTGACAAGGGAGTTAAAACCATCCAGTGGAAAAAGGACAGCATTTTCAACAAATGGTGCTGGCACAACTGGTGGTTTTCATGTAGAAGATTTTGAATTGATCCATTCCTATCTCCTTGTACTAAGGTCAAATCTAAGTGGATCAAGGAACTCCACATGAAACTGAGACACTGAAACTTATGAAGGAGAAAGTGGGGAAAAGACACAAATATATGGGCACAGGGGGAAATTCCTGAATAGAACAGCAATGGCTTGTGCTGTAAGATCGAGAATTGACAGATGGGACCTCATGAATCTGCAGAGCTTCTGTAAGGCAAAAGACACCTGACTTTCAATTCCCTGCTGAATTCCCTGCTGAATTGAAAGTCTGAACATCAAGCAAAAACAAAAAAAAATTGTTGCCTTTTTCTTGAACCGAAAAATGGCATTGAATTTTGTGTCTGTTTCTAACTGTATTGCCACCCTCTATCAGTCAATCCTCATGAAACTTACTTTTTTATTCTAATTGATTTATCTTACATTCCCCAGCAAGTTCATGGTTTGTCTATGTTCCACAGTTGCTGAAAGCAACCAATGGTGAGAAAACCCAGTTGAAGACAATAATCAGCTAATTGTATAGAAACAATAAGCCTAGATAACAGCAGACCAAAAGCTGAGGTCCAAGTTAATTTTTAGAAAGATTTTTATTCATCTTTTCTCTCCTTGCTTTAGCAATCAAGAGTGACTTATAATTCATTGGCTTATTAAACTTTTTAGTATAGTTTTGTCAATTGCCCAATAAGCAGTAGTGCTTCCCCAAGCAAAAGATTTTACCAGGAAGTAATTACAGTGCAGACTGAATGAGGAGGACCAAGGTTTAAAGAAAGGAGTGGGGTAGAGTCTTGAAGCTCCAGGAGGCTGGCCAGTGTGATATGGATATTTCCTGTTTTTTTAGAGCTCCATCCCACAGCACCATATGCTGGAACTGCTTTGCACTTAATGATTGAACACTATCCCATACCATGCATAGATTGTGTTTTAATAATATGTTTTGGTTATTCTAGACTGTTGCTTCCATTTTAAATCCTGAGAACTTTAAATCTTGTTTTTCTTAGTATTGATATACAAGTCACTATGTATCTTTTGCACATAATGCTGTTTTGAAAGTTATGTGTGCAATTCCTTTTGTTTCTGAATCATAGGACTAATTTTGGTAAGAAATATTTCTCTAATTTGTCAAAATACATATCAGAAAATTGAAATATCAAATCATTTGTGAACTGGTCACATACTTAAAAACAGTATAGGAAATCTAAGAGATCTAGATGGGCAAGAACTACCTTACATTACCTTTCATTGAGAAATAATATAAAAACTAAAATAAATTTAAATATGCCATTGTCATATCTCAAAGTGTATGTTGTTAAAACTTCTGTTATATGTTTACCATCATGTTGGTTAACATAAATAATTTTAACAGGAAAACAGCTACATATTTAACATCTGGAAAAGCACATAGACAGCATGCCATGACTGACAGTTCTGATGCCAGGTTATTAGCTCTTCTTTTTTTTTTTTTTTTTTTTTTTTTTTTCCATTTTTTATTAGGTATTTAGCTCATTTACATTTCCAATGCTATACCAAAAGTCCCCCTTAACCACCCACCCCCACTCCCCTACCCACCCACTCCCCCCCTTTGGCCCTGGCGTTCCCCTGTACCGGGGCACACA
>Vmn1r47|CUFFVRG_0202|CUFFVRT_0483|6:90016183-90027662|+
CCCCACCCCTTCCATCTGAGTATGGTCACCTGAGTTACCGTGGTGATGAAGTTACAGGACATGGAATGATAATAAACAGTGAGAGGTGTTATGATGGCAAGCAATCACATCACTGTAAGTTTTCTCTTTGCTCCTGTGGAATTCCACTTCTAGAAAGACAAGGTTTCTAGGTGATTTCAAAGCCACAACCCCTGAAGCAATGATGTTGAGAATATCGCTGAGGAGTCACACCCTCTGTTCATGCCTGACTTTCCTAAGAGCTTCAGGTTTGCAGGGCTGAGGTTTCTGAAGTGACCCTGACACTTGCACAACCTGGACCCACTCTTCAGAGCTGACATCACACTGCCTGGTTGGTCTGATGAGGGATGGAGCTCACCAATCATTATATATTGCCTAATCTCTCCCAGAACACAAACGCCAGGCAACTCATGAGAAGAAGAGCAGGTGAAATATCTACAGAGACCATCTTGTACTGGAACACTGCCATGTTTGGTGTGTAAACAGCATGCTCTTGAATACCTAGTGTCCACCTGACACAAGCACACAGCTGCATATATGTTCAGGAAGAGGTGACTGGAGTTCAGCCTCAGAGTATTCTGGGTCACACTTGGTTAAAATTGCTGATTGTGGATGGAAGGCAAAACATCTGGATTCACAGATCACAATTCCCAACATTTGATATATAAATATACTAAGAAATTTGGTTTTATAGTATATTGAGAAAAAATAGCCCCAAATAGAATAAGTGCCTACCCAACCCACAGGACCTCTTTCATTGGGAAGGACTTGTTTCTTTCACACAATACTCCTCATTCAAACTCACCCAAAATAGTAAAACTCTGTCTGTAATGTTGCTCACAGTGAAGGTGTTGTGTATGATTACCAAGTTAGATGCTGTTTCTGCTCCACAAAAACCCACACATGCTAAATAAGAAAAGATATAATCTATGATACATGCAGTATTTAATATTGAAGGAGCTCACACACTGATGCAGCCACCACAGGATACAGGATACAGCCATCGCTCAACTTAGGAAGGGTAAGATGATCTGTGGGGTGTGAGGTGGAGTTGAGGTCCTCAGTGGATTATGGTGAGGGAAGTAGAGTTACCAAGGAGGATGGGTGAGATATTGTTCTTGTCTCCTTAGCCACTGTTCTCACTTGCGATGAATGAGAACAGCAGACTACACACTCATTCTAACATAAGGAACACCTTTTTCTCTGAAATTGGCATTGGGATCTCAGGCAACAGTTTCCTTCTTCTCTTCCATATCATCAAGTTCTTTCGTGGGCACAGGCCCAGACTCACTGACCTGCCCATTGGTCTCTTGTCCCTAATCCACCTACTGATGCTACTGGTTGCAGCGGTCATAGCCACAGACATTTTTATTTCTTGGAGGGGATGGAATGACATCATATGTAAATTTCTTGTCTACCTGTACAGAAGTTTGAGGGGTCTCTCCCTTTGTACCACCAGCATGTTGAGTGTCCTCCAGGCCATAATCCTCAGTCCCAGAAGCTACTGTTTAGCTAAGTTCAAGCGCAAATCTTCTCATAACATCTCCTGTGCCATTATTTTCCTGAGTGTCCTGTATATGTCAATTAGCAGTCACCTCTTTATATCCATCACTGCCACCCTCAATTTGACCATGAATAACTTTCTTTATGTTTCTCAGTCCTGCTCTCTTCTACCCTTGAGTTACCTCATGCAAAGCATGTATTCTACACTGCTGGTCCTCAGGGAAGTCTTTCTTATTGGTCTCATGGTCCTCTCAACTTCATACATGGTGGCCCTCTTGTGCATGCACAGGAAACAGGCCCAGAATCTTCAGGGTACCAGTCTTTCCCTCAAAGCATCCGCAGAGCAAAGGGCCACCCAGACCATCCTGATGCTCATGACCTTCTTTGTGCTGATGTCCATCTTCGACAGCATTGTCTCCTCCTCAAGAGCTATGTTCTTGGATGATTCAACATGTTATTCTATATATATCTTTGTGATGCACATTTATGCCACAGTTAGCCCTTTTGTATTTATGAGCACTGAAAAACATTTAGTTAACTTCTTTAGGTCCATGTGTGAGTGGATAATAAATATGTGAATCTTTACTGATGGTCAAGATCCTTAAAAAAGAGGGAATGTGCTGGCATCAGACCTGTCAGTCATGGCATGCTGTCTATGTGCTTTTCCAGATGTTAAATATGTAGCTGTTTTCCTGTTAAAATTATTTATGTTAACCAACATGATGGTAAACATATAACAGAAGTTTTAACAAAATACACTTTGAGATATGACAATGGCATATTTAAATTTATTTTAGTTTTTATATTATTTCTCAATGAAAGGTAATGTAAGGTAATTCTTGCCCATCTAGATCTTAGATTTCCTATACTGTTTTTAGTATGTGACCAGTTCACAAATGATTTGATATTTCAATTTTCTGATATGTATTTTGACAAATTAGAGAAATATTTCTTACCAAAATTAGTCCTATGATTCAGAAACAAAAGGAATTGCACACATAACTTTCAAAACAGCATTATGTGCAAAGGATACATAGTTACTTGTATACCAATACTAAGAAAAACAAGATTTAAAGTTCTCAGGATTTAAAATGGAAGCAACAGTCTAGAATAACCAAAACATATTATTAAAACACAATCTATGCATGGTATGGGATAGTGTTCAATCATTAAGTGGAAAGCAGTGCCAGGATAGGGGGCTGAGGGATGGAGCTCTAAAAAACAGGAAATATCCATATCACACTGGCCAGCCTCCTGGAGCTTCAAGACTCTACCCCACTCCTTTCTTTAAACCTTGGTCCTCCTCATTCAGTCTGCACTGTAATTACTTCCTGGTAAAATCTTTTGCTTGGGGAAGCACTACTGCTTATTGGGCAATTGACAAAACTATACTAAAAAGTTTAATAAGCCAATGAATTATAAGTCACTCTTGATTGCTAAAGCAAGGAGAGACAAGATGAATAAAAATCTTTCTAAAAATTAACTTGGACCTCAGCTTTTGGTCTGCTGTCATCTAGGCTTATTGTTTCAATACAATTAGCAGATTACTAGCTTCAACTTGGTTTTCTCACCATTGGTTACTTTCAGCAACTGTGGAACATAGACAAACCATGAACTTGCTGGGGAAAGTAAAATAAATCAATTAGAATAAAAAAGTAAGTTTCATGAGGATTGACTGATAGAGGGTGGCAATACAGTTAGACACAGACACAAAATTCAATGCCATTTTTAGGTTCAAGAAAAAGGCAACAATTTTTTTGTTTTTGCTTGATGGACAGACTTTCAATTCAGCAGGGAACAAGTGTCATAAACCTGTGTATTTATGGAATATATGATGTATTTGCACTCACTAGCACTTATTGAGTAGCTAGAGGGTTCAATTGGCATCTTAGTATGTTTTTGGTACTTACTAACAATAAAGACAAATCATTTTTCTACATATATCAAAGCATCATCTCTAGTGCCTCTCAGGTTCAGTTGATAATGTATTCACTGCACAATAAAATCCTGAATCCGTATACCCAGCATCCATATTTGACTAGACAATGAAAACCAGGCATCTTTCACCCCCAGAGTTCTTATGAGCAAATGGGTGGTGAATTCCCAGAATCACTGTGCTACTTAGCCTGGACTACATAGTAGAGAATAACAGGAGACCCAATAGAAACAAAGTGGAAAGTCAGGACCAGTGTAATAGGTTGGAATATGACTTCTACATGCATGGCATAATGCATAGGTGCCTATGTTTACAGACTTGATGAGAATATAAATACATAAATGTAATTTTCAATATTAAACCATTGTGACAAATGTGTACCACACAGAGACTTGAATACCACTCTTTGCTCATATGAATCTTGTTCTCAGTCTCTACAGGAAAAGGAAAGCTCCTGCTGGGGTTCTGCCAGCACCATGCTCACTTCTGGACTCAGCAGAAAAGGCAGCATCAGTGTGGTGTCAACTAGATGAATTTTCTGTGGCTGCAAAAGTCTAAATATAAACAGCAGATCAGATGTTTGAATCTTTGGTATTAGCCGATGCCATAAAGACATGAGCTTGGAATATGCTTTTACATTAGAAGTGAATTATCAAATCTTTTCATGCGTGTTTTCACAGAGATGACAGTATGTATGCCACACAATGCTTTAAAAGACAAACTCAAAGAAAAGACATAGACTAACAAACTGGCTACACAAACAAGATCCAACATTTTGCTGCTTACAGGAAACTCATCTCAGAAAAAAAAAGATAGACACTACCTTAGAATGAAAGGCTGGAAAACAATTTTCCAAGCAAATGGTATGAAGAAACAAGCTGGAGTAGCCATCCTAATATCTGATAAGATTGACTTCCAACCCAAAGTCATCAAAAGAGACAAGGAGGGGCACTTCATTCTCATCAAAGGTAAAATCCTCCAAGAGGATATTTTTGTATATGTTGAGGCTTGTTTTGTGACCAATTATGTGGTCAATTTTAGAGAAGGTACCATGAGGCGCTGAGAAGAAGGTATATCCTTTTGTTTTAGGATAAAATGTTCTGTAGATATCTGTTAAGTCCATTTGTTTCATCACTTCTGTTAGTTTCATTGTGTCCCTGTTTAGTTTCTGTTTCCATGATCTGTCCATTGGTGAAAGTGGTGTGTTGAAGTCTCCCACTATTATTGTGTGAGGTGCAATGTGTGCTTTGAGCTTTACTAAAGTTTCTTTAATGAATGTGGCTGCCCTTGTATTTGGAGCATAGATATTCAGAATTGAGAGTCACAAATAATATAGAATACCTTGGCATGACTCTAACTAAGGAAGTGAAAGATCTGTATGATGAGAACTTCAAGTCTCTAAAGAAAGAAATTAAAGAAGATCTCAGAAGATGGAAAGATCTCCCATGCCCATGGATTGGCAGGATCAACATTGTAAAAATGGCTATCTTGCCAACAGATTCAATACAATCCCCATTAAAATTCCAACTCAATTCTTCAATGAATTAGAAAGAGCAATCTGTAAATTCATCTGGAATGGCAGAAAACCTAGGATAGCAAAGACTCTTCTCAAGGATAGAAGAACCTCTGGTGGAATCACCATGCCTGACCTAGAGCTGTGCTGCAGGGCAATTGTGGCGAAAACTGCATGGTACTGGTATAGCGACGGACAGGTAGACCAGTGGAGTGGAGTTGAGGACCCAGAAATGAACCCACATACCTGTGGTCGCTTGATCTTTGACAAGGGAGTTAAAACCATCCAGTGGAAAAAGGACAGCATTTTCAACAAATGGTGCTGGCACAACTGGTGGTTTTCATGTAGAAGATTTTGAATTGATCCATTCCTATCTCCTTGTACTAAGGTCAAATCTAAGTGGATCAAGGAACTCCACATGAAACTGAGACACTGAAACTTATGAAGGAGAAAGTGGGGAAAAGACACAAATATATGGGCACAGGGGGAAATTCCTGAATAGAACAGCAATGGCTTGTGCTGTAAGATCGAGAATTGACAGATGGGACCTCATGAATCTGCAGAGCTTCTGTAAGGCAAAAGACACCTGACTTTCAATTCCCTGCTGAATTCCCTGCTGAATTGAAAGTCTGAACATCAAGCAAAAACAAAAAAAAATTGTTGCCTTTTTCTTGAACCGAAAAATGGCATTGAATTTTGTGTCTGTTTCTAACTGTATTGCCACCCTCTATCAGTCAATCCTCATGAAACTTACTTTTTTATTCTAATTGATTTATCTTACATTCCCCAGCAAGTTCATGGTTTGTCTATGTTCCACAGTTGCTGAAAGCAACCAATGGTGAGAAAACCCAGTTGAAGACAATAATCAGCTAATTGTATAGAAACAATAAGCCTAGATAACAGCAGACCAAAAGCTGAGGTCCAAGTTAATTTTTAGAAAGATTTTTATTCATCTTTTCTCTCCTTGCTTTAGCAATCAAGAGTGACTTATAATTCATTGGCTTATTAAACTTTTTAGTATAGTTTTGTCAATTGCCCAATAAGCAGTAGTGCTTCCCCAAGCAAAAGATTTTACCAGGAAGTAATTACAGTGCAGACTGAATGAGGAGGACCAAGGTTTAAAGAAAGGAGTGGGGTAGAGTCTTGAAGCTCCAGGAGGCTGGCCAGTGTGATATGGATATTTCCTGTTTTTTTAGAGCTCCATCCCACAGCACCATATGCTGGAACTGCTTTGCACTTAATGATTGAACACTATCCCATACCATGCATAGATTGTGTTTTAATAATATGTTTTGGTTATTCTAGACTGTTGCTTCCATTTTAAATCCTGAGAACTTTAAATCTTGTTTTTCTTAGTATTGATATACAAGTCACTATGTATCTTTTGCACATAATGCTGTTTTGAAAGTTATGTGTGCAATTCCTTTTGTTTCTGAATCATAGGACTAATTTTGGTAAGAAATATTTCTCTAATTTGTCAAAATACATATCAGAAAATTGAAATATCAAATCATTTGTGAACTGGTCACATACTTAAAAACAGTATAGGAAATCTAAGAGATCTAGATGGGCAAGAACTACCTTACATTACCTTTCATTGAGAAATAATATAAAAACTAAAATAAATTTAAATATGCCATTGTCATATCTCAAAGTGTATGTTGTTAAAACTTCTGTTATATGTTTACCATCATGTTGGTTAACATAAATAATTTTAACAGGAAAACAGCTACATATTTAACATCTGGAAAAGCACATAGACAGCATGCCATGACTGACAGTTCTGATGCCAGGTTATTAGCTCTTCTTTTTTTTTTTTTTTTTTTTTTTTTTTTCCATTTTTTATTAGGTATTTAGCTCATTTACATTTCCAATGCTATACCAAAAGTCCCCCTTAACCACCCACCCCCACTCCCCTACCCACCCACTCCCCCCCTTTGGCCCTGGCGTTCCCCTGTACCGGGGCACACA
>Vmn1r47|CUFFVRG_0202|ENSMUST00000074881|6:90021888-90022820|+
ATGAATGAGAACAGCAGACTACACACTCATTCTAACATAAGGAACACCTTTTTCTCTGAAATTGGCATTGGGATCTCAGGCAACAGTTTCCTTCTTCTCTTCCATATCATCAAGTTCTTTCGTGGGCACAGGCCCAGACTCACTGACCTGCCCATTGGTCTCTTGTCCCTAATCCACCTACTGATGCTACTGGTTGCAGCGGTCATAGCCACAGACATTTTTATTTCTTGGAGGGGATGGAATGACATCATATGTAAATTTCTTGTCTACCTGTACAGAAGTTTGAGGGGTCTCTCCCTTTGTACCACCAGCATGTTGAGTGTCCTCCAGGCCATAATCCTCAGTCCCAGAAGCTACTGTTTAGCTAAGTTCAAGCGCAAATCTTCTCATAACATCTCCTGTGCCATTATTTTCCTGAGTGTCCTGTATATGTCAATTAGCAGTCACCTCTTTATATCCATCACTGCCACCCTCAATTTGACCATGAATAACTTTCTTTATGTTTCTCAGTCCTGCTCTCTTCTACCCTTGAGTTACCTCATGCAAAGCATGTATTCTACACTGCTGGTCCTCAGGGAAGTCTTTCTTATTGGTCTCATGGTCCTCTCAACTTCATACATGGTGGCCCTCTTGTGCATGCACAGGAAACAGGCCCAGAATCTTCAGGGTACCAGTCTTTCCCTCAAAGCATCCGCAGAGCAAAGGGCCACCCAGACCATCCTGATGCTCATGACCTTCTTTGTGCTGATGTCCATCTTCGACAGCATTGTCTCCTCCTCAAGAGCTATGTTCTTGGATGATTCAACATGTTATTCTATATATATCTTTGTGATGCACATTTATGCCACAGTTAGCCCTTTTGTATTTATGAGCACTGAAAAACATTTAGTTAACTTCTTTAGGTCCATGTGTGAGTGGATAATAAATATGTGA
>Vmn1r37|CUFFVRG_0194|CUFFVRT_0449|6:66729397-66733125|+
TATAACTACTTCTTAGGGCCCCATTCTGTAAGGATTTTCATCAAAGGCCCACCTGATATTCGAAATATGCTTCCTCTATGTGCTTAAGATGAATACACTTTCTGATTATGTTTTCATTAAATAATATCCTTAATTTTCAAACTGGGCTTGGAGCTATAGCCAATATATTTCTTCTTTTTTTCTACACTATGATAATCCTGTGTCACAGATCTAAGCCCATGGACATGATCTCCTTTCAGTTGACCTTCATTCACATAATGATGTTTCTCACTGGAGGGCATGCTTGGCTTAAAGATTTCTTAGGGTCATTGAACATTGGCAATGACTTCATATGTAAGGCAACTGCTTACATAAACAGAGTGATGAGAGGCCTCTCTATCTGCATCACCTGCCTCCTGAGTGTGTTCCAGGCTGTGACGATCAGTCCCAATACCTCTTTGTTGGCAAAATTTAAACATAAACTAAAAAAATACATGATCTATTCTTTCTTCTATTTTTGGTCTTTCAATTTGTCATTCAGCATTAACCGGATCATCTATACTGGCGCTTATACCAATGTGAGTGAGACCAACCAGCTGAAGGTGACTAAATCCTGCTCACTCTTCCCCATGAACTACATCATCAGGGGACTGATTTTAACCATGACAACCTTAAGAGATGTGTTTCTTGTAGGAGTCATGCTGACTATGAGCACATACATGGTGATTATCTTGTTCAGACATCAGAGGCAATGCAAGCATCTTCATAGCATCAACCACCTGAGAGCCTCCCCTGAGAAAAGGGCCACTCAGACCATCTTGCTGCTGGTGGTTTTCTTTGTGGTCATGTACTGGGTGGACTTCATCATCTCGTCCTCCTCAGTCCTGTTATGGATGTATGACTCGGTCATCCTGACTGTTCAGAAGTTTGTCATGAATGTCTATCCCACAATTACTCCTTTGGTACAAATCAGTTCTGATAAGCGAATAATCATTATACTAAAAAGTATGCAAAAATTATGGCACCAGATTTTTTAAAAAGTGTAATTTTCCTCTTATTTATACAACAATTTGTTTATTTTATTTGTATGTATCAGTTTCAGACTGGCATGTATGCATGTATACATTCCTGGTATCCACAGATGTCAGAAGAAATCATGCGATCCTCTGGATCTGGAGGTAGAGATGTTTTTAAGGTGCCATGCTGGTGCAGCACCAATAATTTTTTCCTTAAAAAACAGATTTTTCTTAAACTGTTTAATAGTTCAAGCAGCAAAGCAAGATTCTTCATATGATTTAAATAGAATTTTTAGTATTATACTTGTTCATTCTTTTGACAATTCTGCTAACAATAAGTATATGGTTCTTAAGTATATTGTACAACATAAATTCATATTTCCACAGGATTTCCCTTAGTTCCTCCCTTTCACTCTTTATCAGAAATATCTCCTAGATATCGATGTTATTCAAAAGATTATCCTTGCTGCTAGTAAGTTTAAAAGATTTTTTTTTAAAAATATTTTAATGTACTCTAAATGATCAAGAATAATATAAATATTTGATTGTAACTTTAACTCTGGTTCCTAGCTTTAATTTCTATGGTTTCATAAAAGTTCTGAGTATAAAGTTTCCAGTTTTTGCTACTCATTAAGGATTAAATATTTAACAAGTCTTTCTTATATGAAATTTTCATGTACCTGAATATTTGTACTTCAATTATTTCACCCTTACTGAAATATTGATGAATAAAAATTGTGTACATATACATACATAATGTATGACATGTTATTTTTTGTATGGGTGCATGCATGTATATGTGTGCATAGATGAAGGGTGTGTGTGCACGTGAATATGGAAGCCTGG
>Vmn1r37|CUFFVRG_0194|CUFFVRT_0450|6:66729435-66733125|+
CATCAAAGGCCCACCTGCATTAACCGGATCATCTATACTGGCGCTTATACCAATGTGAGTGAGACCAACCAGCTGAAGGTGACTAAATCCTGCTCACTCTTCCCCATGAACTACATCATCAGGGGACTGATTTTAACCATGACAACCTTAAGAGATGTGTTTCTTGTAGGAGTCATGCTGACTATGAGCACATACATGGTGATTATCTTGTTCAGACATCAGAGGCAATGCAAGCATCTTCATAGCATCAACCACCTGAGAGCCTCCCCTGAGAAAAGGGCCACTCAGACCATCTTGCTGCTGGTGGTTTTCTTTGTGGTCATGTACTGGGTGGACTTCATCATCTCGTCCTCCTCAGTCCTGTTATGGATGTATGACTCGGTCATCCTGACTGTTCAGAAGTTTGTCATGAATGTCTATCCCACAATTACTCCTTTGGTACAAATCAGTTCTGATAAGCGAATAATCATTATACTAAAAAGTATGCAAAAATTATGGCACCAGATTTTTTAAAAAGTGTAATTTTCCTCTTATTTATACAACAATTTGTTTATTTTATTTGTATGTATCAGTTTCAGACTGGCATGTATGCATGTATACATTCCTGGTATCCACAGATGTCAGAAGAAATCATGCGATCCTCTGGATCTGGAGGTAGAGATGTTTTTAAGGTGCCATGCTGGTGCAGCACCAATAATTTTTTCCTTAAAAAACAGATTTTTCTTAAACTGTTTAATAGTTCAAGCAGCAAAGCAAGATTCTTCATATGATTTAAATAGAATTTTTAGTATTATACTTGTTCATTCTTTTGACAATTCTGCTAACAATAAGTATATGGTTCTTAAGTATATTGTACAACATAAATTCATATTTCCACAGGATTTCCCTTAGTTCCTCCCTTTCACTCTTTATCAGAAATATCTCCTAGATATCGATGTTATTCAAAAGATTATCCTTGCTGCTAGTAAGTTTAAAAGATTTTTTTTTAAAAATATTTTAATGTACTCTAAATGATCAAGAATAATATAAATATTTGATTGTAACTTTAACTCTGGTTCCTAGCTTTAATTTCTATGGTTTCATAAAAGTTCTGAGTATAAAGTTTCCAGTTTTTGCTACTCATTAAGGATTAAATATTTAACAAGTCTTTCTTATATGAAATTTTCATGTACCTGAATATTTGTACTTCAATTATTTCACCCTTACTGAAATATTGATGAATAAAAATTGTGTACATATACATACATAATGTATGACATGTTATTTTTTGTATGGGTGCATGCATGTATATGTGTGCATAGATGAAGGGTGTGTGTGCACGTGAATATGGAAGCCTGG
>Vmn1r37|CUFFVRG_0194|CUFFVRT_0451|6:66729739-66733125|+
GTTTTTCATTCACGAGAAGGAACGTCTTTTAAAGCAGTAACTCTAAAACAGAATCTCTATCTGGTCACCATTGGTGTTCGAAATATGCTTCCTCTATGTGCTTAAGATGAATACACTTTCTGATTATGTTTTCATTAAATAATATCCTTAATTTTCAAACTGGGCTTGGAGCTATAGCCAATATATTTCTTCTTTTTTTCTACACTATGATAATCCTGTGTCACAGATCTAAGCCCATGGACATGATCTCCTTTCAGTTGACCTTCATTCACATAATGATGTTTCTCACTGGAGGGCATGCTTGGCTTAAAGATTTCTTAGGGTCATTGAACATTGGCAATGACTTCATATGTAAGGCAACTGCTTACATAAACAGAGTGATGAGAGGCCTCTCTATCTGCATCACCTGCCTCCTGAGTGTGTTCCAGGCTGTGACGATCAGTCCCAATACCTCTTTGTTGGCAAAATTTAAACATAAACTAAAAAAATACATGATCTATTCTTTCTTCTATTTTTGGTCTTTCAATTTGTCATTCAGCATTAACCGGATCATCTATACTGGCGCTTATACCAATGTGAGTGAGACCAACCAGCTGAAGGTGACTAAATCCTGCTCACTCTTCCCCATGAACTACATCATCAGGGGACTGATTTTAACCATGACAACCTTAAGAGATGTGTTTCTTGTAGGAGTCATGCTGACTATGAGCACATACATGGTGATTATCTTGTTCAGACATCAGAGGCAATGCAAGCATCTTCATAGCATCAACCACCTGAGAGCCTCCCCTGAGAAAAGGGCCACTCAGACCATCTTGCTGCTGGTGGTTTTCTTTGTGGTCATGTACTGGGTGGACTTCATCATCTCGTCCTCCTCAGTCCTGTTATGGATGTATGACTCGGTCATCCTGACTGTTCAGAAGTTTGTCATGAATGTCTATCCCACAATTACTCCTTTGGTACAAATCAGTTCTGATAAGCGAATAATCATTATACTAAAAAGTATGCAAAAATTATGGCACCAGATTTTTTAAAAAGTGTAATTTTCCTCTTATTTATACAACAATTTGTTTATTTTATTTGTATGTATCAGTTTCAGACTGGCATGTATGCATGTATACATTCCTGGTATCCACAGATGTCAGAAGAAATCATGCGATCCTCTGGATCTGGAGGTAGAGATGTTTTTAAGGTGCCATGCTGGTGCAGCACCAATAATTTTTTCCTTAAAAAACAGATTTTTCTTAAACTGTTTAATAGTTCAAGCAGCAAAGCAAGATTCTTCATATGATTTAAATAGAATTTTTAGTATTATACTTGTTCATTCTTTTGACAATTCTGCTAACAATAAGTATATGGTTCTTAAGTATATTGTACAACATAAATTCATATTTCCACAGGATTTCCCTTAGTTCCTCCCTTTCACTCTTTATCAGAAATATCTCCTAGATATCGATGTTATTCAAAAGATTATCCTTGCTGCTAGTAAGTTTAAAAGATTTTTTTTTAAAAATATTTTAATGTACTCTAAATGATCAAGAATAATATAAATATTTGATTGTAACTTTAACTCTGGTTCCTAGCTTTAATTTCTATGGTTTCATAAAAGTTCTGAGTATAAAGTTTCCAGTTTTTGCTACTCATTAAGGATTAAATATTTAACAAGTCTTTCTTATATGAAATTTTCATGTACCTGAATATTTGTACTTCAATTATTTCACCCTTACTGAAATATTGATGAATAAAAATTGTGTACATATACATACATAATGTATGACATGTTATTTTTTGTATGGGTGCATGCATGTATATGTGTGCATAGATGAAGGGTGTGTGTGCACGTGAATATGGAAGCCTGG
>Vmn1r37|CUFFVRG_0194|CUFFVRT_0452|6:66729757-66733125|+
GGAACGTCTTTTAAAGCAGTAACTCTAAAACAGAATCTCTATCTGGTCACCATTGATATTCGAAATATGCTTCCTCTATGTGCTTAAGATGAATACACTTTCTGATTATGTTTTCATTAAATAATATCCTTAATTTTCAAACTGGGCTTGGAGCTATAGCCAATATATTTCTTCTTTTTTTCTACACTATGATAATCCTGTGTCACAGATCTAAGCCCATGGACATGATCTCCTTTCAGTTGACCTTCATTCACATAATGATGTTTCTCACTGGAGGGCATGCTTGGCTTAAAGATTTCTTAGGGTCATTGAACATTGGCAATGACTTCATATGTAAGGCAACTGCTTACATAAACAGAGTGATGAGAGGCCTCTCTATCTGCATCACCTGCCTCCTGAGTGTGTTCCAGGCTGTGACGATCAGTCCCAATACCTCTTTGTTGGCAAAATTTAAACATAAACTAAAAAAATACATGATCTATTCTTTCTTCTATTTTTGGTCTTTCAATTTGTCATTCAGCATTAACCGGATCATCTATACTGGCGCTTATACCAATGTGAGTGAGACCAACCAGCTGAAGGTGACTAAATCCTGCTCACTCTTCCCCATGAACTACATCATCAGGGGACTGATTTTAACCATGACAACCTTAAGAGATGTGTTTCTTGTAGGAGTCATGCTGACTATGAGCACATACATGGTGATTATCTTGTTCAGACATCAGAGGCAATGCAAGCATCTTCATAGCATCAACCACCTGAGAGCCTCCCCTGAGAAAAGGGCCACTCAGACCATCTTGCTGCTGGTGGTTTTCTTTGTGGTCATGTACTGGGTGGACTTCATCATCTCGTCCTCCTCAGTCCTGTTATGGATGTATGACTCGGTCATCCTGACTGTTCAGAAGTTTGTCATGAATGTCTATCCCACAATTACTCCTTTGGTACAAATCAGTTCTGATAAGCGAATAATCATTATACTAAAAAGTATGCAAAAATTATGGCACCAGATTTTTTAAAAAGTGTAATTTTCCTCTTATTTATACAACAATTTGTTTATTTTATTTGTATGTATCAGTTTCAGACTGGCATGTATGCATGTATACATTCCTGGTATCCACAGATGTCAGAAGAAATCATGCGATCCTCTGGATCTGGAGGTAGAGATGTTTTTAAGGTGCCATGCTGGTGCAGCACCAATAATTTTTTCCTTAAAAAACAGATTTTTCTTAAACTGTTTAATAGTTCAAGCAGCAAAGCAAGATTCTTCATATGATTTAAATAGAATTTTTAGTATTATACTTGTTCATTCTTTTGACAATTCTGCTAACAATAAGTATATGGTTCTTAAGTATATTGTACAACATAAATTCATATTTCCACAGGATTTCCCTTAGTTCCTCCCTTTCACTCTTTATCAGAAATATCTCCTAGATATCGATGTTATTCAAAAGATTATCCTTGCTGCTAGTAAGTTTAAAAGATTTTTTTTTAAAAATATTTTAATGTACTCTAAATGATCAAGAATAATATAAATATTTGATTGTAACTTTAACTCTGGTTCCTAGCTTTAATTTCTATGGTTTCATAAAAGTTCTGAGTATAAAGTTTCCAGTTTTTGCTACTCATTAAGGATTAAATATTTAACAAGTCTTTCTTATATGAAATTTTCATGTACCTGAATATTTGTACTTCAATTATTTCACCCTTACTGAAATATTGATGAATAAAAATTGTGTACATATACATACATAATGTATGACATGTTATTTTTTGTATGGGTGCATGCATGTATATGTGTGCATAGATGAAGGGTGTGTGTGCACGTGAATATGGAAGCCTGG
>Vmn1r37|CUFFVRG_0194|ENSMUST00000077482|6:66731392-66732300|+
ATGTTTTCATTAAATAATATCCTTAATTTTCAAACTGGGCTTGGAGCTATAGCCAATATATTTCTTCTTTTTTTCTACACTATGATAATCCTGTGTCACAGATCTAAGCCCATGGACATGATCTCCTTTCAGTTGACCTTCATTCACATAATGATGTTTCTCACTGGAGGGCATGCTTGGCTTAAAGATTTCTTAGGGTCATTGAACATTGGCAATGACTTCATATGTAAGGCAACTGCTTACATAAACAGAGTGATGAGAGGCCTCTCTATCTGCATCACCTGCCTCCTGAGTGTGTTCCAGGCTGTGACGATCAGTCCCAATACCTCTTTGTTGGCAAAATTTAAACATAAACTAAAAAAATACATGATCTATTCTTTCTTCTATTTTTGGTCTTTCAATTTGTCATTCAGCATTAACCGGATCATCTATACTGGCGCTTATACCAATGTGAGTGAGACCAACCAGCTGAAGGTGACTAAATCCTGCTCACTCTTCCCCATGAACTACATCATCAGGGGACTGATTTTAACCATGACAACCTTAAGAGATGTGTTTCTTGTAGGAGTCATGCTGACTATGAGCACATACATGGTGATTATCTTGTTCAGACATCAGAGGCAATGCAAGCATCTTCATAGCATCAACCACCTGAGAGCCTCCCCTGAGAAAAGGGCCACTCAGACCATCTTGCTGCTGGTGGTTTTCTTTGTGGTCATGTACTGGGTGGACTTCATCATCTCGTCCTCCTCAGTCCTGTTATGGATGTATGACTCGGTCATCCTGACTGTTCAGAAGTTTGTCATGAATGTCTATCCCACAATTACTCCTTTGGTACAAATCAGTTCTGATAAGCGAATAATCATTATACTAAAAAGTATGCAAAAATTATGGCACCAGATTTTTTAA
>Vmn1r28|CUFFVRG_0192|CUFFVRT_0438|6:58262032-58275652|+
AAAGACTGAGATCAGTTAATCCTCACAGACAGATGCAGCCTGGAGAAAATAGCTCACACAGGAGAAACCTAGATCTCAGCTGTACCTACCCTACAGTTTTCCCGGTGTTAGGAAAGTTCACTTTTCCATTTGAGGGCACCACATTGTAACAACCTCAAGGTCAAAACTGACTTCTCCAGAGGACATAATTATTATGGGACTACAGGGAGATGAGCTGATGCCATTTCTTCCTTATAAATACTTCATAGAGACTAATTCTACCAGGATGTTTGTCAAAGGCCAAGCCTGATCACTAAATCTCTACAAAGCAGAAGGCAAAAATCACCATAAATTTGTAAACAGAAACTGTTCCACAATCAAATACTGTGAGAATGAGGAGATATATGAAATACACTTCTACTATGCTCTTGAGATGAATAGACTCTCCATTTATGTCCTCTTTAGAGAATGTCTTTTATATCCAAGCTGGACTTGGAGTTCTAGCCAATATGTTTCTCCTTTTTTTCTATACTTCCATAATACTAGGTGACAGATCTAAGCCCATGGACCTGATCTCCTGTCAACTAACCTTCATTCACATAATGATGATCCTCAGTGAAGGAGATAACTTGCTTGCAAACATATTAGAGTCACTAAAATTTGGGAATGACGTCAAATGTAAGACAACTTTTTATATAAACAGGGTGATGAGAGGCCTCTCCATCTGCATCACCTGCCTCCTGAGTGTATTCCAGGCTGTCACAATCAGTCCCAGTACCTCCTTGTTGGCAAAATTTAAAAATAAAGTAAAAACACACATTATTTCTGCTTTTTTCTATTTTTGGTCTTTCAATTTGTCATTCAGTAGTAGGCTGATCTTCTATGTTGCTGGTTTTACCAATGTGAGTGAGACCTACCAGATGAAGGTCACTAAATCCTGCTCACTCTACCCCATGAACTACATCATCAGGGGATCGATTTTAACAGTGATAATCGCCAGGGATGTATTTCTTGTAGGAGTCATGTTGACCACAAGCACATACATGGTGATTACCTTGTGCAGACATCAAATGCAATGCAAACATCTTCATAACATCAGCTACTTAAGAGCATCCCCTGAGAAAAGGGCCACCCAGACCATCTTGCTGTTGGTAGTGTTCTTTGTGGTCATGTACTGGTTGGACTTCATCATTTCATTCACCTCAACCCTGTCATGGAAGTATGTACCCGTTGTACTGACTGTTCAGAAATTGGTGATGTATGCCTATCCCACACTAACTCCTTTAGTTCAAATCACTTCTGATAAGAGAATAATCAGTATACTGAAAAACATGCACTCCAAGTTCCACCAGATTTTCTAAAAATGATTATTTCTCTTCCTTTAAAAATTATTCACTTATTTTGATTTATATGTACAAGTGTCATACCGTTTCTAAATTGCATATCCTTCTTAATCTTCACTTTTTCATGTAAAACAGTGACTTTTGTCATATTATTCAAGTAGCTTATGGTATTACATACATATATTCTTTTGATATTACAGCTGCGATATACTATAAACTTCTCAAGTTCATTGTACAGCATAATTGCTCTTTCCACATCAATTCTCTTCTTCATACTTTTGCTTTTCTTAGAAGTGTCCTTGATGCTGAGGTTATTCAAAATTACCTCCTCACTGATAAGTGCTTTGAAAGCTTTTTCCTAACACCATTTTCATCTATATTTATTCATAAATTTTAGTCAAAATTTTAGCTTTAATAATGTTTACCAGTTCAATGTTTTAAAGTTAATAGTGAGTTTAATGTGAATTTATGTTGTCCATTTTTAGCCACAGTTACTCAATTAGTCTCATATGAAACTTTCTTAAATGTTTTTACTTGTTCTTCATTTCATCCACATTTATTGAAATATTATTGATAAATAAAATTATTTACATACAGATACATATGTACAATATGGGATTTGTGAATATATGTATTCTTGTATACATGTGCACAGACAAAGGAGGTGTGTTCATGTACACATTGTGGCCAGGAGACAACCTTGGCTGCTTTTCTTCAGATACCATTCATCTTATGCTCTGATAGTTTGTCTCTTCTGTACTTGGAGCCTACCAAATAGGCTCTTACCTAATATGAGTCTACCAGATAGGGATTCTCCTATCTCTTCCACTTCTCTTCTGTGATCACTAGTGTTCATCCATACCCCACAATTTAACACTTATTTACTTCTTTTATTGGAAAAAGTATTTGCATATATTATATTCTAATTAGATTTCCCCTTCCTCTAGTTCTCCCAGTTCTCCCTTAACCTCTCTCTTATCTAGATCAACCCTCTTTAATTTTCTCCTTATTAAACAAAACAATATCTAATCAATAATAATAAACTAAATGACAATAATTTAAAACAACATAAAAATAAACAAAATTAGAGAAAAACATGGTGGAAAAGAGGCAAAGAAAGGAAAAATAAATAATCTGTAGTAGGTTACATGAAGACATAGGTGCAAACAACTTTAACAGAGATACCCTTTAAGAATACAAAAGCCATGCCAGTGCCTGGCAAATACAGAAGTGGATGCTCAGAGTCATCTATATGATGGAACACAGGGGCCCTGAAATGGAGAAGCTAAAGAAAACACACAAGGAGCTAAATGGAGTCTGCAACCCTATAGGTAGAACAACAATATGAACTAACCAGTACTCCAAGAGCTCGTGTCCCTAGCTGCATATGTAGCAGAAGATGGCCTAGTCAGCCATAATTGGGAAGAGAGGACCCTTGGTCTTGCAAACTTTATATGCCCCAGTACAGGGAAATGCCAGAGCCAAGAAGTGGGAGTGGGTGAGTAGGGGAGCAGGGCGGGGGGAGGGTATAGGAAACTTTTTGGGATAGCATTTGAAATGTAAATAAAGGAAATATCTAATAAAAAGAGAATCAAAAACAAACAAACAAGAATACAAAACCTGAAAAAAAATATATACATATATATATATGAATGATATGGTCTCACCAGGTTCTTTGCTTCCCTTTGTTAGATATTTCAACTAATGTCAGCCCCGTTGGGTCTTGGAAGCCTCTTGCATTTCTCGTATATGGGACTATTTTATGGCTACCCCTATTTTCCCATCTCCCTGCTACATATCTCCAAACAATTTCCTGATCCTCTGTATTTCTCCACCATCGCCTCCCATATCTGATACTGCCCCCCTTTTCCCTTCACTCCCTCTCCCTCCCACGTTCTTCCATCCCTCTACCTCTTGTGATTATTCTGTTTCCCCTTCTAAGTAGGACTGAAACATCCATACTTTGGCCTTCCTACTTCTTGCGCTTCACAGGGTCTAAGGTTTGTGTGTGTGTGTGTGTGTGTGGGCATTCTGAAAACTGTTTTTAACCTCTTTTTTAAAATAGCAATTATCATTGCTCTTTAAAATATAATATATATTTTATATTATTTTTATAATGTTTATAATATATATAATATAATTTAATGTATATTATACATATATATGTTATATATATATATATATATATATATATATATATATATATATATATGCAAAGGACCCATAAAGATTGCTTTGAGATCACTTTGTGTTGGTCATCTGCAGGGCAGAGCAATGTTTTTCCCCAAGTGAGCCAGCCTTGGAGAAAACTAATATTTCATTTGCAACTGGGCATTTGAGGAAGATCATTTTTGAGTTAGAGATGGGCTTGTATCTATTTCTACTCTAGACATTATCAGGTGAAATCTGTGCAGTCCCTGTGAATGCAACCACAGTCTCTTAGCTTGTATGTATCCATTGTATTGTGTTTAGAAGGCCTTGTTTCCTTAGTATCCGCTATCTATTTTGGCTCTTATTCCTACCACCACTTGCACAGAATTCCTAGAGCCTTCAGTGAAATAAATTAATGGAGACCTCCAATATAGGACTGAGAGGCCCAAAGTCTCTCACTCTCTGCATGTTTTTCCTACTGTGGGTCTTTGTAGCTCTTCCCATCTGCTGATGGAGGAAGCTGCTGTGATGATGATTTAGAAAGACTCAGACCTATAAGTCCAGAACAGTGCAATTAAGTGTATTTTATTCCTACACTCTTTTACAAAAACACATGTTTGATTTTCTTCTTCACTCCTGGCTCATCTAGTGTCAGGTTCTTGACCACCCAAGCAGTGTTGGCAATGGCTTCATCTCATGGAGTATGTGATTTAAATCAAACTAGGTATTGATAGGTTACTTTCAGAGGGTTTCTGCCTGTATAGCACAATTATATCTTGATGGCCAGTCATTATTATAGTCTGGGTTTTTTTTTTAAGCTGGGTTGTTATTTAACTTTCTCTCCATGTAGTGTGCATGGTACTTTTCAATATCGTGAACTTTGAACAGTTAGGGTAAAACATCTAGATAGTTACAACCTCAATTTCTCTGTGTTCAATGAGTTGTGGAACTGATGTCCTCAGAAATATGGCTTTAACATCAGTTTTTGGAGAGCAAAGAATAGCCTTGACGATTCAATGTGTTTTTTTTTTTTTTTTTGGAGTTTCTCATGTAACCTCTTTTGAAAATATGTCAATTAAGTATAAGCAATTCCTAGTACTGGGAGATTCATTTGGTAATGATAGATTTCACTTTGGACTCTGTATCCCTGTTATGTGGTTGTTCCATTTAGATTTCCTTTCTAAGTATATATATTTTAGGAAGCTTCTGCTGTATTAAGTTTCCATATGACCCCTTACATGATCCTTATTATCTTTTTAATTTCATGGTTTAATTAATTAATTTCATGATAATTGCTTTGTGAAAGAAGAGGTTGAAAACACTGTTTTCAGAATTCCCCCCATAAAACTCACAGACCCTGTGAAGATCAAGAAGGAAGACCAATGACTGTCTAGTTTCAGATTCTGATATTGTTCTATTTACAGATGAGTGCAATCTTTGTAAGAAATTGTCAAAGGCTTATACAAGGTCCTGTATTACATTAGTAAATGAGGTATATCCCCCCCCAGCCCCACCCAGCTCTTCCCTCATAACCACATCATACACTGACAGTATGACATTGTTCAATTATGATATTATCAGGTTTGATTTGTTCTTGTAAGTCAAAATAATGCCCTTCACTGAGGAGTTGGTATTTAGTAACATTGATTCCCCCTTGCTAAATTATGTTGCTTTATTTTTCTGGTTTACTACCTTAACAAATATTGTCTACCTTCTTGTGCCGCTAACATTAATCCACTCCATTCTTGGGAAACTCTATGCTGTGTAGCCCAGTTACTTAACATTTTTTTTAACAAATGGAGAATGCAAGCTATGCAATATAATGGCCTCTTTAAAATTCTATAAGTCTGTAATTTCTACTAAATGCTATTTCAGCTCATTATAAGCATGACCCCCATCATTTGCAGTCATATGCTGTACAAAAACTGGAATGACTGAAGGCGCGTGTATATACCCAAGCAAATATTCAGATGGAGCACTTGCCTAAACATTCACACGTTGTCCTTTTACCTCCTCTTGCTCTTCCCAGCCCCTTGTCTCACTAAGGTGCTCTGGGAACCTTACCTGGCAATGAAAATACATGGAGTAGGATGGGGCAGAAGTTTACCTTCCAGCCCAGTTTGCTTCCTTCTTTCTTTTGTGTGGTAAATTTCCAGTCTCAGACACCAAGTCTGAACCCTGTTGTTCACCCCCAACAGGCACGTTATACTTTCTGACCTCTATCTGTATGCAAACTCTCTAAGAGCATAACCATATCTATAATCTTTCTCTCTAACACAAGGTAATTGAGGATCCTTCTGAATTTTCCCCTTTCCCCTGATTTTTTTTTTCAAAATGGTAATCATGAGGACTATAAAACAAAACCAAAAAAAAATCCTCCAGGAAGAGCAAGGCATATCACACTGTGACCGTACCTCTATTTTGCCAATGTCCTTATATACCTTTGCTAACCCATCAAAAACCTGCTTATTCCTCTAATACAAAAGAAGTAAGATTACCCATTATGCCTGAACAATGTTGACAGCCTCCTGCCGGCTTAGAGTTTTCAAAACCTACTGTAATTGTGGTTCTTCAATGCTTCAACTTCCCTTCTAGCACACCACCGACCAGAGGCAGGAGAAAAGAAAAGTTATTAAGAAAGTAGAATTATGGACCTGTATAGAGAGAGTTGTTTAGGATGAAACAATTTTTTGTTATCTGCAGTTCAGTCCACTTAACATCACCAAAAAATGAACCAGTAGCAGTAGCTCCATGCAGAAGAAAACACCAGGCTCCACTAATCCTCCTGAGTCTGCAGATGCAGGAAGAAGGTGCTATATTATCACGAGAAGTTCTTTGGTGGTTTTTTCTATGTGAAGTCACAACAAGCAAAGATCTGTGAAGTAAGCAAGGCAAATGAATGCAAGAGCAAAATCCATTGTCCACTGGTATATACATATACTCTTTCCAAACATCACATTTCCTCTCAAGCATCCACTCAAGTGAACCATTACATGCCCTTTCACCAGAAAGCTTCAAGAAAAACATCATGTGTCTGTTCTTAGCAAAACAACCTTTCATAAGCCTGTTTCCAGAAAAATATTACATGACACAACTGAGTCTCCAACGAAAACAGAAATTTCCACTTCATATGCCGCATTTTACTCATTCATCTGTTTACTCATTCATGTGTTTAGGGATATTTAGGTTTTTTCAGTATCCAAATATTTATTAATAAGCAGTGTCTCTGTAGTAGATTGAGTGTCCTCTGGGACCCATAGTGGTATATCTGTGTCTTGAACTAGATCTATTCCCAACTTCCTGAGGAACCACCACACTGATTCCATAGTGAATGGACAAGTTTGTACTACCAAGAGCAACACATGAGAGTTCTTATTCCACATCTTTGCCTGTCTGTGGTGCCATTGCTATTACTCATGTTGGCCATTCTGTCAGGAATCAGGTTAAATCTTAAAGTAGTTTTAATTTGCATTACACTGATGACTATTGAAGTTGAACTTTTTTAATGTTTCTAAGCCATTTGAGTTTCCTCTTTTGAAAATTCTCTGCTTAAGTTTCGAATCCACTTTTAAATTGAATTATTTGTTTGCTTGATGTCATTTTTTTAGTTCTTTATATAAGCTGTATATTAGCCCTGTGCTGGCTTATTTTCTGTCAACTTGGCAGAAGCTACAGTCATCAAAAAGCAAGGAGCTTCAGTTGCGGAAATGTCTCTAGGAGATCAATCATATTGAGTAAAGCATTTTCACAATTTTCACAATCAATGGCAGAAGGCCCAGCCAATTTGGGGTGGTGTCATCCCTGGGCTGGTAATACTAGGTTCTTTACAAAAGAGGTGAAGGAAGCCAGAGGAAGCAAGCCAGTAAGTATCACTCTTCCATGATGTTTTACATCAGCTCCTGCCTCTAAGATCCTGTCCTGTGGAAATTACTGTCCTGACTTCTTTGGTAATGACAAGATATGTGGAAGTATAAATTGAATTATCTCTTTCCTCCAAAACTCAGCTTTTGTTTATCATGTTTTATCACTGCATAAAAATCCTAGGACAAGCCATATACCCGATGTTCAGTTGGTAAAATTATCTTATTTCATTCTTATTTCTCTGATTGAATGTGTGTTTTTCCATGTTGAAGATATTTAGTTCAAGATCCCATTAATTAAATGCTGTTCTTGTGCCTGAATGAGCAGTGTTATATTAAGAAAGTGCTTTTCCAGGCACAGTGAGTTTATGGGTATTAAAAACTTTTTTTCTATCATGTTCTGTGTCTCTGGCCTTACATTGAGGGCTTTCATTCATTTTTAGTTGACTTTTGTGTATAGTGATAAGTATGCACATATTTGCACTCTTTTTAAAATTAATTTATTTTTTATACTCCATATTCCACCCCACCCCCACCCTCTGACTGCTCCACATCCCAGTTGCAAAGAAGTCTTTACCCTTGACTTTTCTTTGCCCTCTGGCCTGTGACTATAATTTCAAGTTTTGATGTATTTCATGGTGTCCTACATACACAATTCTTCTATGCACTCTACCAAGTGAAACACATTTCTAGCTCAACAGCCTAATTTCTGCTAATAATAGAATTTTATTACCTCCTGTCTTTTTCCTTTGTAAGAAAAATGGCTTTCCCCAAGTATGTTTGGAGGTAACATTTCTATTATTTTAGCAAGAGATGTTAGTTTTTAGGTGAATCCACGAAGCCACTGTCAAGCACATATGGAGTATGCCATGAATGTTTTGGAAGCTGGATGGATACCTTGGGGAATGTAAAATGTTTTTCTACTTATTTTAAATGGAATATTGTTGCTAGTTTTACTGTGTACAAGAACTTTTATCAATTAATACACACACACACACACACACACACACACACACACACACACACACACACAGTTAATGCCTAGAGAGAACAGCTCACAGCTGGGAAACTTGGAGCTCAGCTGTTTCTACACCACTGTTCTCCTGGAATTAGGGAAGTTCACATTTCCATTTGAAAGTACCACTTTCTAACAACCATAAAGTCAAAACTGCCCTCTCCAGATGACACGATAAATATGGGTGTAGAGGGATATGGGCTAGTGACAATTCTTACGTCTAACTACTTCTTTGGGTCTCATTCTGCTTAGATGTCTTTCAAAGACCCAGGTGGGTGAGTGCTTCTTCTCCTATTCATTATAGTAAGAGCTATAAATAGGTGTTAGAATGATTCTGTAGTACATAATTAGAAATGTCTCTGCTTAGAATTTTACTTTTGAGTTGTACTATACCCTAAGCAAGTAAAAGAGATGCTTTCAGACATAAAATTATCAGTGTAATGGTTAATAACAACATGGATTTTACTTAATTTGATTTCTTACTTTATATGTGACAGTAGAAGTGGGTATTGGCAAGAGAGCAGAGCCCAGCAGAAGGGTGAATAGAGACAGGAAAGGTTCATATCATGAAGATGATAAATGGGTATTATATATTAAATGAAAATATCATTAAGCCCATCACTTTTTGCAATGACTGTACACTGATATGTATTTAAAATATAGCTCAAGTTTCAACTTTTCAATAAGCATATCTGACAGAGGAATTTCTTATAAACGTGCTCTGATGATTTTAAGATCATGGTTAGTCCTAGGTATGGTCAACTGTGTTACTTTTCCATCCCTGTATCAAAATACCTGGGATACATCATAGGGTTAAAAACAGAGCACAAACATTTATTGGTGTGCAGGCATATATATTAAGGTACATTTAAATTGTAATTTGTATTTTCTCTGACCACTTTTCTTAAGGTAACAGACTGTATGCCTTTGTTTATAAGAAATTTAAACAAGGGTATAAAACAAATACTGACTCATTTAATGTTTATCAGTATTTTTCCAGTCTGGTAAGTTTAAGTATACTTAGGAATGGTCTCAGGCACTATCTTCTACATTTTCTATACATATATGTATGCATTCATATATATGTGTATATATATATATATATATATATATATATATATTATAATAATGAAGTTGAAAATATAATTAGGCTTCTCACAAGAATCTGAGTCCGTGAAGTTTTTTTTTTTCTATTTCTCTATCACAAGCTGACTTTAAGTATATTATCAATTTAATTCCATAATAAATTGATCCTGGGAACCATCCAAAATAAAAATCATCAGCACTAAAGTTAAGACTGTTCAGTGAAACTATTGGACATATGTGGGTGCTGATGACATATTAATAACAGTGGGGACTTTGTTTTCCATTGCATGGGAAGAAATCTGTTTTAAACTAGAAATTCCAAGATACATCGCAATCTGATCATCTTCAGCAAGTGCATGTTTGTTGTCATGTTTGAAAAATAGTGATTCTCTGAATGTCACATGTCTTGTTGAAGGCTCCAAATGCTACATGTTCAGGTGTGATTATTGTAGTTACTACAGTAACCAGGAAAGGAAAACAAAACCATTGCCAGGGTAGGGTTAGGAGAGTGGGAGCAATAGAAAGCAGAACTGCACAGTACAAGTATCTTAACAAGAAAATAGGAATGGGGGGCTTCATAGAGAGTGGAGGGAGATAAATACAGAAGAAAGAGGCCATTAGGTAAAATATCAACATGAATTGCTGAAACGCAATATTTCTCATTCTGTTAATTTACAATTCTCTTCAAAAAGAAAATAAAAATATTATTTGCCATGGAAACTTCGAGTTAGTTTTTTAAACCAGAAGTTCAGTGTCATAAAAGGTGATGGGATGGGAACTAAATTGGGTGCCACCTATGAATATTGATAATGATAATTAGTGGTTATAGGTTGTGGAAAGTACACTGCTGCTCTTCAACTGTATCTAGTCTTAAATTCATATTATAGATTTCTTTGGAAATGGAACATAAAAATAGATGAATTGAGGAAGACATTTGCTAATTAAAATGGTGGGCTTATCATGAATTAGCACCATGCTTTCATTAGAATTATAAGTCATAACATAGATGGTTAATTAAAATTTGCATTATTACACATACACATTCATATACATTCTTTTGACATTCCTGTTGCTAAGTACTAGAGAGTTTTTAGGTTAATTGTACACAATAACTTGATATTTCTACATGAAATCTCTCTTTCTCCTTTGTACTTTGTAAAATGAATATTCCCATGCTGCCGAGTTTATGCAAAAGAAGATCCTTGCTGATAGTGACTTTCTAAGCTTTCTTTTGAAAAGATTTCAATCTACTCTCTCTCAGCAAGAATAGCTTAAATATTTTATTGTAGCTTTAATTCTGTTCCCTAATTATAATTTCTCTGAATCCATAAAAATACTGTGAATTTAAGGTTCCAATGTTTTTTACTACAATTATTTAATAAATTTTATATGAAATAGCATGTGCCTGTTTATTTGTACTTCATTTCATTTGCATATATTAAAATATTATTAGTAAATAAAAATTGTTTAGATACA
>Vmn1r28|CUFFVRG_0192|CUFFVRT_0439|6:58262456-58275652|+
CATTCAATAGATGGCTGTAGACATGAAGATTCCATGTAATAGCTTGAATGGCTAAGGTCTTCATCTCCTGAGACTTTTGAAGACTTATTCTTGTTGCTGACAGTGGACAGTACATCTGCCAACACCATGTGTCTTGTCACCTGAAAGTCACATTCTCACATTACCTTCTTTCTGAGCACTGTTACTGCTTTAAGATCACTAAATCTCTACAAAGCAGAAGGCAAAAATCACCATAAATTTGTAAACAGAAACTGTTCCACAATCAAATACTGTGAGAATGAGGAGATATATGAAATACACTTCTACTATGCTCTTGAGATGAATAGACTCTCCATTTATGTCCTCTTTAGAGAATGTCTTTTATATCCAAGCTGGACTTGGAGTTCTAGCCAATATGTTTCTCCTTTTTTTCTATACTTCCATAATACTAGGTGACAGATCTAAGCCCATGGACCTGATCTCCTGTCAACTAACCTTCATTCACATAATGATGATCCTCAGTGAAGGAGATAACTTGCTTGCAAACATATTAGAGTCACTAAAATTTGGGAATGACGTCAAATGTAAGACAACTTTTTATATAAACAGGGTGATGAGAGGCCTCTCCATCTGCATCACCTGCCTCCTGAGTGTATTCCAGGCTGTCACAATCAGTCCCAGTACCTCCTTGTTGGCAAAATTTAAAAATAAAGTAAAAACACACATTATTTCTGCTTTTTTCTATTTTTGGTCTTTCAATTTGTCATTCAGTAGTAGGCTGATCTTCTATGTTGCTGGTTTTACCAATGTGAGTGAGACCTACCAGATGAAGGTCACTAAATCCTGCTCACTCTACCCCATGAACTACATCATCAGGGGATCGATTTTAACAGTGATAATCGCCAGGGATGTATTTCTTGTAGGAGTCATGTTGACCACAAGCACATACATGGTGATTACCTTGTGCAGACATCAAATGCAATGCAAACATCTTCATAACATCAGCTACTTAAGAGCATCCCCTGAGAAAAGGGCCACCCAGACCATCTTGCTGTTGGTAGTGTTCTTTGTGGTCATGTACTGGTTGGACTTCATCATTTCATTCACCTCAACCCTGTCATGGAAGTATGTACCCGTTGTACTGACTGTTCAGAAATTGGTGATGTATGCCTATCCCACACTAACTCCTTTAGTTCAAATCACTTCTGATAAGAGAATAATCAGTATACTGAAAAACATGCACTCCAAGTTCCACCAGATTTTCTAAAAATGATTATTTCTCTTCCTTTAAAAATTATTCACTTATTTTGATTTATATGTACAAGTGTCATACCGTTTCTAAATTGCATATCCTTCTTAATCTTCACTTTTTCATGTAAAACAGTGACTTTTGTCATATTATTCAAGTAGCTTATGGTATTACATACATATATTCTTTTGATATTACAGCTGCGATATACTATAAACTTCTCAAGTTCATTGTACAGCATAATTGCTCTTTCCACATCAATTCTCTTCTTCATACTTTTGCTTTTCTTAGAAGTGTCCTTGATGCTGAGGTTATTCAAAATTACCTCCTCACTGATAAGTGCTTTGAAAGCTTTTTCCTAACACCATTTTCATCTATATTTATTCATAAATTTTAGTCAAAATTTTAGCTTTAATAATGTTTACCAGTTCAATGTTTTAAAGTTAATAGTGAGTTTAATGTGAATTTATGTTGTCCATTTTTAGCCACAGTTACTCAATTAGTCTCATATGAAACTTTCTTAAATGTTTTTACTTGTTCTTCATTTCATCCACATTTATTGAAATATTATTGATAAATAAAATTATTTACATACAGATACATATGTACAATATGGGATTTGTGAATATATGTATTCTTGTATACATGTGCACAGACAAAGGAGGTGTGTTCATGTACACATTGTGGCCAGGAGACAACCTTGGCTGCTTTTCTTCAGATACCATTCATCTTATGCTCTGATAGTTTGTCTCTTCTGTACTTGGAGCCTACCAAATAGGCTCTTACCTAATATGAGTCTACCAGATAGGGATTCTCCTATCTCTTCCACTTCTCTTCTGTGATCACTAGTGTTCATCCATACCCCACAATTTAACACTTATTTACTTCTTTTATTGGAAAAAGTATTTGCATATATTATATTCTAATTAGATTTCCCCTTCCTCTAGTTCTCCCAGTTCTCCCTTAACCTCTCTCTTATCTAGATCAACCCTCTTTAATTTTCTCCTTATTAAACAAAACAATATCTAATCAATAATAATAAACTAAATGACAATAATTTAAAACAACATAAAAATAAACAAAATTAGAGAAAAACATGGTGGAAAAGAGGCAAAGAAAGGAAAAATAAATAATCTGTAGTAGGTTACATGAAGACATAGGTGCAAACAACTTTAACAGAGATACCCTTTAAGAATACAAAAGCCATGCCAGTGCCTGGCAAATACAGAAGTGGATGCTCAGAGTCATCTATATGATGGAACACAGGGGCCCTGAAATGGAGAAGCTAAAGAAAACACACAAGGAGCTAAATGGAGTCTGCAACCCTATAGGTAGAACAACAATATGAACTAACCAGTACTCCAAGAGCTCGTGTCCCTAGCTGCATATGTAGCAGAAGATGGCCTAGTCAGCCATAATTGGGAAGAGAGGACCCTTGGTCTTGCAAACTTTATATGCCCCAGTACAGGGAAATGCCAGAGCCAAGAAGTGGGAGTGGGTGAGTAGGGGAGCAGGGCGGGGGGAGGGTATAGGAAACTTTTTGGGATAGCATTTGAAATGTAAATAAAGGAAATATCTAATAAAAAGAGAATCAAAAACAAACAAACAAGAATACAAAACCTGAAAAAAAATATATACATATATATATATGAATGATATGGTCTCACCAGGTTCTTTGCTTCCCTTTGTTAGATATTTCAACTAATGTCAGCCCCGTTGGGTCTTGGAAGCCTCTTGCATTTCTCGTATATGGGACTATTTTATGGCTACCCCTATTTTCCCATCTCCCTGCTACATATCTCCAAACAATTTCCTGATCCTCTGTATTTCTCCACCATCGCCTCCCATATCTGATACTGCCCCCCTTTTCCCTTCACTCCCTCTCCCTCCCACGTTCTTCCATCCCTCTACCTCTTGTGATTATTCTGTTTCCCCTTCTAAGTAGGACTGAAACATCCATACTTTGGCCTTCCTACTTCTTGCGCTTCACAGGGTCTAAGGTTTGTGTGTGTGTGTGTGTGTGTGGGCATTCTGAAAACTGTTTTTAACCTCTTTTTTAAAATAGCAATTATCATTGCTCTTTAAAATATAATATATATTTTATATTATTTTTATAATGTTTATAATATATATAATATAATTTAATGTATATTATACATATATATGTTATATATATATATATATATATATATATATATATATATATATATATGCAAAGGACCCATAAAGATTGCTTTGAGATCACTTTGTGTTGGTCATCTGCAGGGCAGAGCAATGTTTTTCCCCAAGTGAGCCAGCCTTGGAGAAAACTAATATTTCATTTGCAACTGGGCATTTGAGGAAGATCATTTTTGAGTTAGAGATGGGCTTGTATCTATTTCTACTCTAGACATTATCAGGTGAAATCTGTGCAGTCCCTGTGAATGCAACCACAGTCTCTTAGCTTGTATGTATCCATTGTATTGTGTTTAGAAGGCCTTGTTTCCTTAGTATCCGCTATCTATTTTGGCTCTTATTCCTACCACCACTTGCACAGAATTCCTAGAGCCTTCAGTGAAATAAATTAATGGAGACCTCCAATATAGGACTGAGAGGCCCAAAGTCTCTCACTCTCTGCATGTTTTTCCTACTGTGGGTCTTTGTAGCTCTTCCCATCTGCTGATGGAGGAAGCTGCTGTGATGATGATTTAGAAAGACTCAGACCTATAAGTCCAGAACAGTGCAATTAAGTGTATTTTATTCCTACACTCTTTTACAAAAACACATGTTTGATTTTCTTCTTCACTCCTGGCTCATCTAGTGTCAGGTTCTTGACCACCCAAGCAGTGTTGGCAATGGCTTCATCTCATGGAGTATGTGATTTAAATCAAACTAGGTATTGATAGGTTACTTTCAGAGGGTTTCTGCCTGTATAGCACAATTATATCTTGATGGCCAGTCATTATTATAGTCTGGGTTTTTTTTTTAAGCTGGGTTGTTATTTAACTTTCTCTCCATGTAGTGTGCATGGTACTTTTCAATATCGTGAACTTTGAACAGTTAGGGTAAAACATCTAGATAGTTACAACCTCAATTTCTCTGTGTTCAATGAGTTGTGGAACTGATGTCCTCAGAAATATGGCTTTAACATCAGTTTTTGGAGAGCAAAGAATAGCCTTGACGATTCAATGTGTTTTTTTTTTTTTTTTTGGAGTTTCTCATGTAACCTCTTTTGAAAATATGTCAATTAAGTATAAGCAATTCCTAGTACTGGGAGATTCATTTGGTAATGATAGATTTCACTTTGGACTCTGTATCCCTGTTATGTGGTTGTTCCATTTAGATTTCCTTTCTAAGTATATATATTTTAGGAAGCTTCTGCTGTATTAAGTTTCCATATGACCCCTTACATGATCCTTATTATCTTTTTAATTTCATGGTTTAATTAATTAATTTCATGATAATTGCTTTGTGAAAGAAGAGGTTGAAAACACTGTTTTCAGAATTCCCCCCATAAAACTCACAGACCCTGTGAAGATCAAGAAGGAAGACCAATGACTGTCTAGTTTCAGATTCTGATATTGTTCTATTTACAGATGAGTGCAATCTTTGTAAGAAATTGTCAAAGGCTTATACAAGGTCCTGTATTACATTAGTAAATGAGGTATATCCCCCCCCAGCCCCACCCAGCTCTTCCCTCATAACCACATCATACACTGACAGTATGACATTGTTCAATTATGATATTATCAGGTTTGATTTGTTCTTGTAAGTCAAAATAATGCCCTTCACTGAGGAGTTGGTATTTAGTAACATTGATTCCCCCTTGCTAAATTATGTTGCTTTATTTTTCTGGTTTACTACCTTAACAAATATTGTCTACCTTCTTGTGCCGCTAACATTAATCCACTCCATTCTTGGGAAACTCTATGCTGTGTAGCCCAGTTACTTAACATTTTTTTTAACAAATGGAGAATGCAAGCTATGCAATATAATGGCCTCTTTAAAATTCTATAAGTCTGTAATTTCTACTAAATGCTATTTCAGCTCATTATAAGCATGACCCCCATCATTTGCAGTCATATGCTGTACAAAAACTGGAATGACTGAAGGCGCGTGTATATACCCAAGCAAATATTCAGATGGAGCACTTGCCTAAACATTCACACGTTGTCCTTTTACCTCCTCTTGCTCTTCCCAGCCCCTTGTCTCACTAAGGTGCTCTGGGAACCTTACCTGGCAATGAAAATACATGGAGTAGGATGGGGCAGAAGTTTACCTTCCAGCCCAGTTTGCTTCCTTCTTTCTTTTGTGTGGTAAATTTCCAGTCTCAGACACCAAGTCTGAACCCTGTTGTTCACCCCCAACAGGCACGTTATACTTTCTGACCTCTATCTGTATGCAAACTCTCTAAGAGCATAACCATATCTATAATCTTTCTCTCTAACACAAGGTAATTGAGGATCCTTCTGAATTTTCCCCTTTCCCCTGATTTTTTTTTTCAAAATGGTAATCATGAGGACTATAAAACAAAACCAAAAAAAAATCCTCCAGGAAGAGCAAGGCATATCACACTGTGACCGTACCTCTATTTTGCCAATGTCCTTATATACCTTTGCTAACCCATCAAAAACCTGCTTATTCCTCTAATACAAAAGAAGTAAGATTACCCATTATGCCTGAACAATGTTGACAGCCTCCTGCCGGCTTAGAGTTTTCAAAACCTACTGTAATTGTGGTTCTTCAATGCTTCAACTTCCCTTCTAGCACACCACCGACCAGAGGCAGGAGAAAAGAAAAGTTATTAAGAAAGTAGAATTATGGACCTGTATAGAGAGAGTTGTTTAGGATGAAACAATTTTTTGTTATCTGCAGTTCAGTCCACTTAACATCACCAAAAAATGAACCAGTAGCAGTAGCTCCATGCAGAAGAAAACACCAGGCTCCACTAATCCTCCTGAGTCTGCAGATGCAGGAAGAAGGTGCTATATTATCACGAGAAGTTCTTTGGTGGTTTTTTCTATGTGAAGTCACAACAAGCAAAGATCTGTGAAGTAAGCAAGGCAAATGAATGCAAGAGCAAAATCCATTGTCCACTGGTATATACATATACTCTTTCCAAACATCACATTTCCTCTCAAGCATCCACTCAAGTGAACCATTACATGCCCTTTCACCAGAAAGCTTCAAGAAAAACATCATGTGTCTGTTCTTAGCAAAACAACCTTTCATAAGCCTGTTTCCAGAAAAATATTACATGACACAACTGAGTCTCCAACGAAAACAGAAATTTCCACTTCATATGCCGCATTTTACTCATTCATCTGTTTACTCATTCATGTGTTTAGGGATATTTAGGTTTTTTCAGTATCCAAATATTTATTAATAAGCAGTGTCTCTGTAGTAGATTGAGTGTCCTCTGGGACCCATAGTGGTATATCTGTGTCTTGAACTAGATCTATTCCCAACTTCCTGAGGAACCACCACACTGATTCCATAGTGAATGGACAAGTTTGTACTACCAAGAGCAACACATGAGAGTTCTTATTCCACATCTTTGCCTGTCTGTGGTGCCATTGCTATTACTCATGTTGGCCATTCTGTCAGGAATCAGGTTAAATCTTAAAGTAGTTTTAATTTGCATTACACTGATGACTATTGAAGTTGAACTTTTTTAATGTTTCTAAGCCATTTGAGTTTCCTCTTTTGAAAATTCTCTGCTTAAGTTTCGAATCCACTTTTAAATTGAATTATTTGTTTGCTTGATGTCATTTTTTTAGTTCTTTATATAAGCTGTATATTAGCCCTGTGCTGGCTTATTTTCTGTCAACTTGGCAGAAGCTACAGTCATCAAAAAGCAAGGAGCTTCAGTTGCGGAAATGTCTCTAGGAGATCAATCATATTGAGTAAAGCATTTTCACAATTTTCACAATCAATGGCAGAAGGCCCAGCCAATTTGGGGTGGTGTCATCCCTGGGCTGGTAATACTAGGTTCTTTACAAAAGAGGTGAAGGAAGCCAGAGGAAGCAAGCCAGTAAGTATCACTCTTCCATGATGTTTTACATCAGCTCCTGCCTCTAAGATCCTGTCCTGTGGAAATTACTGTCCTGACTTCTTTGGTAATGACAAGATATGTGGAAGTATAAATTGAATTATCTCTTTCCTCCAAAACTCAGCTTTTGTTTATCATGTTTTATCACTGCATAAAAATCCTAGGACAAGCCATATACCCGATGTTCAGTTGGTAAAATTATCTTATTTCATTCTTATTTCTCTGATTGAATGTGTGTTTTTCCATGTTGAAGATATTTAGTTCAAGATCCCATTAATTAAATGCTGTTCTTGTGCCTGAATGAGCAGTGTTATATTAAGAAAGTGCTTTTCCAGGCACAGTGAGTTTATGGGTATTAAAAACTTTTTTTCTATCATGTTCTGTGTCTCTGGCCTTACATTGAGGGCTTTCATTCATTTTTAGTTGACTTTTGTGTATAGTGATAAGTATGCACATATTTGCACTCTTTTTAAAATTAATTTATTTTTTATACTCCATATTCCACCCCACCCCCACCCTCTGACTGCTCCACATCCCAGTTGCAAAGAAGTCTTTACCCTTGACTTTTCTTTGCCCTCTGGCCTGTGACTATAATTTCAAGTTTTGATGTATTTCATGGTGTCCTACATACACAATTCTTCTATGCACTCTACCAAGTGAAACACATTTCTAGCTCAACAGCCTAATTTCTGCTAATAATAGAATTTTATTACCTCCTGTCTTTTTCCTTTGTAAGAAAAATGGCTTTCCCCAAGTATGTTTGGAGGTAACATTTCTATTATTTTAGCAAGAGATGTTAGTTTTTAGGTGAATCCACGAAGCCACTGTCAAGCACATATGGAGTATGCCATGAATGTTTTGGAAGCTGGATGGATACCTTGGGGAATGTAAAATGTTTTTCTACTTATTTTAAATGGAATATTGTTGCTAGTTTTACTGTGTACAAGAACTTTTATCAATTAATACACACACACACACACACACACACACACACACACACACACACACACACAGTTAATGCCTAGAGAGAACAGCTCACAGCTGGGAAACTTGGAGCTCAGCTGTTTCTACACCACTGTTCTCCTGGAATTAGGGAAGTTCACATTTCCATTTGAAAGTACCACTTTCTAACAACCATAAAGTCAAAACTGCCCTCTCCAGATGACACGATAAATATGGGTGTAGAGGGATATGGGCTAGTGACAATTCTTACGTCTAACTACTTCTTTGGGTCTCATTCTGCTTAGATGTCTTTCAAAGACCCAGGTGGGTGAGTGCTTCTTCTCCTATTCATTATAGTAAGAGCTATAAATAGGTGTTAGAATGATTCTGTAGTACATAATTAGAAATGTCTCTGCTTAGAATTTTACTTTTGAGTTGTACTATACCCTAAGCAAGTAAAAGAGATGCTTTCAGACATAAAATTATCAGTGTAATGGTTAATAACAACATGGATTTTACTTAATTTGATTTCTTACTTTATATGTGACAGTAGAAGTGGGTATTGGCAAGAGAGCAGAGCCCAGCAGAAGGGTGAATAGAGACAGGAAAGGTTCATATCATGAAGATGATAAATGGGTATTATATATTAAATGAAAATATCATTAAGCCCATCACTTTTTGCAATGACTGTACACTGATATGTATTTAAAATATAGCTCAAGTTTCAACTTTTCAATAAGCATATCTGACAGAGGAATTTCTTATAAACGTGCTCTGATGATTTTAAGATCATGGTTAGTCCTAGGTATGGTCAACTGTGTTACTTTTCCATCCCTGTATCAAAATACCTGGGATACATCATAGGGTTAAAAACAGAGCACAAACATTTATTGGTGTGCAGGCATATATATTAAGGTACATTTAAATTGTAATTTGTATTTTCTCTGACCACTTTTCTTAAGGTAACAGACTGTATGCCTTTGTTTATAAGAAATTTAAACAAGGGTATAAAACAAATACTGACTCATTTAATGTTTATCAGTATTTTTCCAGTCTGGTAAGTTTAAGTATACTTAGGAATGGTCTCAGGCACTATCTTCTACATTTTCTATACATATATGTATGCATTCATATATATGTGTATATATATATATATATATATATATATATATATTATAATAATGAAGTTGAAAATATAATTAGGCTTCTCACAAGAATCTGAGTCCGTGAAGTTTTTTTTTTTCTATTTCTCTATCACAAGCTGACTTTAAGTATATTATCAATTTAATTCCATAATAAATTGATCCTGGGAACCATCCAAAATAAAAATCATCAGCACTAAAGTTAAGACTGTTCAGTGAAACTATTGGACATATGTGGGTGCTGATGACATATTAATAACAGTGGGGACTTTGTTTTCCATTGCATGGGAAGAAATCTGTTTTAAACTAGAAATTCCAAGATACATCGCAATCTGATCATCTTCAGCAAGTGCATGTTTGTTGTCATGTTTGAAAAATAGTGATTCTCTGAATGTCACATGTCTTGTTGAAGGCTCCAAATGCTACATGTTCAGGTGTGATTATTGTAGTTACTACAGTAACCAGGAAAGGAAAACAAAACCATTGCCAGGGTAGGGTTAGGAGAGTGGGAGCAATAGAAAGCAGAACTGCACAGTACAAGTATCTTAACAAGAAAATAGGAATGGGGGGCTTCATAGAGAGTGGAGGGAGATAAATACAGAAGAAAGAGGCCATTAGGTAAAATATCAACATGAATTGCTGAAACGCAATATTTCTCATTCTGTTAATTTACAATTCTCTTCAAAAAGAAAATAAAAATATTATTTGCCATGGAAACTTCGAGTTAGTTTTTTAAACCAGAAGTTCAGTGTCATAAAAGGTGATGGGATGGGAACTAAATTGGGTGCCACCTATGAATATTGATAATGATAATTAGTGGTTATAGGTTGTGGAAAGTACACTGCTGCTCTTCAACTGTATCTAGTCTTAAATTCATATTATAGATTTCTTTGGAAATGGAACATAAAAATAGATGAATTGAGGAAGACATTTGCTAATTAAAATGGTGGGCTTATCATGAATTAGCACCATGCTTTCATTAGAATTATAAGTCATAACATAGATGGTTAATTAAAATTTGCATTATTACACATACACATTCATATACATTCTTTTGACATTCCTGTTGCTAAGTACTAGAGAGTTTTTAGGTTAATTGTACACAATAACTTGATATTTCTACATGAAATCTCTCTTTCTCCTTTGTACTTTGTAAAATGAATATTCCCATGCTGCCGAGTTTATGCAAAAGAAGATCCTTGCTGATAGTGACTTTCTAAGCTTTCTTTTGAAAAGATTTCAATCTACTCTCTCTCAGCAAGAATAGCTTAAATATTTTATTGTAGCTTTAATTCTGTTCCCTAATTATAATTTCTCTGAATCCATAAAAATACTGTGAATTTAAGGTTCCAATGTTTTTTACTACAATTATTTAATAAATTTTATATGAAATAGCATGTGCCTGTTTATTTGTACTTCATTTCATTTGCATATATTAAAATATTATTAGTAAATAAAAATTGTTTAGATACA
>Vmn1r28|CUFFVRG_0192|ENSMUST00000176874|6:58265078-58266162|+
TCCAATGAATCCCAAGTTTCACATATACAATGTTTTTTTTCCAGATATATGAAATACACTTCTACTATGCTCTTGAGATGAATAGACTCTCCATTTATGTCCTCTTTAGAGAATGTCTTTTATATCCAAGCTGGACTTGGAGTTCTAGCCAATATGTTTCTCCTTTTTTTCTATACTTCCATAATACTAGGTGACAGATCTAAGCCCATGGACCTGATCTCCTGTCAACTAACCTTCATTCACATAATGATGATCCTCAGTGAAGGAGATAACTTGCTTGCAAACATATTAGAGTCACTAAAATTTGGGAATGACGTCAAATGTAAGACAACTTTTTATATAAACAGGGTGATGAGAGGCCTCTCCATCTGCATCACCTGCCTCCTGAGTGTATTCCAGGCTGTCACAATCAGTCCCAGTACCTCCTTGTTGGCAAAATTTAAAAATAAAGTAAAAACACACATTATTTCTGCTTTTTTCTATTTTTGGTCTTTCAATTTGTCATTCAGTAGTAGGCTGATCTTCTATGTTGCTGGTTTTACCAATGTGAGTGAGACCTACCAGATGAAGGTCACTAAATCCTGCTCACTCTACCCCATGAACTACATCATCAGGGGATCGATTTTAACAGTGATAATCGCCAGGGATGTATTTCTTGTAGGAGTCATGTTGACCACAAGCACATACATGGTGATTACCTTGTGCAGACATCAAATGCAATGCAAACATCTTCATAACATCAGCTACTTAAGAGCATCCCCTGAGAAAAGGGCCACCCAGACCATCTTGCTGTTGGTAGTGTTCTTTGTGGTCATGTACTGGTTGGACTTCATCATTTCATTCACCTCAACCCTGTCATGGAAGTATGTACCCGTTGTACTGACTGTTCAGAAATTGGTGATGTATGCCTATCCCACACTAACTCCTTTAGTTCAAATCACTTCTGATAAGAGAATAATCAGTATACTGAAAAACATGCACTCCAAGTTCCACCAGATTTTCTAAAAATGATTATTTCTCTTCCTTTAAAAATTATTCACTTATTTTGATTTATATGTACAAGTGTCATACCGTTTCTAAATTGC
>Vmn1r-ps23|CUFFVRG_0235|ENSMUST00000175708|6:58504443-58504737|-
CTGCTCTTAAGATGAAAACACTCTGCACTTATGCCCTTATAAAAATATGTCCTTTATTTTTACACTAGACATGGAGTCCTAACCAATATGTTTTTTTTTTTTTTCTATACTTACTTAATCCTTGGTCACAGACCTAAACCCACAGACCTGATCTCTTGTCAACTGACCTTCATTCACATAGTGATGTTCCTCACTGGAGTGGATATTTGCATAACTGACATAGTTGAGACATTGAACGTTAAGAATGAATTCAAGCCCAAGGTCCCCAGAGGACACTCCATTCTGCAGGCACCCT
>Vmn1r-ps18|CUFFVRG_0191|ENSMUST00000176901|6:58205685-58206925|+
TTCAAGACTGTCCTTTATTTCCAAGCTGGACTTGGAGCTCTAGCCAATATGTTTCTTTTTCTTTTCTATACTTTCATAATCCTTGGTCACAGACATAAACCTAAACCCACAGACTTGATCTCCTGTCAACTGACCTTAATTCACATAATAATGTTATTCACTGGAGGGGACATTTGAATCACAGACATAGTTGAGACACTGAATATTAAGAATTCAAAAGTAAGACAGTACTTTTCATAAGCAGGGTGATGAGAGGCCTCTCTGTCTGGACCACCTGCCCCATGGGTATGTTCCAGGCTGTTCCAGTCATTCCGAGGACCTCACTGTTGGCAAAATTTAAACATAGATTGAAAATGTGCATGATCTATGTGTTCTTCTATATTTGATCTTTCAATTTGTTCAATATTAACCAGATTTCTTCTGTTGATGGTTTTACCAATGTAAGTGAAACCAACGACATGCACTAAATCATGCTCACTCTTGATCATAGCCTACATCATCAGTGGATTGATTTTAAAAGTGTCACTCTCCAGAGATGTTTTTCTTGTAGGAATCACACTGACCATGAGCACATACATGGTGATTATCTTGTTTAGACAACAGAGGCAATACAGGCATCTTCATAGCATCAGCCACCTGAGAGCTTCCCTTCAAAAAAAGAGACACCCAGACCATCTTGCTGCTGGTGGGTTTTTTTTTATGACCATTTACTGGGTGGACTTTACTGTCTCACCTACCTCAGAACTGTTTTGGATGTATGACCCTGTCATCCAGACTACTCAGAACTTTGTGGTGAATGCCCATTCCACAATTTCTCTTTTGGTACAAATCAGTTCTGATAAGAGAATAATCAATGTGCTAACAGACTTGCAGACA
>Vmn1r8|CUFFVRG_0179|CUFFVRT_0416|6:57032284-57037391|+
AGAGAGATGAGCTGATGAAATTTTTTTCCTTATAACTACTTCTTATGGTTCCATTGTACAGGGATTTTTATGGGCAGCTCAGTTGGTGACTCATGGAAGGAATGTAGAAATGTAGACTATGATGCACAGTCCGGGTCATCCAAAAAAAAAATCACAGGCTAATCAAGAAATAATATGGAAAAATAGACTGATGATATAAATATATTTTCCAGTGTATCACAAGCTTGATGTATGCTCCATTATTTTTTTTCAGATATATGAAATAAACTTCCAATATGCTACTAAGATGAATACATTCTTCACTTATGTCCTCATTCAAAAATGTTCTTTATTTCCAAACCGGACTTGGAGTCCTAGCCAATACAGTTCTTCTGTTTTTCTATGTTTTCATAATCCTAGGTCACAGACCTAAGCCCACAGACCTGATCTCCTGTCAACTGTCCTTTGTGCACATAATGATGGTTCTCATTGGAGGGGATATTTTGCTTGCAGACATATTTGAGTCACTGAACATTGGGAATGACTTCAAATGCAAGACAACATTCTACTTATTCAGAGTGATGAGAGGCCTCTCTATCTGCATCACCTGCCTCCTGAGTGTGTTCCAGGCTGTCACTATCAGTCCCAATACCTCTGTGTTGGCAAAATTTAAACAAAAAGTGAAAAAATACATGACCCATGTTTTCTTATGTATTTGGTTTTTCAATTTGTCTTTCAGTACTAACCGGATCTTTTATGTTGGTGGTTTTACGAATGTGAGTGAGACCAACCAGATGCAGGTCACTAAATCCTGCTCACTCTTACCCATGAACCACATCACCAGGGGACTTATTTTTACAATATCAATCTCCAGAGATGTGTTTCTGGTAGGAGTCATGCTGACTACAAGTGTATACATGGTTATTTTCTTGTTCAGGCATCAGAGGCAATGCAAGCATCTTCATAGCTTCAGCCACCTGAGAGAGTCCCCTGAGAAAAGGGCCACGCAGACTATCGTGCTGCTGGTGTCTTTCTTTGTTGTCATGTACTGGGTGGACTTCATCATCTCATTTACCTCAGACATGATATGGATGTATGACCCAGTCATCCTGACTCTTCAGAAGTTTATGATGTATGCCTATCCCACAGTTACCCCTTTGGTACAAATCAGTTCTGATAACAGAATAATAATTATGCTGAAAAATATTCAGTCAAAGCACCATTTGAGTTTTTCTTAAAAGACGTTTTCTTTTATTTAAAATTACTCGTTCATTACCAGTGTGTGCTGTGGCAAGTGTGTATGTATGTTTGCATTTCTGGTGCCCACAGAGGTAAGAAGATATCATAGGAGTCCTTGGATTTAGTCTTACAGATAGGTAGAAAGAATTGTTCTGTATAGCCTCAGTGGGGTTTTTTCCCCCTAAAATACAGTCTTTTAAAAGAACATTAATTGTCTTGATGTATACTTGGAATTGGTTTGCAAGAATTTTATTTTGTATTTTTGCATTGATATTCATAAGGGAAATTGGCCCAAAGTTCCCTTTGCACACCCTCATAGAAGTGGGAGAAGTGGGGATGTGATAGGAAGTTTCTGAGGTGGGTAATTGGGAAAGGGCATGCCATTTCAAATGTAAATAAATAAAATATCCAGTAAAAAACTTTGTCTAATAGCAAAGCAAGGTTTTTTTATACTATTTAAATAAAATTTGTTGCATTACACATAAAGGTTTCTTTTTGTTTCTCTTGTTGAGT
>Vmn1r8|CUFFVRG_0179|CUFFVRT_0417|6:57032284-57037391|+
AGAGAGATGAGCTGATGAAATTTTTTTCCTTATAACTACTTCTTATGGTTCCATTGTACAGGGATTTTTATGGGCAGCTCAGTTGATATATGAAATAAACTTCCAATATGCTACTAAGATGAATACATTCTTCACTTATGTCCTCATTCAAAAATGTTCTTTATTTCCAAACCGGACTTGGAGTCCTAGCCAATACAGTTCTTCTGTTTTTCTATGTTTTCATAATCCTAGGTCACAGACCTAAGCCCACAGACCTGATCTCCTGTCAACTGTCCTTTGTGCACATAATGATGGTTCTCATTGGAGGGGATATTTTGCTTGCAGACATATTTGAGTCACTGAACATTGGGAATGACTTCAAATGCAAGACAACATTCTACTTATTCAGAGTGATGAGAGGCCTCTCTATCTGCATCACCTGCCTCCTGAGTGTGTTCCAGGCTGTCACTATCAGTCCCAATACCTCTGTGTTGGCAAAATTTAAACAAAAAGTGAAAAAATACATGACCCATGTTTTCTTATGTATTTGGTTTTTCAATTTGTCTTTCAGTACTAACCGGATCTTTTATGTTGGTGGTTTTACGAATGTGAGTGAGACCAACCAGATGCAGGTCACTAAATCCTGCTCACTCTTACCCATGAACCACATCACCAGGGGACTTATTTTTACAATATCAATCTCCAGAGATGTGTTTCTGGTAGGAGTCATGCTGACTACAAGTGTATACATGGTTATTTTCTTGTTCAGGCATCAGAGGCAATGCAAGCATCTTCATAGCTTCAGCCACCTGAGAGAGTCCCCTGAGAAAAGGGCCACGCAGACTATCGTGCTGCTGGTGTCTTTCTTTGTTGTCATGTACTGGGTGGACTTCATCATCTCATTTACCTCAGACATGATATGGATGTATGACCCAGTCATCCTGACTCTTCAGAAGTTTATGATGTATGCCTATCCCACAGTTACCCCTTTGGTACAAATCAGTTCTGATAACAGAATAATAATTATGCTGAAAAATATTCAGTCAAAGCACCATTTGAGTTTTTCTTAAAAGACGTTTTCTTTTATTTAAAATTACTCGTTCATTACCAGTGTGTGCTGTGGCAAGTGTGTATGTATGTTTGCATTTCTGGTGCCCACAGAGGTAAGAAGATATCATAGGAGTCCTTGGATTTAGTCTTACAGATAGGTAGAAAGAATTGTTCTGTATAGCCTCAGTGGGGTTTTTTCCCCCTAAAATACAGTCTTTTAAAAGAACATTAATTGTCTTGATGTATACTTGGAATTGGTTTGCAAGAATTTTATTTTGTATTTTTGCATTGATATTCATAAGGGAAATTGGCCCAAAGTTCCCTTTGCACACCCTCATAGAAGTGGGAGAAGTGGGGATGTGATAGGAAGTTTCTGAGGTGGGTAATTGGGAAAGGGCATGCCATTTCAAATGTAAATAAATAAAATATCCAGTAAAAAACTTTGTCTAATAGCAAAGCAAGGTTTTTTTATACTATTTAAATAAAATTTGTTGCATTACACATAAAGGTTTCTTTTTGTTTCTCTTGTTGAGT
>Vmn1r8|CUFFVRG_0179|ENSMUST00000078186|6:57035913-57037125|+
GATATATGAAATAAACTTCCAATATGCTACTAAGATGAATACATTCTTCACTTATGTCCTCATTCAAAAATGTTCTTTATTTCCAAACCGGACTTGGAGTCCTAGCCAATACAGTTCTTCTGTTTTTCTATGTTTTCATAATCCTAGGTCACAGACCTAAGCCCACAGACCTGATCTCCTGTCAACTGTCCTTTGTGCACATAATGATGGTTCTCATTGGAGGGGATATTTTGCTTGCAGACATATTTGAGTCACTGAACATTGGGAATGACTTCAAATGCAAGACAACATTCTACTTATTCAGAGTGATGAGAGGCCTCTCTATCTGCATCACCTGCCTCCTGAGTGTGTTCCAGGCTGTCACTATCAGTCCCAATACCTCTGTGTTGGCAAAATTTAAACAAAAAGTGAAAAAATACATGACCCATGTTTTCTTATGTATTTGGTTTTTCAATTTGTCTTTCAGTACTAACCGGATCTTTTATGTTGGTGGTTTTACGAATGTGAGTGAGACCAACCAGATGCAGGTCACTAAATCCTGCTCACTCTTACCCATGAACCACATCACCAGGGGACTTATTTTTACAATATCAATCTCCAGAGATGTGTTTCTGGTAGGAGTCATGCTGACTACAAGTGTATACATGGTTATTTTCTTGTTCAGGCATCAGAGGCAATGCAAGCATCTTCATAGCTTCAGCCACCTGAGAGAGTCCCCTGAGAAAAGGGCCACGCAGACTATCGTGCTGCTGGTGTCTTTCTTTGTTGTCATGTACTGGGTGGACTTCATCATCTCATTTACCTCAGACATGATATGGATGTATGACCCAGTCATCCTGACTCTTCAGAAGTTTATGATGTATGCCTATCCCACAGTTACCCCTTTGGTACAAATCAGTTCTGATAACAGAATAATAATTATGCTGAAAAATATTCAGTCAAAGCACCATTTGAGTTTTTCTTAAAAGACGTTTTCTTTTATTTAAAATTACTCGTTCATTACCAGTGTGTGCTGTGGCAAGTGTGTATGTATGTTTGCATTTCTGGTGCCCACAGAGGTAAGAAGATATCATAGGAGTCCTTGGATTTAGTCTTACAGATAGGTAGAAAGAATTGTTCTGTATAGCCTCAGTGGGGTTTTTTCCCCCTAAAATACAGTCTTTTAAAAGAACATTAATTGTCTTGATGTATACTTGGAATTGGTTTGCAAGAA
>Vmn1r-ps25|CUFFVRG_0244|ENSMUST00000089423|6:89698717-89699563|-
GAGAAGAGCAACACACTGTGTGGAGTTGTTGACATACAAAATATATTTTTCTCTGAAGTAGGCATTGGGATCTCATTCAACAGTATTCTCTTCCTCTTCCACATCCTTCAGTTCATTCTTAAACAAGGGCACCAGATCACTGACCTGATCATCAGTCCCTTGATCCTCATCCACCTTGGGATGCTAACAATCATGGGATTCACAGCTGTTGATATTTTTGTATCTCAGAATGTGTGGACAACATCAAATCAAATCCCTTGCCCACTTGCACGGGCTTTTGAGGGACCTCTCACTATGTGCTACCTGTCTTCTGAGTGTCCTCCAGGCCAGAAGCTTCTGTTTGGCAAAGTTCAAATATAAATCCCCACAGCACAGCCTGTGTTCCATTTTTATACTGTGCTCTTCTATATGTCCTGTGGTGCTTACGTCTCCTTCTCCATTGTTGCTGACTACAACTTCTCTTCACATGGTCTTATATTTGTCACTGAATCCTGCATTATTTTACCCGTGGGTTATATTATCAGGCACTTATTTTTCATATTGAGGATAATTCGGGATGTGTCTTTCATAGGTCTTATGGCCCTCTCCAGTGGGTACATGTTAGTTTTCTTGGGCAAGCACAGGAAGCAGGCCCAGCATCTTCACAGCACCAGCCTTTCTTCAAAGGCATCCCCGGAGCAAAGGGTCACCCTTTGCTGCTCATGAGCTTTTTTGGGTTGATGTACTGTTTGGACTTCATCATACCCACCTCCCGACTTATGCACAACAGTGACTCAGTCTGCCACAATATTCAGATGATGGTCTCTAATAGCTATGCCTGCCTCAGCCCTTTGCTGTTAATT
>Vmn1r-ps25|CUFFVRG_0244|ENSMUST00000173545|6:89698719-89699517|-
TTTTCTCTGAAGTAGGCATTGGGATCTCATTCAACAGTATTCTCTTCCTCTTCCACATCCTTCAGTTCATTCTTAAACAAGGGCACCAGATCACTGACCTGATCATCAGTCCCTTGATCCTCATCCACCTTGGGATGCTAACAATCATGGGATTCACAGCTGTTGATATTTTTGTATCTCAGAATGTGTGGACACAATGACATCAAATCAAATCCCTTGCCCACTTGCACGGGCTTTTGAGGGACCTCTCACTATGTGCTACCTGTCTTCTGAGTGTCCTCCAGGCCAGAAGCTTCTGTTTGGCAAAGTTCAAATATAAATCCCCACAGCACAGCCTGTGTTCCATTTTTATACTGTGCTCTTCTATATGTCCTGTGGTGCTTACGTCTCCTTCTCCATTGTTGCTGACTACAACTTCTCTTCACATGGTCTTATATTTGTCACTGAATCCTGCATTATTTTACCCGTGGGTTATATTATCAGGCACTTATTTTTCATATTGAGGATAATTCGGGATGTGTCTTTCATAGGTCTTATGGCCCTCTCCAGTGGGTACATGTTAGTTTTCTTGGGCAAGCACAGGAAGCAGGCCCAGCATCTTCACAGCACCAGCCTTTCTTCAAAGGCATCCCCGGAGCAAAGGGTCACCCTTTGCTGCTCATGAGCTTTTTTGGGTTGATGTACTGTTTGGACTTCATCATACCCACCTCCCGACTTATGCACAACAGTGACTCAGTCTGCCACAATATTCAGATGATGGTCTCTAATAGCTATGCCTGCCTCAGCCCTTTGCTGTTAA
>Vmn1r-ps26|CUFFVRG_0197|ENSMUST00000174239|6:89789449-89790288|+
ATGATTAAAGACAATAAAGTGTACTGTAGTGTTTATATCAGAAATGCCTTCTTCTCTGAGATAGGCATTGGGATCTCAGCCAACAGCTGCCTTCTCCTCTTCCACACCTTCATGTTCATTTGTGGGCACAGGCCCAGACTCACTGACTTGTCCATTGGCCTTGTGGCCCCAATACACCTAGTGATGCTGTTACTTGCAGCATATATAACCAGAGACTTTTTATGTCTTCAGCAGGATGGGATGACATCACATGTAAAGTATTCATTTTCTTGCACAGGTTTTTCAGGAGCTTCTCTGTTTGTGCCACTTGTCTGTTGATTGTCTTCCAGGCCATCATCCTCTGCCCTCAAAGCTCTCGCATAGCAAAGTTCAAACACAATTGCCCACAAAAGCATTTATATTTCTTTATTTTACTGAATATCTTCTACACATCCATCAGCAGCCATATCTTCATAGCAACTATAGCCCCAGGAAATCTCACCTTAGTTAATCTTATATATATATATATAATGAAAACTTGCTCTTTTGTACCCATGAGTTCCTCAATGCAACACCTTCTCCACACTACAGGAATTTTCAGCTTGTTTTCTAAAATGTCTTGTTTTTGGTCTCATGTTCCTTTCAACTTGCTACATGGCAACTCTCTTGTTCAGGCATAAGACTGTCCCAGTGCCTTCAGGACTCAAACATTTCTCCAAAAGCAACTCTTGAGCAAAGAGCTCTGTGGACCATTCTAATGCTTATGAGCTTCTTTCTGGTGATGTCAACTTTTGACAGAATTATGAAGTACTCAATATGATATTCCAGGAAAATCCATTGATATATTGTGTCCAGATTCTT
>Vmn2r22|CUFFVRG_0254|ENSMUST00000170808|6:123609758-123650635|-
ATGAAATTACTCATTGCTTTCTCTCTCTGGATTGTGCTCATTGTACTCCAGGAACAAATTTCTTGTTACTTTTTAAGTATTTCTGCTTCTCCTGGCTACTATCAAGATGGGGATTTTGTGATTGGAGGATTCTTCTCCCTTAAATTGTCAGGTAGACACAGCAAAAATAAATTTACTTCTGGAAATGAATACAATATACCAGAATATGTTTACATTGATTTCACCAAACACTATCAGCACATATTGGCTATGGTTTTTGCTATAGAAAAAATCAACAAGGACCCAAATATTCTGTTCAATATGTCCCTGGGATTCCATGTCTTCAATGCTGACTTTACGGAGATGAAGGCCATGAAAAGTTCTATGGTTTTGCTCTCAGGAGAGAGCCCCCCAATTCCTAACTACAGCTGCAGGCCTGAGAAGACTGATAAGCTGGTTGCAGTGATAGGAGGCATTTCAACAGGAATATCAACTCAGATCTCCCGAGTTCTAAGTCTCTACAATGTCCCACAGATCAGCTATGCTCCTTTTGATCAGAGTCTTGGGACCAGTGTCCAGCTCCAGTCTCCTTACCAGTTTACTGTGCACACTGCAGCTCTGTATCAGGGAATTATTCAACTGCTGCTATACTTCACTTGGGTCTGGGTTGGCCTAGTAGTCCCAGATGATATTCGGGGAGAACTCTTCCTTAGGGACATCACAGAGGAGATGATGAACCATGGACTTTGTGTTGCATTTGCAGAAAAGGTTCCAGAAATTCTAGGTGAGAATACAGTAAACAGGAAACGTTTTATGGAAAGATTCTCATTGACACGTGTTATCATTGCATTTGGTGACACATATTCTCTTCTGGCACTTCCTGTTCACACCACTTTCTATACTACTTTTCATAATGTCTGGATCACAACTTCTGATTGGGATATCACATTTTATTTTCAGCAACCTATAAGTTATAAATACTTTGGTGGAGGATTATCATTTTCTGATCGCATGGATCAAATTCTGGGATTCAAAGATTTTCTCAAAAATATTCAACCTAGAAAATACCCTCAAGATATCTTTATTCAGGATGTATGGATAATCTTATTTGAATGTCCATATTTAATTGATCATGAAGCCAGGCAACTAAGTCAATGTGAGCCAAATGGCAGCCTGAGCACACGACCTCTGCATGTTTGGGATATGAATACCTCACCCTATAGCTCAAAAGTCCATGCTGCTGTGTATGCCATTGCCCAGGCACTCCATGAGGAGCTGTCCCTCAGAGTGGAAGGAGGCTCACTGGATAGAAGTGCACTCCGGGCTCCTCTTCCTTGGAAGCTCCATCCATTCTTGCAAAAGGGACAGCTTGGGAGAAGTTCCAATAAGGAGAACATTGTGAACAAGGAGATTTTGGCAACCGAGTTTGACATCTTTAATTACCAGTCTCTGCAGAGTGGTACAAAAGCTCAAGTGAAAGTTGGCGAGTTTGTCTTTGAATCTCACAGAGTTCAACATTTTTCAATAAATGAAAAACTCATAACTTGGGGCAAATATGGCAAGGGGATTCCTTTATCTGTTTGCAGTCAAAGCTGTCCACTCGGATTTAGGAAAACACCTGTTGAAGGGAAATCATTCTGTTGTTTTGATTGTCTCCCATGTCCAGAGGGAGAGGTTGCAAATGATACAGATATGGATCAGTGCATCAAGTGTCCTGAAGATCAGTATCCAAATAAGCAGAAGAATAACTGTCTTCCTAAAATTAAGATATTTTTGTCCCATGAAGATACTCTGGGAGCTGTTTTGGTCTCCTTGGCCATTAGTTTATCTGCCTTTTCAGCCATGATTTTAGGATTATTTATCCACTATCGGGACACACCCATTGTCAGAGCAAATAACAGAAATCTCAGCTATGTCCTCCTAGTTTCTCTAATGCTCTGTTTCTTTTGCTCATTAATATTCATTGGCCAACCTAGCACAGTCACTTGTGTCTTGAGACAAATGATCTTTGGGGTTGTATTTTCTGTTGCTGTGTCTGCTATCTTGGCAAAGACTTTCATTGTGGTTGTGGCCTTCACAGCCATCAAACCAGGAAGCACATTGCAAATGTGGATGGTGACACGACTTTCAAATGCTATAGTCTGCTGTGGTTCCATCATTCAAGTGTGCATCTGTGCAGTCTGGCTGGGAACATATCCCCCTTTCCCTGATGCTGACATGCACTCAGAGTTTGGGCAAATCATCCTCTGGTGTAATGAGGGATCCACCCTTGCATTCTATTGTGTTCTAGGGTACTTGGGCTTTCTGTCCAGCCTCAGCTTGCTTATTGCTTTTCTGGCCAGAAGGCTACCAGAGAGCTTCAATGAGGCAAAAACAATCACGTTCAGCATGTTGGTTTTCTGCACTGTGTGGATTACTTTTGTACCCACATACCTGAGCTCCAAAGGTAAAACCATGGTGGCAGTGGAGATTCTTTCAATTCTGGCCTCCAGTTCTATCTTACTACTCTGTATATTCCTTCCCAAATGCTATGTGATCCTACTGAGGTCAGGTGGCCATTCTAGAAAGAAGTTTTTTAAATGA
>Vmn2r26|CUFFVRG_0213|CUFFVRT_0520|6:124024568-124064983|+
AGCGAACTGAGGGAGTGTTTGGATACTGGTGGGCCTGTATCAGGACACAACAATGCTTTATAACCTTGATCTACACTGACCAGACAGCCACATGTTTTATTTGTTTGTTGATGTGCTTTCAGAGTCGATTAGCCCAAGATTCTCAACTGAACAGATATCTGGGTCTTATCGATTATTTATCAATGGATCTCATTAAATATTATCAGCACATTTTAGCAATGGTTTTTGCTATAGAAAAAATCAACAAGGACCCAAATATTCTATTCAACAAGTCCCTGGGATTCTTTCTCTTCAATGTCAACTTCATTGAGATGAAGGCTGCGGAAGGTTCTATGGCTTTGCTCTCAGGAGAGAGCCCCCCAATTCCTAACTACAGCTGCAGGCCTGAAAAGACTGATAAGCTGGTTGCAGTGATAGGAGGCATTTCAACATCAATATCCATTCAGATCTCCCGAGTTCTAAGTCTCTACAACGTCCCACAGATCAGCTATGCTCCTTTTGACCAGATTCTTGGGACCAGAGTCCAGCTTCAGTCTCCTTATCAGTTTTCAATGCACACCGCAGCTCTGTATCAGGGAATTGTCCAACTGCTGTTATACTTCACTTGGATCTGGGTTGGCCTAGTGGTTCCAGATGATATGAGGGGAGAACTCTATCTTAGGGACATTACCAAGGAGATGATCAGCCATGGAATTTGTTTTGCATTTGCAGAAAAGGTTACAGAATATTCTTCTATGGACACAGTAAACTGGAAACATTTTATGGAACGACTTACCTTGACACCTGTTATCATTACTGTTGGAGACACACATTCTCTTCTGCGAATTGTCTATTTTGTCATTTTCTATAATCTTTCAGGTAATGTCTGGATCACAACTTCTGATTGGTATATCACCACATTACCCTTTGAACAGAATTTAATTTATACACACTTTGGTGGAGGATTATCATTTTCATTTCACATGGATGAAATTCTGGGATTCAAGGATTTTCTCAGAAGTGTTCAACCTAGAAAATACCCTCATGATATCTTTATCCGGCATGTATGGTCAAGCTTATTTGGATGTCCACATTACTACCAACACAGACTCTGGGATCTAAGTCAATGTGAGCCAAATGGCAGCCTGAGCACACGACCTCTGCATGCTTGGGATATGAATACCTCACCCTATAGCTACAAAGTCTATGCTGCTGTGTATGCCATTGCCCAGGCACTCCATGAGGAGCTGTCACTCAGAGTGGAAGGAGACTCATCCAATAAATGTTTACTCCAGGCTCCTCTCCCATGGAAGCTCCATCCATTCCTACAAAAGGGCCAACTTGGGAGAAGCACCAATGAGGAGAACACTGTGAACAAGGAAGTTTCAGCAATCAAGCTTGACATCTTTAATTACCAGTCTCTACAGAGCGGTACTGAAGCTCATGTGAAGGTTGGCGAGTTTGTCTTTGACTCTCACAGTGTTCAGCATCTTTCACTAAATGACAAAATAATAACTTGGGGTAAACACCGCAGTCAGACTCCTTTATCTGTTTGCAGTCAAAGTTGTCCATTTGGATTTAGCAAAACAGCTGTTGAGGGGAAACCATTCTGTTGTTTTGATTGTGTCCCATGTCCAGATGGAGAAATTGCAAATAAAACAGATATGGATCAATGTATCAAGTGTCCTGAAGATCAGTATCCAAATAAACAGAGGAATCAGTGTCTCCCTAAAATTATGGTATTTTTGGCCCATGAAGATCCACTGGGAACTGTTCTTGTCTCCTTGGCCATTAGTTTATCTGCCTTTTCAGCTATGATTCTAGGATTATTTATCTGCTATCGAGAAACACCCATTGTCAGAGCAAATAACAGAAATCTCAGTTATCTCCTCCTCATTTCTCTAAAGCTCTGTTTCTCTTGCTCACTAATGTTCATTGGCCAACCTAGAACAGTCACTTGTGTCTTGAGACAAATTATTTTTGGGATTGTATTTTCCATTGTCATTTCTGCTATCTTGGCAAAGACCTTCATTGTGGTTATGGCTTTCAAAGCCATCAAACCAGGAAGCATCTTAAAAATGGGGATGGTGACCCGACTCTCAAATGCCATAGTCTGCTGTGGTTCCATCATTCAAGTGTGCATCTGTGCAGTCTGGCTGGGAACATATCCCCCTTTCCCTGATGTTGACATGCACTCAGAGTTTGGTCAAATCATTCTCTGGTGTAACGAGGGGTCCACCCTTGCTTTCTATTGTGTTCTGGGGTACTTGGGCTTTCTGGCCAGTCTCAGCTTGCTTATTGCTTTTCTGGCTAGAAGGCTACCTGACAGCTTCAATGAGGCAAAAACAATCACATTCAGCATGCTGGTTTTCTGCAGTGTGTGGATTTCTTTTGTACCAGCTTACCTGAGCTCGAAAGGCAAAACCATGGTGGCCGTGGAAATTCTTTCAATTCTAGCCTCCAGTGCTGGCTTACTGGGATGTATATTTCTTCCCAAATGCTATGTGATCCTACTGAAGTCAGGTGGTCATTCAAGAAAGAAGTTCTTTAAATGACTTCCTCCTTAAGACAAAGGAATATATTGTGATTTGTATAAAATGAACTGTACATGAATATTCAAACGTGTCATGTGTAGTCAATACATTTCTCCAAACAATGGCATCTGCAACTTAATCACCTTTCCCTGTTATCCTTAGAGCCAACTAGACACAGTGAACCAAGCCAACACAGATTAGATAATTGCAACTATATATGGCTTTTGGTGTGTCTACTAGATGTTTCTTAAATCACAGTCTTCTCAGTTTTTTTGTTTGTTTGTCTGTTGTTGTTAGCTGTCTCTTGTGAGACTAGGCAGGGGCCTAGCAAACACAGAAGTGGATGCTCACAGTCAGCTATTGGATGGATCACAGGGCCCCCAATGGAGGAGCTAGAGAAAGTATCTAAGGAGCTAAAGAGATCTGCAACCCTGCAGGTACAACAACATTATGAACTAACCAGTACCCTGGAGCTCTTGACTCTAGCTGCATATGTATCAAAAGATGGCCTAGTCGGCTATCACTGGAAAGAGAGGCCCATTGGACTTGCAAACTTTATATGCCCCAGTACAGGGGAACGCCAGGGCCAAAAAGTGGGAGTGGGGGGGGGGGGGATGGGGGACATTTGGGATAGCATTGGAAATGTAATTGAGGAAAATATGTAATTTAAAAAAAAGAAAAAAGAAAAAAAGAAAAAGAAAGTACCCAAGTAGCTAAAGGGGTTTGCAACCCTATAGGTAGAACAACAATATGAACTAACCAGTGCCCCCAGAGCTGTGTCTCTAGTTGCATATGTAGCAGGTGATGGCCTATTCAGCCATCAATGGGAGGAGAGTCCCTTGGTCTTGTGAAGATCATATGCCCCAGTACAGGGGAATGCCAGGGCCAGGAAGCAGGAGTGGGTGGGTTGTGGAGCAGGGTGGGGGGAGGCATAGGTGACTTTGGGAATAGCATTTGAAATGTAAATGAAGAAAATATATAATAAAAATAGAATAGAAAAAATAAATATTGCTCAAAAAATGAAATATTAGAATTGTTGAATCTACCTGTGCCCCTTCTTCAAGCATGTTCCCTTCACACCAGTTCTCCAAAGGGAAGCCTCATTGTAAGCTTTGTGCTGAATTCTTTGCTCGGTCTTAAATAGTTATGTCCATTCTTAAGTTAAACATTATAAAATTGCCAGTTTTCAGTCTCATGGAAATATGGCAAACTTTATGAATTCTCTGACTCACTACCTTTCTTAAGCCTGCTTTAGGAGTTTACACATGTAGTAGTCTATATAGTAGCTATATTCAGTCTTATCCACTTATAAATATTAAATCTCTGTATATAAAATTATTTCAATGAGCACCAGATTCTCTTCAAGATAGAAATTGGAACTTTTATCATTTTCCTATTGCAAGTGAAGTTTCTTCTATTTCTAGATTAGTCTACTGATTTATAACATACAGATTATGTAAAATTTCACAGTATAATCATTGTTGTAGTGAGAAATACTAATGTGTCAGTATCTTTCAAATTATTTTCTAAGTTATATTTGTATGATTGGGGCCTCAATACAATATCTAAAAGATGCAATTTCTACAAATTACTTAGTTGTTGTTACATTTAACTTTTATCTCATTGCAATTATAAAATGATATTTCATTTTGTTTTAACTTACAGTGACATGATGAATAATTAGATTACAATATATGCTTTTTGGGAAATTCTGCTGTTGCACAATGATATAAAAATATTTTTCTGTTTTCATCTCATCTAGGATTTTCTGGTCCTCCTCAATATCTAAACCAATGTTATCTTTTCATGGTTGTTCTCTGGCTTAATCCTTGAACATTTCTTGGGGGACTGTGTCTCTATCTACTACCTCACAGGATGTAACAATAAATAGTATTATTCAATATTTAACATCTCTTAAATTCTACCTATATTGAGAGAAAGAGCATATGATTATCACCATGAATCACTTTAGCCTCCAAATTTCTTAATACAGTTCTATATTGATTCCCAATAAAAGTACTTGGAAAAATATGACCTGGTATTTTCAGAATTCATCATCCATATTAGTAGGAAGCCTTATGAATTTCAGTTGGAGTTCAAATACAGGGCACATATGCTCTATATTTCCATTGCTCCTTAACTCTGAATTAGACAGGGAACACTGCATCTTTTATCTTTTTAAAACATTTTCATATAGTACATTCTCCATATTGAACAAATCTTTCCCAGGCTGGATTTGACTCTACTTTCACAGTGTAGGTCTTACAATTTACATTTACCAAAATAATAATTTATATTCAATACTAATACCTAAAATTTAATATTACTTTTATTTTAATGTTGCTTATTCTAACAATGAGAAGGATGTCACCGGATTTGTATTGGGTTACACTGCTCCTGTAGATTACTTTTGGCATAATAATTGGTTTTACAATAGTATTTCCTCCAATACATGAGTATAAGAGGTCTTGACTGGCTGGTTTTGTGTGTCAACTTGACACAGGCTGGAGTTATCATGGAGAAAGGAGCGTCAGTTGAGGAAATGCCTCCAAGAGATCCAGCTGTAGGACATTTTCTCAATTAGTGATCAAGGATGAGAGGGCCCTTTGTGGGTGGGACCATCTCTGGGCTGGTAGTCTTGGGTTCTATAAGAGAGCAGTCTGAGCAAGCCAGGGGAAGCAAGCCAGTAAAGAACATTCCTCCATGGGCTCTGCATCAGCTCCTGCTCCCTGACCTGCTTGAGTTCCAGCCCTGCATCTTTGGTGATCAACAGCAATGTGGAAAGTGTAAACTGAATAAAACCTTTCCTCCCCAACTGCTTCTTGGTCATGATGTTTGTGCAGGAATAGAAATCCTCATTAAGGCAGAGGTCCTTCCATATTCTGGTGCCTTTTTTACTTGTTTCTTTCTTTCTTTTCTTTTTTTTTTTTTTCAGTGCTTTAAAGTATTTTTTTTAGTGAACTCTTTCA
>Vmn2r26|CUFFVRG_0213|CUFFVRT_0521|6:124024583-124045390|+
TGTTTGGATACTGGTGGGCCTGTATCAGGACACAACAATGCTTTATAACCTTGATCTACACTGACCAGACAGCCACATGTTTTATTTGTTTGTTGATGTGCTTTCAGAGTCGATTAGCCCAAGATTCTCAACTGAACAGATATCTGGGTCTTATCGATTATTTATCAATGTTAGTATGAAATTACTCACTGCTTTCTCTCCCCTAGTTGTTCTCATTTTATTCCAGGAACAAATTTCTTGTTACTACTTAACTAAATATGCTTCTTCTGGCTACTATCAAGATGCAGATTTTGTTATTGGAGGACTCTTTTCCCTTAGAGTGACTGATGGAGATACATTTATAAGTAGATCTGGCGTTGAAGATACAAGCCATATAGCAGAATATGTTTTTGCGGATCTCATTAAATATTATCAGCACATTTTAGCAATGGTTTTTGCTATAGAAAAAATCAACAAGGACCCAAATATTCTATTCAACAAGTCCCTGGGATTCTTTCTCTTCAATGTCAACTTCATTGAGATGAAGGCTGCGGAAGGTTCTATGGCTTTGCTCTCAGGAGAGAGCCCCCCAATTCCTAACTACAGCTGCAGGCCTGAAAAGACTGATAAGCTGGTTGCAGTGATAGGAGGCATTTCAACATCAATATCCATTCAGATCTCCCGAGTTCTAAGTCTCTACAACGTCCCACAGATCAGCTATGCTCCTTTTGACCAGATTCTTGGGACCAGAGTCCAGCTTCAGTCTCCTTATCAGTTTTCAATGCACACCGCAGCTCTGTATCAGGGAATTGTCCAACTGCTGTTATACTTCACTTGGATCTGGGTTGGCCTAGTGGTTCCAGATGATATGAGGGGAGAACTCTATCTTAGGGACATTACCAAGGAGATGATCAGCCATGGAATTTGTTTTGCATTTGCAGAAAAGGTTACAGAATATTCTTCTATGGACACAGTAAACTGGAAACATTTTATGGAACGACTTACCTTGACACCTGTTATCATTACTGTTGGAGACACACATTCTCTTCTGCGAATTGTCTATTTTGTCATTTTCTATAATCTTTCAGGTAATGTCTGGATCACAACTTCTGATTGGTATATCACCACATTACCCTTTGAACAGAATTTAATTTATACACACTTTGGTGGAGGATTATCATTTTCATTTCACATGGATGAAATTCTGGGATTCAAGGATTTTCTCAGAAGTGTTCAACCTAGAAAATACCCTCATGATATCTTTATCCGGCATGTATGGTCAAGCTTATTTGGATGTCCACATTACTACCAACACAGACTCTGGGATCTAAGTCAATGTGAGCCAAATGGCAGCCTGAGCACACGACCTCTGCATGCTTGGGATATGAATACCTCACCCTATAGCTACAAAGTCTATGCTGCTGTGTATGCCATTGCCCAGGCACTCCATGAGGAGCTGTCACTCAGAGTGGAAGGAGACTCATCCAATAAATGTTTACTCCAGGCTCCTCTCCCATGGAAGGATCCAGAAATAGGATTCTTCTGGTTTCCACATTTGCCTGGGAGTTCACCC
>Vmn2r26|CUFFVRG_0213|CUFFVRT_0522|6:124024583-124064983|+
TGTTTGGATACTGGTGGGCCTGTATCAGGACACAACAATGCTTTATAACCTTGATCTACACTGACCAGACAGCCACATGTTTTATTTGTTTGTTGATGTGCTTTCAGAGTCGATTAGCCCAAGATTCTCAACTGAACAGATATCTGGGTCTTATCGATTATTTATCAATGTTAGTATGAAATTACTCACTGCTTTCTCTCCCCTAGTTGTTCTCATTTTATTCCAGGAACAAATTTCTTGTTACTACTTAACTAAATATGCTTCTTCTGGCTACTATCAAGATGCAGATTTTGTTATTGGAGGACTCTTTTCCCTTAGAGTGACTGATGGAGATACATTTATAAGTAGATCTGGCGTTGAAGATACAAGCCATATAGCAGAATATGTTTTTGCGGATCTCATTAAATATTATCAGCACATTTTAGCAATGGTTTTTGCTATAGAAAAAATCAACAAGGACCCAAATATTCTATTCAACAAGTCCCTGGGATTCTTTCTCTTCAATGTCAACTTCATTGAGATGAAGGCTGCGGAAGGTTCTATGGCTTTGCTCTCAGGAGAGAGCCCCCCAATTCCTAACTACAGCTGCAGGCCTGAAAAGACTGATAAGCTGGTTGCAGTGATAGGAGGCATTTCAACATCAATATCCATTCAGATCTCCCGAGTTCTAAGTCTCTACAACGTCCCACAGATCAGCTATGCTCCTTTTGACCAGATTCTTGGGACCAGAGTCCAGCTTCAGTCTCCTTATCAGTTTTCAATGCACACCGCAGCTCTGTATCAGGGAATTGTCCAACTGCTGTTATACTTCACTTGGATCTGGGTTGGCCTAGTGGTTCCAGATGATATGAGGGGAGAACTCTATCTTAGGGACATTACCAAGGAGATGATCAGCCATGGAATTTGTTTTGCATTTGCAGAAAAGGTTACAGAATATTCTTCTATGGACACAGTAAACTGGAAACATTTTATGGAACGACTTACCTTGACACCTGTTATCATTACTGTTGGAGACACACATTCTCTTCTGCGAATTGTCTATTTTGTCATTTTCTATAATCTTTCAGGTAATGTCTGGATCACAACTTCTGATTGGTATATCACCACATTACCCTTTGAACAGAATTTAATTTATACACACTTTGGTGGAGGATTATCATTTTCATTTCACATGGATGAAATTCTGGGATTCAAGGATTTTCTCAGAAGTGTTCAACCTAGAAAATACCCTCATGATATCTTTATCCGGCATGTATGGTCAAGCTTATTTGGATGTCCACATTACTACCAACACAGACTCTGGGATCTAAGTCAATGTGAGCCAAATGGCAGCCTGAGCACACGACCTCTGCATGCTTGGGATATGAATACCTCACCCTATAGCTACAAAGTCTATGCTGCTGTGTATGCCATTGCCCAGGCACTCCATGAGGAGCTGTCACTCAGAGTGGAAGGAGACTCATCCAATAAATGTTTACTCCAGGCTCCTCTCCCATGGAAGCTCCATCCATTCCTACAAAAGGGCCAACTTGGGAGAAGCACCAATGAGGAGAACACTGTGAACAAGGAAGTTTCAGCAATCAAGCTTGACATCTTTAATTACCAGTCTCTACAGAGCGGTACTGAAGCTCATGTGAAGGTTGGCGAGTTTGTCTTTGACTCTCACAGTGTTCAGCATCTTTCACTAAATGACAAAATAATAACTTGGGGTAAACACCGCAGTCAGGTGAGAATCTTCAAAGTCAACACTGTGTGTTGTTCTTAGCGTGGAATTTCTAAGAGAATAGAGTTCAGATGACTGCTAAGTGCCATCAGGCTGAGAGTACCCTAACTTTGTCCTTTCCAGTGCTAAATACCAGAACTTTCTGCCTGCAGAATCACTGTAAGAATTATAGATTCATTTTGGACTAATTCTTCAGATGGTTCCATCCTTGTAATGATCACATACGCTATGGCCTACCTAGAAAGAAAAAAAGAAACAATCAACACTTGGGCAGTTACTTCCAATAATGTTCTTGACCTGTATGATTCATCAAGAAAATAAATGCATGTGGACAAAACCAGTCTCTGCAAATGAGCTTTTGCAAATATAAATTATTTTCATGAAGTTAATTGTCACATCTGAGCCTTACTTCCTCCATCTGTTAACCACTGCCTAATTTTGGATGCTTCTAGACTCCTACAATCTATTCTAGCCCTAGAATGTTTACAGCCATTGAGACTTAATGCTGAATAAGCTCACCTGTCTATCTCTTTCTGAGTTCTGCTGGCTGGTTCAACTCAGCTAATCTAGCCCAAACTCTTCTTTAAGTTGACTTGTTTAATCTGACTTCTCTCATTTTCTGACTGAATTTTCTCTGAACTCATACTAACTTTGGCAATATGTTCTAAACTTTGGGCTCCTTTTCAAATTCTGACTGGTTTTGTCTTTACCAGTGTCTAGCTTGCTATCTCTGCAATCTGACTCTATGAAACTGTTCCACTAAAACTCATTGCCCCCAACCCCCATGCACTGTTCCCCTAAGTTGCTGACAGAAGCCATCTAGGAAATACTATGGCAAGCAAGTAAGATTTCTGGAGATAGCCCACAGTTTTTGGTGAGTGCAATGGGTGCACTCTGAGAGGCAAAGAGCCCAGAGACTTTGACTCAGATATTACTTCTCTTTCTTCTCACTATTACTTAACTTAATGATTTCCTGGATACTGACACCTCCTATTGGGAAGATTTCCTGCAGAATCAATATAAAGATTACTTTCATGTAGCAATGCTGTTTAGATGAATTGATGATTTCCTAATTGCTGATCCTGATTTTACAGAGCTCCTAAATTGATACAAGTATTCTCAAGCACCCGATACAATAAAAGTTGCAAATAGATCTCTGTATACCTTCATGGGTCATGGACTAATTGAGCCAGGGGGGGAAAAAACAGGATTGGAACAAATTAATATCAATGAAAAAACATTTATTCAATGATAGATAAAAGTAACAGGCCACAGGTGATGATGGTGGAAAAGCAAGGCCTTACGGAACTGTTGCTTTGAACTTATGAGTTTGTACAGTGAAACACTGCTTTGAACTTACAACATCCTTTCTGATGCAATTCCCTTTTTTATTTTAACATTTATGTATGAGACTCCTTTATCTGTTTGCAGTCAAAGTTGTCCATTTGGATTTAGCAAAACAGCTGTTGAGGGGAAACCATTCTGTTGTTTTGATTGTGTCCCATGTCCAGATGGAGAAATTGCAAATAAAACAGATATGGATCAATGTATCAAGTGTCCTGAAGATCAGTATCCAAATAAACAGAGGAATCAGTGTCTCCCTAAAATTATGGTATTTTTGGCCCATGAAGATCCACTGGGAACTGTTCTTGTCTCCTTGGCCATTAGTTTATCTGCCTTTTCAGCTATGATTCTAGGATTATTTATCTGCTATCGAGAAACACCCATTGTCAGAGCAAATAACAGAAATCTCAGTTATCTCCTCCTCATTTCTCTAAAGCTCTGTTTCTCTTGCTCACTAATGTTCATTGGCCAACCTAGAACAGTCACTTGTGTCTTGAGACAAATTATTTTTGGGATTGTATTTTCCATTGTCATTTCTGCTATCTTGGCAAAGACCTTCATTGTGGTTATGGCTTTCAAAGCCATCAAACCAGGAAGCATCTTAAAAATGGGGATGGTGACCCGACTCTCAAATGCCATAGTCTGCTGTGGTTCCATCATTCAAGTGTGCATCTGTGCAGTCTGGCTGGGAACATATCCCCCTTTCCCTGATGTTGACATGCACTCAGAGTTTGGTCAAATCATTCTCTGGTGTAACGAGGGGTCCACCCTTGCTTTCTATTGTGTTCTGGGGTACTTGGGCTTTCTGGCCAGTCTCAGCTTGCTTATTGCTTTTCTGGCTAGAAGGCTACCTGACAGCTTCAATGAGGCAAAAACAATCACATTCAGCATGCTGGTTTTCTGCAGTGTGTGGATTTCTTTTGTACCAGCTTACCTGAGCTCGAAAGGCAAAACCATGGTGGCCGTGGAAATTCTTTCAATTCTAGCCTCCAGTGCTGGCTTACTGGGATGTATATTTCTTCCCAAATGCTATGTGATCCTACTGAAGTCAGGTGGTCATTCAAGAAAGAAGTTCTTTAAATGACTTCCTCCTTAAGACAAAGGAATATATTGTGATTTGTATAAAATGAACTGTACATGAATATTCAAACGTGTCATGTGTAGTCAATACATTTCTCCAAACAATGGCATCTGCAACTTAATCACCTTTCCCTGTTATCCTTAGAGCCAACTAGACACAGTGAACCAAGCCAACACAGATTAGATAATTGCAACTATATATGGCTTTTGGTGTGTCTACTAGATGTTTCTTAAATCACAGTCTTCTCAGTTTTTTTGTTTGTTTGTCTGTTGTTGTTAGCTGTCTCTTGTGAGACTAGGCAGGGGCCTAGCAAACACAGAAGTGGATGCTCACAGTCAGCTATTGGATGGATCACAGGGCCCCCAATGGAGGAGCTAGAGAAAGTATCTAAGGAGCTAAAGAGATCTGCAACCCTGCAGGTACAACAACATTATGAACTAACCAGTACCCTGGAGCTCTTGACTCTAGCTGCATATGTATCAAAAGATGGCCTAGTCGGCTATCACTGGAAAGAGAGGCCCATTGGACTTGCAAACTTTATATGCCCCAGTACAGGGGAACGCCAGGGCCAAAAAGTGGGAGTGGGGGGGGGGGGGATGGGGGACATTTGGGATAGCATTGGAAATGTAATTGAGGAAAATATGTAATTTAAAAAAAAGAAAAAAGAAAAAAAGAAAAAGAAAGTACCCAAGTAGCTAAAGGGGTTTGCAACCCTATAGGTAGAACAACAATATGAACTAACCAGTGCCCCCAGAGCTGTGTCTCTAGTTGCATATGTAGCAGGTGATGGCCTATTCAGCCATCAATGGGAGGAGAGTCCCTTGGTCTTGTGAAGATCATATGCCCCAGTACAGGGGAATGCCAGGGCCAGGAAGCAGGAGTGGGTGGGTTGTGGAGCAGGGTGGGGGGAGGCATAGGTGACTTTGGGAATAGCATTTGAAATGTAAATGAAGAAAATATATAATAAAAATAGAATAGAAAAAATAAATATTGCTCAAAAAATGAAATATTAGAATTGTTGAATCTACCTGTGCCCCTTCTTCAAGCATGTTCCCTTCACACCAGTTCTCCAAAGGGAAGCCTCATTGTAAGCTTTGTGCTGAATTCTTTGCTCGGTCTTAAATAGTTATGTCCATTCTTAAGTTAAACATTATAAAATTGCCAGTTTTCAGTCTCATGGAAATATGGCAAACTTTATGAATTCTCTGACTCACTACCTTTCTTAAGCCTGCTTTAGGAGTTTACACATGTAGTAGTCTATATAGTAGCTATATTCAGTCTTATCCACTTATAAATATTAAATCTCTGTATATAAAATTATTTCAATGAGCACCAGATTCTCTTCAAGATAGAAATTGGAACTTTTATCATTTTCCTATTGCAAGTGAAGTTTCTTCTATTTCTAGATTAGTCTACTGATTTATAACATACAGATTATGTAAAATTTCACAGTATAATCATTGTTGTAGTGAGAAATACTAATGTGTCAGTATCTTTCAAATTATTTTCTAAGTTATATTTGTATGATTGGGGCCTCAATACAATATCTAAAAGATGCAATTTCTACAAATTACTTAGTTGTTGTTACATTTAACTTTTATCTCATTGCAATTATAAAATGATATTTCATTTTGTTTTAACTTACAGTGACATGATGAATAATTAGATTACAATATATGCTTTTTGGGAAATTCTGCTGTTGCACAATGATATAAAAATATTTTTCTGTTTTCATCTCATCTAGGATTTTCTGGTCCTCCTCAATATCTAAACCAATGTTATCTTTTCATGGTTGTTCTCTGGCTTAATCCTTGAACATTTCTTGGGGGACTGTGTCTCTATCTACTACCTCACAGGATGTAACAATAAATAGTATTATTCAATATTTAACATCTCTTAAATTCTACCTATATTGAGAGAAAGAGCATATGATTATCACCATGAATCACTTTAGCCTCCAAATTTCTTAATACAGTTCTATATTGATTCCCAATAAAAGTACTTGGAAAAATATGACCTGGTATTTTCAGAATTCATCATCCATATTAGTAGGAAGCCTTATGAATTTCAGTTGGAGTTCAAATACAGGGCACATATGCTCTATATTTCCATTGCTCCTTAACTCTGAATTAGACAGGGAACACTGCATCTTTTATCTTTTTAAAACATTTTCATATAGTACATTCTCCATATTGAACAAATCTTTCCCAGGCTGGATTTGACTCTACTTTCACAGTGTAGGTCTTACAATTTACATTTACCAAAATAATAATTTATATTCAATACTAATACCTAAAATTTAATATTACTTTTATTTTAATGTTGCTTATTCTAACAATGAGAAGGATGTCACCGGATTTGTATTGGGTTACACTGCTCCTGTAGATTACTTTTGGCATAATAATTGGTTTTACAATAGTATTTCCTCCAATACATGAGTATAAGAGGTCTTGACTGGCTGGTTTTGTGTGTCAACTTGACACAGGCTGGAGTTATCATGGAGAAAGGAGCGTCAGTTGAGGAAATGCCTCCAAGAGATCCAGCTGTAGGACATTTTCTCAATTAGTGATCAAGGATGAGAGGGCCCTTTGTGGGTGGGACCATCTCTGGGCTGGTAGTCTTGGGTTCTATAAGAGAGCAGTCTGAGCAAGCCAGGGGAAGCAAGCCAGTAAAGAACATTCCTCCATGGGCTCTGCATCAGCTCCTGCTCCCTGACCTGCTTGAGTTCCAGCCCTGCATCTTTGGTGATCAACAGCAATGTGGAAAGTGTAAACTGAATAAAACCTTTCCTCCCCAACTGCTTCTTGGTCATGATGTTTGTGCAGGAATAGAAATCCTCATTAAGGCAGAGGTCCTTCCATATTCTGGTGCCTTTTTTACTTGTTTCTTTCTTTCTTTTCTTTTTTTTTTTTTTCAGTGCTTTAAAGTATTTTTTTTAGTGAACTCTTTCA
>Vmn2r26|CUFFVRG_0213|CUFFVRT_0523|6:124024583-124064983|+
TGTTTGGATACTGGTGGGCCTGTATCAGGACACAACAATGCTTTATAACCTTGATCTACACTGACCAGACAGCCACATGTTTTATTTGTTTGTTGATGTGCTTTCAGAGTCGATTAGCCCAAGATTCTCAACTGAACAGATATCTGGGTCTTATCGATTATTTATCAATGTTAGTATGAAATTACTCACTGCTTTCTCTCCCCTAGTTGTTCTCATTTTATTCCAGGAACAAATTTCTTGTTACTACTTAACTAAATATGCTTCTTCTGGCTACTATCAAGATGCAGATTTTGTTATTGGAGGACTCTTTTCCCTTAGAGTGACTGATGGAGATACATTTATAAGTAGATCTGGCGTTGAAGATACAAGCCATATAGCAGAATATGTTTTTGCGGATCTCATTAAATATTATCAGCACATTTTAGCAATGGTTTTTGCTATAGAAAAAATCAACAAGGACCCAAATATTCTATTCAACAAGTCCCTGGGATTCTTTCTCTTCAATGTCAACTTCATTGAGATGAAGGCTGCGGAAGGTTCTATGGCTTTGCTCTCAGGAGAGAGCCCCCCAATTCCTAACTACAGCTGCAGGCCTGAAAAGACTGATAAGCTGGTTGCAGTGATAGGAGGCATTTCAACATCAATATCCATTCAGATCTCCCGAGTTCTAAGTCTCTACAACGTCCCACAGATCAGCTATGCTCCTTTTGACCAGATTCTTGGGACCAGAGTCCAGCTTCAGTCTCCTTATCAGTTTTCAATGCACACCGCAGCTCTGTATCAGGGAATTGTCCAACTGCTGTTATACTTCACTTGGATCTGGGTTGGCCTAGTGGTTCCAGATGATATGAGGGGAGAACTCTATCTTAGGGACATTACCAAGGAGATGATCAGCCATGGAATTTGTTTTGCATTTGCAGAAAAGGTTACAGAATATTCTTCTATGGACACAGTAAACTGGAAACATTTTATGGAACGACTTACCTTGACACCTGTTATCATTACTGTTGGAGACACACATTCTCTTCTGCGAATTGTCTATTTTGTCATTTTCTATAATCTTTCAGGTAATGTCTGGATCACAACTTCTGATTGGTATATCACCACATTACCCTTTGAACAGAATTTAATTTATACACACTTTGGTGGAGGATTATCATTTTCATTTCACATGGATGAAATTCTGGGATTCAAGGATTTTCTCAGAAGTGTTCAACCTAGAAAATACCCTCATGATATCTTTATCCGGCATGTATGGTCAAGCTTATTTGGATGTCCACATTACTACCAACACAGACTCTGGGATCTAAGTCAATGTGAGCCAAATGGCAGCCTGAGCACACGACCTCTGCATGCTTGGGATATGAATACCTCACCCTATAGCTACAAAGTCTATGCTGCTGTGTATGCCATTGCCCAGGCACTCCATGAGGAGCTGTCACTCAGAGTGGAAGGAGACTCATCCAATAAATGTTTACTCCAGGCTCCTCTCCCATGGAAGCTCCATCCATTCCTACAAAAGGGCCAACTTGGGAGAAGCACCAATGAGGAGAACACTGTGAACAAGGAAGTTTCAGCAATCAAGCTTGACATCTTTAATTACCAGTCTCTACAGAGCGGTACTGAAGCTCATGTGAAGGTTGGCGAGTTTGTCTTTGACTCTCACAGTGTTCAGCATCTTTCACTAAATGACAAAATAATAACTTGGGGTAAACACCGCAGTCAGACTCCTTTATCTGTTTGCAGTCAAAGTTGTCCATTTGGATTTAGCAAAACAGCTGTTGAGGGGAAACCATTCTGTTGTTTTGATTGTGTCCCATGTCCAGATGGAGAAATTGCAAATAAAACAGATATGGATCAATGTATCAAGTGTCCTGAAGATCAGTATCCAAATAAACAGAGGAATCAGTGTCTCCCTAAAATTATGGTATTTTTGGCCCATGAAGATCCACTGGGAACTGTTCTTGTCTCCTTGGCCATTAGTTTATCTGCCTTTTCAGCTATGATTCTAGGATTATTTATCTGCTATCGAGAAACACCCATTGTCAGAGCAAATAACAGAAATCTCAGTTATCTCCTCCTCATTTCTCTAAAGCTCTGTTTCTCTTGCTCACTAATGTTCATTGGCCAACCTAGAACAGTCACTTGTGTCTTGAGACAAATTATTTTTGGGATTGTATTTTCCATTGTCATTTCTGCTATCTTGGCAAAGACCTTCATTGTGGTTATGGCTTTCAAAGCCATCAAACCAGGAAGCATCTTAAAAATGGGGATGGTGACCCGACTCTCAAATGCCATAGTCTGCTGTGGTTCCATCATTCAAGTGTGCATCTGTGCAGTCTGGCTGGGAACATATCCCCCTTTCCCTGATGTTGACATGCACTCAGAGTTTGGTCAAATCATTCTCTGGTGTAACGAGGGGTCCACCCTTGCTTTCTATTGTGTTCTGGGGTACTTGGGCTTTCTGGCCAGTCTCAGCTTGCTTATTGCTTTTCTGGCTAGAAGGCTACCTGACAGCTTCAATGAGGCAAAAACAATCACATTCAGCATGCTGGTTTTCTGCAGTGTGTGGATTTCTTTTGTACCAGCTTACCTGAGCTCGAAAGGCAAAACCATGGTGGCCGTGGAAATTCTTTCAATTCTAGCCTCCAGTGCTGGCTTACTGGGATGTATATTTCTTCCCAAATGCTATGTGATCCTACTGAAGTCAGGTGGTCATTCAAGAAAGAAGTTCTTTAAATGACTTCCTCCTTAAGACAAAGGAATATATTGTGATTTGTATAAAATGAACTGTACATGAATATTCAAACGTGTCATGTGTAGTCAATACATTTCTCCAAACAATGGCATCTGCAACTTAATCACCTTTCCCTGTTATCCTTAGAGCCAACTAGACACAGTGAACCAAGCCAACACAGATTAGATAATTGCAACTATATATGGCTTTTGGTGTGTCTACTAGATGTTTCTTAAATCACAGTCTTCTCAGTTTTTTTGTTTGTTTGTCTGTTGTTGTTAGCTGTCTCTTGTGAGACTAGGCAGGGGCCTAGCAAACACAGAAGTGGATGCTCACAGTCAGCTATTGGATGGATCACAGGGCCCCCAATGGAGGAGCTAGAGAAAGTATCTAAGGAGCTAAAGAGATCTGCAACCCTGCAGGTACAACAACATTATGAACTAACCAGTACCCTGGAGCTCTTGACTCTAGCTGCATATGTATCAAAAGATGGCCTAGTCGGCTATCACTGGAAAGAGAGGCCCATTGGACTTGCAAACTTTATATGCCCCAGTACAGGGGAACGCCAGGGCCAAAAAGTGGGAGTGGGGGGGGGGGGGATGGGGGACATTTGGGATAGCATTGGAAATGTAATTGAGGAAAATATGTAATTTAAAAAAAAGAAAAAAGAAAAAAAGAAAAAGAAAGTACCCAAGTAGCTAAAGGGGTTTGCAACCCTATAGGTAGAACAACAATATGAACTAACCAGTGCCCCCAGAGCTGTGTCTCTAGTTGCATATGTAGCAGGTGATGGCCTATTCAGCCATCAATGGGAGGAGAGTCCCTTGGTCTTGTGAAGATCATATGCCCCAGTACAGGGGAATGCCAGGGCCAGGAAGCAGGAGTGGGTGGGTTGTGGAGCAGGGTGGGGGGAGGCATAGGTGACTTTGGGAATAGCATTTGAAATGTAAATGAAGAAAATATATAATAAAAATAGAATAGAAAAAATAAATATTGCTCAAAAAATGAAATATTAGAATTGTTGAATCTACCTGTGCCCCTTCTTCAAGCATGTTCCCTTCACACCAGTTCTCCAAAGGGAAGCCTCATTGTAAGCTTTGTGCTGAATTCTTTGCTCGGTCTTAAATAGTTATGTCCATTCTTAAGTTAAACATTATAAAATTGCCAGTTTTCAGTCTCATGGAAATATGGCAAACTTTATGAATTCTCTGACTCACTACCTTTCTTAAGCCTGCTTTAGGAGTTTACACATGTAGTAGTCTATATAGTAGCTATATTCAGTCTTATCCACTTATAAATATTAAATCTCTGTATATAAAATTATTTCAATGAGCACCAGATTCTCTTCAAGATAGAAATTGGAACTTTTATCATTTTCCTATTGCAAGTGAAGTTTCTTCTATTTCTAGATTAGTCTACTGATTTATAACATACAGATTATGTAAAATTTCACAGTATAATCATTGTTGTAGTGAGAAATACTAATGTGTCAGTATCTTTCAAATTATTTTCTAAGTTATATTTGTATGATTGGGGCCTCAATACAATATCTAAAAGATGCAATTTCTACAAATTACTTAGTTGTTGTTACATTTAACTTTTATCTCATTGCAATTATAAAATGATATTTCATTTTGTTTTAACTTACAGTGACATGATGAATAATTAGATTACAATATATGCTTTTTGGGAAATTCTGCTGTTGCACAATGATATAAAAATATTTTTCTGTTTTCATCTCATCTAGGATTTTCTGGTCCTCCTCAATATCTAAACCAATGTTATCTTTTCATGGTTGTTCTCTGGCTTAATCCTTGAACATTTCTTGGGGGACTGTGTCTCTATCTACTACCTCACAGGATGTAACAATAAATAGTATTATTCAATATTTAACATCTCTTAAATTCTACCTATATTGAGAGAAAGAGCATATGATTATCACCATGAATCACTTTAGCCTCCAAATTTCTTAATACAGTTCTATATTGATTCCCAATAAAAGTACTTGGAAAAATATGACCTGGTATTTTCAGAATTCATCATCCATATTAGTAGGAAGCCTTATGAATTTCAGTTGGAGTTCAAATACAGGGCACATATGCTCTATATTTCCATTGCTCCTTAACTCTGAATTAGACAGGGAACACTGCATCTTTTATCTTTTTAAAACATTTTCATATAGTACATTCTCCATATTGAACAAATCTTTCCCAGGCTGGATTTGACTCTACTTTCACAGTGTAGGTCTTACAATTTACATTTACCAAAATAATAATTTATATTCAATACTAATACCTAAAATTTAATATTACTTTTATTTTAATGTTGCTTATTCTAACAATGAGAAGGATGTCACCGGATTTGTATTGGGTTACACTGCTCCTGTAGATTACTTTTGGCATAATAATTGGTTTTACAATAGTATTTCCTCCAATACATGAGTATAAGAGGTCTTGACTGGCTGGTTTTGTGTGTCAACTTGACACAGGCTGGAGTTATCATGGAGAAAGGAGCGTCAGTTGAGGAAATGCCTCCAAGAGATCCAGCTGTAGGACATTTTCTCAATTAGTGATCAAGGATGAGAGGGCCCTTTGTGGGTGGGACCATCTCTGGGCTGGTAGTCTTGGGTTCTATAAGAGAGCAGTCTGAGCAAGCCAGGGGAAGCAAGCCAGTAAAGAACATTCCTCCATGGGCTCTGCATCAGCTCCTGCTCCCTGACCTGCTTGAGTTCCAGCCCTGCATCTTTGGTGATCAACAGCAATGTGGAAAGTGTAAACTGAATAAAACCTTTCCTCCCCAACTGCTTCTTGGTCATGATGTTTGTGCAGGAATAGAAATCCTCATTAAGGCAGAGGTCCTTCCATATTCTGGTGCCTTTTTTACTTGTTTCTTTCTTTCTTTTCTTTTTTTTTTTTTTCAGTGCTTTAAAGTATTTTTTTTAGTGAACTCTTTCA
>Vmn2r26|CUFFVRG_0213|CUFFVRT_0524|6:124031824-124064983|+
GGTGCCCAGGACTAGGTGTGGTGGGAGTGCTGCGTTCTGATGATGATCAGCTATGCTCCTTTTGACCAGATTCTTGGGACCAGAGTCCAGCTTCAGTCTCCTTATCAGTTTTCAATGCACACCGCAGCTCTGTATCAGGGAATTGTCCAACTGCTGTTATACTTCACTTGGATCTGGGTTGGCCTAGTGGTTCCAGATGATATGAGGGGAGAACTCTATCTTAGGGACATTACCAAGGAGATGATCAGCCATGGAATTTGTTTTGCATTTGCAGAAAAGGTTACAGAATATTCTTCTATGGACACAGTAAACTGGAAACATTTTATGGAACGACTTACCTTGACACCTGTTATCATTACTGTTGGAGACACACATTCTCTTCTGCGAATTGTCTATTTTGTCATTTTCTATAATCTTTCAGGTAATGTCTGGATCACAACTTCTGATTGGTATATCACCACATTACCCTTTGAACAGAATTTAATTTATACACACTTTGGTGGAGGATTATCATTTTCATTTCACATGGATGAAATTCTGGGATTCAAGGATTTTCTCAGAAGTGTTCAACCTAGAAAATACCCTCATGATATCTTTATCCGGCATGTATGGTCAAGCTTATTTGGATGTCCACATTACTACCAACACAGACTCTGGGATCTAAGTCAATGTGAGCCAAATGGCAGCCTGAGCACACGACCTCTGCATGCTTGGGATATGAATACCTCACCCTATAGCTACAAAGTCTATGCTGCTGTGTATGCCATTGCCCAGGCACTCCATGAGGAGCTGTCACTCAGAGTGGAAGGAGACTCATCCAATAAATGTTTACTCCAGGCTCCTCTCCCATGGAAGCTCCATCCATTCCTACAAAAGGGCCAACTTGGGAGAAGCACCAATGAGGAGAACACTGTGAACAAGGAAGTTTCAGCAATCAAGCTTGACATCTTTAATTACCAGTCTCTACAGAGCGGTACTGAAGCTCATGTGAAGGTTGGCGAGTTTGTCTTTGACTCTCACAGTGTTCAGCATCTTTCACTAAATGACAAAATAATAACTTGGGGTAAACACCGCAGTCAGACTCCTTTATCTGTTTGCAGTCAAAGTTGTCCATTTGGATTTAGCAAAACAGCTGTTGAGGGGAAACCATTCTGTTGTTTTGATTGTGTCCCATGTCCAGATGGAGAAATTGCAAATAAAACAGATATGGATCAATGTATCAAGTGTCCTGAAGATCAGTATCCAAATAAACAGAGGAATCAGTGTCTCCCTAAAATTATGGTATTTTTGGCCCATGAAGATCCACTGGGAACTGTTCTTGTCTCCTTGGCCATTAGTTTATCTGCCTTTTCAGCTATGATTCTAGGATTATTTATCTGCTATCGAGAAACACCCATTGTCAGAGCAAATAACAGAAATCTCAGTTATCTCCTCCTCATTTCTCTAAAGCTCTGTTTCTCTTGCTCACTAATGTTCATTGGCCAACCTAGAACAGTCACTTGTGTCTTGAGACAAATTATTTTTGGGATTGTATTTTCCATTGTCATTTCTGCTATCTTGGCAAAGACCTTCATTGTGGTTATGGCTTTCAAAGCCATCAAACCAGGAAGCATCTTAAAAATGGGGATGGTGACCCGACTCTCAAATGCCATAGTCTGCTGTGGTTCCATCATTCAAGTGTGCATCTGTGCAGTCTGGCTGGGAACATATCCCCCTTTCCCTGATGTTGACATGCACTCAGAGTTTGGTCAAATCATTCTCTGGTGTAACGAGGGGTCCACCCTTGCTTTCTATTGTGTTCTGGGGTACTTGGGCTTTCTGGCCAGTCTCAGCTTGCTTATTGCTTTTCTGGCTAGAAGGCTACCTGACAGCTTCAATGAGGCAAAAACAATCACATTCAGCATGCTGGTTTTCTGCAGTGTGTGGATTTCTTTTGTACCAGCTTACCTGAGCTCGAAAGGCAAAACCATGGTGGCCGTGGAAATTCTTTCAATTCTAGCCTCCAGTGCTGGCTTACTGGGATGTATATTTCTTCCCAAATGCTATGTGATCCTACTGAAGTCAGGTGGTCATTCAAGAAAGAAGTTCTTTAAATGACTTCCTCCTTAAGACAAAGGAATATATTGTGATTTGTATAAAATGAACTGTACATGAATATTCAAACGTGTCATGTGTAGTCAATACATTTCTCCAAACAATGGCATCTGCAACTTAATCACCTTTCCCTGTTATCCTTAGAGCCAACTAGACACAGTGAACCAAGCCAACACAGATTAGATAATTGCAACTATATATGGCTTTTGGTGTGTCTACTAGATGTTTCTTAAATCACAGTCTTCTCAGTTTTTTTGTTTGTTTGTCTGTTGTTGTTAGCTGTCTCTTGTGAGACTAGGCAGGGGCCTAGCAAACACAGAAGTGGATGCTCACAGTCAGCTATTGGATGGATCACAGGGCCCCCAATGGAGGAGCTAGAGAAAGTATCTAAGGAGCTAAAGAGATCTGCAACCCTGCAGGTACAACAACATTATGAACTAACCAGTACCCTGGAGCTCTTGACTCTAGCTGCATATGTATCAAAAGATGGCCTAGTCGGCTATCACTGGAAAGAGAGGCCCATTGGACTTGCAAACTTTATATGCCCCAGTACAGGGGAACGCCAGGGCCAAAAAGTGGGAGTGGGGGGGGGGGGGATGGGGGACATTTGGGATAGCATTGGAAATGTAATTGAGGAAAATATGTAATTTAAAAAAAAGAAAAAAGAAAAAAAGAAAAAGAAAGTACCCAAGTAGCTAAAGGGGTTTGCAACCCTATAGGTAGAACAACAATATGAACTAACCAGTGCCCCCAGAGCTGTGTCTCTAGTTGCATATGTAGCAGGTGATGGCCTATTCAGCCATCAATGGGAGGAGAGTCCCTTGGTCTTGTGAAGATCATATGCCCCAGTACAGGGGAATGCCAGGGCCAGGAAGCAGGAGTGGGTGGGTTGTGGAGCAGGGTGGGGGGAGGCATAGGTGACTTTGGGAATAGCATTTGAAATGTAAATGAAGAAAATATATAATAAAAATAGAATAGAAAAAATAAATATTGCTCAAAAAATGAAATATTAGAATTGTTGAATCTACCTGTGCCCCTTCTTCAAGCATGTTCCCTTCACACCAGTTCTCCAAAGGGAAGCCTCATTGTAAGCTTTGTGCTGAATTCTTTGCTCGGTCTTAAATAGTTATGTCCATTCTTAAGTTAAACATTATAAAATTGCCAGTTTTCAGTCTCATGGAAATATGGCAAACTTTATGAATTCTCTGACTCACTACCTTTCTTAAGCCTGCTTTAGGAGTTTACACATGTAGTAGTCTATATAGTAGCTATATTCAGTCTTATCCACTTATAAATATTAAATCTCTGTATATAAAATTATTTCAATGAGCACCAGATTCTCTTCAAGATAGAAATTGGAACTTTTATCATTTTCCTATTGCAAGTGAAGTTTCTTCTATTTCTAGATTAGTCTACTGATTTATAACATACAGATTATGTAAAATTTCACAGTATAATCATTGTTGTAGTGAGAAATACTAATGTGTCAGTATCTTTCAAATTATTTTCTAAGTTATATTTGTATGATTGGGGCCTCAATACAATATCTAAAAGATGCAATTTCTACAAATTACTTAGTTGTTGTTACATTTAACTTTTATCTCATTGCAATTATAAAATGATATTTCATTTTGTTTTAACTTACAGTGACATGATGAATAATTAGATTACAATATATGCTTTTTGGGAAATTCTGCTGTTGCACAATGATATAAAAATATTTTTCTGTTTTCATCTCATCTAGGATTTTCTGGTCCTCCTCAATATCTAAACCAATGTTATCTTTTCATGGTTGTTCTCTGGCTTAATCCTTGAACATTTCTTGGGGGACTGTGTCTCTATCTACTACCTCACAGGATGTAACAATAAATAGTATTATTCAATATTTAACATCTCTTAAATTCTACCTATATTGAGAGAAAGAGCATATGATTATCACCATGAATCACTTTAGCCTCCAAATTTCTTAATACAGTTCTATATTGATTCCCAATAAAAGTACTTGGAAAAATATGACCTGGTATTTTCAGAATTCATCATCCATATTAGTAGGAAGCCTTATGAATTTCAGTTGGAGTTCAAATACAGGGCACATATGCTCTATATTTCCATTGCTCCTTAACTCTGAATTAGACAGGGAACACTGCATCTTTTATCTTTTTAAAACATTTTCATATAGTACATTCTCCATATTGAACAAATCTTTCCCAGGCTGGATTTGACTCTACTTTCACAGTGTAGGTCTTACAATTTACATTTACCAAAATAATAATTTATATTCAATACTAATACCTAAAATTTAATATTACTTTTATTTTAATGTTGCTTATTCTAACAATGAGAAGGATGTCACCGGATTTGTATTGGGTTACACTGCTCCTGTAGATTACTTTTGGCATAATAATTGGTTTTACAATAGTATTTCCTCCAATACATGAGTATAAGAGGTCTTGACTGGCTGGTTTTGTGTGTCAACTTGACACAGGCTGGAGTTATCATGGAGAAAGGAGCGTCAGTTGAGGAAATGCCTCCAAGAGATCCAGCTGTAGGACATTTTCTCAATTAGTGATCAAGGATGAGAGGGCCCTTTGTGGGTGGGACCATCTCTGGGCTGGTAGTCTTGGGTTCTATAAGAGAGCAGTCTGAGCAAGCCAGGGGAAGCAAGCCAGTAAAGAACATTCCTCCATGGGCTCTGCATCAGCTCCTGCTCCCTGACCTGCTTGAGTTCCAGCCCTGCATCTTTGGTGATCAACAGCAATGTGGAAAGTGTAAACTGAATAAAACCTTTCCTCCCCAACTGCTTCTTGGTCATGATGTTTGTGCAGGAATAGAAATCCTCATTAAGGCAGAGGTCCTTCCATATTCTGGTGCCTTTTTTACTTGTTTCTTTCTTTCTTTTCTTTTTTTTTTTTTTCAGTGCTTTAAAGTATTTTTTTTAGTGAACTCTTTCA
>Vmn2r26|CUFFVRG_0213|ENSMUST00000032238|6:124024758-124062035|+
ATGAAATTACTCACTGCTTTCTCTCCCCTAGTTGTTCTCATTTTATTCCAGGAACAAATTTCTTGTTACTACTTAACTAAATATGCTTCTTCTGGCTACTATCAAGATGCAGATTTTGTTATTGGAGGACTCTTTTCCCTTAGAGTGACTGATGGAGATACATTTATAAGTAGATCTGGCGTTGAAGATACAAGCCATATAGCAGAATATGTTTTTGCGGATCTCATTAAATATTATCAGCACATTTTAGCAATGGTTTTTGCTATAGAAAAAATCAACAAGGACCCAAATATTCTATTCAACAAGTCCCTGGGATTCTTTCTCTTCAATGTCAACTTCATTGAGATGAAGGCTGCGGAAGGTTCTATGGCTTTGCTCTCAGGAGAGAGCCCCCCAATTCCTAACTACAGCTGCAGGCCTGAAAAGACTGATAAGCTGGTTGCAGTGATAGGAGGCATTTCAACATCAATATCCATTCAGATCTCCCGAGTTCTAAGTCTCTACAACGTCCCACAGATCAGCTATGCTCCTTTTGACCAGATTCTTGGGACCAGAGTCCAGCTTCAGTCTCCTTATCAGTTTTCAATGCACACCGCAGCTCTGTATCAGGGAATTGTCCAACTGCTGTTATACTTCACTTGGATCTGGGTTGGCCTAGTGGTTCCAGATGATATGAGGGGAGAACTCTATCTTAGGGACATTACCAAGGAGATGATCAGCCATGGAATTTGTTTTGCATTTGCAGAAAAGGTTACAGAATATTCTTCTATGGACACAGTAAACTGGAAACATTTTATGGAACGACTTACCTTGACACCTGTTATCATTACTGTTGGAGACACACATTCTCTTCTGCGAATTGTCTATTTTGTCATTTTCTATAATCTTTCAGGTAATGTCTGGATCACAACTTCTGATTGGTATATCACCACATTACCCTTTGAACAGAATTTAATTTATACACACTTTGGTGGAGGATTATCATTTTCATTTCACATGGATGAAATTCTGGGATTCAAGGATTTTCTCAGAAGTGTTCAACCTAGAAAATACCCTCATGATATCTTTATCCGGCATGTATGGTCAAGCTTATTTGGATGTCCACATTACTACCAACACAGACTCTGGGATCTAAGTCAATGTGAGCCAAATGGCAGCCTGAGCACACGACCTCTGCATGCTTGGGATATGAATACCTCACCCTATAGCTACAAAGTCTATGCTGCTGTGTATGCCATTGCCCAGGCACTCCATGAGGAGCTGTCACTCAGAGTGGAAGGAGACTCATCCAATAAATGTTTACTCCAGGCTCCTCTCCCATGGAAGCTCCATCCATTCCTACAAAAGGGCCAACTTGGGAGAAGCACCAATGAGGAGAACACTGTGAACAAGGAAGTTTCAGCAATCAAGCTTGACATCTTTAATTACCAGTCTCTACAGAGCGGTACTGAAGCTCATGTGAAGGTTGGCGAGTTTGTCTTTGACTCTCACAGTGTTCAGCATCTTTCACTAAATGACAAAATAATAACTTGGGGTAAACACCGCAGTCAGACTCCTTTATCTGTTTGCAGTCAAAGTTGTCCATTTGGATTTAGCAAAACAGCTGTTGAGGGGAAACCATTCTGTTGTTTTGATTGTGTCCCATGTCCAGATGGAGAAATTGCAAATAAAACAGATATGGATCAATGTATCAAGTGTCCTGAAGATCAGTATCCAAATAAACAGAGGAATCAGTGTCTCCCTAAAATTATGGTATTTTTGGCCCATGAAGATCCACTGGGAACTGTTCTTGTCTCCTTGGCCATTAGTTTATCTGCCTTTTCAGCTATGATTCTAGGATTATTTATCTGCTATCGAGAAACACCCATTGTCAGAGCAAATAACAGAAATCTCAGTTATCTCCTCCTCATTTCTCTAAAGCTCTGTTTCTCTTGCTCACTAATGTTCATTGGCCAACCTAGAACAGTCACTTGTGTCTTGAGACAAATTATTTTTGGGATTGTATTTTCCATTGTCATTTCTGCTATCTTGGCAAAGACCTTCATTGTGGTTATGGCTTTCAAAGCCATCAAACCAGGAAGCATCTTAAAAATGGGGATGGTGACCCGACTCTCAAATGCCATAGTCTGCTGTGGTTCCATCATTCAAGTGTGCATCTGTGCAGTCTGGCTGGGAACATATCCCCCTTTCCCTGATGTTGACATGCACTCAGAGTTTGGTCAAATCATTCTCTGGTGTAACGAGGGGTCCACCCTTGCTTTCTATTGTGTTCTGGGGTACTTGGGCTTTCTGGCCAGTCTCAGCTTGCTTATTGCTTTTCTGGCTAGAAGGCTACCTGACAGCTTCAATGAGGCAAAAACAATCACATTCAGCATGCTGGTTTTCTGCAGTGTGTGGATTTCTTTTGTACCAGCTTACCTGAGCTCGAAAGGCAAAACCATGGTGGCCGTGGAAATTCTTTCAATTCTAGCCTCCAGTGCTGGCTTACTGGGATGTATATTTCTTCCCAAATGCTATGTGATCCTACTGAAGTCAGGTGGTCATTCAAGAAAGAAGTTCTTTAAATGA
>Vmn1r26|CUFFVRG_0224|CUFFVRT_0542|6:58004934-58012644|-
TTGGGTATTCCAAACTTTTGGACTAATACCCACGTATCAATTACAAAACCTCCATGTTGCAGAAAGCAAAGATCATCATAAATTCAAAAAGAAGACTATTCTAAAATTAACTTCTGGAATAATGAAAAGGCTTTGAATCAGTGTAGATGTTTTCTACTTCTTTACCAGGAAGCTGATTTTAAAGTACTGAATTAAATCAATCCAATAAAAAATTGTTCTTTGTAACCAGGGCAAATAACCTACATGAGCACCAAAGATATATGAAAGAGATTTCCATTATGATTTAAGATGAATATACTACACATTTATGTCTTCAATTAAGAATGTCCTTTATTTCCAATCTGGACTTGGAGTTCTAGCCAATATGTTTCTACTGATTTTCTATATTTTCATAGTCTTAGGTCACAGACCTAAGCCCATAGACCTGATCTCCTGTCAACTAAACTTTGTTCACATAATGATGTTCCTTACTGCAGGGGATATTTGGCTTACAGACTTATTTGCGTCACTGAACATTGAGAATAACTTCAAATGTAAGGCAACTTTTTACATAAACAGGGTGATGAGAGGCCTCTCTATCTGCATCACCTGCCTCCTGAGTGTGTTCCAGGCCGTCACTATGAGTCCCAGTACCTCTTTCTTGGCAAAATTTAAACATACACTAAAAAAGTACATCATATACATTTTCTTCTATTTTTGGCTGTTCAATTTGTCTTTCAGCAGTAACCAGCTCTTCTCTGCTGGTGCTTATACCAATGTGAGTGACACCAACCAAATGAAGATCAGCAAATACTGCTCATACTTTCCCACAAACAAAATTATCAGGGGATTGATTTTAACAGTGACAACTTTAAGAGATGTGTTTCTTGTAGGAGTCATGGTGACAACAAGTGCATACATGGTGCTTTTATTGTTCAGACATCAGAAGCAATGCAAGCATCTTCATAGCATCAATTACTGGAGAGCATCTCCTGAGAAAAAGGCCACACAGACCATCCTGGTGCTGGTGGTTTTCTTTGTGGTAATGTACTGGGTAGACCTCATCATCTCATCTACCTCAGTCCTGTTGTGGAGGTATGACACAGTCATACTGACTGTACAGAAGTTTGTGATGAATGTCTATCCCACAATTACTCCTTTGGTACAAATCAGTTCTGATAACAGAATACTCAAATGCCACCAAGCTTTTTTTAAAGGGGCAATTTTTGTCTTCTTTAAAAAAGATATTTATTCCTCCGGTCTGTGCCAGCATCATGCCACTTTGGATCTGAATTCAGTGGACAGTCCCACTGTCTCTGGAGGAATCTCCACCATACAGGTCCACTAACACTCCCAGGATCTTAGGATCACTGGTGAGTAGAACACAGCATCTGTTCCAAAAGAACCGGGGATGCCTGGGGAAAGCTGGAGCACAGAAACATTCATCATGATCAAGTTGGCTTCTTCCCAGGGATGCAGGTATGGTTCAATACATGGAAATACATCAACTTAATCCATAATATAAACAAACTCAAAGACAAAAACCACATGATCATCTCATTACAAGCAGAGAAAGCATTTGACAAAATCCAAAACCTGTTCATGATAAAAGTCTTAGAAAATCAGGAATTCTGGGCCCATATTTAAATATAATAAAAGAAATATACAGCAAACCAGTACCCAACACCAAACTAAATGGAGAGAAACTTGAAGCAATCCCACTAAAATCAGGGACTAGACAAGGCTGCCCACTTTCTCCCTACCTATTCAATATAGTACTTGAAGTCCTACCCAGAACAATTAGACAACAAAAGGAGATCAAGGGGATACAAATTGGAAAGGAAGAAGTAAAAATGTCACTGTTTGCAGATGATATGATAGTATATGTAAGTGACCACAATTATTCCACCAGAGAACTCCTAACCCTGATAAACAACTTCAGTGCAGTAGGTGGATATAAAATTAACTCAAACAAATCAGTGGCCTTTCTCTACACATAGGATAAACAGGATGAGAAGAAAATTAGGAAAACAATACACTCTACAATAGTCACAAATAATATAAAATACCTTGGTGTGATTCTAACTAAGGAAGGGAAAGATCTGTATAATAAGAACTTCAAGTCTCTGAAGAAAGAAATCGAAGAAGATCTCAAAAGATGGAAAGTCTCATGCTCATTGATTGCCAGGATTAATGTAGTAAAAATTTTTGCCGAAAACAATCGACAGATTTAATGCAACCCCCATCAAAATTCCAACTCAATTCCTCACAGAGTTAGAAAGAGCAATTTGCAAATTCATCTGGAATAACAAAAAAATCTGGATAGCAAAAACTATTCTCAATAATGAAAGAGCCTCTGGTGGAATCACCATCACCAACCTCAAGCTGTACTACAGAGCAATTGTGATAATAACAGCATGGTAGTGGTACAGTGACAGACAGGTTGATCAATGTAATATAATTGAAGACCCAGAAATGAATTGACACACCTATGCTCACTTGATCTTTGACAAAGGATCTAAAACCATCCAGTGGAGAAGAAGAGAGCATTCTCATAAAATGGTGCTGGCTCAACTGGCTGTTAACATGTGAAGAATTTGAATTGATCCATTCTTATCTCCTTGTACAAAGCTCAAGTCTAAGTAGATCAAGGAACTCCACATAAAACCAGAGACACTGAAACTTATAGAGGACAAAGTGGGGGAAAAGCCTTGAATATATGGGCATAGGGTGGGGGGGAATTCCTGAACATAACAGCAATGGCTTGGGCTGTAAGATCAAGAATCGACAAATGGGACCTCATAAAATTGCAAAGCTTCTGTAAGGCAAAGGACACTGTCAATAAGACAAAATGGCAACCAACAGAATGTGAAATGCTCTTTACCAATCCTAAATCTGATAGAGGGCTAATATCCAACATATATAAAGAACTCAAGAAATTGGATTCCAGAAAACCAAAAAAGAAAAAAAAAACCTTATTAAAAATGGGGTAGAGAGATAAACAAAGAATTTTCAACTGAGGAATATTAAATGACTGAGAAGCACATAAAGAAATGTGCAATACTCTTAGTCATCAGGGAAATGCAAATCAAAACAACCCTGGGATTCTACCTCACACCATTCTGAATGGCTAAGTTCAGAAAATCAGGTGACAGCAGATACTGGCTAGGACATGGAGAAAGAGGTATACTCCTCCATTATTGGTGGGATTGCAATCTGGTACAAACACTCTGGACATCAATCTGGCATTTCCTCAGAAAATTTGGACATAGCACTATCAGCAATACCTCTCCTGGGCATGTACCCAGAATATGTTCCAACTTGTAATAAGGAAAAATGCTCCACTATGTTCATAGCAGCCTTATTTACAATAGCAAGAAGGTGGAAAGAACCCAGATGTCCCTCAACAGAGGAATGGATACAGAAAATGTGGTACATTTACACAATGGAGTACTACACAGCTATTAAGAACAATGAATTCATGAAATTCTTAGATAAATGGGTGGATCTGCAGAATATCATCCAAGGTGAGGTAACACAATCACAAAAGAACTCACATGATATGCACTGACTGGTAAGTGGATATTAGCCCAGAAGCTCAGAATACCAAAGATACATTCTGCAAAACACATGAAAGTCAAGAAGGAAGACCAAAGTGTGGATACTCCAATCCTTCTTAGAAGGGGGAACAAAATATCCATGGAAGGATTTGCAGGGACAAAGTGTGGAGCAAAGACTGAAGGAATGACGATCCAGAGACTGTCCCATCTGGGGATCCATCCCATAAACAACCACCAAACACAGACACTATTGCAGATATTGCACTAACAAGAGCTTGCTGACAGGGCCCTTATATAGCTGTCTCCTGAGAGGCTCTGCCAGTGCCTGACAAGTAGAAGGGGATGCTCACAGCCATCTGTTAGACGGAACACAGGGTCCCCAATGAAGGAGCTAGAGAAAGTACCCAAGGAGCTGAAGGGATTTGCAACACCATAGGAGAAACAACAATATGAACTAACAAGTAACCCCAGATCTCTCTGGGACTAAACCATCAATAAAAGAAAACACAGGGAGGGATTTGTGGCTCTAGCTGCATATGTAACAGAGGATGGCCTAGTTGGTCATCAGTGGGAGGAGAGGTCCTGTGAAGGTTCTATGCCCCAGTATAGAGGAATGTCTGGGCCAAGAAGCAGGATTAAGTGGGTTGGGGATCAGGGGGAGGGGAGAGAGGATAGGCGATTTTTAGATGGGAAAATAGGAAAGGAATAACATTTGAAATGTAAATTAAGAATATATCTAACAAAGCCGGGCAGTGTTGGTGCACACCTTTAATCCCAGCACTTGGAAGGCAGAGACAGGTGGATTTCTGAGTTTGAGGCCAGACTGGTGTACAAAGTGAGTTCCAGGACAGCCAGGGCTCTACAGAGAAACCCTGTATTGCAAACTTTATAGGAGAATGCTAGGGCCAAGAAGCGGGAGTGGGTGGTAGGGGAGCAGGGCGGAGGGAGGGTATAGGGAACTTTCAGGATAGCATTTCAAATGTATATTAAAAACTATCTAATAAAAATATAAGAATATATCTAATAAAACAGAGATT
>Vmn1r26|CUFFVRG_0224|CUFFVRT_0543|6:58004934-58014243|-
CTTTTATATGAGAAATTATTCAAGCTGACTAAGAAATAGCTCAAGTCTTACATCTAATGCTTACAGATTACAAAACCTCCATGTTGCAGAAAGCAAAGATCATCATAAATTCAAAAAGAAGACTATTCTAAAATTAACTTCTGGAATAATGAAAAGGCTTTGAATCAGTGTAGATGTTTTCTACTTCTTTACCAGGAAGCTGATTTTAAAGTACTGAATTAAATCAATCCAATAAAAAATTGTTCTTTGTAACCAGGGCAAATAACCTACATGAGCACCAAAGATATATGAAAGAGATTTCCATTATGATTTAAGATGAATATACTACACATTTATGTCTTCAATTAAGAATGTCCTTTATTTCCAATCTGGACTTGGAGTTCTAGCCAATATGTTTCTACTGATTTTCTATATTTTCATAGTCTTAGGTCACAGACCTAAGCCCATAGACCTGATCTCCTGTCAACTAAACTTTGTTCACATAATGATGTTCCTTACTGCAGGGGATATTTGGCTTACAGACTTATTTGCGTCACTGAACATTGAGAATAACTTCAAATGTAAGGCAACTTTTTACATAAACAGGGTGATGAGAGGCCTCTCTATCTGCATCACCTGCCTCCTGAGTGTGTTCCAGGCCGTCACTATGAGTCCCAGTACCTCTTTCTTGGCAAAATTTAAACATACACTAAAAAAGTACATCATATACATTTTCTTCTATTTTTGGCTGTTCAATTTGTCTTTCAGCAGTAACCAGCTCTTCTCTGCTGGTGCTTATACCAATGTGAGTGACACCAACCAAATGAAGATCAGCAAATACTGCTCATACTTTCCCACAAACAAAATTATCAGGGGATTGATTTTAACAGTGACAACTTTAAGAGATGTGTTTCTTGTAGGAGTCATGGTGACAACAAGTGCATACATGGTGCTTTTATTGTTCAGACATCAGAAGCAATGCAAGCATCTTCATAGCATCAATTACTGGAGAGCATCTCCTGAGAAAAAGGCCACACAGACCATCCTGGTGCTGGTGGTTTTCTTTGTGGTAATGTACTGGGTAGACCTCATCATCTCATCTACCTCAGTCCTGTTGTGGAGGTATGACACAGTCATACTGACTGTACAGAAGTTTGTGATGAATGTCTATCCCACAATTACTCCTTTGGTACAAATCAGTTCTGATAACAGAATACTCAAATGCCACCAAGCTTTTTTTAAAGGGGCAATTTTTGTCTTCTTTAAAAAAGATATTTATTCCTCCGGTCTGTGCCAGCATCATGCCACTTTGGATCTGAATTCAGTGGACAGTCCCACTGTCTCTGGAGGAATCTCCACCATACAGGTCCACTAACACTCCCAGGATCTTAGGATCACTGGTGAGTAGAACACAGCATCTGTTCCAAAAGAACCGGGGATGCCTGGGGAAAGCTGGAGCACAGAAACATTCATCATGATCAAGTTGGCTTCTTCCCAGGGATGCAGGTATGGTTCAATACATGGAAATACATCAACTTAATCCATAATATAAACAAACTCAAAGACAAAAACCACATGATCATCTCATTACAAGCAGAGAAAGCATTTGACAAAATCCAAAACCTGTTCATGATAAAAGTCTTAGAAAATCAGGAATTCTGGGCCCATATTTAAATATAATAAAAGAAATATACAGCAAACCAGTACCCAACACCAAACTAAATGGAGAGAAACTTGAAGCAATCCCACTAAAATCAGGGACTAGACAAGGCTGCCCACTTTCTCCCTACCTATTCAATATAGTACTTGAAGTCCTACCCAGAACAATTAGACAACAAAAGGAGATCAAGGGGATACAAATTGGAAAGGAAGAAGTAAAAATGTCACTGTTTGCAGATGATATGATAGTATATGTAAGTGACCACAATTATTCCACCAGAGAACTCCTAACCCTGATAAACAACTTCAGTGCAGTAGGTGGATATAAAATTAACTCAAACAAATCAGTGGCCTTTCTCTACACATAGGATAAACAGGATGAGAAGAAAATTAGGAAAACAATACACTCTACAATAGTCACAAATAATATAAAATACCTTGGTGTGATTCTAACTAAGGAAGGGAAAGATCTGTATAATAAGAACTTCAAGTCTCTGAAGAAAGAAATCGAAGAAGATCTCAAAAGATGGAAAGTCTCATGCTCATTGATTGCCAGGATTAATGTAGTAAAAATTTTTGCCGAAAACAATCGACAGATTTAATGCAACCCCCATCAAAATTCCAACTCAATTCCTCACAGAGTTAGAAAGAGCAATTTGCAAATTCATCTGGAATAACAAAAAAATCTGGATAGCAAAAACTATTCTCAATAATGAAAGAGCCTCTGGTGGAATCACCATCACCAACCTCAAGCTGTACTACAGAGCAATTGTGATAATAACAGCATGGTAGTGGTACAGTGACAGACAGGTTGATCAATGTAATATAATTGAAGACCCAGAAATGAATTGACACACCTATGCTCACTTGATCTTTGACAAAGGATCTAAAACCATCCAGTGGAGAAGAAGAGAGCATTCTCATAAAATGGTGCTGGCTCAACTGGCTGTTAACATGTGAAGAATTTGAATTGATCCATTCTTATCTCCTTGTACAAAGCTCAAGTCTAAGTAGATCAAGGAACTCCACATAAAACCAGAGACACTGAAACTTATAGAGGACAAAGTGGGGGAAAAGCCTTGAATATATGGGCATAGGGTGGGGGGGAATTCCTGAACATAACAGCAATGGCTTGGGCTGTAAGATCAAGAATCGACAAATGGGACCTCATAAAATTGCAAAGCTTCTGTAAGGCAAAGGACACTGTCAATAAGACAAAATGGCAACCAACAGAATGTGAAATGCTCTTTACCAATCCTAAATCTGATAGAGGGCTAATATCCAACATATATAAAGAACTCAAGAAATTGGATTCCAGAAAACCAAAAAAGAAAAAAAAAACCTTATTAAAAATGGGGTAGAGAGATAAACAAAGAATTTTCAACTGAGGAATATTAAATGACTGAGAAGCACATAAAGAAATGTGCAATACTCTTAGTCATCAGGGAAATGCAAATCAAAACAACCCTGGGATTCTACCTCACACCATTCTGAATGGCTAAGTTCAGAAAATCAGGTGACAGCAGATACTGGCTAGGACATGGAGAAAGAGGTATACTCCTCCATTATTGGTGGGATTGCAATCTGGTACAAACACTCTGGACATCAATCTGGCATTTCCTCAGAAAATTTGGACATAGCACTATCAGCAATACCTCTCCTGGGCATGTACCCAGAATATGTTCCAACTTGTAATAAGGAAAAATGCTCCACTATGTTCATAGCAGCCTTATTTACAATAGCAAGAAGGTGGAAAGAACCCAGATGTCCCTCAACAGAGGAATGGATACAGAAAATGTGGTACATTTACACAATGGAGTACTACACAGCTATTAAGAACAATGAATTCATGAAATTCTTAGATAAATGGGTGGATCTGCAGAATATCATCCAAGGTGAGGTAACACAATCACAAAAGAACTCACATGATATGCACTGACTGGTAAGTGGATATTAGCCCAGAAGCTCAGAATACCAAAGATACATTCTGCAAAACACATGAAAGTCAAGAAGGAAGACCAAAGTGTGGATACTCCAATCCTTCTTAGAAGGGGGAACAAAATATCCATGGAAGGATTTGCAGGGACAAAGTGTGGAGCAAAGACTGAAGGAATGACGATCCAGAGACTGTCCCATCTGGGGATCCATCCCATAAACAACCACCAAACACAGACACTATTGCAGATATTGCACTAACAAGAGCTTGCTGACAGGGCCCTTATATAGCTGTCTCCTGAGAGGCTCTGCCAGTGCCTGACAAGTAGAAGGGGATGCTCACAGCCATCTGTTAGACGGAACACAGGGTCCCCAATGAAGGAGCTAGAGAAAGTACCCAAGGAGCTGAAGGGATTTGCAACACCATAGGAGAAACAACAATATGAACTAACAAGTAACCCCAGATCTCTCTGGGACTAAACCATCAATAAAAGAAAACACAGGGAGGGATTTGTGGCTCTAGCTGCATATGTAACAGAGGATGGCCTAGTTGGTCATCAGTGGGAGGAGAGGTCCTGTGAAGGTTCTATGCCCCAGTATAGAGGAATGTCTGGGCCAAGAAGCAGGATTAAGTGGGTTGGGGATCAGGGGGAGGGGAGAGAGGATAGGCGATTTTTAGATGGGAAAATAGGAAAGGAATAACATTTGAAATGTAAATTAAGAATATATCTAACAAAGCCGGGCAGTGTTGGTGCACACCTTTAATCCCAGCACTTGGAAGGCAGAGACAGGTGGATTTCTGAGTTTGAGGCCAGACTGGTGTACAAAGTGAGTTCCAGGACAGCCAGGGCTCTACAGAGAAACCCTGTATTGCAAACTTTATAGGAGAATGCTAGGGCCAAGAAGCGGGAGTGGGTGGTAGGGGAGCAGGGCGGAGGGAGGGTATAGGGAACTTTCAGGATAGCATTTCAAATGTATATTAAAAACTATCTAATAAAAATATAAGAATATATCTAATAAAACAGAGATT
>Vmn1r26|CUFFVRG_0224|CUFFVRT_0544|6:58004934-58015165|-
CAAAAGCCCAGCTGGATTACAAAACCTCCATGTTGCAGAAAGCAAAGATCATCATAAATTCAAAAAGAAGACTATTCTAAAATTAACTTCTGGAATAATGAAAAGATATATGAAAGAGATTTCCATTATGATTTAAGATGAATATACTACACATTTATGTCTTCAATTAAGAATGTCCTTTATTTCCAATCTGGACTTGGAGTTCTAGCCAATATGTTTCTACTGATTTTCTATATTTTCATAGTCTTAGGTCACAGACCTAAGCCCATAGACCTGATCTCCTGTCAACTAAACTTTGTTCACATAATGATGTTCCTTACTGCAGGGGATATTTGGCTTACAGACTTATTTGCGTCACTGAACATTGAGAATAACTTCAAATGTAAGGCAACTTTTTACATAAACAGGGTGATGAGAGGCCTCTCTATCTGCATCACCTGCCTCCTGAGTGTGTTCCAGGCCGTCACTATGAGTCCCAGTACCTCTTTCTTGGCAAAATTTAAACATACACTAAAAAAGTACATCATATACATTTTCTTCTATTTTTGGCTGTTCAATTTGTCTTTCAGCAGTAACCAGCTCTTCTCTGCTGGTGCTTATACCAATGTGAGTGACACCAACCAAATGAAGATCAGCAAATACTGCTCATACTTTCCCACAAACAAAATTATCAGGGGATTGATTTTAACAGTGACAACTTTAAGAGATGTGTTTCTTGTAGGAGTCATGGTGACAACAAGTGCATACATGGTGCTTTTATTGTTCAGACATCAGAAGCAATGCAAGCATCTTCATAGCATCAATTACTGGAGAGCATCTCCTGAGAAAAAGGCCACACAGACCATCCTGGTGCTGGTGGTTTTCTTTGTGGTAATGTACTGGGTAGACCTCATCATCTCATCTACCTCAGTCCTGTTGTGGAGGTATGACACAGTCATACTGACTGTACAGAAGTTTGTGATGAATGTCTATCCCACAATTACTCCTTTGGTACAAATCAGTTCTGATAACAGAATACTCAAATGCCACCAAGCTTTTTTTAAAGGGGCAATTTTTGTCTTCTTTAAAAAAGATATTTATTCCTCCGGTCTGTGCCAGCATCATGCCACTTTGGATCTGAATTCAGTGGACAGTCCCACTGTCTCTGGAGGAATCTCCACCATACAGGTCCACTAACACTCCCAGGATCTTAGGATCACTGGTGAGTAGAACACAGCATCTGTTCCAAAAGAACCGGGGATGCCTGGGGAAAGCTGGAGCACAGAAACATTCATCATGATCAAGTTGGCTTCTTCCCAGGGATGCAGGTATGGTTCAATACATGGAAATACATCAACTTAATCCATAATATAAACAAACTCAAAGACAAAAACCACATGATCATCTCATTACAAGCAGAGAAAGCATTTGACAAAATCCAAAACCTGTTCATGATAAAAGTCTTAGAAAATCAGGAATTCTGGGCCCATATTTAAATATAATAAAAGAAATATACAGCAAACCAGTACCCAACACCAAACTAAATGGAGAGAAACTTGAAGCAATCCCACTAAAATCAGGGACTAGACAAGGCTGCCCACTTTCTCCCTACCTATTCAATATAGTACTTGAAGTCCTACCCAGAACAATTAGACAACAAAAGGAGATCAAGGGGATACAAATTGGAAAGGAAGAAGTAAAAATGTCACTGTTTGCAGATGATATGATAGTATATGTAAGTGACCACAATTATTCCACCAGAGAACTCCTAACCCTGATAAACAACTTCAGTGCAGTAGGTGGATATAAAATTAACTCAAACAAATCAGTGGCCTTTCTCTACACATAGGATAAACAGGATGAGAAGAAAATTAGGAAAACAATACACTCTACAATAGTCACAAATAATATAAAATACCTTGGTGTGATTCTAACTAAGGAAGGGAAAGATCTGTATAATAAGAACTTCAAGTCTCTGAAGAAAGAAATCGAAGAAGATCTCAAAAGATGGAAAGTCTCATGCTCATTGATTGCCAGGATTAATGTAGTAAAAATTTTTGCCGAAAACAATCGACAGATTTAATGCAACCCCCATCAAAATTCCAACTCAATTCCTCACAGAGTTAGAAAGAGCAATTTGCAAATTCATCTGGAATAACAAAAAAATCTGGATAGCAAAAACTATTCTCAATAATGAAAGAGCCTCTGGTGGAATCACCATCACCAACCTCAAGCTGTACTACAGAGCAATTGTGATAATAACAGCATGGTAGTGGTACAGTGACAGACAGGTTGATCAATGTAATATAATTGAAGACCCAGAAATGAATTGACACACCTATGCTCACTTGATCTTTGACAAAGGATCTAAAACCATCCAGTGGAGAAGAAGAGAGCATTCTCATAAAATGGTGCTGGCTCAACTGGCTGTTAACATGTGAAGAATTTGAATTGATCCATTCTTATCTCCTTGTACAAAGCTCAAGTCTAAGTAGATCAAGGAACTCCACATAAAACCAGAGACACTGAAACTTATAGAGGACAAAGTGGGGGAAAAGCCTTGAATATATGGGCATAGGGTGGGGGGGAATTCCTGAACATAACAGCAATGGCTTGGGCTGTAAGATCAAGAATCGACAAATGGGACCTCATAAAATTGCAAAGCTTCTGTAAGGCAAAGGACACTGTCAATAAGACAAAATGGCAACCAACAGAATGTGAAATGCTCTTTACCAATCCTAAATCTGATAGAGGGCTAATATCCAACATATATAAAGAACTCAAGAAATTGGATTCCAGAAAACCAAAAAAGAAAAAAAAAACCTTATTAAAAATGGGGTAGAGAGATAAACAAAGAATTTTCAACTGAGGAATATTAAATGACTGAGAAGCACATAAAGAAATGTGCAATACTCTTAGTCATCAGGGAAATGCAAATCAAAACAACCCTGGGATTCTACCTCACACCATTCTGAATGGCTAAGTTCAGAAAATCAGGTGACAGCAGATACTGGCTAGGACATGGAGAAAGAGGTATACTCCTCCATTATTGGTGGGATTGCAATCTGGTACAAACACTCTGGACATCAATCTGGCATTTCCTCAGAAAATTTGGACATAGCACTATCAGCAATACCTCTCCTGGGCATGTACCCAGAATATGTTCCAACTTGTAATAAGGAAAAATGCTCCACTATGTTCATAGCAGCCTTATTTACAATAGCAAGAAGGTGGAAAGAACCCAGATGTCCCTCAACAGAGGAATGGATACAGAAAATGTGGTACATTTACACAATGGAGTACTACACAGCTATTAAGAACAATGAATTCATGAAATTCTTAGATAAATGGGTGGATCTGCAGAATATCATCCAAGGTGAGGTAACACAATCACAAAAGAACTCACATGATATGCACTGACTGGTAAGTGGATATTAGCCCAGAAGCTCAGAATACCAAAGATACATTCTGCAAAACACATGAAAGTCAAGAAGGAAGACCAAAGTGTGGATACTCCAATCCTTCTTAGAAGGGGGAACAAAATATCCATGGAAGGATTTGCAGGGACAAAGTGTGGAGCAAAGACTGAAGGAATGACGATCCAGAGACTGTCCCATCTGGGGATCCATCCCATAAACAACCACCAAACACAGACACTATTGCAGATATTGCACTAACAAGAGCTTGCTGACAGGGCCCTTATATAGCTGTCTCCTGAGAGGCTCTGCCAGTGCCTGACAAGTAGAAGGGGATGCTCACAGCCATCTGTTAGACGGAACACAGGGTCCCCAATGAAGGAGCTAGAGAAAGTACCCAAGGAGCTGAAGGGATTTGCAACACCATAGGAGAAACAACAATATGAACTAACAAGTAACCCCAGATCTCTCTGGGACTAAACCATCAATAAAAGAAAACACAGGGAGGGATTTGTGGCTCTAGCTGCATATGTAACAGAGGATGGCCTAGTTGGTCATCAGTGGGAGGAGAGGTCCTGTGAAGGTTCTATGCCCCAGTATAGAGGAATGTCTGGGCCAAGAAGCAGGATTAAGTGGGTTGGGGATCAGGGGGAGGGGAGAGAGGATAGGCGATTTTTAGATGGGAAAATAGGAAAGGAATAACATTTGAAATGTAAATTAAGAATATATCTAACAAAGCCGGGCAGTGTTGGTGCACACCTTTAATCCCAGCACTTGGAAGGCAGAGACAGGTGGATTTCTGAGTTTGAGGCCAGACTGGTGTACAAAGTGAGTTCCAGGACAGCCAGGGCTCTACAGAGAAACCCTGTATTGCAAACTTTATAGGAGAATGCTAGGGCCAAGAAGCGGGAGTGGGTGGTAGGGGAGCAGGGCGGAGGGAGGGTATAGGGAACTTTCAGGATAGCATTTCAAATGTATATTAAAAACTATCTAATAAAAATATAAGAATATATCTAATAAAACAGAGATT
>Vmn1r26|CUFFVRG_0224|CUFFVRT_0545|6:58004934-58015178|-
CAAGGATATTTGTCAAAAGCCCAGCTGGATATATGAAAGAGATTTCCATTATGATTTAAGATGAATATACTACACATTTATGTCTTCAATTAAGAATGTCCTTTATTTCCAATCTGGACTTGGAGTTCTAGCCAATATGTTTCTACTGATTTTCTATATTTTCATAGTCTTAGGTCACAGACCTAAGCCCATAGACCTGATCTCCTGTCAACTAAACTTTGTTCACATAATGATGTTCCTTACTGCAGGGGATATTTGGCTTACAGACTTATTTGCGTCACTGAACATTGAGAATAACTTCAAATGTAAGGCAACTTTTTACATAAACAGGGTGATGAGAGGCCTCTCTATCTGCATCACCTGCCTCCTGAGTGTGTTCCAGGCCGTCACTATGAGTCCCAGTACCTCTTTCTTGGCAAAATTTAAACATACACTAAAAAAGTACATCATATACATTTTCTTCTATTTTTGGCTGTTCAATTTGTCTTTCAGCAGTAACCAGCTCTTCTCTGCTGGTGCTTATACCAATGTGAGTGACACCAACCAAATGAAGATCAGCAAATACTGCTCATACTTTCCCACAAACAAAATTATCAGGGGATTGATTTTAACAGTGACAACTTTAAGAGATGTGTTTCTTGTAGGAGTCATGGTGACAACAAGTGCATACATGGTGCTTTTATTGTTCAGACATCAGAAGCAATGCAAGCATCTTCATAGCATCAATTACTGGAGAGCATCTCCTGAGAAAAAGGCCACACAGACCATCCTGGTGCTGGTGGTTTTCTTTGTGGTAATGTACTGGGTAGACCTCATCATCTCATCTACCTCAGTCCTGTTGTGGAGGTATGACACAGTCATACTGACTGTACAGAAGTTTGTGATGAATGTCTATCCCACAATTACTCCTTTGGTACAAATCAGTTCTGATAACAGAATACTCAAATGCCACCAAGCTTTTTTTAAAGGGGCAATTTTTGTCTTCTTTAAAAAAGATATTTATTCCTCCGGTCTGTGCCAGCATCATGCCACTTTGGATCTGAATTCAGTGGACAGTCCCACTGTCTCTGGAGGAATCTCCACCATACAGGTCCACTAACACTCCCAGGATCTTAGGATCACTGGTGAGTAGAACACAGCATCTGTTCCAAAAGAACCGGGGATGCCTGGGGAAAGCTGGAGCACAGAAACATTCATCATGATCAAGTTGGCTTCTTCCCAGGGATGCAGGTATGGTTCAATACATGGAAATACATCAACTTAATCCATAATATAAACAAACTCAAAGACAAAAACCACATGATCATCTCATTACAAGCAGAGAAAGCATTTGACAAAATCCAAAACCTGTTCATGATAAAAGTCTTAGAAAATCAGGAATTCTGGGCCCATATTTAAATATAATAAAAGAAATATACAGCAAACCAGTACCCAACACCAAACTAAATGGAGAGAAACTTGAAGCAATCCCACTAAAATCAGGGACTAGACAAGGCTGCCCACTTTCTCCCTACCTATTCAATATAGTACTTGAAGTCCTACCCAGAACAATTAGACAACAAAAGGAGATCAAGGGGATACAAATTGGAAAGGAAGAAGTAAAAATGTCACTGTTTGCAGATGATATGATAGTATATGTAAGTGACCACAATTATTCCACCAGAGAACTCCTAACCCTGATAAACAACTTCAGTGCAGTAGGTGGATATAAAATTAACTCAAACAAATCAGTGGCCTTTCTCTACACATAGGATAAACAGGATGAGAAGAAAATTAGGAAAACAATACACTCTACAATAGTCACAAATAATATAAAATACCTTGGTGTGATTCTAACTAAGGAAGGGAAAGATCTGTATAATAAGAACTTCAAGTCTCTGAAGAAAGAAATCGAAGAAGATCTCAAAAGATGGAAAGTCTCATGCTCATTGATTGCCAGGATTAATGTAGTAAAAATTTTTGCCGAAAACAATCGACAGATTTAATGCAACCCCCATCAAAATTCCAACTCAATTCCTCACAGAGTTAGAAAGAGCAATTTGCAAATTCATCTGGAATAACAAAAAAATCTGGATAGCAAAAACTATTCTCAATAATGAAAGAGCCTCTGGTGGAATCACCATCACCAACCTCAAGCTGTACTACAGAGCAATTGTGATAATAACAGCATGGTAGTGGTACAGTGACAGACAGGTTGATCAATGTAATATAATTGAAGACCCAGAAATGAATTGACACACCTATGCTCACTTGATCTTTGACAAAGGATCTAAAACCATCCAGTGGAGAAGAAGAGAGCATTCTCATAAAATGGTGCTGGCTCAACTGGCTGTTAACATGTGAAGAATTTGAATTGATCCATTCTTATCTCCTTGTACAAAGCTCAAGTCTAAGTAGATCAAGGAACTCCACATAAAACCAGAGACACTGAAACTTATAGAGGACAAAGTGGGGGAAAAGCCTTGAATATATGGGCATAGGGTGGGGGGGAATTCCTGAACATAACAGCAATGGCTTGGGCTGTAAGATCAAGAATCGACAAATGGGACCTCATAAAATTGCAAAGCTTCTGTAAGGCAAAGGACACTGTCAATAAGACAAAATGGCAACCAACAGAATGTGAAATGCTCTTTACCAATCCTAAATCTGATAGAGGGCTAATATCCAACATATATAAAGAACTCAAGAAATTGGATTCCAGAAAACCAAAAAAGAAAAAAAAAACCTTATTAAAAATGGGGTAGAGAGATAAACAAAGAATTTTCAACTGAGGAATATTAAATGACTGAGAAGCACATAAAGAAATGTGCAATACTCTTAGTCATCAGGGAAATGCAAATCAAAACAACCCTGGGATTCTACCTCACACCATTCTGAATGGCTAAGTTCAGAAAATCAGGTGACAGCAGATACTGGCTAGGACATGGAGAAAGAGGTATACTCCTCCATTATTGGTGGGATTGCAATCTGGTACAAACACTCTGGACATCAATCTGGCATTTCCTCAGAAAATTTGGACATAGCACTATCAGCAATACCTCTCCTGGGCATGTACCCAGAATATGTTCCAACTTGTAATAAGGAAAAATGCTCCACTATGTTCATAGCAGCCTTATTTACAATAGCAAGAAGGTGGAAAGAACCCAGATGTCCCTCAACAGAGGAATGGATACAGAAAATGTGGTACATTTACACAATGGAGTACTACACAGCTATTAAGAACAATGAATTCATGAAATTCTTAGATAAATGGGTGGATCTGCAGAATATCATCCAAGGTGAGGTAACACAATCACAAAAGAACTCACATGATATGCACTGACTGGTAAGTGGATATTAGCCCAGAAGCTCAGAATACCAAAGATACATTCTGCAAAACACATGAAAGTCAAGAAGGAAGACCAAAGTGTGGATACTCCAATCCTTCTTAGAAGGGGGAACAAAATATCCATGGAAGGATTTGCAGGGACAAAGTGTGGAGCAAAGACTGAAGGAATGACGATCCAGAGACTGTCCCATCTGGGGATCCATCCCATAAACAACCACCAAACACAGACACTATTGCAGATATTGCACTAACAAGAGCTTGCTGACAGGGCCCTTATATAGCTGTCTCCTGAGAGGCTCTGCCAGTGCCTGACAAGTAGAAGGGGATGCTCACAGCCATCTGTTAGACGGAACACAGGGTCCCCAATGAAGGAGCTAGAGAAAGTACCCAAGGAGCTGAAGGGATTTGCAACACCATAGGAGAAACAACAATATGAACTAACAAGTAACCCCAGATCTCTCTGGGACTAAACCATCAATAAAAGAAAACACAGGGAGGGATTTGTGGCTCTAGCTGCATATGTAACAGAGGATGGCCTAGTTGGTCATCAGTGGGAGGAGAGGTCCTGTGAAGGTTCTATGCCCCAGTATAGAGGAATGTCTGGGCCAAGAAGCAGGATTAAGTGGGTTGGGGATCAGGGGGAGGGGAGAGAGGATAGGCGATTTTTAGATGGGAAAATAGGAAAGGAATAACATTTGAAATGTAAATTAAGAATATATCTAACAAAGCCGGGCAGTGTTGGTGCACACCTTTAATCCCAGCACTTGGAAGGCAGAGACAGGTGGATTTCTGAGTTTGAGGCCAGACTGGTGTACAAAGTGAGTTCCAGGACAGCCAGGGCTCTACAGAGAAACCCTGTATTGCAAACTTTATAGGAGAATGCTAGGGCCAAGAAGCGGGAGTGGGTGGTAGGGGAGCAGGGCGGAGGGAGGGTATAGGGAACTTTCAGGATAGCATTTCAAATGTATATTAAAAACTATCTAATAAAAATATAAGAATATATCTAATAAAACAGAGATT
>Vmn1r26|CUFFVRG_0224|ENSMUST00000049694|6:58008183-58009202|-
ATGTCTTCAATTAAGAATGTCCTTTATTTCCAATCTGGACTTGGAGTTCTAGCCAATATGTTTCTACTGATTTTCTATATTTTCATAGTCTTAGGTCACAGACCTAAGCCCATAGACCTGATCTCCTGTCAACTAAACTTTGTTCACATAATGATGTTCCTTACTGCAGGGGATATTTGGCTTACAGACTTATTTGCGTCACTGAACATTGAGAATAACTTCAAATGTAAGGCAACTTTTTACATAAACAGGGTGATGAGAGGCCTCTCTATCTGCATCACCTGCCTCCTGAGTGTGTTCCAGGCCGTCACTATGAGTCCCAGTACCTCTTTCTTGGCAAAATTTAAACATACACTAAAAAAGTACATCATATACATTTTCTTCTATTTTTGGCTGTTCAATTTGTCTTTCAGCAGTAACCAGCTCTTCTCTGCTGGTGCTTATACCAATGTGAGTGACACCAACCAAATGAAGATCAGCAAATACTGCTCATACTTTCCCACAAACAAAATTATCAGGGGATTGATTTTAACAGTGACAACTTTAAGAGATGTGTTTCTTGTAGGAGTCATGGTGACAACAAGTGCATACATGGTGCTTTTATTGTTCAGACATCAGAAGCAATGCAAGCATCTTCATAGCATCAATTACTGGAGAGCATCTCCTGAGAAAAAGGCCACACAGACCATCCTGGTGCTGGTGGTTTTCTTTGTGGTAATGTACTGGGTAGACCTCATCATCTCATCTACCTCAGTCCTGTTGTGGAGGTATGACACAGTCATACTGACTGTACAGAAGTTTGTGATGAATGTCTATCCCACAATTACTCCTTTGGTACAAATCAGTTCTGATAACAGAATACTCAAATGCCACCAAGCTTTTTTTAAAGGGGCAATTTTTGTCTTCTTTAAAAAAGATATTTATTCCTCCGGTCTGTGCCAGCATCATGCCACTTTGGATCTGAATTCAGTGGACAGTCCCACTGTCTCTGGAGGAATCTCCACCATACAGGTCCACTAA
>Vmn2r25|CUFFVRG_0255|CUFFVRT_0603|6:123821646-123853452|-
TTCCTGAGCCCTTGGGGACTCACAGTGACTATGTGGAGGGGACATAATCTAGGGCTAAGTAGGTGCAAAGCAGATTATACTCCAGCGAACAGAGGGAGTGTTTGGATACTGGTGGGCCTGTATCAGGACACAACAATGCTTTATAACCTTGATCTACACTGACCAGACAGCCACATGTTTTATTTCTTTGCTGATGTGCTTTCAGAGTTGATTAGCCCAAGATCCTCAACTGAACAGATATCAATTATTTATCAATGTTAGTATGAAATTACTCATTGCTTTCTCCCCCCTAGTTGTTCTCATTTTATTCCAGGAACATATTTCTTGTTACTACTTAACTAAATATGCTTCTTCTGGCTACTATCAAGATGCAGATTTTGTTATTGGAGGACTCTTTTCCCTTAGAGTGACTGATGGAAATACATTTATAAGTAGATCTGGCATTGAAGATACAAGCCATATACCAGAATATGTTTTTGGGGATCTCATTAAACATTATCAGCACATTTTAGCAATGGTTTTTGCTATAGAAAAAATCAACAAGGACCCAAATATTCTATTCAATAAGTCCCTGGGATTCTTTCTCTTCAATGTCAACTTCATTGAGATGAAGGCTGTGGAAGGTTCTATGGCTTTGCTCTCAGGAGAGAGCCCCCCAATTCCTAACTACAGCTGCAGGCCTGAAAAGACTGATAAGCTGGTTGCAGTGATAGGAGGCATTTCAACATCAATATCCATTCAGATCTCCCGAGTTCTAAGTCTCTACAAAGTCCCACAGATCAGCTATGCTCCTTTTGACCAGATTCTTGGGACCAGAGTCCAGCTTCAGTCTCCTTATCAGTTTTCAATGCACACCGCAGCTCTGTATCAGGGAATTGTCCAACTGATGTTATACTTCACTTGGATCTGGGTTGGCCTGGTGGTTCCAGATGATATGAGGGGAGAACTCTATCTTAGGGATATTACCGAGGAGATGATCAGCCATGGAATTTGTGTTGCATTTGCAGAAAAGGTTACAGAATATTCTAGTAAGAACACAGTAAACTGGAAACGTTTTATGGAACGATTCACTTTGACACCTGTTATCATTACTTTTGGAGACACACATTCTCTTCTGCGAATTGTCTATTTTGTCATTTTTTATAATCTTTTAGGTAATGTCTGGATCACAACTTCTGATTGGTATATCACCACATTACCCTTTGAACAGAATTTAATTTATACACACTTTGGTGGAGGATTATCATTTTCATTTCACATGGATGAAATTCTGGGATTCAAGGATTTTCTCAGAAGTGTTCAACCTAGAAAATACCCTCATGATATCTTTATCCGGCATGTATGGTCAAGCTTATTTGGATGTCCACATTACTACCAACACAGACTCTGGGATCTAAGTCAATGTGAGCCAAATGGCAGCCTGAGCACACGACCTCTGCATGCTTGGGATATGAATACTTCACCTATGAGCTACAAAGTCCATGCTGCTGTGTATGCCATTGCCCAGGCACTCCATGAGGAGCTGTCACTCAGAGTGGAAGGAGATTCATTTGATAAAGTTATACTCCAAGCTCCTCATCCATGGAAGCTCCATCCATTCCTACAAAAGGGCCAAGTTGGGAGAAGCACCAATGAGGAGTACAGTGTGAACAAGGAAGTTTCAGCAATCAAGCTTGACATCTTTAATTACCAGTCTCTGCAGAGTGGTACTGAAGCTCATGTGAAGGTTGGCGAATTTGTCTTTGAATCTCACAGTGTTCAGCATCTTTCACTAAATGATAAAATAATAACTTGGGGTGAGCACCACAATCAGACTCCTTTATCTGTTTGCAGTCAAAGTTGTCCACTTGGATTTAGCAAAACAGCTGTTGAGGGGAAACCATTCTGTTGTTTTGATTGTGTCCCATGTCCAGATGGAGAAATTGCAAATAAAACAGATATGCATCAATGTATTAAGTGTCCGGAAGATCAGTATCCAAATAAACAGAGGAATCAGTGTCTCCCTAAAATTATGGTATTTTTGGCCCATGAAGATCCACTGGGAACTGTTCTTGTCTCCTTGGCCATTAGTTTATCTGCCTTTTCAGCTATGATTCTAGGATTATTTATCTGCTATCGAGAAACACCCATTGTCAGAGCAAATAACAGAAATCTCAGTTATCTCCTCCTCATTTCTCTAAAGCTCTGTTTCTTTTGCTCACTAATATTCATTGGCCAACCTAGAACAGTCACTTGTGTCTTGAGACAAATTATTTTTGGGATTGTATTTTCCATTGTCATTTCTGCTATCTTGGCAAAGACCTTCATTGTGGTTGTGGCTTTCAAAGCCATCAAACCAGGAAGCATCTTAAAAATGGGGATGGTGACCCGACTCTCAAATGCCATAGTCTGCTGTGGTTCCATCATTCAAGTGTGCATCTGTGCAGTCTGGCTGGGAACATATCCTCCTTTCCCTGATGTTGACATGCAGTCAGAGTTTGGGCAAGTCATCCTCTGGTGTAACGAGGGGTCCACCCTTGCTTTCTATTGTGTTCTGGGGTACTTGGGCTTTCTAGCCAGTCTCAGCTTGCTTATTGCTTTTCTGGCTAGAAGGCTACCTGACAGCTTCAATGAGGCAAAAACAATCACATTCAGCATGCTGGGTTTCTGCAGTGTGTGGATTTCTTTCATACCCACTTACCTGAGCTCGAAGGGCAAAACCATGGTGGCCGTGGAAATTCTTTCAATTCTAGCCTCCAGTGCTGGCTTACTGGGATGTATATTTCTTCCCAAATGCTATGTGATCCTACTGAAGTCAGGTGGTCATTCAAGAAAGAAGTTCTTTAAATGACTTCATCCTTAAGACAAAGGAATATATTGTGATTTGTATAAAATGAACTGTGCTGGAATATTCAAACATGTCATGTGTAGTCAATACATTTTTCCAAACAGTGGCATCTGCAACTTAATCACTTTTCCCTGTTATCCTTAGAGCCAACTAGACACAGTGAACCAAGCCAACACAGATTAGATAATTGCAACTGTATATGGCCTTTGGTGTGTCTACTAGATGTTTCTTAAATCACAGTCTTCTCAGTTTTTTTGTTTGTTTGTTTGTTTGTTTTGTTTTTTTTTTTTTTGTTTTTTGGGTTTTTTTTTTTTTAACATAATGTACCAGGACTGGGAATGATTAAGTTTAAGAATGAGAGTTTGTCAGTTGTGTGGAAAGAAAAGTTATAGATGTTTAAAAATGTGATTATTCTCTGTTAGTCAAGTGCAGAGTTTTGTGCTCTTCTCTATGCTCAGGGAGAACATGGATGAGAGCATATGAAGACTCACAGAGGAAACACAGACATGTTTATCCTGAGGATATCCAACACATCAGTGGATAGTCTCTTGAGAGAGCAAACATCCTTCATAGAAAGTGCTGTTCTCTATTAGAGTTAGGAGTATCAAATTGTCTTCCCAGAGTGAAAGCTGACATGATTTACACCCATTGAAATCTATTCTCAATGAGGGAATGTGAATGATGGTAAATGTGGGCATGGAGAAGAGGTATAGGGCCAAGGATGCAACAGACCATAGAGAATCATAGAATCATGTATCCTAAACCATGTGGGCTTTCAGATATCTTCTCTTATATAGCTAAGGACTTGTTTTAAACATGATTACCAGATCATGCCAAGGGCAAACTCAAGTTGGAGCTTGCAACATTGGGAGGAATCACTGTTTAACCATGGTCAAAAACCTGCAGAAATGGCTACAAAGCCAAAGTAGTTTTGTTTGTTTTAGAACAAGACTTATGTATGTCTTCCATAGTTTTTTACTCAAGACTGTTTGCACACTGTAATATTAGATATGGTACTACTGTAAGATCAAGAAACATTTAATGTATTCTGACTCTACTTTGGATCTCAATTATTGTGTAACTTTTGTTTATGTAACTTATATTGGGGTGAGTTGCTTCTTTTGTCAATAAAAACAGCACAGCTTTCATTAGAATCTTCTTTGATATGGGG
>Vmn2r25|CUFFVRG_0255|CUFFVRT_0604|6:123821646-123853452|-
TTCCTGAGCCCTTGGGGACTCACAGTGACTATGTGGAGGGGACATAATCTAGGGCTAAGTAGGTGCAAAGCAGATTATACTCCAGCGAACAGAGGGAGTGTTTGGATACTGGTGGGCCTGTATCAGGACACAACAATGCTTTATAACCTTGATCTACACTGACCAGACAGCCACATGTTTTATTTCTTTGCTGATGTGCTTTCAGAGTTGATTAGCCCAAGATCCTCAACTGAACAGATATCAATTATTTATCAATGTTAGTATGAAATTACTCATTGCTTTCTCCCCCCTAGTTGTTCTCATTTTATTCCAGGAACATATTTCTTGTTACTACTTAACTAAATATGCTTCTTCTGGCTACTATCAAGATGCAGATTTTGTTATTGGAGGACTCTTTTCCCTTAGAGTGACTGATGGAAATACATTTATAAGTAGATCTGGCATTGAAGATACAAGCCATATACCAGAATATGTTTTTGCGGATCTCATTAAACATTATCAGCACATTTTAGCAATGGTTTTTGCTATAGAAAAAATCAACAAGGACCCAAATATTCTATTCAATAAGTCCCTGGGATTCTTTCTCTTCAATGTCAACTTCATTGAGATGAAGGCTGTGGAAGGTTCTATGGCTTTGCTCTCAGGAGAGAGCCCCCCAATTCCTAACTACAGCTGCAGGCCTGAAAAGACTGATAAGCTGGTTGCAGTGATAGGAGGCATTTCAACATCAATATCCATTCAGATCTCCCGAGTTCTAAGTCTCTACAAAGTCCCACAGATCAGCTATGCTCCTTTTGACCAGATTCTTGGGACCAGAGTCCAGCTTCAGTCTCCTTATCAGTTTTCAATGCACACCGCAGCTCTGTATCAGGGAATTGTCCAACTGATGTTATACTTCACTTGGATCTGGGTTGGCCTGGTGGTTCCAGATGATATGAGGGGAGAACTCTATCTTAGGGATATTACCGAGGAGATGATCAGCCATGGAATTTGTGTTGCATTTGCAGAAAAGGTTACAGAATATTCTAGTAAGAACACAGTAAACTGGAAACGTTTTATGGAACGATTCACTTTGACACCTGTTATCATTACTTTTGGAGACACACATTCTCTTCTGCGAATTGTCTATTTTGTCATTTTTTATAATCTTTTAGGTAATGTCTGGATCACAACTTCTGATTGGTATATCACCACATTACCCTTTGAACAGAATTTAATTTATACACACTTTGGTGGAGGATTATCATTTTCATTTCACATGGATGAAATTCTGGGATTCAAGGATTTTCTCAGAAGTGTTCAACCTAGAAAATACCCTCATGATATCTTTATCCGGCATGTATGGTCAAGCTTATTTGGATGTCCACATTACTACCAACACAGACTCTGGGATCTAAGTCAATGTGAGCCAAATGGCAGCCTGAGCACACGACCTCTGCATGCTTGGGATATGAATACTTCACCTATGAGCTACAAAGTCCATGCTGCTGTGTATGCCATTGCCCAGGCACTCCATGAGGAGCTGTCACTCAGAGTGGAAGGAGATTCATTTGATAAAGTTATACTCCAAGCTCCTCATCCATGGAAGCTCCATCCATTCCTACAAAAGGGCCAAGTTGGGAGAAGCACCAATGAGGAGTACAGTGTGAACAAGGAAGTTTCAGCAATCAAGCTTGACATCTTTAATTACCAGTCTCTGCAGAGTGGTACTGAAGCTCATGTGAAGGTTGGCGAATTTGTCTTTGAATCTCACAGTGTTCAGCATCTTTCACTAAATGATAAAATAATAACTTGGGGTGAGCACCACAATCAGACTCCTTTATCTGTTTGCAGTCAAAGTTGTCCACTTGGATTTAGCAAAACAGCTGTTGAGGGGAAACCATTCTGTTGTTTTGATTGTGTCCCATGTCCAGATGGAGAAATTGCAAATAAAACAGATATGCATCAATGTATTAAGTGTCCGGAAGATCAGTATCCAAATAAACAGAGGAATCAGTGTCTCCCTAAAATTATGGTATTTTTGGCCCATGAAGATCCACTGGGAACTGTTCTTGTCTCCTTGGCCATTAGTTTATCTGCCTTTTCAGCTATGATTCTAGGATTATTTATCTGCTATCGAGAAACACCCATTGTCAGAGCAAATAACAGAAATCTCAGTTATCTCCTCCTCATTTCTCTAAAGCTCTGTTTCTTTTGCTCACTAATATTCATTGGCCAACCTAGAACAGTCACTTGTGTCTTGAGACAAATTATTTTTGGGATTGTATTTTCCATTGTCATTTCTGCTATCTTGGCAAAGACCTTCATTGTGGTTGTGGCTTTCAAAGCCATCAAACCAGGAAGCATCTTAAAAATGGGGATGGTGACCCGACTCTCAAATGCCATAGTCTGCTGTGGTTCCATCATTCAAGTGTGCATCTGTGCAGTCTGGCTGGGAACATATCCTCCTTTCCCTGATGTTGACATGCAGTCAGAGTTTGGGCAAGTCATCCTCTGGTGTAACGAGGGGTCCACCCTTGCTTTCTATTGTGTTCTGGGGTACTTGGGCTTTCTAGCCAGTCTCAGCTTGCTTATTGCTTTTCTGGCTAGAAGGCTACCTGACAGCTTCAATGAGGCAAAAACAATCACATTCAGCATGCTGGGTTTCTGCAGTGTGTGGATTTCTTTCATACCCACTTACCTGAGCTCGAAGGGCAAAACCATGGTGGCCGTGGAAATTCTTTCAATTCTAGCCTCCAGTGCTGGCTTACTGGGATGTATATTTCTTCCCAAATGCTATGTGATCCTACTGAAGTCAGGTGGTCATTCAAGAAAGAAGTTCTTTAAATGACTTCATCCTTAAGACAAAGGAATATATTGTGATTTGTATAAAATGAACTGTGCTGGAATATTCAAACATGTCATGTGTAGTCAATACATTTTTCCAAACAGTGGCATCTGCAACTTAATCACTTTTCCCTGTTATCCTTAGAGCCAACTAGACACAGTGAACCAAGCCAACACAGATTAGATAATTGCAACTGTATATGGCCTTTGGTGTGTCTACTAGATGTTTCTTAAATCACAGTCTTCTCAGTTTTTTTGTTTGTTTGTTTGTTTGTTTTGTTTTTTTTTTTTTTGTTTTTTGGGTTTTTTTTTTTTTAACATAATGTACCAGGACTGGGAATGATTAAGTTTAAGAATGAGAGTTTGTCAGTTGTGTGGAAAGAAAAGTTATAGATGTTTAAAAATGTGATTATTCTCTGTTAGTCAAGTGCAGAGTTTTGTGCTCTTCTCTATGCTCAGGGAGAACATGGATGAGAGCATATGAAGACTCACAGAGGAAACACAGACATGTTTATCCTGAGGATATCCAACACATCAGTGGATAGTCTCTTGAGAGAGCAAACATCCTTCATAGAAAGTGCTGTTCTCTATTAGAGTTAGGAGTATCAAATTGTCTTCCCAGAGTGAAAGCTGACATGATTTACACCCATTGAAATCTATTCTCAATGAGGGAATGTGAATGATGGTAAATGTGGGCATGGAGAAGAGGTATAGGGCCAAGGATGCAACAGACCATAGAGAATCATAGAATCATGTATCCTAAACCATGTGGGCTTTCAGATATCTTCTCTTATATAGCTAAGGACTTGTTTTAAACATGATTACCAGATCATGCCAAGGGCAAACTCAAGTTGGAGCTTGCAACATTGGGAGGAATCACTGTTTAACCATGGTCAAAAACCTGCAGAAATGGCTACAAAGCCAAAGTAGTTTTGTTTGTTTTAGAACAAGACTTATGTATGTCTTCCATAGTTTTTTACTCAAGACTGTTTGCACACTGTAATATTAGATATGGTACTACTGTAAGATCAAGAAACATTTAATGTATTCTGACTCTACTTTGGATCTCAATTATTGTGTAACTTTTGTTTATGTAACTTATATTGGGGTGAGTTGCTTCTTTTGTCAATAAAAACAGCACAGCTTTCATTAGAATCTTCTTTGATATGGGG
>Vmn2r25|CUFFVRG_0255|CUFFVRT_0605|6:123836314-123852220|-
AAAATTTGAGAGGGAGCACTGGAGGAGCTGCAGGGAGAAAAGAGATGGAGATCAGCTATGCTCCTTTTGACCAGATTCTTGGGACCAGAGTCCAGCTTCAGTCTCCTTATCAGTTTTCAATGCACACCGCAGCTCTGTATCAGGGAATTGTCCAACTGATGTTATACTTCACTTGGATCTGGGTTGGCCTGGTGGTTCCAGATGATATGAGGGGAGAACTCTATCTTAGGGATATTACCGAGGAGATGATCAGCCATGGAATTTGTGTTGCATTTGCAGAAAAGGTTACAGAATATTCTAGTAAGAACACAGTAAACTGGAAACGTTTTATGGAACGATTCACTTTGACACCTGTTATCATTACTTTTGGAGACACACATTCTCTTCTGCGAATTGTCTATTTTGTCATTTTTTATAATCTTTTAGGTAATGTCTGGATCACAACTTCTGATTGGTATATCACCACATTACCCTTTGAACAGAATTTAATTTATACACACTTTGGTGGAGGATTATCATTTTCATTTCACATGGATGAAATTCTGGGATTCAAGGATTTTCTCAGAAGTGTTCAACCTAGAAAATACCCTCATGATATCTTTATCCGGCATGTATGGTCAAGCTTATTTGGATGTCCACATTACTACCAACACAGACTCTGGGATCTAAGTCAATGTGAGCCAAATGGCAGCCTGAGCACACGACCTCTGCATGCTTGGGATATGAATACTTCACCTATGAGCTACAAAGTCCATGCTGCTGTGTATGCCATTGCCCAGGCACTCCATGAGGAGCTGTCACTCAGAGTGGAAGGAGATTCATTTGATAAAGTTATACTCCAAGCTCCTCATCCATGGAAGAAGAACACATAGCTCCAATAAGGCTCAACAATATCATCCATGACTGTAAAAGGATCATGAGTTTGAAGCCAGTCTGGGCTATACCCACTCCCATCAGTTGCAAGATGAAGTCTCTGTGATGAAACCTGGACTAGGCACTGCTCCATGACTATAGCAGAATATCCTTAGCAATCTGTTCTTTGACTTGTTGCTCTTGTTGTGGTTTATTGTATTTGGTTCTACCTTAGGTCTCGGAGCCACCCAGCTTCTGGTTCCTAGCCATCCAGGCAATGTCTTTCATGGGTTGCCTCTCATGGCTTGAGCCTCAAGTTAGACAAGTCATTCTTTGGTCACTCCCACAAATCCTGAGCCACCATTGCCCCAGAACATCTTGCAGTCAGGACAGATTTTGCATCCAATGGTTTGTGAATGAGATGGTCTCCCAGATGCACCTCTGGTACAACTCCCTGGTTAAAGAAGATGGTCAATTCAGGTTCCATATCCTTCATTACTAAGTTCTGAGAGAGTGGGGGCAGTCCATGGGTTGAGGACTGGTGTTCTGATAGCTATCATAGTCTCTGTTTCAGCATTGGGCCTTTGTCAAAGATGGCTGCAGAATATGGTGACAGAGATGAGAGAAGCAGTTGGCAGAAGGCTGGATGTGCACTAAGAGAATGGCACCAGTCTGTGTGCAACTAGCATACCTGAAGTTCTGCCAGAATGTTTGGCCTTGGTGGGGAATGGCGCTTCCACAGAAATCCATGGGAGGGATTGTTAATGGTCAATCCTTGGGCTCTGCAATGGAAGTTAAGTTAAAGTTTAAATTTTCTTTGTGTCTAACAATGTTGAACCTTTTTCATATGCTTATTGGTTATTTGTTCTTCATCCTTTGGGAGTTGCCATTCCATTAGCACATATTGAGCTGTATGATTTCTCTTAAGGTTTCTTAGGTTTTCTAAGTTCTTAGTATACTCTAGATGTTAGTCTTATATTAGATGTGTCATTCCCAAACACTGTCTACCATTCTCTGGCATATTTCTTCACTTGATTGTTTCCATTGCTATGAGAAGCTTTTTAAGTTTGGGAAGATTCAAGACCTACTCTGGGCATCTTTTTCAAATGAATAGATTCTTCCACCTCCTCCTTTTCCTCCTCCTCTTCCTCTTCATTTATCTTTCTTCCTTTCTTTTCTTCTTTTTCTCTTTCTTTTTCTCTTTCCCCTATTTCTTGTTCTTCTTATCCTTCCTGTCGTTGTCGTTGTCGTTGTCGTTGTTCTTCTTTTTCTTCTTCTTCTTCTTCTTCTTCTTCTTCTTCTTCTTCTTCTTCTTCTTCTTCTTCTTCATCTTCATCTTCATCTTCATCTTCATCTTCTCCTCCTCCTCCTCCTCCTCCTCCTCCTTCTCCTTTCTTCTCCTTCTCCTTCTTCTTCTCCCTCTCTCCTTACTTCTCCACTCCACTCTCCCCCCTCACCCTCCTCACCCTCACCCTCCTTCTTCTCCTCTTCTGACTGGAATTCTTTTGAGACAGCTTTAAGACACACTTGTCTCCTGAAGTCTTGTCTCCTGTTTTGTATATTTTATTAGTTTCAGGACTTACATGAAGGTGTCTGAATCCCATGAAATTAATTTCCATGCAGTGCAGGAACAAATTCAAATCTAGTTAAATTCTATTGGCAACTATCCAATCTCTCCACCACTATTTGTTGAAGAAGTGTGGGTCTTTATGTACAGTATGGACTTTGCTCTGCATGATGGTTAATGTATTGAGGGACATAGATTCTCTTCTGAATGTACTGAAAGGGTTCATCAGGTAAATATGTTGAATTTTCTGATGTTTTTCTGTGTCTGTTGAGAGAAATATGTTAATTTTTAAACTTTATCTGTTATTAACCTATATCAAACTCAGTAATATAATTATGATAGACTGAGTTCAGCATGGAGACAAGGATAATGTTTTAAAATGAGAAGACTATTTATACTTTTTCTTGGGAAGAATTTTCTGTATATATCTCAGGTTCTTTTGATCTACTGTTAACTTCAAGTTCAATATTTCACTTTCAATTTCAGTCTGAATATTTATTTATTTCTTAAAGTGGAGATATGGATTTTCACTACTGTTATTTTGTTGTGGCCTATTTCTGCTTTAGCTCTGTTTATATTTGCCTTATATATTTGGATGTATTTGTGGTTGTTATATCTTTTTAAGGAACTTTCCCCACAATTATTATTTGACATCCCTTGCCTTTCATGATGATGTTTGGTTTAAATTCTGCTCTCCTCCAAGTCACATTCAAGTGTAGCTAGTCTTGCTGCTGCTGCTGCTGTGGCTGCTGCTGTGGCTGCTGCTTTTTTTGATTTTTGGAGTCAGGGTTTCTCTGTATAGCCCTGGCTGTTCAGGAACTCACTCTGTAGACCAAGGTGGACTCAAACCTAGAAATCCACGTGCCTATGCTTGCCAAGTGCTGGGATTAAAGGCATGAACCACCACTGCCTGGCCTCTA
>Vmn2r25|CUFFVRG_0255|CUFFVRT_0606|6:123836314-123853452|-
TTCCTGAGCCCTTGGGGACTCACAGTGACTATGTGGAGGGGACATAATCTAGGGCTAAGTAGGTGCAAAGCAGATTATACTCCAGCGAACAGAGGGAGTGTTTGGATACTGGTGGGCCTGTATCAGGACACAACAATGCTTTATAACCTTGATCTACACTGACCAGACAGCCACATGTTTTATTTCTTTGCTGATGTGCTTTCAGAGTTGATTAGCCCAAGATCCTCAACTGAACAGATATCAATTATTTATCAATGTTAGTATGAAATTACTCATTGCTTTCTCCCCCCTAGTTGTTCTCATTTTATTCCAGGAACATATTTCTTGTTACTACTTAACTAAATATGCTTCTTCTGGCTACTATCAAGATGCAGATTTTGTTATTGGAGGACTCTTTTCCCTTAGAGTGACTGATGGAAATACATTTATAAGTAGATCTGGCATTGAAGATACAAGCCATATACCAGAATATGTTTTTGCGGATCTCATTAAACATTATCAGCACATTTTAGCAATGGTTTTTGCTATAGAAAAAATCAACAAGGACCCAAATATTCTATTCAATAAGTCCCTGGGATTCTTTCTCTTCAATGTCAACTTCATTGAGATGAAGGCTGTGGAAGGTTCTATGGCTTTGCTCTCAGGAGAGAGCCCCCCAATTCCTAACTACAGCTGCAGGCCTGAAAAGACTGATAAGCTGGTTGCAGTGATAGGAGGCATTTCAACATCAATATCCATTCAGATCTCCCGAGTTCTAAGTCTCTACAAAGTCCCACAGATCAGCTATGCTCCTTTTGACCAGATTCTTGGGACCAGAGTCCAGCTTCAGTCTCCTTATCAGTTTTCAATGCACACCGCAGCTCTGTATCAGGGAATTGTCCAACTGATGTTATACTTCACTTGGATCTGGGTTGGCCTGGTGGTTCCAGATGATATGAGGGGAGAACTCTATCTTAGGGATATTACCGAGGAGATGATCAGCCATGGAATTTGTGTTGCATTTGCAGAAAAGGTTACAGAATATTCTAGTAAGAACACAGTAAACTGGAAACGTTTTATGGAACGATTCACTTTGACACCTGTTATCATTACTTTTGGAGACACACATTCTCTTCTGCGAATTGTCTATTTTGTCATTTTTTATAATCTTTTAGGTAATGTCTGGATCACAACTTCTGATTGGTATATCACCACATTACCCTTTGAACAGAATTTAATTTATACACACTTTGGTGGAGGATTATCATTTTCATTTCACATGGATGAAATTCTGGGATTCAAGGATTTTCTCAGAAGTGTTCAACCTAGAAAATACCCTCATGATATCTTTATCCGGCATGTATGGTCAAGCTTATTTGGATGTCCACATTACTACCAACACAGACTCTGGGATCTAAGTCAATGTGAGCCAAATGGCAGCCTGAGCACACGACCTCTGCATGCTTGGGATATGAATACTTCACCTATGAGCTACAAAGTCCATGCTGCTGTGTATGCCATTGCCCAGGCACTCCATGAGGAGCTGTCACTCAGAGTGGAAGGAGATTCATTTGATAAAGTTATACTCCAAGCTCCTCATCCATGGAAGAAGAACACATAGCTCCAATAAGGCTCAACAATATCATCCATGACTGTAAAAGGATCATGAGTTTGAAGCCAGTCTGGGCTATACCCACTCCCATCAGTTGCAAGATGAAGTCTCTGTGATGAAACCTGGACTAGGCACTGCTCCATGACTATAGCAGAATATCCTTAGCAATCTGTTCTTTGACTTGTTGCTCTTGTTGTGGTTTATTGTATTTGGTTCTACCTTAGGTCTCGGAGCCACCCAGCTTCTGGTTCCTAGCCATCCAGGCAATGTCTTTCATGGGTTGCCTCTCATGGCTTGAGCCTCAAGTTAGACAAGTCATTCTTTGGTCACTCCCACAAATCCTGAGCCACCATTGCCCCAGAACATCTTGCAGTCAGGACAGATTTTGCATCCAATGGTTTGTGAATGAGATGGTCTCCCAGATGCACCTCTGGTACAACTCCCTGGTTAAAGAAGATGGTCAATTCAGGTTCCATATCCTTCATTACTAAGTTCTGAGAGAGTGGGGGCAGTCCATGGGTTGAGGACTGGTGTTCTGATAGCTATCATAGTCTCTGTTTCAGCATTGGGCCTTTGTCAAAGATGGCTGCAGAATATGGTGACAGAGATGAGAGAAGCAGTTGGCAGAAGGCTGGATGTGCACTAAGAGAATGGCACCAGTCTGTGTGCAACTAGCATACCTGAAGTTCTGCCAGAATGTTTGGCCTTGGTGGGGAATGGCGCTTCCACAGAAATCCATGGGAGGGATTGTTAATGGTCAATCCTTGGGCTCTGCAATGGAAGTTAAGTTAAAGTTTAAATTTTCTTTGTGTCTAACAATGTTGAACCTTTTTCATATGCTTATTGGTTATTTGTTCTTCATCCTTTGGGAGTTGCCATTCCATTAGCACATATTGAGCTGTATGATTTCTCTTAAGGTTTCTTAGGTTTTCTAAGTTCTTAGTATACTCTAGATGTTAGTCTTATATTAGATGTGTCATTCCCAAACACTGTCTACCATTCTCTGGCATATTTCTTCACTTGATTGTTTCCATTGCTATGAGAAGCTTTTTAAGTTTGGGAAGATTCAAGACCTACTCTGGGCATCTTTTTCAAATGAATAGATTCTTCCACCTCCTCCTTTTCCTCCTCCTCTTCCTCTTCATTTATCTTTCTTCCTTTCTTTTCTTCTTTTTCTCTTTCTTTTTCTCTTTCCCCTATTTCTTGTTCTTCTTATCCTTCCTGTCGTTGTCGTTGTCGTTGTCGTTGTTCTTCTTTTTCTTCTTCTTCTTCTTCTTCTTCTTCTTCTTCTTCTTCTTCTTCTTCTTCTTCTTCTTCATCTTCATCTTCATCTTCATCTTCATCTTCTCCTCCTCCTCCTCCTCCTCCTCCTCCTTCTCCTTTCTTCTCCTTCTCCTTCTTCTTCTCCCTCTCTCCTTACTTCTCCACTCCACTCTCCCCCCTCACCCTCCTCACCCTCACCCTCCTTCTTCTCCTCTTCTGACTGGAATTCTTTTGAGACAGCTTTAAGACACACTTGTCTCCTGAAGTCTTGTCTCCTGTTTTGTATATTTTATTAGTTTCAGGACTTACATGAAGGTGTCTGAATCCCATGAAATTAATTTCCATGCAGTGCAGGAACAAATTCAAATCTAGTTAAATTCTATTGGCAACTATCCAATCTCTCCACCACTATTTGTTGAAGAAGTGTGGGTCTTTATGTACAGTATGGACTTTGCTCTGCATGATGGTTAATGTATTGAGGGACATAGATTCTCTTCTGAATGTACTGAAAGGGTTCATCAGGTAAATATGTTGAATTTTCTGATGTTTTTCTGTGTCTGTTGAGAGAAATATGTTAATTTTTAAACTTTATCTGTTATTAACCTATATCAAACTCAGTAATATAATTATGATAGACTGAGTTCAGCATGGAGACAAGGATAATGTTTTAAAATGAGAAGACTATTTATACTTTTTCTTGGGAAGAATTTTCTGTATATATCTCAGGTTCTTTTGATCTACTGTTAACTTCAAGTTCAATATTTCACTTTCAATTTCAGTCTGAATATTTATTTATTTCTTAAAGTGGAGATATGGATTTTCACTACTGTTATTTTGTTGTGGCCTATTTCTGCTTTAGCTCTGTTTATATTTGCCTTATATATTTGGATGTATTTGTGGTTGTTATATCTTTTTAAGGAACTTTCCCCACAATTATTATTTGACATCCCTTGCCTTTCATGATGATGTTTGGTTTAAATTCTGCTCTCCTCCAAGTCACATTCAAGTGTAGCTAGTCTTGCTGCTGCTGCTGCTGTGGCTGCTGCTGTGGCTGCTGCTTTTTTTGATTTTTGGAGTCAGGGTTTCTCTGTATAGCCCTGGCTGTTCAGGAACTCACTCTGTAGACCAAGGTGGACTCAAACCTAGAAATCCACGTGCCTATGCTTGCCAAGTGCTGGGATTAAAGGCATGAACCACCACTGCCTGGCCTCTA
>Vmn2r25|CUFFVRG_0255|ENSMUST00000162046|6:123822814-123853190|-
ATGAAATTACTCATTGCTTTCTCCCCCCTAGTTGTTCTCATTTTATTCCAGGAACATATTTCTTGTTACTACTTAACTAAATATGCTTCTTCTGGCTACTATCAAGATGCAGATTTTGTTATTGGAGGACTCTTTTCCCTTAGAGTGACTGATGGAAATACATTTATAAGTAGATCTGGCATTGAAGATACAAGCCATATACCAGAATATGTTTTTGCGGATCTCATTAAACATTATCAGCACATTTTAGCAATGGTTTTTGCTATAGAAAAAATCAACAAGGACCCAAATATTCTATTCAATAAGTCCCTGGGATTCTTTCTCTTCAATGTCAACTTCATTGAGATGAAGGCTGTGGAAGGTTCTATGGCTTTGCTCTCAGGAGAGAGCCCCCCAATTCCTAACTACAGCTGCAGGCCTGAAAAGACTGATAAGCTGGTTGCAGTGATAGGAGGCATTTCAACATCAATATCCATTCAGATCTCCCGAGTTCTAAGTCTCTACAAAGTCCCACAGATCAGCTATGCTCCTTTTGACCAGATTCTTGGGACCAGAGTCCAGCTTCAGTCTCCTTATCAGTTTTCAATGCACACCGCAGCTCTGTATCAGGGAATTGTCCAACTGATGTTATACTTCACTTGGATCTGGGTTGGCCTGGTGGTTCCAGATGATATGAGGGGAGAACTCTATCTTAGGGATATTACCGAGGAGATGATCAGCCATGGAATTTGTGTTGCATTTGCAGAAAAGGTTACAGAATATTCTAGTAAGAACACAGTAAACTGGAAACGTTTTATGGAACGATTCACTTTGACACCTGTTATCATTACTTTTGGAGACACACATTCTCTTCTGCGAATTGTCTATTTTGTCATTTTTTATAATCTTTTAGGTAATGTCTGGATCACAACTTCTGATTGGTATATCACCACATTACCCTTTGAACAGAATTTAATTTATACACACTTTGGTGGAGGATTATCATTTTCATTTCACATGGATGAAATTCTGGGATTCAAGGATTTTCTCAGAAGTGTTCAACCTAGAAAATACCCTCATGATATCTTTATCCGGCATGTATGGTCAAGCTTATTTGGATGTCCACATTACTACCAACACAGACTCTGGGATCTAAGTCAATGTGAGCCAAATGGCAGCCTGAGCACACGACCTCTGCATGCTTGGGATATGAATACTTCACCTATGAGCTACAAAGTCCATGCTGCTGTGTATGCCATTGCCCAGGCACTCCATGAGGAGCTGTCACTCAGAGTGGAAGGAGATTCATTTGATAAAGTTATACTCCAAGCTCCTCATCCATGGAAGCTCCATCCATTCCTACAAAAGGGCCAAGTTGGGAGAAGCACCAATGAGGAGTACAGTGTGAACAAGGAAGTTTCAGCAATCAAGCTTGACATCTTTAATTACCAGTCTCTGCAGAGTGGTACTGAAGCTCATGTGAAGGTTGGCGAATTTGTCTTTGAATCTCACAGTGTTCAGCATCTTTCACTAAATGATAAAATAATAACTTGGGGTGAGCACCACAATCAGACTCCTTTATCTGTTTGCAGTCAAAGTTGTCCACTTGGATTTAGCAAAACAGCTGTTGAGGGGAAACCATTCTGTTGTTTTGATTGTGTCCCATGTCCAGATGGAGAAATTGCAAATAAAACAGATATGCATCAATGTATTAAGTGTCCGGAAGATCAGTATCCAAATAAACAGAGGAATCAGTGTCTCCCTAAAATTATGGTATTTTTGGCCCATGAAGATCCACTGGGAACTGTTCTTGTCTCCTTGGCCATTAGTTTATCTGCCTTTTCAGCTATGATTCTAGGATTATTTATCTGCTATCGAGAAACACCCATTGTCAGAGCAAATAACAGAAATCTCAGTTATCTCCTCCTCATTTCTCTAAAGCTCTGTTTCTTTTGCTCACTAATATTCATTGGCCAACCTAGAACAGTCACTTGTGTCTTGAGACAAATTATTTTTGGGATTGTATTTTCCATTGTCATTTCTGCTATCTTGGCAAAGACCTTCATTGTGGTTGTGGCTTTCAAAGCCATCAAACCAGGAAGCATCTTAAAAATGGGGATGGTGACCCGACTCTCAAATGCCATAGTCTGCTGTGGTTCCATCATTCAAGTGTGCATCTGTGCAGTCTGGCTGGGAACATATCCTCCTTTCCCTGATGTTGACATGCAGTCAGAGTTTGGGCAAGTCATCCTCTGGTGTAACGAGGGGTCCACCCTTGCTTTCTATTGTGTTCTGGGGTACTTGGGCTTTCTAGCCAGTCTCAGCTTGCTTATTGCTTTTCTGGCTAGAAGGCTACCTGACAGCTTCAATGAGGCAAAAACAATCACATTCAGCATGCTGGGTTTCTGCAGTGTGTGGATTTCTTTCATACCCACTTACCTGAGCTCGAAGGGCAAAACCATGGTGGCCGTGGAAATTCTTTCAATTCTAGCCTCCAGTGCTGGCTTACTGGGATGTATATTTCTTCCCAAATGCTATGTGATCCTACTGAAGTCAGGTGGTCATTCAAGAAAGAAGTTCTTTAAATGA
>Vmn1r13|CUFFVRG_0184|CUFFVRT_0427|6:57203284-57214811|+
GCCTCATGCTACACAAATGCTTGTCAAAGGCACAACCTGTTCTAGACTCTAAGGATGCACAGCTTCACAGAAAAAGAAACATAAATAAAGATGAATGGGGAAAGTTCTTGCTGATTAAAATAAGATTATCATGAATTACAATGGTGATTCAATTATGAGTCAAAACAAGGAATAAGAATATGATTCCCCTATGCTCTTAAGATGAATACATGTTCCACTTATGTTCTCATTAGAGAATGTACTTTATTTTCAAGCTGGGCTTGGATTCATAGCTAATATGTTTCTTCTAGTTTTTTATATTTTCATAATCCTAGGTCACAGACCTAAGCTCATTGACCTGATCTCCTGTCAACTGACCTTCGTTCACATATTGATGATCCTCACTGGAGGAAATGTCATGCTTGCAGACATATTTGAGTCACTGAATGTTGAGAATGACATCAAATGTAAGGCAACTTTATACACAAACAGGGTGATGAGAGGCCTCTCTATCAGCATCACCTGCCTCCTGAGTGTGATCCAGGCTGTCACAATCAGTCCGAGTACCTCTATGCTGGCAAAATTTAAACATAAACTAAGAAAACACATGGTCAATGCTTCTTTCTTTTATATTTGGTCTTTCAATTTTTCTCTTAGTAGTATCCTGATCTTCTATACTGGTGGTTTTACCAATGTGAGTGAGACCAAGCAGATGAAGATCACTAAGTCCTGCTCAATCTTGCCAATGAACTACATCATCAGGGGAATGGTTGTAACAGTGACAACCGTCAGAGATGTGTTTCTTGTGGGAGTTATGCTGATCACAAGTGCATACATGGTGATTATCTTGTTCAGACATCAGAGGCAATGCAAGCATCTTCATAGCATCAACAACCTGAGAACCTCCCCTGAGAAAAGGGCCACACAGACCATCTTGCTGCTAGTAGTTTTCTTTGTGGTCTTGTACTGGGTGGACTTCATCCTCTCATCCACCTCAGTCACGTTATGGATGTATGATCCAGTCATCCTGACTGTTCAGAAGTTTTTGATGAATGCCTATCCTATAATAACTCCTTTGTTACAAATAAGTTCAGATAAGAGAGTAATCAATGTGATGAAAACCTTGCAGTCAAAATGCCACTAGTGTTTATTTTGTTTTTGTTTTTTACATATTGACTTTACATCTGACTCAGTGCCCCTCTCCAGTTACCCCCTGCCATAATACTTCCTCCACACCTGCTTCCCCTTCTCCTCTGAGAGGGTACCCTCCAAGCATCACCCAATACTTGGGATTCCATTCCAACTGAGGCAAGAGAGGTAGCCCAGATAGAACAGCATTTCCCCATATAGGCAACAGCTTTTGGGATAGCAGCCACTCTAATTTTTTAGTACCCATATGAAGTTCAAGCTGTACATCTGTTACATATGTGTGGGGAGGCCTACATGCAGCCCAAGTACATTCTTTGGTAGGAAGCTCAGTTTCTGCAAGACTCAATGGTCCAGGTTAGTTGACTCTGTTGGTCTTCCTGTGGAGTTCTTATCCCTTCTGGAGCAGCAATCCTTTCTCCTATTCTATAACTGTTCCCAATCTCCATCCACAGTTTGGATGTAGGTACCTGCCTCTGTCTGAGTCAGCTGCTAGGTAAAGCCTCTTAGTGGAAACCCATGCTATATTCCTGTTCCAAGCATAACAGAGTATCATTAATAGTGTCAGAGTTTGGTGCTTGCCTATGGGATCGGTATCAAGTTGGTCTATTTATTGGCTGGCTATTCCCTCAGTTTCTGCTTCATCCATCATCCCTGTATTTCTTATAGATGGAATAAATTTGGGGTCTAAAGTTTTGGGTTAGGTTGGTGTCCTGATGGCTCCAATGGGGTTCCTGCTGGCCACAGGGGTCAGCCTCCAAGTGTTCCATATCCCCAGTGCTGTGAGCCACTGATAAGGACACCACCATTAATTGTCGGTGTCTTCCCAATCCCAGGTCTCCATGTCTTTCTGAAGATGCCCCCTAACTCTGCCTGTTCCTGTCATGTTGTTTGCAGATTTCCATGTATTCTTATGGCCATCTGGTTATAACCCTTGCCCCTCACCATACCTGACCCTGAAAGACCCCCATGTTCTGATCTCTTCTCTCACTCAGTTTCTTCCTTCATCTGCCTTCTATGATTTTTCCATTCCCTCTTTCAAATGAGGCTCAAGCATCCTTGCTTGTGCCCTCCTTCCTCTCCAGCCTCCTTGAGTTTGTGGAGTGTAGCACACACATCCTATATTTTATTGCTAATATCCACTTATAAATGAATACATACCCTGCATACTTTTTGGGACTGGGTTAACTCACTCATAATGATATTCTAAAGATCCATACATTTTCCTGAAAAATTCACAACATCTTTGCTTTTAATAGCTGAATAGTAAGTATTTCATTGTGAAGATGTATCATATTTTCTTTATCAATTTTTCAGTTGAGGAATATCTAGGCTGTTTCAAGTTTCTAGCTATTACAGACAAGGTTGGTGTGACATAGTTGAGCAAGTGTCTTTTGTGGGATATTGGAACATCTTTTAGGTATATGCCCAGAAGTGGTATATCTGGGTCTTGAGTTAATACTATTCCTAGTTTTTTGAAAAGAAAAAAAAAAAAAAAAAAAAAAAAAAAAAAAAAAAAAAAAAAGCACTGTCTTACCCAGGGTTTCTATTCCTGTACAAACATCATGACCAAGAAGCAAGTTGGGGAGGTTTAATCAGCTTACACTTCCCTGTTGCTGTTCATCACCAAAGGAAATCAGGTCTGGAACTCAAGCAGATCAGAAAGCAGGAGCTGATGCAGAGGCCATGGAGGGATTTTCCTAACTGGCTTGCTTCCCCTGGCTTGTTCAGCTTGTTCTCTTATAGAACCCAAGACTACCAGCCCAGGGATGGCACCACCCACAATGGTGGCCCTCATCCCTTGATCGACAATTGAGAAAATGCCTTATAGCTGGATCTCATGGAGGCATTTCCTCACCTGAAGCTCCTTTCTCTGTGATAACTCCAGCCTATGTCAAGTTGACACACAAAAGCAGCAAACACCAAATTGATTTCCTAAGTGGTTGTACAAGTATGTACTCTTACAAGCAATGGGGGAGTCTAGCTCCATATCATAGCTAGCATGTGCTTTCATTTGAAATTTTGATCTTTTAAAATACAATTAAATATGTGAACAAAATGAATAAAGTTGTACAAGATGTAAAGCTGGAATTAAAAGCAATAAAGAAAACAAAAATGGGGTTGATCCTGAAGATAGAAAACCTAGGGAGAGAACAGGAACTACAGACACAAGCATCATCAACAGAATGCAAGAGATGAAAGCAAGATTCTTAAATATAAAAGATATCATAGAAGAAATTGATACATGAGTCAAAGAAAATACAAAATGTATAAAGTTTCTAAGGAAAAACATCCAGGAAATTTGTGACATTATAAAAAGGCCATACCTAAGCATGTATAAGAAGAATAGAGGAGGGAAAAGATTCACAGTTCAAAAGTCTAGAAAATATCTTCAACAAAATTATAGAAGAAGCCTACTTCCTACCTAACCTAAAAATTTCTTCCCTAACCTAAAAACAAAGATGGCCATAAACATACAATAAGCTTACAGAAAAACAAATAGACAGACTAGAAAAGATAATCTTCCTACCACATACTACTCAAAATACTAAATATAGAGAAGAATAAAGAATATTAAAAGCTGTAAGGTGAGAAGGCCTTGCATCATATAAACTCAGACCTGTCAGAGTTATACCTGACTTCTCAACAGAGACTCTAAAACCCAGAAGATCCTGGACAGATGTTTTTCAAAGCCCTTGAGACCACAGATGCCAGCATAGATTACTATACCCAACAAAACTCTCAAACACCATAGATAGAAACACCAAGTTATTCCCATGATAAAATCAAATTTAAACAATATTGTCCTAGTAATCCAGCCCTACAAAGGATACCAGAAGGAAAACTCCAAAACAAGCAGGGTAGCTACACCCAAGAAACAGAAGAAATTAAACAACTTATAGCAAAACCAAAAGAAGAGAATGAAACACACACACACACACACACACACACACACACACACACACACACAGACACAGACACACACACACAATCAGCACTAACATCAAAATAACAGAAACTAACAAGCATTTGTCCTTAATATCTCTCAACATCAACTGATTCAATTCACCAATAAAAAGCCATAGGCTAACAGATTGGGTGCATAAAGTAAATAGGATTTTTCATTCTGTTGTATATAAGAAACATGCCACAGCAACAAAGATAAACACCACCTCAGAGTAAACGACCTAAAAATTCTTTTTGAAGCAAATATACTCAAGAAGCAAGCTGGATTAACCATTCTAATATCTAATAAAATAGACTTCCAATCAAAAGAGATGGAGAAGTACACTTCATATTCACCAAAGGAAAAACCCACCAAGTCAATTCTGAATATTCATGCCCAAATGAAAGTACAAACACATTCATAAAAGAAATATTACTCAATCTCAAATCACACATTGAACCACACAAAATAAAAGTAGAGGACTTCAACACCCCACTCTCATCAACGCACAAGTCATTGAAACAAAAACTACACAAAGAAAGCACAAAAACAACAAATTATGAACTAAATGGTTTGAAAAGATATCTAAAGAAACTTTCACCACAAATTAAAAGAATATACCTTCTTTTAAGCACCATATGGAACTTGTCCAACATTGACCATATTACAAAGCAAGCCTCAAGAGATACAAGAAGATTGAATAAGCCCTGCATCTTATTAGATCACCATGGACTAAGGTGGGACTTTAACAACAACAGAGGCAAAGAAAGACCACATTCTCATGGAAACTTAATAACTCTCTACTTAATGGTCATGTATTCAGAGGAGAAAGGAAGTAAGAAATTAAAGACTTTCACAAATTCAGTAAAAATGAAGGCACAGCATACCTAACTTGTGGGACACAATGAAAGCAGTGATAAGAGGAAAGTTTATAGTACTAAGTACCTTCTTAAAGAAATTGGAGAAATCTCATTCTTGCCACTTAACAGCACACCTAAAAGCTCTAGAACAAAAAGAAACAAATATACCCAAGGGGAGTGGATTGCAGGGAATAGTCAAACTCAGGGCTGAAATCGATCAAACACAAAGAGAACAATACAAA
>Vmn1r13|CUFFVRG_0184|CUFFVRT_0428|6:57203290-57214811|+
TGCTACACAAATGCTTGTCAAAGGCACAACCTGATCTTGCCAGCACTGTTAGTTTTCCACCCCTGTAACAAGACACTGAAATACTTAAGAGTGTGAAAAACAAAGCACACAGTTCTAGACTCTAAGGATGCACAGCTTCACAGAAAAAGAAACATAAATAAAGATGAATGGGGAAAGTTCTTGCTGATTAAAATAAGATTATCATGAATTACAATGGTGATTCAATTATGAGTCAAAACAAGGAATAAGAATATGATTCCCCTATGCTCTTAAGATGAATACATGTTCCACTTATGTTCTCATTAGAGAATGTACTTTATTTTCAAGCTGGGCTTGGATTCATAGCTAATATGTTTCTTCTAGTTTTTTATATTTTCATAATCCTAGGTCACAGACCTAAGCTCATTGACCTGATCTCCTGTCAACTGACCTTCGTTCACATATTGATGATCCTCACTGGAGGAAATGTCATGCTTGCAGACATATTTGAGTCACTGAATGTTGAGAATGACATCAAATGTAAGGCAACTTTATACACAAACAGGGTGATGAGAGGCCTCTCTATCAGCATCACCTGCCTCCTGAGTGTGATCCAGGCTGTCACAATCAGTCCGAGTACCTCTATGCTGGCAAAATTTAAACATAAACTAAGAAAACACATGGTCAATGCTTCTTTCTTTTATATTTGGTCTTTCAATTTTTCTCTTAGTAGTATCCTGATCTTCTATACTGGTGGTTTTACCAATGTGAGTGAGACCAAGCAGATGAAGATCACTAAGTCCTGCTCAATCTTGCCAATGAACTACATCATCAGGGGAATGGTTGTAACAGTGACAACCGTCAGAGATGTGTTTCTTGTGGGAGTTATGCTGATCACAAGTGCATACATGGTGATTATCTTGTTCAGACATCAGAGGCAATGCAAGCATCTTCATAGCATCAACAACCTGAGAACCTCCCCTGAGAAAAGGGCCACACAGACCATCTTGCTGCTAGTAGTTTTCTTTGTGGTCTTGTACTGGGTGGACTTCATCCTCTCATCCACCTCAGTCACGTTATGGATGTATGATCCAGTCATCCTGACTGTTCAGAAGTTTTTGATGAATGCCTATCCTATAATAACTCCTTTGTTACAAATAAGTTCAGATAAGAGAGTAATCAATGTGATGAAAACCTTGCAGTCAAAATGCCACTAGTGTTTATTTTGTTTTTGTTTTTTACATATTGACTTTACATCTGACTCAGTGCCCCTCTCCAGTTACCCCCTGCCATAATACTTCCTCCACACCTGCTTCCCCTTCTCCTCTGAGAGGGTACCCTCCAAGCATCACCCAATACTTGGGATTCCATTCCAACTGAGGCAAGAGAGGTAGCCCAGATAGAACAGCATTTCCCCATATAGGCAACAGCTTTTGGGATAGCAGCCACTCTAATTTTTTAGTACCCATATGAAGTTCAAGCTGTACATCTGTTACATATGTGTGGGGAGGCCTACATGCAGCCCAAGTACATTCTTTGGTAGGAAGCTCAGTTTCTGCAAGACTCAATGGTCCAGGTTAGTTGACTCTGTTGGTCTTCCTGTGGAGTTCTTATCCCTTCTGGAGCAGCAATCCTTTCTCCTATTCTATAACTGTTCCCAATCTCCATCCACAGTTTGGATGTAGGTACCTGCCTCTGTCTGAGTCAGCTGCTAGGTAAAGCCTCTTAGTGGAAACCCATGCTATATTCCTGTTCCAAGCATAACAGAGTATCATTAATAGTGTCAGAGTTTGGTGCTTGCCTATGGGATCGGTATCAAGTTGGTCTATTTATTGGCTGGCTATTCCCTCAGTTTCTGCTTCATCCATCATCCCTGTATTTCTTATAGATGGAATAAATTTGGGGTCTAAAGTTTTGGGTTAGGTTGGTGTCCTGATGGCTCCAATGGGGTTCCTGCTGGCCACAGGGGTCAGCCTCCAAGTGTTCCATATCCCCAGTGCTGTGAGCCACTGATAAGGACACCACCATTAATTGTCGGTGTCTTCCCAATCCCAGGTCTCCATGTCTTTCTGAAGATGCCCCCTAACTCTGCCTGTTCCTGTCATGTTGTTTGCAGATTTCCATGTATTCTTATGGCCATCTGGTTATAACCCTTGCCCCTCACCATACCTGACCCTGAAAGACCCCCATGTTCTGATCTCTTCTCTCACTCAGTTTCTTCCTTCATCTGCCTTCTATGATTTTTCCATTCCCTCTTTCAAATGAGGCTCAAGCATCCTTGCTTGTGCCCTCCTTCCTCTCCAGCCTCCTTGAGTTTGTGGAGTGTAGCACACACATCCTATATTTTATTGCTAATATCCACTTATAAATGAATACATACCCTGCATACTTTTTGGGACTGGGTTAACTCACTCATAATGATATTCTAAAGATCCATACATTTTCCTGAAAAATTCACAACATCTTTGCTTTTAATAGCTGAATAGTAAGTATTTCATTGTGAAGATGTATCATATTTTCTTTATCAATTTTTCAGTTGAGGAATATCTAGGCTGTTTCAAGTTTCTAGCTATTACAGACAAGGTTGGTGTGACATAGTTGAGCAAGTGTCTTTTGTGGGATATTGGAACATCTTTTAGGTATATGCCCAGAAGTGGTATATCTGGGTCTTGAGTTAATACTATTCCTAGTTTTTTGAAAAGAAAAAAAAAAAAAAAAAAAAAAAAAAAAAAAAAAAAAAAAAAGCACTGTCTTACCCAGGGTTTCTATTCCTGTACAAACATCATGACCAAGAAGCAAGTTGGGGAGGTTTAATCAGCTTACACTTCCCTGTTGCTGTTCATCACCAAAGGAAATCAGGTCTGGAACTCAAGCAGATCAGAAAGCAGGAGCTGATGCAGAGGCCATGGAGGGATTTTCCTAACTGGCTTGCTTCCCCTGGCTTGTTCAGCTTGTTCTCTTATAGAACCCAAGACTACCAGCCCAGGGATGGCACCACCCACAATGGTGGCCCTCATCCCTTGATCGACAATTGAGAAAATGCCTTATAGCTGGATCTCATGGAGGCATTTCCTCACCTGAAGCTCCTTTCTCTGTGATAACTCCAGCCTATGTCAAGTTGACACACAAAAGCAGCAAACACCAAATTGATTTCCTAAGTGGTTGTACAAGTATGTACTCTTACAAGCAATGGGGGAGTCTAGCTCCATATCATAGCTAGCATGTGCTTTCATTTGAAATTTTGATCTTTTAAAATACAATTAAATATGTGAACAAAATGAATAAAGTTGTACAAGATGTAAAGCTGGAATTAAAAGCAATAAAGAAAACAAAAATGGGGTTGATCCTGAAGATAGAAAACCTAGGGAGAGAACAGGAACTACAGACACAAGCATCATCAACAGAATGCAAGAGATGAAAGCAAGATTCTTAAATATAAAAGATATCATAGAAGAAATTGATACATGAGTCAAAGAAAATACAAAATGTATAAAGTTTCTAAGGAAAAACATCCAGGAAATTTGTGACATTATAAAAAGGCCATACCTAAGCATGTATAAGAAGAATAGAGGAGGGAAAAGATTCACAGTTCAAAAGTCTAGAAAATATCTTCAACAAAATTATAGAAGAAGCCTACTTCCTACCTAACCTAAAAATTTCTTCCCTAACCTAAAAACAAAGATGGCCATAAACATACAATAAGCTTACAGAAAAACAAATAGACAGACTAGAAAAGATAATCTTCCTACCACATACTACTCAAAATACTAAATATAGAGAAGAATAAAGAATATTAAAAGCTGTAAGGTGAGAAGGCCTTGCATCATATAAACTCAGACCTGTCAGAGTTATACCTGACTTCTCAACAGAGACTCTAAAACCCAGAAGATCCTGGACAGATGTTTTTCAAAGCCCTTGAGACCACAGATGCCAGCATAGATTACTATACCCAACAAAACTCTCAAACACCATAGATAGAAACACCAAGTTATTCCCATGATAAAATCAAATTTAAACAATATTGTCCTAGTAATCCAGCCCTACAAAGGATACCAGAAGGAAAACTCCAAAACAAGCAGGGTAGCTACACCCAAGAAACAGAAGAAATTAAACAACTTATAGCAAAACCAAAAGAAGAGAATGAAACACACACACACACACACACACACACACACACACACACACACACAGACACAGACACACACACACAATCAGCACTAACATCAAAATAACAGAAACTAACAAGCATTTGTCCTTAATATCTCTCAACATCAACTGATTCAATTCACCAATAAAAAGCCATAGGCTAACAGATTGGGTGCATAAAGTAAATAGGATTTTTCATTCTGTTGTATATAAGAAACATGCCACAGCAACAAAGATAAACACCACCTCAGAGTAAACGACCTAAAAATTCTTTTTGAAGCAAATATACTCAAGAAGCAAGCTGGATTAACCATTCTAATATCTAATAAAATAGACTTCCAATCAAAAGAGATGGAGAAGTACACTTCATATTCACCAAAGGAAAAACCCACCAAGTCAATTCTGAATATTCATGCCCAAATGAAAGTACAAACACATTCATAAAAGAAATATTACTCAATCTCAAATCACACATTGAACCACACAAAATAAAAGTAGAGGACTTCAACACCCCACTCTCATCAACGCACAAGTCATTGAAACAAAAACTACACAAAGAAAGCACAAAAACAACAAATTATGAACTAAATGGTTTGAAAAGATATCTAAAGAAACTTTCACCACAAATTAAAAGAATATACCTTCTTTTAAGCACCATATGGAACTTGTCCAACATTGACCATATTACAAAGCAAGCCTCAAGAGATACAAGAAGATTGAATAAGCCCTGCATCTTATTAGATCACCATGGACTAAGGTGGGACTTTAACAACAACAGAGGCAAAGAAAGACCACATTCTCATGGAAACTTAATAACTCTCTACTTAATGGTCATGTATTCAGAGGAGAAAGGAAGTAAGAAATTAAAGACTTTCACAAATTCAGTAAAAATGAAGGCACAGCATACCTAACTTGTGGGACACAATGAAAGCAGTGATAAGAGGAAAGTTTATAGTACTAAGTACCTTCTTAAAGAAATTGGAGAAATCTCATTCTTGCCACTTAACAGCACACCTAAAAGCTCTAGAACAAAAAGAAACAAATATACCCAAGGGGAGTGGATTGCAGGGAATAGTCAAACTCAGGGCTGAAATCGATCAAACACAAAGAGAACAATACAAA
>Vmn1r13|CUFFVRG_0184|CUFFVRT_0429|6:57203568-57214811|+
AGGAGGGCAGGTTCTTAGTAGAATGATGGAGAGACAGGAAAGGTTAATAAGATCTTGCCAGCACTGTTAGTTTTCCACCCCTGTAACAAGACACTGAAATACTTAAGAGTGTGAAAAACAAAGCACACAGTTCTAGACTCTAAGGATGCACAGCTTCACAGAAAAAGAAACATAAATAAAGATGAATGGGGAAAGTTCTTGCTGATTAAAATAAGATTATCATGAATTACAATGGTGATTCAATTATGAGTCAAAACAAGGAATAAGAATATGATTCCCCTATGCTCTTAAGATGAATACATGTTCCACTTATGTTCTCATTAGAGAATGTACTTTATTTTCAAGCTGGGCTTGGATTCATAGCTAATATGTTTCTTCTAGTTTTTTATATTTTCATAATCCTAGGTCACAGACCTAAGCTCATTGACCTGATCTCCTGTCAACTGACCTTCGTTCACATATTGATGATCCTCACTGGAGGAAATGTCATGCTTGCAGACATATTTGAGTCACTGAATGTTGAGAATGACATCAAATGTAAGGCAACTTTATACACAAACAGGGTGATGAGAGGCCTCTCTATCAGCATCACCTGCCTCCTGAGTGTGATCCAGGCTGTCACAATCAGTCCGAGTACCTCTATGCTGGCAAAATTTAAACATAAACTAAGAAAACACATGGTCAATGCTTCTTTCTTTTATATTTGGTCTTTCAATTTTTCTCTTAGTAGTATCCTGATCTTCTATACTGGTGGTTTTACCAATGTGAGTGAGACCAAGCAGATGAAGATCACTAAGTCCTGCTCAATCTTGCCAATGAACTACATCATCAGGGGAATGGTTGTAACAGTGACAACCGTCAGAGATGTGTTTCTTGTGGGAGTTATGCTGATCACAAGTGCATACATGGTGATTATCTTGTTCAGACATCAGAGGCAATGCAAGCATCTTCATAGCATCAACAACCTGAGAACCTCCCCTGAGAAAAGGGCCACACAGACCATCTTGCTGCTAGTAGTTTTCTTTGTGGTCTTGTACTGGGTGGACTTCATCCTCTCATCCACCTCAGTCACGTTATGGATGTATGATCCAGTCATCCTGACTGTTCAGAAGTTTTTGATGAATGCCTATCCTATAATAACTCCTTTGTTACAAATAAGTTCAGATAAGAGAGTAATCAATGTGATGAAAACCTTGCAGTCAAAATGCCACTAGTGTTTATTTTGTTTTTGTTTTTTACATATTGACTTTACATCTGACTCAGTGCCCCTCTCCAGTTACCCCCTGCCATAATACTTCCTCCACACCTGCTTCCCCTTCTCCTCTGAGAGGGTACCCTCCAAGCATCACCCAATACTTGGGATTCCATTCCAACTGAGGCAAGAGAGGTAGCCCAGATAGAACAGCATTTCCCCATATAGGCAACAGCTTTTGGGATAGCAGCCACTCTAATTTTTTAGTACCCATATGAAGTTCAAGCTGTACATCTGTTACATATGTGTGGGGAGGCCTACATGCAGCCCAAGTACATTCTTTGGTAGGAAGCTCAGTTTCTGCAAGACTCAATGGTCCAGGTTAGTTGACTCTGTTGGTCTTCCTGTGGAGTTCTTATCCCTTCTGGAGCAGCAATCCTTTCTCCTATTCTATAACTGTTCCCAATCTCCATCCACAGTTTGGATGTAGGTACCTGCCTCTGTCTGAGTCAGCTGCTAGGTAAAGCCTCTTAGTGGAAACCCATGCTATATTCCTGTTCCAAGCATAACAGAGTATCATTAATAGTGTCAGAGTTTGGTGCTTGCCTATGGGATCGGTATCAAGTTGGTCTATTTATTGGCTGGCTATTCCCTCAGTTTCTGCTTCATCCATCATCCCTGTATTTCTTATAGATGGAATAAATTTGGGGTCTAAAGTTTTGGGTTAGGTTGGTGTCCTGATGGCTCCAATGGGGTTCCTGCTGGCCACAGGGGTCAGCCTCCAAGTGTTCCATATCCCCAGTGCTGTGAGCCACTGATAAGGACACCACCATTAATTGTCGGTGTCTTCCCAATCCCAGGTCTCCATGTCTTTCTGAAGATGCCCCCTAACTCTGCCTGTTCCTGTCATGTTGTTTGCAGATTTCCATGTATTCTTATGGCCATCTGGTTATAACCCTTGCCCCTCACCATACCTGACCCTGAAAGACCCCCATGTTCTGATCTCTTCTCTCACTCAGTTTCTTCCTTCATCTGCCTTCTATGATTTTTCCATTCCCTCTTTCAAATGAGGCTCAAGCATCCTTGCTTGTGCCCTCCTTCCTCTCCAGCCTCCTTGAGTTTGTGGAGTGTAGCACACACATCCTATATTTTATTGCTAATATCCACTTATAAATGAATACATACCCTGCATACTTTTTGGGACTGGGTTAACTCACTCATAATGATATTCTAAAGATCCATACATTTTCCTGAAAAATTCACAACATCTTTGCTTTTAATAGCTGAATAGTAAGTATTTCATTGTGAAGATGTATCATATTTTCTTTATCAATTTTTCAGTTGAGGAATATCTAGGCTGTTTCAAGTTTCTAGCTATTACAGACAAGGTTGGTGTGACATAGTTGAGCAAGTGTCTTTTGTGGGATATTGGAACATCTTTTAGGTATATGCCCAGAAGTGGTATATCTGGGTCTTGAGTTAATACTATTCCTAGTTTTTTGAAAAGAAAAAAAAAAAAAAAAAAAAAAAAAAAAAAAAAAAAAAAAAAGCACTGTCTTACCCAGGGTTTCTATTCCTGTACAAACATCATGACCAAGAAGCAAGTTGGGGAGGTTTAATCAGCTTACACTTCCCTGTTGCTGTTCATCACCAAAGGAAATCAGGTCTGGAACTCAAGCAGATCAGAAAGCAGGAGCTGATGCAGAGGCCATGGAGGGATTTTCCTAACTGGCTTGCTTCCCCTGGCTTGTTCAGCTTGTTCTCTTATAGAACCCAAGACTACCAGCCCAGGGATGGCACCACCCACAATGGTGGCCCTCATCCCTTGATCGACAATTGAGAAAATGCCTTATAGCTGGATCTCATGGAGGCATTTCCTCACCTGAAGCTCCTTTCTCTGTGATAACTCCAGCCTATGTCAAGTTGACACACAAAAGCAGCAAACACCAAATTGATTTCCTAAGTGGTTGTACAAGTATGTACTCTTACAAGCAATGGGGGAGTCTAGCTCCATATCATAGCTAGCATGTGCTTTCATTTGAAATTTTGATCTTTTAAAATACAATTAAATATGTGAACAAAATGAATAAAGTTGTACAAGATGTAAAGCTGGAATTAAAAGCAATAAAGAAAACAAAAATGGGGTTGATCCTGAAGATAGAAAACCTAGGGAGAGAACAGGAACTACAGACACAAGCATCATCAACAGAATGCAAGAGATGAAAGCAAGATTCTTAAATATAAAAGATATCATAGAAGAAATTGATACATGAGTCAAAGAAAATACAAAATGTATAAAGTTTCTAAGGAAAAACATCCAGGAAATTTGTGACATTATAAAAAGGCCATACCTAAGCATGTATAAGAAGAATAGAGGAGGGAAAAGATTCACAGTTCAAAAGTCTAGAAAATATCTTCAACAAAATTATAGAAGAAGCCTACTTCCTACCTAACCTAAAAATTTCTTCCCTAACCTAAAAACAAAGATGGCCATAAACATACAATAAGCTTACAGAAAAACAAATAGACAGACTAGAAAAGATAATCTTCCTACCACATACTACTCAAAATACTAAATATAGAGAAGAATAAAGAATATTAAAAGCTGTAAGGTGAGAAGGCCTTGCATCATATAAACTCAGACCTGTCAGAGTTATACCTGACTTCTCAACAGAGACTCTAAAACCCAGAAGATCCTGGACAGATGTTTTTCAAAGCCCTTGAGACCACAGATGCCAGCATAGATTACTATACCCAACAAAACTCTCAAACACCATAGATAGAAACACCAAGTTATTCCCATGATAAAATCAAATTTAAACAATATTGTCCTAGTAATCCAGCCCTACAAAGGATACCAGAAGGAAAACTCCAAAACAAGCAGGGTAGCTACACCCAAGAAACAGAAGAAATTAAACAACTTATAGCAAAACCAAAAGAAGAGAATGAAACACACACACACACACACACACACACACACACACACACACACACAGACACAGACACACACACACAATCAGCACTAACATCAAAATAACAGAAACTAACAAGCATTTGTCCTTAATATCTCTCAACATCAACTGATTCAATTCACCAATAAAAAGCCATAGGCTAACAGATTGGGTGCATAAAGTAAATAGGATTTTTCATTCTGTTGTATATAAGAAACATGCCACAGCAACAAAGATAAACACCACCTCAGAGTAAACGACCTAAAAATTCTTTTTGAAGCAAATATACTCAAGAAGCAAGCTGGATTAACCATTCTAATATCTAATAAAATAGACTTCCAATCAAAAGAGATGGAGAAGTACACTTCATATTCACCAAAGGAAAAACCCACCAAGTCAATTCTGAATATTCATGCCCAAATGAAAGTACAAACACATTCATAAAAGAAATATTACTCAATCTCAAATCACACATTGAACCACACAAAATAAAAGTAGAGGACTTCAACACCCCACTCTCATCAACGCACAAGTCATTGAAACAAAAACTACACAAAGAAAGCACAAAAACAACAAATTATGAACTAAATGGTTTGAAAAGATATCTAAAGAAACTTTCACCACAAATTAAAAGAATATACCTTCTTTTAAGCACCATATGGAACTTGTCCAACATTGACCATATTACAAAGCAAGCCTCAAGAGATACAAGAAGATTGAATAAGCCCTGCATCTTATTAGATCACCATGGACTAAGGTGGGACTTTAACAACAACAGAGGCAAAGAAAGACCACATTCTCATGGAAACTTAATAACTCTCTACTTAATGGTCATGTATTCAGAGGAGAAAGGAAGTAAGAAATTAAAGACTTTCACAAATTCAGTAAAAATGAAGGCACAGCATACCTAACTTGTGGGACACAATGAAAGCAGTGATAAGAGGAAAGTTTATAGTACTAAGTACCTTCTTAAAGAAATTGGAGAAATCTCATTCTTGCCACTTAACAGCACACCTAAAAGCTCTAGAACAAAAAGAAACAAATATACCCAAGGGGAGTGGATTGCAGGGAATAGTCAAACTCAGGGCTGAAATCGATCAAACACAAAGAGAACAATACAAA
>Vmn1r13|CUFFVRG_0184|CUFFVRT_0430|6:57206512-57214811|+
AAGAAAGAAAGAAAGAAAGAAAGAAAGAAAGAAAGAAAGAAAGACAGACATCCTCCTTCTCCCATGTTCCTGCCTCAGAGTTCTAGACTCTAAGGATGCACAGCTTCACAGAAAAAGAAACATAAATAAAGATGAATGGGGAAAGTTCTTGCTGATTAAAATAAGATTATCATGAATTACAATGGTGATTCAATTATGAGTCAAAACAAGGAATAAGAATATGATTCCCCTATGCTCTTAAGATGAATACATGTTCCACTTATGTTCTCATTAGAGAATGTACTTTATTTTCAAGCTGGGCTTGGATTCATAGCTAATATGTTTCTTCTAGTTTTTTATATTTTCATAATCCTAGGTCACAGACCTAAGCTCATTGACCTGATCTCCTGTCAACTGACCTTCGTTCACATATTGATGATCCTCACTGGAGGAAATGTCATGCTTGCAGACATATTTGAGTCACTGAATGTTGAGAATGACATCAAATGTAAGGCAACTTTATACACAAACAGGGTGATGAGAGGCCTCTCTATCAGCATCACCTGCCTCCTGAGTGTGATCCAGGCTGTCACAATCAGTCCGAGTACCTCTATGCTGGCAAAATTTAAACATAAACTAAGAAAACACATGGTCAATGCTTCTTTCTTTTATATTTGGTCTTTCAATTTTTCTCTTAGTAGTATCCTGATCTTCTATACTGGTGGTTTTACCAATGTGAGTGAGACCAAGCAGATGAAGATCACTAAGTCCTGCTCAATCTTGCCAATGAACTACATCATCAGGGGAATGGTTGTAACAGTGACAACCGTCAGAGATGTGTTTCTTGTGGGAGTTATGCTGATCACAAGTGCATACATGGTGATTATCTTGTTCAGACATCAGAGGCAATGCAAGCATCTTCATAGCATCAACAACCTGAGAACCTCCCCTGAGAAAAGGGCCACACAGACCATCTTGCTGCTAGTAGTTTTCTTTGTGGTCTTGTACTGGGTGGACTTCATCCTCTCATCCACCTCAGTCACGTTATGGATGTATGATCCAGTCATCCTGACTGTTCAGAAGTTTTTGATGAATGCCTATCCTATAATAACTCCTTTGTTACAAATAAGTTCAGATAAGAGAGTAATCAATGTGATGAAAACCTTGCAGTCAAAATGCCACTAGTGTTTATTTTGTTTTTGTTTTTTACATATTGACTTTACATCTGACTCAGTGCCCCTCTCCAGTTACCCCCTGCCATAATACTTCCTCCACACCTGCTTCCCCTTCTCCTCTGAGAGGGTACCCTCCAAGCATCACCCAATACTTGGGATTCCATTCCAACTGAGGCAAGAGAGGTAGCCCAGATAGAACAGCATTTCCCCATATAGGCAACAGCTTTTGGGATAGCAGCCACTCTAATTTTTTAGTACCCATATGAAGTTCAAGCTGTACATCTGTTACATATGTGTGGGGAGGCCTACATGCAGCCCAAGTACATTCTTTGGTAGGAAGCTCAGTTTCTGCAAGACTCAATGGTCCAGGTTAGTTGACTCTGTTGGTCTTCCTGTGGAGTTCTTATCCCTTCTGGAGCAGCAATCCTTTCTCCTATTCTATAACTGTTCCCAATCTCCATCCACAGTTTGGATGTAGGTACCTGCCTCTGTCTGAGTCAGCTGCTAGGTAAAGCCTCTTAGTGGAAACCCATGCTATATTCCTGTTCCAAGCATAACAGAGTATCATTAATAGTGTCAGAGTTTGGTGCTTGCCTATGGGATCGGTATCAAGTTGGTCTATTTATTGGCTGGCTATTCCCTCAGTTTCTGCTTCATCCATCATCCCTGTATTTCTTATAGATGGAATAAATTTGGGGTCTAAAGTTTTGGGTTAGGTTGGTGTCCTGATGGCTCCAATGGGGTTCCTGCTGGCCACAGGGGTCAGCCTCCAAGTGTTCCATATCCCCAGTGCTGTGAGCCACTGATAAGGACACCACCATTAATTGTCGGTGTCTTCCCAATCCCAGGTCTCCATGTCTTTCTGAAGATGCCCCCTAACTCTGCCTGTTCCTGTCATGTTGTTTGCAGATTTCCATGTATTCTTATGGCCATCTGGTTATAACCCTTGCCCCTCACCATACCTGACCCTGAAAGACCCCCATGTTCTGATCTCTTCTCTCACTCAGTTTCTTCCTTCATCTGCCTTCTATGATTTTTCCATTCCCTCTTTCAAATGAGGCTCAAGCATCCTTGCTTGTGCCCTCCTTCCTCTCCAGCCTCCTTGAGTTTGTGGAGTGTAGCACACACATCCTATATTTTATTGCTAATATCCACTTATAAATGAATACATACCCTGCATACTTTTTGGGACTGGGTTAACTCACTCATAATGATATTCTAAAGATCCATACATTTTCCTGAAAAATTCACAACATCTTTGCTTTTAATAGCTGAATAGTAAGTATTTCATTGTGAAGATGTATCATATTTTCTTTATCAATTTTTCAGTTGAGGAATATCTAGGCTGTTTCAAGTTTCTAGCTATTACAGACAAGGTTGGTGTGACATAGTTGAGCAAGTGTCTTTTGTGGGATATTGGAACATCTTTTAGGTATATGCCCAGAAGTGGTATATCTGGGTCTTGAGTTAATACTATTCCTAGTTTTTTGAAAAGAAAAAAAAAAAAAAAAAAAAAAAAAAAAAAAAAAAAAAAAAAGCACTGTCTTACCCAGGGTTTCTATTCCTGTACAAACATCATGACCAAGAAGCAAGTTGGGGAGGTTTAATCAGCTTACACTTCCCTGTTGCTGTTCATCACCAAAGGAAATCAGGTCTGGAACTCAAGCAGATCAGAAAGCAGGAGCTGATGCAGAGGCCATGGAGGGATTTTCCTAACTGGCTTGCTTCCCCTGGCTTGTTCAGCTTGTTCTCTTATAGAACCCAAGACTACCAGCCCAGGGATGGCACCACCCACAATGGTGGCCCTCATCCCTTGATCGACAATTGAGAAAATGCCTTATAGCTGGATCTCATGGAGGCATTTCCTCACCTGAAGCTCCTTTCTCTGTGATAACTCCAGCCTATGTCAAGTTGACACACAAAAGCAGCAAACACCAAATTGATTTCCTAAGTGGTTGTACAAGTATGTACTCTTACAAGCAATGGGGGAGTCTAGCTCCATATCATAGCTAGCATGTGCTTTCATTTGAAATTTTGATCTTTTAAAATACAATTAAATATGTGAACAAAATGAATAAAGTTGTACAAGATGTAAAGCTGGAATTAAAAGCAATAAAGAAAACAAAAATGGGGTTGATCCTGAAGATAGAAAACCTAGGGAGAGAACAGGAACTACAGACACAAGCATCATCAACAGAATGCAAGAGATGAAAGCAAGATTCTTAAATATAAAAGATATCATAGAAGAAATTGATACATGAGTCAAAGAAAATACAAAATGTATAAAGTTTCTAAGGAAAAACATCCAGGAAATTTGTGACATTATAAAAAGGCCATACCTAAGCATGTATAAGAAGAATAGAGGAGGGAAAAGATTCACAGTTCAAAAGTCTAGAAAATATCTTCAACAAAATTATAGAAGAAGCCTACTTCCTACCTAACCTAAAAATTTCTTCCCTAACCTAAAAACAAAGATGGCCATAAACATACAATAAGCTTACAGAAAAACAAATAGACAGACTAGAAAAGATAATCTTCCTACCACATACTACTCAAAATACTAAATATAGAGAAGAATAAAGAATATTAAAAGCTGTAAGGTGAGAAGGCCTTGCATCATATAAACTCAGACCTGTCAGAGTTATACCTGACTTCTCAACAGAGACTCTAAAACCCAGAAGATCCTGGACAGATGTTTTTCAAAGCCCTTGAGACCACAGATGCCAGCATAGATTACTATACCCAACAAAACTCTCAAACACCATAGATAGAAACACCAAGTTATTCCCATGATAAAATCAAATTTAAACAATATTGTCCTAGTAATCCAGCCCTACAAAGGATACCAGAAGGAAAACTCCAAAACAAGCAGGGTAGCTACACCCAAGAAACAGAAGAAATTAAACAACTTATAGCAAAACCAAAAGAAGAGAATGAAACACACACACACACACACACACACACACACACACACACACACACAGACACAGACACACACACACAATCAGCACTAACATCAAAATAACAGAAACTAACAAGCATTTGTCCTTAATATCTCTCAACATCAACTGATTCAATTCACCAATAAAAAGCCATAGGCTAACAGATTGGGTGCATAAAGTAAATAGGATTTTTCATTCTGTTGTATATAAGAAACATGCCACAGCAACAAAGATAAACACCACCTCAGAGTAAACGACCTAAAAATTCTTTTTGAAGCAAATATACTCAAGAAGCAAGCTGGATTAACCATTCTAATATCTAATAAAATAGACTTCCAATCAAAAGAGATGGAGAAGTACACTTCATATTCACCAAAGGAAAAACCCACCAAGTCAATTCTGAATATTCATGCCCAAATGAAAGTACAAACACATTCATAAAAGAAATATTACTCAATCTCAAATCACACATTGAACCACACAAAATAAAAGTAGAGGACTTCAACACCCCACTCTCATCAACGCACAAGTCATTGAAACAAAAACTACACAAAGAAAGCACAAAAACAACAAATTATGAACTAAATGGTTTGAAAAGATATCTAAAGAAACTTTCACCACAAATTAAAAGAATATACCTTCTTTTAAGCACCATATGGAACTTGTCCAACATTGACCATATTACAAAGCAAGCCTCAAGAGATACAAGAAGATTGAATAAGCCCTGCATCTTATTAGATCACCATGGACTAAGGTGGGACTTTAACAACAACAGAGGCAAAGAAAGACCACATTCTCATGGAAACTTAATAACTCTCTACTTAATGGTCATGTATTCAGAGGAGAAAGGAAGTAAGAAATTAAAGACTTTCACAAATTCAGTAAAAATGAAGGCACAGCATACCTAACTTGTGGGACACAATGAAAGCAGTGATAAGAGGAAAGTTTATAGTACTAAGTACCTTCTTAAAGAAATTGGAGAAATCTCATTCTTGCCACTTAACAGCACACCTAAAAGCTCTAGAACAAAAAGAAACAAATATACCCAAGGGGAGTGGATTGCAGGGAATAGTCAAACTCAGGGCTGAAATCGATCAAACACAAAGAGAACAATACAAA
>Vmn1r13|CUFFVRG_0184|ENSMUST00000078885|6:57209858-57210760|+
ATGTTCTCATTAGAGAATGTACTTTATTTTCAAGCTGGGCTTGGATTCATAGCTAATATGTTTCTTCTAGTTTTTTATATTTTCATAATCCTAGGTCACAGACCTAAGCTCATTGACCTGATCTCCTGTCAACTGACCTTCGTTCACATATTGATGATCCTCACTGGAGGAAATGTCATGCTTGCAGACATATTTGAGTCACTGAATGTTGAGAATGACATCAAATGTAAGGCAACTTTATACACAAACAGGGTGATGAGAGGCCTCTCTATCAGCATCACCTGCCTCCTGAGTGTGATCCAGGCTGTCACAATCAGTCCGAGTACCTCTATGCTGGCAAAATTTAAACATAAACTAAGAAAACACATGGTCAATGCTTCTTTCTTTTATATTTGGTCTTTCAATTTTTCTCTTAGTAGTATCCTGATCTTCTATACTGGTGGTTTTACCAATGTGAGTGAGACCAAGCAGATGAAGATCACTAAGTCCTGCTCAATCTTGCCAATGAACTACATCATCAGGGGAATGGTTGTAACAGTGACAACCGTCAGAGATGTGTTTCTTGTGGGAGTTATGCTGATCACAAGTGCATACATGGTGATTATCTTGTTCAGACATCAGAGGCAATGCAAGCATCTTCATAGCATCAACAACCTGAGAACCTCCCCTGAGAAAAGGGCCACACAGACCATCTTGCTGCTAGTAGTTTTCTTTGTGGTCTTGTACTGGGTGGACTTCATCCTCTCATCCACCTCAGTCACGTTATGGATGTATGATCCAGTCATCCTGACTGTTCAGAAGTTTTTGATGAATGCCTATCCTATAATAACTCCTTTGTTACAAATAAGTTCAGATAAGAGAGTAATCAATGTGATGAAAACCTTGCAGTCAAAATGCCACTAG
>Vmn1r11|CUFFVRG_0181|CUFFVRT_0420|6:57133613-57139921|+
CTGCTTCTTAGGGCCTCATTCTACATGGATGTTTTTCAAAGGCCCTGGGCACAGACCTAAGCCCATGGACCTAATCTCCTGTCAACAGACTTTCATTCACATAATGCTGTTCTTCACTGCAGGAGATATTTTGCATACAGATATATTTGAGTCAATGAATATTGAGAATGACTTCAAATGCAAAACAACTTTTTACATATGCAGGGTAATGAGAGGCCTCTCTATCTGCACCACCTGCCTCCTGAGTGTGTTCCAGGCTGTCACCATCAGTCCCAATACCTCGCTGTTGGCAAAATTTAAACATAAACTAAAAAAATACACTATCAATGCTTTCTTCTATATTTGGTCTTTTAATTTGTCCTTCAGTAGTAACCTGATCTTCTATGTTGGTGCTTATACCAATGTGAGTGAGACTAACCAGATGAAAGTCACTAAATACTGTTCTCTCTTCCCAATGAACTATATTATCAGGGGATTGATTTTAACAGTAACAACCTCTAGAGATGTGTTTCTTGTAGGAGTCATGCTGATTACAAGTACATACATGGTGATAATCTTGTTCAGGCATCAGAGGCAGTGCAAGCATCTTCATAGCATCAGACACCTGAGAGCATCCCCTGAGAAAAAGGCCACCCAGACCATCTTGCTGCTGGTGGTTTTCTTTGTGGTCATGTACTGGGTGGACTTCATCATCTCATCCACCTCAGTCCTGTTATGGATGTATGACCCAGTCATCCTGACTGTTCAGAAGTTTGTGATGAATGCCTATCCTACAATTACTCCATTGGTACAAATCAGTTCTGATAACAGAATAATTAACTTGCTCAAAAACCTGCAGTCAAAATGTCACTAGATTTAAAAATATGCCATGATTCTTTCTTTACTTTTAAACAGAATGCATAAACATTTATTTATATGTACATTTTGTGCCGGCATATATGCATGCATTACTGCATATGTGGTGCTCATGCATGTCCAAAGAGGGCATGGGATTTCCTGGAACTGCAGTTTCAGGTGGGGGTAGGTGCCATGTTGGTCTAGCCCCTAAAGTTATTTTTTTAAATAAATTATACATTCTTCTTCAATTTCAATTGTTCAAGTAGCAAAATGGGATTCTTCATATGATTTAATTATAATTTGTGGCATTACATATATACATTCTTTTGACATTTCTCTTGACATGTACTATAAAGTCTAAAATTCATTGTATACCATAAGTAGCTATTTCCACTGAAATTTTTATATTTTTCCTTTTTTTTTTTCTTTATTCCTTAAAGGTAACCTTGATGCTGAGATTACTCAAATAAGCTCCTTGGTGTTAGTGATTTTTTAATCCTTTCTTTTGAAAACATTTAATCTATTCTCACTCATCTAGAGTAGTTTAAATTGCCACTTTAATATTGTTTACTTTTTATATCTCTTTGGATCATAAAAACAACGTGAGTTTAAAATTTTCCTTTTTACCGCAGTTACTCAATTTGTTCTATATGAAACTCTCATATGCCTCTTTATTTGGATTTTATTTCATCTACATTTATTAAAATGTTATTAGTAAATAAAAATTGTACATAGGCATTGTGATGTAGTGTCTTTTTTCTGAATGTGTGTATGGTTTTATGTATGTGCACAGACGAATGTGTTACTGTACATGTAGAGGCCAGGAGACAACCTTAGCTGTTGGTTGTCAGAAGCTATTCACTGTATGCTCTGACAGAATGTCTCTCACTGTACCTGGGGCTTGGCAAATAGGCCACATTGTAGTCCCAGAGATTCTCCTCACTTTATTTCGCCAGCTCTGAGATCACGTGTTTACTTCTATCCACCTCAATATTTAAAGATTGTTATTCCTTAATTAAAAATATTTTTCATGCAATATATTCTGAACAGGCTTTACCCTTCCCATACTCCTCCCAGTTTGTCTTCATTCTTCATCTCTTCTCACATCCAAATCCACACCCTTTGAGTTTCTCCTTCCAAAACAAAAAGGCATCTAAGCAACAATAATAAAATAAACAGCAATAAGATAAGACAAAAATAAAAATAAAGAGAATAGGACAAAACAGTCATAAGAAAAAAGTAAAAAAATATCACAATAAACACATACAGACATAGAAATACACAGTTCAACACAGGCATCTCATTACAATACAGAAGTCATAATATATATGCAAAGGAACTGCAAAGATTGTATTGAGTTTATGTTGTTTTTGCTATCTTGTAAAGTGCACAGTGATTTATTTCTATAAGTAAGACTCCCTTGGAGAAAATTATTTTTTTATCTGCAAGAAAGTATCAAAAGAAGATATCTTTGTTTCAAAATGTTACATGACTACTGTGTTATGACAACTTTGCAACTTGTCTTTCTTTCTGGAATGTTTAACTTGTTATATATGTGTTCTTCTGTAACCCTATTTTTCCTACCAAATCCCAGACTTGGAAATCCCCTACTGCTGAGCTGTAAGAGCCTTGTCTTCTACACATCAAATGCTGACTTCAGGACCTCCAATTTAGGGAGACACAGA
>Vmn1r11|CUFFVRG_0181|CUFFVRT_0421|6:57133643-57139921|+
GTTTTTCAAAGGCCCTGATGTAAGAAATATGACTCAACAATGCTCTTAAGATAAATTCACCTCTCACTTATGTTCTCATTGGAGAATGCTCTTTATATCCAAGCTGGGTTAGGAGTCCTAGCTAATATGTGTCTTCTTGTTTTCTATATTTTCATAATCCTAGGGCACAGACCTAAGCCCATGGACCTAATCTCCTGTCAACAGACTTTCATTCACATAATGCTGTTCTTCACTGCAGGAGATATTTTGCATACAGATATATTTGAGTCAATGAATATTGAGAATGACTTCAAATGCAAAACAACTTTTTACATATGCAGGGTAATGAGAGGCCTCTCTATCTGCACCACCTGCCTCCTGAGTGTGTTCCAGGCTGTCACCATCAGTCCCAATACCTCGCTGTTGGCAAAATTTAAACATAAACTAAAAAAATACACTATCAATGCTTTCTTCTATATTTGGTCTTTTAATTTGTCCTTCAGTAGTAACCTGATCTTCTATGTTGGTGCTTATACCAATGTGAGTGAGACTAACCAGATGAAAGTCACTAAATACTGTTCTCTCTTCCCAATGAACTATATTATCAGGGGATTGATTTTAACAGTAACAACCTCTAGAGATGTGTTTCTTGTAGGAGTCATGCTGATTACAAGTACATACATGGTGATAATCTTGTTCAGGCATCAGAGGCAGTGCAAGCATCTTCATAGCATCAGACACCTGAGAGCATCCCCTGAGAAAAAGGCCACCCAGACCATCTTGCTGCTGGTGGTTTTCTTTGTGGTCATGTACTGGGTGGACTTCATCATCTCATCCACCTCAGTCCTGTTATGGATGTATGACCCAGTCATCCTGACTGTTCAGAAGTTTGTGATGAATGCCTATCCTACAATTACTCCATTGGTACAAATCAGTTCTGATAACAGAATAATTAACTTGCTCAAAAACCTGCAGTCAAAATGTCACTAGATTTAAAAATATGCCATGATTCTTTCTTTACTTTTAAACAGAATGCATAAACATTTATTTATATGTACATTTTGTGCCGGCATATATGCATGCATTACTGCATATGTGGTGCTCATGCATGTCCAAAGAGGGCATGGGATTTCCTGGAACTGCAGTTTCAGGTGGGGGTAGGTGCCATGTTGGTCTAGCCCCTAAAGTTATTTTTTTAAATAAATTATACATTCTTCTTCAATTTCAATTGTTCAAGTAGCAAAATGGGATTCTTCATATGATTTAATTATAATTTGTGGCATTACATATATACATTCTTTTGACATTTCTCTTGACATGTACTATAAAGTCTAAAATTCATTGTATACCATAAGTAGCTATTTCCACTGAAATTTTTATATTTTTCCTTTTTTTTTTTCTTTATTCCTTAAAGGTAACCTTGATGCTGAGATTACTCAAATAAGCTCCTTGGTGTTAGTGATTTTTTAATCCTTTCTTTTGAAAACATTTAATCTATTCTCACTCATCTAGAGTAGTTTAAATTGCCACTTTAATATTGTTTACTTTTTATATCTCTTTGGATCATAAAAACAACGTGAGTTTAAAATTTTCCTTTTTACCGCAGTTACTCAATTTGTTCTATATGAAACTCTCATATGCCTCTTTATTTGGATTTTATTTCATCTACATTTATTAAAATGTTATTAGTAAATAAAAATTGTACATAGGCATTGTGATGTAGTGTCTTTTTTCTGAATGTGTGTATGGTTTTATGTATGTGCACAGACGAATGTGTTACTGTACATGTAGAGGCCAGGAGACAACCTTAGCTGTTGGTTGTCAGAAGCTATTCACTGTATGCTCTGACAGAATGTCTCTCACTGTACCTGGGGCTTGGCAAATAGGCCACATTGTAGTCCCAGAGATTCTCCTCACTTTATTTCGCCAGCTCTGAGATCACGTGTTTACTTCTATCCACCTCAATATTTAAAGATTGTTATTCCTTAATTAAAAATATTTTTCATGCAATATATTCTGAACAGGCTTTACCCTTCCCATACTCCTCCCAGTTTGTCTTCATTCTTCATCTCTTCTCACATCCAAATCCACACCCTTTGAGTTTCTCCTTCCAAAACAAAAAGGCATCTAAGCAACAATAATAAAATAAACAGCAATAAGATAAGACAAAAATAAAAATAAAGAGAATAGGACAAAACAGTCATAAGAAAAAAGTAAAAAAATATCACAATAAACACATACAGACATAGAAATACACAGTTCAACACAGGCATCTCATTACAATACAGAAGTCATAATATATATGCAAAGGAACTGCAAAGATTGTATTGAGTTTATGTTGTTTTTGCTATCTTGTAAAGTGCACAGTGATTTATTTCTATAAGTAAGACTCCCTTGGAGAAAATTATTTTTTTATCTGCAAGAAAGTATCAAAAGAAGATATCTTTGTTTCAAAATGTTACATGACTACTGTGTTATGACAACTTTGCAACTTGTCTTTCTTTCTGGAATGTTTAACTTGTTATATATGTGTTCTTCTGTAACCCTATTTTTCCTACCAAATCCCAGACTTGGAAATCCCCTACTGCTGAGCTGTAAGAGCCTTGTCTTCTACACATCAAATGCTGACTTCAGGACCTCCAATTTAGGGAGACACAGA
>Vmn1r11|CUFFVRG_0181|ENSMUST00000176954|6:57137299-57138325|+
AGATGTAAGAAATATGACTCAACAATGCTCTTAAGATAAATTCACCTCTCACTTATGTTCTCATTGGAGAATGCTCTTTATATCCAAGCTGGGTTAGGAGTCCTAGCTAATATGTGTCTTCTTGTTTTCTATATTTTCATAATCCTAGGGCACAGACCTAAGCCCATGGACCTAATCTCCTGTCAACAGACTTTCATTCACATAATGCTGTTCTTCACTGCAGGAGATATTTTGCATACAGATATATTTGAGTCAATGAATATTGAGAATGACTTCAAATGCAAAACAACTTTTTACATATGCAGGGTAATGAGAGGCCTCTCTATCTGCACCACCTGCCTCCTGAGTGTGTTCCAGGCTGTCACCATCAGTCCCAATACCTCGCTGTTGGCAAAATTTAAACATAAACTAAAAAAATACACTATCAATGCTTTCTTCTATATTTGGTCTTTTAATTTGTCCTTCAGTAGTAACCTGATCTTCTATGTTGGTGCTTATACCAATGTGAGTGAGACTAACCAGATGAAAGTCACTAAATACTGTTCTCTCTTCCCAATGAACTATATTATCAGGGGATTGATTTTAACAGTAACAACCTCTAGAGATGTGTTTCTTGTAGGAGTCATGCTGATTACAAGTACATACATGGTGATAATCTTGTTCAGGCATCAGAGGCAGTGCAAGCATCTTCATAGCATCAGACACCTGAGAGCATCCCCTGAGAAAAAGGCCACCCAGACCATCTTGCTGCTGGTGGTTTTCTTTGTGGTCATGTACTGGGTGGACTTCATCATCTCATCCACCTCAGTCCTGTTATGGATGTATGACCCAGTCATCCTGACTGTTCAGAAGTTTGTGATGAATGCCTATCCTACAATTACTCCATTGGTACAAATCAGTTCTGATAACAGAATAATTAACTTGCTCAAAAACCTGCAGTCAAAATGTCACTAGATTTAAAAATATGCCATGATTCTTTCTTTACTTTTAAACAGAATGCATAAACATTTATTTATATGTACATTTT
>Vmn1r18|CUFFVRG_0551|CUFFVRT_1114|6:57378732-57395783|-
TCTCACAGACAGGTGCAGCCTGGAGAAAACAGCTCACACAGGAGAAACCTAGATCTCAGCTGTACCTATCCTACAGTTCTCCTGGAGTTAGGAAAGTTCACTTTTCCATTTGAGGGCACCACATTGTAACAACCTCAAGGTCACAACTGACTTCTCCGGAGGACATAATTATTATGGGACTACAGGGAAATGAGCAGATGCCATTTCTTCCTTATAACTACTTCATAGAGACTCATTCTACAAGGAAGTTTGTCAAAGGCCAAGCCTGATCACTAAATCTCTACAAAGCAGAAGGCAAAAATCACCATAAATTCAAAAACAAAAACTGTTCCACAAATACTGTGAGAATGAGGAGATATATGAAATACACTTCTTTTATGCTCTTAAGATGAATATATTCTCCACTTATGTCCTCTTTAGAGAATGTTTTTTATATCCAAGCTGGACTTGGAATCCTAGCCAATCTGTTTCTCCTTTTTTTCTATACTTCCAAAATACTAGTTGACAGACCTAAGCCCATGGACCTGATCTCCAGTCAACTGACCTTCATTCACATAATGATGATACTCAGTGAAGGAGATAACTTGCTTGCAAACATATTAGAGTCACTAAAATTAGGGAATGACATCAAATGTAAGACAACTTTTTACATAAACAGAGTGATGAGAGGCCTCTCTGTCTGCATCACTTGCCTCCTGAGTGTGTTTCAGGCTGTCACAATCAGTCCCAGTACCTCATTTTTAGCACAATTTAAGAATAAAGTAAAAACACACATCATCTATGCTTTTTTCTATTTTTGGTCTTTTAATTTGTCATTCAGTAGTAGGTTGATCTTCTATGTTGCTGGTTTTACCAATGTGAGTGGAACCCACCAGATGAAGGTCACTAAATCCTGCTCACTCTTCCCCATGAACTATATCATCAGGGGATTGATTTTAACAGTGGCGATATCCAGAGATGTGTTTCTTGTAGGACTCATGTTGACCACAAGCACATACATGGTGATTATCTTGTGCAGACATCAGAGGCAATGCAAGCATCTTCATAGCAACAGCCACATAAGAGCATCCCCTGAGGAAAGGGCCACTCAAACCATCTTGCTGTTGGTAGTATTCTTTGTGGTCATGTACTGGTTGGACTTCATCATCTCCTTCACCTCAACCCTGTCATGGATGTATGTACCCGTTGTACTGACTGTTCAGAAATTGGTGATGTATGCCTATCCCACAATTTCTCCTTTAGTTCAAATCACTTCTGATAAGAGAATAATTAGTATACTGAAAAACGTGCACTCCAAGTTCCACTAGATTTTCTAAAAATGATAATTTCTCTTCCTTTATAATTATTCACTTATGTTGATTTATATGTGCAAGTTTCATACCTTCTCTAAATTGCATATCCTTCTTTATCTTCACTTGTTCATGTAGAACAGTGACATTCATCACATGATTCAAGTAGTTTATGGTATTACATACATATATTCTTTTGACATTAGAGATGCCATATACTATAAACTTCTCAAGTCCATTGTACAGCATAATTGCTCTTTCTGCATCAATTCTCTTCTTCATATTTTTGCTTTATCATAGACGTGTACTCGATGTTAAGGTTATTCAAAAGTAGTCCTCACTGATAATTGCTTTGTCAGCTTTTTCTTGAAACCACTTTAATCTATATTTATTCATAAATTTTAGTCAAAATTGTAGCTTTAATAATGTTTACCAAGTCAATGTTTTAAAGTTAATAATTAGTTTAATGTGAATTTATGTTGTCCATTTTTAACCACAGTTACTCAATTAGTCTCATATGAAACTTTATTAAGTGTATTTACTTACTCTTCATTTCATCCACATTTATTGAAGCATTATTGATAAATAAAATTATTTACTTACAGGTAGATATGTACAATATGGGATTTTTGAATATGTGTATTCTTGTATACATGTGCACAAAGGAGGTGTGTTCATGTACACATTGTGGCCAGGAGACAACCTTGGCAGCTATTCTTCAGATACCATTCACCTTATGCTCTAATAGTGTGTCTCTTCTGTACTTGGAGCGTACCAATAGGCTCTTACCTAATACGAGTCTACCAGATAGGGATTCTCCTATCTTTTCCTGTTCTTTGCTGCTACCACTAGTGTTCATCCATACCCCACAATTTAACGCTTATTTACTTCTTTTATTGGGAAAAATTTTTTCATATGTTATATTCTGATTAGATTTTCCCCTTCCTCTAGTTCTCCCAGTTCTCCCTCATCCTCTCTCCTATCTAGATCAACCCTCTTTAAGTTTCTACTTAATAAATAAAACATCTAATCAATTATAATAAACTAAATGACAATGATTTAAAACAAATATAAAAACAAACAAAAATAGAGAAAAACATGGTAGAAAAGAGACAAAGAGAAGAACAATAAATAATCTGTAGTAAGTGACATGAAGACATACACACACACAAGTTTAACAGAGGTACCCTTTAAGAATACAAAACCTGAATATGTGTGTGTGTGTGTGTGTGTGTGTGTGTGTGTGTGTGATGGATATGGTCTCTACAGGTTCTTTGCTTCCCTTTGTTGGATATTTTAACTAATGTCAGCACTGTTAGGTCTTGGAAGCCTCTTACTTTTCTGGTACATGGAACTTTTTTTATGACTATCCCTATTTCCACATCCCCCTGCTACATATCTCCATTCAATTTCCTGATCCTATGTACTTGTCCACTATCTCCTCCCATACCTGATACTGCTCCCCTCTCCTCTTCACTCCCTTTCCCTCCTAGGTTCTTCCATCCCTCTACCTCTTGTGATTGATTATTTTGTTTCCCCTTCTAAGAAGGACTGAAGCATGCACATTTTGATCTTCCTTCTTCTTGAACTTCACAAGGTCTATGAGGTTTTTTGGGTGGGCATTCTGAAAACTGTGTTTTCAACCTCTTTTTTTTCTTTTTCTTTCTTTTTTTTTAATTAGGTATTTTCCTCTTTTACATTTCCAATGCTATCCCAAAAGTCCCCCGTACCTCCCCACCCCCACTCCCTTACCCACCCACTCCCACTTTTTGGACCTAGCGTTTCCCTGTACTGGAACATATAAAGTTTGCACGTCCAATGGGCCTCTCTTTTCAGTGATGGCAGACTAGGCCATCTTTTGATACATATGCAGCTAGAGTCAAGAGCTCCGGGGTACTGGTTAGTTCATAATGTTGTTCCACCTATAGGGTTGCAGATCCCTTTAGCTCCTTGGTTACTTTCTCTAGCTCCTTCATTGGGGGCCCTGTGATCCATCCAATAGCTGACTGTGAGCATCCATTTCTGTGTTTGCTAGGCCCGGGCATAGTCTCACAAGAGACAGCCATTTCTGGGTCCTTTCAGCAAAATCTTGCTAGCATATGCAATGTTGTCAGCGTTTGGAGGCTGATTATGGGATGGATCCCTGGATATGGCAGTCTCTAGATGGTCCATCCTTTTGTCTCAGCTCCAAACTTTGTCTCTGTAACTCCTTCCATGGGTGTTTTGTTCCCAATTCTAAGAAGGGGCAAAGTGTCCACACTTTGCTCTTCATTCTTCTACAGTTTCATGTGTTTTGCAAATTGTATCTTATATTCAGGGTATTCTAAGTTTCTGGGCTAATATCCACTTATCAGTGAGTACATATCATTTGAGATCTTTTATGATTGGGTTACCTCACTCAGGATGATGCCCTCCAGGTCCATCCATTTGCCTAGGAATTTCATAAATTCATTCTTTTTAATAGCTGAGTAGTACTCCACTGTGTAAATGTACCACACTTTTTTGTATCCATTCCTCTGTTGAGGGGCATCTGGATTCTTTCCAGCTTCTGGCTATTATAAATAAGGCTGCTAAGAACATAGTGGAGCATGTGTCTTTCTTACTAGTTGGAACATCTTCTGGATATATGCCCACGAGAGGCATTGCGGGATCCTCCGGTAGTACTATGTCCAATTTTCTGAGGAACCGCCAGACTGATTTCCACAGTGGTTGTACAAGCTTGCAATCCCACCAACAATGGAGGAGTGCTCCTCTTTTTCCACATCCTCACCAGCATCCGCTGTCACTTGAAATTTTGATCTTAACCATTCTGACTGGTGTGAGGTGAAATCTCAGGGTTGTTTTGATTTGCATTTCCCTGATGATTAAGATTGCTGAACATTTTTCCAGGTGCTTCTCAGCCATTTCAGGTATTCCTCAGGTAAGAATTCTTTGTTTAGCTCTGAGCCCCATTTTTAATGGGGTTATTTGATTTTCTGGAGTCCACCTTCTTTATATATATTGGATATTAGTCCCCTATCTGATTTAGGATAGGTAAAGATCCTTTCCCAATCTTTTGGTGGCCTTTTTGTCTTATTGATGGTGTCTTTTGCCTTCCAGAAGCTTAGCAGTTTCATGAGGTCCCATTTGTCAATTCTCAGTCTTACAGCACAAGGCATTGCTGTTCTATTCAGGAATTTTTTCCCCTGTGCCCATATCTTCGAGGCTTTTCCCCACTTTCTCCTTTATAAGTTTCAGTGTCTCTGGTTTTATGTTGAGTTCCTTGATCCACTAGAGTTGACCTTAGTACAAGAAGATAGGAATAGATCAATTCGAATTCTTCTTCATGATAACCAACAGTTGTGCCAGCACCATTTGTTGAAAATGCTGTCTTTTTTCCACTGGATGGTTTTAGCTCCCTTGTCAAAGATCAAGTGACCATAGGTGTGTGGGTTCATTTCTGGGTCTTCAATTCTATTCCATTGGTCTACTTGTCTGTTGCTATACTAGTACCATGCAGTTTTTATCACAATTGCTCTGTAGTAAAGCTTTAGGTCAGGCATGGTGATTCCACCAGAGGTTCTTTTATCCTTGAGCAGAGTTTTTGCTATCCTAGGTTTTTTGTTATTCCAGATGAATTTGCAGATTTCTCTTTCTAAAGCAATTATTATTGCTTTTTAAAATATATATTTTATATATATGTATATATACATATATATGTATATATGTATAAATACACACATATATACACACACACACATATATATATATATATATATATATATATATATATATATATGCAAAGGACCTGTAAAGATTGCATTGAGATCACTTTTTGTTGTTCATTTGCAGGGCAGAGCAATGTTTTTCCCCAAGTGAGCCAGTCTTGGAGAAAACTAATATTTCATTTGCAACTGGTTATCTGAGGAAGATCATCTTTGAGTTAGAGATGGGCTTATATCTATTTCTACTCTAGACATTATCAGGTGAGATCTGTGCAGTCTCTGTGAATGTTACCACCATCTCTTAGTTTGTATGTACCCACTGTACTGTGTTTAGAAGGCCTTTTTTCCTTAGTATCCTCTATTTTGGCTCTTATTCCTACCACCACTTGCACAGAGTTCCTTATGCCTTGAGTGAAATAAATTAATGGAGACCTCCAATATAGGACTGAGAGGCCCAAAGTCTCTCACTCTTTGCATGTTTTCCTACTGTGGGTCTTTGTAGCTCTTCCCATCTGCTGATGGGGGAAGGTGCTGTGATGATGGTTTAGTAAGACTCAGATCTATAAGTCCAGTACAGTGCAATTAAGTGTATTTTATTCCTACACTCTTTTATAAGAACACCACTGTTTGATTTTCTTCTTCACTCCTTGCTCATCTAGTGTCAGGTTCTTGACTACCCAAGCAGTGTTGGCAATGGCTTCATCTCATGGAGTATGTGATTTAAATCAAACCAGGTATTGGTAGGTTACTTTCACAGGGTTTCTGCCTGTATAGCACAATTATGTCTTGATGGCCAGTCATTATTATAGTCTGAGGGTATTTTTTTAAAGCTGGGTTGTTTAACTTTCTCTCCATATAGTGTGCATGGTACTTTTCAATATCGTGAACTTTGAACTGTTAGGGTAAAGCATCTAGGTAGCTACAACCTCAATTTCTCGGTTTTAATGAGTTGTGGAACTGATGTCCTCAGGAATATGGCTTTAACATCAGTTTTTGGAGAGCAAAGAATAACCTTGACAATTCAATGTGTTTTTTGGAGTTTCTCATGTAACCTCTTTGAAAATATCTCAATTAAGTGTAAGCAATTCCTAGTACTGGGGGATTCATTTGGTAATGATAGATTTCACTTTGGATTCTGTATCCCTGTTATGTGGTTGTTTCATTTAGATTTCCTTTCTAATTGTATATATTTTAGGAAGCTTCTGCTGTATTAAGTTTCCATATGACCCCTTACATGATCCTTATTATCTTTTTAATTTCATGGTTTAATTAACTAATTTCATGATAATTGCTTTTTGAAAAAAGTGGTTGAAAAACACTGTTTTCAGAATTCCCCCCCCCATAAAACTCAACCTGTGAAACTCAAGAAGGAAGACCAAAGTATGGATGCTTCAGTCCTTCTTAGAAGGGGAAACAGAATAATCACAAGAGGTAGAGGGAGAGAAGAACATGGGAGAGAAAGGGAGTGAAGGGGAAAGGGGGGCAGTATCAGGTATGGGAGGAGATGGTGGACAAGTACAGAGGGTCAGGAAATTGAATGGAGCTATGTAGCAGGGGGATGGGGAAATAGGGGTAGCCATAAAAAAGTCCCATATGACAGAAAAGCAAGAGGCTTCCAAGATCTAACGGGGCTGACATTAGTTAAAATATCCAACAAAGGGAAGCAAAGGACCTGTAGAGACCATATCCTCCTGTTAGGCACTTCCCTTGGTTGAGGGATGGGGCTACACACCCATCTCAAAAATATTATCCCAGAATTGTTCCTTTCTAAAGGAAATGCAGGGACAAAAGGGTAGAGCAGAGACTGAAGGAAAGGCCATTCAGAGATTGCCCCACCTAGGGATCCATCCCATCTGCAGACACCAAACCCAGATACTATTGCTGATGCCAAGATGTGCTTGCTGACAGGAGCCTGGTATGGCTGTCCCCTGAGAGGATCTTCCAGAGTCTGACCAATACAATGTGGATGTTCACAGCCAACCATTGGAATGAGAACAAGGATCCCAGTGGAGGAGTTATGGGAAGAACTTAAGAAGCCAAAAAATTTTCAACCCCATAGGAGAACAATATCAAATAACCAGACCCCCCCCCCCCCCGGAGCTCTCAGGGACTAAACAACCAACCAAAGACTACACATTGAACGATCCATGGTCCTGCTGCTTATGTAGCAGAGGATCGATTGCCTTATCTGGCATCAATGGAAGGGGAATCCCTTAGTCCTGTGGTGACTTGATGCACCTAAGTAGGGGAAAATAGGTCAGTGATTAGTAAATTTTGGGTGGGGGAGCTCCCTCATAGAATCAGGAGGGAGGGTAGGTTTGAAGAGGGAATTCCAGGAAGGGCCATAATATTTGAAATGCAAATAAATAAATAAAAATAAAATAATAATAATAATAAAGGGCTGGTCTAAGGGAAAACAAGAAAACAGGTTTTTAAACTGTTTTATTTATTTACATTCCAGTCATTGACCCTCCATCAGTCCGTGCTCCCATAGTTCCTCATCTCCTTCCTCCTCACCCTTGCATCTGAGAGGATGCTCCCCCCTACCCCACCAGGCCTCCACAATCCATGAGTCCTTAAATATCTTGAGTATTAAGTACATTTTCTCCCACTGTGACCAGATAAGGTAAACCTCTGCTACTTATGTGCCAGGAGCCTTGCACCAGCTCATGTATGATCCAGGTTGGAGGCTCAGTCTCTGGAAGCTTCTGTGATCCGGGTTTGTTGAGACTGCTTATCTTCCTAAAGGGTTGTTCTCCCTTTCAGCTTCTTCAATCCTTCCCTTATTCAACCAAAGGGGTCCCCAACTTCAGTCCAATGGTTGGCTCTATCTGCTCTGTCTCAGTAAGATGCTGGTAGGGCCTCTCAGAGGACAGCCATGACAGGCTCCTATCAATGGCACATTACAGCAAAGTTGTTTCAGGCCTTGGTCTTCCCCCACCCCACCCCCATTTTGGGCTGATCACTGGACCTCCCATTCCTTCAGTCTCCTCTCTATTTTTGTCCCTGCAGTTCTTTTAGACAGCAGTTAGGAACAATTCTTGGTCAGGAATTTTGACTGTGGGTTAGAAGCCCTGTCCCCCTACTGGAGGCCCTGTCTCTCTACTGGAGATAGACTTCCAAGTTCCTTTTCCCAATGTTGGACATTTTGGATAAGGTCAACCCCAATGAGTCCTGAAAGTGTCTCACTTCCCAGGTCTCTGGTATTTTCTAGAGGGTCCCCCAACCTCACACTCCATGAAACTGCTAATTTCCATTCATTCTCTTAGACATCTGGGCTTCTCTCCTATGCCCTCTCCCATATCTGTACCTGTTCCCTTTTCCCTTCACTCTATCTCACCTAGGTTCCTCCATCACTTTGCCTCCAATTCCTGCTAGGCGGGATTGAAGTCTCTTCACTTGGATATTTCTGCTTGTTACATTTCTTACAGTCTGTAGGTTGTATCCAAGGTATTTTGTATGTTTTGGCTGATATTACTAATCAGTGAGTATATATATTGCGTGTCCTTTTGAGTATGTGTTACCTCACTCAGGCTGATATTTGTTAATTCCATCCTTTTGCCTGCAAAATTCATGATGCCCTTGTATTTAATAGCTGAATAATATTCACTGTGTATATATAAACCAGATTTCCTGTATCCATTCTTCTGTTGAGGGACATCTGGGTTGTTTCCAGCTTCTGGCTATTGCAAATAAGACTGCTATGAACATGGTTGAACATGTGTCTTTGTGGTATGGTGGGGCATCTTTTGAGTATATTCCCAAGAGTGATATAGTTTGGACTTCAGGTAGAACTATTTCCAATTTTATGAGAAACTATCAGATTGAATTATAGAGTGGTTGTACCAGTTTGCAATACCTAAATGTAATAAAAGCAATATATAGCAAAACAGCAGTCAACATCAAATTAAGTGGAGAGAAAGTAGAAGCAATTCCACTAAAATTCAGAACAAGACAAAGATGCCCACTCTTTCCTTATCTATTCAATATAGTAATTGAAGTTCTGGATAGAACAATTAGACAACAAACAGATATCAAGGGGATACCAATTAGAAGGCAGTCAAAGTATCACTATTTGCTGATGATATGATACTATACATAAGCAACCCCCCAAATTACACCCAGTAGTACTACAACTGATAAACAGATTCAGCAAAATGGGAGGATAAAAAATTAATTCAATCAAATCAGTAGCCTTCCTTTATACAAATGATAAATGGTGCTGAGAAAGAAATTAGGGAAACAACACACCTCACAATGAACACTCAGTGTAAAATGTCTTCATGTAAATCATACCAAGCAAGTGGAAGATCTGTATAACAAGACATTCAAATCCCTGTAAAAAGAAATAGAAGAAGACATCTGAAGATGGAAAGAGCTCCCATGCTCTTGGATAGGTAAGATTAACACAGTGAAAATGGCCATCTTGTTAAAAAACAATCTGCAGAATCAATGCAATCTCCATCAAAATTCCAACACAATTCTTCACAGATATAAAAAGGGTAAATCTCAACTTCATATGGAAAAACAAGAAACCTAGGATATTGAAAACAGTTCTCAAAAATAAAAGAACTTTTGGGGGAAATCACAACACCTGATCTCAAGCTGTACTACAAAGCAATACTGATTAAAACCCTGAGGTATTGATACAGAGACCGACAGGTCAAACAATGGAATATGAATCGAAACCCCGGAAGTAAACCCATATACATATGAACACTAGATCATTGGCAAGAAGCTGAAAACATACAGTCAAAAAACCTATCTTCAATAGATTATGCTGGTCTAACTAGTAGTCTCTATGTAGGAGAATTAAAATAGATCCATATTTACAATCTTGCACAAAGCTCACATCCAAGTGGATTAAGGACCTCTACATAAAACCAAATACACTGAATCTCATGAAAGAGAAAGTAGAAAAGTCTCAACCTCATTGGCACAGAGGAAATTTTCATGAACTGAATACCAATGCCTCAGGCTCAAAGATCAACAGTTAACAAATGGGACCTTATGAAACTGAACTGCTTCTGTAAGACAAAAGATACAGTGAATAGGATAAATGACAACCTACAGGTTGAGGAAAAAACTTCTGTAATCTTTCATCCGACAGAGGACCAATATTCAAAATGCATAAAGAACTCAAGAAGGTAACTTCCAAAAACTCAAATAACACCATTAAAAATGGGGTACAGAGATAAACAGAATTCACAACAGAAGAATCCTAAGTGGCTGAGAAGCACTTAAAGAAATATTCAAAGTCCTCAGTTGTCAGAGAATTGCAAATCTAAACAGCCCTGAAATTCTACTTCACACCAATCAATATGGCTAAAATAAAAAATCTCAAGTGACAGCACATGCTGACAAGGATATGGAAAAAAAAAAAAGGAACATTCCTCCATCATTGGTGGGATTGCAAACTGGGATAAACACTCTGGAAATCAATCTGGTGTTTTCTTGGAAAATTGGAAATAGTTTTACCTGAAGATCCAGCTATACCACTCTTGGGCATAAATTCAAAAGATGCCCCACTATACCACAAGGACACATGCTCTACCATGTTCATAGAAGGCTTAGTTATAATAGCCAGAAACTGGAAATAATGCAGATGCCCCTCAACAGAAGAATAGATACAGAAAATGTGGTTAATTAACATAATGGTATACTATTCAGCTATTAAAAATGAGGACATCATGGATTTGGCAGGCAAATGGATGGAACTAGAAAATATCATCCTGAGTGAGATTTAATGTATTTGGT
>Vmn1r18|CUFFVRG_0551|ENSMUST00000164732|6:57389580-57390666|-
TCCAATGAATCCCAAGTTTTACATATACACTCTTTGTTTTTTTCCAGATATATGAAATACACTTCTTTTATGCTCTTAAGATGAATATATTCTCCACTTATGTCCTCTTTAGAGAATGTTTTTTATATCCAAGCTGGACTTGGAATCCTAGCCAATCTGTTTCTCCTTTTTTTCTATACTTCCAAAATACTAGTTGACAGACCTAAGCCCATGGACCTGATCTCCAGTCAACTGACCTTCATTCACATAATGATGATACTCAGTGAAGGAGATAACTTGCTTGCAAACATATTAGAGTCACTAAAATTAGGGAATGACATCAAATGTAAGACAACTTTTTACATAAACAGAGTGATGAGAGGCCTCTCTGTCTGCATCACTTGCCTCCTGAGTGTGTTTCAGGCTGTCACAATCAGTCCCAGTACCTCATTTTTAGCACAATTTAAGAATAAAGTAAAAACACACATCATCTATGCTTTTTTCTATTTTTGGTCTTTTAATTTGTCATTCAGTAGTAGGTTGATCTTCTATGTTGCTGGTTTTACCAATGTGAGTGGAACCCACCAGATGAAGGTCACTAAATCCTGCTCACTCTTCCCCATGAACTATATCATCAGGGGATTGATTTTAACAGTGGCGATATCCAGAGATGTGTTTCTTGTAGGACTCATGTTGACCACAAGCACATACATGGTGATTATCTTGTGCAGACATCAGAGGCAATGCAAGCATCTTCATAGCAACAGCCACATAAGAGCATCCCCTGAGGAAAGGGCCACTCAAACCATCTTGCTGTTGGTAGTATTCTTTGTGGTCATGTACTGGTTGGACTTCATCATCTCCTTCACCTCAACCCTGTCATGGATGTATGTACCCGTTGTACTGACTGTTCAGAAATTGGTGATGTATGCCTATCCCACAATTTCTCCTTTAGTTCAAATCACTTCTGATAAGAGAATAATTAGTATACTGAAAAACGTGCACTCCAAGTTCCACTAGATTTTCTAAAAATGATAATTTCTCTTCCTTTATAATTATTCACTTATGTTGATTTATATGTGCAAGTTTCATACCTTCTCTAAATTGC
>Vmn1r6|CUFFVRG_0178|CUFFVRT_0411|6:56997243-57008932|+
AAAAAAAAATGCCTTCTCCAGATGACACGATAACTGTGGGTCTAGAGGGAGATAAGCTGATGGCATTTTTCCATATAACTACTTCTTAGGATCTCCTTCTACAAGGATGCTTATGGGCAGTGCAGACAGAGCCTGTCTGATAGAGGATTGTTTTGACTGTGTGTTCTAAGAATTCTAAGATCATGGTTTCATCTAGTGAATACTCATATCTTTCCCAAACTCATATCATGGAACTTGTGATGAAGCTCTGGGTATGACTGCTTCCCCACTCTCTCTGCAGTGACATTCTTGCTGCTGCTGCTTCATCTTAAGAGAACTGGCTTTTAACTTAGATTATAAAATTCAACATCTTGTTGCTTCGGTTACTCCTGTGCTAAATTTAATTTCCAAATAATAATTCATGCATTTAAATTATTTTAGACTATCAGCTATATGAAATAAGCTTCCACTGAGATCTTAAGAGAATACACTCTTCACTTATGTTCTCACTCAAGAATGTTCTTTATTTCCAAGCTGGGTTTGGAGTCCTGGCCAACATGTTTCTTGTTTGTTTCTATATTTACATAATCCTAGGACACAGACCTAAGCCCACAGACCTGATCTCCTGTCAACTGACCTTGGTTCACATAATGATGTTTCTCACTGGAGGGGATGTTTGGCTTACAGACTTATTTGAGTCACTGAACATTGAGAATGACTTCAAGTGTAAGGCAACTTTTTACATAAGCAGGGTGATGAGAGGCCTCTCTATCTGTACCACCTGCCTCCTCAGTGTGTTCCAAGCTGTCACAATCAGTCCCAATACTACTTTTTTGGCAAAATATAAACAAAAACTAAAAAATTACATGATATATGCTTTCTTATGTATGTGGTCTTTCAATTTGTCCTTCAGTAGTAACAGGATCTTCTTTGTTGGTGCTTATACCAATGTGAGTGAGACCAAACAGATGAAAGCTACTAAATACTGCTCACTCTTACCCATGAACAATATCATCAGAGGAGTTATTTTAACAGTGACAACTTCCAGAGATGTGTTTCTTGTAGGAGCCATGCTAACCACAAGTACATACATGGTGATTATCTTGTCCCGACATCAGAGGCAATGCAAGCATCTTCATAGCATCAACCACATGAGAGCATCCCCTGAGAAAAGGGCCACCCAGACCATCTTGATGCTGGTAGTTTTCTTTGTGGTTATGTATTGGGTAGATTTCATCATTTCAACCACCTCATTCCTCTTATGGAGATATGATCCAGTCATCCTGACTCTTCAGAAGTTTGTGATGAATGCCTATCCCACAATTACTCCTTTGATACAAGTCAGTTTTGATAACAGAATAATAATTATGCTGAAAAACCTTCAGTCAAAACACTACCATCTATATTTTTAAAAATGTTTTTGCTCTTCTTTCAAAACCTATTAATATTTTCTTATTTATATGCACACGGTTTATTCTATAGTGCATGCCTGTATGCATTCCCTTGTGCCCACAGAGGTGAGAAGATATCATGGCATCCCATGGAACTTGACTTATAAAGAATCATCCTGTGTAGCGCCAGTTATTTTCTTTCCAAAATACAGATTCTTTTTAAACTTTAATGTTTCAAGTAGCAAAGGAAAATCCTTCACATGATTTTAAATAAAATATGTCCCATTACACATATACATTCTTTTGGCATTTATGTTGTCAAGTAGTAGAGAGCTCTTAAGTGTACATAATAAGTTGATATTTCCACGTGAATTCTCTTTTCCTTTTTACTTTATGTAATAAATATTACTTTGATGCTGTTGTTCCTCAAAAGAAGACTCTCATTGATATTCACTTTTTTTCTTTTTTTCCCTTTATCTTTTTTAATGGATATTTTCTTTATTTACACTTCAAATGTTATCCCCTTTCATAGTTTCCTTTCTGAAAATCACCTATTCCCTTCCCCCCTCCTCCCCTCCCCCTGCTCCCCAACCCACCCACTCCCACTTCATAGCCCTGGCATTCCCCTATACAGGGGTATAAAACCTCCACAGGACCAGAGGCCTCTCCTCCCATTGATGATTTACTAGGCCATCCTTTGCTACATATGCAGCTAGAGTCATGAGTCCCACCATGTGTTTTCGTTGATTGGTGGTTTAGTACCAGGGTACTCTGGGAGTCCTGGTAAGTTCATATTGTTGTTATGTTCACTTGTCAAAAATAGTTTAAGTATTTTGTTGTAGCTTTATTTCCCCCTAATCATAATTCATGTGTGTCCATAAAACGAATGTGAATTTTAAGTTTCCATTTTTACCAGAGATATTTAATGAGTCTTTTATGAAACTACAGAGAAATGGTTTATCTTACCTAATTTTATCTACTTATTGAAATATTAATGGTAAATGAAAATTTTATATACACATAGATCTTCTACCATGTGTTTATTGTGCATCTGCATGCATGTATGTATGTGCTTGTTCACCACTGAGGGATTGTGTATATGTACATGATGAGGCCAGGAAATAATATTGGCTGTTGTTCTTTGACTGCCATTCATCTTGTGCCTTGATAGTGCATCTCTCTCTGTGACCTGTACCAAGATCATAGTCTCAATGTTTCTCCTGTCTCTATTTTTCCAGCTCTGTGATTACAAGTGTTTACCACCATACTCTATCATTTCAACATTGCTTTTCTTCTATTGAAAAAAAGTTATTTTTCATATAATATATTCTGATTAGGATTTCCACTTTGGATCTTGTATCCCGGGTCTTTCAGAGACCAGTCCAAGCAGGAGAGCACGCTGGCCACAGAAGCAATAGAGCTTCTTGGACAGGGTCCCTTTGGGGCTTCGTTTTCAGGAAGGAGGTGGACCTGAGTTCCAGACCACTGGGCACATTCCCTGCACGAGGAGAACTTGCCTGCAGAGAGTGCTGTGACCACTGGGACCTAGGAGTAAGTAGTACTCCCAGGAGTGTAGACAAAGGCTAACAGAATCACAGGAGAAACAAGCTCCAGCCAGAGATTACCAGATGGTGAAAGGGAAACATAAGATTCTTACTATCAAAACCAAGACCACTGGGCATCATCAGAACCCAGTATGCCCACCACAGGGAGTCCTGGGTAACCCAACACACCTGAAAAGCAAGATACAGATTTAAAATGATATCTCATGATGCTGGTAGAGGATTTTAAGAAGGACATTAATAACTCATTAAAAATTAAGGAGAACACTGCTAAACAGGTAGACGTCCTTAAAGAGAAAACACAAAAATCCCTTAAAGCATTACAGGAAAACACAACCAAACATGTGATGGAATTGAACAAAGCCATCCAAGACCTAAAAAGGGAAGTAGAAACAATAAAGAAAACCCAAAGGGAGACAACTCTGGAGATAGAAATCCTAGGAAAGAAATCAGGAACCATAGATATGAGCATCAGCAACAGAATACATGAGATGGAAGAGAGAATCGAATCTCAGGTGCAGAAGATTCCATAGAGAACATGAATACTACAATCATAGAAAATGCAAAATGCAAAAAGATCCTAACTGAAAATGTCCAGGAAATCTAGGCCACAATGAAAAGACTAAACCTAAGAATAATAGGTATGGATGAGGATGAAGACTTTCAACTTAAAGGGCCAGTAAATATCTTCAAAAAAATGTATAGACGGAAACTTCCCTAACCTAAAGAAAGAGATGCCCATGAACATAAAAGAAGCCTACAGAACTCCAAATAGAATGGACCAGAAAAGAAATTTCTCCTGACACATAATAATCAGAACAACAAATGCACTAAATAAAGAAAGAATAGTAAAAGCAGTAAGGGAAAATGGTCAAGTAACATATAAAAGCAGACCTATTAGAATTACACTAGACTTCTCACCAGAGACTATGAAAGCCAGAAGATCCTGGGCAGATGTTATACAGACACAAAGAGAACACAAATGCCAGCCCAGGCTACTATACCGAGCAAAACTCTCAAGTACTATAGTTGAAGGAAGCAAAGTATTCCATGATAAAACCAAATTCACACAATATCTTTCTATGAATCCAGCCCTTGAAAGGATATTAAAGGGAAAACACCAACACAAGGAGGGGGATTACAGCCTAGAAAAAGCACAGGAGTAATCTGTCAACAAACCTCAAAGAAGATAGCTGCAAGGACAGTATCCTAATTCTGACAACAAAAATAACAGGAAACAACAGTTACTTTTCCTTAATACAAAGAAGGAACTCAAGAAGCTGGACTCCAGAAAATCAAATACCCATATTAAAAAAATGGTGTACAGAGATAAACAATGAATTCTCAATTGAGGAATACTGAATGGCTGAGAAGCACCTGAAAAAATGTTCAACATCCTTAATCATCACAGAAACACAAATCAAAACAATCCTGAGATTACACCTCACATCAGTCAGAATGGCTAAGATAAAAAAATTCAGGTGACAGCAAATGCTGGAGAGGATGTGGAGAAAGATGAACACTCTTCCAGTGTTGGTGGGATTGCAAGCTGGTACAACCACTGTGGAAATCAGTGTGGCGGTTCCTCAGAAAATTGGGCATAGTACTACCGGAGCATCCAGCAATACCTCTCCTGGGCATATACCCAGAAGATGTTCCAACTTGTAATAAGGACACATGCTCCACTATGTTCATAGCAGCCTTATTTATAATAGCCAGAAGCTGGAAAGAACACAGATGTCCCTCAACAGAGGAATAGAGACAGAAAATGTTGTACATTTACATAATGGAGTACTACTTAGCTATTAAAACCAATGACTTCATGAAATATCAGTCAAATGGATGGAACTAGAAAATATCATCGTGAGTTAGGTAGCTCAATCACAAAAGAACACACATGATGTGCACTCACTGATAAGTTGGTATTAGCCCATAAACATAGAATACCTACAATATAATTTGTAAAACACATGAAACTCAAGAAGAAGGAAGAGCAATGTGTGGATACTTCTCTCCTTCTTAGAAGGGGAAAGAAAGGACCCATGGAAGGAGTTACAGAGACAAACTTCAGAGCTGAAACAGAAGGACGGAACATCTAGAGACTTCCCCACCTGGGGATCCATCTCATAAACAACCACCAAACCCAGACACTATTGCATTTGGCAGCAACATTTTGCGGATAGGACCCTGATATAGTTATCTCTTGTGAGGCTATGTCAGTACCTGGCAAATATAAAAGTGGATGCTCACAGTCATCTATTGGATGGAACACAAGGCCCCTAATGCAGGAGCTAGAGAAAGTATGCAAGGAGCTAAAGGTGTCTGCAACCCTATAGGAGGAACAACAATATGAACTAAGGAGTAGCCCCCAGAGCTCTGCCTCTAGTTGCATATGAAGCAGAAGATGGCCTAGTCAGCCATCAATGGAAGGAGAGACCCTTGGTCTTGCGAAGATCATGTGCCCCAATACAGGGGAATACCAGGACCAGAAAGCGGGAGTGGTTCGGTTGGAACAGATGTCGTGTTCCAGTTACCAGTCATGTCAATATCCTTGGAGTGAAGAGTCCTTGGGGATCTTGGGACCCTCCACTGAGATCTGCCCCAAAATGCCACGGGAGTGGCGCCAACCAGTATGAATTCCAGCCACTGGTCGCTGGGTTTCCTTTGTCCCTGTTCCTGCTGGCACAAGACACTCTGGGTTTGTTGGAACAGATGTTGATTCCACTTACCAGTGATCTGAAGATCCTGGGTGTGCTAGGTTGCCTGCAGTGTGACGAGTCCTTTGGGGACCTTGAGGCCTTCCACCGAGGTGGTGCATGGGGGTTGTGGCGGCCAGAATGAATCTCAATATTCTTTCAACAAAATTGAAAACAAACTAAGTACTGTGTGAAATTAGCCATGTTTCTAAAATACCAATTAGAAAATTTCTAGGAGAGAAATTTTCCAACATGTAATTATTTAATAACTCAAATACAAATATTTTTAAACTGGTTATAATCTATGCACAGTAATATATTTTCAGTTTTTATGCTATGTCTACACTGTATTCTAATGTTTATCCATTTATTTTATCTCAGTTATATTTAACCCAGCATTTTGTAATTTGAATATTATATGGACTAGACATTCATCATTTATCAAAGCTTTCTAATAAGTATTTACTGGCATTTTCATTCATCTAATACAAAAGTGATGTTACTGCCTCTGTGAAGATACATCCCCAATGATGTAGATCTTATCAGTTGTTTAATCCCATAAATGTCTCTTTATAGAGTTAGCAGAGACCTATGATGGTATACTTCAGTTGAAATCATTATATGATGTCTTCTGTGGTCATTTGAGAACTCTGGACAGGTAGGCTATCAAAGGTACTAATTCAATCATTCACGTGCTATGCACTGAAAAAGTGACATACCCTAAATCCATATATAACCTCCATTAGCACCTGGAATATTTCAAGAAGAAGGCTAAGGAGAAGAAAAAGAAGAAATTAAAATCCTCAGTTACAGTGTGTTCTAACTTCAGTTTCTAGGCAATCTACTTGTTACATCTAGTGAATCAATAAACAATTGTACATTTTCCATTGCTCTATCCATTCCAAGTGTACAAGCATATGAAATTCCTGAAGTCTTATATAAATTCATTCAGTTATGCCTTCCATGATTGTACCAGAAAGAATTTGTAATGCTTGAATTTAAGCTGTTTTTGATTTTGCATAGTGTACGGAGCCATCCAGCACAGTAGGCTGTAGTGGTTTGAATATGCTTGGCCCAGGGAGTGGCACTGTTAGGAGGTGTGGGCTTGTTGGAGGAAGTGGGCCACTGTGGGATTGGACTTTGAGACTTTCCTTCTAACCATGTGGGAGACAGTCTTCTCCTAGCTGCCTTTGGGACAAGAAGTTGAGCTCTCAATAACTCCTGCTCCATGCCTGCCTGAATGCTGCCATGGTTTCCACCATAATGATAATGGACTGAACTTTTGAACCTGTAACCTAGACCCAGTTAAATGTTGCTTCTTATAAGAGTTGCATTGGTCATGGTGTCTTTGAACAGCAATCAAAACCTAATTGAGACTCAGTCCTTTACTTTATCTTTTTCAATCATCTAATAAGTCACACCCTGTAGT
>Vmn1r6|CUFFVRG_0178|CUFFVRT_0412|6:56997243-57008932|+
AAAAAAAAATGCCTTCTCCAGATGACACGATAACTGTGGGTCTAGAGGGAGATAAGCTGATGGCATTTTTCCATATAACTACTTCTTAGGATCTCCTTCTACAAGGATGCTTATGGGCAGTGCAGACAGAGCCTGTCTGATAGAGGATTGTTTTGACTGTGTGTTCTAAGAATTCTAAGATCATGGTTTCATCTAGTGAATACTCATATCTTTCCCAAACTCATATCATGGAACTTGTGATGAAGCTCTGGGTATGACTGCTTCCCCACTCTCTCTGCAGTGACATTCTTGCTGCTGCTGCTTCATCTTAAGAGAACTGGCTTTTAACTTAGATTATAAAATTCAACATCTTGTTGCTTCGGTTACTCCTGTGCTAAATTTAATTTCCAAATAATAATTCATGCATTTAAATTATTTTAGACTATCAGGAATATGATTCACATTCTATATTTATCACTACTGTTGAATCTTTAACTACAAAAATGAGGCAATTAATTCAATAGGATTGGATTTCTAAGGCATGAGACTCAGGTGTAGTACCGAGCCACTAACTATATGAAATAAGCTTCCACTGAGATCTTAAGAGAATACACTCTTCACTTATGTTCTCACTCAAGAATGTTCTTTATTTCCAAGCTGGGTTTGGAGTCCTGGCCAACATGTTTCTTGTTTGTTTCTATATTTACATAATCCTAGGACACAGACCTAAGCCCACAGACCTGATCTCCTGTCAACTGACCTTGGTTCACATAATGATGTTTCTCACTGGAGGGGATGTTTGGCTTACAGACTTATTTGAGTCACTGAACATTGAGAATGACTTCAAGTGTAAGGCAACTTTTTACATAAGCAGGGTGATGAGAGGCCTCTCTATCTGTACCACCTGCCTCCTCAGTGTGTTCCAAGCTGTCACAATCAGTCCCAATACTACTTTTTTGGCAAAATATAAACAAAAACTAAAAAATTACATGATATATGCTTTCTTATGTATGTGGTCTTTCAATTTGTCCTTCAGTAGTAACAGGATCTTCTTTGTTGGTGCTTATACCAATGTGAGTGAGACCAAACAGATGAAAGCTACTAAATACTGCTCACTCTTACCCATGAACAATATCATCAGAGGAGTTATTTTAACAGTGACAACTTCCAGAGATGTGTTTCTTGTAGGAGCCATGCTAACCACAAGTACATACATGGTGATTATCTTGTCCCGACATCAGAGGCAATGCAAGCATCTTCATAGCATCAACCACATGAGAGCATCCCCTGAGAAAAGGGCCACCCAGACCATCTTGATGCTGGTAGTTTTCTTTGTGGTTATGTATTGGGTAGATTTCATCATTTCAACCACCTCATTCCTCTTATGGAGATATGATCCAGTCATCCTGACTCTTCAGAAGTTTGTGATGAATGCCTATCCCACAATTACTCCTTTGATACAAGTCAGTTTTGATAACAGAATAATAATTATGCTGAAAAACCTTCAGTCAAAACACTACCATCTATATTTTTAAAAATGTTTTTGCTCTTCTTTCAAAACCTATTAATATTTTCTTATTTATATGCACACGGTTTATTCTATAGTGCATGCCTGTATGCATTCCCTTGTGCCCACAGAGGTGAGAAGATATCATGGCATCCCATGGAACTTGACTTATAAAGAATCATCCTGTGTAGCGCCAGTTATTTTCTTTCCAAAATACAGATTCTTTTTAAACTTTAATGTTTCAAGTAGCAAAGGAAAATCCTTCACATGATTTTAAATAAAATATGTCCCATTACACATATACATTCTTTTGGCATTTATGTTGTCAAGTAGTAGAGAGCTCTTAAGTGTACATAATAAGTTGATATTTCCACGTGAATTCTCTTTTCCTTTTTACTTTATGTAATAAATATTACTTTGATGCTGTTGTTCCTCAAAAGAAGACTCTCATTGATATTCACTTTTTTTCTTTTTTTCCCTTTATCTTTTTTAATGGATATTTTCTTTATTTACACTTCAAATGTTATCCCCTTTCATAGTTTCCTTTCTGAAAATCACCTATTCCCTTCCCCCCTCCTCCCCTCCCCCTGCTCCCCAACCCACCCACTCCCACTTCATAGCCCTGGCATTCCCCTATACAGGGGTATAAAACCTCCACAGGACCAGAGGCCTCTCCTCCCATTGATGATTTACTAGGCCATCCTTTGCTACATATGCAGCTAGAGTCATGAGTCCCACCATGTGTTTTCGTTGATTGGTGGTTTAGTACCAGGGTACTCTGGGAGTCCTGGTAAGTTCATATTGTTGTTATGTTCACTTGTCAAAAATAGTTTAAGTATTTTGTTGTAGCTTTATTTCCCCCTAATCATAATTCATGTGTGTCCATAAAACGAATGTGAATTTTAAGTTTCCATTTTTACCAGAGATATTTAATGAGTCTTTTATGAAACTACAGAGAAATGGTTTATCTTACCTAATTTTATCTACTTATTGAAATATTAATGGTAAATGAAAATTTTATATACACATAGATCTTCTACCATGTGTTTATTGTGCATCTGCATGCATGTATGTATGTGCTTGTTCACCACTGAGGGATTGTGTATATGTACATGATGAGGCCAGGAAATAATATTGGCTGTTGTTCTTTGACTGCCATTCATCTTGTGCCTTGATAGTGCATCTCTCTCTGTGACCTGTACCAAGATCATAGTCTCAATGTTTCTCCTGTCTCTATTTTTCCAGCTCTGTGATTACAAGTGTTTACCACCATACTCTATCATTTCAACATTGCTTTTCTTCTATTGAAAAAAAGTTATTTTTCATATAATATATTCTGATTAGGATTTCCACTTTGGATCTTGTATCCCGGGTCTTTCAGAGACCAGTCCAAGCAGGAGAGCACGCTGGCCACAGAAGCAATAGAGCTTCTTGGACAGGGTCCCTTTGGGGCTTCGTTTTCAGGAAGGAGGTGGACCTGAGTTCCAGACCACTGGGCACATTCCCTGCACGAGGAGAACTTGCCTGCAGAGAGTGCTGTGACCACTGGGACCTAGGAGTAAGTAGTACTCCCAGGAGTGTAGACAAAGGCTAACAGAATCACAGGAGAAACAAGCTCCAGCCAGAGATTACCAGATGGTGAAAGGGAAACATAAGATTCTTACTATCAAAACCAAGACCACTGGGCATCATCAGAACCCAGTATGCCCACCACAGGGAGTCCTGGGTAACCCAACACACCTGAAAAGCAAGATACAGATTTAAAATGATATCTCATGATGCTGGTAGAGGATTTTAAGAAGGACATTAATAACTCATTAAAAATTAAGGAGAACACTGCTAAACAGGTAGACGTCCTTAAAGAGAAAACACAAAAATCCCTTAAAGCATTACAGGAAAACACAACCAAACATGTGATGGAATTGAACAAAGCCATCCAAGACCTAAAAAGGGAAGTAGAAACAATAAAGAAAACCCAAAGGGAGACAACTCTGGAGATAGAAATCCTAGGAAAGAAATCAGGAACCATAGATATGAGCATCAGCAACAGAATACATGAGATGGAAGAGAGAATCGAATCTCAGGTGCAGAAGATTCCATAGAGAACATGAATACTACAATCATAGAAAATGCAAAATGCAAAAAGATCCTAACTGAAAATGTCCAGGAAATCTAGGCCACAATGAAAAGACTAAACCTAAGAATAATAGGTATGGATGAGGATGAAGACTTTCAACTTAAAGGGCCAGTAAATATCTTCAAAAAAATGTATAGACGGAAACTTCCCTAACCTAAAGAAAGAGATGCCCATGAACATAAAAGAAGCCTACAGAACTCCAAATAGAATGGACCAGAAAAGAAATTTCTCCTGACACATAATAATCAGAACAACAAATGCACTAAATAAAGAAAGAATAGTAAAAGCAGTAAGGGAAAATGGTCAAGTAACATATAAAAGCAGACCTATTAGAATTACACTAGACTTCTCACCAGAGACTATGAAAGCCAGAAGATCCTGGGCAGATGTTATACAGACACAAAGAGAACACAAATGCCAGCCCAGGCTACTATACCGAGCAAAACTCTCAAGTACTATAGTTGAAGGAAGCAAAGTATTCCATGATAAAACCAAATTCACACAATATCTTTCTATGAATCCAGCCCTTGAAAGGATATTAAAGGGAAAACACCAACACAAGGAGGGGGATTACAGCCTAGAAAAAGCACAGGAGTAATCTGTCAACAAACCTCAAAGAAGATAGCTGCAAGGACAGTATCCTAATTCTGACAACAAAAATAACAGGAAACAACAGTTACTTTTCCTTAATACAAAGAAGGAACTCAAGAAGCTGGACTCCAGAAAATCAAATACCCATATTAAAAAAATGGTGTACAGAGATAAACAATGAATTCTCAATTGAGGAATACTGAATGGCTGAGAAGCACCTGAAAAAATGTTCAACATCCTTAATCATCACAGAAACACAAATCAAAACAATCCTGAGATTACACCTCACATCAGTCAGAATGGCTAAGATAAAAAAATTCAGGTGACAGCAAATGCTGGAGAGGATGTGGAGAAAGATGAACACTCTTCCAGTGTTGGTGGGATTGCAAGCTGGTACAACCACTGTGGAAATCAGTGTGGCGGTTCCTCAGAAAATTGGGCATAGTACTACCGGAGCATCCAGCAATACCTCTCCTGGGCATATACCCAGAAGATGTTCCAACTTGTAATAAGGACACATGCTCCACTATGTTCATAGCAGCCTTATTTATAATAGCCAGAAGCTGGAAAGAACACAGATGTCCCTCAACAGAGGAATAGAGACAGAAAATGTTGTACATTTACATAATGGAGTACTACTTAGCTATTAAAACCAATGACTTCATGAAATATCAGTCAAATGGATGGAACTAGAAAATATCATCGTGAGTTAGGTAGCTCAATCACAAAAGAACACACATGATGTGCACTCACTGATAAGTTGGTATTAGCCCATAAACATAGAATACCTACAATATAATTTGTAAAACACATGAAACTCAAGAAGAAGGAAGAGCAATGTGTGGATACTTCTCTCCTTCTTAGAAGGGGAAAGAAAGGACCCATGGAAGGAGTTACAGAGACAAACTTCAGAGCTGAAACAGAAGGACGGAACATCTAGAGACTTCCCCACCTGGGGATCCATCTCATAAACAACCACCAAACCCAGACACTATTGCATTTGGCAGCAACATTTTGCGGATAGGACCCTGATATAGTTATCTCTTGTGAGGCTATGTCAGTACCTGGCAAATATAAAAGTGGATGCTCACAGTCATCTATTGGATGGAACACAAGGCCCCTAATGCAGGAGCTAGAGAAAGTATGCAAGGAGCTAAAGGTGTCTGCAACCCTATAGGAGGAACAACAATATGAACTAAGGAGTAGCCCCCAGAGCTCTGCCTCTAGTTGCATATGAAGCAGAAGATGGCCTAGTCAGCCATCAATGGAAGGAGAGACCCTTGGTCTTGCGAAGATCATGTGCCCCAATACAGGGGAATACCAGGACCAGAAAGCGGGAGTGGTTCGGTTGGAACAGATGTCGTGTTCCAGTTACCAGTCATGTCAATATCCTTGGAGTGAAGAGTCCTTGGGGATCTTGGGACCCTCCACTGAGATCTGCCCCAAAATGCCACGGGAGTGGCGCCAACCAGTATGAATTCCAGCCACTGGTCGCTGGGTTTCCTTTGTCCCTGTTCCTGCTGGCACAAGACACTCTGGGTTTGTTGGAACAGATGTTGATTCCACTTACCAGTGATCTGAAGATCCTGGGTGTGCTAGGTTGCCTGCAGTGTGACGAGTCCTTTGGGGACCTTGAGGCCTTCCACCGAGGTGGTGCATGGGGGTTGTGGCGGCCAGAATGAATCTCAATATTCTTTCAACAAAATTGAAAACAAACTAAGTACTGTGTGAAATTAGCCATGTTTCTAAAATACCAATTAGAAAATTTCTAGGAGAGAAATTTTCCAACATGTAATTATTTAATAACTCAAATACAAATATTTTTAAACTGGTTATAATCTATGCACAGTAATATATTTTCAGTTTTTATGCTATGTCTACACTGTATTCTAATGTTTATCCATTTATTTTATCTCAGTTATATTTAACCCAGCATTTTGTAATTTGAATATTATATGGACTAGACATTCATCATTTATCAAAGCTTTCTAATAAGTATTTACTGGCATTTTCATTCATCTAATACAAAAGTGATGTTACTGCCTCTGTGAAGATACATCCCCAATGATGTAGATCTTATCAGTTGTTTAATCCCATAAATGTCTCTTTATAGAGTTAGCAGAGACCTATGATGGTATACTTCAGTTGAAATCATTATATGATGTCTTCTGTGGTCATTTGAGAACTCTGGACAGGTAGGCTATCAAAGGTACTAATTCAATCATTCACGTGCTATGCACTGAAAAAGTGACATACCCTAAATCCATATATAACCTCCATTAGCACCTGGAATATTTCAAGAAGAAGGCTAAGGAGAAGAAAAAGAAGAAATTAAAATCCTCAGTTACAGTGTGTTCTAACTTCAGTTTCTAGGCAATCTACTTGTTACATCTAGTGAATCAATAAACAATTGTACATTTTCCATTGCTCTATCCATTCCAAGTGTACAAGCATATGAAATTCCTGAAGTCTTATATAAATTCATTCAGTTATGCCTTCCATGATTGTACCAGAAAGAATTTGTAATGCTTGAATTTAAGCTGTTTTTGATTTTGCATAGTGTACGGAGCCATCCAGCACAGTAGGCTGTAGTGGTTTGAATATGCTTGGCCCAGGGAGTGGCACTGTTAGGAGGTGTGGGCTTGTTGGAGGAAGTGGGCCACTGTGGGATTGGACTTTGAGACTTTCCTTCTAACCATGTGGGAGACAGTCTTCTCCTAGCTGCCTTTGGGACAAGAAGTTGAGCTCTCAATAACTCCTGCTCCATGCCTGCCTGAATGCTGCCATGGTTTCCACCATAATGATAATGGACTGAACTTTTGAACCTGTAACCTAGACCCAGTTAAATGTTGCTTCTTATAAGAGTTGCATTGGTCATGGTGTCTTTGAACAGCAATCAAAACCTAATTGAGACTCAGTCCTTTACTTTATCTTTTTCAATCATCTAATAAGTCACACCCTGTAGT
>Vmn1r6|CUFFVRG_0178|CUFFVRT_0413|6:56997243-57008932|+
AAAAAAAAATGCCTTCTCCAGATGACACGATAACTGTGGGTCTAGAGGGAGATAAGCTGATGGCATTTTTCCATATAACTACTTCTTAGGATCTCCTTCTACAAGGATGCTTATGGGCAGTGCAGACAGTGAGTTTTTTTTTTTTTTAAATTCTCTTCATTATAGTGAGAGCAGTAGGTGGCAGAATGAAGTAGGAGTCTTTAACAAATGATTAGAGAATTTTCTGCTTACAATTTTACTTTTGAGTTATGTTGTATTTTAAATAAACCAGCGATAAGAATGTTAGTGTAATGATTAATAAAAATACAGATTTAAGTCAGTTTGATCTCTTCTATACAACAGTAGACAAGGTGTAGCAAATGGGTGGATAGAGACAGGAAAAGCTAATAAGCTGAAGATTGACCACTGAGCATTATATATTAAATGGAAATATAATGACACCCATTAATTTTTACAATTAATCTACATTGACATATATTAGAAAGTAACTCTATCTCAATCTTTTAAGGAGCCTGTCTGATAGAGGATTGTTTTGACTGTGTGTTCTAAGAATTCTAAGATCATGGTTTCATCTAGTGAATACTCATATCTTTCCCAAACTCATATCATGGAACTTGTGATGAAGCTCTGGGTATGACTGCTTCCCCACTCTCTCTGCAGTGACATTCTTGCTGCTGCTGCTTCATCTTAAGAGAACTGGCTTTTAACTTAGATTATAAAATTCAACATCTTGTTGCTTCGGTTACTCCTGTGCTAAATTTAATTTCCAAATAATAATTCATGCATTTAAATTATTTTAGACTATCAGGAATATGATTCACATTCTATATTTATCACTACTGTTGAATCTTTAACTACAAAAATGAGGCAATTAATTCAATAGGATTGGATTTCTAAGGCATGAGACTCAGGTGTAGTACCGAGCCACTAACTATATGAAATAAGCTTCCACTGAGATCTTAAGAGAATACACTCTTCACTTATGTTCTCACTCAAGAATGTTCTTTATTTCCAAGCTGGGTTTGGAGTCCTGGCCAACATGTTTCTTGTTTGTTTCTATATTTACATAATCCTAGGACACAGACCTAAGCCCACAGACCTGATCTCCTGTCAACTGACCTTGGTTCACATAATGATGTTTCTCACTGGAGGGGATGTTTGGCTTACAGACTTATTTGAGTCACTGAACATTGAGAATGACTTCAAGTGTAAGGCAACTTTTTACATAAGCAGGGTGATGAGAGGCCTCTCTATCTGTACCACCTGCCTCCTCAGTGTGTTCCAAGCTGTCACAATCAGTCCCAATACTACTTTTTTGGCAAAATATAAACAAAAACTAAAAAATTACATGATATATGCTTTCTTATGTATGTGGTCTTTCAATTTGTCCTTCAGTAGTAACAGGATCTTCTTTGTTGGTGCTTATACCAATGTGAGTGAGACCAAACAGATGAAAGCTACTAAATACTGCTCACTCTTACCCATGAACAATATCATCAGAGGAGTTATTTTAACAGTGACAACTTCCAGAGATGTGTTTCTTGTAGGAGCCATGCTAACCACAAGTACATACATGGTGATTATCTTGTCCCGACATCAGAGGCAATGCAAGCATCTTCATAGCATCAACCACATGAGAGCATCCCCTGAGAAAAGGGCCACCCAGACCATCTTGATGCTGGTAGTTTTCTTTGTGGTTATGTATTGGGTAGATTTCATCATTTCAACCACCTCATTCCTCTTATGGAGATATGATCCAGTCATCCTGACTCTTCAGAAGTTTGTGATGAATGCCTATCCCACAATTACTCCTTTGATACAAGTCAGTTTTGATAACAGAATAATAATTATGCTGAAAAACCTTCAGTCAAAACACTACCATCTATATTTTTAAAAATGTTTTTGCTCTTCTTTCAAAACCTATTAATATTTTCTTATTTATATGCACACGGTTTATTCTATAGTGCATGCCTGTATGCATTCCCTTGTGCCCACAGAGGTGAGAAGATATCATGGCATCCCATGGAACTTGACTTATAAAGAATCATCCTGTGTAGCGCCAGTTATTTTCTTTCCAAAATACAGATTCTTTTTAAACTTTAATGTTTCAAGTAGCAAAGGAAAATCCTTCACATGATTTTAAATAAAATATGTCCCATTACACATATACATTCTTTTGGCATTTATGTTGTCAAGTAGTAGAGAGCTCTTAAGTGTACATAATAAGTTGATATTTCCACGTGAATTCTCTTTTCCTTTTTACTTTATGTAATAAATATTACTTTGATGCTGTTGTTCCTCAAAAGAAGACTCTCATTGATATTCACTTTTTTTCTTTTTTTCCCTTTATCTTTTTTAATGGATATTTTCTTTATTTACACTTCAAATGTTATCCCCTTTCATAGTTTCCTTTCTGAAAATCACCTATTCCCTTCCCCCCTCCTCCCCTCCCCCTGCTCCCCAACCCACCCACTCCCACTTCATAGCCCTGGCATTCCCCTATACAGGGGTATAAAACCTCCACAGGACCAGAGGCCTCTCCTCCCATTGATGATTTACTAGGCCATCCTTTGCTACATATGCAGCTAGAGTCATGAGTCCCACCATGTGTTTTCGTTGATTGGTGGTTTAGTACCAGGGTACTCTGGGAGTCCTGGTAAGTTCATATTGTTGTTATGTTCACTTGTCAAAAATAGTTTAAGTATTTTGTTGTAGCTTTATTTCCCCCTAATCATAATTCATGTGTGTCCATAAAACGAATGTGAATTTTAAGTTTCCATTTTTACCAGAGATATTTAATGAGTCTTTTATGAAACTACAGAGAAATGGTTTATCTTACCTAATTTTATCTACTTATTGAAATATTAATGGTAAATGAAAATTTTATATACACATAGATCTTCTACCATGTGTTTATTGTGCATCTGCATGCATGTATGTATGTGCTTGTTCACCACTGAGGGATTGTGTATATGTACATGATGAGGCCAGGAAATAATATTGGCTGTTGTTCTTTGACTGCCATTCATCTTGTGCCTTGATAGTGCATCTCTCTCTGTGACCTGTACCAAGATCATAGTCTCAATGTTTCTCCTGTCTCTATTTTTCCAGCTCTGTGATTACAAGTGTTTACCACCATACTCTATCATTTCAACATTGCTTTTCTTCTATTGAAAAAAAGTTATTTTTCATATAATATATTCTGATTAGGATTTCCACTTTGGATCTTGTATCCCGGGTCTTTCAGAGACCAGTCCAAGCAGGAGAGCACGCTGGCCACAGAAGCAATAGAGCTTCTTGGACAGGGTCCCTTTGGGGCTTCGTTTTCAGGAAGGAGGTGGACCTGAGTTCCAGACCACTGGGCACATTCCCTGCACGAGGAGAACTTGCCTGCAGAGAGTGCTGTGACCACTGGGACCTAGGAGTAAGTAGTACTCCCAGGAGTGTAGACAAAGGCTAACAGAATCACAGGAGAAACAAGCTCCAGCCAGAGATTACCAGATGGTGAAAGGGAAACATAAGATTCTTACTATCAAAACCAAGACCACTGGGCATCATCAGAACCCAGTATGCCCACCACAGGGAGTCCTGGGTAACCCAACACACCTGAAAAGCAAGATACAGATTTAAAATGATATCTCATGATGCTGGTAGAGGATTTTAAGAAGGACATTAATAACTCATTAAAAATTAAGGAGAACACTGCTAAACAGGTAGACGTCCTTAAAGAGAAAACACAAAAATCCCTTAAAGCATTACAGGAAAACACAACCAAACATGTGATGGAATTGAACAAAGCCATCCAAGACCTAAAAAGGGAAGTAGAAACAATAAAGAAAACCCAAAGGGAGACAACTCTGGAGATAGAAATCCTAGGAAAGAAATCAGGAACCATAGATATGAGCATCAGCAACAGAATACATGAGATGGAAGAGAGAATCGAATCTCAGGTGCAGAAGATTCCATAGAGAACATGAATACTACAATCATAGAAAATGCAAAATGCAAAAAGATCCTAACTGAAAATGTCCAGGAAATCTAGGCCACAATGAAAAGACTAAACCTAAGAATAATAGGTATGGATGAGGATGAAGACTTTCAACTTAAAGGGCCAGTAAATATCTTCAAAAAAATGTATAGACGGAAACTTCCCTAACCTAAAGAAAGAGATGCCCATGAACATAAAAGAAGCCTACAGAACTCCAAATAGAATGGACCAGAAAAGAAATTTCTCCTGACACATAATAATCAGAACAACAAATGCACTAAATAAAGAAAGAATAGTAAAAGCAGTAAGGGAAAATGGTCAAGTAACATATAAAAGCAGACCTATTAGAATTACACTAGACTTCTCACCAGAGACTATGAAAGCCAGAAGATCCTGGGCAGATGTTATACAGACACAAAGAGAACACAAATGCCAGCCCAGGCTACTATACCGAGCAAAACTCTCAAGTACTATAGTTGAAGGAAGCAAAGTATTCCATGATAAAACCAAATTCACACAATATCTTTCTATGAATCCAGCCCTTGAAAGGATATTAAAGGGAAAACACCAACACAAGGAGGGGGATTACAGCCTAGAAAAAGCACAGGAGTAATCTGTCAACAAACCTCAAAGAAGATAGCTGCAAGGACAGTATCCTAATTCTGACAACAAAAATAACAGGAAACAACAGTTACTTTTCCTTAATACAAAGAAGGAACTCAAGAAGCTGGACTCCAGAAAATCAAATACCCATATTAAAAAAATGGTGTACAGAGATAAACAATGAATTCTCAATTGAGGAATACTGAATGGCTGAGAAGCACCTGAAAAAATGTTCAACATCCTTAATCATCACAGAAACACAAATCAAAACAATCCTGAGATTACACCTCACATCAGTCAGAATGGCTAAGATAAAAAAATTCAGGTGACAGCAAATGCTGGAGAGGATGTGGAGAAAGATGAACACTCTTCCAGTGTTGGTGGGATTGCAAGCTGGTACAACCACTGTGGAAATCAGTGTGGCGGTTCCTCAGAAAATTGGGCATAGTACTACCGGAGCATCCAGCAATACCTCTCCTGGGCATATACCCAGAAGATGTTCCAACTTGTAATAAGGACACATGCTCCACTATGTTCATAGCAGCCTTATTTATAATAGCCAGAAGCTGGAAAGAACACAGATGTCCCTCAACAGAGGAATAGAGACAGAAAATGTTGTACATTTACATAATGGAGTACTACTTAGCTATTAAAACCAATGACTTCATGAAATATCAGTCAAATGGATGGAACTAGAAAATATCATCGTGAGTTAGGTAGCTCAATCACAAAAGAACACACATGATGTGCACTCACTGATAAGTTGGTATTAGCCCATAAACATAGAATACCTACAATATAATTTGTAAAACACATGAAACTCAAGAAGAAGGAAGAGCAATGTGTGGATACTTCTCTCCTTCTTAGAAGGGGAAAGAAAGGACCCATGGAAGGAGTTACAGAGACAAACTTCAGAGCTGAAACAGAAGGACGGAACATCTAGAGACTTCCCCACCTGGGGATCCATCTCATAAACAACCACCAAACCCAGACACTATTGCATTTGGCAGCAACATTTTGCGGATAGGACCCTGATATAGTTATCTCTTGTGAGGCTATGTCAGTACCTGGCAAATATAAAAGTGGATGCTCACAGTCATCTATTGGATGGAACACAAGGCCCCTAATGCAGGAGCTAGAGAAAGTATGCAAGGAGCTAAAGGTGTCTGCAACCCTATAGGAGGAACAACAATATGAACTAAGGAGTAGCCCCCAGAGCTCTGCCTCTAGTTGCATATGAAGCAGAAGATGGCCTAGTCAGCCATCAATGGAAGGAGAGACCCTTGGTCTTGCGAAGATCATGTGCCCCAATACAGGGGAATACCAGGACCAGAAAGCGGGAGTGGTTCGGTTGGAACAGATGTCGTGTTCCAGTTACCAGTCATGTCAATATCCTTGGAGTGAAGAGTCCTTGGGGATCTTGGGACCCTCCACTGAGATCTGCCCCAAAATGCCACGGGAGTGGCGCCAACCAGTATGAATTCCAGCCACTGGTCGCTGGGTTTCCTTTGTCCCTGTTCCTGCTGGCACAAGACACTCTGGGTTTGTTGGAACAGATGTTGATTCCACTTACCAGTGATCTGAAGATCCTGGGTGTGCTAGGTTGCCTGCAGTGTGACGAGTCCTTTGGGGACCTTGAGGCCTTCCACCGAGGTGGTGCATGGGGGTTGTGGCGGCCAGAATGAATCTCAATATTCTTTCAACAAAATTGAAAACAAACTAAGTACTGTGTGAAATTAGCCATGTTTCTAAAATACCAATTAGAAAATTTCTAGGAGAGAAATTTTCCAACATGTAATTATTTAATAACTCAAATACAAATATTTTTAAACTGGTTATAATCTATGCACAGTAATATATTTTCAGTTTTTATGCTATGTCTACACTGTATTCTAATGTTTATCCATTTATTTTATCTCAGTTATATTTAACCCAGCATTTTGTAATTTGAATATTATATGGACTAGACATTCATCATTTATCAAAGCTTTCTAATAAGTATTTACTGGCATTTTCATTCATCTAATACAAAAGTGATGTTACTGCCTCTGTGAAGATACATCCCCAATGATGTAGATCTTATCAGTTGTTTAATCCCATAAATGTCTCTTTATAGAGTTAGCAGAGACCTATGATGGTATACTTCAGTTGAAATCATTATATGATGTCTTCTGTGGTCATTTGAGAACTCTGGACAGGTAGGCTATCAAAGGTACTAATTCAATCATTCACGTGCTATGCACTGAAAAAGTGACATACCCTAAATCCATATATAACCTCCATTAGCACCTGGAATATTTCAAGAAGAAGGCTAAGGAGAAGAAAAAGAAGAAATTAAAATCCTCAGTTACAGTGTGTTCTAACTTCAGTTTCTAGGCAATCTACTTGTTACATCTAGTGAATCAATAAACAATTGTACATTTTCCATTGCTCTATCCATTCCAAGTGTACAAGCATATGAAATTCCTGAAGTCTTATATAAATTCATTCAGTTATGCCTTCCATGATTGTACCAGAAAGAATTTGTAATGCTTGAATTTAAGCTGTTTTTGATTTTGCATAGTGTACGGAGCCATCCAGCACAGTAGGCTGTAGTGGTTTGAATATGCTTGGCCCAGGGAGTGGCACTGTTAGGAGGTGTGGGCTTGTTGGAGGAAGTGGGCCACTGTGGGATTGGACTTTGAGACTTTCCTTCTAACCATGTGGGAGACAGTCTTCTCCTAGCTGCCTTTGGGACAAGAAGTTGAGCTCTCAATAACTCCTGCTCCATGCCTGCCTGAATGCTGCCATGGTTTCCACCATAATGATAATGGACTGAACTTTTGAACCTGTAACCTAGACCCAGTTAAATGTTGCTTCTTATAAGAGTTGCATTGGTCATGGTGTCTTTGAACAGCAATCAAAACCTAATTGAGACTCAGTCCTTTACTTTATCTTTTTCAATCATCTAATAAGTCACACCCTGTAGT
>Vmn1r6|CUFFVRG_0178|CUFFVRT_0414|6:56997347-57008932|+
GGATGCTTATGGGCAGTGCAGACAGTGAGTTTTTTTTTTTTTTAAATTCTCTTCATTATAGTGAGAGCAGTAGGTGGCAGAATGAAGTAGGAGTCTTTAACAAATGATTAGAGAATTTTCTGCTTACAATTTTACTTTTGAGTTATGTTGTATTTTAAATAAACCAGCGATAAGAATGTTAGTGTAATGATTAATAAAAATACAGATTTAAGTCAGTTTGATCTCTTCTATACAACAGTAGACAAGGTGTAGCAAATGGGTGGATAGAGACAGGAAAAGCTAATAAGCTGAAGATTGACCACTGAGCATTATATATTAAATGGAAATATAATGACACCCATTAATTTTTACAATTAATCTACATTGACATATATTAGAAAGTAACTCTATCTCAATCTTTTAAGGAGCCTGTCTGATAGAGGATTGTTTTGACTGTGTGTTCTAAGAATTCTAAGATCATGGTTTCATCTAGTGAATACTCATATCTTTCCCAAACTCATATCATGGAACTTGTGATGAAGCTCTGGGTATGACTGCTTCCCCACTCTCTCTGCAGTGACATTCTTGCTGCTGCTGCTTCATCTTAAGAGAACTGGCTTTTAACTTAGATTATAAAATTCAACATCTTGTTGCTTCGGTTACTCCTGTGCTAAATTTAATTTCCAAATAATAATTCATGCATTTAAATTATTTTAGACTATCAGCTATATGAAATAAGCTTCCACTGAGATCTTAAGAGAATACACTCTTCACTTATGTTCTCACTCAAGAATGTTCTTTATTTCCAAGCTGGGTTTGGAGTCCTGGCCAACATGTTTCTTGTTTGTTTCTATATTTACATAATCCTAGGACACAGACCTAAGCCCACAGACCTGATCTCCTGTCAACTGACCTTGGTTCACATAATGATGTTTCTCACTGGAGGGGATGTTTGGCTTACAGACTTATTTGAGTCACTGAACATTGAGAATGACTTCAAGTGTAAGGCAACTTTTTACATAAGCAGGGTGATGAGAGGCCTCTCTATCTGTACCACCTGCCTCCTCAGTGTGTTCCAAGCTGTCACAATCAGTCCCAATACTACTTTTTTGGCAAAATATAAACAAAAACTAAAAAATTACATGATATATGCTTTCTTATGTATGTGGTCTTTCAATTTGTCCTTCAGTAGTAACAGGATCTTCTTTGTTGGTGCTTATACCAATGTGAGTGAGACCAAACAGATGAAAGCTACTAAATACTGCTCACTCTTACCCATGAACAATATCATCAGAGGAGTTATTTTAACAGTGACAACTTCCAGAGATGTGTTTCTTGTAGGAGCCATGCTAACCACAAGTACATACATGGTGATTATCTTGTCCCGACATCAGAGGCAATGCAAGCATCTTCATAGCATCAACCACATGAGAGCATCCCCTGAGAAAAGGGCCACCCAGACCATCTTGATGCTGGTAGTTTTCTTTGTGGTTATGTATTGGGTAGATTTCATCATTTCAACCACCTCATTCCTCTTATGGAGATATGATCCAGTCATCCTGACTCTTCAGAAGTTTGTGATGAATGCCTATCCCACAATTACTCCTTTGATACAAGTCAGTTTTGATAACAGAATAATAATTATGCTGAAAAACCTTCAGTCAAAACACTACCATCTATATTTTTAAAAATGTTTTTGCTCTTCTTTCAAAACCTATTAATATTTTCTTATTTATATGCACACGGTTTATTCTATAGTGCATGCCTGTATGCATTCCCTTGTGCCCACAGAGGTGAGAAGATATCATGGCATCCCATGGAACTTGACTTATAAAGAATCATCCTGTGTAGCGCCAGTTATTTTCTTTCCAAAATACAGATTCTTTTTAAACTTTAATGTTTCAAGTAGCAAAGGAAAATCCTTCACATGATTTTAAATAAAATATGTCCCATTACACATATACATTCTTTTGGCATTTATGTTGTCAAGTAGTAGAGAGCTCTTAAGTGTACATAATAAGTTGATATTTCCACGTGAATTCTCTTTTCCTTTTTACTTTATGTAATAAATATTACTTTGATGCTGTTGTTCCTCAAAAGAAGACTCTCATTGATATTCACTTTTTTTCTTTTTTTCCCTTTATCTTTTTTAATGGATATTTTCTTTATTTACACTTCAAATGTTATCCCCTTTCATAGTTTCCTTTCTGAAAATCACCTATTCCCTTCCCCCCTCCTCCCCTCCCCCTGCTCCCCAACCCACCCACTCCCACTTCATAGCCCTGGCATTCCCCTATACAGGGGTATAAAACCTCCACAGGACCAGAGGCCTCTCCTCCCATTGATGATTTACTAGGCCATCCTTTGCTACATATGCAGCTAGAGTCATGAGTCCCACCATGTGTTTTCGTTGATTGGTGGTTTAGTACCAGGGTACTCTGGGAGTCCTGGTAAGTTCATATTGTTGTTATGTTCACTTGTCAAAAATAGTTTAAGTATTTTGTTGTAGCTTTATTTCCCCCTAATCATAATTCATGTGTGTCCATAAAACGAATGTGAATTTTAAGTTTCCATTTTTACCAGAGATATTTAATGAGTCTTTTATGAAACTACAGAGAAATGGTTTATCTTACCTAATTTTATCTACTTATTGAAATATTAATGGTAAATGAAAATTTTATATACACATAGATCTTCTACCATGTGTTTATTGTGCATCTGCATGCATGTATGTATGTGCTTGTTCACCACTGAGGGATTGTGTATATGTACATGATGAGGCCAGGAAATAATATTGGCTGTTGTTCTTTGACTGCCATTCATCTTGTGCCTTGATAGTGCATCTCTCTCTGTGACCTGTACCAAGATCATAGTCTCAATGTTTCTCCTGTCTCTATTTTTCCAGCTCTGTGATTACAAGTGTTTACCACCATACTCTATCATTTCAACATTGCTTTTCTTCTATTGAAAAAAAGTTATTTTTCATATAATATATTCTGATTAGGATTTCCACTTTGGATCTTGTATCCCGGGTCTTTCAGAGACCAGTCCAAGCAGGAGAGCACGCTGGCCACAGAAGCAATAGAGCTTCTTGGACAGGGTCCCTTTGGGGCTTCGTTTTCAGGAAGGAGGTGGACCTGAGTTCCAGACCACTGGGCACATTCCCTGCACGAGGAGAACTTGCCTGCAGAGAGTGCTGTGACCACTGGGACCTAGGAGTAAGTAGTACTCCCAGGAGTGTAGACAAAGGCTAACAGAATCACAGGAGAAACAAGCTCCAGCCAGAGATTACCAGATGGTGAAAGGGAAACATAAGATTCTTACTATCAAAACCAAGACCACTGGGCATCATCAGAACCCAGTATGCCCACCACAGGGAGTCCTGGGTAACCCAACACACCTGAAAAGCAAGATACAGATTTAAAATGATATCTCATGATGCTGGTAGAGGATTTTAAGAAGGACATTAATAACTCATTAAAAATTAAGGAGAACACTGCTAAACAGGTAGACGTCCTTAAAGAGAAAACACAAAAATCCCTTAAAGCATTACAGGAAAACACAACCAAACATGTGATGGAATTGAACAAAGCCATCCAAGACCTAAAAAGGGAAGTAGAAACAATAAAGAAAACCCAAAGGGAGACAACTCTGGAGATAGAAATCCTAGGAAAGAAATCAGGAACCATAGATATGAGCATCAGCAACAGAATACATGAGATGGAAGAGAGAATCGAATCTCAGGTGCAGAAGATTCCATAGAGAACATGAATACTACAATCATAGAAAATGCAAAATGCAAAAAGATCCTAACTGAAAATGTCCAGGAAATCTAGGCCACAATGAAAAGACTAAACCTAAGAATAATAGGTATGGATGAGGATGAAGACTTTCAACTTAAAGGGCCAGTAAATATCTTCAAAAAAATGTATAGACGGAAACTTCCCTAACCTAAAGAAAGAGATGCCCATGAACATAAAAGAAGCCTACAGAACTCCAAATAGAATGGACCAGAAAAGAAATTTCTCCTGACACATAATAATCAGAACAACAAATGCACTAAATAAAGAAAGAATAGTAAAAGCAGTAAGGGAAAATGGTCAAGTAACATATAAAAGCAGACCTATTAGAATTACACTAGACTTCTCACCAGAGACTATGAAAGCCAGAAGATCCTGGGCAGATGTTATACAGACACAAAGAGAACACAAATGCCAGCCCAGGCTACTATACCGAGCAAAACTCTCAAGTACTATAGTTGAAGGAAGCAAAGTATTCCATGATAAAACCAAATTCACACAATATCTTTCTATGAATCCAGCCCTTGAAAGGATATTAAAGGGAAAACACCAACACAAGGAGGGGGATTACAGCCTAGAAAAAGCACAGGAGTAATCTGTCAACAAACCTCAAAGAAGATAGCTGCAAGGACAGTATCCTAATTCTGACAACAAAAATAACAGGAAACAACAGTTACTTTTCCTTAATACAAAGAAGGAACTCAAGAAGCTGGACTCCAGAAAATCAAATACCCATATTAAAAAAATGGTGTACAGAGATAAACAATGAATTCTCAATTGAGGAATACTGAATGGCTGAGAAGCACCTGAAAAAATGTTCAACATCCTTAATCATCACAGAAACACAAATCAAAACAATCCTGAGATTACACCTCACATCAGTCAGAATGGCTAAGATAAAAAAATTCAGGTGACAGCAAATGCTGGAGAGGATGTGGAGAAAGATGAACACTCTTCCAGTGTTGGTGGGATTGCAAGCTGGTACAACCACTGTGGAAATCAGTGTGGCGGTTCCTCAGAAAATTGGGCATAGTACTACCGGAGCATCCAGCAATACCTCTCCTGGGCATATACCCAGAAGATGTTCCAACTTGTAATAAGGACACATGCTCCACTATGTTCATAGCAGCCTTATTTATAATAGCCAGAAGCTGGAAAGAACACAGATGTCCCTCAACAGAGGAATAGAGACAGAAAATGTTGTACATTTACATAATGGAGTACTACTTAGCTATTAAAACCAATGACTTCATGAAATATCAGTCAAATGGATGGAACTAGAAAATATCATCGTGAGTTAGGTAGCTCAATCACAAAAGAACACACATGATGTGCACTCACTGATAAGTTGGTATTAGCCCATAAACATAGAATACCTACAATATAATTTGTAAAACACATGAAACTCAAGAAGAAGGAAGAGCAATGTGTGGATACTTCTCTCCTTCTTAGAAGGGGAAAGAAAGGACCCATGGAAGGAGTTACAGAGACAAACTTCAGAGCTGAAACAGAAGGACGGAACATCTAGAGACTTCCCCACCTGGGGATCCATCTCATAAACAACCACCAAACCCAGACACTATTGCATTTGGCAGCAACATTTTGCGGATAGGACCCTGATATAGTTATCTCTTGTGAGGCTATGTCAGTACCTGGCAAATATAAAAGTGGATGCTCACAGTCATCTATTGGATGGAACACAAGGCCCCTAATGCAGGAGCTAGAGAAAGTATGCAAGGAGCTAAAGGTGTCTGCAACCCTATAGGAGGAACAACAATATGAACTAAGGAGTAGCCCCCAGAGCTCTGCCTCTAGTTGCATATGAAGCAGAAGATGGCCTAGTCAGCCATCAATGGAAGGAGAGACCCTTGGTCTTGCGAAGATCATGTGCCCCAATACAGGGGAATACCAGGACCAGAAAGCGGGAGTGGTTCGGTTGGAACAGATGTCGTGTTCCAGTTACCAGTCATGTCAATATCCTTGGAGTGAAGAGTCCTTGGGGATCTTGGGACCCTCCACTGAGATCTGCCCCAAAATGCCACGGGAGTGGCGCCAACCAGTATGAATTCCAGCCACTGGTCGCTGGGTTTCCTTTGTCCCTGTTCCTGCTGGCACAAGACACTCTGGGTTTGTTGGAACAGATGTTGATTCCACTTACCAGTGATCTGAAGATCCTGGGTGTGCTAGGTTGCCTGCAGTGTGACGAGTCCTTTGGGGACCTTGAGGCCTTCCACCGAGGTGGTGCATGGGGGTTGTGGCGGCCAGAATGAATCTCAATATTCTTTCAACAAAATTGAAAACAAACTAAGTACTGTGTGAAATTAGCCATGTTTCTAAAATACCAATTAGAAAATTTCTAGGAGAGAAATTTTCCAACATGTAATTATTTAATAACTCAAATACAAATATTTTTAAACTGGTTATAATCTATGCACAGTAATATATTTTCAGTTTTTATGCTATGTCTACACTGTATTCTAATGTTTATCCATTTATTTTATCTCAGTTATATTTAACCCAGCATTTTGTAATTTGAATATTATATGGACTAGACATTCATCATTTATCAAAGCTTTCTAATAAGTATTTACTGGCATTTTCATTCATCTAATACAAAAGTGATGTTACTGCCTCTGTGAAGATACATCCCCAATGATGTAGATCTTATCAGTTGTTTAATCCCATAAATGTCTCTTTATAGAGTTAGCAGAGACCTATGATGGTATACTTCAGTTGAAATCATTATATGATGTCTTCTGTGGTCATTTGAGAACTCTGGACAGGTAGGCTATCAAAGGTACTAATTCAATCATTCACGTGCTATGCACTGAAAAAGTGACATACCCTAAATCCATATATAACCTCCATTAGCACCTGGAATATTTCAAGAAGAAGGCTAAGGAGAAGAAAAAGAAGAAATTAAAATCCTCAGTTACAGTGTGTTCTAACTTCAGTTTCTAGGCAATCTACTTGTTACATCTAGTGAATCAATAAACAATTGTACATTTTCCATTGCTCTATCCATTCCAAGTGTACAAGCATATGAAATTCCTGAAGTCTTATATAAATTCATTCAGTTATGCCTTCCATGATTGTACCAGAAAGAATTTGTAATGCTTGAATTTAAGCTGTTTTTGATTTTGCATAGTGTACGGAGCCATCCAGCACAGTAGGCTGTAGTGGTTTGAATATGCTTGGCCCAGGGAGTGGCACTGTTAGGAGGTGTGGGCTTGTTGGAGGAAGTGGGCCACTGTGGGATTGGACTTTGAGACTTTCCTTCTAACCATGTGGGAGACAGTCTTCTCCTAGCTGCCTTTGGGACAAGAAGTTGAGCTCTCAATAACTCCTGCTCCATGCCTGCCTGAATGCTGCCATGGTTTCCACCATAATGATAATGGACTGAACTTTTGAACCTGTAACCTAGACCCAGTTAAATGTTGCTTCTTATAAGAGTTGCATTGGTCATGGTGTCTTTGAACAGCAATCAAAACCTAATTGAGACTCAGTCCTTTACTTTATCTTTTTCAATCATCTAATAAGTCACACCCTGTAGT
>Vmn1r6|CUFFVRG_0178|CUFFVRT_0415|6:56997357-57008932|+
GGGCAGTGCAGACAGTGAGTTTTTTTTTTTTTTAAATTCTCTTCATTATAGTGAGAGCAGTAGGTGGCAGAATGAAGTAGGAGTCTTTAACAAATGATTAGAGAATTTTCTGCTTACAATTTTACTTTTGAGTTATGTTGTATTTTAAATAAACCAGCGATAAGAATGTTAGTGTAATGATTAATAAAAATACAGATTTAAGTCAGTTTGATCTCTTCTATACAACAGTAGACAAGGTGTAGCAAATGGGTGGATAGAGACAGGAAAAGCTAATAAGCTGAAGATTGACCACTGAGCATTATATATTAAATGGAAATATAATGACACCCATTAATTTTTACAATTAATCTACATTGACATATATTAGAAAGTAACTCTATCTCAATCTTTTAAGGAGCCTGTCTGATAGAGGATTGTTTTGACTGTGTGTTCTAAGAATTCTAAGATCATGGTTTCATCTAGTGAATACTCATATCTTTCCCAAACTCATATCATGGAACTTGTGATGAAGCTCTGGGTATGACTGCTTCCCCACTCTCTCTGCAGTGACATTCTTGCTGCTGCTGCTTCATCTTAAGAGAACTGGCTTTTAACTTAGATTATAAAATTCAACATCTTGTTGCTTCGGTTACTCCTGTGCTAAATTTAATTTCCAAATAATAATTCATGCATTTAAATTATTTTAGACTATCAGGACACAGACCTAAGCCCACAGACCTGATCTCCTGTCAACTGACCTTGGTTCACATAATGATGTTTCTCACTGGAGGGGATGTTTGGCTTACAGACTTATTTGAGTCACTGAACATTGAGAATGACTTCAAGTGTAAGGCAACTTTTTACATAAGCAGGGTGATGAGAGGCCTCTCTATCTGTACCACCTGCCTCCTCAGTGTGTTCCAAGCTGTCACAATCAGTCCCAATACTACTTTTTTGGCAAAATATAAACAAAAACTAAAAAATTACATGATATATGCTTTCTTATGTATGTGGTCTTTCAATTTGTCCTTCAGTAGTAACAGGATCTTCTTTGTTGGTGCTTATACCAATGTGAGTGAGACCAAACAGATGAAAGCTACTAAATACTGCTCACTCTTACCCATGAACAATATCATCAGAGGAGTTATTTTAACAGTGACAACTTCCAGAGATGTGTTTCTTGTAGGAGCCATGCTAACCACAAGTACATACATGGTGATTATCTTGTCCCGACATCAGAGGCAATGCAAGCATCTTCATAGCATCAACCACATGAGAGCATCCCCTGAGAAAAGGGCCACCCAGACCATCTTGATGCTGGTAGTTTTCTTTGTGGTTATGTATTGGGTAGATTTCATCATTTCAACCACCTCATTCCTCTTATGGAGATATGATCCAGTCATCCTGACTCTTCAGAAGTTTGTGATGAATGCCTATCCCACAATTACTCCTTTGATACAAGTCAGTTTTGATAACAGAATAATAATTATGCTGAAAAACCTTCAGTCAAAACACTACCATCTATATTTTTAAAAATGTTTTTGCTCTTCTTTCAAAACCTATTAATATTTTCTTATTTATATGCACACGGTTTATTCTATAGTGCATGCCTGTATGCATTCCCTTGTGCCCACAGAGGTGAGAAGATATCATGGCATCCCATGGAACTTGACTTATAAAGAATCATCCTGTGTAGCGCCAGTTATTTTCTTTCCAAAATACAGATTCTTTTTAAACTTTAATGTTTCAAGTAGCAAAGGAAAATCCTTCACATGATTTTAAATAAAATATGTCCCATTACACATATACATTCTTTTGGCATTTATGTTGTCAAGTAGTAGAGAGCTCTTAAGTGTACATAATAAGTTGATATTTCCACGTGAATTCTCTTTTCCTTTTTACTTTATGTAATAAATATTACTTTGATGCTGTTGTTCCTCAAAAGAAGACTCTCATTGATATTCACTTTTTTTCTTTTTTTCCCTTTATCTTTTTTAATGGATATTTTCTTTATTTACACTTCAAATGTTATCCCCTTTCATAGTTTCCTTTCTGAAAATCACCTATTCCCTTCCCCCCTCCTCCCCTCCCCCTGCTCCCCAACCCACCCACTCCCACTTCATAGCCCTGGCATTCCCCTATACAGGGGTATAAAACCTCCACAGGACCAGAGGCCTCTCCTCCCATTGATGATTTACTAGGCCATCCTTTGCTACATATGCAGCTAGAGTCATGAGTCCCACCATGTGTTTTCGTTGATTGGTGGTTTAGTACCAGGGTACTCTGGGAGTCCTGGTAAGTTCATATTGTTGTTATGTTCACTTGTCAAAAATAGTTTAAGTATTTTGTTGTAGCTTTATTTCCCCCTAATCATAATTCATGTGTGTCCATAAAACGAATGTGAATTTTAAGTTTCCATTTTTACCAGAGATATTTAATGAGTCTTTTATGAAACTACAGAGAAATGGTTTATCTTACCTAATTTTATCTACTTATTGAAATATTAATGGTAAATGAAAATTTTATATACACATAGATCTTCTACCATGTGTTTATTGTGCATCTGCATGCATGTATGTATGTGCTTGTTCACCACTGAGGGATTGTGTATATGTACATGATGAGGCCAGGAAATAATATTGGCTGTTGTTCTTTGACTGCCATTCATCTTGTGCCTTGATAGTGCATCTCTCTCTGTGACCTGTACCAAGATCATAGTCTCAATGTTTCTCCTGTCTCTATTTTTCCAGCTCTGTGATTACAAGTGTTTACCACCATACTCTATCATTTCAACATTGCTTTTCTTCTATTGAAAAAAAGTTATTTTTCATATAATATATTCTGATTAGGATTTCCACTTTGGATCTTGTATCCCGGGTCTTTCAGAGACCAGTCCAAGCAGGAGAGCACGCTGGCCACAGAAGCAATAGAGCTTCTTGGACAGGGTCCCTTTGGGGCTTCGTTTTCAGGAAGGAGGTGGACCTGAGTTCCAGACCACTGGGCACATTCCCTGCACGAGGAGAACTTGCCTGCAGAGAGTGCTGTGACCACTGGGACCTAGGAGTAAGTAGTACTCCCAGGAGTGTAGACAAAGGCTAACAGAATCACAGGAGAAACAAGCTCCAGCCAGAGATTACCAGATGGTGAAAGGGAAACATAAGATTCTTACTATCAAAACCAAGACCACTGGGCATCATCAGAACCCAGTATGCCCACCACAGGGAGTCCTGGGTAACCCAACACACCTGAAAAGCAAGATACAGATTTAAAATGATATCTCATGATGCTGGTAGAGGATTTTAAGAAGGACATTAATAACTCATTAAAAATTAAGGAGAACACTGCTAAACAGGTAGACGTCCTTAAAGAGAAAACACAAAAATCCCTTAAAGCATTACAGGAAAACACAACCAAACATGTGATGGAATTGAACAAAGCCATCCAAGACCTAAAAAGGGAAGTAGAAACAATAAAGAAAACCCAAAGGGAGACAACTCTGGAGATAGAAATCCTAGGAAAGAAATCAGGAACCATAGATATGAGCATCAGCAACAGAATACATGAGATGGAAGAGAGAATCGAATCTCAGGTGCAGAAGATTCCATAGAGAACATGAATACTACAATCATAGAAAATGCAAAATGCAAAAAGATCCTAACTGAAAATGTCCAGGAAATCTAGGCCACAATGAAAAGACTAAACCTAAGAATAATAGGTATGGATGAGGATGAAGACTTTCAACTTAAAGGGCCAGTAAATATCTTCAAAAAAATGTATAGACGGAAACTTCCCTAACCTAAAGAAAGAGATGCCCATGAACATAAAAGAAGCCTACAGAACTCCAAATAGAATGGACCAGAAAAGAAATTTCTCCTGACACATAATAATCAGAACAACAAATGCACTAAATAAAGAAAGAATAGTAAAAGCAGTAAGGGAAAATGGTCAAGTAACATATAAAAGCAGACCTATTAGAATTACACTAGACTTCTCACCAGAGACTATGAAAGCCAGAAGATCCTGGGCAGATGTTATACAGACACAAAGAGAACACAAATGCCAGCCCAGGCTACTATACCGAGCAAAACTCTCAAGTACTATAGTTGAAGGAAGCAAAGTATTCCATGATAAAACCAAATTCACACAATATCTTTCTATGAATCCAGCCCTTGAAAGGATATTAAAGGGAAAACACCAACACAAGGAGGGGGATTACAGCCTAGAAAAAGCACAGGAGTAATCTGTCAACAAACCTCAAAGAAGATAGCTGCAAGGACAGTATCCTAATTCTGACAACAAAAATAACAGGAAACAACAGTTACTTTTCCTTAATACAAAGAAGGAACTCAAGAAGCTGGACTCCAGAAAATCAAATACCCATATTAAAAAAATGGTGTACAGAGATAAACAATGAATTCTCAATTGAGGAATACTGAATGGCTGAGAAGCACCTGAAAAAATGTTCAACATCCTTAATCATCACAGAAACACAAATCAAAACAATCCTGAGATTACACCTCACATCAGTCAGAATGGCTAAGATAAAAAAATTCAGGTGACAGCAAATGCTGGAGAGGATGTGGAGAAAGATGAACACTCTTCCAGTGTTGGTGGGATTGCAAGCTGGTACAACCACTGTGGAAATCAGTGTGGCGGTTCCTCAGAAAATTGGGCATAGTACTACCGGAGCATCCAGCAATACCTCTCCTGGGCATATACCCAGAAGATGTTCCAACTTGTAATAAGGACACATGCTCCACTATGTTCATAGCAGCCTTATTTATAATAGCCAGAAGCTGGAAAGAACACAGATGTCCCTCAACAGAGGAATAGAGACAGAAAATGTTGTACATTTACATAATGGAGTACTACTTAGCTATTAAAACCAATGACTTCATGAAATATCAGTCAAATGGATGGAACTAGAAAATATCATCGTGAGTTAGGTAGCTCAATCACAAAAGAACACACATGATGTGCACTCACTGATAAGTTGGTATTAGCCCATAAACATAGAATACCTACAATATAATTTGTAAAACACATGAAACTCAAGAAGAAGGAAGAGCAATGTGTGGATACTTCTCTCCTTCTTAGAAGGGGAAAGAAAGGACCCATGGAAGGAGTTACAGAGACAAACTTCAGAGCTGAAACAGAAGGACGGAACATCTAGAGACTTCCCCACCTGGGGATCCATCTCATAAACAACCACCAAACCCAGACACTATTGCATTTGGCAGCAACATTTTGCGGATAGGACCCTGATATAGTTATCTCTTGTGAGGCTATGTCAGTACCTGGCAAATATAAAAGTGGATGCTCACAGTCATCTATTGGATGGAACACAAGGCCCCTAATGCAGGAGCTAGAGAAAGTATGCAAGGAGCTAAAGGTGTCTGCAACCCTATAGGAGGAACAACAATATGAACTAAGGAGTAGCCCCCAGAGCTCTGCCTCTAGTTGCATATGAAGCAGAAGATGGCCTAGTCAGCCATCAATGGAAGGAGAGACCCTTGGTCTTGCGAAGATCATGTGCCCCAATACAGGGGAATACCAGGACCAGAAAGCGGGAGTGGTTCGGTTGGAACAGATGTCGTGTTCCAGTTACCAGTCATGTCAATATCCTTGGAGTGAAGAGTCCTTGGGGATCTTGGGACCCTCCACTGAGATCTGCCCCAAAATGCCACGGGAGTGGCGCCAACCAGTATGAATTCCAGCCACTGGTCGCTGGGTTTCCTTTGTCCCTGTTCCTGCTGGCACAAGACACTCTGGGTTTGTTGGAACAGATGTTGATTCCACTTACCAGTGATCTGAAGATCCTGGGTGTGCTAGGTTGCCTGCAGTGTGACGAGTCCTTTGGGGACCTTGAGGCCTTCCACCGAGGTGGTGCATGGGGGTTGTGGCGGCCAGAATGAATCTCAATATTCTTTCAACAAAATTGAAAACAAACTAAGTACTGTGTGAAATTAGCCATGTTTCTAAAATACCAATTAGAAAATTTCTAGGAGAGAAATTTTCCAACATGTAATTATTTAATAACTCAAATACAAATATTTTTAAACTGGTTATAATCTATGCACAGTAATATATTTTCAGTTTTTATGCTATGTCTACACTGTATTCTAATGTTTATCCATTTATTTTATCTCAGTTATATTTAACCCAGCATTTTGTAATTTGAATATTATATGGACTAGACATTCATCATTTATCAAAGCTTTCTAATAAGTATTTACTGGCATTTTCATTCATCTAATACAAAAGTGATGTTACTGCCTCTGTGAAGATACATCCCCAATGATGTAGATCTTATCAGTTGTTTAATCCCATAAATGTCTCTTTATAGAGTTAGCAGAGACCTATGATGGTATACTTCAGTTGAAATCATTATATGATGTCTTCTGTGGTCATTTGAGAACTCTGGACAGGTAGGCTATCAAAGGTACTAATTCAATCATTCACGTGCTATGCACTGAAAAAGTGACATACCCTAAATCCATATATAACCTCCATTAGCACCTGGAATATTTCAAGAAGAAGGCTAAGGAGAAGAAAAAGAAGAAATTAAAATCCTCAGTTACAGTGTGTTCTAACTTCAGTTTCTAGGCAATCTACTTGTTACATCTAGTGAATCAATAAACAATTGTACATTTTCCATTGCTCTATCCATTCCAAGTGTACAAGCATATGAAATTCCTGAAGTCTTATATAAATTCATTCAGTTATGCCTTCCATGATTGTACCAGAAAGAATTTGTAATGCTTGAATTTAAGCTGTTTTTGATTTTGCATAGTGTACGGAGCCATCCAGCACAGTAGGCTGTAGTGGTTTGAATATGCTTGGCCCAGGGAGTGGCACTGTTAGGAGGTGTGGGCTTGTTGGAGGAAGTGGGCCACTGTGGGATTGGACTTTGAGACTTTCCTTCTAACCATGTGGGAGACAGTCTTCTCCTAGCTGCCTTTGGGACAAGAAGTTGAGCTCTCAATAACTCCTGCTCCATGCCTGCCTGAATGCTGCCATGGTTTCCACCATAATGATAATGGACTGAACTTTTGAACCTGTAACCTAGACCCAGTTAAATGTTGCTTCTTATAAGAGTTGCATTGGTCATGGTGTCTTTGAACAGCAATCAAAACCTAATTGAGACTCAGTCCTTTACTTTATCTTTTTCAATCATCTAATAAGTCACACCCTGTAGT
>Vmn1r6|CUFFVRG_0178|ENSMUST00000079669|6:57002300-57003357|+
TCAGCTATATGAAATAAGCTTCCACTGAGATCTTAAGAGAATACACTCTTCACTTATGTTCTCACTCAAGAATGTTCTTTATTTCCAAGCTGGGTTTGGAGTCCTGGCCAACATGTTTCTTGTTTGTTTCTATATTTACATAATCCTAGGACACAGACCTAAGCCCACAGACCTGATCTCCTGTCAACTGACCTTGGTTCACATAATGATGTTTCTCACTGGAGGGGATGTTTGGCTTACAGACTTATTTGAGTCACTGAACATTGAGAATGACTTCAAGTGTAAGGCAACTTTTTACATAAGCAGGGTGATGAGAGGCCTCTCTATCTGTACCACCTGCCTCCTCAGTGTGTTCCAAGCTGTCACAATCAGTCCCAATACTACTTTTTTGGCAAAATATAAACAAAAACTAAAAAATTACATGATATATGCTTTCTTATGTATGTGGTCTTTCAATTTGTCCTTCAGTAGTAACAGGATCTTCTTTGTTGGTGCTTATACCAATGTGAGTGAGACCAAACAGATGAAAGCTACTAAATACTGCTCACTCTTACCCATGAACAATATCATCAGAGGAGTTATTTTAACAGTGACAACTTCCAGAGATGTGTTTCTTGTAGGAGCCATGCTAACCACAAGTACATACATGGTGATTATCTTGTCCCGACATCAGAGGCAATGCAAGCATCTTCATAGCATCAACCACATGAGAGCATCCCCTGAGAAAAGGGCCACCCAGACCATCTTGATGCTGGTAGTTTTCTTTGTGGTTATGTATTGGGTAGATTTCATCATTTCAACCACCTCATTCCTCTTATGGAGATATGATCCAGTCATCCTGACTCTTCAGAAGTTTGTGATGAATGCCTATCCCACAATTACTCCTTTGATACAAGTCAGTTTTGATAACAGAATAATAATTATGCTGAAAAACCTTCAGTCAAAACACTACCATCTATATTTTTAAAAATGTTTTTGCTCTTCTTTCAAAACCTATTAATATTTTCTTATTTATATGCACACGGTTTATTCTATAGTGCATGCCTGTATGCATTCCC
>Vmn1r-ps28|CUFFVRG_0199|ENSMUST00000174767|6:89907677-89908618|+
ATGAATAAAAACAATACACTGTACTGTCGTGTTTACATCAGAAATGCATTCTTCTCTGAGATAGGCATCGTGATCCCAGCCAAAAGCTTCCTTCTCCTCTTCCATACCTTCATGTTCATTTGTGGGCACAGGGCCAGACTCACTGACTTGCCCATTGGTCTCATGGCCCTAATACACCTAGTGATGCTGTTACTTGCAACATATATAACCAGGAACTTTTTTATGTCTTCAGGAGGATGGGATGACATCACATGTAAACTATTCATTTTCTTGCACAGGTTTTTCAGGAGCCTCTCTGTTTGTGCCACCTGCCTGTTGAGTATCTACCAGGCCATTATCCTCTGCTCTCAAAGCTCTCACTTAGCAAAGTTCAAACACAATTCCCCACAACAGCTCTTATGTTTCTTTATTTTACTGAGTATCTTCTACAAATCCATCAGCAGTCATACCTTCATAGCAGGTATTGCCCCAGGAAATATCAGCTCAATTAATCTTATATATATCATGAAATATTGCTCTTTTCTACCCATGAGTTCCTCAATGCAGCACACCTTTTCTACACTGCTGGTTTTCAGGAATGTCTTGCTTATTGGTCTCATGTGCCTCTCAACTTGCTACATGGTGATTCTCTTGTGCAGGCATAAGACCCAGTCCCAGTGCCTTCAGAAATTAAACCTTTCTCCAAAAGCAACGCCAGAGCAAAGAGCTCTGTGAACCATTCTAATGCTTATGACCTTCTTTCTGGTGATATCATGTTTTGACAGCATCACATCCTATTCAAGTATGATATTCCAGGAAAATTCATCGATATATTGTGTCCAGATTCTTGTAGCCCATAGCTATGCTTTGGTCAGTCCTCTGCTGGTTCTCAGTAATGAAAAACATATATATAACCCATTGATATCCATGTATGAGATGATAGTAAAGTTTGATTTTCTGTGA
>Vmn2r21|CUFFVRG_0253|ENSMUST00000163607|6:123492508-123533406|-
ATGAAATTACTCATTGCTTTCTCTCTCTGGATTGTGCTCATTGTACTCCAGGAACAAATTTCTTGTTACCTTTTAAGTATTTCTGCTTCTCCTGGCTACTATCAAGATGGGGATTTTGTGATTGGAGGACTCTTATCCCTTAAAGTGTCAGGTAGACACAACAAAAATAAATTTACTTCTGGAAATGAATACAATTTACCAGAATATGTTTACATTGATTTCACCAAACATTATCAGCACATATTGGCTATGGTTTTTGCTATAGAAAAAATCAACAAGGACCCAAATATTCTGTTCAATATGTCCCTGGGATTCCATGTCTTCAACGTTGACTTTACTGAGATGAAGGCCATGAAAAGTTCTATGGTTTTGCTCTCAGGAGAGAGCCCCCCAGTTCCTAACTACAGCTGCAGGCCTGAGAAGACTGATAAGCTGGTTGCAGTGATAGGAGGCATTTCAACAGGAATATCAACTCAGATCTCCCGAGTTCTAAGTCTCTACAATGTCCCACAGATCAGCTATGCTCCTTTTGATCAGAGTCTTGGGACCATTGTCCAGCTCCAGTCTCCTTACCAGTTTCCTGTGCACACTGCAGCTCTGTATCAGGGAATTATTCAACTGCTGCTATACTTCACTTGGGTCTGGGTTGGCCTGGTAGTCCCAGATGATATTCGGGGAGAACTCTTCCTTAGGGACATCACAGAGGAGATGATGAACCATGGACTTTGTGTTGCATTTGCAGAAAAGATTCAAGGTATTCTAGCTGAGGACAAAGTAAACACGAAGCTTTTTAATGAAAAATTCACATTGACACGTGTTATCATTGCATTTGGTGACACATATTCTCTTCTGGCACTTGCTGTTCACACCACTTTCTATACTACTTTTCGTAATGTCTGGATCACAACTTCTGATTGGGATATCACATTTTATTTTCAGCAACCTAAAAGTTATGAATACTTTGGTGGAGGATTATCATTTACTGATCGCATGGATCAAATTCTGGGATTCAAAGATTTTCTTAGAAATGTTCAACCTAGAAAATACCCTCAAGATATCTTTATTCAGGATGTATGGATGGTCTTATTTGAATGTCCATATTTAATTGATCATGAAGCCAGGCAACTAAGTCAATGTGAGCCAAATGGCAGCCTGAGCACACGACCTCTGCATGTTTGGGATATGAATACCTCACCCTGTAGCTCCAAAGTCCATGCTGCTGTGTATGCCATTGCCCAGGCACTCCATGAGGAGCTGTCCCTCAGAGTGGAAGGAGGCTCACTGGACAAAAGTGTACTCCGGGCTCCTCTCCCTTGGAAGCTCCATCCATTCTTGCAAAAGGGACAGCTTGGGAGAAGTTCCAATAAGGAGAACATTGTGAACAAGGAGATTTTGGCAACCGAGTTTGACATCTTTAATTACCAGTCTCTGCAGAGTGGTACAAAAGCTCAAGTGAAAGTTGGCGAGTTTGTCTTTGAATCTCACAGAGTTCAACATTTTTCAATAAATGAAAAACTCATAACTTGGGGCAAATATGGCAAGGGGATTCCTTTATCTGTTTGCAGTCAAAGCTGTCCACTCGGATTTAGGAAAACACCTGTTGAAGGGAAATCATTCTGTTGTTTTGATTGTCTCCCATGTCCAGAGGGAGAGGTTGCAAATGATACAGATATGGATCAGTGCATCAAGTGTCCTGAAGATCAGTATCCAAATAAGCAGAAGAATAACTGTCTTCCTAAAATTAAGATATTTTTGTCCCATGAAGATACTCTGGGAGCTGTTTTGGTCTCCTTGGCCATTAGTTTATCTGCCTTTTCAGCCATGATTTTAGGATTATTTATCCACTATCGGGACACACCCATTGTCAGAGCAAATAACAGAAATCTCAGCTATGTCCTCCTAGTTTCTCTAATGCTCTGTTTCTTTTGCTCATTAATATTCATTGGCCAACCTAGCACAGTCACTTGTGTCTTGAGACAAATGATCTTTGGGGTTGTATTTTCTGTTGCTGTGTCTGCTATCTTGGCAAAGACTTTCATTGTGGTTGTGGCCTTCACAGCCATCAAACCAGGAAGCACATTGCAAATGTGGATGGTGACACGACTTTCAAATGCTATAGTCTGCTGTGGTTCCATCATTCAAGTGTGCATCTGTGCAGTCTGGCTGGGAACATATCCCCCTTTCCCTGATGCTGACATGCACTCAGAGTTTGGGCAAATCATCCTCTGGTGTAATGAGGGATCCACCCTTGCATTCTATTGTGTTCTAGGGTACTTGGGCTTTCTGTCCAGCCTCAGCTTGCTTATTGCTTTTCTGGCCAGAAGGCTACCAGAGAGCTTCAATGAGGCAAAAACAATCACGTTCAGCATGTTGGTTTTCTGCACTGTGTGGATTACTTTTGTACCCACATACCTGAGCTCCAAAGGTAAAACCATGGTGGCAGTGGAGATTCTTTCAATTCTGGCCTCCAGTTCTATCTTACTACTCTGTATATTCCTTCCCAAATGCTATGTGATCCTACTGAGGTCAGGTGGCCATTCTAGAAAGAAGTTTTTTAAATGA
>Vmn1r42|CUFFVRG_0246|ENSMUST00000089419|6:89844518-89845615|-
TGCTGAGGGGAGCAGAGTTGCCCAGGAGGGATGGGTGATATTCTGTTCTCTTCTCCTCAGTCAATGTTCTCACATACAATGAATAAGAACAGCATACTACATACTCATTCTATCATAGGAAAAACATTTTTCTCTGAAATTGGCATTGGGATCTCAGGCAACAGCTTCCTTCTTCTTGTCCACATCCTAAAGTTCATTCGTGGGCACAGGCCCAGACTCACTGACCTGCCCATTGGTCTCTTGTCCCTAATCCACCTACTGATGCTACTGGTCGCAGCATTCATAGCCACAGACATTTTTATCTCTCGGAGGGGCTGGGATGACATCATATGTAAATTCCTTGTGTACCTGTACAGAGTTTTGAGGGGTTTCTCCCTTTGCACCACCAGCATGTTGAGTATCCTCCAGGCCATCATTCTTAGTCCCAGAAGCTCCTGTTTAGCAAAGTTCAAGCATATATCTCCTCATCACATATCAGGTGCCATTCTTTTCCTGAGTGTCCTCTATATGTTAATTGGCAGTCAACTCTTGGTATCCATCATTGCCACCCCCAATTTGACCATGAATGACTTTATTTATGTTACTCAGTCCTGCTCTATTCTACCCTTGAGTTACCTCATGCAAAGCATATATTCTACACTGCTAGCCATCAGGGAATTCTTTCTTATTAGTCTCATGGTCCTCTCTAATTGGTACATGGTAGCCCTCTTAAGCATGCACAGGAAACAGACACAGCATCTTCATGGAACCAACCTGTCCCCCAAAAAATCCCCAGAGCAAAGTGCCACCCAGACCATCCTGATGCTCATAAGCTTCTTTTTGCTGATGACCATCTATGACACCATAGTCTCCTGCTCAAGAACTATGTTCCTGAATGATCCAACATCTTACTCTATCGAACTCTTTATAATGCACATCTATGCCACTGTCAGCCCTTTTGTGTTTATGAGCACTGAAAAACATATAGTTAACTTTTTGAGATCCTTGGGTAAGAGGGTGATAAATTTTAATCTTCATTGATGAGAATATACTTAAGAAGAGACATTGTTCTGCCATCAGAACTGTCAGTCATGGCATGCTGTCTATGTGCTTTGCCAA
>Vmn1r-ps34|CUFFVRG_0206|ENSMUST00000089408|6:90242322-90243243|+
ATAAGAACAATAATACTCCATACTAATTCTAACTTAAGGAACATCCTTTTCTCTGAAATTGGCATTGGGATCTCAGGCAACAGCTTCCTTCTTCTTTCACATACTCAAGTTCATTCGTGGGCACAGGTCCAGACTCTCTGACCTGCCCATTGGTCTCTTGTCCCTAATCTACCTACTGATGCTACTAGTCATGGCATTCATAGCCACAGACATTTTTATTTCTTGGAGGGGTTGGGATGACATCATATGTAAATTCCTTGTGTACATGTACAGAGTTTTGAGAGGCCTCTCCCTTTGTACCACCAGCATGTTGAGTGTCCTCCAGGCCATCATCCTCAGTCCCAGAAGCTCCTGTTTAGCAAAGTTCAAGCATAAATCTCTCCATCATATCTCATGTGCCATTCTTTTCCTGAGTGTCCTCAGTTGCTATCAGTCACCACTTAGCATCCATCATTGCCACCCCCAATTTGACCACGAATGACTTTGTTTATATTACTCAGTCCTGCTCTATTCTACCCTTGAGTTACCTCATGCGAAGTATATTTACTACACTGCTGGCCATCAGAAACATCTTTCTTATTAGTCTCATGGTCCTCTCAACTTGGTACATGGTGGCCTCTTGTGCAGGCACAGGAAACAGACCCAGCATCTTCAAGGAACCAGCCTGTCCCCAAAAACATCCCCAGAACAAAGGGCTACCCAGAACATCCTGATGCTCATGAGCTTCTTTGTGCTGATGTCCATCTTTGACACTGTTGTCTCCTGCTCAAGAACTATGTTCCTGAATGATCCCACATCTTACTATATGCAAATCTTTGTAATGCATAGCTATGTGACAGTCAGCCCTTTTGTGTTTTTGAGCACTGAGAAACATATAGTTAACTTCTTGAGGTCCACGGGTGAAAGGGTGATAAATGTTTGA
>Vmn1r-ps34|CUFFVRG_0206|ENSMUST00000174046|6:90242272-90243214|+
ATGAGGCATTGTTCCCTTTTCTCCTCAGCTTCTGTTCTCACATGCAGTGAATAAGAACAATAATACTCCATACTAATTCTAACTTAAGGAACATCCTTTTCTCTGAAATTGGCATTGGGATCTCAGGCAACAGCTTCCTTCTTCTTTCACATACTCAAGTTCATTCGTGGGCACAGGTCCAGACTCTCTGACCTGCCCATTGGTCTCTTGTCCCTAATCTACCTACTGATGCTACTAGTCATGGCATTCATAGCCACAGACATTTTTATTTCTTGGAGGGGTTGGGATGACATCATATGTAAATTCCTTGTGTACATGTACAGAGTTTTGAGAGGCCTCTCCCTTTGTACCACCAGCATGTTGAGTGTCCTCCAGGCCATCATCCTCAGTCCCAGAAGCTCCTGTTTAGCAAAGTTCAAGCATAAATCTCTCCATCATATCTCATGTGCCATTCTTTTCCTGAGTGTCCTCAGTTGCTATCAGTCACCACTTAGCATCCATCATTGCCACCCCCAATTTGACCACGAATGACTTTGTTTATATTACTCAGTCCTGCTCTATTCTACCCTTGAGTTACCTCATGCGAAGTATATTTACTACACTGCTGGCCATCAGAAACATCTTTCTTATTAGTCTCATGGTCCTCTCAACTTGGTACATGGTGGCCTCTTGTGCAGGCACAGGAAACAGACCCAGCATCTTCAAGGAACCAGCCTGTCCCCAAAAACATCCCCAGAACAAAGGGCTACCCAGAACATCCTGATGCTCATGAGCTTCTTTGTGCTGATGTCCATCTTTGACACTGTTGTCTCCTGCTCAAGAACTATGTTCCTGAATGATCCCACATCTTACTATATGCAAATCTTTGTAATGCATAGCTATGTGACAGTCAGCCCTTTTGTGTTTTTGAGCACTGAGAAACATATAGTTAACTTCTTGAGGT
>Vmn1r-ps22|CUFFVRG_0234|ENSMUST00000176017|6:58494348-58495247|-
ATGTCTTCATTAGAAAATGTCCTTTATATTCAAGCTGGACTTGGAGTCCTAGCCAATATGTTTCTCGTTTTTTTCTATACTTCCATAATACTAGGTTACAGACCTAAACTCATAGACCTGATCACCTGTCAACTGACTTTCATTCACATAGCGATGATCCTCAGTGAAGGAGATAGCTTGCTAGCAAACATATTAGAGTCACTAAAATTTGAGAATGACATCAAATGTAAGACAACTTTTCACATAAACAGAATGATGAGAGGCCTCTCTATCTGCATCACCTGCCTCCTGAGTGTGTTCCAGGCTGTCACAATCAGTCCCAGTACCTCCTTGTGGGCAAAATTTAAGAATAAAGTAAAAACACACATCATTTATGCTTTTTTCTATTTTTTGTCTTTTAATTTGTCATTCAGTAGTAGGTTTATCTTCTATGTTGCTGGTTTTATCAATGTGAGTGAGACCTACCAGATGAAGGTCACTAAATCTTGCTCACTATTCTGCATGAACTACATCATCAGGGAATTGATTTTAACAGTGATGATCTCCAGAGATGTGTTTCTTGTAGGAGTCATGTTGACCACAAGCACATACATGGTGATTACTTGTGAAAACATGAGAGGCAATGCAAGCATCTTCATAGTATCCACAACCTAAGAGCATCACCTGGGAAAAGGGCCACCCTGGCAATCTTGCTGCTGGTGGTTTTCTTTGTGGTTATGTACTGGTTGAATTTGATCATCTCCATCACCTCAATCCTGTCATGGATTTATGACTCAGATGTTCTGACTGTTCAGAAATTTGGGATGTATGCCTATCCCACAATTACTCCTTTAGAACAAATCAGTTCTGATAAGAGAGTAATCAGTATACTGAAAAACTTCCACTCCAAGTGCCACTAAA
>Vmn1r45|CUFFVRG_0248|CUFFVRT_0595|6:89931649-89940525|-
CTCAGCTCAGACTCCACCTGCCCCACCCCTTCCATCTGAGTAAGTGCCCTGAGTAAGCACAGAACCAGAAGGTGGCTGGGTCCCAGGCAGGCTGTGGGAGGAGGAGCTCTGGAGCTGCAGGGGGAGTTTCAGCCTCTGCCATGGGGAAGCTTAGTTTGAAGGACCTCAGTACAAGAGCACAAACATAAAGCACTGCATGGGAGAACCAGCAAGTGAAATATCTGCAGAGACCATCTTGTGCTGAAACACTGACATGTTTGGTGTGTAAACAGCATCCTCTTATATACCTACTGCCAACCTGACACAGGAACATGGTTGTGTATATATTCAGGAGGAGGTGACTGAGCTCAGCCTCAGAGTATTCTGGGTCATACTTGGTTAAAATGTCAGATTGTGGGAGGAAGGAAAAACGTCTGGATTCACAGATCACAGTTCCCAATATTTGATACATGAATATATTAAGAAATTTGATTTTCACAAAATATTGAGTAATGATATACACAAATTGAATAAGAGCATACCCATTCCACAGGAATTATTTTATTGGAAAGAACTGGTTTCTTTCACACAATCCTCCTCATTAAAACTCACCCAAAATATAGTAAAACTACCTGTAATGTTCCCGGAAGTGCAGAAGTTGTTGATGAAAATCAAGTAAGATGCTCCAGGAAAACCTACACATGCTAAATAAGAAAGACATAATCTATGATGCAGGCAGTATTTAATGTTGAGGGAGCTCACGCACTGATGCAGCCACCATAGAACACAGGATCCATCCATGACTCAGCTGAGAACAAGTGAGAGCATGAGTGTGGTCTGTGGGGTGTAGGGAGGAGCTGAGGTTTTCAGTAAAATGTTGTGAGGGGAGCAGAGTTGCCAAGGAGTGATGAGTGAGATTCTATTCTTTTCTCCTCAACCACTGTTCTCTCATATGATGAATAAGAACAGCAGACTGCACACTCATTCTAACATAAAGAATACCTTTTTCTCTGAAATTGGCATTGGGATCTTAGGCAACAGCTTCCTTCTTCTCTTTCACATCCTAAAGTTCATTCGTGGACACAGGCTCAGACTCACTGACCTGCCCATTGGTCTCTTGTCCCTTATCCACTTACTGATGCTACTGCTCATGGCATTCATAGCCACAGATATTTTTATTTCTCGGAGGGGCTGGGATGACATCATATGTAAATTCCTTGTGTATCTGTACAGAGTTTTGAGGGGCCTCTCCCTTTGTACCACCAGCATGTTGAGTGTCCTCCAGGCCATCATCCTCAGTCCCAGAAGCTCCTGTTTAGCAAAGCTCAAGCACAAATATCCCCATCACATCTCCTGTGCCATTATTTTCCTGAGTGTCCTCTATATGTTAATTAGCAGTCACATCTTGTTATCCATCATTGCTACCCCCAATTTGACCAGGAATGACTTTCTTTATGTTACTCAATCCTGCTCTATTCTACCCTTGAGTTACGTCATGCAAAGCATGTATTCTACACTGCTGGCCCTCAGGGAAGTCTTTCTTATTAGTCTCATGGTCCTCTCAACTTTGTACATGGTGGTCCTCTTGTGCAGGCACAGGAAACAGGCCCAGCATCTTCAAGGTACCAGTCTTTCCCCCAAAGCATCCGCAGAGCAAAGGGCCACCCAGACCATCCTGATGCTCATGACCTTCTTTGTGCTGATGTCCATCTTTGACAGCATTGTCTCCTGCTCAAGAACTATGTTCCTGGATGATCCAACATCTTACTCTATCCATATCTTTGTGATGCACATCTATGCCACAGTCAGCCCTTTTGTGTTTATGAGTACTGAAAAACATATAGTTAACATTTTGAGAGGGTGATAAATGTTTGAATCTTCACTGAATGTCAAGATTCTTTAAGAAAAGCTAATGACCTGGCATCAGAACTGTCAACCATGGCATGCTGTATATGTGCTTTGCCCCATGTTAAATATGAAGATGTTTTTCTGTTAAAATGATTTATTTTAACCAACATGAGAGTAAATATGTAACAGAAGATTTAACAACATACACTTAGAGATATGATAAGGGTGTTTCTAAATTTATTTTAGTTTTTATTTCTCAATGAAAGGATCCCTATGAGGTAGTTTTTGCCCATCTAGGTCTTCAATGTCCCACACTGTTTGAATGTGTGTGACCACTTCAAGTACGTTTTGATGTTTCAATTTTCTGTTATGAATTTTGATAAATTAGAGAACCATTTCTTACCAAAAGTAGTGCTATGATCCATAAAGAAAATGAATTATATACATAACTTTTAAAGCAGAATTATGTGCAAAAGGTACATAGTGACTTGTACAGCAATACTAAGAATAACAGGATTTAAAACTCTCAGGATTTCAAATGGAAACAACAGCCTAGAATTAACAGGGCATATGACTGAAACACAGCCTCTGCATGGTGTGGGATAGTGGTCAATCTTTAAGTGCAAGGCAATTCCTGGTGCTGTGGGATGGAGCCCCCCAAAACAGGAAATATCCACACCACAGTGGCCAGCTCCCTGGAAGTTCAAGACTCTACCCCACACCTCTCCTTAAACCCTGTTTCTCCTCATTCAGTCTGCACTGTAATCAGCTTCTGAAAAAATCTGTTACATGGGGGAGCATTACTGCTCATTGGACATTTGGTCAAATTCTACTAAGAAGTTTAAGAAACCAATCAAACATAAGTCACTCTAGATTGCTAAAGCAAGGAGACACAGGGTGCAAAAAAAACCTTTCTAAAAATTAACTTGGACCTCAGTTTTTTGACCGATATCCTCTAGGCTTATTGTTTCTATACAATTAGCTGATTGCTGACTTCAACTTGATTGTCTCACCATTGGTTATTTTCAACAACTATGGAATGTAGACAAACCATGAACTTCCTGTAGAAAGTGAGATAACTCAATGAGAGAAAAGTAAGTTTTATGTGATAACTTACTGACTGATTGACTGATAGAGTTTGGCAATATAGTTACACACAGACACACAAAATTCAATGCCACTTTTAGGTTCAAGAAAAAGGCAACAATTTTTTGTTTTGTTTGATGGACAGACTTTCAATTCAGCAGAGAAACAAGTGTCATAAATATGTGTATTTATGAGATATGTGATGTGTATGTATTCACTAGCACTTATTGAGTAGCTAGAGTTTTCAAATGGCATGTTTGTATGTTTTTGGTACTTCCTAATAATAAAGACATATTTTCTTCCTACAAGTA
>Vmn1r45|CUFFVRG_0248|CUFFVRT_0596|6:89931649-89940543|-
AAGCCTGTGCAGGATCTCCTCAGCTCAGACTCCACCTGCCCCACCCCTTCCATCTGAGTAAGTGCCCTGAGTAAGCACAGAACCAGAAGGTGGCTGGGTCCCAGGCAGGCTGTGGGAGGAGGAGCTCTGGAGCTGCAGGGGGAGTTTCAGCCTCTGCCATGGGGAAGCTTAGTTTGAAGGACCTCAGTACAAGAGCACAAACATAAAGCACTGCATGGGAGAACCAGCAAGTGAAATATCTGCAGAGACCATCTTGTGCTGAAACACTGACATGTTTGGTGTGTAAACAGCATCCTCTTATATACCTACTGCCAACCTGACACAGGAACATGGTTGTGTATATATTCAGGAGGAGGTGACTGAGCTCAGCCTCAGAGTATTCTGGGTCATACTTGGTTAAAATGTCAGATTGTGGGAGGAAGGAAAAACGTCTGGATTCACAGATCACAGTTCCCAATATTTGATACATGAATATATTAAGAAATTTGATTTTCACAAAATATTGAGTAATGATATACACAAATTGAATAAGAGCATACCCATTCCACAGGAATTATTTTATTGGAAAGAACTGGTTTCTTTCACACAATCCTCCTCATTAAAACTCACCCAAAATATAGTAAAACTACCTGTAATGTTCCCGGAAGTGCAGAAGTTGTTGATGAAAATCAAGTAAGATGCTCCAGGAAAACCTACACATGCTAAATAAGAAAGACATAATCTATGATGCAGGCAGTATTTAATGTTGAGGGAGCTCACGCACTGATGCAGCCACCATAGAACACAGGATCCATCCATGACTCAGCTGAGAACAACATGTTGAGTGTCCTCCAGGCCATCATCCTCAGTCCCAGAAGCTCCTGTTTAGCAAAGCTCAAGCACAAATATCCCCATCACATCTCCTGTGCCATTATTTTCCTGAGTGTCCTCTATATGTTAATTAGCAGTCACATCTTGTTATCCATCATTGCTACCCCCAATTTGACCAGGAATGACTTTCTTTATGTTACTCAATCCTGCTCTATTCTACCCTTGAGTTACGTCATGCAAAGCATGTATTCTACACTGCTGGCCCTCAGGGAAGTCTTTCTTATTAGTCTCATGGTCCTCTCAACTTTGTACATGGTGGTCCTCTTGTGCAGGCACAGGAAACAGGCCCAGCATCTTCAAGGTACCAGTCTTTCCCCCAAAGCATCCGCAGAGCAAAGGGCCACCCAGACCATCCTGATGCTCATGACCTTCTTTGTGCTGATGTCCATCTTTGACAGCATTGTCTCCTGCTCAAGAACTATGTTCCTGGATGATCCAACATCTTACTCTATCCATATCTTTGTGATGCACATCTATGCCACAGTCAGCCCTTTTGTGTTTATGAGTACTGAAAAACATATAGTTAACATTTTGAGAGGGTGATAAATGTTTGAATCTTCACTGAATGTCAAGATTCTTTAAGAAAAGCTAATGACCTGGCATCAGAACTGTCAACCATGGCATGCTGTATATGTGCTTTGCCCCATGTTAAATATGAAGATGTTTTTCTGTTAAAATGATTTATTTTAACCAACATGAGAGTAAATATGTAACAGAAGATTTAACAACATACACTTAGAGATATGATAAGGGTGTTTCTAAATTTATTTTAGTTTTTATTTCTCAATGAAAGGATCCCTATGAGGTAGTTTTTGCCCATCTAGGTCTTCAATGTCCCACACTGTTTGAATGTGTGTGACCACTTCAAGTACGTTTTGATGTTTCAATTTTCTGTTATGAATTTTGATAAATTAGAGAACCATTTCTTACCAAAAGTAGTGCTATGATCCATAAAGAAAATGAATTATATACATAACTTTTAAAGCAGAATTATGTGCAAAAGGTACATAGTGACTTGTACAGCAATACTAAGAATAACAGGATTTAAAACTCTCAGGATTTCAAATGGAAACAACAGCCTAGAATTAACAGGGCATATGACTGAAACACAGCCTCTGCATGGTGTGGGATAGTGGTCAATCTTTAAGTGCAAGGCAATTCCTGGTGCTGTGGGATGGAGCCCCCCAAAACAGGAAATATCCACACCACAGTGGCCAGCTCCCTGGAAGTTCAAGACTCTACCCCACACCTCTCCTTAAACCCTGTTTCTCCTCATTCAGTCTGCACTGTAATCAGCTTCTGAAAAAATCTGTTACATGGGGGAGCATTACTGCTCATTGGACATTTGGTCAAATTCTACTAAGAAGTTTAAGAAACCAATCAAACATAAGTCACTCTAGATTGCTAAAGCAAGGAGACACAGGGTGCAAAAAAAACCTTTCTAAAAATTAACTTGGACCTCAGTTTTTTGACCGATATCCTCTAGGCTTATTGTTTCTATACAATTAGCTGATTGCTGACTTCAACTTGATTGTCTCACCATTGGTTATTTTCAACAACTATGGAATGTAGACAAACCATGAACTTCCTGTAGAAAGTGAGATAACTCAATGAGAGAAAAGTAAGTTTTATGTGATAACTTACTGACTGATTGACTGATAGAGTTTGGCAATATAGTTACACACAGACACACAAAATTCAATGCCACTTTTAGGTTCAAGAAAAAGGCAACAATTTTTTGTTTTGTTTGATGGACAGACTTTCAATTCAGCAGAGAAACAAGTGTCATAAATATGTGTATTTATGAGATATGTGATGTGTATGTATTCACTAGCACTTATTGAGTAGCTAGAGTTTTCAAATGGCATGTTTGTATGTTTTTGGTACTTCCTAATAATAAAGACATATTTTCTTCCTACAAGTA
>Vmn1r45|CUFFVRG_0248|CUFFVRT_0597|6:89931649-89940563|-
TTTAAAGGCTCCCTTCACCTAAGCCTGTGCAGGATCTCCTCAGCTCAGACTCCACCTGCCCCACCCCTTCCATCTGAGTAAGTGCCCTGAGTAAGCACAGAACCAGAAGGTGGCTGGGTCCCAGGCAGGCTGTGGGAGGAGGAGCTCTGGAGCTGCAGGGGGAGTTTCAGCCTCTGCCATGGGGAAGCTTAGTTTGAAGGACCTCTCAAACAGGGATGAAGCTGAACAGTAACTATGTATTGCCCTTTCTCTCCCAGAGCACAAACATAAAGCACTGCATGGGAGAACCAGCAAGTGAAATATCTGCAGAGACCATCTTGTGCTGAAACACTGACATGTTTGGTGTGTAAACAGCATCCTCTTATATACCTACTGCCAACCTGACACAGGAACATGGTTGTGTATATATTCAGGAGGAGGTGACTGAGCTCAGCCTCAGAGTATTCTGGGTCATACTTGGTTAAAATGTCAGATTGTGGGAGGAAGGAAAAACGTCTGGATTCACAGATCACAGTTCCCAATATTTGATACATGAATATATTAAGAAATTTGATTTTCACAAAATATTGAGTAATGATATACACAAATTGAATAAGAGCATACCCATTCCACAGGAATTATTTTATTGGAAAGAACTGGTTTCTTTCACACAATCCTCCTCATTAAAACTCACCCAAAATATAGTAAAACTACCTGTAATGTTCCCGGAAGTGCAGAAGTTGTTGATGAAAATCAAGTAAGATGCTCCAGGAAAACCTACACATGCTAAATAAGAAAGACATAATCTATGATGCAGGCAGTATTTAATGTTGAGGGAGCTCACGCACTGATGCAGCCACCATAGAACACAGGATCCATCCATGACTCAGCTGAGAACAAGTGAGAGCATGAGTGTGGTCTGTGGGGTGTAGGGAGGAGCTGAGGTTTTCAGTAAAATGTTGTGAGGGGAGCAGAGTTGCCAAGGAGTGATGAGTGAGATTCTATTCTTTTCTCCTCAACCACTGTTCTCTCATATGATGAATAAGAACAGCAGACTGCACACTCATTCTAACATAAAGAATACCTTTTTCTCTGAAATTGGCATTGGGATCTTAGGCAACAGCTTCCTTCTTCTCTTTCACATCCTAAAGTTCATTCGTGGACACAGGCTCAGACTCACTGACCTGCCCATTGGTCTCTTGTCCCTTATCCACTTACTGATGCTACTGCTCATGGCATTCATAGCCACAGATATTTTTATTTCTCGGAGGGGCTGGGATGACATCATATGTAAATTCCTTGTGTATCTGTACAGAGTTTTGAGGGGCCTCTCCCTTTGTACCACCAGCATGTTGAGTGTCCTCCAGGCCATCATCCTCAGTCCCAGAAGCTCCTGTTTAGCAAAGCTCAAGCACAAATATCCCCATCACATCTCCTGTGCCATTATTTTCCTGAGTGTCCTCTATATGTTAATTAGCAGTCACATCTTGTTATCCATCATTGCTACCCCCAATTTGACCAGGAATGACTTTCTTTATGTTACTCAATCCTGCTCTATTCTACCCTTGAGTTACGTCATGCAAAGCATGTATTCTACACTGCTGGCCCTCAGGGAAGTCTTTCTTATTAGTCTCATGGTCCTCTCAACTTTGTACATGGTGGTCCTCTTGTGCAGGCACAGGAAACAGGCCCAGCATCTTCAAGGTACCAGTCTTTCCCCCAAAGCATCCGCAGAGCAAAGGGCCACCCAGACCATCCTGATGCTCATGACCTTCTTTGTGCTGATGTCCATCTTTGACAGCATTGTCTCCTGCTCAAGAACTATGTTCCTGGATGATCCAACATCTTACTCTATCCATATCTTTGTGATGCACATCTATGCCACAGTCAGCCCTTTTGTGTTTATGAGTACTGAAAAACATATAGTTAACATTTTGAGAGGGTGATAAATGTTTGAATCTTCACTGAATGTCAAGATTCTTTAAGAAAAGCTAATGACCTGGCATCAGAACTGTCAACCATGGCATGCTGTATATGTGCTTTGCCCCATGTTAAATATGAAGATGTTTTTCTGTTAAAATGATTTATTTTAACCAACATGAGAGTAAATATGTAACAGAAGATTTAACAACATACACTTAGAGATATGATAAGGGTGTTTCTAAATTTATTTTAGTTTTTATTTCTCAATGAAAGGATCCCTATGAGGTAGTTTTTGCCCATCTAGGTCTTCAATGTCCCACACTGTTTGAATGTGTGTGACCACTTCAAGTACGTTTTGATGTTTCAATTTTCTGTTATGAATTTTGATAAATTAGAGAACCATTTCTTACCAAAAGTAGTGCTATGATCCATAAAGAAAATGAATTATATACATAACTTTTAAAGCAGAATTATGTGCAAAAGGTACATAGTGACTTGTACAGCAATACTAAGAATAACAGGATTTAAAACTCTCAGGATTTCAAATGGAAACAACAGCCTAGAATTAACAGGGCATATGACTGAAACACAGCCTCTGCATGGTGTGGGATAGTGGTCAATCTTTAAGTGCAAGGCAATTCCTGGTGCTGTGGGATGGAGCCCCCCAAAACAGGAAATATCCACACCACAGTGGCCAGCTCCCTGGAAGTTCAAGACTCTACCCCACACCTCTCCTTAAACCCTGTTTCTCCTCATTCAGTCTGCACTGTAATCAGCTTCTGAAAAAATCTGTTACATGGGGGAGCATTACTGCTCATTGGACATTTGGTCAAATTCTACTAAGAAGTTTAAGAAACCAATCAAACATAAGTCACTCTAGATTGCTAAAGCAAGGAGACACAGGGTGCAAAAAAAACCTTTCTAAAAATTAACTTGGACCTCAGTTTTTTGACCGATATCCTCTAGGCTTATTGTTTCTATACAATTAGCTGATTGCTGACTTCAACTTGATTGTCTCACCATTGGTTATTTTCAACAACTATGGAATGTAGACAAACCATGAACTTCCTGTAGAAAGTGAGATAACTCAATGAGAGAAAAGTAAGTTTTATGTGATAACTTACTGACTGATTGACTGATAGAGTTTGGCAATATAGTTACACACAGACACACAAAATTCAATGCCACTTTTAGGTTCAAGAAAAAGGCAACAATTTTTTGTTTTGTTTGATGGACAGACTTTCAATTCAGCAGAGAAACAAGTGTCATAAATATGTGTATTTATGAGATATGTGATGTGTATGTATTCACTAGCACTTATTGAGTAGCTAGAGTTTTCAAATGGCATGTTTGTATGTTTTTGGTACTTCCTAATAATAAAGACATATTTTCTTCCTACAAGTA
>Vmn1r45|CUFFVRG_0248|CUFFVRT_0598|6:89931649-89940563|-
TTTAAAGGCTCCCTTCACCTAAGCCTGTGCAGGATCTCCTCAGCTCAGACTCCACCTGCCCCACCCCTTCCATCTGAGGATGAAGCTGAACAGTAACTATGTATTGCCCTTTCTCTCCCAGAGCACAAACATAAAGCACTGCATGGGAGAACCAGCAAGTGAAATATCTGCAGAGACCATCTTGTGCTGAAACACTGACATGTTTGGTGTGTAAACAGCATCCTCTTATATACCTACTGCCAACCTGACACAGGAACATGGTTGTGTATATATTCAGGAGGAGGTGACTGAGCTCAGCCTCAGAGTATTCTGGGTCATACTTGGTTAAAATGTCAGATTGTGGGAGGAAGGAAAAACGTCTGGATTCACAGATCACAGTTCCCAATATTTGATACATGAATATATTAAGAAATTTGATTTTCACAAAATATTGAGTAATGATATACACAAATTGAATAAGAGCATACCCATTCCACAGGAATTATTTTATTGGAAAGAACTGGTTTCTTTCACACAATCCTCCTCATTAAAACTCACCCAAAATATAGTAAAACTACCTGTAATGTTCCCGGAAGTGCAGAAGTTGTTGATGAAAATCAAGTAAGATGCTCCAGGAAAACCTACACATGCTAAATAAGAAAGACATAATCTATGATGCAGGCAGTATTTAATGTTGAGGGAGCTCACGCACTGATGCAGCCACCATAGAACACAGGATCCATCCATGACTCAGCTGAGAACAAGTGAGAGCATGAGTGTGGTCTGTGGGGTGTAGGGAGGAGCTGAGGTTTTCAGTAAAATGTTGTGAGGGGAGCAGAGTTGCCAAGGAGTGATGAGTGAGATTCTATTCTTTTCTCCTCAACCACTGTTCTCTCATATGATGAATAAGAACAGCAGACTGCACACTCATTCTAACATAAAGAATACCTTTTTCTCTGAAATTGGCATTGGGATCTTAGGCAACAGCTTCCTTCTTCTCTTTCACATCCTAAAGTTCATTCGTGGACACAGGCTCAGACTCACTGACCTGCCCATTGGTCTCTTGTCCCTTATCCACTTACTGATGCTACTGCTCATGGCATTCATAGCCACAGATATTTTTATTTCTCGGAGGGGCTGGGATGACATCATATGTAAATTCCTTGTGTATCTGTACAGAGTTTTGAGGGGCCTCTCCCTTTGTACCACCAGCATGTTGAGTGTCCTCCAGGCCATCATCCTCAGTCCCAGAAGCTCCTGTTTAGCAAAGCTCAAGCACAAATATCCCCATCACATCTCCTGTGCCATTATTTTCCTGAGTGTCCTCTATATGTTAATTAGCAGTCACATCTTGTTATCCATCATTGCTACCCCCAATTTGACCAGGAATGACTTTCTTTATGTTACTCAATCCTGCTCTATTCTACCCTTGAGTTACGTCATGCAAAGCATGTATTCTACACTGCTGGCCCTCAGGGAAGTCTTTCTTATTAGTCTCATGGTCCTCTCAACTTTGTACATGGTGGTCCTCTTGTGCAGGCACAGGAAACAGGCCCAGCATCTTCAAGGTACCAGTCTTTCCCCCAAAGCATCCGCAGAGCAAAGGGCCACCCAGACCATCCTGATGCTCATGACCTTCTTTGTGCTGATGTCCATCTTTGACAGCATTGTCTCCTGCTCAAGAACTATGTTCCTGGATGATCCAACATCTTACTCTATCCATATCTTTGTGATGCACATCTATGCCACAGTCAGCCCTTTTGTGTTTATGAGTACTGAAAAACATATAGTTAACATTTTGAGAGGGTGATAAATGTTTGAATCTTCACTGAATGTCAAGATTCTTTAAGAAAAGCTAATGACCTGGCATCAGAACTGTCAACCATGGCATGCTGTATATGTGCTTTGCCCCATGTTAAATATGAAGATGTTTTTCTGTTAAAATGATTTATTTTAACCAACATGAGAGTAAATATGTAACAGAAGATTTAACAACATACACTTAGAGATATGATAAGGGTGTTTCTAAATTTATTTTAGTTTTTATTTCTCAATGAAAGGATCCCTATGAGGTAGTTTTTGCCCATCTAGGTCTTCAATGTCCCACACTGTTTGAATGTGTGTGACCACTTCAAGTACGTTTTGATGTTTCAATTTTCTGTTATGAATTTTGATAAATTAGAGAACCATTTCTTACCAAAAGTAGTGCTATGATCCATAAAGAAAATGAATTATATACATAACTTTTAAAGCAGAATTATGTGCAAAAGGTACATAGTGACTTGTACAGCAATACTAAGAATAACAGGATTTAAAACTCTCAGGATTTCAAATGGAAACAACAGCCTAGAATTAACAGGGCATATGACTGAAACACAGCCTCTGCATGGTGTGGGATAGTGGTCAATCTTTAAGTGCAAGGCAATTCCTGGTGCTGTGGGATGGAGCCCCCCAAAACAGGAAATATCCACACCACAGTGGCCAGCTCCCTGGAAGTTCAAGACTCTACCCCACACCTCTCCTTAAACCCTGTTTCTCCTCATTCAGTCTGCACTGTAATCAGCTTCTGAAAAAATCTGTTACATGGGGGAGCATTACTGCTCATTGGACATTTGGTCAAATTCTACTAAGAAGTTTAAGAAACCAATCAAACATAAGTCACTCTAGATTGCTAAAGCAAGGAGACACAGGGTGCAAAAAAAACCTTTCTAAAAATTAACTTGGACCTCAGTTTTTTGACCGATATCCTCTAGGCTTATTGTTTCTATACAATTAGCTGATTGCTGACTTCAACTTGATTGTCTCACCATTGGTTATTTTCAACAACTATGGAATGTAGACAAACCATGAACTTCCTGTAGAAAGTGAGATAACTCAATGAGAGAAAAGTAAGTTTTATGTGATAACTTACTGACTGATTGACTGATAGAGTTTGGCAATATAGTTACACACAGACACACAAAATTCAATGCCACTTTTAGGTTCAAGAAAAAGGCAACAATTTTTTGTTTTGTTTGATGGACAGACTTTCAATTCAGCAGAGAAACAAGTGTCATAAATATGTGTATTTATGAGATATGTGATGTGTATGTATTCACTAGCACTTATTGAGTAGCTAGAGTTTTCAAATGGCATGTTTGTATGTTTTTGGTACTTCCTAATAATAAAGACATATTTTCTTCCTACAAGTA
>Vmn1r45|CUFFVRG_0248|ENSMUST00000054202|6:89931649-89940507|-
TGCCCCACCCCTTCCATCTGAGTAAGTGCCCTGAGTAAGCACAGAACCAGAAGGTGGCTGGGTCCCAGGCAGGCTGTGGGAGGAGGAGCTCTGGAGCTGCAGGGGGAGTTTCAGCCTCTGCCATGGGGAAGCTTAGTTTGAAGGACCTCAGTACAAGGGATGAAGCTGAACAGTAACTATGTATTGCCCTTTCTCTCCCAGAGCACAAACATAAAGCACTGCATGGGAGAACCAGCAAGTGAAATATCTGCAGAGACCATCTTGTGCTGAAACACTGACATGTTTGGTGTGTAAACAGCATCCTCTTATATACCTACTGCCAACCTGACACAGGAACATGGTTGTGTATATATTCAGGAGGAGGTGACTGAGCTCAGCCTCAGAGTATTCTGGGTCATACTTGGTTAAAATGTCAGATTGTGGGAGGAAGGAAAAACGTCTGGATTCACAGATCACAGTTCCCAATATTTGATACATGAATATATTAAGAAATTTGATTTTCACAAAATATTGAGTAATGATATACACAAATTGAATAAGAGCATACCCATTCCACAGGAATTATTTTATTGGAAAGAACTGGTTTCTTTCACACAATCCTCCTCATTAAAACTCACCCAAAATATAGTAAAACTACCTGTAATGTTCCCGGAAGTGCAGAAGTTGTTGATGAAAATCAAGTAAGATGCTCCAGGAAAACCTACACATGCTAAATAAGAAAGACATAATCTATGATGCAGGCAGTATTTAATGTTGAGGGAGCTCACGCACTGATGCAGCCACCATAGAACACAGGATCCATCCATGACTCAGCTGAGAACAAGTGAGAGCATGAGTGTGGTCTGTGGGGTGTAGGGAGGAGCTGAGGTTTTCAGTAAAATGTTGTGAGGGGAGCAGAGTTGCCAAGGAGTGATGAGTGAGATTCTATTCTTTTCTCCTCAACCACTGTTCTCTCATATGATGAATAAGAACAGCAGACTGCACACTCATTCTAACATAAAGAATACCTTTTTCTCTGAAATTGGCATTGGGATCTTAGGCAACAGCTTCCTTCTTCTCTTTCACATCCTAAAGTTCATTCGTGGACACAGGCTCAGACTCACTGACCTGCCCATTGGTCTCTTGTCCCTTATCCACTTACTGATGCTACTGCTCATGGCATTCATAGCCACAGATATTTTTATTTCTCGGAGGGGCTGGGATGACATCATATGTAAATTCCTTGTGTATCTGTACAGAGTTTTGAGGGGCCTCTCCCTTTGTACCACCAGCATGTTGAGTGTCCTCCAGGCCATCATCCTCAGTCCCAGAAGCTCCTGTTTAGCAAAGCTCAAGCACAAATATCCCCATCACATCTCCTGTGCCATTATTTTCCTGAGTGTCCTCTATATGTTAATTAGCAGTCACATCTTGTTATCCATCATTGCTACCCCCAATTTGACCAGGAATGACTTTCTTTATGTTACTCAATCCTGCTCTATTCTACCCTTGAGTTACGTCATGCAAAGCATGTATTCTACACTGCTGGCCCTCAGGGAAGTCTTTCTTATTAGTCTCATGGTCCTCTCAACTTTGTACATGGTGGTCCTCTTGTGCAGGCACAGGAAACAGGCCCAGCATCTTCAAGGTACCAGTCTTTCCCCCAAAGCATCCGCAGAGCAAAGGGCCACCCAGACCATCCTGATGCTCATGACCTTCTTTGTGCTGATGTCCATCTTTGACAGCATTGTCTCCTGCTCAAGAACTATGTTCCTGGATGATCCAACATCTTACTCTATCCATATCTTTGTGATGCACATCTATGCCACAGTCAGCCCTTTTGTGTTTATGAGTACTGAAAAACATATAGTTAACATTTTGAGAGGGTGATAAATGTTTGAATCTTCACTGAATGTCAAGATTCTTTAAGAAAAGCTAATGACCTGGCATCAGAACTGTCAACCATGGCATGCTGTATATGTGCTTTGCCCCATGTTAAATATGAAGATGTTTTTCTGTTAAAATGATTTATTTTAACCAACATGAGAGTAAATATGTAACAGAAGATTTAACAACATACACTTAGAGATATGATAAGGGTGTTTCTAAATTTATTTTAGTTTTTATTTCTCAATGAAAGGATCCCTATGAGGTAGTTTTTGCCCATCTAGGTCTTCAATGTCCCACACTGTTTGAATGTGTGTGACCACTTCAAGTACGTTTTGATGTTTCAATTTTCTGTTATGAATTTTGATAAATTAGAGAACCATTTCTTACCAAAAGTAGTGCTATGATCCATAAAGAAAATGAATTATATACATAACTTTTAAAGCAGAATTATGTGCAAAAGGTACATAGTGACTTGTACAGCAATACTAAGAATAACAGGATTTAAAACTCTCAGGATTTCAAATGGAAACAACAGCCTAGAATTAACAGGGCATATGACTGAAACACAGCCTCTGCATGGTGTGGGATAGTGGTCAATCTTTAAGTGCAAGGCAATTCCTGGTGCTGTGGGATGGAGCCCCCCAAAACAGGAAATATCCACACCACAGTGGCCAGCTCCCTGGAAGTTCAAGACTCTACCCCACACCTCTCCTTAAACCCTGTTTCTCCTCATTCAGTCTGCACTGTAATCAGCTTCTGAAAAAATCTGTTACATGGGGGAGCATTACTGCTCATTGGACATTTGGTCAAATTCTACTAAGAAGTTTAAGAAACCAATCAAACATAAGTCACTCTAGATTGCTAAAGCAAGGAGACACAGGGTGCAAAAAAAACCTTTCTAAAAATTAACTTGGACCTCAGTTTTTTGACCGATATCCTCTAGGCTTATTGTTTCTATACAATTAGCTGATTGCTGACTTCAACTTGATTGTCTCACCATTGGTTATTTTCAACAACTATGGAATGTAGACAAACCATGAACTTCCTGTAGAAAGTGAGATAACTCAATGAGAGAAAAGTAAGTTTTATGTGATAACTTACTGACTGATTGACTGATAGAGTTTGGCAATATAGTTACACACAGACACACAAAATTCAATGCCACTTTTAGGTTCAAGAAAAAGGCAACAATTTTTTGTTTTGTTTGATGGACAGACTTTCAATTCAGCAGAGAAACAAGTGTCATAAATATGTGTATTTATGAGATATGTGATGTGTATGTATTCACTAGCACTTATTGAGTAGCTAGAGTTTTCAAATGGCATGTTTGTATGTTTTTGGTACTTCCTAATAATAAAGACATATTTTCTTCCTACAAGTA
>Vmn1r9|CUFFVRG_0180|CUFFVRT_0418|6:57066872-57073199|+
TTTGTTCCTTATAACTACTTCTTAGGACCTCATTCCACATGAATGTTCATCAAAGGCCCAGCTGGGGATTCCTAAAAACTTCGTGTTGTTGACAGTGGACAGTGCATCAACCATCAATTTTCCTGTTACCTGAAAGTCACAAGCTCACTTTATATTCTTTCTGAGCAGTCATACATCTTTTAGGTCATTATGCACTAAATGTGGTAAAGCTTAAAATGAAAATGGTACTTTCCATTTGCTATACTTGTATGCTCCCTATAGTATTTAATCTTCACAAACAGAATACAAAGATCACTATATGTGCATAAAACAAACTCTTCTAAAATCAAATATTGTGAAAATGAAGAGATGAAATGACTGTTCACGGGAGAATGTGAGCTATGTATGAAGATACCTTCCTTCTCCCTCCCCCTTCTCCATCTTAGTTGCATGCTTCTTCAGACACATGGCTGCAGACAGCTTACACTTTCGGTATGGATCAATTTAATAGTGATGGCTTCTCCACTATTGTAAATGTTTATAATATACTTTGGTTTTTACTTTTTACAAGTAAATATTGTATAAAGATGCTGGTTTATAAAATAGAATGTATGACACATTCTATTTTTGATTGTGATAAATATTTACAAAGTAATGAATATAAAGTAAAAAATCATTTTACATTACTATTTTTACTTTATGACCTTATCATATTTTATATTACTTATAATACTTGTGCTTATATTAATAAATTACTGTCTAATTAATAATAAATTATTATATGTATACAGTTTGTAAATTATATTTTTAAAATTATAATTTGGAAACAGTTCTTACAGTTTGCAGACCAAGGAAAATAATACTCTGAGTAAATAGTACTCTGGAGCTTTATTTATTTATTTATTTATTTAATAAAATAAAAGTTTTGGCTACATATATTTTCTGCACAAAACTTGCATGCTTGGTCAGAGAGGACAATGTATTCTCTTGAATTAGAGTCATAGATGGGCATGAAGCACACTATCATTGCTGAATATCAAACCCAGGACTGGAACTTTTATTAACAGAAAATCATGGTGCAGCTACTGTAAATGTATATCTGTAAGAGAATCAGATGTGTGGCTCTGGCAATTGGGATGAACCCATTACAAGAATAAACTGTTTAGGAACAAAAATCATGTAAATATAAAATGCATGATTTAGGGTATCATAGTCATGAAAATCTTGTAGGATGGTTTCAGACACTAACTTCTGCATTATTTTTATACATATATACATGCATGTATGCATGCATCTATATATGTAGAATATACATATGAACTTGAAAATATAATTAGGCACACTTTTTCTCACAAAATCAGGGTCAATGTAGTTATTTTCTATTTTTGTAGCATAAGCTGATTTTAAAGAACTGAATTAAATTAATTCCATTATAAACTGATCCTAGAAACCAAGCCAAATAACTAACATGGGCAGCAAAGGTAAGATTGTTGTTTGAAAGTGTAAAAGTTCTGTGGATGCTGATGACATATGATAATACTTGGGACCTTGTTTTTCACTTCATGGGAAGGCATCTCTTTCAAAATAGAAATTCTAAAAAAGCGTCACTATGCAGCCATTTTCAGCAAGCCCATATATGTCATAACATGTTCTCTCTTGTTGGAGGCTCCTAGGTCCACATTTTTAGATGTGATTATGTAGCATGTATTAACTGTAAAAATCAGGAAAGGAAAATGAAACCCTTTTCAGTCTACATTTGGGCATTGGAGCAATAGATAGCAGAATTGCAGAATACAAGTATCTTATCAGGGAACTAGGAAAGGGGGGTTCTTAGAGCGTGAACATAGATAAATACAGAAAAAAGAGGTATGTATATGGCTGAAAAGCTATGACTAATCATTCTATTAACAGTTTACAATGCCCTCCAAAAAGAAAAGGAAAAATACTATTTGACTTTTAAGCTGGGAGTTAGTGCTTTAAATCTGAAGTCTCACAGATGGTGATGGGATAGGAACTAAACTCAAAATGTCTATGAGCCTTTATAACCATAAGTAATGGATATAGAGTGTGGAAAGTCCACTAGTGCTCTCTGCCTGTACCCATGCCTTTAATTTGTAGTCTGGATTTCACAGAAAAAGGAACATAAACATACATGATTTTAGAAAGATATTTTGCTAGTTAAAATAATGGGATTATCATGAATTAGCACTGATTTTATCAGAATTATGAGTCAAAATACAGATAATTGCAAAATAGAACATAGTAAAGATTATGAAATATGCGATTGACTCAATATTTATGTATATCTTTTGTATTTTCCAAATCAACATGTTTCAGTCAGTTGTACAAATGTGAATAAAATTCTTTGTCCCCAAATACTGTTTTAGATATTAAGTATAAAGTAAGACATTTTAAATTAATAAGATTGGATTTCTCCTCTATAAGACTTACATGCAATACAAGCTAACAAATTGTAAATTCTATAAAATATGTGTGAATAAATTTATTATCTATAATATTCTATATATACAGGAGAAACATGGAAGGCATGCAGAATTGTAGGCTATGATGTACAGTCTGGATCATCAAAAGTAAAGAGATAGGCTAATTAACAAGTAGTATGAAAAATAGAATGATGATATAGACTTATTTTCTAGTGTATCACAGACTTGATGTATACTCTCTTATTTTTTTCAGATATATGAAATAAACTTCCACTATGCTGTTAATATGAATACATTCTCCACTTATGTCTTCATTTAAGAATGTTCTTTATTTCCAAGCTGGACTTGGAGTCCTAGCCAATATGGTTCTTCTTCTTTTCTATATTTTTATAATCCTAGGTCACAGACCTAAGCCCACAGACCTGATCTCCTGTCAACTGACCTTTGTTCACATAATAATGGTCCTCACTGGAGGGGATATTTTGCTTACAGACTTATTTGAGTTATTAAACATTGAGAATGACTTAAAATGTAAGACAATTTTTTATATTAGCAGGGTGATGAGAGGCCTCTCTATCTGCACCACCTGCCTTCTGAGTGTGTTCCAGGCTGTCACTATCAGTCCCAGTACCTCTTTTTTGGCAAAATTTAAACAAAAACTAAAAAAATACATGGTCTGTGTTTTCTTATGCATTTGGTCTTTCAATTTGGCCTTCAGTACTAACCGGATCTTTTATGTTGGTGGTTTTACTAATGTGAGTGAGACCAACCAGATGCAGGTCACTAAATCCTGCTCACTCTTACCCATGAACATTATTATCAGGGGATTGATTTTTACAATATCAACCTCCAGAGATGTGTTTCTTGTAGGAGTCATGCTGACCACAAGTGTATACATGGTCATTACCATGTTTAGGTATCACAGGCAGTGCAAGTATCTTTATAGCATCAGCCACTTGAGAGAGTCCCCTGAGAAAAGGGCCACCCAGACCATCTTGCTGCTGGTGTCTTTCTTTGTTGTCATGTACTGGGTGGACTTCATCATCTCATTCACCTCAGACATGATATGGATGTATGACCCACTCATCCTGACTGTTCAGAAGTTTATGATGAATGCCTATCCCACAATTACCCCTTTGGTACAAATCAGTTCTGATAACAGAATAATAATTATGCTGAAAAACCTGCAGTCAAAGCATCAATAGAGATTTTTTAATAAAGGTTTTTTTTATAATTTATTAATTTATTTTTTAGTTATATCTGTGAATACCACACCAGCATGTATGCATGTGTGCATTCCTGGTGTCCACAGAGGTGAAAAGATAACATAGAATTCCCTGGAACCTGCCCATAGAGCAGTTTATATAGAATCATCCTGAGTAGCCCCACTTATTATTTTTTTCTAAAATGCAGTTTTTTAAAACTTTAATGATTCAAGTAGCAAAGCAAGATTCCCATACTATTTACATAAAATTTGTTACATTACACATACACTTTGTTTTTTCATTTCTTTTGCCAAGTACTGTACATTTCTTCAACTGTACACAATTAGTTGATATTCCTCATGAGTTCTCTTTCTCCCTTTTACTTTTTAAAATGGATATTTCTTTACTGCATAGTTTCCTAAAAGTAGATCCTTGCTGATAGTGACTTTTTAAGTTTTCTCTTGAAAATATTTTAATCTGCACTCATTCATCAAGGATAGTTCAAATATTTTCTCGTAGCTTTAATTCTGTTTCATGGTTATAAATTATCAGGATCCATAAAAACAGTGTGAATTTAAAGTTAGCATTTTTTACCACAGTTACTTAAAGACTCATATAAAAAAGCCATGTGCCCGTTTATTTGTAGTTCATTTCATCTCACTTATTACACTATTATTGGTAAATAAAAATTGATTTTTAAATATACATGGTGTACAATATGTTTGTTGTATATCTGTATCATTCATGTATATGTGTGTGTGCACAGAAGAACGATGTGTGCATGTGTGCACATGGAAGACAGGAGACAACCTTGGCTTTTCATTTTCAGATGCCATTCACCTACTGTCTTGATAGCATCTCTCTCTGGGACAAGGTGATATTCCCAGATCTTCTCCTGTTTCTCCCTCTCTAGCTCTGGCAAGTGGCACATATCCACTGCTGCTCTAGGACCCCATCAGGTACAGATAGTGCATGTTGCAACAGTCTCTGAGTTTCTATGTGTGTCCACTGGGCTGTGTTTAGAAGGCTTTGTTTCCCTGGTGTCCTCCATCCATTTAGGCTTTTCTAGTCTTTCTATTACCTTTCTACTGGGTTTCCTGTACACTGAGGGAAAGATTTTGATTGAGACTTTCCACGTAGGCTGACTATTTTAATGTTTCTCACTGTGAATATTTTATAGTTATGGGTCTTTGTATCTTCTTCTGGAGGAAGCCTCTCTGATGATGGCTGAATGAGACTCAGATCAATGAATTCATCAGAATGTCAGTAGGAGTCATTTTATTTGTTACAAGAACACTAGTATTTGGTTTGGTTCTTGGTCCTAGGCCTAACTTGTCCCATATTCTGGAAAACCAAAG
>Vmn1r9|CUFFVRG_0180|CUFFVRT_0419|6:57066872-57073199|+
TTTGTTCCTTATAACTACTTCTTAGGACCTCATTCCACATGAATGTTCATCAAAGGCCCAGCTGGGGATTCCTAAAAACTTCGTGTTGTTGACAGTGGACAGTGCATCAACCATCAATTTTCCTGTTACCTGAAAGTCACAAGCTCACTTTATATTCTTTCTGAGCAGTCATACATCTTTTAGGTCATTATGCACTAAATGTGGTAAAGCTTAAAATGAAAATGGTACTTTCCATTTGCTATACTTGTATGCTCCCTATAGTATTTAATCTTCACAAACAGAATACAAAGATCACTATATGTGCATAAAACAAACTCTTCTAAAATCAAATATTGTGAAAATGAAGAGATGAAATGACTGTTCACGGGAGAATGTGAGCTATGTATGAAGATACCTTCCTTCTCCCTCCCCCTTCTCCATCTTAGTTGCATGCTTCTTCAGACACATGGCTGCAGACAGCTTACACTTTCGATATATGAAATAAACTTCCACTATGCTGTTAATATGAATACATTCTCCACTTATGTCTTCATTTAAGAATGTTCTTTATTTCCAAGCTGGACTTGGAGTCCTAGCCAATATGGTTCTTCTTCTTTTCTATATTTTTATAATCCTAGGTCACAGACCTAAGCCCACAGACCTGATCTCCTGTCAACTGACCTTTGTTCACATAATAATGGTCCTCACTGGAGGGGATATTTTGCTTACAGACTTATTTGAGTTATTAAACATTGAGAATGACTTAAAATGTAAGACAATTTTTTATATTAGCAGGGTGATGAGAGGCCTCTCTATCTGCACCACCTGCCTTCTGAGTGTGTTCCAGGCTGTCACTATCAGTCCCAGTACCTCTTTTTTGGCAAAATTTAAACAAAAACTAAAAAAATACATGGTCTGTGTTTTCTTATGCATTTGGTCTTTCAATTTGGCCTTCAGTACTAACCGGATCTTTTATGTTGGTGGTTTTACTAATGTGAGTGAGACCAACCAGATGCAGGTCACTAAATCCTGCTCACTCTTACCCATGAACATTATTATCAGGGGATTGATTTTTACAATATCAACCTCCAGAGATGTGTTTCTTGTAGGAGTCATGCTGACCACAAGTGTATACATGGTCATTACCATGTTTAGGTATCACAGGCAGTGCAAGTATCTTTATAGCATCAGCCACTTGAGAGAGTCCCCTGAGAAAAGGGCCACCCAGACCATCTTGCTGCTGGTGTCTTTCTTTGTTGTCATGTACTGGGTGGACTTCATCATCTCATTCACCTCAGACATGATATGGATGTATGACCCACTCATCCTGACTGTTCAGAAGTTTATGATGAATGCCTATCCCACAATTACCCCTTTGGTACAAATCAGTTCTGATAACAGAATAATAATTATGCTGAAAAACCTGCAGTCAAAGCATCAATAGAGATTTTTTAATAAAGGTTTTTTTTATAATTTATTAATTTATTTTTTAGTTATATCTGTGAATACCACACCAGCATGTATGCATGTGTGCATTCCTGGTGTCCACAGAGGTGAAAAGATAACATAGAATTCCCTGGAACCTGCCCATAGAGCAGTTTATATAGAATCATCCTGAGTAGCCCCACTTATTATTTTTTTCTAAAATGCAGTTTTTTAAAACTTTAATGATTCAAGTAGCAAAGCAAGATTCCCATACTATTTACATAAAATTTGTTACATTACACATACACTTTGTTTTTTCATTTCTTTTGCCAAGTACTGTACATTTCTTCAACTGTACACAATTAGTTGATATTCCTCATGAGTTCTCTTTCTCCCTTTTACTTTTTAAAATGGATATTTCTTTACTGCATAGTTTCCTAAAAGTAGATCCTTGCTGATAGTGACTTTTTAAGTTTTCTCTTGAAAATATTTTAATCTGCACTCATTCATCAAGGATAGTTCAAATATTTTCTCGTAGCTTTAATTCTGTTTCATGGTTATAAATTATCAGGATCCATAAAAACAGTGTGAATTTAAAGTTAGCATTTTTTACCACAGTTACTTAAAGACTCATATAAAAAAGCCATGTGCCCGTTTATTTGTAGTTCATTTCATCTCACTTATTACACTATTATTGGTAAATAAAAATTGATTTTTAAATATACATGGTGTACAATATGTTTGTTGTATATCTGTATCATTCATGTATATGTGTGTGTGCACAGAAGAACGATGTGTGCATGTGTGCACATGGAAGACAGGAGACAACCTTGGCTTTTCATTTTCAGATGCCATTCACCTACTGTCTTGATAGCATCTCTCTCTGGGACAAGGTGATATTCCCAGATCTTCTCCTGTTTCTCCCTCTCTAGCTCTGGCAAGTGGCACATATCCACTGCTGCTCTAGGACCCCATCAGGTACAGATAGTGCATGTTGCAACAGTCTCTGAGTTTCTATGTGTGTCCACTGGGCTGTGTTTAGAAGGCTTTGTTTCCCTGGTGTCCTCCATCCATTTAGGCTTTTCTAGTCTTTCTATTACCTTTCTACTGGGTTTCCTGTACACTGAGGGAAAGATTTTGATTGAGACTTTCCACGTAGGCTGACTATTTTAATGTTTCTCACTGTGAATATTTTATAGTTATGGGTCTTTGTATCTTCTTCTGGAGGAAGCCTCTCTGATGATGGCTGAATGAGACTCAGATCAATGAATTCATCAGAATGTCAGTAGGAGTCATTTTATTTGTTACAAGAACACTAGTATTTGGTTTGGTTCTTGGTCCTAGGCCTAACTTGTCCCATATTCTGGAAAACCAAAG
>Vmn1r9|CUFFVRG_0180|ENSMUST00000171186|6:57070895-57071945|+
TGAAATAAACTTCCACTATGCTGTTAATATGAATACATTCTCCACTTATGTCTTCATTTAAGAATGTTCTTTATTTCCAAGCTGGACTTGGAGTCCTAGCCAATATGGTTCTTCTTCTTTTCTATATTTTTATAATCCTAGGTCACAGACCTAAGCCCACAGACCTGATCTCCTGTCAACTGACCTTTGTTCACATAATAATGGTCCTCACTGGAGGGGATATTTTGCTTACAGACTTATTTGAGTTATTAAACATTGAGAATGACTTAAAATGTAAGACAATTTTTTATATTAGCAGGGTGATGAGAGGCCTCTCTATCTGCACCACCTGCCTTCTGAGTGTGTTCCAGGCTGTCACTATCAGTCCCAGTACCTCTTTTTTGGCAAAATTTAAACAAAAACTAAAAAAATACATGGTCTGTGTTTTCTTATGCATTTGGTCTTTCAATTTGGCCTTCAGTACTAACCGGATCTTTTATGTTGGTGGTTTTACTAATGTGAGTGAGACCAACCAGATGCAGGTCACTAAATCCTGCTCACTCTTACCCATGAACATTATTATCAGGGGATTGATTTTTACAATATCAACCTCCAGAGATGTGTTTCTTGTAGGAGTCATGCTGACCACAAGTGTATACATGGTCATTACCATGTTTAGGTATCACAGGCAGTGCAAGTATCTTTATAGCATCAGCCACTTGAGAGAGTCCCCTGAGAAAAGGGCCACCCAGACCATCTTGCTGCTGGTGTCTTTCTTTGTTGTCATGTACTGGGTGGACTTCATCATCTCATTCACCTCAGACATGATATGGATGTATGACCCACTCATCCTGACTGTTCAGAAGTTTATGATGAATGCCTATCCCACAATTACCCCTTTGGTACAAATCAGTTCTGATAACAGAATAATAATTATGCTGAAAAACCTGCAGTCAAAGCATCAATAGAGATTTTTTAATAAAGGTTTTTTTTATAATTTATTAATTTATTTTTTAGTTATATCTGTGAATACCACACCAGCATGTATGCATGTGTGCATTCCTGGTGTCCA
>Vmn1r27|CUFFVRG_0228|CUFFVRT_0551|6:58213032-58218711|-
TAGATGTCTTTCAAAGTTTTTTTCAGATATTTGAAATAAATTTCTACAATGCTCTTAAGATGAATACAATTTTTACTTATGTTCTCACTCAAGAATGTCCTTTATTTCCAAGCTGGACTTGGAGTCCTAGCAAATATGTCTCTTCTTTGCTTCTATATTTTCATAATTGTAGGTCACAGACCTAAGCCCACAGACTTGATCTCCTGTCAGCTGACCTTCATTCATATAATGGTGTGCCTCACTGGAGGGGACCTGTTGCTTACAGACATATTTGAGTCACTGAATATTAATAATGACTTCAAATGTAAGGCAACTTTTTACATAAGCAGGGTGATGAGATGCCTCTCTATCTGCACCACCTGCCTCCTGAGTGTGTTCCAGGCTGTCACAATCACTCCCAGTACTTCTTGTTTGGCAAAATTTAAACAGAAACTAAGAAAATACATGGTCTATGTTTTCTTATGTATTTGGTCTTTCAGTTTTTCATACAGTAGTAGCCGGATCTTCTATGTTCGTGGTTTTACTAATGTGAGTGAGACTAACCAGATGCAGATCACTAAATCCTGCTTACTCTTCCGCATGAACTCCATCATCAGGGTATTCATTTTTACAGTGACAACCTCCAGAGATGTATTTCTTGTAGGAATGATGCTAACCACAAGTACATACATGGTGATTATCTTGTATAGACATCAGAGGCAGTGCAAGCACCTTCATAGCATCAAGCACCTGAGAGCATCCCCTGAGAAAAGAGCCACCCAGACTATCTTGCTGCTGGTGATTTTCTTTGTGGTCATGTACTGGGTGGACTTCATCATCTCAACCACATCAGTTCTGTTGTGGATTTATGATCCAGTCAGCCTGATGGTTCAGAAGTTTCTGATGTATGCCTATCCCACAATTAGTCCTTTGGTACAAATCGGTTCTGATAACAGAATAATAATTATGGTGAAAAACATGTACTCAAAGCACCACCAGAGATTTTTATAAAACATTTTTTTCATTTCTTTAAAAACCTATTAATTTATTATTTATTTATACCTATGAGTGTTGTTGTGCCAGCATGTATCTATGTGTACATTCCTGCTACCTGCAGAGGTGATATGTCATGCAATATCCTGAAATTGGACTTATAGATGGCTATAAGGATTCATTCTGTACAGCACCAATTATTTTTCTCTAAAATACTGTTTGTTTCTTTTAAACTTTAATGTCCCTAGCACATATGTAATGGATGTACAGCCCAGTCTCCATGTGAATTCCCCCAGCAAACTGTGCCTGTTCCTAAAGTTGCTGTCTGTCATGGAATCCATTCCCCAACAGTCCTGCCTTGTTTAGCATCAGCTGGAGAAGCTGACCTGACCCCTACGGAGACTTTATTGCCTGGGCAGTGTAATACAATGGGGTGGGACACCATATCAGAGAAGAAGGGGATGAGGGATAGGAAGTGGAACTCTGTGAAAGGGACACTGGTTGGGATTTAAATGAATGAATGAATAAATAAATAAATAAACTTTAATGGTTCAGGTAGCAAAGCAGGATTCTTCATATGATTTAATTAAAATTTGTGGTATTACACATATACATTCTTTTGACATTTCTGTTGCTAAGAACCATAGTTTTAAAGTTAATTGTACAAAACAGATTGATATTTCTACATAAATTCTCTTTTTCCCTTTTACTTTGTAAAATGAATATTCCCTTGCTTCCGAGTTTCCTCAAAAGGAGATCCTTGCTGATAGTGACTTTTTAAGCTTTCTTTCCAAAAGATTTTGTACTCTTGCTCATTAAAGAATAGTTTAAATATTTTATTGTAGCTTTATTTCTATTCCCTAATTATAACTTTTCTGGATTCATAAAATTTCTATGACTTTAAAGTTCCCATTTTTTGCTACAGTTACTTAATGACTCATATGAAAATACCATGTGCCTGTTTATTTGTACTTCATTTCATTTACATGTATTAAAATATTGTTGGTAAATAAAAATAATTTAGATACATACATATTGAAAATGTTTTCATTGTGTATCTATATGCATGGATCTATGTGTGTGCACAGATAAAATATGTATGTATATGTGCAATGGGGGACAGAAGGCAATGTTGGCTGTCACCTGCTCTTTCTGTTTGCTTTGCTGTTGCCATTCACCTGCTGTCTTAATAGAGCATCTCTCTCTCTCTCGGAGCTGTGTCAAGATGGTGGTCCAAGGGCTTCTTCGGTAACTGCCTCTCCAGCTCTGGGAGTGGAAGTGTTAATCACCATAGCCTCCCCCATTTAAAATTATGATTTTTTAAATCGAAAAACAAAAATTCATAAAGTCTTGAATTTTTTTGGATTTATTATTATTATTTTTAATTAGATATTTTCTTTATTTACATTTCAAATGTTTTCCCCTTTCCTATTTTCCTCCCCGAAAATCCCCTATCCCCTCTCCCAATAGCCGAATAATATTTCACTGTGTAGATGTACCACATTTTCTTTATCCCTTCTTCAGTTGAGGGACATCTTTGTTTCCCAGCTTTTGACTGCTATGAACGTAATTGAGCAAGTGACTTTTTGAGATATTGGAACTCCTTTTGGGTTTATGCCCAGTAGTGTTATATCTGGATCTTCATGTAGAACTATTTCTTGTTTGCAGAGAAACTTCAACATTGATTTCCAGTGTGGTTGCACAAGTTTACATTGAAGAGTGCTCTCCTGTTGGGCCCCATCTTGGCCCTGGTTTGGGGCTTGAGGACAAACCCAAGCCTGGCTCGGGTTTTGAAAACTGTCTCAATCACTTCCTTACTGCAGTTACTCAGCACGACCTGCTTAAACCTGTCTTTGCCTAGCTACTGCTGACATAGAATAACTTTGTTGGCTCTGTCAGTCACCCCATTCCCTCCTCTGTCTCCCTCCCCCTCCCACTATGTCATCTCACCTCACCAAAAATCCTCACCTCCTTCCTCAACCCTATATAAACAAAAGACTGATACAATAAAACAAATTCCTGCTCTGACAGACTCCTTGCTCAGGGTGGTTATTCTCAGAGTGGTTATTCTCCAAATGGCAGGAGATCCTAG
>Vmn1r27|CUFFVRG_0228|CUFFVRT_0552|6:58213032-58218760|-
GATAATAACCATTCATCTATATAACTACTTCTTCAGGTCTCATTCTGCATAGATGGTATACTCTATTTTTTTCAGATATTTGAAATAAATTTCTACAATGCTCTTAAGATGAATACAATTTTTACTTATGTTCTCACTCAAGAATGTCCTTTATTTCCAAGCTGGACTTGGAGTCCTAGCAAATATGTCTCTTCTTTGCTTCTATATTTTCATAATTGTAGGTCACAGACCTAAGCCCACAGACTTGATCTCCTGTCAGCTGACCTTCATTCATATAATGGTGTGCCTCACTGGAGGGGACCTGTTGCTTACAGACATATTTGAGTCACTGAATATTAATAATGACTTCAAATGTAAGGCAACTTTTTACATAAGCAGGGTGATGAGATGCCTCTCTATCTGCACCACCTGCCTCCTGAGTGTGTTCCAGGCTGTCACAATCACTCCCAGTACTTCTTGTTTGGCAAAATTTAAACAGAAACTAAGAAAATACATGGTCTATGTTTTCTTATGTATTTGGTCTTTCAGTTTTTCATACAGTAGTAGCCGGATCTTCTATGTTCGTGGTTTTACTAATGTGAGTGAGACTAACCAGATGCAGATCACTAAATCCTGCTTACTCTTCCGCATGAACTCCATCATCAGGGTATTCATTTTTACAGTGACAACCTCCAGAGATGTATTTCTTGTAGGAATGATGCTAACCACAAGTACATACATGGTGATTATCTTGTATAGACATCAGAGGCAGTGCAAGCACCTTCATAGCATCAAGCACCTGAGAGCATCCCCTGAGAAAAGAGCCACCCAGACTATCTTGCTGCTGGTGATTTTCTTTGTGGTCATGTACTGGGTGGACTTCATCATCTCAACCACATCAGTTCTGTTGTGGATTTATGATCCAGTCAGCCTGATGGTTCAGAAGTTTCTGATGTATGCCTATCCCACAATTAGTCCTTTGGTACAAATCGGTTCTGATAACAGAATAATAATTATGGTGAAAAACATGTACTCAAAGCACCACCAGAGATTTTTATAAAACATTTTTTTCATTTCTTTAAAAACCTATTAATTTATTATTTATTTATACCTATGAGTGTTGTTGTGCCAGCATGTATCTATGTGTACATTCCTGCTACCTGCAGAGGTGATATGTCATGCAATATCCTGAAATTGGACTTATAGATGGCTATAAGGATTCATTCTGTACAGCACCAATTATTTTTCTCTAAAATACTGTTTGTTTCTTTTAAACTTTAATGTCCCTAGCACATATGTAATGGATGTACAGCCCAGTCTCCATGTGAATTCCCCCAGCAAACTGTGCCTGTTCCTAAAGTTGCTGTCTGTCATGGAATCCATTCCCCAACAGTCCTGCCTTGTTTAGCATCAGCTGGAGAAGCTGACCTGACCCCTACGGAGACTTTATTGCCTGGGCAGTGTAATACAATGGGGTGGGACACCATATCAGAGAAGAAGGGGATGAGGGATAGGAAGTGGAACTCTGTGAAAGGGACACTGGTTGGGATTTAAATGAATGAATGAATAAATAAATAAATAAACTTTAATGGTTCAGGTAGCAAAGCAGGATTCTTCATATGATTTAATTAAAATTTGTGGTATTACACATATACATTCTTTTGACATTTCTGTTGCTAAGAACCATAGTTTTAAAGTTAATTGTACAAAACAGATTGATATTTCTACATAAATTCTCTTTTTCCCTTTTACTTTGTAAAATGAATATTCCCTTGCTTCCGAGTTTCCTCAAAAGGAGATCCTTGCTGATAGTGACTTTTTAAGCTTTCTTTCCAAAAGATTTTGTACTCTTGCTCATTAAAGAATAGTTTAAATATTTTATTGTAGCTTTATTTCTATTCCCTAATTATAACTTTTCTGGATTCATAAAATTTCTATGACTTTAAAGTTCCCATTTTTTGCTACAGTTACTTAATGACTCATATGAAAATACCATGTGCCTGTTTATTTGTACTTCATTTCATTTACATGTATTAAAATATTGTTGGTAAATAAAAATAATTTAGATACATACATATTGAAAATGTTTTCATTGTGTATCTATATGCATGGATCTATGTGTGTGCACAGATAAAATATGTATGTATATGTGCAATGGGGGACAGAAGGCAATGTTGGCTGTCACCTGCTCTTTCTGTTTGCTTTGCTGTTGCCATTCACCTGCTGTCTTAATAGAGCATCTCTCTCTCTCTCGGAGCTGTGTCAAGATGGTGGTCCAAGGGCTTCTTCGGTAACTGCCTCTCCAGCTCTGGGAGTGGAAGTGTTAATCACCATAGCCTCCCCCATTTAAAATTATGATTTTTTAAATCGAAAAACAAAAATTCATAAAGTCTTGAATTTTTTTGGATTTATTATTATTATTTTTAATTAGATATTTTCTTTATTTACATTTCAAATGTTTTCCCCTTTCCTATTTTCCTCCCCGAAAATCCCCTATCCCCTCTCCCAATAGCCGAATAATATTTCACTGTGTAGATGTACCACATTTTCTTTATCCCTTCTTCAGTTGAGGGACATCTTTGTTTCCCAGCTTTTGACTGCTATGAACGTAATTGAGCAAGTGACTTTTTGAGATATTGGAACTCCTTTTGGGTTTATGCCCAGTAGTGTTATATCTGGATCTTCATGTAGAACTATTTCTTGTTTGCAGAGAAACTTCAACATTGATTTCCAGTGTGGTTGCACAAGTTTACATTGAAGAGTGCTCTCCTGTTGGGCCCCATCTTGGCCCTGGTTTGGGGCTTGAGGACAAACCCAAGCCTGGCTCGGGTTTTGAAAACTGTCTCAATCACTTCCTTACTGCAGTTACTCAGCACGACCTGCTTAAACCTGTCTTTGCCTAGCTACTGCTGACATAGAATAACTTTGTTGGCTCTGTCAGTCACCCCATTCCCTCCTCTGTCTCCCTCCCCCTCCCACTATGTCATCTCACCTCACCAAAAATCCTCACCTCCTTCCTCAACCCTATATAAACAAAAGACTGATACAATAAAACAAATTCCTGCTCTGACAGACTCCTTGCTCAGGGTGGTTATTCTCAGAGTGGTTATTCTCCAAATGGCAGGAGATCCTAG
>Vmn1r27|CUFFVRG_0228|CUFFVRT_0553|6:58213032-58218771|-
GAGGGAGATGAGATAATAACCATTCATCTATATAACTACTTCTTCAGGTCTCATTCTGCATAGATGTCTTTCAAAGGCTCAGATGGATATTTGAAATAAATTTCTACAATGCTCTTAAGATGAATACAATTTTTACTTATGTTCTCACTCAAGAATGTCCTTTATTTCCAAGCTGGACTTGGAGTCCTAGCAAATATGTCTCTTCTTTGCTTCTATATTTTCATAATTGTAGGTCACAGACCTAAGCCCACAGACTTGATCTCCTGTCAGCTGACCTTCATTCATATAATGGTGTGCCTCACTGGAGGGGACCTGTTGCTTACAGACATATTTGAGTCACTGAATATTAATAATGACTTCAAATGTAAGGCAACTTTTTACATAAGCAGGGTGATGAGATGCCTCTCTATCTGCACCACCTGCCTCCTGAGTGTGTTCCAGGCTGTCACAATCACTCCCAGTACTTCTTGTTTGGCAAAATTTAAACAGAAACTAAGAAAATACATGGTCTATGTTTTCTTATGTATTTGGTCTTTCAGTTTTTCATACAGTAGTAGCCGGATCTTCTATGTTCGTGGTTTTACTAATGTGAGTGAGACTAACCAGATGCAGATCACTAAATCCTGCTTACTCTTCCGCATGAACTCCATCATCAGGGTATTCATTTTTACAGTGACAACCTCCAGAGATGTATTTCTTGTAGGAATGATGCTAACCACAAGTACATACATGGTGATTATCTTGTATAGACATCAGAGGCAGTGCAAGCACCTTCATAGCATCAAGCACCTGAGAGCATCCCCTGAGAAAAGAGCCACCCAGACTATCTTGCTGCTGGTGATTTTCTTTGTGGTCATGTACTGGGTGGACTTCATCATCTCAACCACATCAGTTCTGTTGTGGATTTATGATCCAGTCAGCCTGATGGTTCAGAAGTTTCTGATGTATGCCTATCCCACAATTAGTCCTTTGGTACAAATCGGTTCTGATAACAGAATAATAATTATGGTGAAAAACATGTACTCAAAGCACCACCAGAGATTTTTATAAAACATTTTTTTCATTTCTTTAAAAACCTATTAATTTATTATTTATTTATACCTATGAGTGTTGTTGTGCCAGCATGTATCTATGTGTACATTCCTGCTACCTGCAGAGGTGATATGTCATGCAATATCCTGAAATTGGACTTATAGATGGCTATAAGGATTCATTCTGTACAGCACCAATTATTTTTCTCTAAAATACTGTTTGTTTCTTTTAAACTTTAATGTCCCTAGCACATATGTAATGGATGTACAGCCCAGTCTCCATGTGAATTCCCCCAGCAAACTGTGCCTGTTCCTAAAGTTGCTGTCTGTCATGGAATCCATTCCCCAACAGTCCTGCCTTGTTTAGCATCAGCTGGAGAAGCTGACCTGACCCCTACGGAGACTTTATTGCCTGGGCAGTGTAATACAATGGGGTGGGACACCATATCAGAGAAGAAGGGGATGAGGGATAGGAAGTGGAACTCTGTGAAAGGGACACTGGTTGGGATTTAAATGAATGAATGAATAAATAAATAAATAAACTTTAATGGTTCAGGTAGCAAAGCAGGATTCTTCATATGATTTAATTAAAATTTGTGGTATTACACATATACATTCTTTTGACATTTCTGTTGCTAAGAACCATAGTTTTAAAGTTAATTGTACAAAACAGATTGATATTTCTACATAAATTCTCTTTTTCCCTTTTACTTTGTAAAATGAATATTCCCTTGCTTCCGAGTTTCCTCAAAAGGAGATCCTTGCTGATAGTGACTTTTTAAGCTTTCTTTCCAAAAGATTTTGTACTCTTGCTCATTAAAGAATAGTTTAAATATTTTATTGTAGCTTTATTTCTATTCCCTAATTATAACTTTTCTGGATTCATAAAATTTCTATGACTTTAAAGTTCCCATTTTTTGCTACAGTTACTTAATGACTCATATGAAAATACCATGTGCCTGTTTATTTGTACTTCATTTCATTTACATGTATTAAAATATTGTTGGTAAATAAAAATAATTTAGATACATACATATTGAAAATGTTTTCATTGTGTATCTATATGCATGGATCTATGTGTGTGCACAGATAAAATATGTATGTATATGTGCAATGGGGGACAGAAGGCAATGTTGGCTGTCACCTGCTCTTTCTGTTTGCTTTGCTGTTGCCATTCACCTGCTGTCTTAATAGAGCATCTCTCTCTCTCTCGGAGCTGTGTCAAGATGGTGGTCCAAGGGCTTCTTCGGTAACTGCCTCTCCAGCTCTGGGAGTGGAAGTGTTAATCACCATAGCCTCCCCCATTTAAAATTATGATTTTTTAAATCGAAAAACAAAAATTCATAAAGTCTTGAATTTTTTTGGATTTATTATTATTATTTTTAATTAGATATTTTCTTTATTTACATTTCAAATGTTTTCCCCTTTCCTATTTTCCTCCCCGAAAATCCCCTATCCCCTCTCCCAATAGCCGAATAATATTTCACTGTGTAGATGTACCACATTTTCTTTATCCCTTCTTCAGTTGAGGGACATCTTTGTTTCCCAGCTTTTGACTGCTATGAACGTAATTGAGCAAGTGACTTTTTGAGATATTGGAACTCCTTTTGGGTTTATGCCCAGTAGTGTTATATCTGGATCTTCATGTAGAACTATTTCTTGTTTGCAGAGAAACTTCAACATTGATTTCCAGTGTGGTTGCACAAGTTTACATTGAAGAGTGCTCTCCTGTTGGGCCCCATCTTGGCCCTGGTTTGGGGCTTGAGGACAAACCCAAGCCTGGCTCGGGTTTTGAAAACTGTCTCAATCACTTCCTTACTGCAGTTACTCAGCACGACCTGCTTAAACCTGTCTTTGCCTAGCTACTGCTGACATAGAATAACTTTGTTGGCTCTGTCAGTCACCCCATTCCCTCCTCTGTCTCCCTCCCCCTCCCACTATGTCATCTCACCTCACCAAAAATCCTCACCTCCTTCCTCAACCCTATATAAACAAAAGACTGATACAATAAAACAAATTCCTGCTCTGACAGACTCCTTGCTCAGGGTGGTTATTCTCAGAGTGGTTATTCTCCAAATGGCAGGAGATCCTAG
>Vmn1r27|CUFFVRG_0228|ENSMUST00000095862|6:58215106-58216017|-
ATGTTCTCACTCAAGAATGTCCTTTATTTCCAAGCTGGACTTGGAGTCCTAGCAAATATGTCTCTTCTTTGCTTCTATATTTTCATAATTGTAGGTCACAGACCTAAGCCCACAGACTTGATCTCCTGTCAGCTGACCTTCATTCATATAATGGTGTGCCTCACTGGAGGGGACCTGTTGCTTACAGACATATTTGAGTCACTGAATATTAATAATGACTTCAAATGTAAGGCAACTTTTTACATAAGCAGGGTGATGAGATGCCTCTCTATCTGCACCACCTGCCTCCTGAGTGTGTTCCAGGCTGTCACAATCACTCCCAGTACTTCTTGTTTGGCAAAATTTAAACAGAAACTAAGAAAATACATGGTCTATGTTTTCTTATGTATTTGGTCTTTCAGTTTTTCATACAGTAGTAGCCGGATCTTCTATGTTCGTGGTTTTACTAATGTGAGTGAGACTAACCAGATGCAGATCACTAAATCCTGCTTACTCTTCCGCATGAACTCCATCATCAGGGTATTCATTTTTACAGTGACAACCTCCAGAGATGTATTTCTTGTAGGAATGATGCTAACCACAAGTACATACATGGTGATTATCTTGTATAGACATCAGAGGCAGTGCAAGCACCTTCATAGCATCAAGCACCTGAGAGCATCCCCTGAGAAAAGAGCCACCCAGACTATCTTGCTGCTGGTGATTTTCTTTGTGGTCATGTACTGGGTGGACTTCATCATCTCAACCACATCAGTTCTGTTGTGGATTTATGATCCAGTCAGCCTGATGGTTCAGAAGTTTCTGATGTATGCCTATCCCACAATTAGTCCTTTGGTACAAATCGGTTCTGATAACAGAATAATAATTATGGTGAAAAACATGTACTCAAAGCACCACCAGAGATTTTTATAA
>Vmn2r-ps32|CUFFVRG_0210|ENSMUST00000175794|6:123559122-123559878|+
TTATCTGCCTTTTCAGTCATGATTTTAGGATTATTTATCCACTATCGGGACACACCCATTGTCAGAGCAAATAACAGAAATCTCAGCTATCTCCTCCTAGTTTCTCTAATGCTCTGTTTCTTTTGCTCATTAATATTCATTAGCCAACCTAGTACAGTCACTTGTGTCTTGAGACAAATGATTTTTGGGGTTGTATTTTCTGTTGCTGTGTCTGCTGTCTTGGCAAAGACTTTTATTGTAATTGTGGCCTTCACAGCCATCAAAGCAGGAAGCATATTACAAATGTGGATGGTGACATGACTTTCAAATGCTATAGTCTGCTGTGGTTCCATTATTCAAGTGTGCATCTGTGCAGTCTGGCTGGGAACAAATCCCCCTTTCCCTGATGTTGACATGCACTCAGAGTTTGGGCAAATCATACTCTTTTGTAACGAGGGGTCCACCCTTGCCTTCTATTGTGTTCTGGGGTACTTGGGCTTTCTGTTCAGTCTCAGCTTGCTTATTGCTTTTCTGGCTAGAAGGTTACCTGACAGCTTCAATGAGGCAAAAATAATCACATTCAGCATGCTGGTTTTCTGCACTGTGTGGATTACTTTTGTACCCACTTACTTGAGCTCCAAAGGTAAAACCATAGTGGCAGTGGAAATTCTTTCAATTCTGGCCTCCAGTTCTATCTTACTGCTCTGCATATTTCTTCCCAAATACTATGTGATCCTACTGAGGTCAGGTGGCTATTCTAGAAAGAAGTTTTCTAAAT
>Vmn1r38|CUFFVRG_0242|CUFFVRT_0576|6:66773856-66777833|-
GAGACATTTAGGTCCATTTATAACCATAACTAATGGTTAAATGTTTAATAGGAATGGAGGTACACTAATTGTTTTCAACTGTACCTTTGTCTTTAATTCCAGATCCAAGAGATATAAGATCTCTTGGAAAAAGGAACATAAAAACAGATGAATCAAGAAAGATATTTAGCTGACTGAAGTATTAATCATGACATGGATAGTTGCAAACTGGGGCATAGCAAAATTATGGAACATGAGACTGATGTGACCTTTTCTATTTCTTTTGTGATTTTCTGCCAGCTCAGCATAGTTTTTGTACATTTGTAAAAATGTGATTAGTGTTGTTGCTCATCACTATAATTTTAGGTGTTAACTATAAAATGAGATGATTTAATTCAATAGGACTGGATTTCTAAGATATGAGGCTCAGGTGTAATACGGGCACACAAAGTGTGCATTCTATATAGATGTGACTGGGAATGCATGTATTTTCTATACCATTCTATACAGAGAGGAGATACATAGAGAGATATATAGGAATGTAGGAAATAATGTCCAGTATGGAACATCAAAATTTAGAGACAGGGTAGTCAAGAATAAGTAGCTAAAAAACAATAATGGTATAGATATACCAATAAGAGAATCATGTTTGATGTATCTAATCTTTTTCAGGTATATGAAATATGCATCCTCTGTGTACTTAAGATGAATACACTTTCTGATTATGTTTTCATTAAATAATATCTTTTATTTCCAAGCTGGACTTGGAACACTAGCCAATATATTCCTTCTTATTTTCTACACTATCATAATCCTATGTCACAGATCTAAGCCCATGGACTTGATCTCCTGTCAATTGACCTTCATTCACATAATCATGGTCATCACTGGATGGGATATTTTTACTACAGAGATGTTTGATTTACTGAACATTGAGAATGACATCATATGTAAGGCAACTTCTTACTTAAACAGGGCAATGAGAGGTCTCTCTATCAGCATCACCTGCCTCCTGAGTGTGTTCCAGGCTGTGACGATCAGTCCCAACTCCGCTTTGTTGGCAAAATTTAAACATAAACTAAAAAAATACATGATCTATTCTTTCTTCTATTTTTGGTCTTTCAATTTGTCATTCAGCATTAACAGGATCTTCTATACTGGTGCTTATATCAACGTGAGTGAGACCAACCAGGTGAAGGTCACTAAATACTGCTCACTCTTCCCTATGAACAACATCATCAGGGGACTAATTTCAACAATCATAACCTTAAGAGATGTATTTTTTGTAGGAGTCATGCTGAGCACAAGTACATACATGGTGATTATCTTGTTCAGACATCAGAGGCAATGCAAGCATCTTCATAGCGACAGCCACTTGAGAGCCTCCCCTGAGAAAAGAGCCACCCAGACCATCTTGCTGCTGGTGTTTTTCTATGTGGTCATGTACTGGGTGGACTTTATTATGTCATCTAGAACAGTCTTTTTATGGATGTATGACCCAGTCATGCTTACTGTTCAGAAGTTTGTGTTGAATGCCTATCCCACAATTACTCCTTTGATACAAATTAGTTCTGATAATCGAATACTCATGATTCTAAAAAGTATGCAAAAAATATGGCACCAGATTTTTTAAAAAGTGTAATTTTTCTCTTATGTAAACATAATTTGTTTATTTTATTCATATGTATTAGTTTTGGCCTGGCATGTTTGCATGTGTGCATTCCTGGTATTCACAGAGGTCAGATGAGGTCATGGGATCCCCTGGATCTGGAAGTACAGACTAGTGTAACCTGCCCTGCTAGTACAGCACCAATATTTTTTTCCCTTTAAAACACAGATATTTATTGTTCTTTTTTTTTAAGGGTTTATTTCAGTTTTCAATTCCCAGGTCACACTCCATCACTGAGGAAAGCCAGGGCTGGCACTGAATCAGGGGCCAGTGGGGGGGAGATGCTTACTGTCTTGATCCTCATAGATTGCTCAACATGCTTTTTTATCCCCCTGCCTCCGCTAACCCTTTCCCCCCACTCCTGTGTCCCGCTTGCTCTGGCCTGCTCCCTCTGGCCATATTTATTTGATATATGTGAGTACACTCTCACTGTCTTCAGACTCTCCAGAAGGGAGTGTCAGATCCCATAACAGGTGGTTGTGAGCCACCATGTGGTTCCTGGGAATTCAACTCAGGATCTCTAGAAGAGCAGTCAATGCTCTTAATCACTGAGCCATCTCTCCAATCTCAGATTTTTAAAAACTGTTTAATATTTCAAGTAGTAAAGCAAGTTCTTCGTATGATTTAAATAGAATTTGTAGCATTCTGCTTATTCATTCTTTTGACATTTCTGCTGCCTAAAAGTATATGGTTCTTAAGTATATCATAAATCCATATTTCCACAGGAATTCTCTTAGTCCCTCTTTTTTACTCTAGATCATAAATGTTCCCTTGATGCTGATGTTACCCAAAATATTATCCTTGCTGATAGTGATGTTTTAAAGCCTTTTTTAAAATTATATTTTATTTTACTCTAAATAATCAAGAATATTTTAAATATTTAATTGTACCTTTAACTGTGGTTTCTAACTCTAATTTCTATGGACCCATAAAGGTAATGAGTTTAAAGTTTCCAGTTTTTACTACTCATTAAGTATTAAGTACTTAACGAGTCTTATATGAAATTTCCATGTGCCTGTATATTTGTACTTCACTTTATTCACCCTTACTGAAATACTGATAAATAATAATTGTCTACATGAACACACATGATGTACGATGTGTTATTTGTGTATGGGTGAATGCATGTATATCTGTGCATAGATGAAAGATGTGTGTTCATGTGAACATGGAGTTGGGAGACAACTGTGGCTTGCTTGGAGCCTTCTCAGCCTGCACTGGGTTGAAGTAGGACATAGCATCAGACATAGCTTTAAAGACTGCATATGTATCAGAAGATGGCCTAGTCAGTCATCAGTGGAAAGAGAGGCCCATTGGTCATGCAAACTTTATCTGCCTCAGTACAGGGGAACGCCAGAGCCAGGAAGTGGGAGTGGGTGAGTGGGGGACTGGGTGGGGGAGAGTGTGGGGGACTTTTGGGATAGCATTGGAAATGTAAATGAAATAAATACCTAATTAAAAAAAATCAGAAGACAGACAAGAAAAGCAGCCTTCAGCCTCTGCACTGAGCAGAGGTGGTTCAGTTCTTACAGAGGTCTTGAGTTCAAGTCCCAGAACCCTATATAGTGGTTCACAACTTCTACAACTAATTCTATATTATCCCATGCCTCTTCTTATATTCAGACAAAACACTCATCTACATGAACAAATAAACCTTTTAAAAAACTGGCCTTAAAAGGTCCAGCAACAGGCCCAAAGTGGGATCCAGCTCAAGGGGAGATCCCAAGGCCTGACACTATTACTGAGGCTATGGAGTGCTCACGAAAAGGGACCTATCATGACTGCCCTCCAGAAGACCCAACAAGCTGCTGAAAGAGTCAGATGCAGTTATTTGCATCCAACCAATGGACAGAAGCTGCTAACTCCTGTAGTTGAATTAGGAAAGGCTGGAAGAAACTGAGGAGAAGGGTGATCCTGTAGGAGAACCAGCAGTCTCAATCTGGACCCCCAAGATCTCTCAAACACTGGACCACCAAACAGACAGCATACACCAGCTGATATGAGGCCACCAACACACATACAGTAGAGGACTTCTGGGACTACGTTCATTGTGTTCATTCAGAGATGATGCATCTAACCCTCAAGAGACCCCAGGGAGTTTAGAGGTCAAGTGGGGTAGGGGGTGGGTAGGGGCATCCACATGGAGACAGAGTAGGGTGGGGAGGACGTGTGGGATGTGGAGCAGTAGGGGGGGGGGTGGATGGGGAAGCGCAGGGAATCGAAAATGGAGTGTAAAAATGAATTATAAATAAAATAAAATTAAAAATAAATAAATAAAAATTAAAAAAAAAGACTGATGGTCTCTGGCCTTCTAGCTCTCTGACTATACT
>Vmn1r38|CUFFVRG_0242|CUFFVRT_0577|6:66773856-66780790|-
TTTTCAAAGATTCCATGGAACTAGCTTTGGTGGCTAAGGTCTTCATCTCCTGAGAGTTTTGAAGACTTACTCTTGCTGCTGACAGTGGACAGTACATCAGCCAACACCATCTATCTTGTCACCTGAAAGTCAGGTTCTCTCTGAGCAGTTATACAGCTTTTTGGTTGTTACTAAATATGGTAAATCTTAAAATGGTAATGAAACCTTTGATGTAGTATATTTTTATGTTCCTTATCTTATCAAATCTCCACAAAGCAATAGGCAAAGATTACCAGAAATTGATCAAACAAGATTATTCTAAAATCAAATACTGATATAATGAAGGGTGAAATGGTTTTTCTTGGAAGAATGTAGAGGTTTGGAGAAAGTAGCTCATGGTCTCTTCTGTTTCAGGTCTCTTCAGACAGATGCTTTCAGGCTGCTTAATCTTTTGATCTGTGTCAATTTAATAGTGATGGCTTCTCCACTTATGAGCACACTTTGGGTTTTATTACTTACAACTAAATTTTACAATGTACACTAATGGGAAAGCCAGAAACAGTGACAACTATACTTCCAGTGTCTGCTCTGAATCAGCTACAGTGTTTTCACATTGGCCTGAGCAGCCCAGACCTGCACACTACTAAAGACTACAAGGTTATTGAGTGTCCAGTGTGTCACAGTATATGAAATATGCATCCTCTGTGTACTTAAGATGAATACACTTTCTGATTATGTTTTCATTAAATAATATCTTTTATTTCCAAGCTGGACTTGGAACACTAGCCAATATATTCCTTCTTATTTTCTACACTATCATAATCCTATGTCACAGATCTAAGCCCATGGACTTGATCTCCTGTCAATTGACCTTCATTCACATAATCATGGTCATCACTGGATGGGATATTTTTACTACAGAGATGTTTGATTTACTGAACATTGAGAATGACATCATATGTAAGGCAACTTCTTACTTAAACAGGGCAATGAGAGGTCTCTCTATCAGCATCACCTGCCTCCTGAGTGTGTTCCAGGCTGTGACGATCAGTCCCAACTCCGCTTTGTTGGCAAAATTTAAACATAAACTAAAAAAATACATGATCTATTCTTTCTTCTATTTTTGGTCTTTCAATTTGTCATTCAGCATTAACAGGATCTTCTATACTGGTGCTTATATCAACGTGAGTGAGACCAACCAGGTGAAGGTCACTAAATACTGCTCACTCTTCCCTATGAACAACATCATCAGGGGACTAATTTCAACAATCATAACCTTAAGAGATGTATTTTTTGTAGGAGTCATGCTGAGCACAAGTACATACATGGTGATTATCTTGTTCAGACATCAGAGGCAATGCAAGCATCTTCATAGCGACAGCCACTTGAGAGCCTCCCCTGAGAAAAGAGCCACCCAGACCATCTTGCTGCTGGTGTTTTTCTATGTGGTCATGTACTGGGTGGACTTTATTATGTCATCTAGAACAGTCTTTTTATGGATGTATGACCCAGTCATGCTTACTGTTCAGAAGTTTGTGTTGAATGCCTATCCCACAATTACTCCTTTGATACAAATTAGTTCTGATAATCGAATACTCATGATTCTAAAAAGTATGCAAAAAATATGGCACCAGATTTTTTAAAAAGTGTAATTTTTCTCTTATGTAAACATAATTTGTTTATTTTATTCATATGTATTAGTTTTGGCCTGGCATGTTTGCATGTGTGCATTCCTGGTATTCACAGAGGTCAGATGAGGTCATGGGATCCCCTGGATCTGGAAGTACAGACTAGTGTAACCTGCCCTGCTAGTACAGCACCAATATTTTTTTCCCTTTAAAACACAGATATTTATTGTTCTTTTTTTTTAAGGGTTTATTTCAGTTTTCAATTCCCAGGTCACACTCCATCACTGAGGAAAGCCAGGGCTGGCACTGAATCAGGGGCCAGTGGGGGGGAGATGCTTACTGTCTTGATCCTCATAGATTGCTCAACATGCTTTTTTATCCCCCTGCCTCCGCTAACCCTTTCCCCCCACTCCTGTGTCCCGCTTGCTCTGGCCTGCTCCCTCTGGCCATATTTATTTGATATATGTGAGTACACTCTCACTGTCTTCAGACTCTCCAGAAGGGAGTGTCAGATCCCATAACAGGTGGTTGTGAGCCACCATGTGGTTCCTGGGAATTCAACTCAGGATCTCTAGAAGAGCAGTCAATGCTCTTAATCACTGAGCCATCTCTCCAATCTCAGATTTTTAAAAACTGTTTAATATTTCAAGTAGTAAAGCAAGTTCTTCGTATGATTTAAATAGAATTTGTAGCATTCTGCTTATTCATTCTTTTGACATTTCTGCTGCCTAAAAGTATATGGTTCTTAAGTATATCATAAATCCATATTTCCACAGGAATTCTCTTAGTCCCTCTTTTTTACTCTAGATCATAAATGTTCCCTTGATGCTGATGTTACCCAAAATATTATCCTTGCTGATAGTGATGTTTTAAAGCCTTTTTTAAAATTATATTTTATTTTACTCTAAATAATCAAGAATATTTTAAATATTTAATTGTACCTTTAACTGTGGTTTCTAACTCTAATTTCTATGGACCCATAAAGGTAATGAGTTTAAAGTTTCCAGTTTTTACTACTCATTAAGTATTAAGTACTTAACGAGTCTTATATGAAATTTCCATGTGCCTGTATATTTGTACTTCACTTTATTCACCCTTACTGAAATACTGATAAATAATAATTGTCTACATGAACACACATGATGTACGATGTGTTATTTGTGTATGGGTGAATGCATGTATATCTGTGCATAGATGAAAGATGTGTGTTCATGTGAACATGGAGTTGGGAGACAACTGTGGCTTGCTTGGAGCCTTCTCAGCCTGCACTGGGTTGAAGTAGGACATAGCATCAGACATAGCTTTAAAGACTGCATATGTATCAGAAGATGGCCTAGTCAGTCATCAGTGGAAAGAGAGGCCCATTGGTCATGCAAACTTTATCTGCCTCAGTACAGGGGAACGCCAGAGCCAGGAAGTGGGAGTGGGTGAGTGGGGGACTGGGTGGGGGAGAGTGTGGGGGACTTTTGGGATAGCATTGGAAATGTAAATGAAATAAATACCTAATTAAAAAAAATCAGAAGACAGACAAGAAAAGCAGCCTTCAGCCTCTGCACTGAGCAGAGGTGGTTCAGTTCTTACAGAGGTCTTGAGTTCAAGTCCCAGAACCCTATATAGTGGTTCACAACTTCTACAACTAATTCTATATTATCCCATGCCTCTTCTTATATTCAGACAAAACACTCATCTACATGAACAAATAAACCTTTTAAAAAACTGGCCTTAAAAGGTCCAGCAACAGGCCCAAAGTGGGATCCAGCTCAAGGGGAGATCCCAAGGCCTGACACTATTACTGAGGCTATGGAGTGCTCACGAAAAGGGACCTATCATGACTGCCCTCCAGAAGACCCAACAAGCTGCTGAAAGAGTCAGATGCAGTTATTTGCATCCAACCAATGGACAGAAGCTGCTAACTCCTGTAGTTGAATTAGGAAAGGCTGGAAGAAACTGAGGAGAAGGGTGATCCTGTAGGAGAACCAGCAGTCTCAATCTGGACCCCCAAGATCTCTCAAACACTGGACCACCAAACAGACAGCATACACCAGCTGATATGAGGCCACCAACACACATACAGTAGAGGACTTCTGGGACTACGTTCATTGTGTTCATTCAGAGATGATGCATCTAACCCTCAAGAGACCCCAGGGAGTTTAGAGGTCAAGTGGGGTAGGGGGTGGGTAGGGGCATCCACATGGAGACAGAGTAGGGTGGGGAGGACGTGTGGGATGTGGAGCAGTAGGGGGGGGGGTGGATGGGGAAGCGCAGGGAATCGAAAATGGAGTGTAAAAATGAATTATAAATAAAATAAAATTAAAAATAAATAAATAAAAATTAAAAAAAAAGACTGATGGTCTCTGGCCTTCTAGCTCTCTGACTATACT
>Vmn1r38|CUFFVRG_0242|CUFFVRT_0578|6:66773856-66782652|-
GGGCCTCATTCTGTAAGGATGTTCATCAAGACCCAGCTGGTCTCTTCAGACAGATGCTTTCAGGCTGCTTAATCTTTTGATCTGTGTCAATTTAATAGTGATGGCTTCTCCACTTATGAGCACACTTTGGGTTTTATTACTTACAACTAAATTTTACAATGTACACTAATGGGAAAGCCAGAAACAGTGACAACTATACTTCCAGTGTCTGCTCTGAATCAGCTACAGTGTTTTCACATTGGCCTGAGCAGCCCAGACCTGCACACTACTAAAGACTACAAGGTTATTGAGTGTCCAGTGTGTCACAGTATATGAAATATGCATCCTCTGTGTACTTAAGATGAATACACTTTCTGATTATGTTTTCATTAAATAATATCTTTTATTTCCAAGCTGGACTTGGAACACTAGCCAATATATTCCTTCTTATTTTCTACACTATCATAATCCTATGTCACAGATCTAAGCCCATGGACTTGATCTCCTGTCAATTGACCTTCATTCACATAATCATGGTCATCACTGGATGGGATATTTTTACTACAGAGATGTTTGATTTACTGAACATTGAGAATGACATCATATGTAAGGCAACTTCTTACTTAAACAGGGCAATGAGAGGTCTCTCTATCAGCATCACCTGCCTCCTGAGTGTGTTCCAGGCTGTGACGATCAGTCCCAACTCCGCTTTGTTGGCAAAATTTAAACATAAACTAAAAAAATACATGATCTATTCTTTCTTCTATTTTTGGTCTTTCAATTTGTCATTCAGCATTAACAGGATCTTCTATACTGGTGCTTATATCAACGTGAGTGAGACCAACCAGGTGAAGGTCACTAAATACTGCTCACTCTTCCCTATGAACAACATCATCAGGGGACTAATTTCAACAATCATAACCTTAAGAGATGTATTTTTTGTAGGAGTCATGCTGAGCACAAGTACATACATGGTGATTATCTTGTTCAGACATCAGAGGCAATGCAAGCATCTTCATAGCGACAGCCACTTGAGAGCCTCCCCTGAGAAAAGAGCCACCCAGACCATCTTGCTGCTGGTGTTTTTCTATGTGGTCATGTACTGGGTGGACTTTATTATGTCATCTAGAACAGTCTTTTTATGGATGTATGACCCAGTCATGCTTACTGTTCAGAAGTTTGTGTTGAATGCCTATCCCACAATTACTCCTTTGATACAAATTAGTTCTGATAATCGAATACTCATGATTCTAAAAAGTATGCAAAAAATATGGCACCAGATTTTTTAAAAAGTGTAATTTTTCTCTTATGTAAACATAATTTGTTTATTTTATTCATATGTATTAGTTTTGGCCTGGCATGTTTGCATGTGTGCATTCCTGGTATTCACAGAGGTCAGATGAGGTCATGGGATCCCCTGGATCTGGAAGTACAGACTAGTGTAACCTGCCCTGCTAGTACAGCACCAATATTTTTTTCCCTTTAAAACACAGATATTTATTGTTCTTTTTTTTTAAGGGTTTATTTCAGTTTTCAATTCCCAGGTCACACTCCATCACTGAGGAAAGCCAGGGCTGGCACTGAATCAGGGGCCAGTGGGGGGGAGATGCTTACTGTCTTGATCCTCATAGATTGCTCAACATGCTTTTTTATCCCCCTGCCTCCGCTAACCCTTTCCCCCCACTCCTGTGTCCCGCTTGCTCTGGCCTGCTCCCTCTGGCCATATTTATTTGATATATGTGAGTACACTCTCACTGTCTTCAGACTCTCCAGAAGGGAGTGTCAGATCCCATAACAGGTGGTTGTGAGCCACCATGTGGTTCCTGGGAATTCAACTCAGGATCTCTAGAAGAGCAGTCAATGCTCTTAATCACTGAGCCATCTCTCCAATCTCAGATTTTTAAAAACTGTTTAATATTTCAAGTAGTAAAGCAAGTTCTTCGTATGATTTAAATAGAATTTGTAGCATTCTGCTTATTCATTCTTTTGACATTTCTGCTGCCTAAAAGTATATGGTTCTTAAGTATATCATAAATCCATATTTCCACAGGAATTCTCTTAGTCCCTCTTTTTTACTCTAGATCATAAATGTTCCCTTGATGCTGATGTTACCCAAAATATTATCCTTGCTGATAGTGATGTTTTAAAGCCTTTTTTAAAATTATATTTTATTTTACTCTAAATAATCAAGAATATTTTAAATATTTAATTGTACCTTTAACTGTGGTTTCTAACTCTAATTTCTATGGACCCATAAAGGTAATGAGTTTAAAGTTTCCAGTTTTTACTACTCATTAAGTATTAAGTACTTAACGAGTCTTATATGAAATTTCCATGTGCCTGTATATTTGTACTTCACTTTATTCACCCTTACTGAAATACTGATAAATAATAATTGTCTACATGAACACACATGATGTACGATGTGTTATTTGTGTATGGGTGAATGCATGTATATCTGTGCATAGATGAAAGATGTGTGTTCATGTGAACATGGAGTTGGGAGACAACTGTGGCTTGCTTGGAGCCTTCTCAGCCTGCACTGGGTTGAAGTAGGACATAGCATCAGACATAGCTTTAAAGACTGCATATGTATCAGAAGATGGCCTAGTCAGTCATCAGTGGAAAGAGAGGCCCATTGGTCATGCAAACTTTATCTGCCTCAGTACAGGGGAACGCCAGAGCCAGGAAGTGGGAGTGGGTGAGTGGGGGACTGGGTGGGGGAGAGTGTGGGGGACTTTTGGGATAGCATTGGAAATGTAAATGAAATAAATACCTAATTAAAAAAAATCAGAAGACAGACAAGAAAAGCAGCCTTCAGCCTCTGCACTGAGCAGAGGTGGTTCAGTTCTTACAGAGGTCTTGAGTTCAAGTCCCAGAACCCTATATAGTGGTTCACAACTTCTACAACTAATTCTATATTATCCCATGCCTCTTCTTATATTCAGACAAAACACTCATCTACATGAACAAATAAACCTTTTAAAAAACTGGCCTTAAAAGGTCCAGCAACAGGCCCAAAGTGGGATCCAGCTCAAGGGGAGATCCCAAGGCCTGACACTATTACTGAGGCTATGGAGTGCTCACGAAAAGGGACCTATCATGACTGCCCTCCAGAAGACCCAACAAGCTGCTGAAAGAGTCAGATGCAGTTATTTGCATCCAACCAATGGACAGAAGCTGCTAACTCCTGTAGTTGAATTAGGAAAGGCTGGAAGAAACTGAGGAGAAGGGTGATCCTGTAGGAGAACCAGCAGTCTCAATCTGGACCCCCAAGATCTCTCAAACACTGGACCACCAAACAGACAGCATACACCAGCTGATATGAGGCCACCAACACACATACAGTAGAGGACTTCTGGGACTACGTTCATTGTGTTCATTCAGAGATGATGCATCTAACCCTCAAGAGACCCCAGGGAGTTTAGAGGTCAAGTGGGGTAGGGGGTGGGTAGGGGCATCCACATGGAGACAGAGTAGGGTGGGGAGGACGTGTGGGATGTGGAGCAGTAGGGGGGGGGGTGGATGGGGAAGCGCAGGGAATCGAAAATGGAGTGTAAAAATGAATTATAAATAAAATAAAATTAAAAATAAATAAATAAAAATTAAAAAAAAAGACTGATGGTCTCTGGCCTTCTAGCTCTCTGACTATACT
>Vmn1r38|CUFFVRG_0242|ENSMUST00000176121|6:66776144-66777179|-
TATGAAATATGCATCCTCTGTGTACTTAAGATGAATACACTTTCTGATTATGTTTTCATTAAATAATATCTTTTATTTCCAAGCTGGACTTGGAACACTAGCCAATATATTCCTTCTTATTTTCTACACTATCATAATCCTATGTCACAGATCTAAGCCCATGGACTTGATCTCCTGTCAATTGACCTTCATTCACATAATCATGGTCATCACTGGATGGGATATTTTTACTACAGAGATGTTTGATTTACTGAACATTGAGAATGACATCATATGTAAGGCAACTTCTTACTTAAACAGGGCAATGAGAGGTCTCTCTATCAGCATCACCTGCCTCCTGAGTGTGTTCCAGGCTGTGACGATCAGTCCCAACTCCGCTTTGTTGGCAAAATTTAAACATAAACTAAAAAAATACATGATCTATTCTTTCTTCTATTTTTGGTCTTTCAATTTGTCATTCAGCATTAACAGGATCTTCTATACTGGTGCTTATATCAACGTGAGTGAGACCAACCAGGTGAAGGTCACTAAATACTGCTCACTCTTCCCTATGAACAACATCATCAGGGGACTAATTTCAACAATCATAACCTTAAGAGATGTATTTTTTGTAGGAGTCATGCTGAGCACAAGTACATACATGGTGATTATCTTGTTCAGACATCAGAGGCAATGCAAGCATCTTCATAGCGACAGCCACTTGAGAGCCTCCCCTGAGAAAAGAGCCACCCAGACCATCTTGCTGCTGGTGTTTTTCTATGTGGTCATGTACTGGGTGGACTTTATTATGTCATCTAGAACAGTCTTTTTATGGATGTATGACCCAGTCATGCTTACTGTTCAGAAGTTTGTGTTGAATGCCTATCCCACAATTACTCCTTTGATACAAATTAGTTCTGATAATCGAATACTCATGATTCTAAAAAGTATGCAAAAAATATGGCACCAGATTTTTTAAAAAGTGTAATTTTTCTCTTATGTAAACATAATTTGTTTATTTTATTCATATGTATTAGTTTTGGCCTGGCATGTTTGC
>Vmn1r41|CUFFVRG_0196|CUFFVRT_0457|6:89740766-89748569|+
CACAGAATAAGATCATAGCCAGGGAAGATGCTCCAGTGGGTTGCCAGGTCTCCATGCTCCACAATGAGAACTTTTCATGTTCTACAGACACTAAAATTACAAATTGCTCACATGCATTAAAGACTCCCTTAATCCTGTTCAGGATCTCCTCTGGCACAGAGTCGTCTTGTCATGTCTATCTGGGTAAGTGTCTTGCACCCAAGTGTGGAATCACAAGGTGGTATGGGCCCAGGCAGGCTGATGGTGGAAGAATCCTCAGGCTACAGCAAGGTTTTCAGCATCTGCAATGGAAAAGCTGAGCTCTGACATCGCCTCAGCACAGAGGACTCTATTCTGCATAGATTTTGGATATTTACTTCCTATCCACATATGATGAATAAAGCCAACCTACTCTACACTGATACAAACATGAAAACTTTCTTGTTCTCTGAAGTGAGTGTTGGGATCTCAGCTAACAGTATGCTTTTTATAGTCCACATCTGCATACTCCTTGGTGAGAACAGGCCTAAGCCCATTAACCTCTATATTGCTTTCTTATCTCTAACACAACTAATGCTGCTTATAACTATGGGACTCATAGTTGCAGACATGTTTATGTCTCAGGGGATATGGGATTCTATCACTTGCCAATCCCTTATCTATCTGCACAGGCTTTTAAGGGGCCTCACCCTTTGTGCTACCTGTCTGCTGAATGTCCTTTGGACCATCACACTTAGTCCTAGAAGCTCCTGTTTAACAAAGTTTAAACATAAATCTCCCCATCACATCTCAGGTGCCTTTCTTTTTTTCTGTGCTCTCTATATGTCTTTTAGCAGTCACCTCTTCTTATCAATTATTGCTACCCCCAACTTGACCTCAGAGGATTTTATGTATGTTACTCAGTCCTGCTCACTTCTATCCATGAGTTACTCCAGGACAAGCATGTTTTCCACAGCGATAGCCATCAGGGAAGCCTTTCTCATTAGTCTCTTTGCCCTGTGCAGTGGGTACATGGTGGCTCTCCTATGGAGGCACAAGAAGCAGGCCTGGGATCTTCACAGCACCAACGTTTCTTCAAAATCATCCCCAGAACAAAGGGCCACCAGGACCATCATGCTGCTCATGAGCTTCTTTGTGGTTCTCTATGTTTTGGAAAATGCTGTCTTCCACTCAAGGATGAAGTTCAAGGATGGCTCAATGTTGTACTGTGTCCAAATTATTGTGTCCCATAGCTATGCCACAGTGAGCCCTTTTGTGTTGATTTGCACTGAAAAGCGTATGATTAAGTTTTGGGGGTCAATGTTTGGCAGAATAGTAAATATTTGATTATTCATTGATGTGTATGGACCCTGAATATTTTCCAGTATGTTGCCATCAGAGCTACGGGTCATGGCATGTGGGAACATTCTGTGGCTTAAATTGATATATGAAATATTTTTTCTGTCAAATCTGTTTACCTTTGTAAAAAAAAATATATATATAAAAATATATATGATGAAAAATATATAAAAGAAAATTAAAGCCCATACCCTCTCAGGTATCACAAGAGTTTTCTATCTTTCTCTGTGTTTTCATAAGAGATCTGTGAGACTACTCTTATTTGACCTGGGTTCTCACATTGCTTTTAAGATTCTTAGAAAGATTTGATTTTACGTTTTAACTGTGTGTGTGTGTGTGTGTGTGTGAGAGAGAGAGAGAGAGAGAGAGAGACAGAGAGAGAGAGAGAGAGAGAGAGAGAGAGAGAGAGAGAGAGAGAGAGAGAGAGAGAGAGAGAACTTGAGTGAAAGTGTTCACAGAGGCCAGAGGTGTCAGCTATTTTGAAGCTCGACATGTAGGCACTTGTGGGTCACCCAGTGTGGGTTTTGGTGATTGACCTTGAGTCTTCTATGGAGCATGATACTTAACTGGTGACCTGTCTCTCTGACACATTCCATGACGCTAACTATGTGATAGGTATGACAATTACAATAATTCTGTTGCCTAAGTTGTTTATATTTGGAAAAATACATAAGGAAACATTGTTTTGTGGGTCAATTATCACATGTTCCAGAAAACGCACACAGACATGGAGCCAGAATTAATGCAGAGAACAATACTGTCATTTGCACAATGATGTTCAGATAGCCAGATTTAAAATAGTAAAAGTTAGGAATAGCTACTGTCTGCTGGTGTCAGGATATGGAATCAGATCACAGTTTCCCCATGCTGAGGAATGTTAGATTTAATCCTCCAGGAACATCTTGAATAAATACCATGCCAGAGAGACACAAACACAGTGAATTACAAAGGACAGATCTTAAAGGAGTCAAGTTGATAGAGATGAGAAACAGAGTATTTTACATGGAGAAAACATTCAAATTTAAATATTAAATTAGTCATAGATAATTTCTTAACTGTAGTATCAATAAACATCAAGAAAACTGTGGGCTTGTAGCATCCTGAATACATGAAATTAAACCAATACCTCCCCAGAGCACACTA
>Vmn1r41|CUFFVRG_0196|CUFFVRT_0458|6:89740766-89748569|+
CACAGAATAAGATCATAGCCAGGGAAGATGCTCCAGTGGGTTGCCAGGTCTCCATGCTCCACAATGAGAACTTTTCATGTTCTACAGACACTAAAATTACAAATTGCTCACATGCATTAAAGACTCCCTTAATCCTGTTCAGGATCTCCTCTGGCACAGAGTCGTCTTGTCATGTCTATCTGGATTTTGGATATTTACTTCCTATCCACATATGATGAATAAAGCCAACCTACTCTACACTGATACAAACATGAAAACTTTCTTGTTCTCTGAATGGGTACATGGTGGCTCTCCTATGGAGGCACAAGAAGCAGGCCTGGGATCTTCACAGCACCAACGTTTCTTCAAAATCATCCCCAGAACAAAGGGCCACCAGGACCATCATGCTGCTCATGAGCTTCTTTGTGGTTCTCTATGTTTTGGAAAATGCTGTCTTCCACTCAAGGATGAAGTTCAAGGATGGCTCAATGTTGTACTGTGTCCAAATTATTGTGTCCCATAGCTATGCCACAGTGAGCCCTTTTGTGTTGATTTGCACTGAAAAGCGTATGATTAAGTTTTGGGGGTCAATGTTTGGCAGAATAGTAAATATTTGATTATTCATTGATGTGTATGGACCCTGAATATTTTCCAGTATGTTGCCATCAGAGCTACGGGTCATGGCATGTGGGAACATTCTGTGGCTTAAATTGATATATGAAATATTTTTTCTGTCAAATCTGTTTACCTTTGTAAAAAAAAATATATATATAAAAATATATATGATGAAAAATATATAAAAGAAAATTAAAGCCCATACCCTCTCAGGTATCACAAGAGTTTTCTATCTTTCTCTGTGTTTTCATAAGAGATCTGTGAGACTACTCTTATTTGACCTGGGTTCTCACATTGCTTTTAAGATTCTTAGAAAGATTTGATTTTACGTTTTAACTGTGTGTGTGTGTGTGTGTGTGTGAGAGAGAGAGAGAGAGAGAGAGAGACAGAGAGAGAGAGAGAGAGAGAGAGAGAGAGAGAGAGAGAGAGAGAGAGAGAGAGAGAGAGAGAACTTGAGTGAAAGTGTTCACAGAGGCCAGAGGTGTCAGCTATTTTGAAGCTCGACATGTAGGCACTTGTGGGTCACCCAGTGTGGGTTTTGGTGATTGACCTTGAGTCTTCTATGGAGCATGATACTTAACTGGTGACCTGTCTCTCTGACACATTCCATGACGCTAACTATGTGATAGGTATGACAATTACAATAATTCTGTTGCCTAAGTTGTTTATATTTGGAAAAATACATAAGGAAACATTGTTTTGTGGGTCAATTATCACATGTTCCAGAAAACGCACACAGACATGGAGCCAGAATTAATGCAGAGAACAATACTGTCATTTGCACAATGATGTTCAGATAGCCAGATTTAAAATAGTAAAAGTTAGGAATAGCTACTGTCTGCTGGTGTCAGGATATGGAATCAGATCACAGTTTCCCCATGCTGAGGAATGTTAGATTTAATCCTCCAGGAACATCTTGAATAAATACCATGCCAGAGAGACACAAACACAGTGAATTACAAAGGACAGATCTTAAAGGAGTCAAGTTGATAGAGATGAGAAACAGAGTATTTTACATGGAGAAAACATTCAAATTTAAATATTAAATTAGTCATAGATAATTTCTTAACTGTAGTATCAATAAACATCAAGAAAACTGTGGGCTTGTAGCATCCTGAATACATGAAATTAAACCAATACCTCCCCAGAGCACACTA
>Vmn1r41|CUFFVRG_0196|CUFFVRT_0459|6:89740768-89748569|+
CAGAATAAGATCATAGCCAGGGAAGATGCTCCAGTGGGTTGCCAGGTCTCCATGCTCCACAATGAGAACTTTTCATGTTCTACAGACACTAAAATTACAAATTGCTCACATGCATTAAAGACTCCCTTAATCCTGTTCAGGATCTCCTCTGGCACAGAGTCGTCTTGTCATGTCTATCTGGATTTTGGATATTTACTTCCTATCCACATATGATGAATAAAGCCAACCTACTCTACACTGATACAAACATGAAAACTTTCTTGTTCTCTGAAGTGAGTGTTGGGATCTCAGCTAACAGTATGCTTTTTATAGTCCACATCTGCATACTCCTTGTGGGTACATGGTGGCTCTCCTATGGAGGCACAAGAAGCAGGCCTGGGATCTTCACAGCACCAACGTTTCTTCAAAATCATCCCCAGAACAAAGGGCCACCAGGACCATCATGCTGCTCATGAGCTTCTTTGTGGTTCTCTATGTTTTGGAAAATGCTGTCTTCCACTCAAGGATGAAGTTCAAGGATGGCTCAATGTTGTACTGTGTCCAAATTATTGTGTCCCATAGCTATGCCACAGTGAGCCCTTTTGTGTTGATTTGCACTGAAAAGCGTATGATTAAGTTTTGGGGGTCAATGTTTGGCAGAATAGTAAATATTTGATTATTCATTGATGTGTATGGACCCTGAATATTTTCCAGTATGTTGCCATCAGAGCTACGGGTCATGGCATGTGGGAACATTCTGTGGCTTAAATTGATATATGAAATATTTTTTCTGTCAAATCTGTTTACCTTTGTAAAAAAAAATATATATATAAAAATATATATGATGAAAAATATATAAAAGAAAATTAAAGCCCATACCCTCTCAGGTATCACAAGAGTTTTCTATCTTTCTCTGTGTTTTCATAAGAGATCTGTGAGACTACTCTTATTTGACCTGGGTTCTCACATTGCTTTTAAGATTCTTAGAAAGATTTGATTTTACGTTTTAACTGTGTGTGTGTGTGTGTGTGTGTGAGAGAGAGAGAGAGAGAGAGAGAGACAGAGAGAGAGAGAGAGAGAGAGAGAGAGAGAGAGAGAGAGAGAGAGAGAGAGAGAGAGAGAGAACTTGAGTGAAAGTGTTCACAGAGGCCAGAGGTGTCAGCTATTTTGAAGCTCGACATGTAGGCACTTGTGGGTCACCCAGTGTGGGTTTTGGTGATTGACCTTGAGTCTTCTATGGAGCATGATACTTAACTGGTGACCTGTCTCTCTGACACATTCCATGACGCTAACTATGTGATAGGTATGACAATTACAATAATTCTGTTGCCTAAGTTGTTTATATTTGGAAAAATACATAAGGAAACATTGTTTTGTGGGTCAATTATCACATGTTCCAGAAAACGCACACAGACATGGAGCCAGAATTAATGCAGAGAACAATACTGTCATTTGCACAATGATGTTCAGATAGCCAGATTTAAAATAGTAAAAGTTAGGAATAGCTACTGTCTGCTGGTGTCAGGATATGGAATCAGATCACAGTTTCCCCATGCTGAGGAATGTTAGATTTAATCCTCCAGGAACATCTTGAATAAATACCATGCCAGAGAGACACAAACACAGTGAATTACAAAGGACAGATCTTAAAGGAGTCAAGTTGATAGAGATGAGAAACAGAGTATTTTACATGGAGAAAACATTCAAATTTAAATATTAAATTAGTCATAGATAATTTCTTAACTGTAGTATCAATAAACATCAAGAAAACTGTGGGCTTGTAGCATCCTGAATACATGAAATTAAACCAATACCTCCCCAGAGCACACTA
>Vmn1r41|CUFFVRG_0196|CUFFVRT_0460|6:89740768-89748569|+
CAGAATAAGATCATAGCCAGGGAAGATGCTCCAGTGGGTTGCCAGGTCTCCATGCTCCACAATGAGAACTTTTCATGTTCTACAGACACTAAAATTACAAATTGCTCACATGCATTAAAGACTCCCTTAATCCTGTTCAGGATCTCCTCTGGCACAGAGTCGTCTTGTCATGTCTATCTGGGTAAGTGTCTTGCACCCAAGTGTGGAATCACAAGGTGGTATGGGCCCAGGCAGGCTGATGGTGGAAGAATCCTCAGGCTACAGCAAGGTTTTCAGCATCTGCAATGGAAAAGCTGAGCTCTGACATCGCCTCAGCACAGAGGACTCTATTCTGCATAGATTTTGGATATTTACTTCCTATCCACATATGATGAATAAAGCCAACCTACTCTACACTGATACAAACATGAAAACTTTCTTGTTCTCTGAATGGGTACATGGTGGCTCTCCTATGGAGGCACAAGAAGCAGGCCTGGGATCTTCACAGCACCAACGTTTCTTCAAAATCATCCCCAGAACAAAGGGCCACCAGGACCATCATGCTGCTCATGAGCTTCTTTGTGGTTCTCTATGTTTTGGAAAATGCTGTCTTCCACTCAAGGATGAAGTTCAAGGATGGCTCAATGTTGTACTGTGTCCAAATTATTGTGTCCCATAGCTATGCCACAGTGAGCCCTTTTGTGTTGATTTGCACTGAAAAGCGTATGATTAAGTTTTGGGGGTCAATGTTTGGCAGAATAGTAAATATTTGATTATTCATTGATGTGTATGGACCCTGAATATTTTCCAGTATGTTGCCATCAGAGCTACGGGTCATGGCATGTGGGAACATTCTGTGGCTTAAATTGATATATGAAATATTTTTTCTGTCAAATCTGTTTACCTTTGTAAAAAAAAATATATATATAAAAATATATATGATGAAAAATATATAAAAGAAAATTAAAGCCCATACCCTCTCAGGTATCACAAGAGTTTTCTATCTTTCTCTGTGTTTTCATAAGAGATCTGTGAGACTACTCTTATTTGACCTGGGTTCTCACATTGCTTTTAAGATTCTTAGAAAGATTTGATTTTACGTTTTAACTGTGTGTGTGTGTGTGTGTGTGTGAGAGAGAGAGAGAGAGAGAGAGAGACAGAGAGAGAGAGAGAGAGAGAGAGAGAGAGAGAGAGAGAGAGAGAGAGAGAGAGAGAGAGAGAACTTGAGTGAAAGTGTTCACAGAGGCCAGAGGTGTCAGCTATTTTGAAGCTCGACATGTAGGCACTTGTGGGTCACCCAGTGTGGGTTTTGGTGATTGACCTTGAGTCTTCTATGGAGCATGATACTTAACTGGTGACCTGTCTCTCTGACACATTCCATGACGCTAACTATGTGATAGGTATGACAATTACAATAATTCTGTTGCCTAAGTTGTTTATATTTGGAAAAATACATAAGGAAACATTGTTTTGTGGGTCAATTATCACATGTTCCAGAAAACGCACACAGACATGGAGCCAGAATTAATGCAGAGAACAATACTGTCATTTGCACAATGATGTTCAGATAGCCAGATTTAAAATAGTAAAAGTTAGGAATAGCTACTGTCTGCTGGTGTCAGGATATGGAATCAGATCACAGTTTCCCCATGCTGAGGAATGTTAGATTTAATCCTCCAGGAACATCTTGAATAAATACCATGCCAGAGAGACACAAACACAGTGAATTACAAAGGACAGATCTTAAAGGAGTCAAGTTGATAGAGATGAGAAACAGAGTATTTTACATGGAGAAAACATTCAAATTTAAATATTAAATTAGTCATAGATAATTTCTTAACTGTAGTATCAATAAACATCAAGAAAACTGTGGGCTTGTAGCATCCTGAATACATGAAATTAAACCAATACCTCCCCAGAGCACACTA
>Vmn1r41|CUFFVRG_0196|CUFFVRT_0461|6:89740768-89748569|+
CAGAATAAGATCATAGCCAGGGAAGATGCTCCAGTGGGTTGCCAGGTCTCCATGCTCCACAATGAGAACTTTTCATGTTCTACAGACACTAAAATTACAAATTGCTCACATGCATTAAAGACTCCCTTAATCCTGTTCAGGATCTCCTCTGGCACAGAGTCGTCTTGTCATGTCTATCTGGGTAAGTGTCTTGCACCCAAGTGTGGAATCACAAGGTGGTATGGGCCCAGGCAGGCTGATGGTGGAAGAATCCTCAGGCTACAGCAAGGTTTTCAGCATCTGCAATGGAAAAGCTGAGCTCTGACATCGCCTCAGCACAGAGGACTCTATTCTGCATAGATTTTGGATATTTACTTCCTATCCACATATGATGAATAAAGCCAACCTACTCTACACTGATACAAACATGAAAACTTTCTTGTTCTCTGAAGTGAGTGTTGGGATCTCAGCTAACAGTATGCTTTTTATAGTCCACATCTGCATACTCCTTGTGGGTACATGGTGGCTCTCCTATGGAGGCACAAGAAGCAGGCCTGGGATCTTCACAGCACCAACGTTTCTTCAAAATCATCCCCAGAACAAAGGGCCACCAGGACCATCATGCTGCTCATGAGCTTCTTTGTGGTTCTCTATGTTTTGGAAAATGCTGTCTTCCACTCAAGGATGAAGTTCAAGGATGGCTCAATGTTGTACTGTGTCCAAATTATTGTGTCCCATAGCTATGCCACAGTGAGCCCTTTTGTGTTGATTTGCACTGAAAAGCGTATGATTAAGTTTTGGGGGTCAATGTTTGGCAGAATAGTAAATATTTGATTATTCATTGATGTGTATGGACCCTGAATATTTTCCAGTATGTTGCCATCAGAGCTACGGGTCATGGCATGTGGGAACATTCTGTGGCTTAAATTGATATATGAAATATTTTTTCTGTCAAATCTGTTTACCTTTGTAAAAAAAAATATATATATAAAAATATATATGATGAAAAATATATAAAAGAAAATTAAAGCCCATACCCTCTCAGGTATCACAAGAGTTTTCTATCTTTCTCTGTGTTTTCATAAGAGATCTGTGAGACTACTCTTATTTGACCTGGGTTCTCACATTGCTTTTAAGATTCTTAGAAAGATTTGATTTTACGTTTTAACTGTGTGTGTGTGTGTGTGTGTGTGAGAGAGAGAGAGAGAGAGAGAGAGACAGAGAGAGAGAGAGAGAGAGAGAGAGAGAGAGAGAGAGAGAGAGAGAGAGAGAGAGAGAGAGAACTTGAGTGAAAGTGTTCACAGAGGCCAGAGGTGTCAGCTATTTTGAAGCTCGACATGTAGGCACTTGTGGGTCACCCAGTGTGGGTTTTGGTGATTGACCTTGAGTCTTCTATGGAGCATGATACTTAACTGGTGACCTGTCTCTCTGACACATTCCATGACGCTAACTATGTGATAGGTATGACAATTACAATAATTCTGTTGCCTAAGTTGTTTATATTTGGAAAAATACATAAGGAAACATTGTTTTGTGGGTCAATTATCACATGTTCCAGAAAACGCACACAGACATGGAGCCAGAATTAATGCAGAGAACAATACTGTCATTTGCACAATGATGTTCAGATAGCCAGATTTAAAATAGTAAAAGTTAGGAATAGCTACTGTCTGCTGGTGTCAGGATATGGAATCAGATCACAGTTTCCCCATGCTGAGGAATGTTAGATTTAATCCTCCAGGAACATCTTGAATAAATACCATGCCAGAGAGACACAAACACAGTGAATTACAAAGGACAGATCTTAAAGGAGTCAAGTTGATAGAGATGAGAAACAGAGTATTTTACATGGAGAAAACATTCAAATTTAAATATTAAATTAGTCATAGATAATTTCTTAACTGTAGTATCAATAAACATCAAGAAAACTGTGGGCTTGTAGCATCCTGAATACATGAAATTAAACCAATACCTCCCCAGAGCACACTA
>Vmn1r41|CUFFVRG_0196|CUFFVRT_0462|6:89740785-89748569|+
CAGGGAAGATGCTCCAGTGGGTTGCCAGGTCTCCATGCTCCACAATGAGAACTTTTCATGTTCTACAGACACTAAAATTACAAATTGCTCACATGCATTAAAGACTCCCTTAATCCTGTTCAGGATCTCCTCTGGCACAGAGTCGTCTTGTCATGTCTATCTGGATTTTGGATATTTACTTCCTATCCACATATGATGAATAAAGCCAACCTACTCTACACTGATACAAACATGAAAACTTTCTTGTTCTCTGAAGTGAGTGTTGGGATCTCAGCTAACAGTATGCTTTTTATAGTCCACATCTGCATACTCCTTGGTGAGAACAGGCCTAAGCCCATTAACCTCTATATTGCTTTCTTATCTCTAACACAACTAATGCTGCTTATAACTATGGGACTCATAGTTGCAGACATGTTTATGTCTCAGGGGATATGGGATTCTATCACTTGCCAATCCCTTATCTATCTGCACAGGCTTTTAAGGGGCCTCACCCTTTGTGCTACCTGTCTGCTGAATGTCCTTTGGACCATCACACTTAGTCCTAGAAGCTCCTGTTTAACAAAGTTTAAACATAAATCTCCCCATCACATCTCAGGTGCCTTTCTTTTTTTCTGTGCTCTCTATATGTCTTTTAGCAGTCACCTCTTCTTATCAATTATTGCTACCCCCAACTTGACCTCAGAGGATTTTATGTATGTTACTCAGTCCTGCTCACTTCTATCCATGAGTTACTCCAGGACAAGCATGTTTTCCACAGCGATAGCCATCAGGGAAGCCTTTCTCATTAGTCTCTTTGCCCTGTGCAGTGGGTACATGGTGGCTCTCCTATGGAGGCACAAGAAGCAGGCCTGGGATCTTCACAGCACCAACGTTTCTTCAAAATCATCCCCAGAACAAAGGGCCACCAGGACCATCATGCTGCTCATGAGCTTCTTTGTGGTTCTCTATGTTTTGGAAAATGCTGTCTTCCACTCAAGGATGAAGTTCAAGGATGGCTCAATGTTGTACTGTGTCCAAATTATTGTGTCCCATAGCTATGCCACAGTGAGCCCTTTTGTGTTGATTTGCACTGAAAAGCGTATGATTAAGTTTTGGGGGTCAATGTTTGGCAGAATAGTAAATATTTGATTATTCATTGATGTGTATGGACCCTGAATATTTTCCAGTATGTTGCCATCAGAGCTACGGGTCATGGCATGTGGGAACATTCTGTGGCTTAAATTGATATATGAAATATTTTTTCTGTCAAATCTGTTTACCTTTGTAAAAAAAAATATATATATAAAAATATATATGATGAAAAATATATAAAAGAAAATTAAAGCCCATACCCTCTCAGGTATCACAAGAGTTTTCTATCTTTCTCTGTGTTTTCATAAGAGATCTGTGAGACTACTCTTATTTGACCTGGGTTCTCACATTGCTTTTAAGATTCTTAGAAAGATTTGATTTTACGTTTTAACTGTGTGTGTGTGTGTGTGTGTGTGAGAGAGAGAGAGAGAGAGAGAGAGACAGAGAGAGAGAGAGAGAGAGAGAGAGAGAGAGAGAGAGAGAGAGAGAGAGAGAGAGAGAGAGAACTTGAGTGAAAGTGTTCACAGAGGCCAGAGGTGTCAGCTATTTTGAAGCTCGACATGTAGGCACTTGTGGGTCACCCAGTGTGGGTTTTGGTGATTGACCTTGAGTCTTCTATGGAGCATGATACTTAACTGGTGACCTGTCTCTCTGACACATTCCATGACGCTAACTATGTGATAGGTATGACAATTACAATAATTCTGTTGCCTAAGTTGTTTATATTTGGAAAAATACATAAGGAAACATTGTTTTGTGGGTCAATTATCACATGTTCCAGAAAACGCACACAGACATGGAGCCAGAATTAATGCAGAGAACAATACTGTCATTTGCACAATGATGTTCAGATAGCCAGATTTAAAATAGTAAAAGTTAGGAATAGCTACTGTCTGCTGGTGTCAGGATATGGAATCAGATCACAGTTTCCCCATGCTGAGGAATGTTAGATTTAATCCTCCAGGAACATCTTGAATAAATACCATGCCAGAGAGACACAAACACAGTGAATTACAAAGGACAGATCTTAAAGGAGTCAAGTTGATAGAGATGAGAAACAGAGTATTTTACATGGAGAAAACATTCAAATTTAAATATTAAATTAGTCATAGATAATTTCTTAACTGTAGTATCAATAAACATCAAGAAAACTGTGGGCTTGTAGCATCCTGAATACATGAAATTAAACCAATACCTCCCCAGAGCACACTA
>Vmn1r41|CUFFVRG_0196|ENSMUST00000089417|6:89746479-89747414|+
ATGATGAATAAAGCCAACCTACTCTACACTGATACAAACATGAAAACTTTCTTGTTCTCTGAAGTGAGTGTTGGGATCTCAGCTAACAGTATGCTTTTTATAGTCCACATCTGCATACTCCTTGGTGAGAACAGGCCTAAGCCCATTAACCTCTATATTGCTTTCTTATCTCTAACACAACTAATGCTGCTTATAACTATGGGACTCATAGTTGCAGACATGTTTATGTCTCAGGGGATATGGGATTCTATCACTTGCCAATCCCTTATCTATCTGCACAGGCTTTTAAGGGGCCTCACCCTTTGTGCTACCTGTCTGCTGAATGTCCTTTGGACCATCACACTTAGTCCTAGAAGCTCCTGTTTAACAAAGTTTAAACATAAATCTCCCCATCACATCTCAGGTGCCTTTCTTTTTTTCTGTGCTCTCTATATGTCTTTTAGCAGTCACCTCTTCTTATCAATTATTGCTACCCCCAACTTGACCTCAGAGGATTTTATGTATGTTACTCAGTCCTGCTCACTTCTATCCATGAGTTACTCCAGGACAAGCATGTTTTCCACAGCGATAGCCATCAGGGAAGCCTTTCTCATTAGTCTCTTTGCCCTGTGCAGTGGGTACATGGTGGCTCTCCTATGGAGGCACAAGAAGCAGGCCTGGGATCTTCACAGCACCAACGTTTCTTCAAAATCATCCCCAGAACAAAGGGCCACCAGGACCATCATGCTGCTCATGAGCTTCTTTGTGGTTCTCTATGTTTTGGAAAATGCTGTCTTCCACTCAAGGATGAAGTTCAAGGATGGCTCAATGTTGTACTGTGTCCAAATTATTGTGTCCCATAGCTATGCCACAGTGAGCCCTTTTGTGTTGATTTGCACTGAAAAGCGTATGATTAAGTTTTGGGGGTCAATGTTTGGCAGAATAGTAAATATTTGA
>Vmn1r41|CUFFVRG_0196|ENSMUST00000178083|6:89740888-89747414|+
ACTCCCTTAATCCTGTTCAGGATCTCCTCTGGCACAGAGTCGTCTTGTCATGTCTATCTGGATTTTGGATATTTACTTCCTATCCACATATGATGAATAAAGCCAACCTACTCTACACTGATACAAACATGAAAACTTTCTTGTTCTCTGAAGTGAGTGTTGGGATCTCAGCTAACAGTATGCTTTTTATAGTCCACATCTGCATACTCCTTGGTGAGAACAGGCCTAAGCCCATTAACCTCTATATTGCTTTCTTATCTCTAACACAACTAATGCTGCTTATAACTATGGGACTCATAGTTGCAGACATGTTTATGTCTCAGGGGATATGGGATTCTATCACTTGCCAATCCCTTATCTATCTGCACAGGCTTTTAAGGGGCCTCACCCTTTGTGCTACCTGTCTGCTGAATGTCCTTTGGACCATCACACTTAGTCCTAGAAGCTCCTGTTTAACAAAGTTTAAACATAAATCTCCCCATCACATCTCAGGTGCCTTTCTTTTTTTCTGTGCTCTCTATATGTCTTTTAGCAGTCACCTCTTCTTATCAATTATTGCTACCCCCAACTTGACCTCAGAGGATTTTATGTATGTTACTCAGTCCTGCTCACTTCTATCCATGAGTTACTCCAGGACAAGCATGTTTTCCACAGCGATAGCCATCAGGGAAGCCTTTCTCATTAGTCTCTTTGCCCTGTGCAGTGGGTACATGGTGGCTCTCCTATGGAGGCACAAGAAGCAGGCCTGGGATCTTCACAGCACCAACGTTTCTTCAAAATCATCCCCAGAACAAAGGGCCACCAGGACCATCATGCTGCTCATGAGCTTCTTTGTGGTTCTCTATGTTTTGGAAAATGCTGTCTTCCACTCAAGGATGAAGTTCAAGGATGGCTCAATGTTGTACTGTGTCCAAATTATTGTGTCCCATAGCTATGCCACAGTGAGCCCTTTTGTGTTGATTTGCACTGAAAAGCGTATGATTAAGTTTTGGGGGTCAATGTTTGGCAGAATAGTAAATATTTGA
>Vmn1r-ps19|CUFFVRG_0229|ENSMUST00000177008|6:58256623-58257548|-
CATGTCCTCATTTGGTAATATCCTTTATATCCAAGCTGGACTTGAACTCCTACCAAATATCTTTTTCCTTTTTTTCTATAATTTCATAATCCTAGTTAACAGATCTAAGCCCATGGACCTGATCTCCAGTCAACTGACCTTCATTCACATAATGATGATCCTCAGTGAAGGGGATAACTTGCTTGCAAACATATTAGAGTCACTAAAATTTGGGAATGGCATCAAATGTAAAACAACTTTTTCCATAAACAGAGTGATGAGAGGCCTCTCTATCTGCATCACCTGCCTCTTGAGTGTATCCCAGGCTATCCCAATCAGTCCCAGTACCTCTTTGTTGGCAAAATTTAAGAGTAAAGTAAAAAAACAGATCATCTACGCTTTTTTCTATCTCTGATCTTTCAATTTGTCATTCAGTAGTAGGCGGATCTTCCATGTTGCTGATTTTACCAATGTGAAAACTACCAGATGAAGGTCACTAAATCCTGCTCACTCTTCCCCATGAACTACATCATCAGGGGGTTGATTTTAACAGTGACAATGTCCAGAGATATATGTCTTGTAGGAGTCATGCTGATCACAAGTACATACATGGTGGTTATCTTATGCAAACATCAGCAATGCAAGCATTTTCATAGCATCAGCCACCTGAGAGCATCTCCTGAGAAAAGGGCCACCCAGACCATCTTGCTGCTAGTAGTTTCCTTTGTGGTTATGTACTGGTTGGACTTCATCATCTCATTCACCTCAATCCTGTTTTGGATGTATGACTCAGTCATCCTGACCATTCAGCAGTTTGTGATGTATGCCTATCCCACAATTGCTCCTTTGGTACAGCTCAGTTCTGATAAGAGAATAATCCGTATACTAAAAAATTTCACTCCAAGTGCCAGTAGATTTTCTAAAAAAATATTATTTCTCTTTCTCTA
>Vmn1r10|CUFFVRG_0549|CUFFVRT_1112|6:57110746-57115040|+
ATTCCTAAAAACTTGGTGTTGTTGACAGTGGACAGTACATCAACCATCAATTTTCCTGTTACCTGAAAGTCACAAGCTCACTTTATATTCTTTCTGAGCAGTCATACATCTTTTAGGTCATTATGCACTAAATGTGGTAAAGCTTAAAATGAAAATGGTACTTTCCATTTGCTATACTTGTATGCTCCCTATAGTATTTAATCTTCACAAACAGAATACAAAGATCACTATATGTGCATAAAACAAACTCTTCTAAAATCAAATATTGTGAAAATGAAGAGATGAAATGACTGTTCACGGGAGAATGTGAGCTATGTATGAAGATACCTTCCTTCTCCCTCCCCCTTCTCCATCTTAGTTGCATGCTTCTTCAGACACATGGCTGCAGATGGCTTACACTTTCGATATATGAAATAAACTTCCACTATGCTGTTAATATGAATACATTCTCCACTTATGTCTTCATTTAAGAATGTTCTTTATTTCCAAGCTGGACTTGGAGTCCTAGCCAATATGGTTCTTCTTCTTTTCTATATTTTTATAATCCTAGGTCACAGACCTAAGCCCACAGACCTGATCTCCTGTCAACTGACCTTTGTTCACATAATAATGGTCCTCACTGGAGGGGATATTTTGCTTACAGACTTATTTGAGTTATTAAACATTGAGAATGACTTAAAATGTAAGACAATTTTTTATATTAGCAGGGTGATGAGAGGCCTCTCTATCTGCACCACCTGTCTTCTGAGTGTGTTCCAGGCTGTCACTATCAGTCCCAATACCTCTTTGATGGCAAAATTTAAACAAAAACTGAAAAAATACATGGCCTGTGTTTTCTTATGCATTTGGTCTTTCAATTTGGCCTTCAGTACTAACCGGATCTTTTATGTTGGTGGTTTTACGAATGTGAGTGAGACCAACCAGATGCAGGTCACTAAATCCTGCTCACTCTTACCCATGAACATTATTATCAGAGGATTTATTTTTACAATATCAACCTCCAGAGATGTGTTTCTTGTAGGAGTCATGCTGACCACAAGTGTATACATGGTCATTACCATGTTTAGGTATCACAGGCAGTGCAAGTATCTTTATAGCATCAGCCACTTGAGAGAGTCCCCTGAGAAAAGGGCCACCCAGACCATCGTGCTGCTGGTGTCTTTCTTTGTTGTCATGTACTGGGTGGACTTCATCATCTCATTCACCTCAGATATGATATGGATGTATGACCCACTCATCCTGACTGTTCAGAAATTTATGATGTATGCCTATCCCACAATTACCCCTTTGGTACAAATCAGTTCTGATAACAGAATAATAATTATGCTGAAAAACCTGCAATCAAAACATCAACAGAGATTTTTTAATAAAGATATTTTTTTTTCATTATAATTTATTTTTAATGTATACCATGTGAATACCATGAATACCATGTCAGAATTTATGCAGGTGTGCATTCCTGGTGTCCACAGAGGTGAAAAGATTTCATGGAATTCCCTGGAACCTGCCCATAGAGCAGCTTATATAGAATCATCCTGAGTAGCCCCACTTATTATTTTTTCTAAAATGCAGTTTTTTAAAACTTTAATGATTCAAGTAGCAAAGCAAGATTCTCATACTATTTACATAAAATTTGTTACATTACACATACACTTTGTTTTTTCATTTCTTTTCCTAAGTACTGTACAGTTCTTCAACTGTACACAATTAGTTGATATTCCTCATGAGTTCTCTTTCTCCCTTTTACTTTTTAAAATGAATATTCCTTTACTGCATAATTTACTAAAAGTAGATCCTTGCTGATAGTTACTTCTTAATACTTTCTCTTGAAAATATTTTAATCTACACTCATTCATCAAGGATGGTTCAAATATTTTCTTGTTGCTTTAATTCTGTTTCCTAATTATAAATACTTGGGATCCATAAAAATAATACGAATTTAAAGTTAGCATTTTTTACCACAGTTACTTAATGTGTCTTATATAAAAATGTCATGTGCCTGTTTATTTGTAGTTCATTTCATTTCACTTATTACAATATTATTGGTAAATAAAAATTGATTATTAAACACA
>Vmn1r10|CUFFVRG_0549|ENSMUST00000176073|6:57113396-57114367|+
TGCTGTTAATATGAATACATTCTCCACTTATGTCTTCATTTAAGAATGTTCTTTATTTCCAAGCTGGACTTGGAGTCCTAGCCAATATGGTTCTTCTTCTTTTCTATATTTTTATAATCCTAGGTCACAGACCTAAGCCCACAGACCTGATCTCCTGTCAACTGACCTTTGTTCACATAATAATGGTCCTCACTGGAGGGGATATTTTGCTTACAGACTTATTTGAGTTATTAAACATTGAGAATGACTTAAAATGTAAGACAATTTTTTATATTAGCAGGGTGATGAGAGGCCTCTCTATCTGCACCACCTGTCTTCTGAGTGTGTTCCAGGCTGTCACTATCAGTCCCAATACCTCTTTGATGGCAAAATTTAAACAAAAACTGAAAAAATACATGGCCTGTGTTTTCTTATGCATTTGGTCTTTCAATTTGGCCTTCAGTACTAACCGGATCTTTTATGTTGGTGGTTTTACGAATGTGAGTGAGACCAACCAGATGCAGGTCACTAAATCCTGCTCACTCTTACCCATGAACATTATTATCAGAGGATTTATTTTTACAATATCAACCTCCAGAGATGTGTTTCTTGTAGGAGTCATGCTGACCACAAGTGTATACATGGTCATTACCATGTTTAGGTATCACAGGCAGTGCAAGTATCTTTATAGCATCAGCCACTTGAGAGAGTCCCCTGAGAAAAGGGCCACCCAGACCATCGTGCTGCTGGTGTCTTTCTTTGTTGTCATGTACTGGGTGGACTTCATCATCTCATTCACCTCAGATATGATATGGATGTATGACCCACTCATCCTGACTGTTCAGAAATTTATGATGTATGCCTATCCCACAATTACCCCTTTGGTACAAATCAGTTCTGATAACAGAATAATAATTATGCTGAAAAACCTGCAATCAAAACATCAACAGAGATTTTTTAATAAAGATATTTTTTTTTCATTATAATTTATTT
>Vmn1r39|CUFFVRG_0243|CUFFVRT_0579|6:66803299-66808950|-
TTATTACTCACTAGGATGGTAAATCTTAAAATGTAATGGGAAAGCCAGAAACAGTGACAACTATACTTCCAGTGTCTGCTCTGAATCAGCTGCAGTGTTTTCACATTGGCCTGAGCAACCCAAACCTGCACACTATTACGGACTGCAAGATCTAAGCCCATGGACTTGATCTCCTGTCAATTGACTTTCATTCACATAATTATGGTCATTACTGGATGGGATATTTTTACTGCAGACATGTTTGATTTACTGAACATTGAGAATGACATCATATGTAAGGCAACTTCTTACTTAAATAGGGCGATGAGAGGTCTCTCTATCTCCATCACCTGCCTCCTGAGTGTGTTCCAGGCTGTGATGATCAGTCCCAATACCTCTTTGTTGGCAAAATTTAAACATAAACTAAAAAAATACATGATTTATTCTTTCTTTTATTTTTGGTCTTTCAATTTGTTATTCATCATTAACCGGATCTTCTATACTGGTGCTTATACCAACGTGAGTGATACCAACCAGGTGAAGGTCACTAAATACTGCTCACTCTTCCCCATGAACAACATCATCAACGGATTGGCTTCAACAATTGTAACCTTAAGAGACGTATTTCTTGTAGGAGTCATGCTGAGCACAAGCACATACATGGTCATTATCTTGTTCAGACACCAGAGGCAATGCAAGCATCTTCATAGCAAAAGCCAATTGAGAGCATCCCCTGAGAAAAGGGCCACCCAGACCATCTTGCTGCTGGTGGTTTTCTTTGTAGTCCTGTACTGGGTGGATTTCATTATGTCATTCAGAACATTTCATTTATGGATGTATGACCCAGTCATGTTGACTGTTCAGAAGTTTGTGCTAAATGCCTACCCCACAATTACTCCTTTGATACAAATCATTTCTGATAACCGAATAATCACTATGCTAAAAAATATGCAAAAAGTATGCCACCAGATTTGTAAAAAAGTGTAGTTTTTCTCTTATTTCTAGAACAGTTTATTTTATTCATATGTATTAGGTTTGACCTGGCATGTATGCATGTGTGCATTCCCGGTATTCACAGAGGTCAGATGAGGTCATGGAATCCCCTGGATCTGGTAGTACAGACTGATGTAACGTGCCATTCTGGTATAGCACCAATAATTTTTTCCCCTAAATCACAGATTTTTCTTTTTCTTTTTAAAACTTTTTAAAAGGCTTTATTTTAGTTTTCAGTTCCCAGGTCACATTCCATCTCTGAGAAAAGTCAGGTCTGACAGATTCCAGCAGATGGAAGTTGATTACTGGCTTGATTCCCATAGCTTGCTCAGCCTGCTTTTTTATCCCCTCCCTGCTTCCCCACCACCCACTCCTGCCCCGATTGCTCTGGCCCTGCTCCCTCCAGCCATATTTATTTCATATATGTGAGTACACTGTCACTATCTTCAAACACACAAGAAGAGTGCATTGGATCCCATTGCAGATGGTTGTGAGTCACCATGTGGTTGCTGGGATTTGAACTCAGGACCTCTGGAAGAGCAGTCAGTGCTCTTAACCACTGAGACATCTCTCCAGCCCCAGATTTTTTTTTAAAAAACTGTTTAATATTTTAAGTAGTAAAGCAAGTTTTTTATATGATTTAAATAGAATTTTTAGCATTATGCTTATTCATTCTTTTGACAATTCTGCTGCCTAGAAGTATATGGTTCTTACATTCATTATACATCATAAATTCATATTTCCACAGGAATTCTCTTAGTCCCTCCTTTTTACTCTATATCATAAATGGTCCCTTGATGCTGATGTTACACAAAAGATTATCCTTGCTGATAGTGACATTTTAAAGCTTTTTAAAAAAATATATTTTAATTTACTCTAAATAATCAAGAATTTTTAAAATATTTGATTATAGCTTTAACTCTGGTTCCTAACTATAATTTCTATGGACCCATAAAAGTAATGAGTTTAAAGTTTCCAGTTTTTACTTCTCATTAGATAGTAAGTACTTAACAAGGCTTATATGAAATTTCCATTTGCCTTTATATTTGTACTTCACTTTACTCACCCTTACTGAAATACTGATGAATAAAAATTGTCTAGATACACACA
>Vmn1r39|CUFFVRG_0243|CUFFVRT_0580|6:66803299-66809543|-
TGCTGGCATACATTAAGCTATTCCTCTATTCTTAGACTCATTAGCCAAATAATTTCACACAAATGCACACACACTCACACGTACACACACACACACACACACATTTTCATTGAACGTTTTTATATATTTCCCAAAATCTTGCCATGCATCTTCTACTCTGGGTATGATTGCTTCTCCACAGTGACAGTTTTGCTGCTGCTGCTTCATCTCAAGGGAACTGGCTTGTGACTGTGAGACTGGAATAATCTAGTCAGCTTCTAATGCTGTCAGTTACACTTGCACTAATCATCATTTCCAACCAATAATTTATGCTTTATTTAAGAGGATGAATCAAGTTATTTAAAAGGATCAGGTCTCTTCAGACAGATGCTTTCAGGCTGCTTAATCTTTTGGTTTGGGTCAATTTACTAGTAATGGCTTCTCCATTATTACCAATGTTTATTAGGACACTTTGGGTTTTATTACTTACAACTAAATTTTACAATCTACAGTAATGGGAAAGCCAGAAACAGTGACAACTATACTTCCAGTGTCTGCTCTGAATCAGCTGCAGTGTTTTCACATTGGCCTGAGCAACCCAAACCTGCACACTATTACGGACTGCAAGATATCTGAATTATGCTTCCTCTATGTTTTTAAGATGAATATGTTTTCTAATTATGTTTTCATTAAATAATGTTTTTTATGTCCAAGCTGTACTTGGAACCCTAGCCAATATATTTCTTCTTTTTTTCTACACTATCATAATCCTGTGTCACAGATCTAAGCCCATGGACTTGATCTCCTGTCAATTGACTTTCATTCACATAATTATGGTCATTACTGGATGGGATATTTTTACTGCAGACATGTTTGATTTACTGAACATTGAGAATGACATCATATGTAAGGCAACTTCTTACTTAAATAGGGCGATGAGAGGTCTCTCTATCTCCATCACCTGCCTCCTGAGTGTGTTCCAGGCTGTGATGATCAGTCCCAATACCTCTTTGTTGGCAAAATTTAAACATAAACTAAAAAAATACATGATTTATTCTTTCTTTTATTTTTGGTCTTTCAATTTGTTATTCATCATTAACCGGATCTTCTATACTGGTGCTTATACCAACGTGAGTGATACCAACCAGGTGAAGGTCACTAAATACTGCTCACTCTTCCCCATGAACAACATCATCAACGGATTGGCTTCAACAATTGTAACCTTAAGAGACGTATTTCTTGTAGGAGTCATGCTGAGCACAAGCACATACATGGTCATTATCTTGTTCAGACACCAGAGGCAATGCAAGCATCTTCATAGCAAAAGCCAATTGAGAGCATCCCCTGAGAAAAGGGCCACCCAGACCATCTTGCTGCTGGTGGTTTTCTTTGTAGTCCTGTACTGGGTGGATTTCATTATGTCATTCAGAACATTTCATTTATGGATGTATGACCCAGTCATGTTGACTGTTCAGAAGTTTGTGCTAAATGCCTACCCCACAATTACTCCTTTGATACAAATCATTTCTGATAACCGAATAATCACTATGCTAAAAAATATGCAAAAAGTATGCCACCAGATTTGTAAAAAAGTGTAGTTTTTCTCTTATTTCTAGAACAGTTTATTTTATTCATATGTATTAGGTTTGACCTGGCATGTATGCATGTGTGCATTCCCGGTATTCACAGAGGTCAGATGAGGTCATGGAATCCCCTGGATCTGGTAGTACAGACTGATGTAACGTGCCATTCTGGTATAGCACCAATAATTTTTTCCCCTAAATCACAGATTTTTCTTTTTCTTTTTAAAACTTTTTAAAAGGCTTTATTTTAGTTTTCAGTTCCCAGGTCACATTCCATCTCTGAGAAAAGTCAGGTCTGACAGATTCCAGCAGATGGAAGTTGATTACTGGCTTGATTCCCATAGCTTGCTCAGCCTGCTTTTTTATCCCCTCCCTGCTTCCCCACCACCCACTCCTGCCCCGATTGCTCTGGCCCTGCTCCCTCCAGCCATATTTATTTCATATATGTGAGTACACTGTCACTATCTTCAAACACACAAGAAGAGTGCATTGGATCCCATTGCAGATGGTTGTGAGTCACCATGTGGTTGCTGGGATTTGAACTCAGGACCTCTGGAAGAGCAGTCAGTGCTCTTAACCACTGAGACATCTCTCCAGCCCCAGATTTTTTTTTAAAAAACTGTTTAATATTTTAAGTAGTAAAGCAAGTTTTTTATATGATTTAAATAGAATTTTTAGCATTATGCTTATTCATTCTTTTGACAATTCTGCTGCCTAGAAGTATATGGTTCTTACATTCATTATACATCATAAATTCATATTTCCACAGGAATTCTCTTAGTCCCTCCTTTTTACTCTATATCATAAATGGTCCCTTGATGCTGATGTTACACAAAAGATTATCCTTGCTGATAGTGACATTTTAAAGCTTTTTAAAAAAATATATTTTAATTTACTCTAAATAATCAAGAATTTTTAAAATATTTGATTATAGCTTTAACTCTGGTTCCTAACTATAATTTCTATGGACCCATAAAAGTAATGAGTTTAAAGTTTCCAGTTTTTACTTCTCATTAGATAGTAAGTACTTAACAAGGCTTATATGAAATTTCCATTTGCCTTTATATTTGTACTTCACTTTACTCACCCTTACTGAAATACTGATGAATAAAAATTGTCTAGATACACACA
>Vmn1r39|CUFFVRG_0243|CUFFVRT_0581|6:66803299-66810532|-
ATCAAAGGCCCAGCAGGTCTCTTCAGACAGATGCTTTCAGGCTGCTTAATCTTTTGGTTTGGGTCAATTTACTAGTAATGGCTTCTCCATTATTACCAATGTTTATTAGGACACTTTGGGTTTTATTACTTACAACTAAATTTTACAATCTACAGTAATGGGAAAGCCAGAAACAGTGACAACTATACTTCCAGTGTCTGCTCTGAATCAGCTGCAGTGTTTTCACATTGGCCTGAGCAACCCAAACCTGCACACTATTACGGACTGCAAGATCTAAGCCCATGGACTTGATCTCCTGTCAATTGACTTTCATTCACATAATTATGGTCATTACTGGATGGGATATTTTTACTGCAGACATGTTTGATTTACTGAACATTGAGAATGACATCATATGTAAGGCAACTTCTTACTTAAATAGGGCGATGAGAGGTCTCTCTATCTCCATCACCTGCCTCCTGAGTGTGTTCCAGGCTGTGATGATCAGTCCCAATACCTCTTTGTTGGCAAAATTTAAACATAAACTAAAAAAATACATGATTTATTCTTTCTTTTATTTTTGGTCTTTCAATTTGTTATTCATCATTAACCGGATCTTCTATACTGGTGCTTATACCAACGTGAGTGATACCAACCAGGTGAAGGTCACTAAATACTGCTCACTCTTCCCCATGAACAACATCATCAACGGATTGGCTTCAACAATTGTAACCTTAAGAGACGTATTTCTTGTAGGAGTCATGCTGAGCACAAGCACATACATGGTCATTATCTTGTTCAGACACCAGAGGCAATGCAAGCATCTTCATAGCAAAAGCCAATTGAGAGCATCCCCTGAGAAAAGGGCCACCCAGACCATCTTGCTGCTGGTGGTTTTCTTTGTAGTCCTGTACTGGGTGGATTTCATTATGTCATTCAGAACATTTCATTTATGGATGTATGACCCAGTCATGTTGACTGTTCAGAAGTTTGTGCTAAATGCCTACCCCACAATTACTCCTTTGATACAAATCATTTCTGATAACCGAATAATCACTATGCTAAAAAATATGCAAAAAGTATGCCACCAGATTTGTAAAAAAGTGTAGTTTTTCTCTTATTTCTAGAACAGTTTATTTTATTCATATGTATTAGGTTTGACCTGGCATGTATGCATGTGTGCATTCCCGGTATTCACAGAGGTCAGATGAGGTCATGGAATCCCCTGGATCTGGTAGTACAGACTGATGTAACGTGCCATTCTGGTATAGCACCAATAATTTTTTCCCCTAAATCACAGATTTTTCTTTTTCTTTTTAAAACTTTTTAAAAGGCTTTATTTTAGTTTTCAGTTCCCAGGTCACATTCCATCTCTGAGAAAAGTCAGGTCTGACAGATTCCAGCAGATGGAAGTTGATTACTGGCTTGATTCCCATAGCTTGCTCAGCCTGCTTTTTTATCCCCTCCCTGCTTCCCCACCACCCACTCCTGCCCCGATTGCTCTGGCCCTGCTCCCTCCAGCCATATTTATTTCATATATGTGAGTACACTGTCACTATCTTCAAACACACAAGAAGAGTGCATTGGATCCCATTGCAGATGGTTGTGAGTCACCATGTGGTTGCTGGGATTTGAACTCAGGACCTCTGGAAGAGCAGTCAGTGCTCTTAACCACTGAGACATCTCTCCAGCCCCAGATTTTTTTTTAAAAAACTGTTTAATATTTTAAGTAGTAAAGCAAGTTTTTTATATGATTTAAATAGAATTTTTAGCATTATGCTTATTCATTCTTTTGACAATTCTGCTGCCTAGAAGTATATGGTTCTTACATTCATTATACATCATAAATTCATATTTCCACAGGAATTCTCTTAGTCCCTCCTTTTTACTCTATATCATAAATGGTCCCTTGATGCTGATGTTACACAAAAGATTATCCTTGCTGATAGTGACATTTTAAAGCTTTTTAAAAAAATATATTTTAATTTACTCTAAATAATCAAGAATTTTTAAAATATTTGATTATAGCTTTAACTCTGGTTCCTAACTATAATTTCTATGGACCCATAAAAGTAATGAGTTTAAAGTTTCCAGTTTTTACTTCTCATTAGATAGTAAGTACTTAACAAGGCTTATATGAAATTTCCATTTGCCTTTATATTTGTACTTCACTTTACTCACCCTTACTGAAATACTGATGAATAAAAATTGTCTAGATACACACA
>Vmn1r39|CUFFVRG_0243|CUFFVRT_0582|6:66803299-66810533|-
CATCAAAGGCCCAGCTGTAATGGGAAAGCCAGAAACAGTGACAACTATACTTCCAGTGTCTGCTCTGAATCAGCTGCAGTGTTTTCACATTGGCCTGAGCAACCCAAACCTGCACACTATTACGGACTGCAAGATCTAAGCCCATGGACTTGATCTCCTGTCAATTGACTTTCATTCACATAATTATGGTCATTACTGGATGGGATATTTTTACTGCAGACATGTTTGATTTACTGAACATTGAGAATGACATCATATGTAAGGCAACTTCTTACTTAAATAGGGCGATGAGAGGTCTCTCTATCTCCATCACCTGCCTCCTGAGTGTGTTCCAGGCTGTGATGATCAGTCCCAATACCTCTTTGTTGGCAAAATTTAAACATAAACTAAAAAAATACATGATTTATTCTTTCTTTTATTTTTGGTCTTTCAATTTGTTATTCATCATTAACCGGATCTTCTATACTGGTGCTTATACCAACGTGAGTGATACCAACCAGGTGAAGGTCACTAAATACTGCTCACTCTTCCCCATGAACAACATCATCAACGGATTGGCTTCAACAATTGTAACCTTAAGAGACGTATTTCTTGTAGGAGTCATGCTGAGCACAAGCACATACATGGTCATTATCTTGTTCAGACACCAGAGGCAATGCAAGCATCTTCATAGCAAAAGCCAATTGAGAGCATCCCCTGAGAAAAGGGCCACCCAGACCATCTTGCTGCTGGTGGTTTTCTTTGTAGTCCTGTACTGGGTGGATTTCATTATGTCATTCAGAACATTTCATTTATGGATGTATGACCCAGTCATGTTGACTGTTCAGAAGTTTGTGCTAAATGCCTACCCCACAATTACTCCTTTGATACAAATCATTTCTGATAACCGAATAATCACTATGCTAAAAAATATGCAAAAAGTATGCCACCAGATTTGTAAAAAAGTGTAGTTTTTCTCTTATTTCTAGAACAGTTTATTTTATTCATATGTATTAGGTTTGACCTGGCATGTATGCATGTGTGCATTCCCGGTATTCACAGAGGTCAGATGAGGTCATGGAATCCCCTGGATCTGGTAGTACAGACTGATGTAACGTGCCATTCTGGTATAGCACCAATAATTTTTTCCCCTAAATCACAGATTTTTCTTTTTCTTTTTAAAACTTTTTAAAAGGCTTTATTTTAGTTTTCAGTTCCCAGGTCACATTCCATCTCTGAGAAAAGTCAGGTCTGACAGATTCCAGCAGATGGAAGTTGATTACTGGCTTGATTCCCATAGCTTGCTCAGCCTGCTTTTTTATCCCCTCCCTGCTTCCCCACCACCCACTCCTGCCCCGATTGCTCTGGCCCTGCTCCCTCCAGCCATATTTATTTCATATATGTGAGTACACTGTCACTATCTTCAAACACACAAGAAGAGTGCATTGGATCCCATTGCAGATGGTTGTGAGTCACCATGTGGTTGCTGGGATTTGAACTCAGGACCTCTGGAAGAGCAGTCAGTGCTCTTAACCACTGAGACATCTCTCCAGCCCCAGATTTTTTTTTAAAAAACTGTTTAATATTTTAAGTAGTAAAGCAAGTTTTTTATATGATTTAAATAGAATTTTTAGCATTATGCTTATTCATTCTTTTGACAATTCTGCTGCCTAGAAGTATATGGTTCTTACATTCATTATACATCATAAATTCATATTTCCACAGGAATTCTCTTAGTCCCTCCTTTTTACTCTATATCATAAATGGTCCCTTGATGCTGATGTTACACAAAAGATTATCCTTGCTGATAGTGACATTTTAAAGCTTTTTAAAAAAATATATTTTAATTTACTCTAAATAATCAAGAATTTTTAAAATATTTGATTATAGCTTTAACTCTGGTTCCTAACTATAATTTCTATGGACCCATAAAAGTAATGAGTTTAAAGTTTCCAGTTTTTACTTCTCATTAGATAGTAAGTACTTAACAAGGCTTATATGAAATTTCCATTTGCCTTTATATTTGTACTTCACTTTACTCACCCTTACTGAAATACTGATGAATAAAAATTGTCTAGATACACACA
>Vmn1r39|CUFFVRG_0243|CUFFVRT_0583|6:66803299-66810600|-
AGGGAGATGAGCTGATGCCATTCTTTCTTTATAACTAGTTCTTAGGGCCTCATTCTATAAGAATGTTCATCAAAGGCCCAGCTGTAATGGGAAAGCCAGAAACAGTGACAACTATACTTCCAGTGTCTGCTCTGAATCAGCTGCAGTGTTTTCACATTGGCCTGAGCAACCCAAACCTGCACACTATTACGGACTGCAAGATATCTGAATTATGCTTCCTCTATGTTTTTAAGATGAATATGTTTTCTAATTATGTTTTCATTAAATAATGTTTTTTATGTCCAAGCTGTACTTGGAACCCTAGCCAATATATTTCTTCTTTTTTTCTACACTATCATAATCCTGTGTCACAGATCTAAGCCCATGGACTTGATCTCCTGTCAATTGACTTTCATTCACATAATTATGGTCATTACTGGATGGGATATTTTTACTGCAGACATGTTTGATTTACTGAACATTGAGAATGACATCATATGTAAGGCAACTTCTTACTTAAATAGGGCGATGAGAGGTCTCTCTATCTCCATCACCTGCCTCCTGAGTGTGTTCCAGGCTGTGATGATCAGTCCCAATACCTCTTTGTTGGCAAAATTTAAACATAAACTAAAAAAATACATGATTTATTCTTTCTTTTATTTTTGGTCTTTCAATTTGTTATTCATCATTAACCGGATCTTCTATACTGGTGCTTATACCAACGTGAGTGATACCAACCAGGTGAAGGTCACTAAATACTGCTCACTCTTCCCCATGAACAACATCATCAACGGATTGGCTTCAACAATTGTAACCTTAAGAGACGTATTTCTTGTAGGAGTCATGCTGAGCACAAGCACATACATGGTCATTATCTTGTTCAGACACCAGAGGCAATGCAAGCATCTTCATAGCAAAAGCCAATTGAGAGCATCCCCTGAGAAAAGGGCCACCCAGACCATCTTGCTGCTGGTGGTTTTCTTTGTAGTCCTGTACTGGGTGGATTTCATTATGTCATTCAGAACATTTCATTTATGGATGTATGACCCAGTCATGTTGACTGTTCAGAAGTTTGTGCTAAATGCCTACCCCACAATTACTCCTTTGATACAAATCATTTCTGATAACCGAATAATCACTATGCTAAAAAATATGCAAAAAGTATGCCACCAGATTTGTAAAAAAGTGTAGTTTTTCTCTTATTTCTAGAACAGTTTATTTTATTCATATGTATTAGGTTTGACCTGGCATGTATGCATGTGTGCATTCCCGGTATTCACAGAGGTCAGATGAGGTCATGGAATCCCCTGGATCTGGTAGTACAGACTGATGTAACGTGCCATTCTGGTATAGCACCAATAATTTTTTCCCCTAAATCACAGATTTTTCTTTTTCTTTTTAAAACTTTTTAAAAGGCTTTATTTTAGTTTTCAGTTCCCAGGTCACATTCCATCTCTGAGAAAAGTCAGGTCTGACAGATTCCAGCAGATGGAAGTTGATTACTGGCTTGATTCCCATAGCTTGCTCAGCCTGCTTTTTTATCCCCTCCCTGCTTCCCCACCACCCACTCCTGCCCCGATTGCTCTGGCCCTGCTCCCTCCAGCCATATTTATTTCATATATGTGAGTACACTGTCACTATCTTCAAACACACAAGAAGAGTGCATTGGATCCCATTGCAGATGGTTGTGAGTCACCATGTGGTTGCTGGGATTTGAACTCAGGACCTCTGGAAGAGCAGTCAGTGCTCTTAACCACTGAGACATCTCTCCAGCCCCAGATTTTTTTTTAAAAAACTGTTTAATATTTTAAGTAGTAAAGCAAGTTTTTTATATGATTTAAATAGAATTTTTAGCATTATGCTTATTCATTCTTTTGACAATTCTGCTGCCTAGAAGTATATGGTTCTTACATTCATTATACATCATAAATTCATATTTCCACAGGAATTCTCTTAGTCCCTCCTTTTTACTCTATATCATAAATGGTCCCTTGATGCTGATGTTACACAAAAGATTATCCTTGCTGATAGTGACATTTTAAAGCTTTTTAAAAAAATATATTTTAATTTACTCTAAATAATCAAGAATTTTTAAAATATTTGATTATAGCTTTAACTCTGGTTCCTAACTATAATTTCTATGGACCCATAAAAGTAATGAGTTTAAAGTTTCCAGTTTTTACTTCTCATTAGATAGTAAGTACTTAACAAGGCTTATATGAAATTTCCATTTGCCTTTATATTTGTACTTCACTTTACTCACCCTTACTGAAATACTGATGAATAAAAATTGTCTAGATACACACA
>Vmn1r39|CUFFVRG_0243|CUFFVRT_0584|6:66803299-66810609|-
TGGGTCTAGAGGGAGATGAGCTGATGCCATTCTTTCTTTATAACTAGTTCTTAGGGCCTCATTCTATAAGAATGTTCATCAAAGGCCCAGCTGGTCTCTTCAGACAGATGCTTTCAGGCTGCTTAATCTTTTGGTTTGGGTCAATTTACTAGTAATGGCTTCTCCATTATTACCAATGTTTATTAGGACACTTTGGGTTTTATTACTTACAACTAAATTTTACAATCTACAGTAATGGGAAAGCCAGAAACAGTGACAACTATACTTCCAGTGTCTGCTCTGAATCAGCTGCAGTGTTTTCACATTGGCCTGAGCAACCCAAACCTGCACACTATTACGGACTGCAAGATCTAAGCCCATGGACTTGATCTCCTGTCAATTGACTTTCATTCACATAATTATGGTCATTACTGGATGGGATATTTTTACTGCAGACATGTTTGATTTACTGAACATTGAGAATGACATCATATGTAAGGCAACTTCTTACTTAAATAGGGCGATGAGAGGTCTCTCTATCTCCATCACCTGCCTCCTGAGTGTGTTCCAGGCTGTGATGATCAGTCCCAATACCTCTTTGTTGGCAAAATTTAAACATAAACTAAAAAAATACATGATTTATTCTTTCTTTTATTTTTGGTCTTTCAATTTGTTATTCATCATTAACCGGATCTTCTATACTGGTGCTTATACCAACGTGAGTGATACCAACCAGGTGAAGGTCACTAAATACTGCTCACTCTTCCCCATGAACAACATCATCAACGGATTGGCTTCAACAATTGTAACCTTAAGAGACGTATTTCTTGTAGGAGTCATGCTGAGCACAAGCACATACATGGTCATTATCTTGTTCAGACACCAGAGGCAATGCAAGCATCTTCATAGCAAAAGCCAATTGAGAGCATCCCCTGAGAAAAGGGCCACCCAGACCATCTTGCTGCTGGTGGTTTTCTTTGTAGTCCTGTACTGGGTGGATTTCATTATGTCATTCAGAACATTTCATTTATGGATGTATGACCCAGTCATGTTGACTGTTCAGAAGTTTGTGCTAAATGCCTACCCCACAATTACTCCTTTGATACAAATCATTTCTGATAACCGAATAATCACTATGCTAAAAAATATGCAAAAAGTATGCCACCAGATTTGTAAAAAAGTGTAGTTTTTCTCTTATTTCTAGAACAGTTTATTTTATTCATATGTATTAGGTTTGACCTGGCATGTATGCATGTGTGCATTCCCGGTATTCACAGAGGTCAGATGAGGTCATGGAATCCCCTGGATCTGGTAGTACAGACTGATGTAACGTGCCATTCTGGTATAGCACCAATAATTTTTTCCCCTAAATCACAGATTTTTCTTTTTCTTTTTAAAACTTTTTAAAAGGCTTTATTTTAGTTTTCAGTTCCCAGGTCACATTCCATCTCTGAGAAAAGTCAGGTCTGACAGATTCCAGCAGATGGAAGTTGATTACTGGCTTGATTCCCATAGCTTGCTCAGCCTGCTTTTTTATCCCCTCCCTGCTTCCCCACCACCCACTCCTGCCCCGATTGCTCTGGCCCTGCTCCCTCCAGCCATATTTATTTCATATATGTGAGTACACTGTCACTATCTTCAAACACACAAGAAGAGTGCATTGGATCCCATTGCAGATGGTTGTGAGTCACCATGTGGTTGCTGGGATTTGAACTCAGGACCTCTGGAAGAGCAGTCAGTGCTCTTAACCACTGAGACATCTCTCCAGCCCCAGATTTTTTTTTAAAAAACTGTTTAATATTTTAAGTAGTAAAGCAAGTTTTTTATATGATTTAAATAGAATTTTTAGCATTATGCTTATTCATTCTTTTGACAATTCTGCTGCCTAGAAGTATATGGTTCTTACATTCATTATACATCATAAATTCATATTTCCACAGGAATTCTCTTAGTCCCTCCTTTTTACTCTATATCATAAATGGTCCCTTGATGCTGATGTTACACAAAAGATTATCCTTGCTGATAGTGACATTTTAAAGCTTTTTAAAAAAATATATTTTAATTTACTCTAAATAATCAAGAATTTTTAAAATATTTGATTATAGCTTTAACTCTGGTTCCTAACTATAATTTCTATGGACCCATAAAAGTAATGAGTTTAAAGTTTCCAGTTTTTACTTCTCATTAGATAGTAAGTACTTAACAAGGCTTATATGAAATTTCCATTTGCCTTTATATTTGTACTTCACTTTACTCACCCTTACTGAAATACTGATGAATAAAAATTGTCTAGATACACACA
>Vmn1r39|CUFFVRG_0243|CUFFVRT_0585|6:66803299-66810609|-
TGGGTCTAGAGGGAGATGAGCTGATGCCATTCTTTCTTTATAACTAGTTCTTAGGGCCTCATTCTATAAGAATGTTCATCAAAGGCCCAGCTGGTCTCTTCAGACAGATGCTTTCAGGCTGCTTAATCTTTTGTAATGGGAAAGCCAGAAACAGTGACAACTATACTTCCAGTGTCTGCTCTGAATCAGCTGCAGTGTTTTCACATTGGCCTGAGCAACCCAAACCTGCACACTATTACGGACTGCAAGATATCTGAATTATGCTTCCTCTATGTTTTTAAGATGAATATGTTTTCTAATTATGTTTTCATTAAATAATGTTTTTTATGTCCAAGCTGTACTTGGAACCCTAGCCAATATATTTCTTCTTTTTTTCTACACTATCATAATCCTGTGTCACAGATCTAAGCCCATGGACTTGATCTCCTGTCAATTGACTTTCATTCACATAATTATGGTCATTACTGGATGGGATATTTTTACTGCAGACATGTTTGATTTACTGAACATTGAGAATGACATCATATGTAAGGCAACTTCTTACTTAAATAGGGCGATGAGAGGTCTCTCTATCTCCATCACCTGCCTCCTGAGTGTGTTCCAGGCTGTGATGATCAGTCCCAATACCTCTTTGTTGGCAAAATTTAAACATAAACTAAAAAAATACATGATTTATTCTTTCTTTTATTTTTGGTCTTTCAATTTGTTATTCATCATTAACCGGATCTTCTATACTGGTGCTTATACCAACGTGAGTGATACCAACCAGGTGAAGGTCACTAAATACTGCTCACTCTTCCCCATGAACAACATCATCAACGGATTGGCTTCAACAATTGTAACCTTAAGAGACGTATTTCTTGTAGGAGTCATGCTGAGCACAAGCACATACATGGTCATTATCTTGTTCAGACACCAGAGGCAATGCAAGCATCTTCATAGCAAAAGCCAATTGAGAGCATCCCCTGAGAAAAGGGCCACCCAGACCATCTTGCTGCTGGTGGTTTTCTTTGTAGTCCTGTACTGGGTGGATTTCATTATGTCATTCAGAACATTTCATTTATGGATGTATGACCCAGTCATGTTGACTGTTCAGAAGTTTGTGCTAAATGCCTACCCCACAATTACTCCTTTGATACAAATCATTTCTGATAACCGAATAATCACTATGCTAAAAAATATGCAAAAAGTATGCCACCAGATTTGTAAAAAAGTGTAGTTTTTCTCTTATTTCTAGAACAGTTTATTTTATTCATATGTATTAGGTTTGACCTGGCATGTATGCATGTGTGCATTCCCGGTATTCACAGAGGTCAGATGAGGTCATGGAATCCCCTGGATCTGGTAGTACAGACTGATGTAACGTGCCATTCTGGTATAGCACCAATAATTTTTTCCCCTAAATCACAGATTTTTCTTTTTCTTTTTAAAACTTTTTAAAAGGCTTTATTTTAGTTTTCAGTTCCCAGGTCACATTCCATCTCTGAGAAAAGTCAGGTCTGACAGATTCCAGCAGATGGAAGTTGATTACTGGCTTGATTCCCATAGCTTGCTCAGCCTGCTTTTTTATCCCCTCCCTGCTTCCCCACCACCCACTCCTGCCCCGATTGCTCTGGCCCTGCTCCCTCCAGCCATATTTATTTCATATATGTGAGTACACTGTCACTATCTTCAAACACACAAGAAGAGTGCATTGGATCCCATTGCAGATGGTTGTGAGTCACCATGTGGTTGCTGGGATTTGAACTCAGGACCTCTGGAAGAGCAGTCAGTGCTCTTAACCACTGAGACATCTCTCCAGCCCCAGATTTTTTTTTAAAAAACTGTTTAATATTTTAAGTAGTAAAGCAAGTTTTTTATATGATTTAAATAGAATTTTTAGCATTATGCTTATTCATTCTTTTGACAATTCTGCTGCCTAGAAGTATATGGTTCTTACATTCATTATACATCATAAATTCATATTTCCACAGGAATTCTCTTAGTCCCTCCTTTTTACTCTATATCATAAATGGTCCCTTGATGCTGATGTTACACAAAAGATTATCCTTGCTGATAGTGACATTTTAAAGCTTTTTAAAAAAATATATTTTAATTTACTCTAAATAATCAAGAATTTTTAAAATATTTGATTATAGCTTTAACTCTGGTTCCTAACTATAATTTCTATGGACCCATAAAAGTAATGAGTTTAAAGTTTCCAGTTTTTACTTCTCATTAGATAGTAAGTACTTAACAAGGCTTATATGAAATTTCCATTTGCCTTTATATTTGTACTTCACTTTACTCACCCTTACTGAAATACTGATGAATAAAAATTGTCTAGATACACACA
>Vmn1r39|CUFFVRG_0243|ENSMUST00000089918|6:66804212-66805443|-
AATAATGATATAGATAAACCAACCAGAGTATCATGTTTGATGTATCTAATTTTTTTCAGATATCTGAATTATGCTTCCTCTATGTTTTTAAGATGAATATGTTTTCTAATTATGTTTTCATTAAATAATGTTTTTTATGTCCAAGCTGTACTTGGAACCCTAGCCAATATATTTCTTCTTTTTTTCTACACTATCATAATCCTGTGTCACAGATCTAAGCCCATGGACTTGATCTCCTGTCAATTGACTTTCATTCACATAATTATGGTCATTACTGGATGGGATATTTTTACTGCAGACATGTTTGATTTACTGAACATTGAGAATGACATCATATGTAAGGCAACTTCTTACTTAAATAGGGCGATGAGAGGTCTCTCTATCTCCATCACCTGCCTCCTGAGTGTGTTCCAGGCTGTGATGATCAGTCCCAATACCTCTTTGTTGGCAAAATTTAAACATAAACTAAAAAAATACATGATTTATTCTTTCTTTTATTTTTGGTCTTTCAATTTGTTATTCATCATTAACCGGATCTTCTATACTGGTGCTTATACCAACGTGAGTGATACCAACCAGGTGAAGGTCACTAAATACTGCTCACTCTTCCCCATGAACAACATCATCAACGGATTGGCTTCAACAATTGTAACCTTAAGAGACGTATTTCTTGTAGGAGTCATGCTGAGCACAAGCACATACATGGTCATTATCTTGTTCAGACACCAGAGGCAATGCAAGCATCTTCATAGCAAAAGCCAATTGAGAGCATCCCCTGAGAAAAGGGCCACCCAGACCATCTTGCTGCTGGTGGTTTTCTTTGTAGTCCTGTACTGGGTGGATTTCATTATGTCATTCAGAACATTTCATTTATGGATGTATGACCCAGTCATGTTGACTGTTCAGAAGTTTGTGCTAAATGCCTACCCCACAATTACTCCTTTGATACAAATCATTTCTGATAACCGAATAATCACTATGCTAAAAAATATGCAAAAAGTATGCCACCAGATTTGTAAAAAAGTGTAGTTTTTCTCTTATTTCTAGAACAGTTTATTTTATTCATATGTATTAGGTTTGACCTGGCATGTATGCATGTGTGCATTCCCGGTATTCACAGAGGTCAGATGAGGTCATGGAATCCCCTGGATCTGGTAGTACAGACTGATGTAACGTGCCATTCTGGTATAGCACCAATAATTTTTTCCCCTAAATCACAGATTTTTCTTTTT
>Vmn1r5|CUFFVRG_0177|CUFFVRT_0408|6:56970326-56987723|+
AACTTCTTCAAGGATGTTCTGGGAAGCCCAGATGCTATATGAAATAAGCTTCCACTAAGCTCTTCAGATGAATAAAATCTCCACTTATGTTCTCAATCAAGAATGTTCTTTATTTCCAAGCTGGGTTTGGAGTCCTAGCCAATCTGTTTCTTGTTTGTTTCTATATTTACATAATCCTAGGTCACAGACGTAAGCCCACAGACCTGATCTCCTGTCAACTGACCTTCGTTCATATAATCATGTTTCTCACTGGAGGGGATATTTGGCTTACAGACTTTTTTGAGTTATTGAACATTGAGAATGACATCAAGTGTAAGGCAACTTTTTACATAAGCAGGGTGATGAGAAGCCTCTCTATGTGCACCACCTGCCTCCTGAGTGTGTTCCAAGCTGTCACAATATGTCCCAGTACTACATTGCTGGCAAAATTTAAACACAAACTAAAAAAATACATGATATATGCTTTCTTATGTATGTGGTCCTTCAATTTGTCCTTCAATAGTAACCAGATCTTCTTTGTTGGTGCTTATACCAATGTGAGTGAGACCAAACAGATGAAGGCTACTAAATACTGCTCACTCTTACCCATGAACAACATCATCAGAGGACTTATTTTAACAGTGACAACTTCCAGAGATGTATTTCTTATAGGAGTCATGCTAACCACAAGTACATACATGGTGATTATCTTGTCCAGACATCAGAGGCAATGCAAGCATCTTCATAGCATCAGCCACATGAGAGCATCCCCTGAGAAAAGGGCCACTCAGACCATCTTGCTGCTGGTGTTTTTCTTTGTGGTCATGTATTGGGTAGACTTAATCATTTCAATGACCTCATTCCTGTTATGGAGGTATGATCCAGTAATCCTTACTGTTCAGAAGTTTTTGATGAATGCCTATCCCACAATTACTCCTTTGGTACAATTCAGTTCTGATAACAGAATAATCATTATGCTGAAAAACCTACAGTCAAAACACCACCATATGTATTTTAAAAAATATGTTTTCACTCTTCTTTATAAAACCTATTAATTAATTACTTATTTATATGTACAAGTGTTATGCTAGAGTGCATGCCTGTGTGCATTCCCCTGTGCCCACAGAGGTGAGAAGATGGCATGGGCTCCCGTGGAACTGGACTTATCACTGGTTATAAAGAATCGTCCTGTGTAGCAACAGTTATTTTGTTTCCAAAATACAGATTCTTTTTATACTTAGTAACAAAGGAAAATTCTTCACGTGATTTTAAATAAAATATGTGCTATTACACATGTACATTCTCTTGACATTTCTGTTGTCAAACAGTAGAGAGTCCTTAAATTAAGTGTACACAATAAGTTGATATTTCCACATGATTTTTCTTTCCCTTTTTACTTTATATAATATTACTTTGATGCTGAAGCCATTCAAAAGAAGATTCTCATTGATATTCACTTTTTTCTTTTTTTCCTTTTTCTTTTTTATTAGATATTATCTTTATTTACATTTCAAATATTATCCCCTTTCCTAGTTTCCCCCCTGAAAATCCCCTATCCCTTCCCCTGCCCTCTGCTCCCCAACCCACCCACTCCTGCTTCCTGGCCCTGGCATTCCCCTATACTGGGGCATAGAATTTTCACAGAACCAAGGTCTTCTCCTTTCATTTATGACCAACTAGGCCATCCTCAGCTACCTATGTAGTTAAACTCATGAGTCACACCATGTGTTTTCTTTGGTTGGTGGTTTAGTCTCAGCGAAATCTGGGGGTCCTGGTTAGTTCATATTGTTTTTGTGTTTACTCATCAAAAATAGTTTAAGTATTTTATTGTAGCTTTATTTGCCCCCTAATCATAATTCATGTGGATCCATAAAAAGAATGTTAATTTTAAGTTTCCACTTTTACCAGAGATATTTAATGAGTCTTTTATGAAAATACCTTGTCCCTATTTATCTGTACTTCATTTATCTACTTATTGAAATATTAATGGTAAATAAATTTTTTATATACACATACATCTTCTACAAGGTGTTTATTGTTTATCTGTATACATGTATGTATGTGCTTGTTCACAGCTGAGGGATGTGTATATGTACACATTGAGAGCAGGAGTTAATGTTGGCTGTTGTTCTTCGTCTGCCATTCATCTGGTGTCTTGATAGGGCATCTCTCTCTGTGACCTGTATCAAGATAATAGTTTCAGTGTTTCTCCTATCTCTATCTCTCCAGCTCTGTGACCACAAGTGTTTACCATCATACTCTATCATTGCAACATCGTACTTCTTTTATTGAAAAAAATACTTTTTTCACATAATATATTCTGATTAGGATTTCCACTTCCCCTACTGCTCTCAGTTTTATATTCTTGCCTCATCCCCCACCCCCATCCATTCATAACTATCTATTCCATTTTCCTTTTTTAGGGAGATGCAATGTTGTGCCTGGAAGTATTTGTGAATGCCAAAAGACCACCACAGATCCAGTTTTGA
>Vmn1r5|CUFFVRG_0177|CUFFVRT_0409|6:56983482-56987723|+
[truncated: 6,754,206 more chars]
