# Supplementary material for: The Olfactory Transcriptomes of Mice
Source: PLoS Genet. 2014 Sep 4;10(9):e1004593. doi: 10.1371/journal.pgen.1004593 (PMC4154679; doi:10.1371/journal.pgen.1004593)
Supplement: Dataset S6 — Extended gene models for the OR repertoire. The reconstructed gene models for OR genes based on the OM RNAseq dataset, provided in GTF format. The ENSEMBL gene models are also included. Each model has been given a unique gene-transcript_id pair. The Ensembl models are annotated as ENSEMBL_transcript on column 2 and the transcript_id on column 9 corresponds to that of Ensembl. The gene models that differ to the Ensembl ones, are annotated as reconstructed_transcript on column 2. For those exons that overlap with the Ensembl model, the id has been included as a reference (in a field in column 9). (GTF) [file pgen.1004593.s017.gtf]

1	reconstructed_transcript	exon	92571567	92571659	.	+	.	gene_id "CUFFORG_0001"; transcript_id "CUFFORT_0001"; exon_number "1"; gene_name "Olfr1413";
1	reconstructed_transcript	exon	92573464	92574374	.	+	.	gene_id "CUFFORG_0001"; transcript_id "CUFFORT_0001"; exon_number "2"; gene_name "Olfr1413"; ensembl_id "ENSMUSG00000058904";
1	ENSEMBL_transcript	exon	92573125	92574206	.	+	.	gene_id "CUFFORG_0001"; transcript_id "ENSMUST00000074859"; exon_number "1"; gene_name "Olfr1413"; ensembl_id "ENSMUSG00000058904";
1	reconstructed_transcript	exon	92585779	92586167	.	+	.	gene_id "CUFFORG_0002"; transcript_id "CUFFORT_0002"; exon_number "1"; gene_name "Olfr1412";
1	reconstructed_transcript	exon	92588383	92591375	.	+	.	gene_id "CUFFORG_0002"; transcript_id "CUFFORT_0002"; exon_number "2"; gene_name "Olfr1412"; ensembl_id "ENSMUSG00000046300";
1	reconstructed_transcript	exon	92585779	92586167	.	+	.	gene_id "CUFFORG_0002"; transcript_id "CUFFORT_0003"; exon_number "1"; gene_name "Olfr1412";
1	reconstructed_transcript	exon	92588102	92591375	.	+	.	gene_id "CUFFORG_0002"; transcript_id "CUFFORT_0003"; exon_number "2"; gene_name "Olfr1412"; ensembl_id "ENSMUSG00000046300";
1	reconstructed_transcript	exon	92585835	92585898	.	+	.	gene_id "CUFFORG_0002"; transcript_id "CUFFORT_0004"; exon_number "1"; gene_name "Olfr1412";
1	reconstructed_transcript	exon	92588102	92591375	.	+	.	gene_id "CUFFORG_0002"; transcript_id "CUFFORT_0004"; exon_number "2"; gene_name "Olfr1412"; ensembl_id "ENSMUSG00000046300";
1	ENSEMBL_transcript	exon	92588332	92589297	.	+	.	gene_id "CUFFORG_0002"; transcript_id "ENSMUST00000062964"; exon_number "1"; gene_name "Olfr1412"; ensembl_id "ENSMUSG00000046300";
1	reconstructed_transcript	exon	92594411	92594854	.	+	.	gene_id "CUFFORG_0003"; transcript_id "CUFFORT_0005"; exon_number "1"; gene_name "Olfr1411";
1	reconstructed_transcript	exon	92596297	92597753	.	+	.	gene_id "CUFFORG_0003"; transcript_id "CUFFORT_0005"; exon_number "2"; gene_name "Olfr1411"; ensembl_id "ENSMUSG00000062497";
1	reconstructed_transcript	exon	92594411	92594854	.	+	.	gene_id "CUFFORG_0003"; transcript_id "CUFFORT_0006"; exon_number "1"; gene_name "Olfr1411";
1	reconstructed_transcript	exon	92596377	92597753	.	+	.	gene_id "CUFFORG_0003"; transcript_id "CUFFORT_0006"; exon_number "2"; gene_name "Olfr1411"; ensembl_id "ENSMUSG00000062497";
1	ENSEMBL_transcript	exon	92596521	92597492	.	+	.	gene_id "CUFFORG_0003"; transcript_id "ENSMUST00000073748"; exon_number "1"; gene_name "Olfr1411"; ensembl_id "ENSMUSG00000062497";
1	reconstructed_transcript	exon	92605823	92606081	.	+	.	gene_id "CUFFORG_0004"; transcript_id "CUFFORT_0007"; exon_number "1"; gene_name "Olfr1410";
1	reconstructed_transcript	exon	92606507	92606576	.	+	.	gene_id "CUFFORG_0004"; transcript_id "CUFFORT_0007"; exon_number "2"; gene_name "Olfr1410";
1	reconstructed_transcript	exon	92607675	92612778	.	+	.	gene_id "CUFFORG_0004"; transcript_id "CUFFORT_0007"; exon_number "3"; gene_name "Olfr1410"; ensembl_id "ENSMUSG00000063583";
1	reconstructed_transcript	exon	92605823	92606576	.	+	.	gene_id "CUFFORG_0004"; transcript_id "CUFFORT_0008"; exon_number "1"; gene_name "Olfr1410";
1	reconstructed_transcript	exon	92607675	92608799	.	+	.	gene_id "CUFFORG_0004"; transcript_id "CUFFORT_0008"; exon_number "2"; gene_name "Olfr1410"; ensembl_id "ENSMUSG00000063583";
1	reconstructed_transcript	exon	92608840	92612778	.	+	.	gene_id "CUFFORG_0004"; transcript_id "CUFFORT_0008"; exon_number "3"; gene_name "Olfr1410"; ensembl_id "ENSMUSG00000063583";
1	ENSEMBL_transcript	exon	92607839	92608799	.	+	.	gene_id "CUFFORG_0004"; transcript_id "ENSMUST00000079790"; exon_number "1"; gene_name "Olfr1410"; ensembl_id "ENSMUSG00000063583";
1	ENSEMBL_transcript	exon	92608840	92608847	.	+	.	gene_id "CUFFORG_0004"; transcript_id "ENSMUST00000079790"; exon_number "2"; gene_name "Olfr1410"; ensembl_id "ENSMUSG00000063583";
1	reconstructed_transcript	exon	92617808	92618278	.	+	.	gene_id "CUFFORG_0005"; transcript_id "CUFFORT_0009"; exon_number "1"; gene_name "Olfr12";
1	reconstructed_transcript	exon	92619746	92623412	.	+	.	gene_id "CUFFORG_0005"; transcript_id "CUFFORT_0009"; exon_number "2"; gene_name "Olfr12"; ensembl_id "ENSMUSG00000061616";
1	ENSEMBL_transcript	exon	92619881	92621001	.	+	.	gene_id "CUFFORG_0005"; transcript_id "ENSMUST00000081274"; exon_number "1"; gene_name "Olfr12"; ensembl_id "ENSMUSG00000061616";
1	reconstructed_transcript	exon	172950381	172950516	.	+	.	gene_id "CUFFORG_0006"; transcript_id "CUFFORT_0010"; exon_number "1"; gene_name "Olfr16";
1	reconstructed_transcript	exon	172951873	172952221	.	+	.	gene_id "CUFFORG_0006"; transcript_id "CUFFORT_0010"; exon_number "2"; gene_name "Olfr16";
1	reconstructed_transcript	exon	172956781	172958357	.	+	.	gene_id "CUFFORG_0006"; transcript_id "CUFFORT_0010"; exon_number "3"; gene_name "Olfr16"; ensembl_id "ENSMUSG00000037924";
1	reconstructed_transcript	exon	172950409	172950516	.	+	.	gene_id "CUFFORG_0006"; transcript_id "CUFFORT_0011"; exon_number "1"; gene_name "Olfr16";
1	reconstructed_transcript	exon	172951873	172952221	.	+	.	gene_id "CUFFORG_0006"; transcript_id "CUFFORT_0011"; exon_number "2"; gene_name "Olfr16";
1	reconstructed_transcript	exon	172956125	172958357	.	+	.	gene_id "CUFFORG_0006"; transcript_id "CUFFORT_0011"; exon_number "3"; gene_name "Olfr16"; ensembl_id "ENSMUSG00000037924";
1	ENSEMBL_transcript	exon	172956768	172957817	.	+	.	gene_id "CUFFORG_0006"; transcript_id "ENSMUST00000038432"; exon_number "1"; gene_name "Olfr16"; ensembl_id "ENSMUSG00000037924";
1	ENSEMBL_transcript	exon	173150131	173150372	.	+	.	gene_id "CUFFORG_0007"; transcript_id "ENSMUST00000085885"; exon_number "1"; gene_name "Olfr1407-ps1"; ensembl_id "ENSMUSG00000066680";
1	reconstructed_transcript	exon	173197808	173198234	.	+	.	gene_id "CUFFORG_0008"; transcript_id "CUFFORT_0012"; exon_number "1"; gene_name "Olfr218";
1	reconstructed_transcript	exon	173203141	173206336	.	+	.	gene_id "CUFFORG_0008"; transcript_id "CUFFORT_0012"; exon_number "2"; gene_name "Olfr218"; ensembl_id "ENSMUSG00000046643";
1	reconstructed_transcript	exon	173197829	173198234	.	+	.	gene_id "CUFFORG_0008"; transcript_id "CUFFORT_0013"; exon_number "1"; gene_name "Olfr218";
1	reconstructed_transcript	exon	173203333	173206336	.	+	.	gene_id "CUFFORG_0008"; transcript_id "CUFFORT_0013"; exon_number "2"; gene_name "Olfr218"; ensembl_id "ENSMUSG00000046643";
1	ENSEMBL_transcript	exon	173203358	173204299	.	+	.	gene_id "CUFFORG_0008"; transcript_id "ENSMUST00000057548"; exon_number "1"; gene_name "Olfr218"; ensembl_id "ENSMUSG00000046643";
1	reconstructed_transcript	exon	173212392	173212471	.	+	.	gene_id "CUFFORG_0009"; transcript_id "CUFFORT_0014"; exon_number "1"; gene_name "Olfr1404";
1	reconstructed_transcript	exon	173212853	173212932	.	+	.	gene_id "CUFFORG_0009"; transcript_id "CUFFORT_0014"; exon_number "2"; gene_name "Olfr1404";
1	reconstructed_transcript	exon	173215439	173218583	.	+	.	gene_id "CUFFORG_0009"; transcript_id "CUFFORT_0014"; exon_number "3"; gene_name "Olfr1404"; ensembl_id "ENSMUSG00000049456";
1	reconstructed_transcript	exon	173212392	173212932	.	+	.	gene_id "CUFFORG_0009"; transcript_id "CUFFORT_0015"; exon_number "1"; gene_name "Olfr1404";
1	reconstructed_transcript	exon	173214894	173218583	.	+	.	gene_id "CUFFORG_0009"; transcript_id "CUFFORT_0015"; exon_number "2"; gene_name "Olfr1404"; ensembl_id "ENSMUSG00000049456";
1	reconstructed_transcript	exon	173212392	173212932	.	+	.	gene_id "CUFFORG_0009"; transcript_id "CUFFORT_0016"; exon_number "1"; gene_name "Olfr1404";
1	reconstructed_transcript	exon	173215439	173218583	.	+	.	gene_id "CUFFORG_0009"; transcript_id "CUFFORT_0016"; exon_number "2"; gene_name "Olfr1404"; ensembl_id "ENSMUSG00000049456";
1	ENSEMBL_transcript	exon	173215607	173216640	.	+	.	gene_id "CUFFORG_0009"; transcript_id "ENSMUST00000056592"; exon_number "1"; gene_name "Olfr1404"; ensembl_id "ENSMUSG00000049456";
1	reconstructed_transcript	exon	173266018	173266287	.	+	.	gene_id "CUFFORG_0010"; transcript_id "CUFFORT_0017"; exon_number "1"; gene_name "Olfr418-ps1";
1	reconstructed_transcript	exon	173268098	173268247	.	+	.	gene_id "CUFFORG_0010"; transcript_id "CUFFORT_0017"; exon_number "2"; gene_name "Olfr418-ps1";
1	reconstructed_transcript	exon	173270044	173271169	.	+	.	gene_id "CUFFORG_0010"; transcript_id "CUFFORT_0017"; exon_number "3"; gene_name "Olfr418-ps1"; ensembl_id "ENSMUSG00000049605";
1	reconstructed_transcript	exon	173266047	173266287	.	+	.	gene_id "CUFFORG_0010"; transcript_id "CUFFORT_0018"; exon_number "1"; gene_name "Olfr418-ps1";
1	reconstructed_transcript	exon	173268217	173268247	.	+	.	gene_id "CUFFORG_0010"; transcript_id "CUFFORT_0018"; exon_number "2"; gene_name "Olfr418-ps1";
1	reconstructed_transcript	exon	173270044	173271169	.	+	.	gene_id "CUFFORG_0010"; transcript_id "CUFFORT_0018"; exon_number "3"; gene_name "Olfr418-ps1"; ensembl_id "ENSMUSG00000049605";
1	ENSEMBL_transcript	exon	173270147	173271137	.	+	.	gene_id "CUFFORG_0010"; transcript_id "ENSMUST00000059754"; exon_number "1"; gene_name "Olfr418-ps1"; ensembl_id "ENSMUSG00000049605";
1	ENSEMBL_transcript	exon	174041933	174042936	.	+	.	gene_id "CUFFORG_0011"; transcript_id "ENSMUST00000052975"; exon_number "1"; gene_name "Olfr433"; ensembl_id "ENSMUSG00000045381";
1	reconstructed_transcript	exon	174049219	174049256	.	+	.	gene_id "CUFFORG_0012"; transcript_id "CUFFORT_0019"; exon_number "1"; gene_name "Olfr432";
1	reconstructed_transcript	exon	174049473	174049570	.	+	.	gene_id "CUFFORG_0012"; transcript_id "CUFFORT_0019"; exon_number "2"; gene_name "Olfr432";
1	reconstructed_transcript	exon	174050370	174053227	.	+	.	gene_id "CUFFORG_0012"; transcript_id "CUFFORT_0019"; exon_number "3"; gene_name "Olfr432"; ensembl_id "ENSMUSG00000047048";
1	reconstructed_transcript	exon	174049236	174049256	.	+	.	gene_id "CUFFORG_0012"; transcript_id "CUFFORT_0020"; exon_number "1"; gene_name "Olfr432";
1	reconstructed_transcript	exon	174050370	174053227	.	+	.	gene_id "CUFFORG_0012"; transcript_id "CUFFORT_0020"; exon_number "2"; gene_name "Olfr432"; ensembl_id "ENSMUSG00000047048";
1	ENSEMBL_transcript	exon	174050375	174051313	.	+	.	gene_id "CUFFORG_0012"; transcript_id "ENSMUST00000062665"; exon_number "1"; gene_name "Olfr432"; ensembl_id "ENSMUSG00000047048";
1	reconstructed_transcript	exon	174066605	174066626	.	+	.	gene_id "CUFFORG_0013"; transcript_id "CUFFORT_0021"; exon_number "1"; gene_name "Olfr430";
1	reconstructed_transcript	exon	174068423	174072273	.	+	.	gene_id "CUFFORG_0013"; transcript_id "CUFFORT_0021"; exon_number "2"; gene_name "Olfr430"; ensembl_id "ENSMUSG00000050134";
1	reconstructed_transcript	exon	174066665	174066893	.	+	.	gene_id "CUFFORG_0013"; transcript_id "CUFFORT_0022"; exon_number "1"; gene_name "Olfr430";
1	reconstructed_transcript	exon	174068423	174068513	.	+	.	gene_id "CUFFORG_0013"; transcript_id "CUFFORT_0022"; exon_number "2"; gene_name "Olfr430";
1	reconstructed_transcript	exon	174069294	174072273	.	+	.	gene_id "CUFFORG_0013"; transcript_id "CUFFORT_0022"; exon_number "3"; gene_name "Olfr430"; ensembl_id "ENSMUSG00000050134";
1	ENSEMBL_transcript	exon	174069300	174070253	.	+	.	gene_id "CUFFORG_0013"; transcript_id "ENSMUST00000055873"; exon_number "1"; gene_name "Olfr430"; ensembl_id "ENSMUSG00000050134";
1	reconstructed_transcript	exon	174084371	174084520	.	+	.	gene_id "CUFFORG_0014"; transcript_id "CUFFORT_0023"; exon_number "1"; gene_name "Olfr429";
1	reconstructed_transcript	exon	174089024	174091343	.	+	.	gene_id "CUFFORG_0014"; transcript_id "CUFFORT_0023"; exon_number "2"; gene_name "Olfr429"; ensembl_id "ENSMUSG00000049528";
1	reconstructed_transcript	exon	174084423	174084521	.	+	.	gene_id "CUFFORG_0014"; transcript_id "CUFFORT_0024"; exon_number "1"; gene_name "Olfr429";
1	reconstructed_transcript	exon	174089025	174091343	.	+	.	gene_id "CUFFORG_0014"; transcript_id "CUFFORT_0024"; exon_number "2"; gene_name "Olfr429"; ensembl_id "ENSMUSG00000049528";
1	reconstructed_transcript	exon	174084435	174084520	.	+	.	gene_id "CUFFORG_0014"; transcript_id "CUFFORT_0025"; exon_number "1"; gene_name "Olfr429";
1	reconstructed_transcript	exon	174089024	174089406	.	+	.	gene_id "CUFFORG_0014"; transcript_id "CUFFORT_0025"; exon_number "2"; gene_name "Olfr429"; ensembl_id "ENSMUSG00000049528";
1	reconstructed_transcript	exon	174089702	174091343	.	+	.	gene_id "CUFFORG_0014"; transcript_id "CUFFORT_0025"; exon_number "3"; gene_name "Olfr429"; ensembl_id "ENSMUSG00000049528";
1	reconstructed_transcript	exon	174087525	174087587	.	+	.	gene_id "CUFFORG_0014"; transcript_id "CUFFORT_0026"; exon_number "1"; gene_name "Olfr429";
1	reconstructed_transcript	exon	174089024	174091343	.	+	.	gene_id "CUFFORG_0014"; transcript_id "CUFFORT_0026"; exon_number "2"; gene_name "Olfr429"; ensembl_id "ENSMUSG00000049528";
1	ENSEMBL_transcript	exon	174089038	174089980	.	+	.	gene_id "CUFFORG_0014"; transcript_id "ENSMUST00000060693"; exon_number "1"; gene_name "Olfr429"; ensembl_id "ENSMUSG00000049528";
1	ENSEMBL_transcript	exon	174099460	174100407	.	+	.	gene_id "CUFFORG_0015"; transcript_id "ENSMUST00000080831"; exon_number "1"; gene_name "Olfr427"; ensembl_id "ENSMUSG00000059371";
1	reconstructed_transcript	exon	174131518	174131595	.	+	.	gene_id "CUFFORG_0016"; transcript_id "CUFFORT_0027"; exon_number "1"; gene_name "Olfr424";
1	reconstructed_transcript	exon	174136695	174138257	.	+	.	gene_id "CUFFORG_0016"; transcript_id "CUFFORT_0027"; exon_number "2"; gene_name "Olfr424"; ensembl_id "ENSMUSG00000051528";
1	reconstructed_transcript	exon	174131538	174131596	.	+	.	gene_id "CUFFORG_0016"; transcript_id "CUFFORT_0028"; exon_number "1"; gene_name "Olfr424";
1	reconstructed_transcript	exon	174136696	174138257	.	+	.	gene_id "CUFFORG_0016"; transcript_id "CUFFORT_0028"; exon_number "2"; gene_name "Olfr424"; ensembl_id "ENSMUSG00000051528";
1	reconstructed_transcript	exon	174131538	174131595	.	+	.	gene_id "CUFFORG_0016"; transcript_id "CUFFORT_0029"; exon_number "1"; gene_name "Olfr424";
1	reconstructed_transcript	exon	174136891	174137110	.	+	.	gene_id "CUFFORG_0016"; transcript_id "CUFFORT_0029"; exon_number "2"; gene_name "Olfr424"; ensembl_id "ENSMUSG00000051528";
1	reconstructed_transcript	exon	174137221	174138257	.	+	.	gene_id "CUFFORG_0016"; transcript_id "CUFFORT_0029"; exon_number "3"; gene_name "Olfr424"; ensembl_id "ENSMUSG00000051528";
1	ENSEMBL_transcript	exon	174136746	174137693	.	+	.	gene_id "CUFFORG_0016"; transcript_id "ENSMUST00000053941"; exon_number "1"; gene_name "Olfr424"; ensembl_id "ENSMUSG00000051528";
1	ENSEMBL_transcript	exon	174151481	174152530	.	+	.	gene_id "CUFFORG_0017"; transcript_id "ENSMUST00000179386"; exon_number "1"; gene_name "Olfr421-ps1"; ensembl_id "ENSMUSG00000091950";
1	reconstructed_transcript	exon	174155633	174155895	.	+	.	gene_id "CUFFORG_0018"; transcript_id "CUFFORT_0030"; exon_number "1"; gene_name "Olfr420";
1	reconstructed_transcript	exon	174158653	174160433	.	+	.	gene_id "CUFFORG_0018"; transcript_id "CUFFORT_0030"; exon_number "2"; gene_name "Olfr420"; ensembl_id "ENSMUSG00000055033";
1	ENSEMBL_transcript	exon	174158722	174159767	.	+	.	gene_id "CUFFORG_0018"; transcript_id "ENSMUST00000068403"; exon_number "1"; gene_name "Olfr420"; ensembl_id "ENSMUSG00000055033";
1	reconstructed_transcript	exon	174365140	174365633	.	+	.	gene_id "CUFFORG_0019"; transcript_id "CUFFORT_0031"; exon_number "1"; gene_name "Olfr417";
1	reconstructed_transcript	exon	174368905	174374472	.	+	.	gene_id "CUFFORG_0019"; transcript_id "CUFFORT_0031"; exon_number "2"; gene_name "Olfr417"; ensembl_id "ENSMUSG00000066672";
1	reconstructed_transcript	exon	174365168	174365215	.	+	.	gene_id "CUFFORG_0019"; transcript_id "CUFFORT_0032"; exon_number "1"; gene_name "Olfr417";
1	reconstructed_transcript	exon	174368905	174374472	.	+	.	gene_id "CUFFORG_0019"; transcript_id "CUFFORT_0032"; exon_number "2"; gene_name "Olfr417"; ensembl_id "ENSMUSG00000066672";
1	ENSEMBL_transcript	exon	174368919	174369848	.	+	.	gene_id "CUFFORG_0019"; transcript_id "ENSMUST00000085862"; exon_number "1"; gene_name "Olfr417"; ensembl_id "ENSMUSG00000066672";
1	ENSEMBL_transcript	exon	174391046	174392055	.	+	.	gene_id "CUFFORG_0020"; transcript_id "ENSMUST00000075329"; exon_number "1"; gene_name "Olfr248"; ensembl_id "ENSMUSG00000059503";
1	reconstructed_transcript	exon	174424064	174424250	.	+	.	gene_id "CUFFORG_0021"; transcript_id "CUFFORT_0033"; exon_number "1"; gene_name "Olfr414";
1	reconstructed_transcript	exon	174430409	174434747	.	+	.	gene_id "CUFFORG_0021"; transcript_id "CUFFORT_0033"; exon_number "2"; gene_name "Olfr414"; ensembl_id "ENSMUSG00000051509";
1	reconstructed_transcript	exon	174424111	174424250	.	+	.	gene_id "CUFFORG_0021"; transcript_id "CUFFORT_0034"; exon_number "1"; gene_name "Olfr414";
1	reconstructed_transcript	exon	174430409	174430644	.	+	.	gene_id "CUFFORG_0021"; transcript_id "CUFFORT_0034"; exon_number "2"; gene_name "Olfr414"; ensembl_id "ENSMUSG00000051509";
1	reconstructed_transcript	exon	174430924	174434747	.	+	.	gene_id "CUFFORG_0021"; transcript_id "CUFFORT_0034"; exon_number "3"; gene_name "Olfr414"; ensembl_id "ENSMUSG00000051509";
1	ENSEMBL_transcript	exon	174430430	174431384	.	+	.	gene_id "CUFFORG_0021"; transcript_id "ENSMUST00000053178"; exon_number "1"; gene_name "Olfr414"; ensembl_id "ENSMUSG00000051509";
1	reconstructed_transcript	exon	174442075	174442269	.	+	.	gene_id "CUFFORG_0022"; transcript_id "CUFFORT_0035"; exon_number "1"; gene_name "Olfr220";
1	reconstructed_transcript	exon	174448180	174453322	.	+	.	gene_id "CUFFORG_0022"; transcript_id "CUFFORT_0035"; exon_number "2"; gene_name "Olfr220"; ensembl_id "ENSMUSG00000066671";
1	reconstructed_transcript	exon	174453763	174454825	.	+	.	gene_id "CUFFORG_0022"; transcript_id "CUFFORT_0035"; exon_number "3"; gene_name "Olfr220";
1	reconstructed_transcript	exon	174442075	174442269	.	+	.	gene_id "CUFFORG_0022"; transcript_id "CUFFORT_0036"; exon_number "1"; gene_name "Olfr220";
1	reconstructed_transcript	exon	174448180	174453322	.	+	.	gene_id "CUFFORG_0022"; transcript_id "CUFFORT_0036"; exon_number "2"; gene_name "Olfr220"; ensembl_id "ENSMUSG00000066671";
1	reconstructed_transcript	exon	174453744	174454825	.	+	.	gene_id "CUFFORG_0022"; transcript_id "CUFFORT_0036"; exon_number "3"; gene_name "Olfr220";
1	reconstructed_transcript	exon	174442082	174442270	.	+	.	gene_id "CUFFORG_0022"; transcript_id "CUFFORT_0037"; exon_number "1"; gene_name "Olfr220";
1	reconstructed_transcript	exon	174448181	174451277	.	+	.	gene_id "CUFFORG_0022"; transcript_id "CUFFORT_0037"; exon_number "2"; gene_name "Olfr220"; ensembl_id "ENSMUSG00000066671";
1	ENSEMBL_transcript	exon	174448625	174449602	.	+	.	gene_id "CUFFORG_0022"; transcript_id "ENSMUST00000085861"; exon_number "1"; gene_name "Olfr220"; ensembl_id "ENSMUSG00000066671";
1	reconstructed_transcript	exon	92475997	92480629	.	-	.	gene_id "CUFFORG_0023"; transcript_id "CUFFORT_0038"; exon_number "1"; gene_name "Olfr1416"; ensembl_id "ENSMUSG00000067064";
1	reconstructed_transcript	exon	92484981	92485103	.	-	.	gene_id "CUFFORG_0023"; transcript_id "CUFFORT_0038"; exon_number "2"; gene_name "Olfr1416";
1	reconstructed_transcript	exon	92475997	92480630	.	-	.	gene_id "CUFFORG_0023"; transcript_id "CUFFORT_0039"; exon_number "1"; gene_name "Olfr1416"; ensembl_id "ENSMUSG00000067064";
1	reconstructed_transcript	exon	92484982	92485103	.	-	.	gene_id "CUFFORG_0023"; transcript_id "CUFFORT_0039"; exon_number "2"; gene_name "Olfr1416";
1	ENSEMBL_transcript	exon	92479681	92480619	.	-	.	gene_id "CUFFORG_0023"; transcript_id "ENSMUST00000086837"; exon_number "1"; gene_name "Olfr1416"; ensembl_id "ENSMUSG00000067064";
1	reconstructed_transcript	exon	92489101	92492144	.	-	.	gene_id "CUFFORG_0024"; transcript_id "CUFFORT_0040"; exon_number "1"; gene_name "Olfr1415"; ensembl_id "ENSMUSG00000057464";
1	reconstructed_transcript	exon	92489101	92489453	.	-	.	gene_id "CUFFORG_0024"; transcript_id "CUFFORT_0041"; exon_number "1"; gene_name "Olfr1415";
1	reconstructed_transcript	exon	92489861	92491763	.	-	.	gene_id "CUFFORG_0024"; transcript_id "CUFFORT_0041"; exon_number "2"; gene_name "Olfr1415"; ensembl_id "ENSMUSG00000057464";
1	reconstructed_transcript	exon	92495950	92496067	.	-	.	gene_id "CUFFORG_0024"; transcript_id "CUFFORT_0041"; exon_number "3"; gene_name "Olfr1415";
1	reconstructed_transcript	exon	92489101	92491422	.	-	.	gene_id "CUFFORG_0024"; transcript_id "CUFFORT_0042"; exon_number "1"; gene_name "Olfr1415"; ensembl_id "ENSMUSG00000057464";
1	reconstructed_transcript	exon	92491539	92491764	.	-	.	gene_id "CUFFORG_0024"; transcript_id "CUFFORT_0042"; exon_number "2"; gene_name "Olfr1415"; ensembl_id "ENSMUSG00000057464";
1	reconstructed_transcript	exon	92495951	92496125	.	-	.	gene_id "CUFFORG_0024"; transcript_id "CUFFORT_0042"; exon_number "3"; gene_name "Olfr1415";
1	ENSEMBL_transcript	exon	92490818	92491753	.	-	.	gene_id "CUFFORG_0024"; transcript_id "ENSMUST00000071521"; exon_number "1"; gene_name "Olfr1415"; ensembl_id "ENSMUSG00000057464";
1	reconstructed_transcript	exon	92506366	92512102	.	-	.	gene_id "CUFFORG_0025"; transcript_id "CUFFORT_0043"; exon_number "1"; gene_name "Olfr1414"; ensembl_id "ENSMUSG00000042849";
1	reconstructed_transcript	exon	92518316	92518661	.	-	.	gene_id "CUFFORG_0025"; transcript_id "CUFFORT_0043"; exon_number "2"; gene_name "Olfr1414"; ensembl_id "ENSMUSG00000042849";
1	reconstructed_transcript	exon	92506366	92512036	.	-	.	gene_id "CUFFORG_0025"; transcript_id "CUFFORT_0044"; exon_number "1"; gene_name "Olfr1414"; ensembl_id "ENSMUSG00000042849";
1	reconstructed_transcript	exon	92518316	92518661	.	-	.	gene_id "CUFFORG_0025"; transcript_id "CUFFORT_0044"; exon_number "2"; gene_name "Olfr1414"; ensembl_id "ENSMUSG00000042849";
1	ENSEMBL_transcript	exon	92511048	92512036	.	-	.	gene_id "CUFFORG_0025"; transcript_id "ENSMUST00000062353"; exon_number "1"; gene_name "Olfr1414"; ensembl_id "ENSMUSG00000042849";
1	ENSEMBL_transcript	exon	92518316	92518515	.	-	.	gene_id "CUFFORG_0025"; transcript_id "ENSMUST00000062353"; exon_number "2"; gene_name "Olfr1414"; ensembl_id "ENSMUSG00000042849";
1	reconstructed_transcript	exon	173128049	173131236	.	-	.	gene_id "CUFFORG_0026"; transcript_id "CUFFORT_0045"; exon_number "1"; gene_name "Olfr1408"; ensembl_id "ENSMUSG00000062527";
1	reconstructed_transcript	exon	173137110	173137374	.	-	.	gene_id "CUFFORG_0026"; transcript_id "CUFFORT_0045"; exon_number "2"; gene_name "Olfr1408";
1	ENSEMBL_transcript	exon	173130200	173131236	.	-	.	gene_id "CUFFORG_0026"; transcript_id "ENSMUST00000073663"; exon_number "1"; gene_name "Olfr1408"; ensembl_id "ENSMUSG00000062527";
1	reconstructed_transcript	exon	173181853	173184453	.	-	.	gene_id "CUFFORG_0027"; transcript_id "CUFFORT_0046"; exon_number "1"; gene_name "Olfr1406"; ensembl_id "ENSMUSG00000058981";
1	reconstructed_transcript	exon	173185926	173185987	.	-	.	gene_id "CUFFORG_0027"; transcript_id "CUFFORT_0046"; exon_number "2"; gene_name "Olfr1406";
1	reconstructed_transcript	exon	173181853	173184453	.	-	.	gene_id "CUFFORG_0027"; transcript_id "CUFFORT_0047"; exon_number "1"; gene_name "Olfr1406"; ensembl_id "ENSMUSG00000058981";
1	reconstructed_transcript	exon	173188899	173188982	.	-	.	gene_id "CUFFORG_0027"; transcript_id "CUFFORT_0047"; exon_number "2"; gene_name "Olfr1406";
1	reconstructed_transcript	exon	173189781	173189980	.	-	.	gene_id "CUFFORG_0027"; transcript_id "CUFFORT_0047"; exon_number "3"; gene_name "Olfr1406";
1	reconstructed_transcript	exon	173190374	173190637	.	-	.	gene_id "CUFFORG_0027"; transcript_id "CUFFORT_0047"; exon_number "4"; gene_name "Olfr1406";
1	reconstructed_transcript	exon	173181853	173184453	.	-	.	gene_id "CUFFORG_0027"; transcript_id "CUFFORT_0048"; exon_number "1"; gene_name "Olfr1406"; ensembl_id "ENSMUSG00000058981";
1	reconstructed_transcript	exon	173188899	173188982	.	-	.	gene_id "CUFFORG_0027"; transcript_id "CUFFORT_0048"; exon_number "2"; gene_name "Olfr1406";
1	reconstructed_transcript	exon	173190374	173190640	.	-	.	gene_id "CUFFORG_0027"; transcript_id "CUFFORT_0048"; exon_number "3"; gene_name "Olfr1406";
1	ENSEMBL_transcript	exon	173183442	173184504	.	-	.	gene_id "CUFFORG_0027"; transcript_id "ENSMUST00000072395"; exon_number "1"; gene_name "Olfr1406"; ensembl_id "ENSMUSG00000058981";
1	reconstructed_transcript	exon	174113254	174116999	.	-	.	gene_id "CUFFORG_0028"; transcript_id "CUFFORT_0049"; exon_number "1"; gene_name "Olfr231";
1	reconstructed_transcript	exon	174117671	174118047	.	-	.	gene_id "CUFFORG_0028"; transcript_id "CUFFORT_0049"; exon_number "2"; gene_name "Olfr231"; ensembl_id "ENSMUSG00000046486";
1	reconstructed_transcript	exon	174120796	174121148	.	-	.	gene_id "CUFFORG_0028"; transcript_id "CUFFORT_0049"; exon_number "3"; gene_name "Olfr231";
1	reconstructed_transcript	exon	174113254	174118047	.	-	.	gene_id "CUFFORG_0028"; transcript_id "CUFFORT_0050"; exon_number "1"; gene_name "Olfr231"; ensembl_id "ENSMUSG00000046486";
1	reconstructed_transcript	exon	174121077	174121148	.	-	.	gene_id "CUFFORG_0028"; transcript_id "CUFFORT_0050"; exon_number "2"; gene_name "Olfr231";
1	reconstructed_transcript	exon	174113254	174118047	.	-	.	gene_id "CUFFORG_0028"; transcript_id "CUFFORT_0051"; exon_number "1"; gene_name "Olfr231"; ensembl_id "ENSMUSG00000046486";
1	reconstructed_transcript	exon	174120796	174121156	.	-	.	gene_id "CUFFORG_0028"; transcript_id "CUFFORT_0051"; exon_number "2"; gene_name "Olfr231";
1	reconstructed_transcript	exon	174113254	174116999	.	-	.	gene_id "CUFFORG_0028"; transcript_id "CUFFORT_0052"; exon_number "1"; gene_name "Olfr231";
1	reconstructed_transcript	exon	174117671	174118047	.	-	.	gene_id "CUFFORG_0028"; transcript_id "CUFFORT_0052"; exon_number "2"; gene_name "Olfr231"; ensembl_id "ENSMUSG00000046486";
1	reconstructed_transcript	exon	174121077	174121156	.	-	.	gene_id "CUFFORG_0028"; transcript_id "CUFFORT_0052"; exon_number "3"; gene_name "Olfr231";
1	reconstructed_transcript	exon	174113254	174117844	.	-	.	gene_id "CUFFORG_0028"; transcript_id "CUFFORT_0053"; exon_number "1"; gene_name "Olfr231"; ensembl_id "ENSMUSG00000046486";
1	reconstructed_transcript	exon	174120796	174121162	.	-	.	gene_id "CUFFORG_0028"; transcript_id "CUFFORT_0053"; exon_number "2"; gene_name "Olfr231";
1	ENSEMBL_transcript	exon	174117091	174118014	.	-	.	gene_id "CUFFORG_0028"; transcript_id "ENSMUST00000063030"; exon_number "1"; gene_name "Olfr231"; ensembl_id "ENSMUSG00000046486";
1	reconstructed_transcript	exon	174248514	174251026	.	-	.	gene_id "CUFFORG_0029"; transcript_id "CUFFORT_0054"; exon_number "1"; gene_name "Olfr419"; ensembl_id "ENSMUSG00000050788";
1	reconstructed_transcript	exon	174251890	174252061	.	-	.	gene_id "CUFFORG_0029"; transcript_id "CUFFORT_0054"; exon_number "2"; gene_name "Olfr419";
1	ENSEMBL_transcript	exon	174249889	174250976	.	-	.	gene_id "CUFFORG_0029"; transcript_id "ENSMUST00000061990"; exon_number "1"; gene_name "Olfr419"; ensembl_id "ENSMUSG00000050788";
10	ENSEMBL_transcript	exon	78875549	78875746	.	+	.	gene_id "CUFFORG_0030"; transcript_id "ENSMUST00000078414"; exon_number "1"; gene_name "Olfr1355"; ensembl_id "ENSMUSG00000062873";
10	ENSEMBL_transcript	exon	78879157	78880106	.	+	.	gene_id "CUFFORG_0030"; transcript_id "ENSMUST00000078414"; exon_number "2"; gene_name "Olfr1355"; ensembl_id "ENSMUSG00000062873";
10	reconstructed_transcript	exon	78913306	78913380	.	+	.	gene_id "CUFFORG_0031"; transcript_id "CUFFORT_0055"; exon_number "1"; gene_name "Olfr1354";
10	reconstructed_transcript	exon	78916829	78920399	.	+	.	gene_id "CUFFORG_0031"; transcript_id "CUFFORT_0055"; exon_number "2"; gene_name "Olfr1354"; ensembl_id "ENSMUSG00000094673";
10	reconstructed_transcript	exon	78913306	78913513	.	+	.	gene_id "CUFFORG_0031"; transcript_id "CUFFORT_0056"; exon_number "1"; gene_name "Olfr1354";
10	reconstructed_transcript	exon	78916829	78920399	.	+	.	gene_id "CUFFORG_0031"; transcript_id "CUFFORT_0056"; exon_number "2"; gene_name "Olfr1354"; ensembl_id "ENSMUSG00000094673";
10	ENSEMBL_transcript	exon	78916842	78917936	.	+	.	gene_id "CUFFORG_0031"; transcript_id "ENSMUST00000075859"; exon_number "1"; gene_name "Olfr1354"; ensembl_id "ENSMUSG00000094673";
10	ENSEMBL_transcript	exon	78963309	78963531	.	+	.	gene_id "CUFFORG_0032"; transcript_id "ENSMUST00000039718"; exon_number "1"; gene_name "Olfr1353"; ensembl_id "ENSMUSG00000042774";
10	ENSEMBL_transcript	exon	78966256	78966323	.	+	.	gene_id "CUFFORG_0032"; transcript_id "ENSMUST00000039718"; exon_number "2"; gene_name "Olfr1353"; ensembl_id "ENSMUSG00000042774";
10	ENSEMBL_transcript	exon	78969638	78970612	.	+	.	gene_id "CUFFORG_0032"; transcript_id "ENSMUST00000039718"; exon_number "3"; gene_name "Olfr1353"; ensembl_id "ENSMUSG00000042774";
10	reconstructed_transcript	exon	78963309	78963531	.	+	.	gene_id "CUFFORG_0032"; transcript_id "CUFFORT_0057"; exon_number "1"; gene_name "Olfr1353"; ensembl_id "ENSMUSG00000042774";
10	reconstructed_transcript	exon	78966256	78966324	.	+	.	gene_id "CUFFORG_0032"; transcript_id "CUFFORT_0057"; exon_number "2"; gene_name "Olfr1353"; ensembl_id "ENSMUSG00000042774";
10	reconstructed_transcript	exon	78969639	78971338	.	+	.	gene_id "CUFFORG_0032"; transcript_id "CUFFORT_0057"; exon_number "3"; gene_name "Olfr1353"; ensembl_id "ENSMUSG00000042774";
10	reconstructed_transcript	exon	78963309	78963531	.	+	.	gene_id "CUFFORG_0032"; transcript_id "CUFFORT_0058"; exon_number "1"; gene_name "Olfr1353"; ensembl_id "ENSMUSG00000042774";
10	reconstructed_transcript	exon	78969638	78971338	.	+	.	gene_id "CUFFORG_0032"; transcript_id "CUFFORT_0058"; exon_number "2"; gene_name "Olfr1353"; ensembl_id "ENSMUSG00000042774";
10	reconstructed_transcript	exon	78963309	78963531	.	+	.	gene_id "CUFFORG_0032"; transcript_id "CUFFORT_0059"; exon_number "1"; gene_name "Olfr1353"; ensembl_id "ENSMUSG00000042774";
10	reconstructed_transcript	exon	78966256	78966323	.	+	.	gene_id "CUFFORG_0032"; transcript_id "CUFFORT_0059"; exon_number "2"; gene_name "Olfr1353"; ensembl_id "ENSMUSG00000042774";
10	reconstructed_transcript	exon	78969638	78971338	.	+	.	gene_id "CUFFORG_0032"; transcript_id "CUFFORT_0059"; exon_number "3"; gene_name "Olfr1353"; ensembl_id "ENSMUSG00000042774";
10	ENSEMBL_transcript	exon	78981050	78981280	.	+	.	gene_id "CUFFORG_0033"; transcript_id "ENSMUST00000058991"; exon_number "1"; gene_name "Olfr1352"; ensembl_id "ENSMUSG00000046493";
10	ENSEMBL_transcript	exon	78983779	78984721	.	+	.	gene_id "CUFFORG_0033"; transcript_id "ENSMUST00000058991"; exon_number "2"; gene_name "Olfr1352"; ensembl_id "ENSMUSG00000046493";
10	reconstructed_transcript	exon	78981050	78981280	.	+	.	gene_id "CUFFORG_0033"; transcript_id "CUFFORT_0060"; exon_number "1"; gene_name "Olfr1352"; ensembl_id "ENSMUSG00000046493";
10	reconstructed_transcript	exon	78983779	78987903	.	+	.	gene_id "CUFFORG_0033"; transcript_id "CUFFORT_0060"; exon_number "2"; gene_name "Olfr1352"; ensembl_id "ENSMUSG00000046493";
10	reconstructed_transcript	exon	79028741	79028897	.	+	.	gene_id "CUFFORG_0034"; transcript_id "CUFFORT_0061"; exon_number "1"; gene_name "Olfr57";
10	reconstructed_transcript	exon	79031353	79031479	.	+	.	gene_id "CUFFORG_0034"; transcript_id "CUFFORT_0061"; exon_number "2"; gene_name "Olfr57";
10	reconstructed_transcript	exon	79034785	79036274	.	+	.	gene_id "CUFFORG_0034"; transcript_id "CUFFORT_0061"; exon_number "3"; gene_name "Olfr57"; ensembl_id "ENSMUSG00000060205";
10	reconstructed_transcript	exon	79028741	79028897	.	+	.	gene_id "CUFFORG_0034"; transcript_id "CUFFORT_0062"; exon_number "1"; gene_name "Olfr57";
10	reconstructed_transcript	exon	79034785	79036274	.	+	.	gene_id "CUFFORG_0034"; transcript_id "CUFFORT_0062"; exon_number "2"; gene_name "Olfr57"; ensembl_id "ENSMUSG00000060205";
10	ENSEMBL_transcript	exon	79034723	79035802	.	+	.	gene_id "CUFFORG_0034"; transcript_id "ENSMUST00000082244"; exon_number "1"; gene_name "Olfr57"; ensembl_id "ENSMUSG00000060205";
10	reconstructed_transcript	exon	79012711	79012815	.	+	.	gene_id "CUFFORG_0035"; transcript_id "CUFFORT_0063"; exon_number "1"; gene_name "Olfr1351";
10	reconstructed_transcript	exon	79017311	79018539	.	+	.	gene_id "CUFFORG_0035"; transcript_id "CUFFORT_0063"; exon_number "2"; gene_name "Olfr1351"; ensembl_id "ENSMUSG00000063216";
10	ENSEMBL_transcript	exon	79017324	79018283	.	+	.	gene_id "CUFFORG_0035"; transcript_id "ENSMUST00000080730"; exon_number "1"; gene_name "Olfr1351"; ensembl_id "ENSMUSG00000063216";
10	reconstructed_transcript	exon	128989431	128992102	.	+	.	gene_id "CUFFORG_0036"; transcript_id "CUFFORT_0064"; exon_number "1"; gene_name "Olfr9"; ensembl_id "ENSMUSG00000069430";
10	ENSEMBL_transcript	exon	128989849	128990900	.	+	.	gene_id "CUFFORG_0036"; transcript_id "ENSMUST00000091996"; exon_number "1"; gene_name "Olfr9"; ensembl_id "ENSMUSG00000069430";
10	reconstructed_transcript	exon	129010791	129013313	.	+	.	gene_id "CUFFORG_0037"; transcript_id "CUFFORT_0065"; exon_number "1"; gene_name "Olfr763"; ensembl_id "ENSMUSG00000063374";
10	ENSEMBL_transcript	exon	129011222	129012265	.	+	.	gene_id "CUFFORG_0037"; transcript_id "ENSMUST00000077460"; exon_number "1"; gene_name "Olfr763"; ensembl_id "ENSMUSG00000063374";
10	reconstructed_transcript	exon	129236204	129236358	.	+	.	gene_id "CUFFORG_0038"; transcript_id "CUFFORT_0066"; exon_number "1"; gene_name "Olfr774";
10	reconstructed_transcript	exon	129238130	129239403	.	+	.	gene_id "CUFFORG_0038"; transcript_id "CUFFORT_0066"; exon_number "2"; gene_name "Olfr774"; ensembl_id "ENSMUSG00000096229";
10	ENSEMBL_transcript	exon	129238151	129239089	.	+	.	gene_id "CUFFORG_0038"; transcript_id "ENSMUST00000097164"; exon_number "1"; gene_name "Olfr774"; ensembl_id "ENSMUSG00000096229";
10	reconstructed_transcript	exon	129248412	129248598	.	+	.	gene_id "CUFFORG_0039"; transcript_id "CUFFORT_0067"; exon_number "1"; gene_name "Olfr775";
10	reconstructed_transcript	exon	129250514	129253924	.	+	.	gene_id "CUFFORG_0039"; transcript_id "CUFFORT_0067"; exon_number "2"; gene_name "Olfr775"; ensembl_id "ENSMUSG00000096220";
10	reconstructed_transcript	exon	129248476	129253924	.	+	.	gene_id "CUFFORG_0039"; transcript_id "CUFFORT_0068"; exon_number "1"; gene_name "Olfr775"; ensembl_id "ENSMUSG00000096220";
10	reconstructed_transcript	exon	129248476	129248543	.	+	.	gene_id "CUFFORG_0039"; transcript_id "CUFFORT_0069"; exon_number "1"; gene_name "Olfr775";
10	reconstructed_transcript	exon	129249979	129253924	.	+	.	gene_id "CUFFORG_0039"; transcript_id "CUFFORT_0069"; exon_number "2"; gene_name "Olfr775"; ensembl_id "ENSMUSG00000096220";
10	reconstructed_transcript	exon	129248476	129248598	.	+	.	gene_id "CUFFORG_0039"; transcript_id "CUFFORT_0070"; exon_number "1"; gene_name "Olfr775";
10	reconstructed_transcript	exon	129250684	129253924	.	+	.	gene_id "CUFFORG_0039"; transcript_id "CUFFORT_0070"; exon_number "2"; gene_name "Olfr775"; ensembl_id "ENSMUSG00000096220";
10	ENSEMBL_transcript	exon	129250536	129251474	.	+	.	gene_id "CUFFORG_0039"; transcript_id "ENSMUST00000097163"; exon_number "1"; gene_name "Olfr775"; ensembl_id "ENSMUSG00000096220";
10	reconstructed_transcript	exon	129259116	129259267	.	+	.	gene_id "CUFFORG_0040"; transcript_id "CUFFORT_0071"; exon_number "1"; gene_name "Olfr776";
10	reconstructed_transcript	exon	129261196	129268707	.	+	.	gene_id "CUFFORG_0040"; transcript_id "CUFFORT_0071"; exon_number "2"; gene_name "Olfr776"; ensembl_id "ENSMUSG00000095483";
10	reconstructed_transcript	exon	129259127	129259267	.	+	.	gene_id "CUFFORG_0040"; transcript_id "CUFFORT_0072"; exon_number "1"; gene_name "Olfr776";
10	reconstructed_transcript	exon	129260941	129268707	.	+	.	gene_id "CUFFORG_0040"; transcript_id "CUFFORT_0072"; exon_number "2"; gene_name "Olfr776"; ensembl_id "ENSMUSG00000095483";
10	reconstructed_transcript	exon	129259614	129268707	.	+	.	gene_id "CUFFORG_0040"; transcript_id "CUFFORT_0073"; exon_number "1"; gene_name "Olfr776"; ensembl_id "ENSMUSG00000095483";
10	ENSEMBL_transcript	exon	129260963	129261901	.	+	.	gene_id "CUFFORG_0040"; transcript_id "ENSMUST00000073704"; exon_number "1"; gene_name "Olfr776"; ensembl_id "ENSMUSG00000095483";
10	ENSEMBL_transcript	exon	129311509	129311898	.	+	.	gene_id "CUFFORG_0041"; transcript_id "ENSMUST00000069063"; exon_number "1"; gene_name "Olfr779"; ensembl_id "ENSMUSG00000044537";
10	reconstructed_transcript	exon	129318149	129318456	.	+	.	gene_id "CUFFORG_0042"; transcript_id "CUFFORT_0074"; exon_number "1"; gene_name "Olfr780";
10	reconstructed_transcript	exon	129321572	129323652	.	+	.	gene_id "CUFFORG_0042"; transcript_id "CUFFORT_0074"; exon_number "2"; gene_name "Olfr780"; ensembl_id "ENSMUSG00000049573";
10	ENSEMBL_transcript	exon	129321569	129322593	.	+	.	gene_id "CUFFORG_0042"; transcript_id "ENSMUST00000063168"; exon_number "1"; gene_name "Olfr780"; ensembl_id "ENSMUSG00000049573";
10	reconstructed_transcript	exon	129328854	129329166	.	+	.	gene_id "CUFFORG_0043"; transcript_id "CUFFORT_0075"; exon_number "1"; gene_name "Olfr781";
10	reconstructed_transcript	exon	129332854	129333844	.	+	.	gene_id "CUFFORG_0043"; transcript_id "CUFFORT_0075"; exon_number "2"; gene_name "Olfr781"; ensembl_id "ENSMUSG00000095138";
10	ENSEMBL_transcript	exon	129332883	129333818	.	+	.	gene_id "CUFFORG_0043"; transcript_id "ENSMUST00000075613"; exon_number "1"; gene_name "Olfr781"; ensembl_id "ENSMUSG00000095138";
10	reconstructed_transcript	exon	129348850	129349177	.	+	.	gene_id "CUFFORG_0044"; transcript_id "CUFFORT_0076"; exon_number "1"; gene_name "Olfr782";
10	reconstructed_transcript	exon	129350529	129352144	.	+	.	gene_id "CUFFORG_0044"; transcript_id "CUFFORT_0076"; exon_number "2"; gene_name "Olfr782"; ensembl_id "ENSMUSG00000095075";
10	reconstructed_transcript	exon	129350271	129352144	.	+	.	gene_id "CUFFORG_0044"; transcript_id "CUFFORT_0077"; exon_number "1"; gene_name "Olfr782"; ensembl_id "ENSMUSG00000095075";
10	ENSEMBL_transcript	exon	129350565	129351509	.	+	.	gene_id "CUFFORG_0044"; transcript_id "ENSMUST00000077024"; exon_number "1"; gene_name "Olfr782"; ensembl_id "ENSMUSG00000095075";
10	reconstructed_transcript	exon	129384077	129384364	.	+	.	gene_id "CUFFORG_0045"; transcript_id "CUFFORT_0078"; exon_number "1"; gene_name "Olfr784";
10	reconstructed_transcript	exon	129385428	129385677	.	+	.	gene_id "CUFFORG_0045"; transcript_id "CUFFORT_0078"; exon_number "2"; gene_name "Olfr784";
10	reconstructed_transcript	exon	129387418	129387469	.	+	.	gene_id "CUFFORG_0045"; transcript_id "CUFFORT_0078"; exon_number "3"; gene_name "Olfr784";
10	reconstructed_transcript	exon	129384077	129384364	.	+	.	gene_id "CUFFORG_0045"; transcript_id "CUFFORT_0079"; exon_number "1"; gene_name "Olfr784";
10	reconstructed_transcript	exon	129385428	129385677	.	+	.	gene_id "CUFFORG_0045"; transcript_id "CUFFORT_0079"; exon_number "2"; gene_name "Olfr784";
10	reconstructed_transcript	exon	129387612	129390829	.	+	.	gene_id "CUFFORG_0045"; transcript_id "CUFFORT_0079"; exon_number "3"; gene_name "Olfr784"; ensembl_id "ENSMUSG00000094347";
10	ENSEMBL_transcript	exon	129387635	129388594	.	+	.	gene_id "CUFFORG_0045"; transcript_id "ENSMUST00000082342"; exon_number "1"; gene_name "Olfr784"; ensembl_id "ENSMUSG00000094347";
10	reconstructed_transcript	exon	129427306	129427566	.	+	.	gene_id "CUFFORG_0046"; transcript_id "CUFFORT_0080"; exon_number "1"; gene_name "Olfr786";
10	reconstructed_transcript	exon	129428530	129428635	.	+	.	gene_id "CUFFORG_0046"; transcript_id "CUFFORT_0080"; exon_number "2"; gene_name "Olfr786";
10	reconstructed_transcript	exon	129436624	129439080	.	+	.	gene_id "CUFFORG_0046"; transcript_id "CUFFORT_0080"; exon_number "3"; gene_name "Olfr786"; ensembl_id "ENSMUSG00000095696";
10	reconstructed_transcript	exon	129427385	129427566	.	+	.	gene_id "CUFFORG_0046"; transcript_id "CUFFORT_0081"; exon_number "1"; gene_name "Olfr786";
10	reconstructed_transcript	exon	129428530	129428635	.	+	.	gene_id "CUFFORG_0046"; transcript_id "CUFFORT_0081"; exon_number "2"; gene_name "Olfr786";
10	reconstructed_transcript	exon	129436921	129439080	.	+	.	gene_id "CUFFORG_0046"; transcript_id "CUFFORT_0081"; exon_number "3"; gene_name "Olfr786"; ensembl_id "ENSMUSG00000095696";
10	reconstructed_transcript	exon	129427397	129427566	.	+	.	gene_id "CUFFORG_0046"; transcript_id "CUFFORT_0082"; exon_number "1"; gene_name "Olfr786";
10	reconstructed_transcript	exon	129428530	129428635	.	+	.	gene_id "CUFFORG_0046"; transcript_id "CUFFORT_0082"; exon_number "2"; gene_name "Olfr786";
10	reconstructed_transcript	exon	129435768	129439080	.	+	.	gene_id "CUFFORG_0046"; transcript_id "CUFFORT_0082"; exon_number "3"; gene_name "Olfr786"; ensembl_id "ENSMUSG00000095696";
10	reconstructed_transcript	exon	129429360	129439080	.	+	.	gene_id "CUFFORG_0046"; transcript_id "CUFFORT_0083"; exon_number "1"; gene_name "Olfr786"; ensembl_id "ENSMUSG00000095696";
10	reconstructed_transcript	exon	129430846	129435849	.	+	.	gene_id "CUFFORG_0046"; transcript_id "CUFFORT_0084"; exon_number "1"; gene_name "Olfr786";
10	reconstructed_transcript	exon	129436624	129439080	.	+	.	gene_id "CUFFORG_0046"; transcript_id "CUFFORT_0084"; exon_number "2"; gene_name "Olfr786"; ensembl_id "ENSMUSG00000095696";
10	ENSEMBL_transcript	exon	129436814	129437752	.	+	.	gene_id "CUFFORG_0046"; transcript_id "ENSMUST00000076508"; exon_number "1"; gene_name "Olfr786"; ensembl_id "ENSMUSG00000095696";
10	reconstructed_transcript	exon	129461862	129461989	.	+	.	gene_id "CUFFORG_0047"; transcript_id "CUFFORT_0085"; exon_number "1"; gene_name "Olfr787";
10	reconstructed_transcript	exon	129462656	129467485	.	+	.	gene_id "CUFFORG_0047"; transcript_id "CUFFORT_0085"; exon_number "2"; gene_name "Olfr787"; ensembl_id "ENSMUSG00000096497";
10	reconstructed_transcript	exon	129462086	129467485	.	+	.	gene_id "CUFFORG_0047"; transcript_id "CUFFORT_0086"; exon_number "1"; gene_name "Olfr787"; ensembl_id "ENSMUSG00000096497";
10	ENSEMBL_transcript	exon	129462678	129463616	.	+	.	gene_id "CUFFORG_0047"; transcript_id "ENSMUST00000077836"; exon_number "1"; gene_name "Olfr787"; ensembl_id "ENSMUSG00000096497";
10	reconstructed_transcript	exon	129470998	129471742	.	+	.	gene_id "CUFFORG_0048"; transcript_id "CUFFORT_0087"; exon_number "1"; gene_name "Olfr788";
10	reconstructed_transcript	exon	129472617	129476618	.	+	.	gene_id "CUFFORG_0048"; transcript_id "CUFFORT_0087"; exon_number "2"; gene_name "Olfr788"; ensembl_id "ENSMUSG00000049217";
10	ENSEMBL_transcript	exon	129472694	129473629	.	+	.	gene_id "CUFFORG_0048"; transcript_id "ENSMUST00000056961"; exon_number "1"; gene_name "Olfr788"; ensembl_id "ENSMUSG00000049217";
10	reconstructed_transcript	exon	129498492	129498633	.	+	.	gene_id "CUFFORG_0049"; transcript_id "CUFFORT_0088"; exon_number "1"; gene_name "Olfr790";
10	reconstructed_transcript	exon	129500883	129503342	.	+	.	gene_id "CUFFORG_0049"; transcript_id "CUFFORT_0088"; exon_number "2"; gene_name "Olfr790"; ensembl_id "ENSMUSG00000044025";
10	reconstructed_transcript	exon	129498650	129498848	.	+	.	gene_id "CUFFORG_0049"; transcript_id "CUFFORT_0089"; exon_number "1"; gene_name "Olfr790";
10	reconstructed_transcript	exon	129500883	129503342	.	+	.	gene_id "CUFFORG_0049"; transcript_id "CUFFORT_0089"; exon_number "2"; gene_name "Olfr790"; ensembl_id "ENSMUSG00000044025";
10	reconstructed_transcript	exon	129498802	129498849	.	+	.	gene_id "CUFFORG_0049"; transcript_id "CUFFORT_0090"; exon_number "1"; gene_name "Olfr790";
10	reconstructed_transcript	exon	129500884	129503342	.	+	.	gene_id "CUFFORG_0049"; transcript_id "CUFFORT_0090"; exon_number "2"; gene_name "Olfr790"; ensembl_id "ENSMUSG00000044025";
10	ENSEMBL_transcript	exon	129500813	129501882	.	+	.	gene_id "CUFFORG_0049"; transcript_id "ENSMUST00000056002"; exon_number "1"; gene_name "Olfr790"; ensembl_id "ENSMUSG00000044025";
10	reconstructed_transcript	exon	129521820	129521951	.	+	.	gene_id "CUFFORG_0050"; transcript_id "CUFFORT_0091"; exon_number "1"; gene_name "Olfr791";
10	reconstructed_transcript	exon	129522458	129522667	.	+	.	gene_id "CUFFORG_0050"; transcript_id "CUFFORT_0091"; exon_number "2"; gene_name "Olfr791";
10	reconstructed_transcript	exon	129526222	129528161	.	+	.	gene_id "CUFFORG_0050"; transcript_id "CUFFORT_0091"; exon_number "3"; gene_name "Olfr791"; ensembl_id "ENSMUSG00000047626";
10	reconstructed_transcript	exon	129521860	129521958	.	+	.	gene_id "CUFFORG_0050"; transcript_id "CUFFORT_0092"; exon_number "1"; gene_name "Olfr791";
10	reconstructed_transcript	exon	129522458	129522667	.	+	.	gene_id "CUFFORG_0050"; transcript_id "CUFFORT_0092"; exon_number "2"; gene_name "Olfr791";
10	reconstructed_transcript	exon	129526222	129528161	.	+	.	gene_id "CUFFORG_0050"; transcript_id "CUFFORT_0092"; exon_number "3"; gene_name "Olfr791"; ensembl_id "ENSMUSG00000047626";
10	ENSEMBL_transcript	exon	129526229	129527167	.	+	.	gene_id "CUFFORG_0050"; transcript_id "ENSMUST00000057477"; exon_number "1"; gene_name "Olfr791"; ensembl_id "ENSMUSG00000047626";
10	reconstructed_transcript	exon	129539162	129539256	.	+	.	gene_id "CUFFORG_0051"; transcript_id "CUFFORT_0093"; exon_number "1"; gene_name "Olfr792";
10	reconstructed_transcript	exon	129540517	129542534	.	+	.	gene_id "CUFFORG_0051"; transcript_id "CUFFORT_0093"; exon_number "2"; gene_name "Olfr792"; ensembl_id "ENSMUSG00000094496";
10	ENSEMBL_transcript	exon	129540539	129541474	.	+	.	gene_id "CUFFORG_0051"; transcript_id "ENSMUST00000076575"; exon_number "1"; gene_name "Olfr792"; ensembl_id "ENSMUSG00000094496";
10	reconstructed_transcript	exon	129567655	129567915	.	+	.	gene_id "CUFFORG_0052"; transcript_id "CUFFORT_0094"; exon_number "1"; gene_name "Olfr794";
10	reconstructed_transcript	exon	129568017	129568297	.	+	.	gene_id "CUFFORG_0052"; transcript_id "CUFFORT_0094"; exon_number "2"; gene_name "Olfr794";
10	reconstructed_transcript	exon	129570609	129573110	.	+	.	gene_id "CUFFORG_0052"; transcript_id "CUFFORT_0094"; exon_number "3"; gene_name "Olfr794"; ensembl_id "ENSMUSG00000044293";
10	ENSEMBL_transcript	exon	129570657	129571619	.	+	.	gene_id "CUFFORG_0052"; transcript_id "ENSMUST00000059957"; exon_number "1"; gene_name "Olfr794"; ensembl_id "ENSMUSG00000044293";
10	reconstructed_transcript	exon	129637484	129637774	.	+	.	gene_id "CUFFORG_0053"; transcript_id "CUFFORT_0095"; exon_number "1"; gene_name "Olfr799";
10	reconstructed_transcript	exon	129642130	129642243	.	+	.	gene_id "CUFFORG_0053"; transcript_id "CUFFORT_0095"; exon_number "2"; gene_name "Olfr799";
10	reconstructed_transcript	exon	129647105	129648326	.	+	.	gene_id "CUFFORG_0053"; transcript_id "CUFFORT_0095"; exon_number "3"; gene_name "Olfr799"; ensembl_id "ENSMUSG00000094734";
10	reconstructed_transcript	exon	129637484	129637774	.	+	.	gene_id "CUFFORG_0053"; transcript_id "CUFFORT_0096"; exon_number "1"; gene_name "Olfr799";
10	reconstructed_transcript	exon	129638679	129638745	.	+	.	gene_id "CUFFORG_0053"; transcript_id "CUFFORT_0096"; exon_number "2"; gene_name "Olfr799";
10	reconstructed_transcript	exon	129642130	129642243	.	+	.	gene_id "CUFFORG_0053"; transcript_id "CUFFORT_0096"; exon_number "3"; gene_name "Olfr799";
10	reconstructed_transcript	exon	129647105	129648326	.	+	.	gene_id "CUFFORG_0053"; transcript_id "CUFFORT_0096"; exon_number "4"; gene_name "Olfr799"; ensembl_id "ENSMUSG00000094734";
10	reconstructed_transcript	exon	129637484	129637774	.	+	.	gene_id "CUFFORG_0053"; transcript_id "CUFFORT_0097"; exon_number "1"; gene_name "Olfr799";
10	reconstructed_transcript	exon	129647105	129648326	.	+	.	gene_id "CUFFORG_0053"; transcript_id "CUFFORT_0097"; exon_number "2"; gene_name "Olfr799"; ensembl_id "ENSMUSG00000094734";
10	reconstructed_transcript	exon	129637484	129637774	.	+	.	gene_id "CUFFORG_0053"; transcript_id "CUFFORT_0098"; exon_number "1"; gene_name "Olfr799";
10	reconstructed_transcript	exon	129638679	129638745	.	+	.	gene_id "CUFFORG_0053"; transcript_id "CUFFORT_0098"; exon_number "2"; gene_name "Olfr799";
10	reconstructed_transcript	exon	129647105	129648326	.	+	.	gene_id "CUFFORG_0053"; transcript_id "CUFFORT_0098"; exon_number "3"; gene_name "Olfr799"; ensembl_id "ENSMUSG00000094734";
10	ENSEMBL_transcript	exon	129647130	129648065	.	+	.	gene_id "CUFFORG_0053"; transcript_id "ENSMUST00000071126"; exon_number "1"; gene_name "Olfr799"; ensembl_id "ENSMUSG00000094734";
10	reconstructed_transcript	exon	129657673	129657978	.	+	.	gene_id "CUFFORG_0054"; transcript_id "CUFFORT_0099"; exon_number "1"; gene_name "Olfr800";
10	reconstructed_transcript	exon	129658529	129658703	.	+	.	gene_id "CUFFORG_0054"; transcript_id "CUFFORT_0099"; exon_number "2"; gene_name "Olfr800";
10	reconstructed_transcript	exon	129659783	129662074	.	+	.	gene_id "CUFFORG_0054"; transcript_id "CUFFORT_0099"; exon_number "3"; gene_name "Olfr800"; ensembl_id "ENSMUSG00000063452";
10	reconstructed_transcript	exon	129657694	129657978	.	+	.	gene_id "CUFFORG_0054"; transcript_id "CUFFORT_0100"; exon_number "1"; gene_name "Olfr800";
10	reconstructed_transcript	exon	129658529	129659288	.	+	.	gene_id "CUFFORG_0054"; transcript_id "CUFFORT_0100"; exon_number "2"; gene_name "Olfr800";
10	reconstructed_transcript	exon	129657694	129657978	.	+	.	gene_id "CUFFORG_0054"; transcript_id "CUFFORT_0101"; exon_number "1"; gene_name "Olfr800";
10	reconstructed_transcript	exon	129658529	129658703	.	+	.	gene_id "CUFFORG_0054"; transcript_id "CUFFORT_0101"; exon_number "2"; gene_name "Olfr800";
10	reconstructed_transcript	exon	129659328	129662074	.	+	.	gene_id "CUFFORG_0054"; transcript_id "CUFFORT_0101"; exon_number "3"; gene_name "Olfr800"; ensembl_id "ENSMUSG00000063452";
10	reconstructed_transcript	exon	129657694	129657978	.	+	.	gene_id "CUFFORG_0054"; transcript_id "CUFFORT_0102"; exon_number "1"; gene_name "Olfr800";
10	reconstructed_transcript	exon	129658529	129658703	.	+	.	gene_id "CUFFORG_0054"; transcript_id "CUFFORT_0102"; exon_number "2"; gene_name "Olfr800";
10	reconstructed_transcript	exon	129660038	129662074	.	+	.	gene_id "CUFFORG_0054"; transcript_id "CUFFORT_0102"; exon_number "3"; gene_name "Olfr800"; ensembl_id "ENSMUSG00000063452";
10	ENSEMBL_transcript	exon	129659804	129660743	.	+	.	gene_id "CUFFORG_0054"; transcript_id "ENSMUST00000104903"; exon_number "1"; gene_name "Olfr800"; ensembl_id "ENSMUSG00000063452";
10	reconstructed_transcript	exon	129703210	129703556	.	+	.	gene_id "CUFFORG_0055"; transcript_id "CUFFORT_0103"; exon_number "1"; gene_name "Olfr804";
10	reconstructed_transcript	exon	129704629	129710018	.	+	.	gene_id "CUFFORG_0055"; transcript_id "CUFFORT_0103"; exon_number "2"; gene_name "Olfr804"; ensembl_id "ENSMUSG00000095401";
10	reconstructed_transcript	exon	129703233	129703556	.	+	.	gene_id "CUFFORG_0055"; transcript_id "CUFFORT_0104"; exon_number "1"; gene_name "Olfr804";
10	reconstructed_transcript	exon	129705199	129710018	.	+	.	gene_id "CUFFORG_0055"; transcript_id "CUFFORT_0104"; exon_number "2"; gene_name "Olfr804"; ensembl_id "ENSMUSG00000095401";
10	reconstructed_transcript	exon	129703238	129703556	.	+	.	gene_id "CUFFORG_0055"; transcript_id "CUFFORT_0105"; exon_number "1"; gene_name "Olfr804";
10	reconstructed_transcript	exon	129705205	129710018	.	+	.	gene_id "CUFFORG_0055"; transcript_id "CUFFORT_0105"; exon_number "2"; gene_name "Olfr804"; ensembl_id "ENSMUSG00000095401";
10	reconstructed_transcript	exon	129703875	129710018	.	+	.	gene_id "CUFFORG_0055"; transcript_id "CUFFORT_0106"; exon_number "1"; gene_name "Olfr804"; ensembl_id "ENSMUSG00000095401";
10	ENSEMBL_transcript	exon	129704880	129705824	.	+	.	gene_id "CUFFORG_0055"; transcript_id "ENSMUST00000077312"; exon_number "1"; gene_name "Olfr804"; ensembl_id "ENSMUSG00000095401";
10	reconstructed_transcript	exon	129765481	129765763	.	+	.	gene_id "CUFFORG_0056"; transcript_id "CUFFORT_0107"; exon_number "1"; gene_name "Olfr808";
10	reconstructed_transcript	exon	129767473	129771186	.	+	.	gene_id "CUFFORG_0056"; transcript_id "CUFFORT_0107"; exon_number "2"; gene_name "Olfr808"; ensembl_id "ENSMUSG00000049894";
10	ENSEMBL_transcript	exon	129767498	129768436	.	+	.	gene_id "CUFFORG_0056"; transcript_id "ENSMUST00000060636"; exon_number "1"; gene_name "Olfr808"; ensembl_id "ENSMUSG00000049894";
10	reconstructed_transcript	exon	129774638	129774846	.	+	.	gene_id "CUFFORG_0057"; transcript_id "CUFFORT_0108"; exon_number "1"; gene_name "Olfr809";
10	reconstructed_transcript	exon	129775887	129778937	.	+	.	gene_id "CUFFORG_0057"; transcript_id "CUFFORT_0108"; exon_number "2"; gene_name "Olfr809"; ensembl_id "ENSMUSG00000050251";
10	reconstructed_transcript	exon	129774710	129774846	.	+	.	gene_id "CUFFORG_0057"; transcript_id "CUFFORT_0109"; exon_number "1"; gene_name "Olfr809";
10	reconstructed_transcript	exon	129776149	129778937	.	+	.	gene_id "CUFFORG_0057"; transcript_id "CUFFORT_0109"; exon_number "2"; gene_name "Olfr809"; ensembl_id "ENSMUSG00000050251";
10	ENSEMBL_transcript	exon	129775827	129776926	.	+	.	gene_id "CUFFORG_0057"; transcript_id "ENSMUST00000059891"; exon_number "1"; gene_name "Olfr809"; ensembl_id "ENSMUSG00000050251";
10	reconstructed_transcript	exon	129855367	129855559	.	+	.	gene_id "CUFFORG_0058"; transcript_id "CUFFORT_0110"; exon_number "1"; gene_name "Olfr813";
10	reconstructed_transcript	exon	129856506	129858722	.	+	.	gene_id "CUFFORG_0058"; transcript_id "CUFFORT_0110"; exon_number "2"; gene_name "Olfr813"; ensembl_id "ENSMUSG00000052818";
10	reconstructed_transcript	exon	129855399	129855559	.	+	.	gene_id "CUFFORG_0058"; transcript_id "CUFFORT_0111"; exon_number "1"; gene_name "Olfr813";
10	reconstructed_transcript	exon	129856491	129858722	.	+	.	gene_id "CUFFORG_0058"; transcript_id "CUFFORT_0111"; exon_number "2"; gene_name "Olfr813"; ensembl_id "ENSMUSG00000052818";
10	ENSEMBL_transcript	exon	129856520	129857452	.	+	.	gene_id "CUFFORG_0058"; transcript_id "ENSMUST00000064893"; exon_number "1"; gene_name "Olfr813"; ensembl_id "ENSMUSG00000052818";
10	reconstructed_transcript	exon	130012634	130012693	.	+	.	gene_id "CUFFORG_0059"; transcript_id "CUFFORT_0112"; exon_number "1"; gene_name "Olfr820";
10	reconstructed_transcript	exon	130016659	130021066	.	+	.	gene_id "CUFFORG_0059"; transcript_id "CUFFORT_0112"; exon_number "2"; gene_name "Olfr820"; ensembl_id "ENSMUSG00000048745";
10	reconstructed_transcript	exon	130012634	130012693	.	+	.	gene_id "CUFFORG_0059"; transcript_id "CUFFORT_0113"; exon_number "1"; gene_name "Olfr820";
10	reconstructed_transcript	exon	130016659	130016852	.	+	.	gene_id "CUFFORG_0059"; transcript_id "CUFFORT_0113"; exon_number "2"; gene_name "Olfr820";
10	reconstructed_transcript	exon	130017357	130021066	.	+	.	gene_id "CUFFORG_0059"; transcript_id "CUFFORT_0113"; exon_number "3"; gene_name "Olfr820"; ensembl_id "ENSMUSG00000048745";
10	reconstructed_transcript	exon	130012714	130012749	.	+	.	gene_id "CUFFORG_0059"; transcript_id "CUFFORT_0114"; exon_number "1"; gene_name "Olfr820";
10	reconstructed_transcript	exon	130016659	130021066	.	+	.	gene_id "CUFFORG_0059"; transcript_id "CUFFORT_0114"; exon_number "2"; gene_name "Olfr820"; ensembl_id "ENSMUSG00000048745";
10	reconstructed_transcript	exon	130016288	130021066	.	+	.	gene_id "CUFFORG_0059"; transcript_id "CUFFORT_0115"; exon_number "1"; gene_name "Olfr820"; ensembl_id "ENSMUSG00000048745";
10	ENSEMBL_transcript	exon	130017301	130018361	.	+	.	gene_id "CUFFORG_0059"; transcript_id "ENSMUST00000059244"; exon_number "1"; gene_name "Olfr820"; ensembl_id "ENSMUSG00000048745";
10	reconstructed_transcript	exon	130030348	130030815	.	+	.	gene_id "CUFFORG_0060"; transcript_id "CUFFORT_0116"; exon_number "1"; gene_name "Olfr821";
10	reconstructed_transcript	exon	130033611	130035071	.	+	.	gene_id "CUFFORG_0060"; transcript_id "CUFFORT_0116"; exon_number "2"; gene_name "Olfr821"; ensembl_id "ENSMUSG00000044897";
10	reconstructed_transcript	exon	130030348	130030815	.	+	.	gene_id "CUFFORG_0060"; transcript_id "CUFFORT_0117"; exon_number "1"; gene_name "Olfr821";
10	reconstructed_transcript	exon	130031536	130031599	.	+	.	gene_id "CUFFORG_0060"; transcript_id "CUFFORT_0117"; exon_number "2"; gene_name "Olfr821";
10	reconstructed_transcript	exon	130033611	130035071	.	+	.	gene_id "CUFFORG_0060"; transcript_id "CUFFORT_0117"; exon_number "3"; gene_name "Olfr821"; ensembl_id "ENSMUSG00000044897";
10	reconstructed_transcript	exon	130030382	130030816	.	+	.	gene_id "CUFFORG_0060"; transcript_id "CUFFORT_0118"; exon_number "1"; gene_name "Olfr821";
10	reconstructed_transcript	exon	130031537	130031599	.	+	.	gene_id "CUFFORG_0060"; transcript_id "CUFFORT_0118"; exon_number "2"; gene_name "Olfr821";
10	reconstructed_transcript	exon	130033611	130035071	.	+	.	gene_id "CUFFORG_0060"; transcript_id "CUFFORT_0118"; exon_number "3"; gene_name "Olfr821"; ensembl_id "ENSMUSG00000044897";
10	reconstructed_transcript	exon	130030384	130030784	.	+	.	gene_id "CUFFORG_0060"; transcript_id "CUFFORT_0119"; exon_number "1"; gene_name "Olfr821";
10	reconstructed_transcript	exon	130033611	130035071	.	+	.	gene_id "CUFFORG_0060"; transcript_id "CUFFORT_0119"; exon_number "2"; gene_name "Olfr821"; ensembl_id "ENSMUSG00000044897";
10	ENSEMBL_transcript	exon	130033628	130034560	.	+	.	gene_id "CUFFORG_0060"; transcript_id "ENSMUST00000054364"; exon_number "1"; gene_name "Olfr821"; ensembl_id "ENSMUSG00000044897";
10	reconstructed_transcript	exon	130071240	130071349	.	+	.	gene_id "CUFFORG_0061"; transcript_id "CUFFORT_0120"; exon_number "1"; gene_name "Olfr822";
10	reconstructed_transcript	exon	130074387	130075545	.	+	.	gene_id "CUFFORG_0061"; transcript_id "CUFFORT_0120"; exon_number "2"; gene_name "Olfr822"; ensembl_id "ENSMUSG00000058251";
10	reconstructed_transcript	exon	130072350	130072414	.	+	.	gene_id "CUFFORG_0061"; transcript_id "CUFFORT_0121"; exon_number "1"; gene_name "Olfr822";
10	reconstructed_transcript	exon	130074387	130075545	.	+	.	gene_id "CUFFORG_0061"; transcript_id "CUFFORT_0121"; exon_number "2"; gene_name "Olfr822"; ensembl_id "ENSMUSG00000058251";
10	ENSEMBL_transcript	exon	130074409	130075350	.	+	.	gene_id "CUFFORG_0061"; transcript_id "ENSMUST00000080460"; exon_number "1"; gene_name "Olfr822"; ensembl_id "ENSMUSG00000058251";
10	reconstructed_transcript	exon	78611003	78612653	.	-	.	gene_id "CUFFORG_0062"; transcript_id "CUFFORT_0122"; exon_number "1"; gene_name "Olfr1357"; ensembl_id "ENSMUSG00000071185";
10	reconstructed_transcript	exon	78612844	78612863	.	-	.	gene_id "CUFFORG_0062"; transcript_id "CUFFORT_0122"; exon_number "2"; gene_name "Olfr1357"; ensembl_id "ENSMUSG00000071185";
10	reconstructed_transcript	exon	78611003	78612653	.	-	.	gene_id "CUFFORG_0062"; transcript_id "CUFFORT_0123"; exon_number "1"; gene_name "Olfr1357"; ensembl_id "ENSMUSG00000071185";
10	reconstructed_transcript	exon	78613416	78613875	.	-	.	gene_id "CUFFORG_0062"; transcript_id "CUFFORT_0123"; exon_number "2"; gene_name "Olfr1357"; ensembl_id "ENSMUSG00000071185";
10	reconstructed_transcript	exon	78617900	78618074	.	-	.	gene_id "CUFFORG_0062"; transcript_id "CUFFORT_0123"; exon_number "3"; gene_name "Olfr1357"; ensembl_id "ENSMUSG00000071185";
10	reconstructed_transcript	exon	78611003	78612653	.	-	.	gene_id "CUFFORG_0062"; transcript_id "CUFFORT_0124"; exon_number "1"; gene_name "Olfr1357"; ensembl_id "ENSMUSG00000071185";
10	reconstructed_transcript	exon	78613416	78613875	.	-	.	gene_id "CUFFORG_0062"; transcript_id "CUFFORT_0124"; exon_number "2"; gene_name "Olfr1357"; ensembl_id "ENSMUSG00000071185";
10	reconstructed_transcript	exon	78618025	78618074	.	-	.	gene_id "CUFFORG_0062"; transcript_id "CUFFORT_0124"; exon_number "3"; gene_name "Olfr1357"; ensembl_id "ENSMUSG00000071185";
10	reconstructed_transcript	exon	78611003	78612653	.	-	.	gene_id "CUFFORG_0062"; transcript_id "CUFFORT_0125"; exon_number "1"; gene_name "Olfr1357"; ensembl_id "ENSMUSG00000071185";
10	reconstructed_transcript	exon	78613416	78613869	.	-	.	gene_id "CUFFORG_0062"; transcript_id "CUFFORT_0125"; exon_number "2"; gene_name "Olfr1357"; ensembl_id "ENSMUSG00000071185";
10	reconstructed_transcript	exon	78618025	78618074	.	-	.	gene_id "CUFFORG_0062"; transcript_id "CUFFORT_0125"; exon_number "3"; gene_name "Olfr1357"; ensembl_id "ENSMUSG00000071185";
10	reconstructed_transcript	exon	78611003	78612653	.	-	.	gene_id "CUFFORG_0062"; transcript_id "CUFFORT_0126"; exon_number "1"; gene_name "Olfr1357"; ensembl_id "ENSMUSG00000071185";
10	reconstructed_transcript	exon	78617900	78618074	.	-	.	gene_id "CUFFORG_0062"; transcript_id "CUFFORT_0126"; exon_number "2"; gene_name "Olfr1357"; ensembl_id "ENSMUSG00000071185";
10	reconstructed_transcript	exon	78611003	78612653	.	-	.	gene_id "CUFFORG_0062"; transcript_id "CUFFORT_0127"; exon_number "1"; gene_name "Olfr1357"; ensembl_id "ENSMUSG00000071185";
10	reconstructed_transcript	exon	78618025	78618074	.	-	.	gene_id "CUFFORG_0062"; transcript_id "CUFFORT_0127"; exon_number "2"; gene_name "Olfr1357"; ensembl_id "ENSMUSG00000071185";
10	ENSEMBL_transcript	exon	78611669	78612653	.	-	.	gene_id "CUFFORG_0062"; transcript_id "ENSMUST00000095473"; exon_number "1"; gene_name "Olfr1357"; ensembl_id "ENSMUSG00000071185";
10	ENSEMBL_transcript	exon	78617900	78618074	.	-	.	gene_id "CUFFORG_0062"; transcript_id "ENSMUST00000095473"; exon_number "2"; gene_name "Olfr1357"; ensembl_id "ENSMUSG00000071185";
10	reconstructed_transcript	exon	78846637	78847917	.	-	.	gene_id "CUFFORG_0063"; transcript_id "CUFFORT_0128"; exon_number "1"; gene_name "Olfr1356"; ensembl_id "ENSMUSG00000051190";
10	reconstructed_transcript	exon	78852010	78852151	.	-	.	gene_id "CUFFORG_0063"; transcript_id "CUFFORT_0128"; exon_number "2"; gene_name "Olfr1356";
10	ENSEMBL_transcript	exon	78846951	78847913	.	-	.	gene_id "CUFFORG_0063"; transcript_id "ENSMUST00000061289"; exon_number "1"; gene_name "Olfr1356"; ensembl_id "ENSMUSG00000051190";
10	reconstructed_transcript	exon	129032697	129034805	.	-	.	gene_id "CUFFORG_0064"; transcript_id "CUFFORT_0129"; exon_number "1"; gene_name "Olfr764";
10	reconstructed_transcript	exon	129035474	129035673	.	-	.	gene_id "CUFFORG_0064"; transcript_id "CUFFORT_0129"; exon_number "2"; gene_name "Olfr764";
10	reconstructed_transcript	exon	129039352	129039896	.	-	.	gene_id "CUFFORG_0064"; transcript_id "CUFFORT_0129"; exon_number "3"; gene_name "Olfr764";
10	reconstructed_transcript	exon	129044817	129047147	.	-	.	gene_id "CUFFORG_0065"; transcript_id "CUFFORT_0130"; exon_number "1"; gene_name "Olfr765"; ensembl_id "ENSMUSG00000056853";
10	reconstructed_transcript	exon	129049665	129049800	.	-	.	gene_id "CUFFORG_0065"; transcript_id "CUFFORT_0130"; exon_number "2"; gene_name "Olfr765";
10	reconstructed_transcript	exon	129044817	129047076	.	-	.	gene_id "CUFFORG_0065"; transcript_id "CUFFORT_0131"; exon_number "1"; gene_name "Olfr765"; ensembl_id "ENSMUSG00000056853";
10	reconstructed_transcript	exon	129049665	129049998	.	-	.	gene_id "CUFFORG_0065"; transcript_id "CUFFORT_0131"; exon_number "2"; gene_name "Olfr765";
10	ENSEMBL_transcript	exon	129046132	129047061	.	-	.	gene_id "CUFFORG_0065"; transcript_id "ENSMUST00000071559"; exon_number "1"; gene_name "Olfr765"; ensembl_id "ENSMUSG00000056853";
10	reconstructed_transcript	exon	129090222	129093972	.	-	.	gene_id "CUFFORG_0066"; transcript_id "CUFFORT_0132"; exon_number "1"; gene_name "Olfr768"; ensembl_id "ENSMUSG00000050198";
10	ENSEMBL_transcript	exon	129093034	129093972	.	-	.	gene_id "CUFFORG_0066"; transcript_id "ENSMUST00000063031"; exon_number "1"; gene_name "Olfr768"; ensembl_id "ENSMUSG00000050198";
10	reconstructed_transcript	exon	129108952	129112639	.	-	.	gene_id "CUFFORG_0067"; transcript_id "CUFFORT_0133"; exon_number "1"; gene_name "Olfr769"; ensembl_id "ENSMUSG00000042801";
10	reconstructed_transcript	exon	129115302	129115500	.	-	.	gene_id "CUFFORG_0067"; transcript_id "CUFFORT_0133"; exon_number "2"; gene_name "Olfr769";
10	reconstructed_transcript	exon	129117424	129117861	.	-	.	gene_id "CUFFORG_0067"; transcript_id "CUFFORT_0133"; exon_number "3"; gene_name "Olfr769";
10	reconstructed_transcript	exon	129108952	129112190	.	-	.	gene_id "CUFFORG_0067"; transcript_id "CUFFORT_0134"; exon_number "1"; gene_name "Olfr769"; ensembl_id "ENSMUSG00000042801";
10	reconstructed_transcript	exon	129115302	129115500	.	-	.	gene_id "CUFFORG_0067"; transcript_id "CUFFORT_0134"; exon_number "2"; gene_name "Olfr769";
10	reconstructed_transcript	exon	129117424	129117861	.	-	.	gene_id "CUFFORG_0067"; transcript_id "CUFFORT_0134"; exon_number "3"; gene_name "Olfr769";
10	reconstructed_transcript	exon	129108952	129112457	.	-	.	gene_id "CUFFORG_0067"; transcript_id "CUFFORT_0135"; exon_number "1"; gene_name "Olfr769"; ensembl_id "ENSMUSG00000042801";
10	reconstructed_transcript	exon	129115302	129115500	.	-	.	gene_id "CUFFORG_0067"; transcript_id "CUFFORT_0135"; exon_number "2"; gene_name "Olfr769";
10	reconstructed_transcript	exon	129117424	129117861	.	-	.	gene_id "CUFFORG_0067"; transcript_id "CUFFORT_0135"; exon_number "3"; gene_name "Olfr769";
10	ENSEMBL_transcript	exon	129111428	129112511	.	-	.	gene_id "CUFFORG_0067"; transcript_id "ENSMUST00000050915"; exon_number "1"; gene_name "Olfr769"; ensembl_id "ENSMUSG00000042801";
10	reconstructed_transcript	exon	129132685	129133793	.	-	.	gene_id "CUFFORG_0068"; transcript_id "CUFFORT_0136"; exon_number "1"; gene_name "Olfr770"; ensembl_id "ENSMUSG00000047868";
10	reconstructed_transcript	exon	129137888	129138219	.	-	.	gene_id "CUFFORG_0068"; transcript_id "CUFFORT_0136"; exon_number "2"; gene_name "Olfr770";
10	reconstructed_transcript	exon	129138780	129138982	.	-	.	gene_id "CUFFORG_0068"; transcript_id "CUFFORT_0136"; exon_number "3"; gene_name "Olfr770";
10	reconstructed_transcript	exon	129132685	129133793	.	-	.	gene_id "CUFFORG_0068"; transcript_id "CUFFORT_0137"; exon_number "1"; gene_name "Olfr770"; ensembl_id "ENSMUSG00000047868";
10	reconstructed_transcript	exon	129138088	129138219	.	-	.	gene_id "CUFFORG_0068"; transcript_id "CUFFORT_0137"; exon_number "2"; gene_name "Olfr770";
10	reconstructed_transcript	exon	129138780	129138998	.	-	.	gene_id "CUFFORG_0068"; transcript_id "CUFFORT_0137"; exon_number "3"; gene_name "Olfr770";
10	ENSEMBL_transcript	exon	129132831	129133766	.	-	.	gene_id "CUFFORG_0068"; transcript_id "ENSMUST00000062314"; exon_number "1"; gene_name "Olfr770"; ensembl_id "ENSMUSG00000047868";
10	reconstructed_transcript	exon	129160003	129161640	.	-	.	gene_id "CUFFORG_0069"; transcript_id "CUFFORT_0138"; exon_number "1"; gene_name "Olfr771"; ensembl_id "ENSMUSG00000061367";
10	reconstructed_transcript	exon	129164292	129164751	.	-	.	gene_id "CUFFORG_0069"; transcript_id "CUFFORT_0138"; exon_number "2"; gene_name "Olfr771";
10	reconstructed_transcript	exon	129160003	129161104	.	-	.	gene_id "CUFFORG_0069"; transcript_id "CUFFORT_0139"; exon_number "1"; gene_name "Olfr771"; ensembl_id "ENSMUSG00000061367";
10	reconstructed_transcript	exon	129164292	129164751	.	-	.	gene_id "CUFFORG_0069"; transcript_id "CUFFORT_0139"; exon_number "2"; gene_name "Olfr771";
10	ENSEMBL_transcript	exon	129160029	129160982	.	-	.	gene_id "CUFFORG_0069"; transcript_id "ENSMUST00000078914"; exon_number "1"; gene_name "Olfr771"; ensembl_id "ENSMUSG00000061367";
10	reconstructed_transcript	exon	129172573	129175045	.	-	.	gene_id "CUFFORG_0070"; transcript_id "CUFFORT_0140"; exon_number "1"; gene_name "Olfr772"; ensembl_id "ENSMUSG00000094944";
10	reconstructed_transcript	exon	129176324	129176405	.	-	.	gene_id "CUFFORG_0070"; transcript_id "CUFFORT_0140"; exon_number "2"; gene_name "Olfr772";
10	reconstructed_transcript	exon	129172573	129175044	.	-	.	gene_id "CUFFORG_0070"; transcript_id "CUFFORT_0141"; exon_number "1"; gene_name "Olfr772"; ensembl_id "ENSMUSG00000094944";
10	reconstructed_transcript	exon	129176323	129176421	.	-	.	gene_id "CUFFORG_0070"; transcript_id "CUFFORT_0141"; exon_number "2"; gene_name "Olfr772";
10	reconstructed_transcript	exon	129177538	129177921	.	-	.	gene_id "CUFFORG_0070"; transcript_id "CUFFORT_0141"; exon_number "3"; gene_name "Olfr772";
10	ENSEMBL_transcript	exon	129174051	129175054	.	-	.	gene_id "CUFFORG_0070"; transcript_id "ENSMUST00000169800"; exon_number "1"; gene_name "Olfr772"; ensembl_id "ENSMUSG00000094944";
10	ENSEMBL_transcript	exon	129186484	129187419	.	-	.	gene_id "CUFFORG_0071"; transcript_id "ENSMUST00000072976"; exon_number "1"; gene_name "Olfr773"; ensembl_id "ENSMUSG00000096000";
10	reconstructed_transcript	exon	129260928	129269346	.	-	.	gene_id "CUFFORG_0072"; transcript_id "CUFFORT_0142"; exon_number "1"; gene_name "Olfr777"; ensembl_id "ENSMUSG00000062914";
10	reconstructed_transcript	exon	129270453	129270625	.	-	.	gene_id "CUFFORG_0072"; transcript_id "CUFFORT_0142"; exon_number "2"; gene_name "Olfr777";
10	reconstructed_transcript	exon	129271192	129271485	.	-	.	gene_id "CUFFORG_0072"; transcript_id "CUFFORT_0142"; exon_number "3"; gene_name "Olfr777";
10	ENSEMBL_transcript	exon	129268386	129269321	.	-	.	gene_id "CUFFORG_0072"; transcript_id "ENSMUST00000080313"; exon_number "1"; gene_name "Olfr777"; ensembl_id "ENSMUSG00000062914";
10	reconstructed_transcript	exon	129605492	129608505	.	-	.	gene_id "CUFFORG_0073"; transcript_id "CUFFORT_0143"; exon_number "1"; gene_name "Olfr796"; ensembl_id "ENSMUSG00000052012";
10	reconstructed_transcript	exon	129612031	129612184	.	-	.	gene_id "CUFFORG_0073"; transcript_id "CUFFORT_0143"; exon_number "2"; gene_name "Olfr796";
10	ENSEMBL_transcript	exon	129607547	129608479	.	-	.	gene_id "CUFFORG_0073"; transcript_id "ENSMUST00000037071"; exon_number "1"; gene_name "Olfr796"; ensembl_id "ENSMUSG00000052012";
10	reconstructed_transcript	exon	129622615	129625397	.	-	.	gene_id "CUFFORG_0074"; transcript_id "CUFFORT_0144"; exon_number "1"; gene_name "Olfr798"; ensembl_id "ENSMUSG00000095002";
10	reconstructed_transcript	exon	129626042	129626081	.	-	.	gene_id "CUFFORG_0074"; transcript_id "CUFFORT_0144"; exon_number "2"; gene_name "Olfr798"; ensembl_id "ENSMUSG00000095002";
10	reconstructed_transcript	exon	129627812	129627903	.	-	.	gene_id "CUFFORG_0074"; transcript_id "CUFFORT_0144"; exon_number "3"; gene_name "Olfr798";
10	reconstructed_transcript	exon	129622615	129626081	.	-	.	gene_id "CUFFORG_0074"; transcript_id "CUFFORT_0145"; exon_number "1"; gene_name "Olfr798"; ensembl_id "ENSMUSG00000095002";
10	reconstructed_transcript	exon	129627812	129627934	.	-	.	gene_id "CUFFORG_0074"; transcript_id "CUFFORT_0145"; exon_number "2"; gene_name "Olfr798";
10	reconstructed_transcript	exon	129622615	129625397	.	-	.	gene_id "CUFFORG_0074"; transcript_id "CUFFORT_0146"; exon_number "1"; gene_name "Olfr798"; ensembl_id "ENSMUSG00000095002";
10	reconstructed_transcript	exon	129627812	129627934	.	-	.	gene_id "CUFFORG_0074"; transcript_id "CUFFORT_0146"; exon_number "2"; gene_name "Olfr798";
10	ENSEMBL_transcript	exon	129625124	129626059	.	-	.	gene_id "CUFFORG_0074"; transcript_id "ENSMUST00000079810"; exon_number "1"; gene_name "Olfr798"; ensembl_id "ENSMUSG00000095002";
10	reconstructed_transcript	exon	129666989	129670410	.	-	.	gene_id "CUFFORG_0075"; transcript_id "CUFFORT_0147"; exon_number "1"; gene_name "Olfr801"; ensembl_id "ENSMUSG00000058513";
10	reconstructed_transcript	exon	129672256	129672504	.	-	.	gene_id "CUFFORG_0075"; transcript_id "CUFFORT_0147"; exon_number "2"; gene_name "Olfr801";
10	reconstructed_transcript	exon	129673612	129673790	.	-	.	gene_id "CUFFORG_0075"; transcript_id "CUFFORT_0147"; exon_number "3"; gene_name "Olfr801";
10	reconstructed_transcript	exon	129666989	129670539	.	-	.	gene_id "CUFFORG_0075"; transcript_id "CUFFORT_0148"; exon_number "1"; gene_name "Olfr801"; ensembl_id "ENSMUSG00000058513";
10	reconstructed_transcript	exon	129672256	129672504	.	-	.	gene_id "CUFFORG_0075"; transcript_id "CUFFORT_0148"; exon_number "2"; gene_name "Olfr801";
10	reconstructed_transcript	exon	129673546	129673790	.	-	.	gene_id "CUFFORG_0075"; transcript_id "CUFFORT_0148"; exon_number "3"; gene_name "Olfr801";
10	reconstructed_transcript	exon	129666989	129670539	.	-	.	gene_id "CUFFORG_0075"; transcript_id "CUFFORT_0149"; exon_number "1"; gene_name "Olfr801"; ensembl_id "ENSMUSG00000058513";
10	reconstructed_transcript	exon	129672256	129672504	.	-	.	gene_id "CUFFORG_0075"; transcript_id "CUFFORT_0149"; exon_number "2"; gene_name "Olfr801";
10	reconstructed_transcript	exon	129673624	129673804	.	-	.	gene_id "CUFFORG_0075"; transcript_id "CUFFORT_0149"; exon_number "3"; gene_name "Olfr801";
10	reconstructed_transcript	exon	129666989	129670410	.	-	.	gene_id "CUFFORG_0075"; transcript_id "CUFFORT_0150"; exon_number "1"; gene_name "Olfr801"; ensembl_id "ENSMUSG00000058513";
10	reconstructed_transcript	exon	129672256	129672504	.	-	.	gene_id "CUFFORG_0075"; transcript_id "CUFFORT_0150"; exon_number "2"; gene_name "Olfr801";
10	reconstructed_transcript	exon	129673546	129673804	.	-	.	gene_id "CUFFORG_0075"; transcript_id "CUFFORT_0150"; exon_number "3"; gene_name "Olfr801";
10	reconstructed_transcript	exon	129666989	129670539	.	-	.	gene_id "CUFFORG_0075"; transcript_id "CUFFORT_0151"; exon_number "1"; gene_name "Olfr801"; ensembl_id "ENSMUSG00000058513";
10	reconstructed_transcript	exon	129672256	129672504	.	-	.	gene_id "CUFFORG_0075"; transcript_id "CUFFORT_0151"; exon_number "2"; gene_name "Olfr801";
10	reconstructed_transcript	exon	129673612	129673804	.	-	.	gene_id "CUFFORG_0075"; transcript_id "CUFFORT_0151"; exon_number "3"; gene_name "Olfr801";
10	ENSEMBL_transcript	exon	129669561	129670517	.	-	.	gene_id "CUFFORG_0075"; transcript_id "ENSMUST00000072063"; exon_number "1"; gene_name "Olfr801"; ensembl_id "ENSMUSG00000058513";
10	reconstructed_transcript	exon	129677683	129680474	.	-	.	gene_id "CUFFORG_0076"; transcript_id "CUFFORT_0152"; exon_number "1"; gene_name "Olfr802";
10	reconstructed_transcript	exon	129681780	129682781	.	-	.	gene_id "CUFFORG_0076"; transcript_id "CUFFORT_0152"; exon_number "2"; gene_name "Olfr802"; ensembl_id "ENSMUSG00000093866";
10	reconstructed_transcript	exon	129686008	129686251	.	-	.	gene_id "CUFFORG_0076"; transcript_id "CUFFORT_0152"; exon_number "3"; gene_name "Olfr802";
10	reconstructed_transcript	exon	129677683	129682781	.	-	.	gene_id "CUFFORG_0076"; transcript_id "CUFFORT_0153"; exon_number "1"; gene_name "Olfr802"; ensembl_id "ENSMUSG00000093866";
10	reconstructed_transcript	exon	129686008	129686255	.	-	.	gene_id "CUFFORG_0076"; transcript_id "CUFFORT_0153"; exon_number "2"; gene_name "Olfr802";
10	reconstructed_transcript	exon	129687972	129688159	.	-	.	gene_id "CUFFORG_0076"; transcript_id "CUFFORT_0153"; exon_number "3"; gene_name "Olfr802";
10	reconstructed_transcript	exon	129677683	129682781	.	-	.	gene_id "CUFFORG_0076"; transcript_id "CUFFORT_0154"; exon_number "1"; gene_name "Olfr802"; ensembl_id "ENSMUSG00000093866";
10	reconstructed_transcript	exon	129687972	129688169	.	-	.	gene_id "CUFFORG_0076"; transcript_id "CUFFORT_0154"; exon_number "2"; gene_name "Olfr802";
10	ENSEMBL_transcript	exon	129681799	129682737	.	-	.	gene_id "CUFFORG_0076"; transcript_id "ENSMUST00000074713"; exon_number "1"; gene_name "Olfr802"; ensembl_id "ENSMUSG00000093866";
10	reconstructed_transcript	exon	129690621	129692942	.	-	.	gene_id "CUFFORG_0077"; transcript_id "CUFFORT_0155"; exon_number "1"; gene_name "Olfr803"; ensembl_id "ENSMUSG00000046041";
10	reconstructed_transcript	exon	129694224	129694286	.	-	.	gene_id "CUFFORG_0077"; transcript_id "CUFFORT_0155"; exon_number "2"; gene_name "Olfr803";
10	ENSEMBL_transcript	exon	129691113	129692039	.	-	.	gene_id "CUFFORG_0077"; transcript_id "ENSMUST00000056736"; exon_number "1"; gene_name "Olfr803"; ensembl_id "ENSMUSG00000046041";
10	reconstructed_transcript	exon	129721221	129723563	.	-	.	gene_id "CUFFORG_0078"; transcript_id "CUFFORT_0156"; exon_number "1"; gene_name "Olfr805"; ensembl_id "ENSMUSG00000096858";
10	reconstructed_transcript	exon	129727043	129727121	.	-	.	gene_id "CUFFORG_0078"; transcript_id "CUFFORT_0156"; exon_number "2"; gene_name "Olfr805";
10	reconstructed_transcript	exon	129727288	129727482	.	-	.	gene_id "CUFFORG_0078"; transcript_id "CUFFORT_0156"; exon_number "3"; gene_name "Olfr805";
10	reconstructed_transcript	exon	129728830	129729361	.	-	.	gene_id "CUFFORG_0078"; transcript_id "CUFFORT_0156"; exon_number "4"; gene_name "Olfr805";
10	reconstructed_transcript	exon	129721221	129723563	.	-	.	gene_id "CUFFORG_0078"; transcript_id "CUFFORT_0157"; exon_number "1"; gene_name "Olfr805"; ensembl_id "ENSMUSG00000096858";
10	reconstructed_transcript	exon	129727043	129727171	.	-	.	gene_id "CUFFORG_0078"; transcript_id "CUFFORT_0157"; exon_number "2"; gene_name "Olfr805";
10	reconstructed_transcript	exon	129727288	129727482	.	-	.	gene_id "CUFFORG_0078"; transcript_id "CUFFORT_0157"; exon_number "3"; gene_name "Olfr805";
10	reconstructed_transcript	exon	129729272	129729361	.	-	.	gene_id "CUFFORG_0078"; transcript_id "CUFFORT_0157"; exon_number "4"; gene_name "Olfr805";
10	reconstructed_transcript	exon	129721221	129723563	.	-	.	gene_id "CUFFORG_0078"; transcript_id "CUFFORT_0158"; exon_number "1"; gene_name "Olfr805"; ensembl_id "ENSMUSG00000096858";
10	reconstructed_transcript	exon	129727043	129727171	.	-	.	gene_id "CUFFORG_0078"; transcript_id "CUFFORT_0158"; exon_number "2"; gene_name "Olfr805";
10	reconstructed_transcript	exon	129727288	129727482	.	-	.	gene_id "CUFFORG_0078"; transcript_id "CUFFORT_0158"; exon_number "3"; gene_name "Olfr805";
10	reconstructed_transcript	exon	129728830	129729361	.	-	.	gene_id "CUFFORG_0078"; transcript_id "CUFFORT_0158"; exon_number "4"; gene_name "Olfr805";
10	reconstructed_transcript	exon	129721221	129723563	.	-	.	gene_id "CUFFORG_0078"; transcript_id "CUFFORT_0159"; exon_number "1"; gene_name "Olfr805"; ensembl_id "ENSMUSG00000096858";
10	reconstructed_transcript	exon	129723690	129723790	.	-	.	gene_id "CUFFORG_0078"; transcript_id "CUFFORT_0159"; exon_number "2"; gene_name "Olfr805";
10	reconstructed_transcript	exon	129727043	129727171	.	-	.	gene_id "CUFFORG_0078"; transcript_id "CUFFORT_0159"; exon_number "3"; gene_name "Olfr805";
10	reconstructed_transcript	exon	129727288	129727482	.	-	.	gene_id "CUFFORG_0078"; transcript_id "CUFFORT_0159"; exon_number "4"; gene_name "Olfr805";
10	reconstructed_transcript	exon	129729272	129729361	.	-	.	gene_id "CUFFORG_0078"; transcript_id "CUFFORT_0159"; exon_number "5"; gene_name "Olfr805";
10	reconstructed_transcript	exon	129721221	129723563	.	-	.	gene_id "CUFFORG_0078"; transcript_id "CUFFORT_0160"; exon_number "1"; gene_name "Olfr805"; ensembl_id "ENSMUSG00000096858";
10	reconstructed_transcript	exon	129723690	129723790	.	-	.	gene_id "CUFFORG_0078"; transcript_id "CUFFORT_0160"; exon_number "2"; gene_name "Olfr805";
10	reconstructed_transcript	exon	129727043	129727171	.	-	.	gene_id "CUFFORG_0078"; transcript_id "CUFFORT_0160"; exon_number "3"; gene_name "Olfr805";
10	reconstructed_transcript	exon	129727288	129727482	.	-	.	gene_id "CUFFORG_0078"; transcript_id "CUFFORT_0160"; exon_number "4"; gene_name "Olfr805";
10	reconstructed_transcript	exon	129728830	129729375	.	-	.	gene_id "CUFFORG_0078"; transcript_id "CUFFORT_0160"; exon_number "5"; gene_name "Olfr805";
10	reconstructed_transcript	exon	129721221	129723563	.	-	.	gene_id "CUFFORG_0078"; transcript_id "CUFFORT_0161"; exon_number "1"; gene_name "Olfr805"; ensembl_id "ENSMUSG00000096858";
10	reconstructed_transcript	exon	129723690	129723790	.	-	.	gene_id "CUFFORG_0078"; transcript_id "CUFFORT_0161"; exon_number "2"; gene_name "Olfr805";
10	reconstructed_transcript	exon	129727043	129727171	.	-	.	gene_id "CUFFORG_0078"; transcript_id "CUFFORT_0161"; exon_number "3"; gene_name "Olfr805";
10	reconstructed_transcript	exon	129727288	129727482	.	-	.	gene_id "CUFFORG_0078"; transcript_id "CUFFORT_0161"; exon_number "4"; gene_name "Olfr805";
10	reconstructed_transcript	exon	129729391	129729415	.	-	.	gene_id "CUFFORG_0078"; transcript_id "CUFFORT_0161"; exon_number "5"; gene_name "Olfr805";
10	ENSEMBL_transcript	exon	129722583	129723542	.	-	.	gene_id "CUFFORG_0078"; transcript_id "ENSMUST00000078876"; exon_number "1"; gene_name "Olfr805"; ensembl_id "ENSMUSG00000096858";
10	reconstructed_transcript	exon	129754135	129755538	.	-	.	gene_id "CUFFORG_0079"; transcript_id "CUFFORT_0162"; exon_number "1"; gene_name "Olfr807"; ensembl_id "ENSMUSG00000050478";
10	reconstructed_transcript	exon	129756681	129756948	.	-	.	gene_id "CUFFORG_0079"; transcript_id "CUFFORT_0162"; exon_number "2"; gene_name "Olfr807";
10	reconstructed_transcript	exon	129754135	129755538	.	-	.	gene_id "CUFFORG_0079"; transcript_id "CUFFORT_0163"; exon_number "1"; gene_name "Olfr807"; ensembl_id "ENSMUSG00000050478";
10	reconstructed_transcript	exon	129757453	129757770	.	-	.	gene_id "CUFFORG_0079"; transcript_id "CUFFORT_0163"; exon_number "2"; gene_name "Olfr807";
10	reconstructed_transcript	exon	129754135	129755538	.	-	.	gene_id "CUFFORG_0079"; transcript_id "CUFFORT_0164"; exon_number "1"; gene_name "Olfr807"; ensembl_id "ENSMUSG00000050478";
10	reconstructed_transcript	exon	129757779	129757808	.	-	.	gene_id "CUFFORG_0079"; transcript_id "CUFFORT_0164"; exon_number "2"; gene_name "Olfr807";
10	ENSEMBL_transcript	exon	129754489	129755485	.	-	.	gene_id "CUFFORG_0079"; transcript_id "ENSMUST00000059038"; exon_number "1"; gene_name "Olfr807"; ensembl_id "ENSMUSG00000050478";
10	reconstructed_transcript	exon	129787289	129791612	.	-	.	gene_id "CUFFORG_0080"; transcript_id "CUFFORT_0165"; exon_number "1"; gene_name "Olfr810"; ensembl_id "ENSMUSG00000069421";
10	reconstructed_transcript	exon	129792958	129793088	.	-	.	gene_id "CUFFORG_0080"; transcript_id "CUFFORT_0165"; exon_number "2"; gene_name "Olfr810";
10	reconstructed_transcript	exon	129793434	129793544	.	-	.	gene_id "CUFFORG_0080"; transcript_id "CUFFORT_0165"; exon_number "3"; gene_name "Olfr810";
10	reconstructed_transcript	exon	129794061	129794184	.	-	.	gene_id "CUFFORG_0080"; transcript_id "CUFFORT_0165"; exon_number "4"; gene_name "Olfr810";
10	reconstructed_transcript	exon	129787289	129791612	.	-	.	gene_id "CUFFORG_0080"; transcript_id "CUFFORT_0166"; exon_number "1"; gene_name "Olfr810"; ensembl_id "ENSMUSG00000069421";
10	reconstructed_transcript	exon	129792958	129793088	.	-	.	gene_id "CUFFORG_0080"; transcript_id "CUFFORT_0166"; exon_number "2"; gene_name "Olfr810";
10	reconstructed_transcript	exon	129793434	129793544	.	-	.	gene_id "CUFFORG_0080"; transcript_id "CUFFORT_0166"; exon_number "3"; gene_name "Olfr810";
10	reconstructed_transcript	exon	129794775	129794824	.	-	.	gene_id "CUFFORG_0080"; transcript_id "CUFFORT_0166"; exon_number "4"; gene_name "Olfr810";
10	reconstructed_transcript	exon	129787289	129788626	.	-	.	gene_id "CUFFORG_0080"; transcript_id "CUFFORT_0167"; exon_number "1"; gene_name "Olfr810";
10	reconstructed_transcript	exon	129790180	129791612	.	-	.	gene_id "CUFFORG_0080"; transcript_id "CUFFORT_0167"; exon_number "2"; gene_name "Olfr810"; ensembl_id "ENSMUSG00000069421";
10	reconstructed_transcript	exon	129792958	129793088	.	-	.	gene_id "CUFFORG_0080"; transcript_id "CUFFORT_0167"; exon_number "3"; gene_name "Olfr810";
10	reconstructed_transcript	exon	129793434	129793544	.	-	.	gene_id "CUFFORG_0080"; transcript_id "CUFFORT_0167"; exon_number "4"; gene_name "Olfr810";
10	reconstructed_transcript	exon	129794775	129794824	.	-	.	gene_id "CUFFORG_0080"; transcript_id "CUFFORT_0167"; exon_number "5"; gene_name "Olfr810";
10	reconstructed_transcript	exon	129787289	129791612	.	-	.	gene_id "CUFFORG_0080"; transcript_id "CUFFORT_0168"; exon_number "1"; gene_name "Olfr810"; ensembl_id "ENSMUSG00000069421";
10	reconstructed_transcript	exon	129793434	129793544	.	-	.	gene_id "CUFFORG_0080"; transcript_id "CUFFORT_0168"; exon_number "2"; gene_name "Olfr810";
10	reconstructed_transcript	exon	129794775	129794866	.	-	.	gene_id "CUFFORG_0080"; transcript_id "CUFFORT_0168"; exon_number "3"; gene_name "Olfr810";
10	reconstructed_transcript	exon	129787289	129791612	.	-	.	gene_id "CUFFORG_0080"; transcript_id "CUFFORT_0169"; exon_number "1"; gene_name "Olfr810"; ensembl_id "ENSMUSG00000069421";
10	reconstructed_transcript	exon	129792958	129793088	.	-	.	gene_id "CUFFORG_0080"; transcript_id "CUFFORT_0169"; exon_number "2"; gene_name "Olfr810";
10	reconstructed_transcript	exon	129793434	129793544	.	-	.	gene_id "CUFFORG_0080"; transcript_id "CUFFORT_0169"; exon_number "3"; gene_name "Olfr810";
10	reconstructed_transcript	exon	129794675	129794917	.	-	.	gene_id "CUFFORG_0080"; transcript_id "CUFFORT_0169"; exon_number "4"; gene_name "Olfr810";
10	reconstructed_transcript	exon	129787289	129791613	.	-	.	gene_id "CUFFORG_0080"; transcript_id "CUFFORT_0170"; exon_number "1"; gene_name "Olfr810"; ensembl_id "ENSMUSG00000069421";
10	reconstructed_transcript	exon	129792959	129793088	.	-	.	gene_id "CUFFORG_0080"; transcript_id "CUFFORT_0170"; exon_number "2"; gene_name "Olfr810";
10	reconstructed_transcript	exon	129793434	129793544	.	-	.	gene_id "CUFFORG_0080"; transcript_id "CUFFORT_0170"; exon_number "3"; gene_name "Olfr810";
10	reconstructed_transcript	exon	129794775	129794917	.	-	.	gene_id "CUFFORG_0080"; transcript_id "CUFFORT_0170"; exon_number "4"; gene_name "Olfr810";
10	ENSEMBL_transcript	exon	129790609	129791614	.	-	.	gene_id "CUFFORG_0080"; transcript_id "ENSMUST00000091986"; exon_number "1"; gene_name "Olfr810"; ensembl_id "ENSMUSG00000069421";
10	reconstructed_transcript	exon	129800615	129802890	.	-	.	gene_id "CUFFORG_0081"; transcript_id "CUFFORT_0171"; exon_number "1"; gene_name "Olfr811"; ensembl_id "ENSMUSG00000063173";
10	reconstructed_transcript	exon	129804131	129804362	.	-	.	gene_id "CUFFORG_0081"; transcript_id "CUFFORT_0171"; exon_number "2"; gene_name "Olfr811";
10	reconstructed_transcript	exon	129800615	129802207	.	-	.	gene_id "CUFFORG_0081"; transcript_id "CUFFORT_0172"; exon_number "1"; gene_name "Olfr811"; ensembl_id "ENSMUSG00000063173";
10	reconstructed_transcript	exon	129804131	129804396	.	-	.	gene_id "CUFFORG_0081"; transcript_id "CUFFORT_0172"; exon_number "2"; gene_name "Olfr811";
10	reconstructed_transcript	exon	129800615	129802747	.	-	.	gene_id "CUFFORG_0081"; transcript_id "CUFFORT_0173"; exon_number "1"; gene_name "Olfr811"; ensembl_id "ENSMUSG00000063173";
10	reconstructed_transcript	exon	129804131	129804396	.	-	.	gene_id "CUFFORG_0081"; transcript_id "CUFFORT_0173"; exon_number "2"; gene_name "Olfr811";
10	ENSEMBL_transcript	exon	129801564	129802523	.	-	.	gene_id "CUFFORG_0081"; transcript_id "ENSMUST00000076437"; exon_number "1"; gene_name "Olfr811"; ensembl_id "ENSMUSG00000063173";
10	reconstructed_transcript	exon	129841402	129843061	.	-	.	gene_id "CUFFORG_0082"; transcript_id "CUFFORT_0174"; exon_number "1"; gene_name "Olfr812"; ensembl_id "ENSMUSG00000049052";
10	reconstructed_transcript	exon	129845636	129845690	.	-	.	gene_id "CUFFORG_0082"; transcript_id "CUFFORT_0174"; exon_number "2"; gene_name "Olfr812";
10	reconstructed_transcript	exon	129846076	129846095	.	-	.	gene_id "CUFFORG_0082"; transcript_id "CUFFORT_0174"; exon_number "3"; gene_name "Olfr812";
10	reconstructed_transcript	exon	129841402	129842724	.	-	.	gene_id "CUFFORG_0082"; transcript_id "CUFFORT_0175"; exon_number "1"; gene_name "Olfr812"; ensembl_id "ENSMUSG00000049052";
10	reconstructed_transcript	exon	129845636	129845690	.	-	.	gene_id "CUFFORG_0082"; transcript_id "CUFFORT_0175"; exon_number "2"; gene_name "Olfr812";
10	reconstructed_transcript	exon	129846076	129846095	.	-	.	gene_id "CUFFORG_0082"; transcript_id "CUFFORT_0175"; exon_number "3"; gene_name "Olfr812";
10	ENSEMBL_transcript	exon	129842020	129843062	.	-	.	gene_id "CUFFORG_0082"; transcript_id "ENSMUST00000057775"; exon_number "1"; gene_name "Olfr812"; ensembl_id "ENSMUSG00000049052";
10	reconstructed_transcript	exon	129871967	129874780	.	-	.	gene_id "CUFFORG_0083"; transcript_id "CUFFORT_0176"; exon_number "1"; gene_name "Olfr814"; ensembl_id "ENSMUSG00000059134";
10	reconstructed_transcript	exon	129876455	129876540	.	-	.	gene_id "CUFFORG_0083"; transcript_id "CUFFORT_0176"; exon_number "2"; gene_name "Olfr814";
10	reconstructed_transcript	exon	129879448	129879861	.	-	.	gene_id "CUFFORG_0083"; transcript_id "CUFFORT_0176"; exon_number "3"; gene_name "Olfr814";
10	reconstructed_transcript	exon	129871967	129874780	.	-	.	gene_id "CUFFORG_0083"; transcript_id "CUFFORT_0177"; exon_number "1"; gene_name "Olfr814"; ensembl_id "ENSMUSG00000059134";
10	reconstructed_transcript	exon	129876455	129876539	.	-	.	gene_id "CUFFORG_0083"; transcript_id "CUFFORT_0177"; exon_number "2"; gene_name "Olfr814";
10	reconstructed_transcript	exon	129879447	129879861	.	-	.	gene_id "CUFFORG_0083"; transcript_id "CUFFORT_0177"; exon_number "3"; gene_name "Olfr814";
10	ENSEMBL_transcript	exon	129873823	129874755	.	-	.	gene_id "CUFFORG_0083"; transcript_id "ENSMUST00000081367"; exon_number "1"; gene_name "Olfr814"; ensembl_id "ENSMUSG00000059134";
10	reconstructed_transcript	exon	129901329	129902733	.	-	.	gene_id "CUFFORG_0084"; transcript_id "CUFFORT_0178"; exon_number "1"; gene_name "Olfr815"; ensembl_id "ENSMUSG00000061961";
10	reconstructed_transcript	exon	129904454	129904538	.	-	.	gene_id "CUFFORG_0084"; transcript_id "CUFFORT_0178"; exon_number "2"; gene_name "Olfr815";
10	reconstructed_transcript	exon	129905236	129905310	.	-	.	gene_id "CUFFORG_0084"; transcript_id "CUFFORT_0178"; exon_number "3"; gene_name "Olfr815";
10	ENSEMBL_transcript	exon	129901776	129902726	.	-	.	gene_id "CUFFORG_0084"; transcript_id "ENSMUST00000071557"; exon_number "1"; gene_name "Olfr815"; ensembl_id "ENSMUSG00000061961";
10	reconstructed_transcript	exon	129909163	129912169	.	-	.	gene_id "CUFFORG_0085"; transcript_id "CUFFORT_0179"; exon_number "1"; gene_name "Olfr816"; ensembl_id "ENSMUSG00000063715";
10	reconstructed_transcript	exon	129913521	129913651	.	-	.	gene_id "CUFFORG_0085"; transcript_id "CUFFORT_0179"; exon_number "2"; gene_name "Olfr816";
10	reconstructed_transcript	exon	129915562	129915597	.	-	.	gene_id "CUFFORG_0085"; transcript_id "CUFFORT_0179"; exon_number "3"; gene_name "Olfr816";
10	ENSEMBL_transcript	exon	129911338	129912276	.	-	.	gene_id "CUFFORG_0085"; transcript_id "ENSMUST00000071605"; exon_number "1"; gene_name "Olfr816"; ensembl_id "ENSMUSG00000063715";
10	reconstructed_transcript	exon	129944240	129946081	.	-	.	gene_id "CUFFORG_0086"; transcript_id "CUFFORT_0180"; exon_number "1"; gene_name "Olfr818"; ensembl_id "ENSMUSG00000058071";
10	reconstructed_transcript	exon	129948810	129948914	.	-	.	gene_id "CUFFORG_0086"; transcript_id "CUFFORT_0180"; exon_number "2"; gene_name "Olfr818";
10	reconstructed_transcript	exon	129944240	129946081	.	-	.	gene_id "CUFFORG_0086"; transcript_id "CUFFORT_0181"; exon_number "1"; gene_name "Olfr818"; ensembl_id "ENSMUSG00000058071";
10	reconstructed_transcript	exon	129948925	129949196	.	-	.	gene_id "CUFFORG_0086"; transcript_id "CUFFORT_0181"; exon_number "2"; gene_name "Olfr818";
10	reconstructed_transcript	exon	129944240	129946085	.	-	.	gene_id "CUFFORG_0086"; transcript_id "CUFFORT_0182"; exon_number "1"; gene_name "Olfr818"; ensembl_id "ENSMUSG00000058071";
10	reconstructed_transcript	exon	129948814	129949196	.	-	.	gene_id "CUFFORG_0086"; transcript_id "CUFFORT_0182"; exon_number "2"; gene_name "Olfr818";
10	ENSEMBL_transcript	exon	129945104	129946060	.	-	.	gene_id "CUFFORG_0086"; transcript_id "ENSMUST00000074308"; exon_number "1"; gene_name "Olfr818"; ensembl_id "ENSMUSG00000058071";
10	reconstructed_transcript	exon	129963011	129966698	.	-	.	gene_id "CUFFORG_0087"; transcript_id "CUFFORT_0183"; exon_number "1"; gene_name "Olfr819"; ensembl_id "ENSMUSG00000094295";
10	reconstructed_transcript	exon	129967025	129967266	.	-	.	gene_id "CUFFORG_0087"; transcript_id "CUFFORT_0183"; exon_number "2"; gene_name "Olfr819";
10	ENSEMBL_transcript	exon	129965736	129966698	.	-	.	gene_id "CUFFORG_0087"; transcript_id "ENSMUST00000167974"; exon_number "1"; gene_name "Olfr819"; ensembl_id "ENSMUSG00000094295";
10	ENSEMBL_transcript	exon	129974605	129975567	.	-	.	gene_id "CUFFORG_0088"; transcript_id "ENSMUST00000170920"; exon_number "1"; gene_name "Olfr247"; ensembl_id "ENSMUSG00000095608";
10	ENSEMBL_transcript	exon	129983480	129984442	.	-	.	gene_id "CUFFORG_0089"; transcript_id "ENSMUST00000095239"; exon_number "1"; gene_name "Olfr247"; ensembl_id "ENSMUSG00000094632";
10	reconstructed_transcript	exon	130111566	130112801	.	-	.	gene_id "CUFFORG_0090"; transcript_id "CUFFORT_0184"; exon_number "1"; gene_name "Olfr823"; ensembl_id "ENSMUSG00000096747";
10	reconstructed_transcript	exon	130115228	130115360	.	-	.	gene_id "CUFFORG_0090"; transcript_id "CUFFORT_0184"; exon_number "2"; gene_name "Olfr823";
10	ENSEMBL_transcript	exon	130111841	130112788	.	-	.	gene_id "CUFFORG_0090"; transcript_id "ENSMUST00000081469"; exon_number "1"; gene_name "Olfr823"; ensembl_id "ENSMUSG00000096747";
10	reconstructed_transcript	exon	130123502	130126838	.	-	.	gene_id "CUFFORG_0091"; transcript_id "CUFFORT_0185"; exon_number "1"; gene_name "Olfr824"; ensembl_id "ENSMUSG00000095804";
10	reconstructed_transcript	exon	130126975	130127064	.	-	.	gene_id "CUFFORG_0091"; transcript_id "CUFFORT_0185"; exon_number "2"; gene_name "Olfr824"; ensembl_id "ENSMUSG00000095804";
10	reconstructed_transcript	exon	130129738	130129896	.	-	.	gene_id "CUFFORG_0091"; transcript_id "CUFFORT_0185"; exon_number "3"; gene_name "Olfr824";
10	reconstructed_transcript	exon	130123502	130127068	.	-	.	gene_id "CUFFORG_0091"; transcript_id "CUFFORT_0186"; exon_number "1"; gene_name "Olfr824"; ensembl_id "ENSMUSG00000095804";
10	reconstructed_transcript	exon	130129864	130129913	.	-	.	gene_id "CUFFORG_0091"; transcript_id "CUFFORT_0186"; exon_number "2"; gene_name "Olfr824";
10	reconstructed_transcript	exon	130123502	130126838	.	-	.	gene_id "CUFFORG_0091"; transcript_id "CUFFORT_0187"; exon_number "1"; gene_name "Olfr824"; ensembl_id "ENSMUSG00000095804";
10	reconstructed_transcript	exon	130126975	130127068	.	-	.	gene_id "CUFFORG_0091"; transcript_id "CUFFORT_0187"; exon_number "2"; gene_name "Olfr824"; ensembl_id "ENSMUSG00000095804";
10	reconstructed_transcript	exon	130129738	130129989	.	-	.	gene_id "CUFFORG_0091"; transcript_id "CUFFORT_0187"; exon_number "3"; gene_name "Olfr824";
10	ENSEMBL_transcript	exon	130126108	130127055	.	-	.	gene_id "CUFFORG_0091"; transcript_id "ENSMUST00000074161"; exon_number "1"; gene_name "Olfr824"; ensembl_id "ENSMUSG00000095804";
10	reconstructed_transcript	exon	130159732	130161321	.	-	.	gene_id "CUFFORG_0092"; transcript_id "CUFFORT_0188"; exon_number "1"; gene_name "Olfr825";
10	reconstructed_transcript	exon	130162511	130163125	.	-	.	gene_id "CUFFORG_0092"; transcript_id "CUFFORT_0188"; exon_number "2"; gene_name "Olfr825"; ensembl_id "ENSMUSG00000058084";
10	reconstructed_transcript	exon	130166251	130166735	.	-	.	gene_id "CUFFORG_0092"; transcript_id "CUFFORT_0188"; exon_number "3"; gene_name "Olfr825";
10	reconstructed_transcript	exon	130162060	130163333	.	-	.	gene_id "CUFFORG_0092"; transcript_id "CUFFORT_0189"; exon_number "1"; gene_name "Olfr825"; ensembl_id "ENSMUSG00000058084";
10	reconstructed_transcript	exon	130164435	130164560	.	-	.	gene_id "CUFFORG_0092"; transcript_id "CUFFORT_0189"; exon_number "2"; gene_name "Olfr825";
10	reconstructed_transcript	exon	130166251	130166735	.	-	.	gene_id "CUFFORG_0092"; transcript_id "CUFFORT_0189"; exon_number "3"; gene_name "Olfr825";
10	ENSEMBL_transcript	exon	130162362	130163324	.	-	.	gene_id "CUFFORG_0092"; transcript_id "ENSMUST00000076814"; exon_number "1"; gene_name "Olfr825"; ensembl_id "ENSMUSG00000058084";
10	reconstructed_transcript	exon	130203049	130211137	.	-	.	gene_id "CUFFORG_0093"; transcript_id "CUFFORT_0190"; exon_number "1"; gene_name "Olfr827"; ensembl_id "ENSMUSG00000045559";
10	reconstructed_transcript	exon	130213878	130213959	.	-	.	gene_id "CUFFORG_0093"; transcript_id "CUFFORT_0190"; exon_number "2"; gene_name "Olfr827";
10	reconstructed_transcript	exon	130214121	130214381	.	-	.	gene_id "CUFFORG_0093"; transcript_id "CUFFORT_0190"; exon_number "3"; gene_name "Olfr827";
10	reconstructed_transcript	exon	130203049	130210694	.	-	.	gene_id "CUFFORG_0093"; transcript_id "CUFFORT_0191"; exon_number "1"; gene_name "Olfr827"; ensembl_id "ENSMUSG00000045559";
10	reconstructed_transcript	exon	130210847	130210902	.	-	.	gene_id "CUFFORG_0093"; transcript_id "CUFFORT_0191"; exon_number "2"; gene_name "Olfr827"; ensembl_id "ENSMUSG00000045559";
10	reconstructed_transcript	exon	130213878	130213959	.	-	.	gene_id "CUFFORG_0093"; transcript_id "CUFFORT_0191"; exon_number "3"; gene_name "Olfr827";
10	reconstructed_transcript	exon	130214121	130214403	.	-	.	gene_id "CUFFORG_0093"; transcript_id "CUFFORT_0191"; exon_number "4"; gene_name "Olfr827";
10	reconstructed_transcript	exon	130203049	130211140	.	-	.	gene_id "CUFFORG_0093"; transcript_id "CUFFORT_0192"; exon_number "1"; gene_name "Olfr827"; ensembl_id "ENSMUSG00000045559";
10	reconstructed_transcript	exon	130213878	130213959	.	-	.	gene_id "CUFFORG_0093"; transcript_id "CUFFORT_0192"; exon_number "2"; gene_name "Olfr827";
10	reconstructed_transcript	exon	130214121	130214403	.	-	.	gene_id "CUFFORG_0093"; transcript_id "CUFFORT_0192"; exon_number "3"; gene_name "Olfr827";
10	ENSEMBL_transcript	exon	130210092	130211149	.	-	.	gene_id "CUFFORG_0093"; transcript_id "ENSMUST00000058123"; exon_number "1"; gene_name "Olfr827"; ensembl_id "ENSMUSG00000045559";
11	reconstructed_transcript	exon	49130159	49130546	.	+	.	gene_id "CUFFORG_0094"; transcript_id "CUFFORT_0193"; exon_number "1"; gene_name "Olfr56"; ensembl_id "ENSMUSG00000040328";
11	reconstructed_transcript	exon	49134173	49135387	.	+	.	gene_id "CUFFORG_0094"; transcript_id "CUFFORT_0193"; exon_number "2"; gene_name "Olfr56"; ensembl_id "ENSMUSG00000040328";
11	reconstructed_transcript	exon	49142274	49142942	.	+	.	gene_id "CUFFORG_0095"; transcript_id "CUFFORT_0194"; exon_number "1"; gene_name "Olfr1395";
11	reconstructed_transcript	exon	49148240	49150453	.	+	.	gene_id "CUFFORG_0095"; transcript_id "CUFFORT_0194"; exon_number "2"; gene_name "Olfr1395"; ensembl_id "ENSMUSG00000050763";
11	reconstructed_transcript	exon	49142274	49142942	.	+	.	gene_id "CUFFORG_0095"; transcript_id "CUFFORT_0195"; exon_number "1"; gene_name "Olfr1395";
11	reconstructed_transcript	exon	49147609	49147709	.	+	.	gene_id "CUFFORG_0095"; transcript_id "CUFFORT_0195"; exon_number "2"; gene_name "Olfr1395";
11	reconstructed_transcript	exon	49148240	49150453	.	+	.	gene_id "CUFFORG_0095"; transcript_id "CUFFORT_0195"; exon_number "3"; gene_name "Olfr1395"; ensembl_id "ENSMUSG00000050763";
11	reconstructed_transcript	exon	49142303	49142340	.	+	.	gene_id "CUFFORG_0095"; transcript_id "CUFFORT_0196"; exon_number "1"; gene_name "Olfr1395";
11	reconstructed_transcript	exon	49142760	49142942	.	+	.	gene_id "CUFFORG_0095"; transcript_id "CUFFORT_0196"; exon_number "2"; gene_name "Olfr1395";
11	reconstructed_transcript	exon	49147609	49147709	.	+	.	gene_id "CUFFORG_0095"; transcript_id "CUFFORT_0196"; exon_number "3"; gene_name "Olfr1395";
11	reconstructed_transcript	exon	49148240	49150453	.	+	.	gene_id "CUFFORG_0095"; transcript_id "CUFFORT_0196"; exon_number "4"; gene_name "Olfr1395"; ensembl_id "ENSMUSG00000050763";
11	reconstructed_transcript	exon	49142393	49142942	.	+	.	gene_id "CUFFORG_0095"; transcript_id "CUFFORT_0197"; exon_number "1"; gene_name "Olfr1395";
11	reconstructed_transcript	exon	49148453	49150453	.	+	.	gene_id "CUFFORG_0095"; transcript_id "CUFFORT_0197"; exon_number "2"; gene_name "Olfr1395"; ensembl_id "ENSMUSG00000050763";
11	ENSEMBL_transcript	exon	49148259	49149212	.	+	.	gene_id "CUFFORG_0095"; transcript_id "ENSMUST00000059379"; exon_number "1"; gene_name "Olfr1395"; ensembl_id "ENSMUSG00000050763";
11	reconstructed_transcript	exon	49154482	49154557	.	+	.	gene_id "CUFFORG_0096"; transcript_id "CUFFORT_0198"; exon_number "1"; gene_name "Olfr1394";
11	reconstructed_transcript	exon	49160012	49162744	.	+	.	gene_id "CUFFORG_0096"; transcript_id "CUFFORT_0198"; exon_number "2"; gene_name "Olfr1394"; ensembl_id "ENSMUSG00000048378";
11	ENSEMBL_transcript	exon	49160016	49160954	.	+	.	gene_id "CUFFORG_0096"; transcript_id "ENSMUST00000052668"; exon_number "1"; gene_name "Olfr1394"; ensembl_id "ENSMUSG00000048378";
11	reconstructed_transcript	exon	49278340	49278558	.	+	.	gene_id "CUFFORG_0097"; transcript_id "CUFFORT_0199"; exon_number "1"; gene_name "Olfr1393";
11	reconstructed_transcript	exon	49279329	49279420	.	+	.	gene_id "CUFFORG_0097"; transcript_id "CUFFORT_0199"; exon_number "2"; gene_name "Olfr1393";
11	reconstructed_transcript	exon	49280280	49282765	.	+	.	gene_id "CUFFORG_0097"; transcript_id "CUFFORT_0199"; exon_number "3"; gene_name "Olfr1393"; ensembl_id "ENSMUSG00000059864";
11	reconstructed_transcript	exon	49279330	49279420	.	+	.	gene_id "CUFFORG_0097"; transcript_id "CUFFORT_0200"; exon_number "1"; gene_name "Olfr1393";
11	reconstructed_transcript	exon	49280107	49282765	.	+	.	gene_id "CUFFORG_0097"; transcript_id "CUFFORT_0200"; exon_number "2"; gene_name "Olfr1393"; ensembl_id "ENSMUSG00000059864";
11	reconstructed_transcript	exon	49279330	49279420	.	+	.	gene_id "CUFFORG_0097"; transcript_id "CUFFORT_0201"; exon_number "1"; gene_name "Olfr1393";
11	reconstructed_transcript	exon	49280304	49282765	.	+	.	gene_id "CUFFORG_0097"; transcript_id "CUFFORT_0201"; exon_number "2"; gene_name "Olfr1393"; ensembl_id "ENSMUSG00000059864";
11	ENSEMBL_transcript	exon	49280150	49281085	.	+	.	gene_id "CUFFORG_0097"; transcript_id "ENSMUST00000078932"; exon_number "1"; gene_name "Olfr1393"; ensembl_id "ENSMUSG00000059864";
11	reconstructed_transcript	exon	49285282	49285633	.	+	.	gene_id "CUFFORG_0098"; transcript_id "CUFFORT_0202"; exon_number "1"; gene_name "Olfr1392";
11	reconstructed_transcript	exon	49292341	49292495	.	+	.	gene_id "CUFFORG_0098"; transcript_id "CUFFORT_0202"; exon_number "2"; gene_name "Olfr1392";
11	reconstructed_transcript	exon	49293301	49295891	.	+	.	gene_id "CUFFORG_0098"; transcript_id "CUFFORT_0202"; exon_number "3"; gene_name "Olfr1392"; ensembl_id "ENSMUSG00000050959";
11	reconstructed_transcript	exon	49285282	49285633	.	+	.	gene_id "CUFFORG_0098"; transcript_id "CUFFORT_0203"; exon_number "1"; gene_name "Olfr1392";
11	reconstructed_transcript	exon	49292341	49292495	.	+	.	gene_id "CUFFORG_0098"; transcript_id "CUFFORT_0203"; exon_number "2"; gene_name "Olfr1392";
11	reconstructed_transcript	exon	49292893	49295891	.	+	.	gene_id "CUFFORG_0098"; transcript_id "CUFFORT_0203"; exon_number "3"; gene_name "Olfr1392"; ensembl_id "ENSMUSG00000050959";
11	reconstructed_transcript	exon	49285285	49285633	.	+	.	gene_id "CUFFORG_0098"; transcript_id "CUFFORT_0204"; exon_number "1"; gene_name "Olfr1392";
11	reconstructed_transcript	exon	49292341	49292495	.	+	.	gene_id "CUFFORG_0098"; transcript_id "CUFFORT_0204"; exon_number "2"; gene_name "Olfr1392";
11	reconstructed_transcript	exon	49293550	49295891	.	+	.	gene_id "CUFFORG_0098"; transcript_id "CUFFORT_0204"; exon_number "3"; gene_name "Olfr1392"; ensembl_id "ENSMUSG00000050959";
11	reconstructed_transcript	exon	49285285	49285633	.	+	.	gene_id "CUFFORG_0098"; transcript_id "CUFFORT_0205"; exon_number "1"; gene_name "Olfr1392";
11	reconstructed_transcript	exon	49291922	49292086	.	+	.	gene_id "CUFFORG_0098"; transcript_id "CUFFORT_0205"; exon_number "2"; gene_name "Olfr1392";
11	reconstructed_transcript	exon	49292338	49292495	.	+	.	gene_id "CUFFORG_0098"; transcript_id "CUFFORT_0205"; exon_number "3"; gene_name "Olfr1392";
11	reconstructed_transcript	exon	49293301	49295891	.	+	.	gene_id "CUFFORG_0098"; transcript_id "CUFFORT_0205"; exon_number "4"; gene_name "Olfr1392"; ensembl_id "ENSMUSG00000050959";
11	reconstructed_transcript	exon	49285285	49285633	.	+	.	gene_id "CUFFORG_0098"; transcript_id "CUFFORT_0206"; exon_number "1"; gene_name "Olfr1392";
11	reconstructed_transcript	exon	49291922	49292088	.	+	.	gene_id "CUFFORG_0098"; transcript_id "CUFFORT_0206"; exon_number "2"; gene_name "Olfr1392";
11	reconstructed_transcript	exon	49292341	49292495	.	+	.	gene_id "CUFFORG_0098"; transcript_id "CUFFORT_0206"; exon_number "3"; gene_name "Olfr1392";
11	reconstructed_transcript	exon	49292893	49295891	.	+	.	gene_id "CUFFORG_0098"; transcript_id "CUFFORT_0206"; exon_number "4"; gene_name "Olfr1392"; ensembl_id "ENSMUSG00000050959";
11	reconstructed_transcript	exon	49285296	49285648	.	+	.	gene_id "CUFFORG_0098"; transcript_id "CUFFORT_0207"; exon_number "1"; gene_name "Olfr1392";
11	reconstructed_transcript	exon	49292341	49292495	.	+	.	gene_id "CUFFORG_0098"; transcript_id "CUFFORT_0207"; exon_number "2"; gene_name "Olfr1392";
11	reconstructed_transcript	exon	49292893	49295891	.	+	.	gene_id "CUFFORG_0098"; transcript_id "CUFFORT_0207"; exon_number "3"; gene_name "Olfr1392"; ensembl_id "ENSMUSG00000050959";
11	reconstructed_transcript	exon	49285328	49285634	.	+	.	gene_id "CUFFORG_0098"; transcript_id "CUFFORT_0208"; exon_number "1"; gene_name "Olfr1392";
11	reconstructed_transcript	exon	49291923	49292088	.	+	.	gene_id "CUFFORG_0098"; transcript_id "CUFFORT_0208"; exon_number "2"; gene_name "Olfr1392";
11	reconstructed_transcript	exon	49292341	49292495	.	+	.	gene_id "CUFFORG_0098"; transcript_id "CUFFORT_0208"; exon_number "3"; gene_name "Olfr1392";
11	reconstructed_transcript	exon	49293550	49295891	.	+	.	gene_id "CUFFORG_0098"; transcript_id "CUFFORT_0208"; exon_number "4"; gene_name "Olfr1392"; ensembl_id "ENSMUSG00000050959";
11	ENSEMBL_transcript	exon	49293297	49294314	.	+	.	gene_id "CUFFORG_0098"; transcript_id "ENSMUST00000054866"; exon_number "1"; gene_name "Olfr1392"; ensembl_id "ENSMUSG00000050959";
11	ENSEMBL_transcript	exon	49317548	49318489	.	+	.	gene_id "CUFFORG_0099"; transcript_id "ENSMUST00000074358"; exon_number "1"; gene_name "Olfr10"; ensembl_id "ENSMUSG00000057168";
11	reconstructed_transcript	exon	49322742	49323074	.	+	.	gene_id "CUFFORG_0100"; transcript_id "CUFFORT_0209"; exon_number "1"; gene_name "Olfr1391";
11	reconstructed_transcript	exon	49326909	49329810	.	+	.	gene_id "CUFFORG_0100"; transcript_id "CUFFORT_0209"; exon_number "2"; gene_name "Olfr1391"; ensembl_id "ENSMUSG00000096909";
11	reconstructed_transcript	exon	49322810	49323074	.	+	.	gene_id "CUFFORG_0100"; transcript_id "CUFFORT_0210"; exon_number "1"; gene_name "Olfr1391";
11	reconstructed_transcript	exon	49326896	49329810	.	+	.	gene_id "CUFFORG_0100"; transcript_id "CUFFORT_0210"; exon_number "2"; gene_name "Olfr1391"; ensembl_id "ENSMUSG00000096909";
11	ENSEMBL_transcript	exon	49327411	49328348	.	+	.	gene_id "CUFFORG_0100"; transcript_id "ENSMUST00000053387"; exon_number "1"; gene_name "Olfr1391"; ensembl_id "ENSMUSG00000096909";
11	reconstructed_transcript	exon	49335253	49335577	.	+	.	gene_id "CUFFORG_0101"; transcript_id "CUFFORT_0211"; exon_number "1"; gene_name "Olfr1390";
11	reconstructed_transcript	exon	49339162	49339291	.	+	.	gene_id "CUFFORG_0101"; transcript_id "CUFFORT_0211"; exon_number "2"; gene_name "Olfr1390";
11	reconstructed_transcript	exon	49339893	49339913	.	+	.	gene_id "CUFFORG_0101"; transcript_id "CUFFORT_0211"; exon_number "3"; gene_name "Olfr1390";
11	reconstructed_transcript	exon	49335255	49335577	.	+	.	gene_id "CUFFORG_0101"; transcript_id "CUFFORT_0212"; exon_number "1"; gene_name "Olfr1390";
11	reconstructed_transcript	exon	49339162	49339291	.	+	.	gene_id "CUFFORG_0101"; transcript_id "CUFFORT_0212"; exon_number "2"; gene_name "Olfr1390";
11	reconstructed_transcript	exon	49343035	49346635	.	+	.	gene_id "CUFFORG_0101"; transcript_id "CUFFORT_0212"; exon_number "3"; gene_name "Olfr1390";
11	ENSEMBL_transcript	exon	49340534	49341469	.	+	.	gene_id "CUFFORG_0101"; transcript_id "ENSMUST00000062719"; exon_number "1"; gene_name "Olfr1390"; ensembl_id "ENSMUSG00000045421";
11	reconstructed_transcript	exon	49423067	49423253	.	+	.	gene_id "CUFFORG_0102"; transcript_id "CUFFORT_0213"; exon_number "1"; gene_name "Olfr1389";
11	reconstructed_transcript	exon	49427977	49428117	.	+	.	gene_id "CUFFORG_0102"; transcript_id "CUFFORT_0213"; exon_number "2"; gene_name "Olfr1389";
11	reconstructed_transcript	exon	49428713	49428802	.	+	.	gene_id "CUFFORG_0102"; transcript_id "CUFFORT_0213"; exon_number "3"; gene_name "Olfr1389";
11	reconstructed_transcript	exon	49429097	49429221	.	+	.	gene_id "CUFFORG_0102"; transcript_id "CUFFORT_0213"; exon_number "4"; gene_name "Olfr1389";
11	reconstructed_transcript	exon	49429805	49432968	.	+	.	gene_id "CUFFORG_0102"; transcript_id "CUFFORT_0213"; exon_number "5"; gene_name "Olfr1389"; ensembl_id "ENSMUSG00000046575";
11	reconstructed_transcript	exon	49423135	49423253	.	+	.	gene_id "CUFFORG_0102"; transcript_id "CUFFORT_0214"; exon_number "1"; gene_name "Olfr1389";
11	reconstructed_transcript	exon	49427977	49428117	.	+	.	gene_id "CUFFORG_0102"; transcript_id "CUFFORT_0214"; exon_number "2"; gene_name "Olfr1389";
11	reconstructed_transcript	exon	49429097	49429221	.	+	.	gene_id "CUFFORG_0102"; transcript_id "CUFFORT_0214"; exon_number "3"; gene_name "Olfr1389";
11	reconstructed_transcript	exon	49429805	49432968	.	+	.	gene_id "CUFFORG_0102"; transcript_id "CUFFORT_0214"; exon_number "4"; gene_name "Olfr1389"; ensembl_id "ENSMUSG00000046575";
11	reconstructed_transcript	exon	49423151	49423253	.	+	.	gene_id "CUFFORG_0102"; transcript_id "CUFFORT_0215"; exon_number "1"; gene_name "Olfr1389";
11	reconstructed_transcript	exon	49427977	49428117	.	+	.	gene_id "CUFFORG_0102"; transcript_id "CUFFORT_0215"; exon_number "2"; gene_name "Olfr1389";
11	reconstructed_transcript	exon	49428713	49428802	.	+	.	gene_id "CUFFORG_0102"; transcript_id "CUFFORT_0215"; exon_number "3"; gene_name "Olfr1389";
11	reconstructed_transcript	exon	49429097	49429222	.	+	.	gene_id "CUFFORG_0102"; transcript_id "CUFFORT_0215"; exon_number "4"; gene_name "Olfr1389";
11	reconstructed_transcript	exon	49429806	49432968	.	+	.	gene_id "CUFFORG_0102"; transcript_id "CUFFORT_0215"; exon_number "5"; gene_name "Olfr1389"; ensembl_id "ENSMUSG00000046575";
11	reconstructed_transcript	exon	49426212	49426273	.	+	.	gene_id "CUFFORG_0102"; transcript_id "CUFFORT_0216"; exon_number "1"; gene_name "Olfr1389";
11	reconstructed_transcript	exon	49427977	49428117	.	+	.	gene_id "CUFFORG_0102"; transcript_id "CUFFORT_0216"; exon_number "2"; gene_name "Olfr1389";
11	reconstructed_transcript	exon	49429097	49429221	.	+	.	gene_id "CUFFORG_0102"; transcript_id "CUFFORT_0216"; exon_number "3"; gene_name "Olfr1389";
11	reconstructed_transcript	exon	49429805	49432968	.	+	.	gene_id "CUFFORG_0102"; transcript_id "CUFFORT_0216"; exon_number "4"; gene_name "Olfr1389"; ensembl_id "ENSMUSG00000046575";
11	ENSEMBL_transcript	exon	49430427	49431499	.	+	.	gene_id "CUFFORG_0102"; transcript_id "ENSMUST00000052274"; exon_number "1"; gene_name "Olfr1389"; ensembl_id "ENSMUSG00000046575";
11	reconstructed_transcript	exon	49436713	49436950	.	+	.	gene_id "CUFFORG_0103"; transcript_id "CUFFORT_0217"; exon_number "1"; gene_name "Olfr1388";
11	reconstructed_transcript	exon	49441590	49441658	.	+	.	gene_id "CUFFORG_0103"; transcript_id "CUFFORT_0217"; exon_number "2"; gene_name "Olfr1388";
11	reconstructed_transcript	exon	49442066	49442194	.	+	.	gene_id "CUFFORG_0103"; transcript_id "CUFFORT_0217"; exon_number "3"; gene_name "Olfr1388";
11	reconstructed_transcript	exon	49443595	49445612	.	+	.	gene_id "CUFFORG_0103"; transcript_id "CUFFORT_0217"; exon_number "4"; gene_name "Olfr1388"; ensembl_id "ENSMUSG00000047702";
11	reconstructed_transcript	exon	49452332	49452651	.	+	.	gene_id "CUFFORG_0103"; transcript_id "CUFFORT_0217"; exon_number "5"; gene_name "Olfr1388";
11	reconstructed_transcript	exon	49436889	49436950	.	+	.	gene_id "CUFFORG_0103"; transcript_id "CUFFORT_0218"; exon_number "1"; gene_name "Olfr1388";
11	reconstructed_transcript	exon	49442066	49442194	.	+	.	gene_id "CUFFORG_0103"; transcript_id "CUFFORT_0218"; exon_number "2"; gene_name "Olfr1388";
11	reconstructed_transcript	exon	49443595	49446103	.	+	.	gene_id "CUFFORG_0103"; transcript_id "CUFFORT_0218"; exon_number "3"; gene_name "Olfr1388"; ensembl_id "ENSMUSG00000047702";
11	reconstructed_transcript	exon	49436920	49436950	.	+	.	gene_id "CUFFORG_0103"; transcript_id "CUFFORT_0219"; exon_number "1"; gene_name "Olfr1388";
11	reconstructed_transcript	exon	49441590	49441658	.	+	.	gene_id "CUFFORG_0103"; transcript_id "CUFFORT_0219"; exon_number "2"; gene_name "Olfr1388";
11	reconstructed_transcript	exon	49442066	49442194	.	+	.	gene_id "CUFFORG_0103"; transcript_id "CUFFORT_0219"; exon_number "3"; gene_name "Olfr1388";
11	reconstructed_transcript	exon	49443595	49446103	.	+	.	gene_id "CUFFORG_0103"; transcript_id "CUFFORT_0219"; exon_number "4"; gene_name "Olfr1388"; ensembl_id "ENSMUSG00000047702";
11	reconstructed_transcript	exon	49442066	49442194	.	+	.	gene_id "CUFFORG_0103"; transcript_id "CUFFORT_0220"; exon_number "1"; gene_name "Olfr1388";
11	reconstructed_transcript	exon	49443595	49445612	.	+	.	gene_id "CUFFORG_0103"; transcript_id "CUFFORT_0220"; exon_number "2"; gene_name "Olfr1388"; ensembl_id "ENSMUSG00000047702";
11	reconstructed_transcript	exon	49451112	49452651	.	+	.	gene_id "CUFFORG_0103"; transcript_id "CUFFORT_0220"; exon_number "3"; gene_name "Olfr1388";
11	ENSEMBL_transcript	exon	49443853	49444788	.	+	.	gene_id "CUFFORG_0103"; transcript_id "ENSMUST00000055584"; exon_number "1"; gene_name "Olfr1388"; ensembl_id "ENSMUSG00000047702";
11	reconstructed_transcript	exon	49455343	49455487	.	+	.	gene_id "CUFFORG_0104"; transcript_id "CUFFORT_0221"; exon_number "1"; gene_name "Olfr1387";
11	reconstructed_transcript	exon	49459307	49464001	.	+	.	gene_id "CUFFORG_0104"; transcript_id "CUFFORT_0221"; exon_number "2"; gene_name "Olfr1387"; ensembl_id "ENSMUSG00000063386";
11	reconstructed_transcript	exon	49455343	49455487	.	+	.	gene_id "CUFFORG_0104"; transcript_id "CUFFORT_0222"; exon_number "1"; gene_name "Olfr1387";
11	reconstructed_transcript	exon	49459304	49464001	.	+	.	gene_id "CUFFORG_0104"; transcript_id "CUFFORT_0222"; exon_number "2"; gene_name "Olfr1387"; ensembl_id "ENSMUSG00000063386";
11	reconstructed_transcript	exon	49455390	49455554	.	+	.	gene_id "CUFFORG_0104"; transcript_id "CUFFORT_0223"; exon_number "1"; gene_name "Olfr1387";
11	reconstructed_transcript	exon	49459307	49464001	.	+	.	gene_id "CUFFORG_0104"; transcript_id "CUFFORT_0223"; exon_number "2"; gene_name "Olfr1387"; ensembl_id "ENSMUSG00000063386";
11	ENSEMBL_transcript	exon	49459681	49460616	.	+	.	gene_id "CUFFORG_0104"; transcript_id "ENSMUST00000073824"; exon_number "1"; gene_name "Olfr1387"; ensembl_id "ENSMUSG00000063386";
11	reconstructed_transcript	exon	49464986	49465301	.	+	.	gene_id "CUFFORG_0105"; transcript_id "CUFFORT_0224"; exon_number "1"; gene_name "Olfr1386";
11	reconstructed_transcript	exon	49466993	49467076	.	+	.	gene_id "CUFFORG_0105"; transcript_id "CUFFORT_0224"; exon_number "2"; gene_name "Olfr1386";
11	reconstructed_transcript	exon	49469344	49469408	.	+	.	gene_id "CUFFORG_0105"; transcript_id "CUFFORT_0224"; exon_number "3"; gene_name "Olfr1386";
11	reconstructed_transcript	exon	49469497	49469831	.	+	.	gene_id "CUFFORG_0105"; transcript_id "CUFFORT_0224"; exon_number "4"; gene_name "Olfr1386";
11	reconstructed_transcript	exon	49470307	49471715	.	+	.	gene_id "CUFFORG_0105"; transcript_id "CUFFORT_0224"; exon_number "5"; gene_name "Olfr1386"; ensembl_id "ENSMUSG00000062285";
11	reconstructed_transcript	exon	49464986	49465301	.	+	.	gene_id "CUFFORG_0105"; transcript_id "CUFFORT_0225"; exon_number "1"; gene_name "Olfr1386";
11	reconstructed_transcript	exon	49466993	49467076	.	+	.	gene_id "CUFFORG_0105"; transcript_id "CUFFORT_0225"; exon_number "2"; gene_name "Olfr1386";
11	reconstructed_transcript	exon	49469282	49469408	.	+	.	gene_id "CUFFORG_0105"; transcript_id "CUFFORT_0225"; exon_number "3"; gene_name "Olfr1386";
11	reconstructed_transcript	exon	49469497	49471715	.	+	.	gene_id "CUFFORG_0105"; transcript_id "CUFFORT_0225"; exon_number "4"; gene_name "Olfr1386"; ensembl_id "ENSMUSG00000062285";
11	reconstructed_transcript	exon	49465046	49465301	.	+	.	gene_id "CUFFORG_0105"; transcript_id "CUFFORT_0226"; exon_number "1"; gene_name "Olfr1386";
11	reconstructed_transcript	exon	49466993	49467076	.	+	.	gene_id "CUFFORG_0105"; transcript_id "CUFFORT_0226"; exon_number "2"; gene_name "Olfr1386";
11	reconstructed_transcript	exon	49469497	49469831	.	+	.	gene_id "CUFFORG_0105"; transcript_id "CUFFORT_0226"; exon_number "3"; gene_name "Olfr1386";
11	reconstructed_transcript	exon	49470307	49471715	.	+	.	gene_id "CUFFORG_0105"; transcript_id "CUFFORT_0226"; exon_number "4"; gene_name "Olfr1386"; ensembl_id "ENSMUSG00000062285";
11	reconstructed_transcript	exon	49465046	49465301	.	+	.	gene_id "CUFFORG_0105"; transcript_id "CUFFORT_0227"; exon_number "1"; gene_name "Olfr1386";
11	reconstructed_transcript	exon	49466993	49467076	.	+	.	gene_id "CUFFORG_0105"; transcript_id "CUFFORT_0227"; exon_number "2"; gene_name "Olfr1386";
11	reconstructed_transcript	exon	49469527	49471715	.	+	.	gene_id "CUFFORG_0105"; transcript_id "CUFFORT_0227"; exon_number "3"; gene_name "Olfr1386"; ensembl_id "ENSMUSG00000062285";
11	reconstructed_transcript	exon	49465052	49465301	.	+	.	gene_id "CUFFORG_0105"; transcript_id "CUFFORT_0228"; exon_number "1"; gene_name "Olfr1386";
11	reconstructed_transcript	exon	49469497	49469831	.	+	.	gene_id "CUFFORG_0105"; transcript_id "CUFFORT_0228"; exon_number "2"; gene_name "Olfr1386";
11	reconstructed_transcript	exon	49470307	49471715	.	+	.	gene_id "CUFFORG_0105"; transcript_id "CUFFORT_0228"; exon_number "3"; gene_name "Olfr1386"; ensembl_id "ENSMUSG00000062285";
11	reconstructed_transcript	exon	49465052	49465301	.	+	.	gene_id "CUFFORG_0105"; transcript_id "CUFFORT_0229"; exon_number "1"; gene_name "Olfr1386";
11	reconstructed_transcript	exon	49466993	49467076	.	+	.	gene_id "CUFFORG_0105"; transcript_id "CUFFORT_0229"; exon_number "2"; gene_name "Olfr1386";
11	reconstructed_transcript	exon	49469497	49471715	.	+	.	gene_id "CUFFORG_0105"; transcript_id "CUFFORT_0229"; exon_number "3"; gene_name "Olfr1386"; ensembl_id "ENSMUSG00000062285";
11	ENSEMBL_transcript	exon	49470054	49471181	.	+	.	gene_id "CUFFORG_0105"; transcript_id "ENSMUST00000071905"; exon_number "1"; gene_name "Olfr1386"; ensembl_id "ENSMUSG00000062285";
11	reconstructed_transcript	exon	49506724	49507128	.	+	.	gene_id "CUFFORG_0106"; transcript_id "CUFFORT_0230"; exon_number "1"; gene_name "Olfr1384";
11	reconstructed_transcript	exon	49513376	49517345	.	+	.	gene_id "CUFFORG_0106"; transcript_id "CUFFORT_0230"; exon_number "2"; gene_name "Olfr1384"; ensembl_id "ENSMUSG00000044170";
11	reconstructed_transcript	exon	49506724	49507190	.	+	.	gene_id "CUFFORG_0106"; transcript_id "CUFFORT_0231"; exon_number "1"; gene_name "Olfr1384";
11	reconstructed_transcript	exon	49513376	49517345	.	+	.	gene_id "CUFFORG_0106"; transcript_id "CUFFORT_0231"; exon_number "2"; gene_name "Olfr1384"; ensembl_id "ENSMUSG00000044170";
11	ENSEMBL_transcript	exon	49513618	49514651	.	+	.	gene_id "CUFFORG_0106"; transcript_id "ENSMUST00000060434"; exon_number "1"; gene_name "Olfr1384"; ensembl_id "ENSMUSG00000044170";
11	reconstructed_transcript	exon	49519747	49520112	.	+	.	gene_id "CUFFORG_0107"; transcript_id "CUFFORT_0232"; exon_number "1"; gene_name "Olfr1383";
11	reconstructed_transcript	exon	49523497	49526636	.	+	.	gene_id "CUFFORG_0107"; transcript_id "CUFFORT_0232"; exon_number "2"; gene_name "Olfr1383"; ensembl_id "ENSMUSG00000057767";
11	ENSEMBL_transcript	exon	49523721	49524660	.	+	.	gene_id "CUFFORG_0107"; transcript_id "ENSMUST00000077143"; exon_number "1"; gene_name "Olfr1383"; ensembl_id "ENSMUSG00000057767";
11	reconstructed_transcript	exon	49528247	49528740	.	+	.	gene_id "CUFFORG_0108"; transcript_id "CUFFORT_0233"; exon_number "1"; gene_name "Olfr1382";
11	reconstructed_transcript	exon	49532400	49532522	.	+	.	gene_id "CUFFORG_0108"; transcript_id "CUFFORT_0233"; exon_number "2"; gene_name "Olfr1382";
11	reconstructed_transcript	exon	49533081	49533184	.	+	.	gene_id "CUFFORG_0108"; transcript_id "CUFFORT_0233"; exon_number "3"; gene_name "Olfr1382";
11	reconstructed_transcript	exon	49535177	49538691	.	+	.	gene_id "CUFFORG_0108"; transcript_id "CUFFORT_0233"; exon_number "4"; gene_name "Olfr1382"; ensembl_id "ENSMUSG00000063827";
11	reconstructed_transcript	exon	49528247	49528740	.	+	.	gene_id "CUFFORG_0108"; transcript_id "CUFFORT_0234"; exon_number "1"; gene_name "Olfr1382";
11	reconstructed_transcript	exon	49532400	49532580	.	+	.	gene_id "CUFFORG_0108"; transcript_id "CUFFORT_0234"; exon_number "2"; gene_name "Olfr1382";
11	reconstructed_transcript	exon	49533081	49533184	.	+	.	gene_id "CUFFORG_0108"; transcript_id "CUFFORT_0234"; exon_number "3"; gene_name "Olfr1382";
11	reconstructed_transcript	exon	49535177	49538691	.	+	.	gene_id "CUFFORG_0108"; transcript_id "CUFFORT_0234"; exon_number "4"; gene_name "Olfr1382"; ensembl_id "ENSMUSG00000063827";
11	reconstructed_transcript	exon	49528285	49528740	.	+	.	gene_id "CUFFORG_0108"; transcript_id "CUFFORT_0235"; exon_number "1"; gene_name "Olfr1382";
11	reconstructed_transcript	exon	49532400	49532522	.	+	.	gene_id "CUFFORG_0108"; transcript_id "CUFFORT_0235"; exon_number "2"; gene_name "Olfr1382";
11	reconstructed_transcript	exon	49532703	49532791	.	+	.	gene_id "CUFFORG_0108"; transcript_id "CUFFORT_0235"; exon_number "3"; gene_name "Olfr1382";
11	reconstructed_transcript	exon	49533081	49533184	.	+	.	gene_id "CUFFORG_0108"; transcript_id "CUFFORT_0235"; exon_number "4"; gene_name "Olfr1382";
11	reconstructed_transcript	exon	49535177	49538691	.	+	.	gene_id "CUFFORG_0108"; transcript_id "CUFFORT_0235"; exon_number "5"; gene_name "Olfr1382"; ensembl_id "ENSMUSG00000063827";
11	reconstructed_transcript	exon	49528345	49528740	.	+	.	gene_id "CUFFORG_0108"; transcript_id "CUFFORT_0236"; exon_number "1"; gene_name "Olfr1382";
11	reconstructed_transcript	exon	49532400	49532580	.	+	.	gene_id "CUFFORG_0108"; transcript_id "CUFFORT_0236"; exon_number "2"; gene_name "Olfr1382";
11	reconstructed_transcript	exon	49532703	49532791	.	+	.	gene_id "CUFFORG_0108"; transcript_id "CUFFORT_0236"; exon_number "3"; gene_name "Olfr1382";
11	reconstructed_transcript	exon	49533081	49533184	.	+	.	gene_id "CUFFORG_0108"; transcript_id "CUFFORT_0236"; exon_number "4"; gene_name "Olfr1382";
11	reconstructed_transcript	exon	49535177	49538691	.	+	.	gene_id "CUFFORG_0108"; transcript_id "CUFFORT_0236"; exon_number "5"; gene_name "Olfr1382"; ensembl_id "ENSMUSG00000063827";
11	reconstructed_transcript	exon	49532831	49533184	.	+	.	gene_id "CUFFORG_0108"; transcript_id "CUFFORT_0237"; exon_number "1"; gene_name "Olfr1382";
11	reconstructed_transcript	exon	49535177	49538691	.	+	.	gene_id "CUFFORG_0108"; transcript_id "CUFFORT_0237"; exon_number "2"; gene_name "Olfr1382"; ensembl_id "ENSMUSG00000063827";
11	ENSEMBL_transcript	exon	49535187	49536122	.	+	.	gene_id "CUFFORG_0108"; transcript_id "ENSMUST00000074543"; exon_number "1"; gene_name "Olfr1382"; ensembl_id "ENSMUSG00000063827";
11	reconstructed_transcript	exon	49543588	49544013	.	+	.	gene_id "CUFFORG_0109"; transcript_id "CUFFORT_0238"; exon_number "1"; gene_name "Olfr1381";
11	reconstructed_transcript	exon	49551739	49556109	.	+	.	gene_id "CUFFORG_0109"; transcript_id "CUFFORT_0238"; exon_number "2"; gene_name "Olfr1381"; ensembl_id "ENSMUSG00000095187";
11	ENSEMBL_transcript	exon	49551749	49552684	.	+	.	gene_id "CUFFORG_0109"; transcript_id "ENSMUST00000167248"; exon_number "1"; gene_name "Olfr1381"; ensembl_id "ENSMUSG00000095187";
11	reconstructed_transcript	exon	49556740	49557428	.	+	.	gene_id "CUFFORG_0110"; transcript_id "CUFFORT_0239"; exon_number "1"; gene_name "Olfr1380";
11	reconstructed_transcript	exon	49563913	49565859	.	+	.	gene_id "CUFFORG_0110"; transcript_id "CUFFORT_0239"; exon_number "2"; gene_name "Olfr1380"; ensembl_id "ENSMUSG00000091308";
11	reconstructed_transcript	exon	49557113	49557428	.	+	.	gene_id "CUFFORG_0110"; transcript_id "CUFFORT_0240"; exon_number "1"; gene_name "Olfr1380";
11	reconstructed_transcript	exon	49563894	49565859	.	+	.	gene_id "CUFFORG_0110"; transcript_id "CUFFORT_0240"; exon_number "2"; gene_name "Olfr1380"; ensembl_id "ENSMUSG00000091308";
11	ENSEMBL_transcript	exon	49563923	49564860	.	+	.	gene_id "CUFFORG_0110"; transcript_id "ENSMUST00000071426"; exon_number "1"; gene_name "Olfr1380"; ensembl_id "ENSMUSG00000091308";
11	ENSEMBL_transcript	exon	50959086	50959909	.	+	.	gene_id "CUFFORG_0111"; transcript_id "ENSMUST00000120726"; exon_number "1"; gene_name "Olfr1379-ps1"; ensembl_id "ENSMUSG00000083542";
11	reconstructed_transcript	exon	50966532	50966644	.	+	.	gene_id "CUFFORG_0112"; transcript_id "CUFFORT_0241"; exon_number "1"; gene_name "Olfr1378";
11	reconstructed_transcript	exon	50968409	50968521	.	+	.	gene_id "CUFFORG_0112"; transcript_id "CUFFORT_0241"; exon_number "2"; gene_name "Olfr1378";
11	reconstructed_transcript	exon	50969018	50973113	.	+	.	gene_id "CUFFORG_0112"; transcript_id "CUFFORT_0241"; exon_number "3"; gene_name "Olfr1378"; ensembl_id "ENSMUSG00000050343";
11	reconstructed_transcript	exon	50966607	50966645	.	+	.	gene_id "CUFFORG_0112"; transcript_id "CUFFORT_0242"; exon_number "1"; gene_name "Olfr1378";
11	reconstructed_transcript	exon	50968410	50968521	.	+	.	gene_id "CUFFORG_0112"; transcript_id "CUFFORT_0242"; exon_number "2"; gene_name "Olfr1378";
11	reconstructed_transcript	exon	50969018	50973113	.	+	.	gene_id "CUFFORG_0112"; transcript_id "CUFFORT_0242"; exon_number "3"; gene_name "Olfr1378"; ensembl_id "ENSMUSG00000050343";
11	ENSEMBL_transcript	exon	50969020	50969967	.	+	.	gene_id "CUFFORG_0112"; transcript_id "ENSMUST00000052285"; exon_number "1"; gene_name "Olfr1378"; ensembl_id "ENSMUSG00000050343";
11	reconstructed_transcript	exon	50981981	50982063	.	+	.	gene_id "CUFFORG_0113"; transcript_id "CUFFORT_0243"; exon_number "1"; gene_name "Olfr1377";
11	reconstructed_transcript	exon	50984701	50986593	.	+	.	gene_id "CUFFORG_0113"; transcript_id "CUFFORT_0243"; exon_number "2"; gene_name "Olfr1377"; ensembl_id "ENSMUSG00000061952";
11	reconstructed_transcript	exon	50981982	50982064	.	+	.	gene_id "CUFFORG_0113"; transcript_id "CUFFORT_0244"; exon_number "1"; gene_name "Olfr1377";
11	reconstructed_transcript	exon	50984702	50986593	.	+	.	gene_id "CUFFORG_0113"; transcript_id "CUFFORT_0244"; exon_number "2"; gene_name "Olfr1377"; ensembl_id "ENSMUSG00000061952";
11	reconstructed_transcript	exon	50982074	50982621	.	+	.	gene_id "CUFFORG_0113"; transcript_id "CUFFORT_0245"; exon_number "1"; gene_name "Olfr1377";
11	reconstructed_transcript	exon	50984701	50986593	.	+	.	gene_id "CUFFORG_0113"; transcript_id "CUFFORT_0245"; exon_number "2"; gene_name "Olfr1377"; ensembl_id "ENSMUSG00000061952";
11	reconstructed_transcript	exon	50982220	50982622	.	+	.	gene_id "CUFFORG_0113"; transcript_id "CUFFORT_0246"; exon_number "1"; gene_name "Olfr1377";
11	reconstructed_transcript	exon	50984702	50986593	.	+	.	gene_id "CUFFORG_0113"; transcript_id "CUFFORT_0246"; exon_number "2"; gene_name "Olfr1377"; ensembl_id "ENSMUSG00000061952";
11	ENSEMBL_transcript	exon	50984658	50985720	.	+	.	gene_id "CUFFORG_0113"; transcript_id "ENSMUST00000075177"; exon_number "1"; gene_name "Olfr1377"; ensembl_id "ENSMUSG00000061952";
11	ENSEMBL_transcript	exon	50991798	50992695	.	+	.	gene_id "CUFFORG_0114"; transcript_id "ENSMUST00000121306"; exon_number "1"; gene_name "Olfr1376-ps1"; ensembl_id "ENSMUSG00000083825";
11	reconstructed_transcript	exon	51003596	51003709	.	+	.	gene_id "CUFFORG_0115"; transcript_id "CUFFORT_0247"; exon_number "1"; gene_name "Olfr51";
11	reconstructed_transcript	exon	51006972	51009579	.	+	.	gene_id "CUFFORG_0115"; transcript_id "CUFFORT_0247"; exon_number "2"; gene_name "Olfr51"; ensembl_id "ENSMUSG00000060918";
11	ENSEMBL_transcript	exon	51006974	51007897	.	+	.	gene_id "CUFFORG_0115"; transcript_id "ENSMUST00000076514"; exon_number "1"; gene_name "Olfr51"; ensembl_id "ENSMUSG00000060918";
11	reconstructed_transcript	exon	51014236	51014689	.	+	.	gene_id "CUFFORG_0116"; transcript_id "CUFFORT_0248"; exon_number "1"; gene_name "Olfr54";
11	reconstructed_transcript	exon	51026985	51031578	.	+	.	gene_id "CUFFORG_0116"; transcript_id "CUFFORT_0248"; exon_number "2"; gene_name "Olfr54"; ensembl_id "ENSMUSG00000059397";
11	reconstructed_transcript	exon	51014357	51014544	.	+	.	gene_id "CUFFORG_0116"; transcript_id "CUFFORT_0249"; exon_number "1"; gene_name "Olfr54";
11	reconstructed_transcript	exon	51026985	51031578	.	+	.	gene_id "CUFFORG_0116"; transcript_id "CUFFORT_0249"; exon_number "2"; gene_name "Olfr54"; ensembl_id "ENSMUSG00000059397";
11	reconstructed_transcript	exon	51014521	51014690	.	+	.	gene_id "CUFFORG_0116"; transcript_id "CUFFORT_0250"; exon_number "1"; gene_name "Olfr54";
11	reconstructed_transcript	exon	51026986	51031578	.	+	.	gene_id "CUFFORG_0116"; transcript_id "CUFFORT_0250"; exon_number "2"; gene_name "Olfr54"; ensembl_id "ENSMUSG00000059397";
11	reconstructed_transcript	exon	51026124	51026183	.	+	.	gene_id "CUFFORG_0116"; transcript_id "CUFFORT_0251"; exon_number "1"; gene_name "Olfr54";
11	reconstructed_transcript	exon	51026985	51031578	.	+	.	gene_id "CUFFORG_0116"; transcript_id "CUFFORT_0251"; exon_number "2"; gene_name "Olfr54"; ensembl_id "ENSMUSG00000059397";
11	ENSEMBL_transcript	exon	51027004	51027945	.	+	.	gene_id "CUFFORG_0116"; transcript_id "ENSMUST00000072152"; exon_number "1"; gene_name "Olfr54"; ensembl_id "ENSMUSG00000059397";
11	ENSEMBL_transcript	exon	51048109	51049050	.	+	.	gene_id "CUFFORG_0117"; transcript_id "ENSMUST00000073543"; exon_number "1"; gene_name "Olfr1375-ps1"; ensembl_id "ENSMUSG00000057890";
11	ENSEMBL_transcript	exon	51142532	51143467	.	+	.	gene_id "CUFFORG_0118"; transcript_id "ENSMUST00000120114"; exon_number "1"; gene_name "Olfr1374-ps1"; ensembl_id "ENSMUSG00000083312";
11	reconstructed_transcript	exon	58577730	58577851	.	+	.	gene_id "CUFFORG_0119"; transcript_id "CUFFORT_0252"; exon_number "1"; gene_name "Olfr325";
11	reconstructed_transcript	exon	58580839	58582365	.	+	.	gene_id "CUFFORG_0119"; transcript_id "CUFFORT_0252"; exon_number "2"; gene_name "Olfr325"; ensembl_id "ENSMUSG00000060765";
11	reconstructed_transcript	exon	58577730	58577849	.	+	.	gene_id "CUFFORG_0119"; transcript_id "CUFFORT_0253"; exon_number "1"; gene_name "Olfr325";
11	reconstructed_transcript	exon	58580837	58582365	.	+	.	gene_id "CUFFORG_0119"; transcript_id "CUFFORT_0253"; exon_number "2"; gene_name "Olfr325"; ensembl_id "ENSMUSG00000060765";
11	ENSEMBL_transcript	exon	58580837	58581877	.	+	.	gene_id "CUFFORG_0119"; transcript_id "ENSMUST00000169428"; exon_number "1"; gene_name "Olfr325"; ensembl_id "ENSMUSG00000060765";
11	reconstructed_transcript	exon	58595099	58595162	.	+	.	gene_id "CUFFORG_0120"; transcript_id "CUFFORT_0254"; exon_number "1"; gene_name "Olfr324";
11	reconstructed_transcript	exon	58595270	58595383	.	+	.	gene_id "CUFFORG_0120"; transcript_id "CUFFORT_0254"; exon_number "2"; gene_name "Olfr324";
11	reconstructed_transcript	exon	58597427	58600778	.	+	.	gene_id "CUFFORG_0120"; transcript_id "CUFFORT_0254"; exon_number "3"; gene_name "Olfr324"; ensembl_id "ENSMUSG00000056564";
11	reconstructed_transcript	exon	58595128	58595466	.	+	.	gene_id "CUFFORG_0120"; transcript_id "CUFFORT_0255"; exon_number "1"; gene_name "Olfr324";
11	reconstructed_transcript	exon	58597427	58600778	.	+	.	gene_id "CUFFORG_0120"; transcript_id "CUFFORT_0255"; exon_number "2"; gene_name "Olfr324"; ensembl_id "ENSMUSG00000056564";
11	reconstructed_transcript	exon	58595142	58595380	.	+	.	gene_id "CUFFORG_0120"; transcript_id "CUFFORT_0256"; exon_number "1"; gene_name "Olfr324";
11	reconstructed_transcript	exon	58597427	58600778	.	+	.	gene_id "CUFFORG_0120"; transcript_id "CUFFORT_0256"; exon_number "2"; gene_name "Olfr324"; ensembl_id "ENSMUSG00000056564";
11	reconstructed_transcript	exon	58595189	58595390	.	+	.	gene_id "CUFFORG_0120"; transcript_id "CUFFORT_0257"; exon_number "1"; gene_name "Olfr324";
11	reconstructed_transcript	exon	58597437	58600778	.	+	.	gene_id "CUFFORG_0120"; transcript_id "CUFFORT_0257"; exon_number "2"; gene_name "Olfr324"; ensembl_id "ENSMUSG00000056564";
11	reconstructed_transcript	exon	58595389	58595466	.	+	.	gene_id "CUFFORG_0120"; transcript_id "CUFFORT_0258"; exon_number "1"; gene_name "Olfr324";
11	reconstructed_transcript	exon	58597645	58600778	.	+	.	gene_id "CUFFORG_0120"; transcript_id "CUFFORT_0258"; exon_number "2"; gene_name "Olfr324"; ensembl_id "ENSMUSG00000056564";
11	ENSEMBL_transcript	exon	58597345	58598466	.	+	.	gene_id "CUFFORG_0120"; transcript_id "ENSMUST00000054683"; exon_number "1"; gene_name "Olfr324"; ensembl_id "ENSMUSG00000056564";
11	reconstructed_transcript	exon	58658647	58659075	.	+	.	gene_id "CUFFORG_0121"; transcript_id "CUFFORT_0259"; exon_number "1"; gene_name "Olfr179";
11	reconstructed_transcript	exon	58659536	58659654	.	+	.	gene_id "CUFFORG_0121"; transcript_id "CUFFORT_0259"; exon_number "2"; gene_name "Olfr179";
11	reconstructed_transcript	exon	58661758	58661884	.	+	.	gene_id "CUFFORG_0121"; transcript_id "CUFFORT_0259"; exon_number "3"; gene_name "Olfr179";
11	reconstructed_transcript	exon	58664376	58664500	.	+	.	gene_id "CUFFORG_0121"; transcript_id "CUFFORT_0259"; exon_number "4"; gene_name "Olfr179";
11	reconstructed_transcript	exon	58665550	58669528	.	+	.	gene_id "CUFFORG_0121"; transcript_id "CUFFORT_0259"; exon_number "5"; gene_name "Olfr179"; ensembl_id "ENSMUSG00000063549";
11	reconstructed_transcript	exon	58658782	58658942	.	+	.	gene_id "CUFFORG_0121"; transcript_id "CUFFORT_0260"; exon_number "1"; gene_name "Olfr179";
11	reconstructed_transcript	exon	58659536	58659654	.	+	.	gene_id "CUFFORG_0121"; transcript_id "CUFFORT_0260"; exon_number "2"; gene_name "Olfr179";
11	reconstructed_transcript	exon	58659885	58660053	.	+	.	gene_id "CUFFORG_0121"; transcript_id "CUFFORT_0260"; exon_number "3"; gene_name "Olfr179";
11	reconstructed_transcript	exon	58661758	58661884	.	+	.	gene_id "CUFFORG_0121"; transcript_id "CUFFORT_0260"; exon_number "4"; gene_name "Olfr179";
11	reconstructed_transcript	exon	58663814	58663870	.	+	.	gene_id "CUFFORG_0121"; transcript_id "CUFFORT_0260"; exon_number "5"; gene_name "Olfr179";
11	reconstructed_transcript	exon	58664376	58664500	.	+	.	gene_id "CUFFORG_0121"; transcript_id "CUFFORT_0260"; exon_number "6"; gene_name "Olfr179";
11	reconstructed_transcript	exon	58665550	58667623	.	+	.	gene_id "CUFFORG_0121"; transcript_id "CUFFORT_0260"; exon_number "7"; gene_name "Olfr179"; ensembl_id "ENSMUSG00000063549";
11	reconstructed_transcript	exon	58667834	58669528	.	+	.	gene_id "CUFFORG_0121"; transcript_id "CUFFORT_0260"; exon_number "8"; gene_name "Olfr179";
11	reconstructed_transcript	exon	58658803	58658942	.	+	.	gene_id "CUFFORG_0121"; transcript_id "CUFFORT_0261"; exon_number "1"; gene_name "Olfr179";
11	reconstructed_transcript	exon	58659536	58659654	.	+	.	gene_id "CUFFORG_0121"; transcript_id "CUFFORT_0261"; exon_number "2"; gene_name "Olfr179";
11	reconstructed_transcript	exon	58659885	58660053	.	+	.	gene_id "CUFFORG_0121"; transcript_id "CUFFORT_0261"; exon_number "3"; gene_name "Olfr179";
11	reconstructed_transcript	exon	58661758	58661884	.	+	.	gene_id "CUFFORG_0121"; transcript_id "CUFFORT_0261"; exon_number "4"; gene_name "Olfr179";
11	reconstructed_transcript	exon	58664376	58664500	.	+	.	gene_id "CUFFORG_0121"; transcript_id "CUFFORT_0261"; exon_number "5"; gene_name "Olfr179";
11	reconstructed_transcript	exon	58665550	58667623	.	+	.	gene_id "CUFFORG_0121"; transcript_id "CUFFORT_0261"; exon_number "6"; gene_name "Olfr179"; ensembl_id "ENSMUSG00000063549";
11	reconstructed_transcript	exon	58667834	58669528	.	+	.	gene_id "CUFFORG_0121"; transcript_id "CUFFORT_0261"; exon_number "7"; gene_name "Olfr179";
11	reconstructed_transcript	exon	58658813	58659075	.	+	.	gene_id "CUFFORG_0121"; transcript_id "CUFFORT_0262"; exon_number "1"; gene_name "Olfr179";
11	reconstructed_transcript	exon	58659536	58659654	.	+	.	gene_id "CUFFORG_0121"; transcript_id "CUFFORT_0262"; exon_number "2"; gene_name "Olfr179";
11	reconstructed_transcript	exon	58661758	58661884	.	+	.	gene_id "CUFFORG_0121"; transcript_id "CUFFORT_0262"; exon_number "3"; gene_name "Olfr179";
11	reconstructed_transcript	exon	58663814	58663873	.	+	.	gene_id "CUFFORG_0121"; transcript_id "CUFFORT_0262"; exon_number "4"; gene_name "Olfr179";
11	reconstructed_transcript	exon	58664379	58664500	.	+	.	gene_id "CUFFORG_0121"; transcript_id "CUFFORT_0262"; exon_number "5"; gene_name "Olfr179";
11	reconstructed_transcript	exon	58665550	58667623	.	+	.	gene_id "CUFFORG_0121"; transcript_id "CUFFORT_0262"; exon_number "6"; gene_name "Olfr179"; ensembl_id "ENSMUSG00000063549";
11	reconstructed_transcript	exon	58667834	58669528	.	+	.	gene_id "CUFFORG_0121"; transcript_id "CUFFORT_0262"; exon_number "7"; gene_name "Olfr179";
11	reconstructed_transcript	exon	58658816	58659075	.	+	.	gene_id "CUFFORG_0121"; transcript_id "CUFFORT_0263"; exon_number "1"; gene_name "Olfr179";
11	reconstructed_transcript	exon	58659536	58659654	.	+	.	gene_id "CUFFORG_0121"; transcript_id "CUFFORT_0263"; exon_number "2"; gene_name "Olfr179";
11	reconstructed_transcript	exon	58659885	58660053	.	+	.	gene_id "CUFFORG_0121"; transcript_id "CUFFORT_0263"; exon_number "3"; gene_name "Olfr179";
11	reconstructed_transcript	exon	58661758	58661884	.	+	.	gene_id "CUFFORG_0121"; transcript_id "CUFFORT_0263"; exon_number "4"; gene_name "Olfr179";
11	reconstructed_transcript	exon	58664376	58664500	.	+	.	gene_id "CUFFORG_0121"; transcript_id "CUFFORT_0263"; exon_number "5"; gene_name "Olfr179";
11	reconstructed_transcript	exon	58665550	58669528	.	+	.	gene_id "CUFFORG_0121"; transcript_id "CUFFORT_0263"; exon_number "6"; gene_name "Olfr179"; ensembl_id "ENSMUSG00000063549";
11	reconstructed_transcript	exon	58658981	58659075	.	+	.	gene_id "CUFFORG_0121"; transcript_id "CUFFORT_0264"; exon_number "1"; gene_name "Olfr179";
11	reconstructed_transcript	exon	58659536	58659742	.	+	.	gene_id "CUFFORG_0121"; transcript_id "CUFFORT_0264"; exon_number "2"; gene_name "Olfr179";
11	reconstructed_transcript	exon	58659885	58660053	.	+	.	gene_id "CUFFORG_0121"; transcript_id "CUFFORT_0264"; exon_number "3"; gene_name "Olfr179";
11	reconstructed_transcript	exon	58661758	58661884	.	+	.	gene_id "CUFFORG_0121"; transcript_id "CUFFORT_0264"; exon_number "4"; gene_name "Olfr179";
11	reconstructed_transcript	exon	58663814	58663870	.	+	.	gene_id "CUFFORG_0121"; transcript_id "CUFFORT_0264"; exon_number "5"; gene_name "Olfr179";
11	reconstructed_transcript	exon	58664376	58664500	.	+	.	gene_id "CUFFORG_0121"; transcript_id "CUFFORT_0264"; exon_number "6"; gene_name "Olfr179";
11	reconstructed_transcript	exon	58665550	58667623	.	+	.	gene_id "CUFFORG_0121"; transcript_id "CUFFORT_0264"; exon_number "7"; gene_name "Olfr179"; ensembl_id "ENSMUSG00000063549";
11	reconstructed_transcript	exon	58667834	58669528	.	+	.	gene_id "CUFFORG_0121"; transcript_id "CUFFORT_0264"; exon_number "8"; gene_name "Olfr179";
11	reconstructed_transcript	exon	58659020	58659075	.	+	.	gene_id "CUFFORG_0121"; transcript_id "CUFFORT_0265"; exon_number "1"; gene_name "Olfr179";
11	reconstructed_transcript	exon	58659536	58659654	.	+	.	gene_id "CUFFORG_0121"; transcript_id "CUFFORT_0265"; exon_number "2"; gene_name "Olfr179";
11	reconstructed_transcript	exon	58659885	58660053	.	+	.	gene_id "CUFFORG_0121"; transcript_id "CUFFORT_0265"; exon_number "3"; gene_name "Olfr179";
11	reconstructed_transcript	exon	58661758	58661884	.	+	.	gene_id "CUFFORG_0121"; transcript_id "CUFFORT_0265"; exon_number "4"; gene_name "Olfr179";
11	reconstructed_transcript	exon	58663814	58663870	.	+	.	gene_id "CUFFORG_0121"; transcript_id "CUFFORT_0265"; exon_number "5"; gene_name "Olfr179";
11	reconstructed_transcript	exon	58664376	58664500	.	+	.	gene_id "CUFFORG_0121"; transcript_id "CUFFORT_0265"; exon_number "6"; gene_name "Olfr179";
11	reconstructed_transcript	exon	58665550	58669528	.	+	.	gene_id "CUFFORG_0121"; transcript_id "CUFFORT_0265"; exon_number "7"; gene_name "Olfr179"; ensembl_id "ENSMUSG00000063549";
11	ENSEMBL_transcript	exon	58665561	58666544	.	+	.	gene_id "CUFFORG_0121"; transcript_id "ENSMUST00000072030"; exon_number "1"; gene_name "Olfr179"; ensembl_id "ENSMUSG00000063549";
11	ENSEMBL_transcript	exon	58683875	58684802	.	+	.	gene_id "CUFFORG_0122"; transcript_id "ENSMUST00000082307"; exon_number "1"; gene_name "Olfr320"; ensembl_id "ENSMUSG00000061344";
11	reconstructed_transcript	exon	58699162	58699766	.	+	.	gene_id "CUFFORG_0123"; transcript_id "CUFFORT_0266"; exon_number "1"; gene_name "Olfr319";
11	reconstructed_transcript	exon	58701578	58703472	.	+	.	gene_id "CUFFORG_0123"; transcript_id "CUFFORT_0266"; exon_number "2"; gene_name "Olfr319"; ensembl_id "ENSMUSG00000064044";
11	reconstructed_transcript	exon	58699168	58699766	.	+	.	gene_id "CUFFORG_0123"; transcript_id "CUFFORT_0267"; exon_number "1"; gene_name "Olfr319";
11	reconstructed_transcript	exon	58701812	58703472	.	+	.	gene_id "CUFFORG_0123"; transcript_id "CUFFORT_0267"; exon_number "2"; gene_name "Olfr319"; ensembl_id "ENSMUSG00000064044";
11	ENSEMBL_transcript	exon	58701703	58702623	.	+	.	gene_id "CUFFORG_0123"; transcript_id "ENSMUST00000076965"; exon_number "1"; gene_name "Olfr319"; ensembl_id "ENSMUSG00000064044";
11	reconstructed_transcript	exon	58752734	58753344	.	+	.	gene_id "CUFFORG_0124"; transcript_id "CUFFORT_0268"; exon_number "1"; gene_name "Olfr316";
11	reconstructed_transcript	exon	58756791	58756830	.	+	.	gene_id "CUFFORG_0124"; transcript_id "CUFFORT_0268"; exon_number "2"; gene_name "Olfr316";
11	reconstructed_transcript	exon	58757604	58759671	.	+	.	gene_id "CUFFORG_0124"; transcript_id "CUFFORT_0268"; exon_number "3"; gene_name "Olfr316"; ensembl_id "ENSMUSG00000061835";
11	reconstructed_transcript	exon	58752734	58753344	.	+	.	gene_id "CUFFORG_0124"; transcript_id "CUFFORT_0269"; exon_number "1"; gene_name "Olfr316";
11	reconstructed_transcript	exon	58756791	58756830	.	+	.	gene_id "CUFFORG_0124"; transcript_id "CUFFORT_0269"; exon_number "2"; gene_name "Olfr316";
11	reconstructed_transcript	exon	58757609	58759671	.	+	.	gene_id "CUFFORG_0124"; transcript_id "CUFFORT_0269"; exon_number "3"; gene_name "Olfr316"; ensembl_id "ENSMUSG00000061835";
11	reconstructed_transcript	exon	58752753	58753344	.	+	.	gene_id "CUFFORG_0124"; transcript_id "CUFFORT_0270"; exon_number "1"; gene_name "Olfr316";
11	reconstructed_transcript	exon	58756791	58756836	.	+	.	gene_id "CUFFORG_0124"; transcript_id "CUFFORT_0270"; exon_number "2"; gene_name "Olfr316";
11	reconstructed_transcript	exon	58757610	58759671	.	+	.	gene_id "CUFFORG_0124"; transcript_id "CUFFORT_0270"; exon_number "3"; gene_name "Olfr316"; ensembl_id "ENSMUSG00000061835";
11	reconstructed_transcript	exon	58752753	58753344	.	+	.	gene_id "CUFFORG_0124"; transcript_id "CUFFORT_0271"; exon_number "1"; gene_name "Olfr316";
11	reconstructed_transcript	exon	58756791	58756831	.	+	.	gene_id "CUFFORG_0124"; transcript_id "CUFFORT_0271"; exon_number "2"; gene_name "Olfr316";
11	reconstructed_transcript	exon	58757605	58759671	.	+	.	gene_id "CUFFORG_0124"; transcript_id "CUFFORT_0271"; exon_number "3"; gene_name "Olfr316"; ensembl_id "ENSMUSG00000061835";
11	ENSEMBL_transcript	exon	58757604	58758614	.	+	.	gene_id "CUFFORG_0124"; transcript_id "ENSMUST00000073005"; exon_number "1"; gene_name "Olfr316"; ensembl_id "ENSMUSG00000061835";
11	reconstructed_transcript	exon	58773188	58773508	.	+	.	gene_id "CUFFORG_0125"; transcript_id "CUFFORT_0272"; exon_number "1"; gene_name "Olfr315";
11	reconstructed_transcript	exon	58778115	58780251	.	+	.	gene_id "CUFFORG_0125"; transcript_id "CUFFORT_0272"; exon_number "2"; gene_name "Olfr315"; ensembl_id "ENSMUSG00000056959";
11	reconstructed_transcript	exon	58773360	58773528	.	+	.	gene_id "CUFFORG_0125"; transcript_id "CUFFORT_0273"; exon_number "1"; gene_name "Olfr315";
11	reconstructed_transcript	exon	58778135	58780251	.	+	.	gene_id "CUFFORG_0125"; transcript_id "CUFFORT_0273"; exon_number "2"; gene_name "Olfr315"; ensembl_id "ENSMUSG00000056959";
11	reconstructed_transcript	exon	58773385	58773508	.	+	.	gene_id "CUFFORG_0125"; transcript_id "CUFFORT_0274"; exon_number "1"; gene_name "Olfr315";
11	reconstructed_transcript	exon	58778281	58780251	.	+	.	gene_id "CUFFORG_0125"; transcript_id "CUFFORT_0274"; exon_number "2"; gene_name "Olfr315"; ensembl_id "ENSMUSG00000056959";
11	ENSEMBL_transcript	exon	58778089	58779086	.	+	.	gene_id "CUFFORG_0125"; transcript_id "ENSMUST00000081533"; exon_number "1"; gene_name "Olfr315"; ensembl_id "ENSMUSG00000056959";
11	reconstructed_transcript	exon	58782952	58783045	.	+	.	gene_id "CUFFORG_0126"; transcript_id "CUFFORT_0275"; exon_number "1"; gene_name "Olfr314";
11	reconstructed_transcript	exon	58786216	58788768	.	+	.	gene_id "CUFFORG_0126"; transcript_id "CUFFORT_0275"; exon_number "2"; gene_name "Olfr314"; ensembl_id "ENSMUSG00000059504";
11	reconstructed_transcript	exon	58782981	58783045	.	+	.	gene_id "CUFFORG_0126"; transcript_id "CUFFORT_0276"; exon_number "1"; gene_name "Olfr314";
11	reconstructed_transcript	exon	58786351	58788768	.	+	.	gene_id "CUFFORG_0126"; transcript_id "CUFFORT_0276"; exon_number "2"; gene_name "Olfr314"; ensembl_id "ENSMUSG00000059504";
11	reconstructed_transcript	exon	58782981	58783045	.	+	.	gene_id "CUFFORG_0126"; transcript_id "CUFFORT_0277"; exon_number "1"; gene_name "Olfr314";
11	reconstructed_transcript	exon	58786383	58788768	.	+	.	gene_id "CUFFORG_0126"; transcript_id "CUFFORT_0277"; exon_number "2"; gene_name "Olfr314"; ensembl_id "ENSMUSG00000059504";
11	ENSEMBL_transcript	exon	58786139	58787269	.	+	.	gene_id "CUFFORG_0126"; transcript_id "ENSMUST00000076393"; exon_number "1"; gene_name "Olfr314"; ensembl_id "ENSMUSG00000059504";
11	ENSEMBL_transcript	exon	58816928	58818001	.	+	.	gene_id "CUFFORG_0127"; transcript_id "ENSMUST00000082220"; exon_number "1"; gene_name "Olfr313"; ensembl_id "ENSMUSG00000070438";
11	reconstructed_transcript	exon	58829237	58829348	.	+	.	gene_id "CUFFORG_0128"; transcript_id "CUFFORT_0278"; exon_number "1"; gene_name "Olfr312";
11	reconstructed_transcript	exon	58832610	58834780	.	+	.	gene_id "CUFFORG_0128"; transcript_id "CUFFORT_0278"; exon_number "2"; gene_name "Olfr312";
11	ENSEMBL_transcript	exon	58831156	58832082	.	+	.	gene_id "CUFFORG_0128"; transcript_id "ENSMUST00000078217"; exon_number "1"; gene_name "Olfr312"; ensembl_id "ENSMUSG00000096806";
11	reconstructed_transcript	exon	58839251	58839370	.	+	.	gene_id "CUFFORG_0129"; transcript_id "CUFFORT_0279"; exon_number "1"; gene_name "Olfr311";
11	reconstructed_transcript	exon	58842557	58844111	.	+	.	gene_id "CUFFORG_0129"; transcript_id "CUFFORT_0279"; exon_number "2"; gene_name "Olfr311";
11	ENSEMBL_transcript	exon	58841116	58842042	.	+	.	gene_id "CUFFORG_0129"; transcript_id "ENSMUST00000071625"; exon_number "1"; gene_name "Olfr311"; ensembl_id "ENSMUSG00000094805";
11	ENSEMBL_transcript	exon	59612966	59614225	.	+	.	gene_id "CUFFORG_0130"; transcript_id "ENSMUST00000055276"; exon_number "1"; gene_name "Olfr225"; ensembl_id "ENSMUSG00000044061";
11	reconstructed_transcript	exon	73350828	73350959	.	+	.	gene_id "CUFFORG_0131"; transcript_id "CUFFORT_0280"; exon_number "1"; gene_name "Olfr20"; ensembl_id "ENSMUSG00000062128";
11	reconstructed_transcript	exon	73353739	73355913	.	+	.	gene_id "CUFFORG_0131"; transcript_id "CUFFORT_0280"; exon_number "2"; gene_name "Olfr20"; ensembl_id "ENSMUSG00000062128";
11	ENSEMBL_transcript	exon	73350839	73350959	.	+	.	gene_id "CUFFORG_0131"; transcript_id "ENSMUST00000120137"; exon_number "1"; gene_name "Olfr20"; ensembl_id ";ENSMUSG00000062128";
11	ENSEMBL_transcript	exon	73353739	73354699	.	+	.	gene_id "CUFFORG_0131"; transcript_id "ENSMUST00000120137"; exon_number "2"; gene_name "Olfr20"; ensembl_id ";ENSMUSG00000062128";
11	ENSEMBL_transcript	exon	73371246	73371370	.	+	.	gene_id "CUFFORG_0132"; transcript_id "ENSMUST00000120401"; exon_number "1"; gene_name "Olfr376"; ensembl_id "ENSMUSG00000063881";
11	ENSEMBL_transcript	exon	73371933	73372063	.	+	.	gene_id "CUFFORG_0132"; transcript_id "ENSMUST00000120401"; exon_number "2"; gene_name "Olfr376"; ensembl_id "ENSMUSG00000063881";
11	ENSEMBL_transcript	exon	73374751	73375704	.	+	.	gene_id "CUFFORG_0132"; transcript_id "ENSMUST00000120401"; exon_number "3"; gene_name "Olfr376"; ensembl_id "ENSMUSG00000063881";
11	ENSEMBL_transcript	exon	73371246	73371370	.	+	.	gene_id "CUFFORG_0132"; transcript_id "ENSMUST00000170592"; exon_number "1"; gene_name "Olfr376"; ensembl_id "ENSMUSG00000063881";
11	ENSEMBL_transcript	exon	73374751	73375704	.	+	.	gene_id "CUFFORG_0132"; transcript_id "ENSMUST00000170592"; exon_number "2"; gene_name "Olfr376"; ensembl_id "ENSMUSG00000063881";
11	reconstructed_transcript	exon	73371246	73371370	.	+	.	gene_id "CUFFORG_0132"; transcript_id "CUFFORT_0281"; exon_number "1"; gene_name "Olfr376"; ensembl_id "ENSMUSG00000063881";
11	reconstructed_transcript	exon	73374751	73377836	.	+	.	gene_id "CUFFORG_0132"; transcript_id "CUFFORT_0281"; exon_number "2"; gene_name "Olfr376"; ensembl_id "ENSMUSG00000063881";
11	reconstructed_transcript	exon	73371246	73371370	.	+	.	gene_id "CUFFORG_0132"; transcript_id "CUFFORT_0282"; exon_number "1"; gene_name "Olfr376"; ensembl_id "ENSMUSG00000063881";
11	reconstructed_transcript	exon	73371933	73372063	.	+	.	gene_id "CUFFORG_0132"; transcript_id "CUFFORT_0282"; exon_number "2"; gene_name "Olfr376"; ensembl_id "ENSMUSG00000063881";
11	reconstructed_transcript	exon	73374751	73377836	.	+	.	gene_id "CUFFORG_0132"; transcript_id "CUFFORT_0282"; exon_number "3"; gene_name "Olfr376"; ensembl_id "ENSMUSG00000063881";
11	ENSEMBL_transcript	exon	73371266	73371370	.	+	.	gene_id "CUFFORG_0132"; transcript_id "ENSMUST00000127789"; exon_number "1"; gene_name "Olfr376"; ensembl_id "ENSMUSG00000063881";
11	ENSEMBL_transcript	exon	73374751	73375496	.	+	.	gene_id "CUFFORG_0132"; transcript_id "ENSMUST00000127789"; exon_number "2"; gene_name "Olfr376"; ensembl_id "ENSMUSG00000063881";
11	reconstructed_transcript	exon	73598594	73598617	.	+	.	gene_id "CUFFORG_0133"; transcript_id "CUFFORT_0283"; exon_number "1"; gene_name "Olfr384";
11	reconstructed_transcript	exon	73602541	73604935	.	+	.	gene_id "CUFFORG_0133"; transcript_id "CUFFORT_0283"; exon_number "2"; gene_name "Olfr384"; ensembl_id "ENSMUSG00000060335";
11	ENSEMBL_transcript	exon	73602582	73603520	.	+	.	gene_id "CUFFORG_0133"; transcript_id "ENSMUST00000072993"; exon_number "1"; gene_name "Olfr384"; ensembl_id "ENSMUSG00000060335";
11	reconstructed_transcript	exon	73660049	73660176	.	+	.	gene_id "CUFFORG_0134"; transcript_id "CUFFORT_0284"; exon_number "1"; gene_name "Olfr387-ps1"; ensembl_id "ENSMUSG00000061246";
11	reconstructed_transcript	exon	73663748	73663856	.	+	.	gene_id "CUFFORG_0134"; transcript_id "CUFFORT_0284"; exon_number "2"; gene_name "Olfr387-ps1"; ensembl_id "ENSMUSG00000061246";
11	reconstructed_transcript	exon	73664592	73665867	.	+	.	gene_id "CUFFORG_0134"; transcript_id "CUFFORT_0284"; exon_number "3"; gene_name "Olfr387-ps1"; ensembl_id "ENSMUSG00000061246";
11	ENSEMBL_transcript	exon	73660090	73660176	.	+	.	gene_id "CUFFORG_0134"; transcript_id "ENSMUST00000141956"; exon_number "1"; gene_name "Olfr387-ps1"; ensembl_id "ENSMUSG00000061246";
11	ENSEMBL_transcript	exon	73663748	73663856	.	+	.	gene_id "CUFFORG_0134"; transcript_id "ENSMUST00000141956"; exon_number "2"; gene_name "Olfr387-ps1"; ensembl_id "ENSMUSG00000061246";
11	ENSEMBL_transcript	exon	73664592	73664941	.	+	.	gene_id "CUFFORG_0134"; transcript_id "ENSMUST00000141956"; exon_number "3"; gene_name "Olfr387-ps1"; ensembl_id "ENSMUSG00000061246";
11	ENSEMBL_transcript	exon	73664614	73665542	.	+	.	gene_id "CUFFORG_0134"; transcript_id "ENSMUST00000134773"; exon_number "1"; gene_name "Olfr387-ps1"; ensembl_id "ENSMUSG00000061246";
11	reconstructed_transcript	exon	73782964	73783053	.	+	.	gene_id "CUFFORG_0135"; transcript_id "CUFFORT_0285"; exon_number "1"; gene_name "Olfr390"; ensembl_id "ENSMUSG00000069818";
11	reconstructed_transcript	exon	73786933	73790446	.	+	.	gene_id "CUFFORG_0135"; transcript_id "CUFFORT_0285"; exon_number "2"; gene_name "Olfr390"; ensembl_id "ENSMUSG00000069818";
11	ENSEMBL_transcript	exon	73782966	73783053	.	+	.	gene_id "CUFFORG_0135"; transcript_id "ENSMUST00000120081"; exon_number "1"; gene_name "Olfr390"; ensembl_id "ENSMUSG00000069818";
11	ENSEMBL_transcript	exon	73786933	73787875	.	+	.	gene_id "CUFFORG_0135"; transcript_id "ENSMUST00000120081"; exon_number "2"; gene_name "Olfr390"; ensembl_id "ENSMUSG00000069818";
11	reconstructed_transcript	exon	73782966	73783053	.	+	.	gene_id "CUFFORG_0135"; transcript_id "CUFFORT_0286"; exon_number "1"; gene_name "Olfr390"; ensembl_id "ENSMUSG00000069818";
11	reconstructed_transcript	exon	73785257	73785394	.	+	.	gene_id "CUFFORG_0135"; transcript_id "CUFFORT_0286"; exon_number "2"; gene_name "Olfr390"; ensembl_id "ENSMUSG00000069818";
11	reconstructed_transcript	exon	73786933	73790446	.	+	.	gene_id "CUFFORG_0135"; transcript_id "CUFFORT_0286"; exon_number "3"; gene_name "Olfr390"; ensembl_id "ENSMUSG00000069818";
11	reconstructed_transcript	exon	73784067	73784096	.	+	.	gene_id "CUFFORG_0135"; transcript_id "CUFFORT_0287"; exon_number "1"; gene_name "Olfr390"; ensembl_id "ENSMUSG00000069818";
11	reconstructed_transcript	exon	73786933	73790446	.	+	.	gene_id "CUFFORG_0135"; transcript_id "CUFFORT_0287"; exon_number "2"; gene_name "Olfr390"; ensembl_id "ENSMUSG00000069818";
11	ENSEMBL_transcript	exon	73786940	73787875	.	+	.	gene_id "CUFFORG_0135"; transcript_id "ENSMUST00000092919"; exon_number "1"; gene_name "Olfr390"; ensembl_id "ENSMUSG00000069818";
11	ENSEMBL_transcript	exon	73928007	73928945	.	+	.	gene_id "CUFFORG_0136"; transcript_id "ENSMUST00000143750"; exon_number "1"; gene_name "Olfr396-ps1"; ensembl_id "ENSMUSG00000086011";
11	reconstructed_transcript	exon	73928007	73929568	.	+	.	gene_id "CUFFORG_0136"; transcript_id "CUFFORT_0288"; exon_number "1"; gene_name "Olfr396-ps1"; ensembl_id "ENSMUSG00000086011";
11	reconstructed_transcript	exon	73936677	73936752	.	+	.	gene_id "CUFFORG_0137"; transcript_id "CUFFORT_0289"; exon_number "1"; gene_name "Olfr23";
11	reconstructed_transcript	exon	73940208	73942658	.	+	.	gene_id "CUFFORG_0137"; transcript_id "CUFFORT_0289"; exon_number "2"; gene_name "Olfr23"; ensembl_id "ENSMUSG00000069816";
11	ENSEMBL_transcript	exon	73940248	73941188	.	+	.	gene_id "CUFFORG_0137"; transcript_id "ENSMUST00000121280"; exon_number "1"; gene_name "Olfr23"; ensembl_id "ENSMUSG00000069816";
11	ENSEMBL_transcript	exon	73940248	73941225	.	+	.	gene_id "CUFFORG_0137"; transcript_id "ENSMUST00000092917"; exon_number "1"; gene_name "Olfr23"; ensembl_id "ENSMUSG00000069816";
11	reconstructed_transcript	exon	73952143	73952402	.	+	.	gene_id "CUFFORG_0138"; transcript_id "CUFFORT_0290"; exon_number "1"; gene_name "Olfr22-ps1";
11	reconstructed_transcript	exon	73954676	73955628	.	+	.	gene_id "CUFFORG_0138"; transcript_id "CUFFORT_0290"; exon_number "2"; gene_name "Olfr22-ps1"; ensembl_id "ENSMUSG00000079875";
11	ENSEMBL_transcript	exon	73954692	73955628	.	+	.	gene_id "CUFFORG_0138"; transcript_id "ENSMUST00000115991"; exon_number "1"; gene_name "Olfr22-ps1"; ensembl_id "ENSMUSG00000079875";
11	reconstructed_transcript	exon	73960817	73960908	.	+	.	gene_id "CUFFORG_0139"; transcript_id "CUFFORT_0291"; exon_number "1"; gene_name "Olfr397";
11	reconstructed_transcript	exon	73963857	73967812	.	+	.	gene_id "CUFFORG_0139"; transcript_id "CUFFORT_0291"; exon_number "2"; gene_name "Olfr397"; ensembl_id "ENSMUSG00000057050";
11	reconstructed_transcript	exon	73960817	73960908	.	+	.	gene_id "CUFFORG_0139"; transcript_id "CUFFORT_0292"; exon_number "1"; gene_name "Olfr397";
11	reconstructed_transcript	exon	73961393	73961512	.	+	.	gene_id "CUFFORG_0139"; transcript_id "CUFFORT_0292"; exon_number "2"; gene_name "Olfr397";
11	reconstructed_transcript	exon	73963857	73967812	.	+	.	gene_id "CUFFORG_0139"; transcript_id "CUFFORT_0292"; exon_number "3"; gene_name "Olfr397"; ensembl_id "ENSMUSG00000057050";
11	reconstructed_transcript	exon	73960890	73960908	.	+	.	gene_id "CUFFORG_0139"; transcript_id "CUFFORT_0293"; exon_number "1"; gene_name "Olfr397";
11	reconstructed_transcript	exon	73964641	73967812	.	+	.	gene_id "CUFFORG_0139"; transcript_id "CUFFORT_0293"; exon_number "2"; gene_name "Olfr397"; ensembl_id "ENSMUSG00000057050";
11	ENSEMBL_transcript	exon	73964530	73965620	.	+	.	gene_id "CUFFORG_0139"; transcript_id "ENSMUST00000108465"; exon_number "1"; gene_name "Olfr397"; ensembl_id "ENSMUSG00000057050";
11	ENSEMBL_transcript	exon	74104862	74105225	.	+	.	gene_id "CUFFORG_0140"; transcript_id "ENSMUST00000118094"; exon_number "1"; gene_name "Olfr400-ps1"; ensembl_id "ENSMUSG00000081162";
11	ENSEMBL_transcript	exon	74110239	74110785	.	+	.	gene_id "CUFFORG_0140"; transcript_id "ENSMUST00000118094"; exon_number "2"; gene_name "Olfr400-ps1"; ensembl_id "ENSMUSG00000081162";
11	ENSEMBL_transcript	exon	74121291	74122238	.	+	.	gene_id "CUFFORG_0141"; transcript_id "ENSMUST00000079827"; exon_number "1"; gene_name "Olfr401"; ensembl_id "ENSMUSG00000070380";
11	reconstructed_transcript	exon	74153529	74154082	.	+	.	gene_id "CUFFORG_0142"; transcript_id "CUFFORT_0294"; exon_number "1"; gene_name "Olfr402";
11	reconstructed_transcript	exon	74155150	74156680	.	+	.	gene_id "CUFFORG_0142"; transcript_id "CUFFORT_0294"; exon_number "2"; gene_name "Olfr402"; ensembl_id "ENSMUSG00000070379";
11	ENSEMBL_transcript	exon	74155127	74156126	.	+	.	gene_id "CUFFORG_0142"; transcript_id "ENSMUST00000073675"; exon_number "1"; gene_name "Olfr402"; ensembl_id "ENSMUSG00000070379";
11	reconstructed_transcript	exon	74186249	74186579	.	+	.	gene_id "CUFFORG_0143"; transcript_id "CUFFORT_0295"; exon_number "1"; gene_name "Olfr403";
11	reconstructed_transcript	exon	74195500	74198612	.	+	.	gene_id "CUFFORG_0143"; transcript_id "CUFFORT_0295"; exon_number "2"; gene_name "Olfr403"; ensembl_id "ENSMUSG00000070378";
11	ENSEMBL_transcript	exon	74195505	74196446	.	+	.	gene_id "CUFFORG_0143"; transcript_id "ENSMUST00000076675"; exon_number "1"; gene_name "Olfr403"; ensembl_id "ENSMUSG00000070378";
11	ENSEMBL_transcript	exon	74239531	74240540	.	+	.	gene_id "CUFFORG_0144"; transcript_id "ENSMUST00000121065"; exon_number "1"; gene_name "Olfr404-ps1"; ensembl_id "ENSMUSG00000083188";
11	reconstructed_transcript	exon	74259865	74260135	.	+	.	gene_id "CUFFORG_0145"; transcript_id "CUFFORT_0296"; exon_number "1"; gene_name "Olfr406-ps";
11	reconstructed_transcript	exon	74269303	74271624	.	+	.	gene_id "CUFFORG_0145"; transcript_id "CUFFORT_0296"; exon_number "2"; gene_name "Olfr406-ps"; ensembl_id "ENSMUSG00000070375";
11	reconstructed_transcript	exon	74259893	74260135	.	+	.	gene_id "CUFFORG_0145"; transcript_id "CUFFORT_0297"; exon_number "1"; gene_name "Olfr406-ps";
11	reconstructed_transcript	exon	74264786	74265061	.	+	.	gene_id "CUFFORG_0145"; transcript_id "CUFFORT_0297"; exon_number "2"; gene_name "Olfr406-ps";
11	reconstructed_transcript	exon	74269303	74271624	.	+	.	gene_id "CUFFORG_0145"; transcript_id "CUFFORT_0297"; exon_number "3"; gene_name "Olfr406-ps"; ensembl_id "ENSMUSG00000070375";
11	ENSEMBL_transcript	exon	74269344	74270444	.	+	.	gene_id "CUFFORG_0145"; transcript_id "ENSMUST00000133561"; exon_number "1"; gene_name "Olfr406-ps"; ensembl_id "ENSMUSG00000070375";
11	ENSEMBL_transcript	exon	74317027	74318000	.	+	.	gene_id "CUFFORG_0146"; transcript_id "ENSMUST00000118809"; exon_number "1"; gene_name "Olfr409-ps1"; ensembl_id "ENSMUSG00000083886";
11	reconstructed_transcript	exon	74362069	74362295	.	+	.	gene_id "CUFFORG_0147"; transcript_id "CUFFORT_0298"; exon_number "1"; gene_name "Olfr412";
11	reconstructed_transcript	exon	74364660	74366218	.	+	.	gene_id "CUFFORG_0147"; transcript_id "CUFFORT_0298"; exon_number "2"; gene_name "Olfr412"; ensembl_id "ENSMUSG00000058275";
11	ENSEMBL_transcript	exon	74364671	74365609	.	+	.	gene_id "CUFFORG_0147"; transcript_id "ENSMUST00000077794"; exon_number "1"; gene_name "Olfr412"; ensembl_id "ENSMUSG00000058275";
11	reconstructed_transcript	exon	49109982	49113747	.	-	.	gene_id "CUFFORG_0148"; transcript_id "CUFFORT_0299"; exon_number "1"; gene_name "Olfr1396"; ensembl_id "ENSMUSG00000047511";
11	reconstructed_transcript	exon	49114308	49114322	.	-	.	gene_id "CUFFORG_0148"; transcript_id "CUFFORT_0299"; exon_number "2"; gene_name "Olfr1396"; ensembl_id "ENSMUSG00000047511";
11	reconstructed_transcript	exon	49114419	49114874	.	-	.	gene_id "CUFFORG_0148"; transcript_id "CUFFORT_0299"; exon_number "3"; gene_name "Olfr1396"; ensembl_id "ENSMUSG00000047511";
11	reconstructed_transcript	exon	49109982	49113747	.	-	.	gene_id "CUFFORG_0148"; transcript_id "CUFFORT_0300"; exon_number "1"; gene_name "Olfr1396"; ensembl_id "ENSMUSG00000047511";
11	reconstructed_transcript	exon	49114419	49114549	.	-	.	gene_id "CUFFORG_0148"; transcript_id "CUFFORT_0300"; exon_number "2"; gene_name "Olfr1396"; ensembl_id "ENSMUSG00000047511";
11	reconstructed_transcript	exon	49114826	49114874	.	-	.	gene_id "CUFFORG_0148"; transcript_id "CUFFORT_0300"; exon_number "3"; gene_name "Olfr1396"; ensembl_id "ENSMUSG00000047511";
11	ENSEMBL_transcript	exon	49112777	49113757	.	-	.	gene_id "CUFFORG_0148"; transcript_id "ENSMUST00000060398"; exon_number "1"; gene_name "Olfr1396"; ensembl_id ";ENSMUSG00000047511";
11	ENSEMBL_transcript	exon	49112777	49113747	.	-	.	gene_id "CUFFORG_0148"; transcript_id "ENSMUST00000109201"; exon_number "1"; gene_name "Olfr1396"; ensembl_id ";ENSMUSG00000047511";
11	ENSEMBL_transcript	exon	49114308	49114322	.	-	.	gene_id "CUFFORG_0148"; transcript_id "ENSMUST00000109201"; exon_number "2"; gene_name "Olfr1396"; ensembl_id ";ENSMUSG00000047511";
11	ENSEMBL_transcript	exon	49114419	49114549	.	-	.	gene_id "CUFFORG_0148"; transcript_id "ENSMUST00000109201"; exon_number "3"; gene_name "Olfr1396"; ensembl_id ";ENSMUSG00000047511";
11	ENSEMBL_transcript	exon	49114822	49114874	.	-	.	gene_id "CUFFORG_0148"; transcript_id "ENSMUST00000109201"; exon_number "4"; gene_name "Olfr1396"; ensembl_id ";ENSMUSG00000047511";
11	ENSEMBL_transcript	exon	52144593	52145528	.	-	.	gene_id "CUFFORG_0149"; transcript_id "ENSMUST00000078264"; exon_number "1"; gene_name "Olfr1373"; ensembl_id "ENSMUSG00000062204";
11	reconstructed_transcript	exon	52154722	52156512	.	-	.	gene_id "CUFFORG_0150"; transcript_id "CUFFORT_0301"; exon_number "1"; gene_name "Olfr1372-ps1"; ensembl_id "ENSMUSG00000084141";
11	reconstructed_transcript	exon	52157777	52159861	.	-	.	gene_id "CUFFORG_0150"; transcript_id "CUFFORT_0301"; exon_number "2"; gene_name "Olfr1372-ps1";
11	reconstructed_transcript	exon	52162224	52162536	.	-	.	gene_id "CUFFORG_0150"; transcript_id "CUFFORT_0301"; exon_number "3"; gene_name "Olfr1372-ps1";
11	reconstructed_transcript	exon	52166424	52166461	.	-	.	gene_id "CUFFORG_0150"; transcript_id "CUFFORT_0301"; exon_number "4"; gene_name "Olfr1372-ps1";
11	reconstructed_transcript	exon	52154722	52156512	.	-	.	gene_id "CUFFORG_0150"; transcript_id "CUFFORT_0302"; exon_number "1"; gene_name "Olfr1372-ps1"; ensembl_id "ENSMUSG00000084141";
11	reconstructed_transcript	exon	52157777	52159861	.	-	.	gene_id "CUFFORG_0150"; transcript_id "CUFFORT_0302"; exon_number "2"; gene_name "Olfr1372-ps1";
11	reconstructed_transcript	exon	52162224	52168159	.	-	.	gene_id "CUFFORG_0150"; transcript_id "CUFFORT_0302"; exon_number "3"; gene_name "Olfr1372-ps1";
11	reconstructed_transcript	exon	52154722	52156512	.	-	.	gene_id "CUFFORG_0150"; transcript_id "CUFFORT_0303"; exon_number "1"; gene_name "Olfr1372-ps1"; ensembl_id "ENSMUSG00000084141";
11	reconstructed_transcript	exon	52157777	52157904	.	-	.	gene_id "CUFFORG_0150"; transcript_id "CUFFORT_0303"; exon_number "2"; gene_name "Olfr1372-ps1";
11	reconstructed_transcript	exon	52159755	52159861	.	-	.	gene_id "CUFFORG_0150"; transcript_id "CUFFORT_0303"; exon_number "3"; gene_name "Olfr1372-ps1";
11	reconstructed_transcript	exon	52162224	52168159	.	-	.	gene_id "CUFFORG_0150"; transcript_id "CUFFORT_0303"; exon_number "4"; gene_name "Olfr1372-ps1";
11	reconstructed_transcript	exon	52154722	52156513	.	-	.	gene_id "CUFFORG_0150"; transcript_id "CUFFORT_0304"; exon_number "1"; gene_name "Olfr1372-ps1"; ensembl_id "ENSMUSG00000084141";
11	reconstructed_transcript	exon	52157778	52157904	.	-	.	gene_id "CUFFORG_0150"; transcript_id "CUFFORT_0304"; exon_number "2"; gene_name "Olfr1372-ps1";
11	reconstructed_transcript	exon	52158145	52158247	.	-	.	gene_id "CUFFORG_0150"; transcript_id "CUFFORT_0304"; exon_number "3"; gene_name "Olfr1372-ps1";
11	reconstructed_transcript	exon	52159759	52159861	.	-	.	gene_id "CUFFORG_0150"; transcript_id "CUFFORT_0304"; exon_number "4"; gene_name "Olfr1372-ps1";
11	reconstructed_transcript	exon	52162224	52168159	.	-	.	gene_id "CUFFORG_0150"; transcript_id "CUFFORT_0304"; exon_number "5"; gene_name "Olfr1372-ps1";
11	reconstructed_transcript	exon	52154722	52156513	.	-	.	gene_id "CUFFORG_0150"; transcript_id "CUFFORT_0305"; exon_number "1"; gene_name "Olfr1372-ps1"; ensembl_id "ENSMUSG00000084141";
11	reconstructed_transcript	exon	52157778	52159861	.	-	.	gene_id "CUFFORG_0150"; transcript_id "CUFFORT_0305"; exon_number "2"; gene_name "Olfr1372-ps1";
11	reconstructed_transcript	exon	52162224	52168159	.	-	.	gene_id "CUFFORG_0150"; transcript_id "CUFFORT_0305"; exon_number "3"; gene_name "Olfr1372-ps1";
11	reconstructed_transcript	exon	52154722	52156512	.	-	.	gene_id "CUFFORG_0150"; transcript_id "CUFFORT_0306"; exon_number "1"; gene_name "Olfr1372-ps1"; ensembl_id "ENSMUSG00000084141";
11	reconstructed_transcript	exon	52157777	52157904	.	-	.	gene_id "CUFFORG_0150"; transcript_id "CUFFORT_0306"; exon_number "2"; gene_name "Olfr1372-ps1";
11	reconstructed_transcript	exon	52158145	52159861	.	-	.	gene_id "CUFFORG_0150"; transcript_id "CUFFORT_0306"; exon_number "3"; gene_name "Olfr1372-ps1";
11	reconstructed_transcript	exon	52162224	52167572	.	-	.	gene_id "CUFFORG_0150"; transcript_id "CUFFORT_0306"; exon_number "4"; gene_name "Olfr1372-ps1";
11	reconstructed_transcript	exon	52167772	52168159	.	-	.	gene_id "CUFFORG_0150"; transcript_id "CUFFORT_0306"; exon_number "5"; gene_name "Olfr1372-ps1";
11	ENSEMBL_transcript	exon	52155378	52156283	.	-	.	gene_id "CUFFORG_0150"; transcript_id "ENSMUST00000121007"; exon_number "1"; gene_name "Olfr1372-ps1"; ensembl_id "ENSMUSG00000084141";
11	ENSEMBL_transcript	exon	52213052	52213987	.	-	.	gene_id "CUFFORG_0151"; transcript_id "ENSMUST00000075844"; exon_number "1"; gene_name "Olfr1371"; ensembl_id "ENSMUSG00000060170";
11	reconstructed_transcript	exon	58454105	58455963	.	-	.	gene_id "CUFFORG_0152"; transcript_id "CUFFORT_0307"; exon_number "1"; gene_name "Olfr30"; ensembl_id "ENSMUSG00000043314";
11	reconstructed_transcript	exon	58458966	58459025	.	-	.	gene_id "CUFFORG_0152"; transcript_id "CUFFORT_0307"; exon_number "2"; gene_name "Olfr30";
11	reconstructed_transcript	exon	58454105	58455963	.	-	.	gene_id "CUFFORG_0152"; transcript_id "CUFFORT_0308"; exon_number "1"; gene_name "Olfr30"; ensembl_id "ENSMUSG00000043314";
11	reconstructed_transcript	exon	58459214	58459340	.	-	.	gene_id "CUFFORG_0152"; transcript_id "CUFFORT_0308"; exon_number "2"; gene_name "Olfr30";
11	reconstructed_transcript	exon	58461853	58462270	.	-	.	gene_id "CUFFORG_0152"; transcript_id "CUFFORT_0308"; exon_number "3"; gene_name "Olfr30";
11	ENSEMBL_transcript	exon	58454915	58455980	.	-	.	gene_id "CUFFORG_0152"; transcript_id "ENSMUST00000055204"; exon_number "1"; gene_name "Olfr30"; ensembl_id "ENSMUSG00000043314";
11	reconstructed_transcript	exon	58476608	58478156	.	-	.	gene_id "CUFFORG_0153"; transcript_id "CUFFORT_0309"; exon_number "1"; gene_name "Olfr333-ps1"; ensembl_id "ENSMUSG00000081287";
11	reconstructed_transcript	exon	58480381	58480593	.	-	.	gene_id "CUFFORG_0153"; transcript_id "CUFFORT_0309"; exon_number "2"; gene_name "Olfr333-ps1";
11	reconstructed_transcript	exon	58481170	58481400	.	-	.	gene_id "CUFFORG_0153"; transcript_id "CUFFORT_0309"; exon_number "3"; gene_name "Olfr333-ps1";
11	ENSEMBL_transcript	exon	58477352	58478157	.	-	.	gene_id "CUFFORG_0153"; transcript_id "ENSMUST00000122311"; exon_number "1"; gene_name "Olfr333-ps1"; ensembl_id "ENSMUSG00000081287";
11	reconstructed_transcript	exon	58487940	58490524	.	-	.	gene_id "CUFFORG_0154"; transcript_id "CUFFORT_0310"; exon_number "1"; gene_name "Olfr332"; ensembl_id "ENSMUSG00000050813";
11	reconstructed_transcript	exon	58492110	58492608	.	-	.	gene_id "CUFFORG_0154"; transcript_id "CUFFORT_0310"; exon_number "2"; gene_name "Olfr332"; ensembl_id "ENSMUSG00000050813";
11	reconstructed_transcript	exon	58487940	58490929	.	-	.	gene_id "CUFFORG_0154"; transcript_id "CUFFORT_0311"; exon_number "1"; gene_name "Olfr332"; ensembl_id "ENSMUSG00000050813";
11	reconstructed_transcript	exon	58492110	58492646	.	-	.	gene_id "CUFFORG_0154"; transcript_id "CUFFORT_0311"; exon_number "2"; gene_name "Olfr332"; ensembl_id "ENSMUSG00000050813";
11	reconstructed_transcript	exon	58487940	58490076	.	-	.	gene_id "CUFFORG_0154"; transcript_id "CUFFORT_0312"; exon_number "1"; gene_name "Olfr332"; ensembl_id "ENSMUSG00000050813";
11	reconstructed_transcript	exon	58490161	58490789	.	-	.	gene_id "CUFFORG_0154"; transcript_id "CUFFORT_0312"; exon_number "2"; gene_name "Olfr332"; ensembl_id "ENSMUSG00000050813";
11	reconstructed_transcript	exon	58492110	58492646	.	-	.	gene_id "CUFFORG_0154"; transcript_id "CUFFORT_0312"; exon_number "3"; gene_name "Olfr332"; ensembl_id "ENSMUSG00000050813";
11	ENSEMBL_transcript	exon	58489719	58490753	.	-	.	gene_id "CUFFORG_0154"; transcript_id "ENSMUST00000050287"; exon_number "1"; gene_name "Olfr332"; ensembl_id "ENSMUSG00000050813";
11	ENSEMBL_transcript	exon	58489719	58490929	.	-	.	gene_id "CUFFORG_0154"; transcript_id "ENSMUST00000180165"; exon_number "1"; gene_name "Olfr332"; ensembl_id "ENSMUSG00000050813";
11	ENSEMBL_transcript	exon	58492110	58492499	.	-	.	gene_id "CUFFORG_0154"; transcript_id "ENSMUST00000180165"; exon_number "2"; gene_name "Olfr332"; ensembl_id "ENSMUSG00000050813";
11	ENSEMBL_transcript	exon	58501598	58502554	.	-	.	gene_id "CUFFORG_0155"; transcript_id "ENSMUST00000170501"; exon_number "1"; gene_name "Olfr331"; ensembl_id "ENSMUSG00000058807";
11	ENSEMBL_transcript	exon	58501598	58502572	.	-	.	gene_id "CUFFORG_0155"; transcript_id "ENSMUST00000081743"; exon_number "1"; gene_name "Olfr331"; ensembl_id "ENSMUSG00000058807";
11	reconstructed_transcript	exon	58527186	58529993	.	-	.	gene_id "CUFFORG_0156"; transcript_id "CUFFORT_0313"; exon_number "1"; gene_name "Olfr330"; ensembl_id "ENSMUSG00000050818";
11	reconstructed_transcript	exon	58534809	58534834	.	-	.	gene_id "CUFFORG_0156"; transcript_id "CUFFORT_0313"; exon_number "2"; gene_name "Olfr330"; ensembl_id "ENSMUSG00000050818";
11	ENSEMBL_transcript	exon	58528929	58529993	.	-	.	gene_id "CUFFORG_0156"; transcript_id "ENSMUST00000170009"; exon_number "1"; gene_name "Olfr330"; ensembl_id "ENSMUSG00000050818";
11	ENSEMBL_transcript	exon	58534809	58534825	.	-	.	gene_id "CUFFORG_0156"; transcript_id "ENSMUST00000170009"; exon_number "2"; gene_name "Olfr330"; ensembl_id "ENSMUSG00000050818";
11	ENSEMBL_transcript	exon	58529037	58529984	.	-	.	gene_id "CUFFORG_0156"; transcript_id "ENSMUST00000062869"; exon_number "1"; gene_name "Olfr330"; ensembl_id "ENSMUSG00000050818";
11	reconstructed_transcript	exon	58539801	58543483	.	-	.	gene_id "CUFFORG_0157"; transcript_id "CUFFORT_0314"; exon_number "1"; gene_name "Olfr329-ps"; ensembl_id "ENSMUSG00000064252";
11	reconstructed_transcript	exon	58544189	58544940	.	-	.	gene_id "CUFFORG_0157"; transcript_id "CUFFORT_0314"; exon_number "2"; gene_name "Olfr329-ps"; ensembl_id "ENSMUSG00000064252";
11	reconstructed_transcript	exon	58545290	58545313	.	-	.	gene_id "CUFFORG_0157"; transcript_id "CUFFORT_0314"; exon_number "3"; gene_name "Olfr329-ps";
11	reconstructed_transcript	exon	58539801	58543483	.	-	.	gene_id "CUFFORG_0157"; transcript_id "CUFFORT_0315"; exon_number "1"; gene_name "Olfr329-ps"; ensembl_id "ENSMUSG00000064252";
11	reconstructed_transcript	exon	58544189	58544347	.	-	.	gene_id "CUFFORG_0157"; transcript_id "CUFFORT_0315"; exon_number "2"; gene_name "Olfr329-ps"; ensembl_id "ENSMUSG00000064252";
11	reconstructed_transcript	exon	58544835	58544940	.	-	.	gene_id "CUFFORG_0157"; transcript_id "CUFFORT_0315"; exon_number "3"; gene_name "Olfr329-ps"; ensembl_id "ENSMUSG00000064252";
11	reconstructed_transcript	exon	58546319	58546422	.	-	.	gene_id "CUFFORG_0157"; transcript_id "CUFFORT_0315"; exon_number "4"; gene_name "Olfr329-ps";
11	reconstructed_transcript	exon	58539801	58542419	.	-	.	gene_id "CUFFORG_0157"; transcript_id "CUFFORT_0316"; exon_number "1"; gene_name "Olfr329-ps"; ensembl_id "ENSMUSG00000064252";
11	reconstructed_transcript	exon	58542547	58543483	.	-	.	gene_id "CUFFORG_0157"; transcript_id "CUFFORT_0316"; exon_number "2"; gene_name "Olfr329-ps"; ensembl_id "ENSMUSG00000064252";
11	reconstructed_transcript	exon	58544189	58544345	.	-	.	gene_id "CUFFORG_0157"; transcript_id "CUFFORT_0316"; exon_number "3"; gene_name "Olfr329-ps"; ensembl_id "ENSMUSG00000064252";
11	reconstructed_transcript	exon	58544833	58544940	.	-	.	gene_id "CUFFORG_0157"; transcript_id "CUFFORT_0316"; exon_number "4"; gene_name "Olfr329-ps"; ensembl_id "ENSMUSG00000064252";
11	reconstructed_transcript	exon	58546319	58546441	.	-	.	gene_id "CUFFORG_0157"; transcript_id "CUFFORT_0316"; exon_number "5"; gene_name "Olfr329-ps";
11	ENSEMBL_transcript	exon	58542403	58542419	.	-	.	gene_id "CUFFORG_0157"; transcript_id "ENSMUST00000072373"; exon_number "1"; gene_name "Olfr329-ps"; ensembl_id "ENSMUSG00000064252";
11	ENSEMBL_transcript	exon	58542547	58543474	.	-	.	gene_id "CUFFORG_0157"; transcript_id "ENSMUST00000072373"; exon_number "2"; gene_name "Olfr329-ps"; ensembl_id "ENSMUSG00000064252";
11	ENSEMBL_transcript	exon	58542447	58543483	.	-	.	gene_id "CUFFORG_0157"; transcript_id "ENSMUST00000168105"; exon_number "1"; gene_name "Olfr329-ps"; ensembl_id "ENSMUSG00000064252";
11	ENSEMBL_transcript	exon	58544189	58544345	.	-	.	gene_id "CUFFORG_0157"; transcript_id "ENSMUST00000168105"; exon_number "2"; gene_name "Olfr329-ps"; ensembl_id "ENSMUSG00000064252";
11	ENSEMBL_transcript	exon	58544833	58544938	.	-	.	gene_id "CUFFORG_0157"; transcript_id "ENSMUST00000168105"; exon_number "3"; gene_name "Olfr329-ps"; ensembl_id "ENSMUSG00000064252";
11	ENSEMBL_transcript	exon	58542518	58543474	.	-	.	gene_id "CUFFORG_0157"; transcript_id "ENSMUST00000134055"; exon_number "1"; gene_name "Olfr329-ps"; ensembl_id "ENSMUSG00000064252";
11	reconstructed_transcript	exon	58550854	58553584	.	-	.	gene_id "CUFFORG_0158"; transcript_id "CUFFORT_0317"; exon_number "1"; gene_name "Olfr328"; ensembl_id "ENSMUSG00000057654";
11	reconstructed_transcript	exon	58554074	58554184	.	-	.	gene_id "CUFFORG_0158"; transcript_id "CUFFORT_0317"; exon_number "2"; gene_name "Olfr328"; ensembl_id "ENSMUSG00000057654";
11	reconstructed_transcript	exon	58554594	58554642	.	-	.	gene_id "CUFFORG_0158"; transcript_id "CUFFORT_0317"; exon_number "3"; gene_name "Olfr328"; ensembl_id "ENSMUSG00000057654";
11	reconstructed_transcript	exon	58555605	58555617	.	-	.	gene_id "CUFFORG_0158"; transcript_id "CUFFORT_0317"; exon_number "4"; gene_name "Olfr328";
11	reconstructed_transcript	exon	58550854	58553584	.	-	.	gene_id "CUFFORG_0158"; transcript_id "CUFFORT_0318"; exon_number "1"; gene_name "Olfr328"; ensembl_id "ENSMUSG00000057654";
11	reconstructed_transcript	exon	58554594	58554642	.	-	.	gene_id "CUFFORG_0158"; transcript_id "CUFFORT_0318"; exon_number "2"; gene_name "Olfr328"; ensembl_id "ENSMUSG00000057654";
11	reconstructed_transcript	exon	58555605	58555617	.	-	.	gene_id "CUFFORG_0158"; transcript_id "CUFFORT_0318"; exon_number "3"; gene_name "Olfr328";
11	reconstructed_transcript	exon	58550854	58552264	.	-	.	gene_id "CUFFORG_0158"; transcript_id "CUFFORT_0319"; exon_number "1"; gene_name "Olfr328"; ensembl_id "ENSMUSG00000057654";
11	reconstructed_transcript	exon	58553427	58553584	.	-	.	gene_id "CUFFORG_0158"; transcript_id "CUFFORT_0319"; exon_number "2"; gene_name "Olfr328"; ensembl_id "ENSMUSG00000057654";
11	reconstructed_transcript	exon	58554594	58554642	.	-	.	gene_id "CUFFORG_0158"; transcript_id "CUFFORT_0319"; exon_number "3"; gene_name "Olfr328"; ensembl_id "ENSMUSG00000057654";
11	reconstructed_transcript	exon	58555605	58555617	.	-	.	gene_id "CUFFORG_0158"; transcript_id "CUFFORT_0319"; exon_number "4"; gene_name "Olfr328";
11	reconstructed_transcript	exon	58550854	58552264	.	-	.	gene_id "CUFFORG_0158"; transcript_id "CUFFORT_0320"; exon_number "1"; gene_name "Olfr328"; ensembl_id "ENSMUSG00000057654";
11	reconstructed_transcript	exon	58553427	58553584	.	-	.	gene_id "CUFFORG_0158"; transcript_id "CUFFORT_0320"; exon_number "2"; gene_name "Olfr328"; ensembl_id "ENSMUSG00000057654";
11	reconstructed_transcript	exon	58554074	58554184	.	-	.	gene_id "CUFFORG_0158"; transcript_id "CUFFORT_0320"; exon_number "3"; gene_name "Olfr328"; ensembl_id "ENSMUSG00000057654";
11	reconstructed_transcript	exon	58554594	58554651	.	-	.	gene_id "CUFFORG_0158"; transcript_id "CUFFORT_0320"; exon_number "4"; gene_name "Olfr328"; ensembl_id "ENSMUSG00000057654";
11	reconstructed_transcript	exon	58555614	58555630	.	-	.	gene_id "CUFFORG_0158"; transcript_id "CUFFORT_0320"; exon_number "5"; gene_name "Olfr328";
11	reconstructed_transcript	exon	58550854	58553584	.	-	.	gene_id "CUFFORG_0158"; transcript_id "CUFFORT_0321"; exon_number "1"; gene_name "Olfr328"; ensembl_id "ENSMUSG00000057654";
11	reconstructed_transcript	exon	58554074	58554184	.	-	.	gene_id "CUFFORG_0158"; transcript_id "CUFFORT_0321"; exon_number "2"; gene_name "Olfr328"; ensembl_id "ENSMUSG00000057654";
11	reconstructed_transcript	exon	58554594	58554651	.	-	.	gene_id "CUFFORG_0158"; transcript_id "CUFFORT_0321"; exon_number "3"; gene_name "Olfr328"; ensembl_id "ENSMUSG00000057654";
11	reconstructed_transcript	exon	58555614	58555630	.	-	.	gene_id "CUFFORG_0158"; transcript_id "CUFFORT_0321"; exon_number "4"; gene_name "Olfr328";
11	ENSEMBL_transcript	exon	58551305	58552237	.	-	.	gene_id "CUFFORG_0158"; transcript_id "ENSMUST00000073933"; exon_number "1"; gene_name "Olfr328"; ensembl_id "ENSMUSG00000057654";
11	ENSEMBL_transcript	exon	58551305	58552264	.	-	.	gene_id "CUFFORG_0158"; transcript_id "ENSMUST00000108824"; exon_number "1"; gene_name "Olfr328"; ensembl_id "ENSMUSG00000057654";
11	ENSEMBL_transcript	exon	58553427	58553584	.	-	.	gene_id "CUFFORG_0158"; transcript_id "ENSMUST00000108824"; exon_number "2"; gene_name "Olfr328"; ensembl_id "ENSMUSG00000057654";
11	ENSEMBL_transcript	exon	58554594	58554642	.	-	.	gene_id "CUFFORG_0158"; transcript_id "ENSMUST00000108824"; exon_number "3"; gene_name "Olfr328"; ensembl_id "ENSMUSG00000057654";
11	reconstructed_transcript	exon	58565856	58567474	.	-	.	gene_id "CUFFORG_0159"; transcript_id "CUFFORT_0322"; exon_number "1"; gene_name "Olfr224"; ensembl_id "ENSMUSG00000059279";
11	reconstructed_transcript	exon	58568707	58568804	.	-	.	gene_id "CUFFORG_0159"; transcript_id "CUFFORT_0322"; exon_number "2"; gene_name "Olfr224"; ensembl_id "ENSMUSG00000059279";
11	reconstructed_transcript	exon	58568945	58569167	.	-	.	gene_id "CUFFORG_0159"; transcript_id "CUFFORT_0322"; exon_number "3"; gene_name "Olfr224"; ensembl_id "ENSMUSG00000059279";
11	reconstructed_transcript	exon	58565856	58567474	.	-	.	gene_id "CUFFORG_0159"; transcript_id "CUFFORT_0323"; exon_number "1"; gene_name "Olfr224"; ensembl_id "ENSMUSG00000059279";
11	reconstructed_transcript	exon	58568040	58568197	.	-	.	gene_id "CUFFORG_0159"; transcript_id "CUFFORT_0323"; exon_number "2"; gene_name "Olfr224"; ensembl_id "ENSMUSG00000059279";
11	reconstructed_transcript	exon	58568707	58568804	.	-	.	gene_id "CUFFORG_0159"; transcript_id "CUFFORT_0323"; exon_number "3"; gene_name "Olfr224"; ensembl_id "ENSMUSG00000059279";
11	reconstructed_transcript	exon	58568945	58569167	.	-	.	gene_id "CUFFORG_0159"; transcript_id "CUFFORT_0323"; exon_number "4"; gene_name "Olfr224"; ensembl_id "ENSMUSG00000059279";
11	ENSEMBL_transcript	exon	58566399	58567343	.	-	.	gene_id "CUFFORG_0159"; transcript_id "ENSMUST00000081102"; exon_number "1"; gene_name "Olfr224"; ensembl_id "ENSMUSG00000059279";
11	ENSEMBL_transcript	exon	58566399	58567370	.	-	.	gene_id "CUFFORG_0159"; transcript_id "ENSMUST00000108823"; exon_number "1"; gene_name "Olfr224"; ensembl_id "ENSMUSG00000059279";
11	ENSEMBL_transcript	exon	58568040	58568197	.	-	.	gene_id "CUFFORG_0159"; transcript_id "ENSMUST00000108823"; exon_number "2"; gene_name "Olfr224"; ensembl_id "ENSMUSG00000059279";
11	ENSEMBL_transcript	exon	58568707	58568797	.	-	.	gene_id "CUFFORG_0159"; transcript_id "ENSMUST00000108823"; exon_number "3"; gene_name "Olfr224"; ensembl_id "ENSMUSG00000059279";
11	ENSEMBL_transcript	exon	58566399	58567370	.	-	.	gene_id "CUFFORG_0159"; transcript_id "ENSMUST00000108822"; exon_number "1"; gene_name "Olfr224"; ensembl_id "ENSMUSG00000059279";
11	ENSEMBL_transcript	exon	58568040	58568197	.	-	.	gene_id "CUFFORG_0159"; transcript_id "ENSMUST00000108822"; exon_number "2"; gene_name "Olfr224"; ensembl_id "ENSMUSG00000059279";
11	ENSEMBL_transcript	exon	58569206	58569255	.	-	.	gene_id "CUFFORG_0159"; transcript_id "ENSMUST00000108822"; exon_number "3"; gene_name "Olfr224"; ensembl_id "ENSMUSG00000059279";
11	ENSEMBL_transcript	exon	58625073	58626044	.	-	.	gene_id "CUFFORG_0160"; transcript_id "ENSMUST00000070804"; exon_number "1"; gene_name "Olfr323"; ensembl_id "ENSMUSG00000043880";
11	reconstructed_transcript	exon	58718320	58719711	.	-	.	gene_id "CUFFORG_0161"; transcript_id "CUFFORT_0324"; exon_number "1"; gene_name "Olfr318";
11	reconstructed_transcript	exon	58720682	58721109	.	-	.	gene_id "CUFFORG_0161"; transcript_id "CUFFORT_0324"; exon_number "2"; gene_name "Olfr318"; ensembl_id "ENSMUSG00000058222";
11	reconstructed_transcript	exon	58723376	58723984	.	-	.	gene_id "CUFFORG_0161"; transcript_id "CUFFORT_0324"; exon_number "3"; gene_name "Olfr318";
11	reconstructed_transcript	exon	58718320	58721104	.	-	.	gene_id "CUFFORG_0161"; transcript_id "CUFFORT_0325"; exon_number "1"; gene_name "Olfr318"; ensembl_id "ENSMUSG00000058222";
11	reconstructed_transcript	exon	58723376	58724003	.	-	.	gene_id "CUFFORG_0161"; transcript_id "CUFFORT_0325"; exon_number "2"; gene_name "Olfr318";
11	reconstructed_transcript	exon	58718320	58721109	.	-	.	gene_id "CUFFORG_0161"; transcript_id "CUFFORT_0326"; exon_number "1"; gene_name "Olfr318"; ensembl_id "ENSMUSG00000058222";
11	reconstructed_transcript	exon	58723376	58724007	.	-	.	gene_id "CUFFORG_0161"; transcript_id "CUFFORT_0326"; exon_number "2"; gene_name "Olfr318";
11	ENSEMBL_transcript	exon	58720069	58721094	.	-	.	gene_id "CUFFORG_0161"; transcript_id "ENSMUST00000074309"; exon_number "1"; gene_name "Olfr318"; ensembl_id "ENSMUSG00000058222";
11	reconstructed_transcript	exon	58731018	58733174	.	-	.	gene_id "CUFFORG_0162"; transcript_id "CUFFORT_0327"; exon_number "1"; gene_name "Olfr317"; ensembl_id "ENSMUSG00000060030";
11	reconstructed_transcript	exon	58734248	58734372	.	-	.	gene_id "CUFFORG_0162"; transcript_id "CUFFORT_0327"; exon_number "2"; gene_name "Olfr317";
11	reconstructed_transcript	exon	58738157	58738370	.	-	.	gene_id "CUFFORG_0162"; transcript_id "CUFFORT_0327"; exon_number "3"; gene_name "Olfr317";
11	reconstructed_transcript	exon	58738841	58739113	.	-	.	gene_id "CUFFORG_0162"; transcript_id "CUFFORT_0327"; exon_number "4"; gene_name "Olfr317";
11	reconstructed_transcript	exon	58731018	58733174	.	-	.	gene_id "CUFFORG_0162"; transcript_id "CUFFORT_0328"; exon_number "1"; gene_name "Olfr317"; ensembl_id "ENSMUSG00000060030";
11	reconstructed_transcript	exon	58734248	58734372	.	-	.	gene_id "CUFFORG_0162"; transcript_id "CUFFORT_0328"; exon_number "2"; gene_name "Olfr317";
11	reconstructed_transcript	exon	58738244	58738370	.	-	.	gene_id "CUFFORG_0162"; transcript_id "CUFFORT_0328"; exon_number "3"; gene_name "Olfr317";
11	reconstructed_transcript	exon	58738841	58739212	.	-	.	gene_id "CUFFORG_0162"; transcript_id "CUFFORT_0328"; exon_number "4"; gene_name "Olfr317";
11	ENSEMBL_transcript	exon	58732096	58733223	.	-	.	gene_id "CUFFORG_0162"; transcript_id "ENSMUST00000075607"; exon_number "1"; gene_name "Olfr317"; ensembl_id "ENSMUSG00000060030";
11	reconstructed_transcript	exon	59570258	59571758	.	-	.	gene_id "CUFFORG_0163"; transcript_id "CUFFORT_0329"; exon_number "1"; gene_name "Olfr222"; ensembl_id "ENSMUSG00000059610";
11	reconstructed_transcript	exon	59572001	59572014	.	-	.	gene_id "CUFFORG_0163"; transcript_id "CUFFORT_0329"; exon_number "2"; gene_name "Olfr222";
11	reconstructed_transcript	exon	59575345	59575405	.	-	.	gene_id "CUFFORG_0163"; transcript_id "CUFFORT_0329"; exon_number "3"; gene_name "Olfr222";
11	reconstructed_transcript	exon	59570258	59571758	.	-	.	gene_id "CUFFORG_0163"; transcript_id "CUFFORT_0330"; exon_number "1"; gene_name "Olfr222"; ensembl_id "ENSMUSG00000059610";
11	reconstructed_transcript	exon	59572001	59572180	.	-	.	gene_id "CUFFORG_0163"; transcript_id "CUFFORT_0330"; exon_number "2"; gene_name "Olfr222";
11	reconstructed_transcript	exon	59575688	59576050	.	-	.	gene_id "CUFFORG_0163"; transcript_id "CUFFORT_0330"; exon_number "3"; gene_name "Olfr222";
11	reconstructed_transcript	exon	59570258	59572180	.	-	.	gene_id "CUFFORG_0163"; transcript_id "CUFFORT_0331"; exon_number "1"; gene_name "Olfr222"; ensembl_id "ENSMUSG00000059610";
11	reconstructed_transcript	exon	59575688	59576050	.	-	.	gene_id "CUFFORG_0163"; transcript_id "CUFFORT_0331"; exon_number "2"; gene_name "Olfr222";
11	ENSEMBL_transcript	exon	59570699	59571813	.	-	.	gene_id "CUFFORG_0163"; transcript_id "ENSMUST00000071943"; exon_number "1"; gene_name "Olfr222"; ensembl_id "ENSMUSG00000059610";
11	ENSEMBL_transcript	exon	59589067	59590168	.	-	.	gene_id "CUFFORG_0164"; transcript_id "ENSMUST00000061293"; exon_number "1"; gene_name "Olfr223"; ensembl_id "ENSMUSG00000048919";
11	ENSEMBL_transcript	exon	73388081	73389024	.	-	.	gene_id "CUFFORG_0165"; transcript_id "ENSMUST00000140414"; exon_number "1"; gene_name "Olfr377-ps1"; ensembl_id "ENSMUSG00000069824";
11	ENSEMBL_transcript	exon	73388081	73389030	.	-	.	gene_id "CUFFORG_0165"; transcript_id "ENSMUST00000092925"; exon_number "1"; gene_name "Olfr377-ps1"; ensembl_id "ENSMUSG00000069824";
11	reconstructed_transcript	exon	73388081	73389024	.	-	.	gene_id "CUFFORG_0165"; transcript_id "CUFFORT_0332"; exon_number "1"; gene_name "Olfr377-ps1"; ensembl_id "ENSMUSG00000069824";
11	reconstructed_transcript	exon	73391539	73391630	.	-	.	gene_id "CUFFORG_0165"; transcript_id "CUFFORT_0332"; exon_number "2"; gene_name "Olfr377-ps1"; ensembl_id "ENSMUSG00000069824";
11	reconstructed_transcript	exon	73392155	73392214	.	-	.	gene_id "CUFFORG_0165"; transcript_id "CUFFORT_0332"; exon_number "3"; gene_name "Olfr377-ps1"; ensembl_id "ENSMUSG00000069824";
11	ENSEMBL_transcript	exon	73388689	73389024	.	-	.	gene_id "CUFFORG_0165"; transcript_id "ENSMUST00000134011"; exon_number "1"; gene_name "Olfr377-ps1"; ensembl_id "ENSMUSG00000069824";
11	ENSEMBL_transcript	exon	73391539	73391630	.	-	.	gene_id "CUFFORG_0165"; transcript_id "ENSMUST00000134011"; exon_number "2"; gene_name "Olfr377-ps1"; ensembl_id "ENSMUSG00000069824";
11	ENSEMBL_transcript	exon	73392155	73392214	.	-	.	gene_id "CUFFORG_0165"; transcript_id "ENSMUST00000134011"; exon_number "3"; gene_name "Olfr377-ps1"; ensembl_id "ENSMUSG00000069824";
11	reconstructed_transcript	exon	73393494	73396034	.	-	.	gene_id "CUFFORG_0166"; transcript_id "CUFFORT_0333"; exon_number "1"; gene_name "Olfr1"; ensembl_id "ENSMUSG00000069823";
11	reconstructed_transcript	exon	73396607	73396711	.	-	.	gene_id "CUFFORG_0166"; transcript_id "CUFFORT_0333"; exon_number "2"; gene_name "Olfr1"; ensembl_id "ENSMUSG00000069823";
11	reconstructed_transcript	exon	73399312	73399495	.	-	.	gene_id "CUFFORG_0166"; transcript_id "CUFFORT_0333"; exon_number "3"; gene_name "Olfr1"; ensembl_id "ENSMUSG00000069823";
11	reconstructed_transcript	exon	73393494	73396034	.	-	.	gene_id "CUFFORG_0166"; transcript_id "CUFFORT_0334"; exon_number "1"; gene_name "Olfr1"; ensembl_id "ENSMUSG00000069823";
11	reconstructed_transcript	exon	73396607	73396711	.	-	.	gene_id "CUFFORG_0166"; transcript_id "CUFFORT_0334"; exon_number "2"; gene_name "Olfr1"; ensembl_id "ENSMUSG00000069823";
11	reconstructed_transcript	exon	73399390	73399495	.	-	.	gene_id "CUFFORG_0166"; transcript_id "CUFFORT_0334"; exon_number "3"; gene_name "Olfr1"; ensembl_id "ENSMUSG00000069823";
11	ENSEMBL_transcript	exon	73395076	73396034	.	-	.	gene_id "CUFFORG_0166"; transcript_id "ENSMUST00000120303"; exon_number "1"; gene_name "Olfr1"; ensembl_id "ENSMUSG00000069823";
11	ENSEMBL_transcript	exon	73396607	73396711	.	-	.	gene_id "CUFFORG_0166"; transcript_id "ENSMUST00000120303"; exon_number "2"; gene_name "Olfr1"; ensembl_id "ENSMUSG00000069823";
11	ENSEMBL_transcript	exon	73399312	73399495	.	-	.	gene_id "CUFFORG_0166"; transcript_id "ENSMUST00000120303"; exon_number "3"; gene_name "Olfr1"; ensembl_id "ENSMUSG00000069823";
11	ENSEMBL_transcript	exon	73395432	73396034	.	-	.	gene_id "CUFFORG_0166"; transcript_id "ENSMUST00000131253"; exon_number "1"; gene_name "Olfr1"; ensembl_id "ENSMUSG00000069823";
11	ENSEMBL_transcript	exon	73396575	73396711	.	-	.	gene_id "CUFFORG_0166"; transcript_id "ENSMUST00000131253"; exon_number "2"; gene_name "Olfr1"; ensembl_id "ENSMUSG00000069823";
11	ENSEMBL_transcript	exon	73399312	73399495	.	-	.	gene_id "CUFFORG_0166"; transcript_id "ENSMUST00000131253"; exon_number "3"; gene_name "Olfr1"; ensembl_id "ENSMUSG00000069823";
11	reconstructed_transcript	exon	73404076	73406396	.	-	.	gene_id "CUFFORG_0167"; transcript_id "CUFFORT_0335"; exon_number "1"; gene_name "Olfr75-ps1"; ensembl_id "ENSMUSG00000086278";
11	reconstructed_transcript	exon	73407163	73407346	.	-	.	gene_id "CUFFORG_0167"; transcript_id "CUFFORT_0335"; exon_number "2"; gene_name "Olfr75-ps1"; ensembl_id "ENSMUSG00000086278";
11	reconstructed_transcript	exon	73409709	73409858	.	-	.	gene_id "CUFFORG_0167"; transcript_id "CUFFORT_0335"; exon_number "3"; gene_name "Olfr75-ps1"; ensembl_id "ENSMUSG00000086278";
11	reconstructed_transcript	exon	73404076	73406396	.	-	.	gene_id "CUFFORG_0167"; transcript_id "CUFFORT_0336"; exon_number "1"; gene_name "Olfr75-ps1"; ensembl_id "ENSMUSG00000086278";
11	reconstructed_transcript	exon	73409709	73409887	.	-	.	gene_id "CUFFORG_0167"; transcript_id "CUFFORT_0336"; exon_number "2"; gene_name "Olfr75-ps1"; ensembl_id "ENSMUSG00000086278";
11	ENSEMBL_transcript	exon	73405453	73406379	.	-	.	gene_id "CUFFORG_0167"; transcript_id "ENSMUST00000144832"; exon_number "1"; gene_name "Olfr75-ps1"; ensembl_id "ENSMUSG00000086278";
11	ENSEMBL_transcript	exon	73405906	73406379	.	-	.	gene_id "CUFFORG_0167"; transcript_id "ENSMUST00000135477"; exon_number "1"; gene_name "Olfr75-ps1"; ensembl_id "ENSMUSG00000086278";
11	ENSEMBL_transcript	exon	73407163	73407346	.	-	.	gene_id "CUFFORG_0167"; transcript_id "ENSMUST00000135477"; exon_number "2"; gene_name "Olfr75-ps1"; ensembl_id "ENSMUSG00000086278";
11	ENSEMBL_transcript	exon	73409709	73409858	.	-	.	gene_id "CUFFORG_0167"; transcript_id "ENSMUST00000135477"; exon_number "3"; gene_name "Olfr75-ps1"; ensembl_id "ENSMUSG00000086278";
11	reconstructed_transcript	exon	73424609	73425997	.	-	.	gene_id "CUFFORG_0168"; transcript_id "CUFFORT_0337"; exon_number "1"; gene_name "Olfr378"; ensembl_id "ENSMUSG00000055971";
11	reconstructed_transcript	exon	73427127	73427140	.	-	.	gene_id "CUFFORG_0168"; transcript_id "CUFFORT_0337"; exon_number "2"; gene_name "Olfr378"; ensembl_id "ENSMUSG00000055971";
11	reconstructed_transcript	exon	73424609	73425695	.	-	.	gene_id "CUFFORG_0168"; transcript_id "CUFFORT_0338"; exon_number "1"; gene_name "Olfr378"; ensembl_id "ENSMUSG00000055971";
11	reconstructed_transcript	exon	73425806	73425997	.	-	.	gene_id "CUFFORG_0168"; transcript_id "CUFFORT_0338"; exon_number "2"; gene_name "Olfr378"; ensembl_id "ENSMUSG00000055971";
11	reconstructed_transcript	exon	73428359	73428477	.	-	.	gene_id "CUFFORG_0168"; transcript_id "CUFFORT_0338"; exon_number "3"; gene_name "Olfr378"; ensembl_id "ENSMUSG00000055971";
11	ENSEMBL_transcript	exon	73425037	73425997	.	-	.	gene_id "CUFFORG_0168"; transcript_id "ENSMUST00000069790"; exon_number "1"; gene_name "Olfr378"; ensembl_id "ENSMUSG00000055971";
11	ENSEMBL_transcript	exon	73428359	73428477	.	-	.	gene_id "CUFFORG_0168"; transcript_id "ENSMUST00000069790"; exon_number "2"; gene_name "Olfr378"; ensembl_id "ENSMUSG00000055971";
11	ENSEMBL_transcript	exon	73425037	73425981	.	-	.	gene_id "CUFFORG_0168"; transcript_id "ENSMUST00000117349"; exon_number "1"; gene_name "Olfr378"; ensembl_id "ENSMUSG00000055971";
11	ENSEMBL_transcript	exon	73428359	73428477	.	-	.	gene_id "CUFFORG_0168"; transcript_id "ENSMUST00000117349"; exon_number "2"; gene_name "Olfr378"; ensembl_id "ENSMUSG00000055971";
11	ENSEMBL_transcript	exon	73433291	73434224	.	-	.	gene_id "CUFFORG_0169"; transcript_id "ENSMUST00000119400"; exon_number "1"; gene_name "Olfr379-ps1"; ensembl_id "ENSMUSG00000084387";
11	reconstructed_transcript	exon	73484274	73486839	.	-	.	gene_id "CUFFORG_0170"; transcript_id "CUFFORT_0339"; exon_number "1"; gene_name "Olfr381"; ensembl_id "ENSMUSG00000072708";
11	reconstructed_transcript	exon	73491387	73491478	.	-	.	gene_id "CUFFORG_0170"; transcript_id "CUFFORT_0339"; exon_number "2"; gene_name "Olfr381"; ensembl_id "ENSMUSG00000072708";
11	reconstructed_transcript	exon	73484274	73486839	.	-	.	gene_id "CUFFORG_0170"; transcript_id "CUFFORT_0340"; exon_number "1"; gene_name "Olfr381"; ensembl_id "ENSMUSG00000072708";
11	reconstructed_transcript	exon	73491514	73491603	.	-	.	gene_id "CUFFORG_0170"; transcript_id "CUFFORT_0340"; exon_number "2"; gene_name "Olfr381";
11	ENSEMBL_transcript	exon	73485887	73486822	.	-	.	gene_id "CUFFORG_0170"; transcript_id "ENSMUST00000078358"; exon_number "1"; gene_name "Olfr381"; ensembl_id "ENSMUSG00000072708";
11	ENSEMBL_transcript	exon	73485887	73486860	.	-	.	gene_id "CUFFORG_0170"; transcript_id "ENSMUST00000119863"; exon_number "1"; gene_name "Olfr381"; ensembl_id "ENSMUSG00000072708";
11	ENSEMBL_transcript	exon	73491387	73491477	.	-	.	gene_id "CUFFORG_0170"; transcript_id "ENSMUST00000119863"; exon_number "2"; gene_name "Olfr381"; ensembl_id "ENSMUSG00000072708";
11	reconstructed_transcript	exon	73512326	73512747	.	-	.	gene_id "CUFFORG_0171"; transcript_id "CUFFORT_0341"; exon_number "1"; gene_name "Olfr382";
11	reconstructed_transcript	exon	73513846	73513885	.	-	.	gene_id "CUFFORG_0171"; transcript_id "CUFFORT_0341"; exon_number "2"; gene_name "Olfr382";
11	reconstructed_transcript	exon	73520263	73520467	.	-	.	gene_id "CUFFORG_0171"; transcript_id "CUFFORT_0341"; exon_number "3"; gene_name "Olfr382";
11	ENSEMBL_transcript	exon	73516259	73517197	.	-	.	gene_id "CUFFORG_0171"; transcript_id "ENSMUST00000092921"; exon_number "1"; gene_name "Olfr382"; ensembl_id "ENSMUSG00000095312";
11	ENSEMBL_transcript	exon	73540419	73541353	.	-	.	gene_id "CUFFORG_0172"; transcript_id "ENSMUST00000118895"; exon_number "1"; gene_name "Olfr383-ps1"; ensembl_id "ENSMUSG00000081961";
11	ENSEMBL_transcript	exon	73588798	73589736	.	-	.	gene_id "CUFFORG_0173"; transcript_id "ENSMUST00000071553"; exon_number "1"; gene_name "Olfr385"; ensembl_id "ENSMUSG00000095095";
11	ENSEMBL_transcript	exon	73724082	73725022	.	-	.	gene_id "CUFFORG_0174"; transcript_id "ENSMUST00000118336"; exon_number "1"; gene_name "Olfr388-ps1"; ensembl_id "ENSMUSG00000080781";
11	reconstructed_transcript	exon	73774849	73777341	.	-	.	gene_id "CUFFORG_0175"; transcript_id "CUFFORT_0342"; exon_number "1"; gene_name "Olfr389"; ensembl_id "ENSMUSG00000070383";
11	reconstructed_transcript	exon	73778587	73779295	.	-	.	gene_id "CUFFORG_0175"; transcript_id "CUFFORT_0342"; exon_number "2"; gene_name "Olfr389"; ensembl_id "ENSMUSG00000070383";
11	reconstructed_transcript	exon	73780426	73780640	.	-	.	gene_id "CUFFORG_0175"; transcript_id "CUFFORT_0342"; exon_number "3"; gene_name "Olfr389"; ensembl_id "ENSMUSG00000070383";
11	reconstructed_transcript	exon	73774849	73777341	.	-	.	gene_id "CUFFORG_0175"; transcript_id "CUFFORT_0343"; exon_number "1"; gene_name "Olfr389"; ensembl_id "ENSMUSG00000070383";
11	reconstructed_transcript	exon	73779020	73779295	.	-	.	gene_id "CUFFORG_0175"; transcript_id "CUFFORT_0343"; exon_number "2"; gene_name "Olfr389"; ensembl_id "ENSMUSG00000070383";
11	reconstructed_transcript	exon	73780426	73780713	.	-	.	gene_id "CUFFORG_0175"; transcript_id "CUFFORT_0343"; exon_number "3"; gene_name "Olfr389"; ensembl_id "ENSMUSG00000070383";
11	reconstructed_transcript	exon	73774849	73777341	.	-	.	gene_id "CUFFORG_0175"; transcript_id "CUFFORT_0344"; exon_number "1"; gene_name "Olfr389"; ensembl_id "ENSMUSG00000070383";
11	reconstructed_transcript	exon	73780426	73780713	.	-	.	gene_id "CUFFORG_0175"; transcript_id "CUFFORT_0344"; exon_number "2"; gene_name "Olfr389"; ensembl_id "ENSMUSG00000070383";
11	ENSEMBL_transcript	exon	73776387	73777341	.	-	.	gene_id "CUFFORG_0175"; transcript_id "ENSMUST00000122224"; exon_number "1"; gene_name "Olfr389"; ensembl_id "ENSMUSG00000070383";
11	ENSEMBL_transcript	exon	73779020	73779295	.	-	.	gene_id "CUFFORG_0175"; transcript_id "ENSMUST00000122224"; exon_number "2"; gene_name "Olfr389"; ensembl_id "ENSMUSG00000070383";
11	ENSEMBL_transcript	exon	73780426	73780589	.	-	.	gene_id "CUFFORG_0175"; transcript_id "ENSMUST00000122224"; exon_number "3"; gene_name "Olfr389"; ensembl_id "ENSMUSG00000070383";
11	ENSEMBL_transcript	exon	73776653	73777341	.	-	.	gene_id "CUFFORG_0175"; transcript_id "ENSMUST00000124927"; exon_number "1"; gene_name "Olfr389"; ensembl_id "ENSMUSG00000070383";
11	ENSEMBL_transcript	exon	73780426	73780535	.	-	.	gene_id "CUFFORG_0175"; transcript_id "ENSMUST00000124927"; exon_number "2"; gene_name "Olfr389"; ensembl_id "ENSMUSG00000070383";
11	reconstructed_transcript	exon	73797861	73799771	.	-	.	gene_id "CUFFORG_0176"; transcript_id "CUFFORT_0345"; exon_number "1"; gene_name "Olfr391-ps"; ensembl_id "ENSMUSG00000070382";
11	reconstructed_transcript	exon	73802884	73803044	.	-	.	gene_id "CUFFORG_0176"; transcript_id "CUFFORT_0345"; exon_number "2"; gene_name "Olfr391-ps"; ensembl_id "ENSMUSG00000070382";
11	ENSEMBL_transcript	exon	73798753	73799771	.	-	.	gene_id "CUFFORG_0176"; transcript_id "ENSMUST00000092923"; exon_number "1"; gene_name "Olfr391-ps"; ensembl_id "ENSMUSG00000070382";
11	ENSEMBL_transcript	exon	73802884	73802984	.	-	.	gene_id "CUFFORG_0176"; transcript_id "ENSMUST00000092923"; exon_number "2"; gene_name "Olfr391-ps"; ensembl_id "ENSMUSG00000070382";
11	ENSEMBL_transcript	exon	73798817	73799755	.	-	.	gene_id "CUFFORG_0176"; transcript_id "ENSMUST00000126060"; exon_number "1"; gene_name "Olfr391-ps"; ensembl_id "ENSMUSG00000070382";
11	reconstructed_transcript	exon	73811740	73815091	.	-	.	gene_id "CUFFORG_0177"; transcript_id "CUFFORT_0346"; exon_number "1"; gene_name "Olfr392"; ensembl_id "ENSMUSG00000061984";
11	reconstructed_transcript	exon	73816759	73817049	.	-	.	gene_id "CUFFORG_0177"; transcript_id "CUFFORT_0346"; exon_number "2"; gene_name "Olfr392"; ensembl_id "ENSMUSG00000061984";
11	reconstructed_transcript	exon	73811740	73815352	.	-	.	gene_id "CUFFORG_0177"; transcript_id "CUFFORT_0347"; exon_number "1"; gene_name "Olfr392"; ensembl_id "ENSMUSG00000061984";
11	reconstructed_transcript	exon	73816759	73817049	.	-	.	gene_id "CUFFORG_0177"; transcript_id "CUFFORT_0347"; exon_number "2"; gene_name "Olfr392"; ensembl_id "ENSMUSG00000061984";
11	ENSEMBL_transcript	exon	73814142	73815091	.	-	.	gene_id "CUFFORG_0177"; transcript_id "ENSMUST00000118463"; exon_number "1"; gene_name "Olfr392"; ensembl_id "ENSMUSG00000061984";
11	ENSEMBL_transcript	exon	73816759	73816880	.	-	.	gene_id "CUFFORG_0177"; transcript_id "ENSMUST00000118463"; exon_number "2"; gene_name "Olfr392"; ensembl_id "ENSMUSG00000061984";
11	ENSEMBL_transcript	exon	73814732	73815352	.	-	.	gene_id "CUFFORG_0177"; transcript_id "ENSMUST00000144724"; exon_number "1"; gene_name "Olfr392"; ensembl_id "ENSMUSG00000061984";
11	ENSEMBL_transcript	exon	73816759	73816877	.	-	.	gene_id "CUFFORG_0177"; transcript_id "ENSMUST00000144724"; exon_number "2"; gene_name "Olfr392"; ensembl_id "ENSMUSG00000061984";
11	reconstructed_transcript	exon	73844413	73848141	.	-	.	gene_id "CUFFORG_0178"; transcript_id "CUFFORT_0348"; exon_number "1"; gene_name "Olfr393"; ensembl_id "ENSMUSG00000094488";
11	reconstructed_transcript	exon	73848771	73848874	.	-	.	gene_id "CUFFORG_0178"; transcript_id "CUFFORT_0348"; exon_number "2"; gene_name "Olfr393";
11	reconstructed_transcript	exon	73844413	73848140	.	-	.	gene_id "CUFFORG_0178"; transcript_id "CUFFORT_0349"; exon_number "1"; gene_name "Olfr393"; ensembl_id "ENSMUSG00000094488";
11	reconstructed_transcript	exon	73848770	73848879	.	-	.	gene_id "CUFFORG_0178"; transcript_id "CUFFORT_0349"; exon_number "2"; gene_name "Olfr393";
11	reconstructed_transcript	exon	73850981	73851086	.	-	.	gene_id "CUFFORG_0178"; transcript_id "CUFFORT_0349"; exon_number "3"; gene_name "Olfr393";
11	reconstructed_transcript	exon	73851281	73851318	.	-	.	gene_id "CUFFORG_0178"; transcript_id "CUFFORT_0349"; exon_number "4"; gene_name "Olfr393";
11	reconstructed_transcript	exon	73844413	73848140	.	-	.	gene_id "CUFFORG_0178"; transcript_id "CUFFORT_0350"; exon_number "1"; gene_name "Olfr393"; ensembl_id "ENSMUSG00000094488";
11	reconstructed_transcript	exon	73848770	73848879	.	-	.	gene_id "CUFFORG_0178"; transcript_id "CUFFORT_0350"; exon_number "2"; gene_name "Olfr393";
11	reconstructed_transcript	exon	73850981	73851081	.	-	.	gene_id "CUFFORG_0178"; transcript_id "CUFFORT_0350"; exon_number "3"; gene_name "Olfr393";
11	reconstructed_transcript	exon	73851351	73851374	.	-	.	gene_id "CUFFORG_0178"; transcript_id "CUFFORT_0350"; exon_number "4"; gene_name "Olfr393";
11	reconstructed_transcript	exon	73844413	73848140	.	-	.	gene_id "CUFFORG_0178"; transcript_id "CUFFORT_0351"; exon_number "1"; gene_name "Olfr393"; ensembl_id "ENSMUSG00000094488";
11	reconstructed_transcript	exon	73848770	73848879	.	-	.	gene_id "CUFFORG_0178"; transcript_id "CUFFORT_0351"; exon_number "2"; gene_name "Olfr393";
11	reconstructed_transcript	exon	73850981	73851086	.	-	.	gene_id "CUFFORG_0178"; transcript_id "CUFFORT_0351"; exon_number "3"; gene_name "Olfr393";
11	reconstructed_transcript	exon	73851351	73851454	.	-	.	gene_id "CUFFORG_0178"; transcript_id "CUFFORT_0351"; exon_number "4"; gene_name "Olfr393";
11	ENSEMBL_transcript	exon	73847185	73848123	.	-	.	gene_id "CUFFORG_0178"; transcript_id "ENSMUST00000102523"; exon_number "1"; gene_name "Olfr393"; ensembl_id "ENSMUSG00000094488";
11	reconstructed_transcript	exon	73883337	73888531	.	-	.	gene_id "CUFFORG_0179"; transcript_id "CUFFORT_0352"; exon_number "1"; gene_name "Olfr394"; ensembl_id "ENSMUSG00000056921";
11	reconstructed_transcript	exon	73888935	73889090	.	-	.	gene_id "CUFFORG_0179"; transcript_id "CUFFORT_0352"; exon_number "2"; gene_name "Olfr394";
11	reconstructed_transcript	exon	73890636	73890752	.	-	.	gene_id "CUFFORG_0179"; transcript_id "CUFFORT_0352"; exon_number "3"; gene_name "Olfr394";
11	reconstructed_transcript	exon	73883337	73888532	.	-	.	gene_id "CUFFORG_0179"; transcript_id "CUFFORT_0353"; exon_number "1"; gene_name "Olfr394"; ensembl_id "ENSMUSG00000056921";
11	reconstructed_transcript	exon	73888936	73889090	.	-	.	gene_id "CUFFORG_0179"; transcript_id "CUFFORT_0353"; exon_number "2"; gene_name "Olfr394";
11	reconstructed_transcript	exon	73889274	73889348	.	-	.	gene_id "CUFFORG_0179"; transcript_id "CUFFORT_0353"; exon_number "3"; gene_name "Olfr394";
11	reconstructed_transcript	exon	73890743	73890769	.	-	.	gene_id "CUFFORG_0179"; transcript_id "CUFFORT_0353"; exon_number "4"; gene_name "Olfr394";
11	reconstructed_transcript	exon	73883337	73888531	.	-	.	gene_id "CUFFORG_0179"; transcript_id "CUFFORT_0354"; exon_number "1"; gene_name "Olfr394"; ensembl_id "ENSMUSG00000056921";
11	reconstructed_transcript	exon	73888935	73889090	.	-	.	gene_id "CUFFORG_0179"; transcript_id "CUFFORT_0354"; exon_number "2"; gene_name "Olfr394";
11	reconstructed_transcript	exon	73889274	73889414	.	-	.	gene_id "CUFFORG_0179"; transcript_id "CUFFORT_0354"; exon_number "3"; gene_name "Olfr394";
11	reconstructed_transcript	exon	73890636	73890771	.	-	.	gene_id "CUFFORG_0179"; transcript_id "CUFFORT_0354"; exon_number "4"; gene_name "Olfr394";
11	reconstructed_transcript	exon	73883337	73888531	.	-	.	gene_id "CUFFORG_0179"; transcript_id "CUFFORT_0355"; exon_number "1"; gene_name "Olfr394"; ensembl_id "ENSMUSG00000056921";
11	reconstructed_transcript	exon	73888935	73889090	.	-	.	gene_id "CUFFORG_0179"; transcript_id "CUFFORT_0355"; exon_number "2"; gene_name "Olfr394";
11	reconstructed_transcript	exon	73889274	73889348	.	-	.	gene_id "CUFFORG_0179"; transcript_id "CUFFORT_0355"; exon_number "3"; gene_name "Olfr394";
11	reconstructed_transcript	exon	73890636	73890771	.	-	.	gene_id "CUFFORG_0179"; transcript_id "CUFFORT_0355"; exon_number "4"; gene_name "Olfr394";
11	reconstructed_transcript	exon	73883337	73888532	.	-	.	gene_id "CUFFORG_0179"; transcript_id "CUFFORT_0356"; exon_number "1"; gene_name "Olfr394"; ensembl_id "ENSMUSG00000056921";
11	reconstructed_transcript	exon	73888936	73889090	.	-	.	gene_id "CUFFORG_0179"; transcript_id "CUFFORT_0356"; exon_number "2"; gene_name "Olfr394";
11	reconstructed_transcript	exon	73889274	73889414	.	-	.	gene_id "CUFFORG_0179"; transcript_id "CUFFORT_0356"; exon_number "3"; gene_name "Olfr394";
11	reconstructed_transcript	exon	73890743	73890773	.	-	.	gene_id "CUFFORG_0179"; transcript_id "CUFFORT_0356"; exon_number "4"; gene_name "Olfr394";
11	ENSEMBL_transcript	exon	73887438	73888370	.	-	.	gene_id "CUFFORG_0179"; transcript_id "ENSMUST00000071478"; exon_number "1"; gene_name "Olfr394"; ensembl_id "ENSMUSG00000056921";
11	ENSEMBL_transcript	exon	73906552	73907490	.	-	.	gene_id "CUFFORG_0180"; transcript_id "ENSMUST00000072991"; exon_number "1"; gene_name "Olfr395"; ensembl_id "ENSMUSG00000062186";
11	reconstructed_transcript	exon	73979967	73984630	.	-	.	gene_id "CUFFORG_0181"; transcript_id "CUFFORT_0357"; exon_number "1"; gene_name "Olfr398"; ensembl_id "ENSMUSG00000049041";
11	reconstructed_transcript	exon	73987110	73987255	.	-	.	gene_id "CUFFORG_0181"; transcript_id "CUFFORT_0357"; exon_number "2"; gene_name "Olfr398"; ensembl_id "ENSMUSG00000049041";
11	reconstructed_transcript	exon	73989736	73989794	.	-	.	gene_id "CUFFORG_0181"; transcript_id "CUFFORT_0357"; exon_number "3"; gene_name "Olfr398"; ensembl_id "ENSMUSG00000049041";
11	reconstructed_transcript	exon	73979967	73984630	.	-	.	gene_id "CUFFORG_0181"; transcript_id "CUFFORT_0358"; exon_number "1"; gene_name "Olfr398"; ensembl_id "ENSMUSG00000049041";
11	reconstructed_transcript	exon	73987110	73987255	.	-	.	gene_id "CUFFORG_0181"; transcript_id "CUFFORT_0358"; exon_number "2"; gene_name "Olfr398"; ensembl_id "ENSMUSG00000049041";
11	reconstructed_transcript	exon	73989870	73990052	.	-	.	gene_id "CUFFORG_0181"; transcript_id "CUFFORT_0358"; exon_number "3"; gene_name "Olfr398"; ensembl_id "ENSMUSG00000049041";
11	reconstructed_transcript	exon	73990266	73990407	.	-	.	gene_id "CUFFORG_0181"; transcript_id "CUFFORT_0358"; exon_number "4"; gene_name "Olfr398";
11	reconstructed_transcript	exon	73979967	73984630	.	-	.	gene_id "CUFFORG_0181"; transcript_id "CUFFORT_0359"; exon_number "1"; gene_name "Olfr398"; ensembl_id "ENSMUSG00000049041";
11	reconstructed_transcript	exon	73987110	73987255	.	-	.	gene_id "CUFFORG_0181"; transcript_id "CUFFORT_0359"; exon_number "2"; gene_name "Olfr398"; ensembl_id "ENSMUSG00000049041";
11	reconstructed_transcript	exon	73989870	73990407	.	-	.	gene_id "CUFFORG_0181"; transcript_id "CUFFORT_0359"; exon_number "3"; gene_name "Olfr398"; ensembl_id "ENSMUSG00000049041";
11	reconstructed_transcript	exon	73979967	73984630	.	-	.	gene_id "CUFFORG_0181"; transcript_id "CUFFORT_0360"; exon_number "1"; gene_name "Olfr398"; ensembl_id "ENSMUSG00000049041";
11	reconstructed_transcript	exon	73987110	73987255	.	-	.	gene_id "CUFFORG_0181"; transcript_id "CUFFORT_0360"; exon_number "2"; gene_name "Olfr398"; ensembl_id "ENSMUSG00000049041";
11	reconstructed_transcript	exon	73990266	73990407	.	-	.	gene_id "CUFFORG_0181"; transcript_id "CUFFORT_0360"; exon_number "3"; gene_name "Olfr398";
11	ENSEMBL_transcript	exon	73983662	73984606	.	-	.	gene_id "CUFFORG_0181"; transcript_id "ENSMUST00000053874"; exon_number "1"; gene_name "Olfr398"; ensembl_id "ENSMUSG00000049041";
11	ENSEMBL_transcript	exon	73983662	73984630	.	-	.	gene_id "CUFFORG_0181"; transcript_id "ENSMUST00000117510"; exon_number "1"; gene_name "Olfr398"; ensembl_id "ENSMUSG00000049041";
11	ENSEMBL_transcript	exon	73987110	73987255	.	-	.	gene_id "CUFFORG_0181"; transcript_id "ENSMUST00000117510"; exon_number "2"; gene_name "Olfr398"; ensembl_id "ENSMUSG00000049041";
11	ENSEMBL_transcript	exon	73989870	73990059	.	-	.	gene_id "CUFFORG_0181"; transcript_id "ENSMUST00000117510"; exon_number "3"; gene_name "Olfr398"; ensembl_id "ENSMUSG00000049041";
11	reconstructed_transcript	exon	74043991	74044705	.	-	.	gene_id "CUFFORG_0182"; transcript_id "CUFFORT_0361"; exon_number "1"; gene_name "Olfr139"; ensembl_id "ENSMUSG00000047444";
11	reconstructed_transcript	exon	74044832	74045288	.	-	.	gene_id "CUFFORG_0182"; transcript_id "CUFFORT_0361"; exon_number "2"; gene_name "Olfr139"; ensembl_id "ENSMUSG00000047444";
11	reconstructed_transcript	exon	74047240	74047539	.	-	.	gene_id "CUFFORG_0182"; transcript_id "CUFFORT_0361"; exon_number "3"; gene_name "Olfr139";
11	ENSEMBL_transcript	exon	74044325	74045272	.	-	.	gene_id "CUFFORG_0182"; transcript_id "ENSMUST00000050678"; exon_number "1"; gene_name "Olfr139"; ensembl_id "ENSMUSG00000047444";
11	reconstructed_transcript	exon	74205664	74207219	.	-	.	gene_id "CUFFORG_0183"; transcript_id "CUFFORT_0362"; exon_number "1"; gene_name "Olfr43"; ensembl_id "ENSMUSG00000070377";
11	reconstructed_transcript	exon	74208635	74208783	.	-	.	gene_id "CUFFORG_0183"; transcript_id "CUFFORT_0362"; exon_number "2"; gene_name "Olfr43";
11	reconstructed_transcript	exon	74210937	74211304	.	-	.	gene_id "CUFFORG_0183"; transcript_id "CUFFORT_0362"; exon_number "3"; gene_name "Olfr43";
11	reconstructed_transcript	exon	74205664	74207219	.	-	.	gene_id "CUFFORG_0183"; transcript_id "CUFFORT_0363"; exon_number "1"; gene_name "Olfr43"; ensembl_id "ENSMUSG00000070377";
11	reconstructed_transcript	exon	74208635	74208702	.	-	.	gene_id "CUFFORG_0183"; transcript_id "CUFFORT_0363"; exon_number "2"; gene_name "Olfr43";
11	reconstructed_transcript	exon	74210937	74211330	.	-	.	gene_id "CUFFORG_0183"; transcript_id "CUFFORT_0363"; exon_number "3"; gene_name "Olfr43";
11	reconstructed_transcript	exon	74205664	74207219	.	-	.	gene_id "CUFFORG_0183"; transcript_id "CUFFORT_0364"; exon_number "1"; gene_name "Olfr43"; ensembl_id "ENSMUSG00000070377";
11	reconstructed_transcript	exon	74208635	74208783	.	-	.	gene_id "CUFFORG_0183"; transcript_id "CUFFORT_0364"; exon_number "2"; gene_name "Olfr43";
11	reconstructed_transcript	exon	74210937	74211046	.	-	.	gene_id "CUFFORG_0183"; transcript_id "CUFFORT_0364"; exon_number "3"; gene_name "Olfr43";
11	reconstructed_transcript	exon	74211345	74211369	.	-	.	gene_id "CUFFORG_0183"; transcript_id "CUFFORT_0364"; exon_number "4"; gene_name "Olfr43";
11	ENSEMBL_transcript	exon	74206198	74207289	.	-	.	gene_id "CUFFORG_0183"; transcript_id "ENSMUST00000078936"; exon_number "1"; gene_name "Olfr43"; ensembl_id "ENSMUSG00000070377";
11	ENSEMBL_transcript	exon	74255221	74255771	.	-	.	gene_id "CUFFORG_0184"; transcript_id "ENSMUST00000127098"; exon_number "1"; gene_name "Olfr405-ps1"; ensembl_id "ENSMUSG00000081864";
11	ENSEMBL_transcript	exon	74266077	74266236	.	-	.	gene_id "CUFFORG_0184"; transcript_id "ENSMUST00000127098"; exon_number "2"; gene_name "Olfr405-ps1"; ensembl_id "ENSMUSG00000081864";
11	ENSEMBL_transcript	exon	74255696	74256631	.	-	.	gene_id "CUFFORG_0184"; transcript_id "ENSMUST00000120649"; exon_number "1"; gene_name "Olfr405-ps1"; ensembl_id "ENSMUSG00000081864";
11	ENSEMBL_transcript	exon	74280715	74281097	.	-	.	gene_id "CUFFORG_0185"; transcript_id "ENSMUST00000117794"; exon_number "1"; gene_name "Olfr407-ps1"; ensembl_id "ENSMUSG00000081498";
11	ENSEMBL_transcript	exon	74281270	74281732	.	-	.	gene_id "CUFFORG_0185"; transcript_id "ENSMUST00000117794"; exon_number "2"; gene_name "Olfr407-ps1"; ensembl_id "ENSMUSG00000081498";
11	ENSEMBL_transcript	exon	74298151	74299073	.	-	.	gene_id "CUFFORG_0186"; transcript_id "ENSMUST00000121710"; exon_number "1"; gene_name "Olfr408-ps1"; ensembl_id "ENSMUSG00000082378";
11	reconstructed_transcript	exon	74330293	74335235	.	-	.	gene_id "CUFFORG_0187"; transcript_id "CUFFORT_0365"; exon_number "1"; gene_name "Olfr410"; ensembl_id "ENSMUSG00000063116";
11	reconstructed_transcript	exon	74336486	74336533	.	-	.	gene_id "CUFFORG_0187"; transcript_id "CUFFORT_0365"; exon_number "2"; gene_name "Olfr410";
11	reconstructed_transcript	exon	74330293	74335105	.	-	.	gene_id "CUFFORG_0187"; transcript_id "CUFFORT_0366"; exon_number "1"; gene_name "Olfr410"; ensembl_id "ENSMUSG00000063116";
11	reconstructed_transcript	exon	74337564	74337595	.	-	.	gene_id "CUFFORG_0187"; transcript_id "CUFFORT_0366"; exon_number "2"; gene_name "Olfr410";
11	reconstructed_transcript	exon	74330293	74335235	.	-	.	gene_id "CUFFORG_0187"; transcript_id "CUFFORT_0367"; exon_number "1"; gene_name "Olfr410"; ensembl_id "ENSMUSG00000063116";
11	reconstructed_transcript	exon	74337564	74337637	.	-	.	gene_id "CUFFORG_0187"; transcript_id "CUFFORT_0367"; exon_number "2"; gene_name "Olfr410";
11	reconstructed_transcript	exon	74330293	74335235	.	-	.	gene_id "CUFFORG_0187"; transcript_id "CUFFORT_0368"; exon_number "1"; gene_name "Olfr410"; ensembl_id "ENSMUSG00000063116";
11	reconstructed_transcript	exon	74337912	74338031	.	-	.	gene_id "CUFFORG_0187"; transcript_id "CUFFORT_0368"; exon_number "2"; gene_name "Olfr410";
11	ENSEMBL_transcript	exon	74334282	74335229	.	-	.	gene_id "CUFFORG_0187"; transcript_id "ENSMUST00000052254"; exon_number "1"; gene_name "Olfr410"; ensembl_id "ENSMUSG00000063116";
11	reconstructed_transcript	exon	74345129	74347588	.	-	.	gene_id "CUFFORG_0188"; transcript_id "CUFFORT_0369"; exon_number "1"; gene_name "Olfr411"; ensembl_id "ENSMUSG00000054406";
11	reconstructed_transcript	exon	74352566	74352650	.	-	.	gene_id "CUFFORG_0188"; transcript_id "CUFFORT_0369"; exon_number "2"; gene_name "Olfr411"; ensembl_id "ENSMUSG00000054406";
11	ENSEMBL_transcript	exon	74346624	74347672	.	-	.	gene_id "CUFFORG_0188"; transcript_id "ENSMUST00000080365"; exon_number "1"; gene_name "Olfr411"; ensembl_id "ENSMUSG00000054406";
11	ENSEMBL_transcript	exon	74346892	74347255	.	-	.	gene_id "CUFFORG_0188"; transcript_id "ENSMUST00000141134"; exon_number "1"; gene_name "Olfr411"; ensembl_id "ENSMUSG00000054406";
11	ENSEMBL_transcript	exon	74352566	74352621	.	-	.	gene_id "CUFFORG_0188"; transcript_id "ENSMUST00000141134"; exon_number "2"; gene_name "Olfr411"; ensembl_id "ENSMUSG00000054406";
11	reconstructed_transcript	exon	87884979	87885396	.	-	.	gene_id "CUFFORG_0189"; transcript_id "CUFFORT_0370"; exon_number "1"; gene_name "Olfr462";
11	reconstructed_transcript	exon	87890122	87890373	.	-	.	gene_id "CUFFORG_0189"; transcript_id "CUFFORT_0370"; exon_number "2"; gene_name "Olfr462";
11	reconstructed_transcript	exon	87892066	87892237	.	-	.	gene_id "CUFFORG_0189"; transcript_id "CUFFORT_0370"; exon_number "3"; gene_name "Olfr462";
11	reconstructed_transcript	exon	87884979	87885396	.	-	.	gene_id "CUFFORG_0189"; transcript_id "CUFFORT_0371"; exon_number "1"; gene_name "Olfr462";
11	reconstructed_transcript	exon	87888953	87890373	.	-	.	gene_id "CUFFORG_0189"; transcript_id "CUFFORT_0371"; exon_number "2"; gene_name "Olfr462"; ensembl_id "ENSMUSG00000093839";
11	reconstructed_transcript	exon	87892066	87892247	.	-	.	gene_id "CUFFORG_0189"; transcript_id "CUFFORT_0371"; exon_number "3"; gene_name "Olfr462";
11	reconstructed_transcript	exon	87884979	87890373	.	-	.	gene_id "CUFFORG_0189"; transcript_id "CUFFORT_0372"; exon_number "1"; gene_name "Olfr462"; ensembl_id "ENSMUSG00000093839";
11	reconstructed_transcript	exon	87892066	87892268	.	-	.	gene_id "CUFFORG_0189"; transcript_id "CUFFORT_0372"; exon_number "2"; gene_name "Olfr462";
11	reconstructed_transcript	exon	87884979	87892274	.	-	.	gene_id "CUFFORG_0189"; transcript_id "CUFFORT_0373"; exon_number "1"; gene_name "Olfr462"; ensembl_id "ENSMUSG00000093839";
11	ENSEMBL_transcript	exon	87888959	87889894	.	-	.	gene_id "CUFFORG_0189"; transcript_id "ENSMUST00000049743"; exon_number "1"; gene_name "Olfr462"; ensembl_id "ENSMUSG00000093839";
11	reconstructed_transcript	exon	87913268	87914743	.	-	.	gene_id "CUFFORG_0190"; transcript_id "CUFFORT_0374"; exon_number "1"; gene_name "Olfr464"; ensembl_id "ENSMUSG00000060787";
11	reconstructed_transcript	exon	87917669	87917813	.	-	.	gene_id "CUFFORG_0190"; transcript_id "CUFFORT_0374"; exon_number "2"; gene_name "Olfr464";
11	reconstructed_transcript	exon	87919180	87919330	.	-	.	gene_id "CUFFORG_0190"; transcript_id "CUFFORT_0374"; exon_number "3"; gene_name "Olfr464";
11	reconstructed_transcript	exon	87920802	87920832	.	-	.	gene_id "CUFFORG_0190"; transcript_id "CUFFORT_0374"; exon_number "4"; gene_name "Olfr464";
11	reconstructed_transcript	exon	87913268	87914743	.	-	.	gene_id "CUFFORG_0190"; transcript_id "CUFFORT_0375"; exon_number "1"; gene_name "Olfr464"; ensembl_id "ENSMUSG00000060787";
11	reconstructed_transcript	exon	87916562	87916681	.	-	.	gene_id "CUFFORG_0190"; transcript_id "CUFFORT_0375"; exon_number "2"; gene_name "Olfr464";
11	reconstructed_transcript	exon	87917669	87917813	.	-	.	gene_id "CUFFORG_0190"; transcript_id "CUFFORT_0375"; exon_number "3"; gene_name "Olfr464";
11	reconstructed_transcript	exon	87919180	87919330	.	-	.	gene_id "CUFFORG_0190"; transcript_id "CUFFORT_0375"; exon_number "4"; gene_name "Olfr464";
11	reconstructed_transcript	exon	87920802	87920832	.	-	.	gene_id "CUFFORG_0190"; transcript_id "CUFFORT_0375"; exon_number "5"; gene_name "Olfr464";
11	reconstructed_transcript	exon	87913268	87914922	.	-	.	gene_id "CUFFORG_0190"; transcript_id "CUFFORT_0376"; exon_number "1"; gene_name "Olfr464"; ensembl_id "ENSMUSG00000060787";
11	reconstructed_transcript	exon	87917669	87917813	.	-	.	gene_id "CUFFORG_0190"; transcript_id "CUFFORT_0376"; exon_number "2"; gene_name "Olfr464";
11	reconstructed_transcript	exon	87919180	87919328	.	-	.	gene_id "CUFFORG_0190"; transcript_id "CUFFORT_0376"; exon_number "3"; gene_name "Olfr464";
11	reconstructed_transcript	exon	87920800	87920962	.	-	.	gene_id "CUFFORG_0190"; transcript_id "CUFFORT_0376"; exon_number "4"; gene_name "Olfr464";
11	reconstructed_transcript	exon	87913268	87914922	.	-	.	gene_id "CUFFORG_0190"; transcript_id "CUFFORT_0377"; exon_number "1"; gene_name "Olfr464"; ensembl_id "ENSMUSG00000060787";
11	reconstructed_transcript	exon	87916562	87916681	.	-	.	gene_id "CUFFORG_0190"; transcript_id "CUFFORT_0377"; exon_number "2"; gene_name "Olfr464";
11	reconstructed_transcript	exon	87917669	87917813	.	-	.	gene_id "CUFFORG_0190"; transcript_id "CUFFORT_0377"; exon_number "3"; gene_name "Olfr464";
11	reconstructed_transcript	exon	87919180	87919328	.	-	.	gene_id "CUFFORG_0190"; transcript_id "CUFFORT_0377"; exon_number "4"; gene_name "Olfr464";
11	reconstructed_transcript	exon	87920800	87920962	.	-	.	gene_id "CUFFORG_0190"; transcript_id "CUFFORT_0377"; exon_number "5"; gene_name "Olfr464";
11	reconstructed_transcript	exon	87913268	87914743	.	-	.	gene_id "CUFFORG_0190"; transcript_id "CUFFORT_0378"; exon_number "1"; gene_name "Olfr464"; ensembl_id "ENSMUSG00000060787";
11	reconstructed_transcript	exon	87916562	87916681	.	-	.	gene_id "CUFFORG_0190"; transcript_id "CUFFORT_0378"; exon_number "2"; gene_name "Olfr464";
11	reconstructed_transcript	exon	87917669	87917813	.	-	.	gene_id "CUFFORG_0190"; transcript_id "CUFFORT_0378"; exon_number "3"; gene_name "Olfr464";
11	reconstructed_transcript	exon	87919180	87919328	.	-	.	gene_id "CUFFORG_0190"; transcript_id "CUFFORT_0378"; exon_number "4"; gene_name "Olfr464";
11	reconstructed_transcript	exon	87920800	87920967	.	-	.	gene_id "CUFFORG_0190"; transcript_id "CUFFORT_0378"; exon_number "5"; gene_name "Olfr464";
11	reconstructed_transcript	exon	87913268	87914743	.	-	.	gene_id "CUFFORG_0190"; transcript_id "CUFFORT_0379"; exon_number "1"; gene_name "Olfr464"; ensembl_id "ENSMUSG00000060787";
11	reconstructed_transcript	exon	87917669	87917813	.	-	.	gene_id "CUFFORG_0190"; transcript_id "CUFFORT_0379"; exon_number "2"; gene_name "Olfr464";
11	reconstructed_transcript	exon	87919180	87919328	.	-	.	gene_id "CUFFORG_0190"; transcript_id "CUFFORT_0379"; exon_number "3"; gene_name "Olfr464";
11	reconstructed_transcript	exon	87920800	87920967	.	-	.	gene_id "CUFFORG_0190"; transcript_id "CUFFORT_0379"; exon_number "4"; gene_name "Olfr464";
11	ENSEMBL_transcript	exon	87913920	87915003	.	-	.	gene_id "CUFFORG_0190"; transcript_id "ENSMUST00000074874"; exon_number "1"; gene_name "Olfr464"; ensembl_id ";ENSMUSG00000060787";
11	ENSEMBL_transcript	exon	108687074	108688035	.	-	.	gene_id "CUFFORG_0191"; transcript_id "ENSMUST00000121388"; exon_number "1"; gene_name "Olfr1397-ps1"; ensembl_id ";ENSMUSG00000081016";
13	reconstructed_transcript	exon	21111483	21111723	.	+	.	gene_id "CUFFORG_0192"; transcript_id "CUFFORT_0380"; exon_number "1"; gene_name "Olfr1369-ps1";
13	reconstructed_transcript	exon	21114646	21114690	.	+	.	gene_id "CUFFORG_0192"; transcript_id "CUFFORT_0380"; exon_number "2"; gene_name "Olfr1369-ps1";
13	reconstructed_transcript	exon	21115675	21119095	.	+	.	gene_id "CUFFORG_0192"; transcript_id "CUFFORT_0380"; exon_number "3"; gene_name "Olfr1369-ps1"; ensembl_id "ENSMUSG00000060404";
13	reconstructed_transcript	exon	21111548	21111722	.	+	.	gene_id "CUFFORG_0192"; transcript_id "CUFFORT_0381"; exon_number "1"; gene_name "Olfr1369-ps1";
13	reconstructed_transcript	exon	21115674	21119095	.	+	.	gene_id "CUFFORG_0192"; transcript_id "CUFFORT_0381"; exon_number "2"; gene_name "Olfr1369-ps1"; ensembl_id "ENSMUSG00000060404";
13	reconstructed_transcript	exon	21111548	21111722	.	+	.	gene_id "CUFFORG_0192"; transcript_id "CUFFORT_0382"; exon_number "1"; gene_name "Olfr1369-ps1";
13	reconstructed_transcript	exon	21112519	21112715	.	+	.	gene_id "CUFFORG_0192"; transcript_id "CUFFORT_0382"; exon_number "2"; gene_name "Olfr1369-ps1";
13	reconstructed_transcript	exon	21115674	21119095	.	+	.	gene_id "CUFFORG_0192"; transcript_id "CUFFORT_0382"; exon_number "3"; gene_name "Olfr1369-ps1"; ensembl_id "ENSMUSG00000060404";
13	reconstructed_transcript	exon	21111553	21111722	.	+	.	gene_id "CUFFORG_0192"; transcript_id "CUFFORT_0383"; exon_number "1"; gene_name "Olfr1369-ps1";
13	reconstructed_transcript	exon	21112423	21112715	.	+	.	gene_id "CUFFORG_0192"; transcript_id "CUFFORT_0383"; exon_number "2"; gene_name "Olfr1369-ps1";
13	reconstructed_transcript	exon	21114645	21114689	.	+	.	gene_id "CUFFORG_0192"; transcript_id "CUFFORT_0383"; exon_number "3"; gene_name "Olfr1369-ps1";
13	reconstructed_transcript	exon	21115674	21119095	.	+	.	gene_id "CUFFORG_0192"; transcript_id "CUFFORT_0383"; exon_number "4"; gene_name "Olfr1369-ps1"; ensembl_id "ENSMUSG00000060404";
13	ENSEMBL_transcript	exon	21115694	21116647	.	+	.	gene_id "CUFFORG_0192"; transcript_id "ENSMUST00000079050"; exon_number "1"; gene_name "Olfr1369-ps1"; ensembl_id "ENSMUSG00000060404";
13	reconstructed_transcript	exon	21129639	21129881	.	+	.	gene_id "CUFFORG_0193"; transcript_id "CUFFORT_0384"; exon_number "1"; gene_name "Olfr263";
13	reconstructed_transcript	exon	21130236	21130415	.	+	.	gene_id "CUFFORG_0193"; transcript_id "CUFFORT_0384"; exon_number "2"; gene_name "Olfr263";
13	reconstructed_transcript	exon	21132757	21136296	.	+	.	gene_id "CUFFORG_0193"; transcript_id "CUFFORT_0384"; exon_number "3"; gene_name "Olfr263"; ensembl_id "ENSMUSG00000071522";
13	ENSEMBL_transcript	exon	21132698	21133784	.	+	.	gene_id "CUFFORG_0193"; transcript_id "ENSMUST00000096006"; exon_number "1"; gene_name "Olfr263"; ensembl_id "ENSMUSG00000071522";
13	ENSEMBL_transcript	exon	21346910	21347964	.	+	.	gene_id "CUFFORG_0194"; transcript_id "ENSMUST00000059216"; exon_number "1"; gene_name "Olfr1367"; ensembl_id "ENSMUSG00000045508";
13	reconstructed_transcript	exon	21698111	21698577	.	+	.	gene_id "CUFFORG_0195"; transcript_id "CUFFORT_0385"; exon_number "1"; gene_name "Olfr1359";
13	reconstructed_transcript	exon	21702876	21706833	.	+	.	gene_id "CUFFORG_0195"; transcript_id "CUFFORT_0385"; exon_number "2"; gene_name "Olfr1359"; ensembl_id "ENSMUSG00000096404";
13	reconstructed_transcript	exon	21698212	21698577	.	+	.	gene_id "CUFFORG_0195"; transcript_id "CUFFORT_0386"; exon_number "1"; gene_name "Olfr1359";
13	reconstructed_transcript	exon	21703672	21706833	.	+	.	gene_id "CUFFORG_0195"; transcript_id "CUFFORT_0386"; exon_number "2"; gene_name "Olfr1359"; ensembl_id "ENSMUSG00000096404";
13	reconstructed_transcript	exon	21700877	21700891	.	+	.	gene_id "CUFFORG_0195"; transcript_id "CUFFORT_0387"; exon_number "1"; gene_name "Olfr1359";
13	reconstructed_transcript	exon	21702876	21706833	.	+	.	gene_id "CUFFORG_0195"; transcript_id "CUFFORT_0387"; exon_number "2"; gene_name "Olfr1359"; ensembl_id "ENSMUSG00000096404";
13	ENSEMBL_transcript	exon	21702975	21703965	.	+	.	gene_id "CUFFORG_0195"; transcript_id "ENSMUST00000079135"; exon_number "1"; gene_name "Olfr1359"; ensembl_id "ENSMUSG00000096404";
13	reconstructed_transcript	exon	65150240	65150328	.	+	.	gene_id "CUFFORG_0196"; transcript_id "CUFFORT_0388"; exon_number "1"; gene_name "Olfr466";
13	reconstructed_transcript	exon	65152050	65156152	.	+	.	gene_id "CUFFORG_0196"; transcript_id "CUFFORT_0388"; exon_number "2"; gene_name "Olfr466"; ensembl_id "ENSMUSG00000049806";
13	reconstructed_transcript	exon	65150241	65150328	.	+	.	gene_id "CUFFORG_0196"; transcript_id "CUFFORT_0389"; exon_number "1"; gene_name "Olfr466";
13	reconstructed_transcript	exon	65152551	65156152	.	+	.	gene_id "CUFFORG_0196"; transcript_id "CUFFORT_0389"; exon_number "2"; gene_name "Olfr466"; ensembl_id "ENSMUSG00000049806";
13	reconstructed_transcript	exon	65151785	65156152	.	+	.	gene_id "CUFFORG_0196"; transcript_id "CUFFORT_0390"; exon_number "1"; gene_name "Olfr466"; ensembl_id "ENSMUSG00000049806";
13	ENSEMBL_transcript	exon	65152226	65153152	.	+	.	gene_id "CUFFORG_0196"; transcript_id "ENSMUST00000058907"; exon_number "1"; gene_name "Olfr466"; ensembl_id "ENSMUSG00000049806";
13	reconstructed_transcript	exon	21069334	21073321	.	-	.	gene_id "CUFFORG_0197"; transcript_id "CUFFORT_0391"; exon_number "1"; gene_name "Olfr1370"; ensembl_id "ENSMUSG00000042869";
13	reconstructed_transcript	exon	21074651	21074947	.	-	.	gene_id "CUFFORG_0197"; transcript_id "CUFFORT_0391"; exon_number "2"; gene_name "Olfr1370";
13	reconstructed_transcript	exon	21069334	21073358	.	-	.	gene_id "CUFFORG_0197"; transcript_id "CUFFORT_0392"; exon_number "1"; gene_name "Olfr1370"; ensembl_id "ENSMUSG00000042869";
13	reconstructed_transcript	exon	21074651	21074947	.	-	.	gene_id "CUFFORG_0197"; transcript_id "CUFFORT_0392"; exon_number "2"; gene_name "Olfr1370";
13	reconstructed_transcript	exon	21069334	21073150	.	-	.	gene_id "CUFFORG_0197"; transcript_id "CUFFORT_0393"; exon_number "1"; gene_name "Olfr1370"; ensembl_id "ENSMUSG00000042869";
13	reconstructed_transcript	exon	21074651	21074947	.	-	.	gene_id "CUFFORG_0197"; transcript_id "CUFFORT_0393"; exon_number "2"; gene_name "Olfr1370";
13	ENSEMBL_transcript	exon	21072349	21073299	.	-	.	gene_id "CUFFORG_0197"; transcript_id "ENSMUST00000058168"; exon_number "1"; gene_name "Olfr1370"; ensembl_id "ENSMUSG00000042869";
13	reconstructed_transcript	exon	21141882	21143071	.	-	.	gene_id "CUFFORG_0198"; transcript_id "CUFFORT_0394"; exon_number "1"; gene_name "Olfr1368"; ensembl_id "ENSMUSG00000045474";
13	reconstructed_transcript	exon	21145435	21145842	.	-	.	gene_id "CUFFORG_0198"; transcript_id "CUFFORT_0394"; exon_number "2"; gene_name "Olfr1368";
13	reconstructed_transcript	exon	21141882	21143071	.	-	.	gene_id "CUFFORG_0198"; transcript_id "CUFFORT_0395"; exon_number "1"; gene_name "Olfr1368"; ensembl_id "ENSMUSG00000045474";
13	reconstructed_transcript	exon	21145435	21145593	.	-	.	gene_id "CUFFORG_0198"; transcript_id "CUFFORT_0395"; exon_number "2"; gene_name "Olfr1368";
13	reconstructed_transcript	exon	21145828	21145863	.	-	.	gene_id "CUFFORG_0198"; transcript_id "CUFFORT_0395"; exon_number "3"; gene_name "Olfr1368";
13	ENSEMBL_transcript	exon	21142026	21143081	.	-	.	gene_id "CUFFORG_0198"; transcript_id "ENSMUST00000055298"; exon_number "1"; gene_name "Olfr1368"; ensembl_id "ENSMUSG00000045474";
13	reconstructed_transcript	exon	21535523	21537967	.	-	.	gene_id "CUFFORG_0199"; transcript_id "CUFFORT_0396"; exon_number "1"; gene_name "Olfr1366"; ensembl_id "ENSMUSG00000048996";
13	reconstructed_transcript	exon	21538068	21538167	.	-	.	gene_id "CUFFORG_0199"; transcript_id "CUFFORT_0396"; exon_number "2"; gene_name "Olfr1366"; ensembl_id "ENSMUSG00000048996";
13	reconstructed_transcript	exon	21535523	21537967	.	-	.	gene_id "CUFFORG_0199"; transcript_id "CUFFORT_0397"; exon_number "1"; gene_name "Olfr1366"; ensembl_id "ENSMUSG00000048996";
13	reconstructed_transcript	exon	21542619	21542808	.	-	.	gene_id "CUFFORG_0199"; transcript_id "CUFFORT_0397"; exon_number "2"; gene_name "Olfr1366"; ensembl_id "ENSMUSG00000048996";
13	ENSEMBL_transcript	exon	21536974	21538027	.	-	.	gene_id "CUFFORG_0199"; transcript_id "ENSMUST00000168629"; exon_number "1"; gene_name "Olfr1366"; ensembl_id "ENSMUSG00000048996";
13	ENSEMBL_transcript	exon	21537238	21537967	.	-	.	gene_id "CUFFORG_0199"; transcript_id "ENSMUST00000175637"; exon_number "1"; gene_name "Olfr1366"; ensembl_id "ENSMUSG00000048996";
13	ENSEMBL_transcript	exon	21542619	21542775	.	-	.	gene_id "CUFFORG_0199"; transcript_id "ENSMUST00000175637"; exon_number "2"; gene_name "Olfr1366"; ensembl_id "ENSMUSG00000048996";
13	reconstructed_transcript	exon	21553894	21556088	.	-	.	gene_id "CUFFORG_0200"; transcript_id "CUFFORT_0398"; exon_number "1"; gene_name "Olfr1535"; ensembl_id "ENSMUSG00000054890";
13	reconstructed_transcript	exon	21558130	21559567	.	-	.	gene_id "CUFFORG_0200"; transcript_id "CUFFORT_0398"; exon_number "2"; gene_name "Olfr1535";
13	reconstructed_transcript	exon	21553894	21555797	.	-	.	gene_id "CUFFORG_0200"; transcript_id "CUFFORT_0399"; exon_number "1"; gene_name "Olfr1535"; ensembl_id "ENSMUSG00000054890";
13	reconstructed_transcript	exon	21558124	21559792	.	-	.	gene_id "CUFFORG_0200"; transcript_id "CUFFORT_0399"; exon_number "2"; gene_name "Olfr1535";
13	reconstructed_transcript	exon	21553894	21556083	.	-	.	gene_id "CUFFORG_0200"; transcript_id "CUFFORT_0400"; exon_number "1"; gene_name "Olfr1535"; ensembl_id "ENSMUSG00000054890";
13	reconstructed_transcript	exon	21558125	21559792	.	-	.	gene_id "CUFFORG_0200"; transcript_id "CUFFORT_0400"; exon_number "2"; gene_name "Olfr1535";
13	reconstructed_transcript	exon	21553894	21556082	.	-	.	gene_id "CUFFORG_0200"; transcript_id "CUFFORT_0401"; exon_number "1"; gene_name "Olfr1535"; ensembl_id "ENSMUSG00000054890";
13	reconstructed_transcript	exon	21558124	21559893	.	-	.	gene_id "CUFFORG_0200"; transcript_id "CUFFORT_0401"; exon_number "2"; gene_name "Olfr1535";
13	reconstructed_transcript	exon	21553894	21556030	.	-	.	gene_id "CUFFORG_0200"; transcript_id "CUFFORT_0402"; exon_number "1"; gene_name "Olfr1535"; ensembl_id "ENSMUSG00000054890";
13	reconstructed_transcript	exon	21558124	21559893	.	-	.	gene_id "CUFFORG_0200"; transcript_id "CUFFORT_0402"; exon_number "2"; gene_name "Olfr1535";
13	ENSEMBL_transcript	exon	21555040	21556020	.	-	.	gene_id "CUFFORG_0200"; transcript_id "ENSMUST00000068163"; exon_number "1"; gene_name "Olfr1535"; ensembl_id "ENSMUSG00000054890";
13	reconstructed_transcript	exon	21571813	21573780	.	-	.	gene_id "CUFFORG_0201"; transcript_id "CUFFORT_0403"; exon_number "1"; gene_name "Olfr1364"; ensembl_id "ENSMUSG00000046016";
13	reconstructed_transcript	exon	21573918	21574507	.	-	.	gene_id "CUFFORG_0201"; transcript_id "CUFFORT_0403"; exon_number "2"; gene_name "Olfr1364"; ensembl_id "ENSMUSG00000046016";
13	reconstructed_transcript	exon	21581410	21581759	.	-	.	gene_id "CUFFORG_0201"; transcript_id "CUFFORT_0403"; exon_number "3"; gene_name "Olfr1364";
13	reconstructed_transcript	exon	21571813	21573780	.	-	.	gene_id "CUFFORG_0201"; transcript_id "CUFFORT_0404"; exon_number "1"; gene_name "Olfr1364"; ensembl_id "ENSMUSG00000046016";
13	reconstructed_transcript	exon	21573918	21574507	.	-	.	gene_id "CUFFORG_0201"; transcript_id "CUFFORT_0404"; exon_number "2"; gene_name "Olfr1364"; ensembl_id "ENSMUSG00000046016";
13	reconstructed_transcript	exon	21577421	21577494	.	-	.	gene_id "CUFFORG_0201"; transcript_id "CUFFORT_0404"; exon_number "3"; gene_name "Olfr1364";
13	reconstructed_transcript	exon	21581410	21581759	.	-	.	gene_id "CUFFORG_0201"; transcript_id "CUFFORT_0404"; exon_number "4"; gene_name "Olfr1364";
13	ENSEMBL_transcript	exon	21573510	21574454	.	-	.	gene_id "CUFFORG_0201"; transcript_id "ENSMUST00000057453"; exon_number "1"; gene_name "Olfr1364"; ensembl_id "ENSMUSG00000046016";
13	reconstructed_transcript	exon	21610978	21612591	.	-	.	gene_id "CUFFORG_0202"; transcript_id "CUFFORT_0405"; exon_number "1"; gene_name "Olfr1362"; ensembl_id "ENSMUSG00000051258";
13	reconstructed_transcript	exon	21613346	21614022	.	-	.	gene_id "CUFFORG_0202"; transcript_id "CUFFORT_0405"; exon_number "2"; gene_name "Olfr1362";
13	ENSEMBL_transcript	exon	21611020	21612004	.	-	.	gene_id "CUFFORG_0202"; transcript_id "ENSMUST00000051874"; exon_number "1"; gene_name "Olfr1362"; ensembl_id "ENSMUSG00000051258";
13	reconstructed_transcript	exon	21636623	21639547	.	-	.	gene_id "CUFFORG_0203"; transcript_id "CUFFORT_0406"; exon_number "1"; gene_name "Olfr11"; ensembl_id "ENSMUSG00000036658";
13	reconstructed_transcript	exon	21642179	21642518	.	-	.	gene_id "CUFFORG_0203"; transcript_id "CUFFORT_0406"; exon_number "2"; gene_name "Olfr11";
13	reconstructed_transcript	exon	21636623	21639546	.	-	.	gene_id "CUFFORG_0203"; transcript_id "CUFFORT_0407"; exon_number "1"; gene_name "Olfr11"; ensembl_id "ENSMUSG00000036658";
13	reconstructed_transcript	exon	21642178	21642582	.	-	.	gene_id "CUFFORG_0203"; transcript_id "CUFFORT_0407"; exon_number "2"; gene_name "Olfr11";
13	ENSEMBL_transcript	exon	21638580	21639521	.	-	.	gene_id "CUFFORG_0203"; transcript_id "ENSMUST00000043081"; exon_number "1"; gene_name "Olfr11"; ensembl_id "ENSMUSG00000036658";
13	reconstructed_transcript	exon	21656880	21659326	.	-	.	gene_id "CUFFORG_0204"; transcript_id "CUFFORT_0408"; exon_number "1"; gene_name "Olfr1361"; ensembl_id "ENSMUSG00000049737";
13	reconstructed_transcript	exon	21661302	21661352	.	-	.	gene_id "CUFFORG_0204"; transcript_id "CUFFORT_0408"; exon_number "2"; gene_name "Olfr1361";
13	reconstructed_transcript	exon	21656880	21659326	.	-	.	gene_id "CUFFORG_0204"; transcript_id "CUFFORT_0409"; exon_number "1"; gene_name "Olfr1361"; ensembl_id "ENSMUSG00000049737";
13	reconstructed_transcript	exon	21663042	21663386	.	-	.	gene_id "CUFFORG_0204"; transcript_id "CUFFORT_0409"; exon_number "2"; gene_name "Olfr1361";
13	ENSEMBL_transcript	exon	21658368	21659321	.	-	.	gene_id "CUFFORG_0204"; transcript_id "ENSMUST00000055615"; exon_number "1"; gene_name "Olfr1361"; ensembl_id "ENSMUSG00000049737";
13	ENSEMBL_transcript	exon	21674001	21674980	.	-	.	gene_id "CUFFORG_0205"; transcript_id "ENSMUST00000077843"; exon_number "1"; gene_name "Olfr1360"; ensembl_id "ENSMUSG00000094398";
14	reconstructed_transcript	exon	14322828	14323087	.	+	.	gene_id "CUFFORG_0206"; transcript_id "CUFFORT_0410"; exon_number "1"; gene_name "Olfr31";
14	reconstructed_transcript	exon	14328035	14331791	.	+	.	gene_id "CUFFORG_0206"; transcript_id "CUFFORT_0410"; exon_number "2"; gene_name "Olfr31"; ensembl_id "ENSMUSG00000072707";
14	reconstructed_transcript	exon	14322896	14323087	.	+	.	gene_id "CUFFORG_0206"; transcript_id "CUFFORT_0411"; exon_number "1"; gene_name "Olfr31";
14	reconstructed_transcript	exon	14326755	14326931	.	+	.	gene_id "CUFFORG_0206"; transcript_id "CUFFORT_0411"; exon_number "2"; gene_name "Olfr31";
14	reconstructed_transcript	exon	14328035	14331791	.	+	.	gene_id "CUFFORG_0206"; transcript_id "CUFFORT_0411"; exon_number "3"; gene_name "Olfr31"; ensembl_id "ENSMUSG00000072707";
14	ENSEMBL_transcript	exon	14328113	14329066	.	+	.	gene_id "CUFFORG_0206"; transcript_id "ENSMUST00000100872"; exon_number "1"; gene_name "Olfr31"; ensembl_id "ENSMUSG00000072707";
14	reconstructed_transcript	exon	14401298	14401479	.	+	.	gene_id "CUFFORG_0207"; transcript_id "CUFFORT_0412"; exon_number "1"; gene_name "Olfr721-ps1";
14	reconstructed_transcript	exon	14407203	14410095	.	+	.	gene_id "CUFFORG_0207"; transcript_id "CUFFORT_0412"; exon_number "2"; gene_name "Olfr721-ps1"; ensembl_id "ENSMUSG00000091809";
14	reconstructed_transcript	exon	14404860	14404889	.	+	.	gene_id "CUFFORG_0207"; transcript_id "CUFFORT_0413"; exon_number "1"; gene_name "Olfr721-ps1";
14	reconstructed_transcript	exon	14407203	14410095	.	+	.	gene_id "CUFFORG_0207"; transcript_id "CUFFORT_0413"; exon_number "2"; gene_name "Olfr721-ps1"; ensembl_id "ENSMUSG00000091809";
14	ENSEMBL_transcript	exon	14407224	14408198	.	+	.	gene_id "CUFFORG_0207"; transcript_id "ENSMUST00000165291"; exon_number "1"; gene_name "Olfr721-ps1"; ensembl_id "ENSMUSG00000091809";
14	reconstructed_transcript	exon	50123107	50123393	.	+	.	gene_id "CUFFORG_0208"; transcript_id "CUFFORT_0414"; exon_number "1"; gene_name "Olfr727";
14	reconstructed_transcript	exon	50124826	50125035	.	+	.	gene_id "CUFFORG_0208"; transcript_id "CUFFORT_0414"; exon_number "2"; gene_name "Olfr727";
14	reconstructed_transcript	exon	50126549	50128884	.	+	.	gene_id "CUFFORG_0208"; transcript_id "CUFFORT_0414"; exon_number "3"; gene_name "Olfr727"; ensembl_id "ENSMUSG00000059488";
14	reconstructed_transcript	exon	50123186	50123393	.	+	.	gene_id "CUFFORG_0208"; transcript_id "CUFFORT_0415"; exon_number "1"; gene_name "Olfr727";
14	reconstructed_transcript	exon	50124794	50125035	.	+	.	gene_id "CUFFORG_0208"; transcript_id "CUFFORT_0415"; exon_number "2"; gene_name "Olfr727";
14	reconstructed_transcript	exon	50126549	50128884	.	+	.	gene_id "CUFFORG_0208"; transcript_id "CUFFORT_0415"; exon_number "3"; gene_name "Olfr727"; ensembl_id "ENSMUSG00000059488";
14	reconstructed_transcript	exon	50123186	50123393	.	+	.	gene_id "CUFFORG_0208"; transcript_id "CUFFORT_0416"; exon_number "1"; gene_name "Olfr727";
14	reconstructed_transcript	exon	50124826	50125035	.	+	.	gene_id "CUFFORG_0208"; transcript_id "CUFFORT_0416"; exon_number "2"; gene_name "Olfr727";
14	reconstructed_transcript	exon	50131831	50131883	.	+	.	gene_id "CUFFORG_0208"; transcript_id "CUFFORT_0416"; exon_number "3"; gene_name "Olfr727";
14	ENSEMBL_transcript	exon	50126553	50127587	.	+	.	gene_id "CUFFORG_0208"; transcript_id "ENSMUST00000079142"; exon_number "1"; gene_name "Olfr727"; ensembl_id "ENSMUSG00000059488";
14	reconstructed_transcript	exon	50381163	50381963	.	+	.	gene_id "CUFFORG_0209"; transcript_id "CUFFORT_0417"; exon_number "1"; gene_name "Olfr736";
14	reconstructed_transcript	exon	50390502	50390592	.	+	.	gene_id "CUFFORG_0209"; transcript_id "CUFFORT_0417"; exon_number "2"; gene_name "Olfr736";
14	reconstructed_transcript	exon	50392600	50394192	.	+	.	gene_id "CUFFORG_0209"; transcript_id "CUFFORT_0417"; exon_number "3"; gene_name "Olfr736"; ensembl_id "ENSMUSG00000047716";
14	reconstructed_transcript	exon	50381163	50381963	.	+	.	gene_id "CUFFORG_0209"; transcript_id "CUFFORT_0418"; exon_number "1"; gene_name "Olfr736";
14	reconstructed_transcript	exon	50390502	50390592	.	+	.	gene_id "CUFFORG_0209"; transcript_id "CUFFORT_0418"; exon_number "2"; gene_name "Olfr736";
14	reconstructed_transcript	exon	50392747	50394192	.	+	.	gene_id "CUFFORG_0209"; transcript_id "CUFFORT_0418"; exon_number "3"; gene_name "Olfr736"; ensembl_id "ENSMUSG00000047716";
14	reconstructed_transcript	exon	50381163	50381880	.	+	.	gene_id "CUFFORG_0209"; transcript_id "CUFFORT_0419"; exon_number "1"; gene_name "Olfr736";
14	reconstructed_transcript	exon	50390502	50390592	.	+	.	gene_id "CUFFORG_0209"; transcript_id "CUFFORT_0419"; exon_number "2"; gene_name "Olfr736";
14	reconstructed_transcript	exon	50392600	50394192	.	+	.	gene_id "CUFFORG_0209"; transcript_id "CUFFORT_0419"; exon_number "3"; gene_name "Olfr736"; ensembl_id "ENSMUSG00000047716";
14	ENSEMBL_transcript	exon	50392758	50393696	.	+	.	gene_id "CUFFORG_0209"; transcript_id "ENSMUST00000058965"; exon_number "1"; gene_name "Olfr736"; ensembl_id "ENSMUSG00000047716";
14	reconstructed_transcript	exon	50407568	50407709	.	+	.	gene_id "CUFFORG_0210"; transcript_id "CUFFORT_0420"; exon_number "1"; gene_name "Olfr738";
14	reconstructed_transcript	exon	50413367	50413434	.	+	.	gene_id "CUFFORG_0210"; transcript_id "CUFFORT_0420"; exon_number "2"; gene_name "Olfr738";
14	reconstructed_transcript	exon	50413535	50415438	.	+	.	gene_id "CUFFORG_0210"; transcript_id "CUFFORT_0420"; exon_number "3"; gene_name "Olfr738"; ensembl_id "ENSMUSG00000094692";
14	reconstructed_transcript	exon	50407568	50407709	.	+	.	gene_id "CUFFORG_0210"; transcript_id "CUFFORT_0421"; exon_number "1"; gene_name "Olfr738";
14	reconstructed_transcript	exon	50413535	50415438	.	+	.	gene_id "CUFFORG_0210"; transcript_id "CUFFORT_0421"; exon_number "2"; gene_name "Olfr738"; ensembl_id "ENSMUSG00000094692";
14	ENSEMBL_transcript	exon	50413546	50414481	.	+	.	gene_id "CUFFORG_0210"; transcript_id "ENSMUST00000058972"; exon_number "1"; gene_name "Olfr738"; ensembl_id "ENSMUSG00000094692";
14	reconstructed_transcript	exon	50418626	50418827	.	+	.	gene_id "CUFFORG_0211"; transcript_id "CUFFORT_0422"; exon_number "1"; gene_name "Olfr739";
14	reconstructed_transcript	exon	50424510	50427107	.	+	.	gene_id "CUFFORG_0211"; transcript_id "CUFFORT_0422"; exon_number "2"; gene_name "Olfr739"; ensembl_id "ENSMUSG00000057903";
14	ENSEMBL_transcript	exon	50424521	50425450	.	+	.	gene_id "CUFFORG_0211"; transcript_id "ENSMUST00000075261"; exon_number "1"; gene_name "Olfr739"; ensembl_id "ENSMUSG00000057903";
14	reconstructed_transcript	exon	50445545	50445756	.	+	.	gene_id "CUFFORG_0212"; transcript_id "CUFFORT_0423"; exon_number "1"; gene_name "Olfr740";
14	reconstructed_transcript	exon	50453043	50456933	.	+	.	gene_id "CUFFORG_0212"; transcript_id "CUFFORT_0423"; exon_number "2"; gene_name "Olfr740"; ensembl_id "ENSMUSG00000095917";
14	ENSEMBL_transcript	exon	50453054	50453989	.	+	.	gene_id "CUFFORG_0212"; transcript_id "ENSMUST00000089838"; exon_number "1"; gene_name "Olfr740"; ensembl_id "ENSMUSG00000095917";
14	reconstructed_transcript	exon	50472738	50473152	.	+	.	gene_id "CUFFORG_0213"; transcript_id "CUFFORT_0424"; exon_number "1"; gene_name "Olfr741";
14	reconstructed_transcript	exon	50485449	50488338	.	+	.	gene_id "CUFFORG_0213"; transcript_id "CUFFORT_0424"; exon_number "2"; gene_name "Olfr741"; ensembl_id "ENSMUSG00000095765";
14	reconstructed_transcript	exon	50472738	50473152	.	+	.	gene_id "CUFFORG_0213"; transcript_id "CUFFORT_0425"; exon_number "1"; gene_name "Olfr741";
14	reconstructed_transcript	exon	50484952	50485052	.	+	.	gene_id "CUFFORG_0213"; transcript_id "CUFFORT_0425"; exon_number "2"; gene_name "Olfr741";
14	reconstructed_transcript	exon	50485449	50488338	.	+	.	gene_id "CUFFORG_0213"; transcript_id "CUFFORT_0425"; exon_number "3"; gene_name "Olfr741"; ensembl_id "ENSMUSG00000095765";
14	ENSEMBL_transcript	exon	50485460	50486395	.	+	.	gene_id "CUFFORG_0213"; transcript_id "ENSMUST00000071932"; exon_number "1"; gene_name "Olfr741"; ensembl_id "ENSMUSG00000095765";
14	reconstructed_transcript	exon	50503600	50503791	.	+	.	gene_id "CUFFORG_0214"; transcript_id "CUFFORT_0426"; exon_number "1"; gene_name "Olfr742";
14	reconstructed_transcript	exon	50514697	50514797	.	+	.	gene_id "CUFFORG_0214"; transcript_id "CUFFORT_0426"; exon_number "2"; gene_name "Olfr742";
14	reconstructed_transcript	exon	50515195	50517145	.	+	.	gene_id "CUFFORG_0214"; transcript_id "CUFFORT_0426"; exon_number "3"; gene_name "Olfr742"; ensembl_id "ENSMUSG00000068431";
14	reconstructed_transcript	exon	50503626	50503791	.	+	.	gene_id "CUFFORG_0214"; transcript_id "CUFFORT_0427"; exon_number "1"; gene_name "Olfr742";
14	reconstructed_transcript	exon	50515195	50517145	.	+	.	gene_id "CUFFORG_0214"; transcript_id "CUFFORT_0427"; exon_number "2"; gene_name "Olfr742"; ensembl_id "ENSMUSG00000068431";
14	ENSEMBL_transcript	exon	50515121	50516240	.	+	.	gene_id "CUFFORG_0214"; transcript_id "ENSMUST00000089836"; exon_number "1"; gene_name "Olfr742"; ensembl_id "ENSMUSG00000068431";
14	reconstructed_transcript	exon	50521839	50522386	.	+	.	gene_id "CUFFORG_0215"; transcript_id "CUFFORT_0428"; exon_number "1"; gene_name "Olfr743";
14	reconstructed_transcript	exon	50532911	50533012	.	+	.	gene_id "CUFFORG_0215"; transcript_id "CUFFORT_0428"; exon_number "2"; gene_name "Olfr743";
14	reconstructed_transcript	exon	50533403	50535038	.	+	.	gene_id "CUFFORG_0215"; transcript_id "CUFFORT_0428"; exon_number "3"; gene_name "Olfr743"; ensembl_id "ENSMUSG00000094285";
14	ENSEMBL_transcript	exon	50533414	50534349	.	+	.	gene_id "CUFFORG_0215"; transcript_id "ENSMUST00000071294"; exon_number "1"; gene_name "Olfr743"; ensembl_id "ENSMUSG00000094285";
14	reconstructed_transcript	exon	50614879	50615834	.	+	.	gene_id "CUFFORG_0216"; transcript_id "CUFFORT_0429"; exon_number "1"; gene_name "Olfr744";
14	reconstructed_transcript	exon	50618213	50619839	.	+	.	gene_id "CUFFORG_0216"; transcript_id "CUFFORT_0429"; exon_number "2"; gene_name "Olfr744"; ensembl_id "ENSMUSG00000053815";
14	reconstructed_transcript	exon	50614903	50615040	.	+	.	gene_id "CUFFORG_0216"; transcript_id "CUFFORT_0430"; exon_number "1"; gene_name "Olfr744";
14	reconstructed_transcript	exon	50618213	50619839	.	+	.	gene_id "CUFFORG_0216"; transcript_id "CUFFORT_0430"; exon_number "2"; gene_name "Olfr744"; ensembl_id "ENSMUSG00000053815";
14	ENSEMBL_transcript	exon	50618161	50619265	.	+	.	gene_id "CUFFORG_0216"; transcript_id "ENSMUST00000066457"; exon_number "1"; gene_name "Olfr744"; ensembl_id "ENSMUSG00000053815";
14	reconstructed_transcript	exon	50639388	50639573	.	+	.	gene_id "CUFFORG_0217"; transcript_id "CUFFORT_0431"; exon_number "1"; gene_name "Olfr745";
14	reconstructed_transcript	exon	50640301	50640345	.	+	.	gene_id "CUFFORG_0217"; transcript_id "CUFFORT_0431"; exon_number "2"; gene_name "Olfr745";
14	reconstructed_transcript	exon	50640449	50640521	.	+	.	gene_id "CUFFORG_0217"; transcript_id "CUFFORT_0431"; exon_number "3"; gene_name "Olfr745";
14	reconstructed_transcript	exon	50641474	50641536	.	+	.	gene_id "CUFFORG_0217"; transcript_id "CUFFORT_0431"; exon_number "4"; gene_name "Olfr745";
14	reconstructed_transcript	exon	50642323	50643885	.	+	.	gene_id "CUFFORG_0217"; transcript_id "CUFFORT_0431"; exon_number "5"; gene_name "Olfr745"; ensembl_id "ENSMUSG00000050028";
14	reconstructed_transcript	exon	50639388	50639643	.	+	.	gene_id "CUFFORG_0217"; transcript_id "CUFFORT_0432"; exon_number "1"; gene_name "Olfr745";
14	reconstructed_transcript	exon	50640301	50640346	.	+	.	gene_id "CUFFORG_0217"; transcript_id "CUFFORT_0432"; exon_number "2"; gene_name "Olfr745";
14	reconstructed_transcript	exon	50640450	50640521	.	+	.	gene_id "CUFFORG_0217"; transcript_id "CUFFORT_0432"; exon_number "3"; gene_name "Olfr745";
14	reconstructed_transcript	exon	50641474	50641536	.	+	.	gene_id "CUFFORG_0217"; transcript_id "CUFFORT_0432"; exon_number "4"; gene_name "Olfr745";
14	reconstructed_transcript	exon	50642323	50642545	.	+	.	gene_id "CUFFORG_0217"; transcript_id "CUFFORT_0432"; exon_number "5"; gene_name "Olfr745"; ensembl_id "ENSMUSG00000050028";
14	reconstructed_transcript	exon	50642662	50643885	.	+	.	gene_id "CUFFORG_0217"; transcript_id "CUFFORT_0432"; exon_number "6"; gene_name "Olfr745"; ensembl_id "ENSMUSG00000050028";
14	reconstructed_transcript	exon	50639913	50640352	.	+	.	gene_id "CUFFORG_0217"; transcript_id "CUFFORT_0433"; exon_number "1"; gene_name "Olfr745";
14	reconstructed_transcript	exon	50640456	50640521	.	+	.	gene_id "CUFFORG_0217"; transcript_id "CUFFORT_0433"; exon_number "2"; gene_name "Olfr745";
14	reconstructed_transcript	exon	50641464	50641536	.	+	.	gene_id "CUFFORG_0217"; transcript_id "CUFFORT_0433"; exon_number "3"; gene_name "Olfr745";
14	reconstructed_transcript	exon	50642323	50642545	.	+	.	gene_id "CUFFORG_0217"; transcript_id "CUFFORT_0433"; exon_number "4"; gene_name "Olfr745"; ensembl_id "ENSMUSG00000050028";
14	reconstructed_transcript	exon	50642662	50643885	.	+	.	gene_id "CUFFORG_0217"; transcript_id "CUFFORT_0433"; exon_number "5"; gene_name "Olfr745"; ensembl_id "ENSMUSG00000050028";
14	reconstructed_transcript	exon	50641161	50641536	.	+	.	gene_id "CUFFORG_0217"; transcript_id "CUFFORT_0434"; exon_number "1"; gene_name "Olfr745";
14	reconstructed_transcript	exon	50642323	50642545	.	+	.	gene_id "CUFFORG_0217"; transcript_id "CUFFORT_0434"; exon_number "2"; gene_name "Olfr745"; ensembl_id "ENSMUSG00000050028";
14	reconstructed_transcript	exon	50642680	50643885	.	+	.	gene_id "CUFFORG_0217"; transcript_id "CUFFORT_0434"; exon_number "3"; gene_name "Olfr745"; ensembl_id "ENSMUSG00000050028";
14	ENSEMBL_transcript	exon	50642195	50643369	.	+	.	gene_id "CUFFORG_0217"; transcript_id "ENSMUST00000062534"; exon_number "1"; gene_name "Olfr745"; ensembl_id "ENSMUSG00000050028";
14	ENSEMBL_transcript	exon	50653239	50654183	.	+	.	gene_id "CUFFORG_0218"; transcript_id "ENSMUST00000080616"; exon_number "1"; gene_name "Olfr746"; ensembl_id "ENSMUSG00000058188";
14	reconstructed_transcript	exon	50707373	50707528	.	+	.	gene_id "CUFFORG_0219"; transcript_id "CUFFORT_0435"; exon_number "1"; gene_name "Olfr748";
14	reconstructed_transcript	exon	50710322	50713797	.	+	.	gene_id "CUFFORG_0219"; transcript_id "CUFFORT_0435"; exon_number "2"; gene_name "Olfr748"; ensembl_id "ENSMUSG00000060084";
14	ENSEMBL_transcript	exon	50710332	50711255	.	+	.	gene_id "CUFFORG_0219"; transcript_id "ENSMUST00000073561"; exon_number "1"; gene_name "Olfr748"; ensembl_id "ENSMUSG00000060084";
14	reconstructed_transcript	exon	52442990	52443176	.	+	.	gene_id "CUFFORG_0220"; transcript_id "CUFFORT_0436"; exon_number "1"; gene_name "Olfr1509";
14	reconstructed_transcript	exon	52443923	52444095	.	+	.	gene_id "CUFFORG_0220"; transcript_id "CUFFORT_0436"; exon_number "2"; gene_name "Olfr1509";
14	reconstructed_transcript	exon	52450394	52453332	.	+	.	gene_id "CUFFORG_0220"; transcript_id "CUFFORT_0436"; exon_number "3"; gene_name "Olfr1509"; ensembl_id "ENSMUSG00000035626";
14	reconstructed_transcript	exon	52442990	52443176	.	+	.	gene_id "CUFFORG_0220"; transcript_id "CUFFORT_0437"; exon_number "1"; gene_name "Olfr1509";
14	reconstructed_transcript	exon	52443923	52443998	.	+	.	gene_id "CUFFORG_0220"; transcript_id "CUFFORT_0437"; exon_number "2"; gene_name "Olfr1509";
14	reconstructed_transcript	exon	52450394	52453332	.	+	.	gene_id "CUFFORG_0220"; transcript_id "CUFFORT_0437"; exon_number "3"; gene_name "Olfr1509"; ensembl_id "ENSMUSG00000035626";
14	reconstructed_transcript	exon	52443003	52443176	.	+	.	gene_id "CUFFORG_0220"; transcript_id "CUFFORT_0438"; exon_number "1"; gene_name "Olfr1509";
14	reconstructed_transcript	exon	52443926	52444095	.	+	.	gene_id "CUFFORG_0220"; transcript_id "CUFFORT_0438"; exon_number "2"; gene_name "Olfr1509";
14	reconstructed_transcript	exon	52450394	52453332	.	+	.	gene_id "CUFFORG_0220"; transcript_id "CUFFORT_0438"; exon_number "3"; gene_name "Olfr1509"; ensembl_id "ENSMUSG00000035626";
14	ENSEMBL_transcript	exon	52450393	52451402	.	+	.	gene_id "CUFFORG_0220"; transcript_id "ENSMUST00000045066"; exon_number "1"; gene_name "Olfr1509"; ensembl_id "ENSMUSG00000035626";
14	reconstructed_transcript	exon	14171738	14176095	.	-	.	gene_id "CUFFORG_0221"; transcript_id "CUFFORT_0439"; exon_number "1"; gene_name "Olfr720"; ensembl_id "ENSMUSG00000052417";
14	reconstructed_transcript	exon	14185288	14185542	.	-	.	gene_id "CUFFORG_0221"; transcript_id "CUFFORT_0439"; exon_number "2"; gene_name "Olfr720";
14	reconstructed_transcript	exon	14186598	14186676	.	-	.	gene_id "CUFFORG_0221"; transcript_id "CUFFORT_0439"; exon_number "3"; gene_name "Olfr720";
14	reconstructed_transcript	exon	14171738	14176095	.	-	.	gene_id "CUFFORG_0221"; transcript_id "CUFFORT_0440"; exon_number "1"; gene_name "Olfr720"; ensembl_id "ENSMUSG00000052417";
14	reconstructed_transcript	exon	14186598	14186676	.	-	.	gene_id "CUFFORG_0221"; transcript_id "CUFFORT_0440"; exon_number "2"; gene_name "Olfr720";
14	reconstructed_transcript	exon	14171738	14176095	.	-	.	gene_id "CUFFORG_0221"; transcript_id "CUFFORT_0441"; exon_number "1"; gene_name "Olfr720"; ensembl_id "ENSMUSG00000052417";
14	reconstructed_transcript	exon	14181274	14181385	.	-	.	gene_id "CUFFORG_0221"; transcript_id "CUFFORT_0441"; exon_number "2"; gene_name "Olfr720";
14	reconstructed_transcript	exon	14185288	14185542	.	-	.	gene_id "CUFFORG_0221"; transcript_id "CUFFORT_0441"; exon_number "3"; gene_name "Olfr720";
14	reconstructed_transcript	exon	14186598	14186656	.	-	.	gene_id "CUFFORG_0221"; transcript_id "CUFFORT_0441"; exon_number "4"; gene_name "Olfr720";
14	reconstructed_transcript	exon	14186791	14186838	.	-	.	gene_id "CUFFORG_0221"; transcript_id "CUFFORT_0441"; exon_number "5"; gene_name "Olfr720";
14	ENSEMBL_transcript	exon	14175095	14176117	.	-	.	gene_id "CUFFORG_0221"; transcript_id "ENSMUST00000035250"; exon_number "1"; gene_name "Olfr720"; ensembl_id "ENSMUSG00000052417";
14	reconstructed_transcript	exon	49894085	49895251	.	-	.	gene_id "CUFFORG_0222"; transcript_id "CUFFORT_0442"; exon_number "1"; gene_name "Olfr722"; ensembl_id "ENSMUSG00000048933";
14	reconstructed_transcript	exon	49901909	49901999	.	-	.	gene_id "CUFFORG_0222"; transcript_id "CUFFORT_0442"; exon_number "2"; gene_name "Olfr722"; ensembl_id "ENSMUSG00000048933";
14	ENSEMBL_transcript	exon	49894260	49895806	.	-	.	gene_id "CUFFORG_0222"; transcript_id "ENSMUST00000053290"; exon_number "1"; gene_name "Olfr722"; ensembl_id "ENSMUSG00000048933";
14	ENSEMBL_transcript	exon	49901909	49901941	.	-	.	gene_id "CUFFORG_0222"; transcript_id "ENSMUST00000053290"; exon_number "2"; gene_name "Olfr722"; ensembl_id "ENSMUSG00000048933";
14	reconstructed_transcript	exon	49928348	49929571	.	-	.	gene_id "CUFFORG_0223"; transcript_id "CUFFORT_0443"; exon_number "1"; gene_name "Olfr723"; ensembl_id "ENSMUSG00000093825";
14	reconstructed_transcript	exon	49931719	49931803	.	-	.	gene_id "CUFFORG_0223"; transcript_id "CUFFORT_0443"; exon_number "2"; gene_name "Olfr723";
14	ENSEMBL_transcript	exon	49928563	49929568	.	-	.	gene_id "CUFFORG_0223"; transcript_id "ENSMUST00000164157"; exon_number "1"; gene_name "Olfr723"; ensembl_id "ENSMUSG00000093825";
14	reconstructed_transcript	exon	49959929	49961099	.	-	.	gene_id "CUFFORG_0224"; transcript_id "CUFFORT_0444"; exon_number "1"; gene_name "Olfr724"; ensembl_id "ENSMUSG00000096254";
14	reconstructed_transcript	exon	49963200	49963274	.	-	.	gene_id "CUFFORG_0224"; transcript_id "CUFFORT_0444"; exon_number "2"; gene_name "Olfr724";
14	ENSEMBL_transcript	exon	49960091	49961096	.	-	.	gene_id "CUFFORG_0224"; transcript_id "ENSMUST00000075030"; exon_number "1"; gene_name "Olfr724"; ensembl_id "ENSMUSG00000096254";
14	reconstructed_transcript	exon	50034314	50035431	.	-	.	gene_id "CUFFORG_0225"; transcript_id "CUFFORT_0445"; exon_number "1"; gene_name "Olfr725"; ensembl_id "ENSMUSG00000068437";
14	reconstructed_transcript	exon	50038082	50038133	.	-	.	gene_id "CUFFORG_0225"; transcript_id "CUFFORT_0445"; exon_number "2"; gene_name "Olfr725";
14	reconstructed_transcript	exon	50040027	50040134	.	-	.	gene_id "CUFFORG_0225"; transcript_id "CUFFORT_0445"; exon_number "3"; gene_name "Olfr725";
14	reconstructed_transcript	exon	50034314	50035431	.	-	.	gene_id "CUFFORG_0225"; transcript_id "CUFFORT_0446"; exon_number "1"; gene_name "Olfr725"; ensembl_id "ENSMUSG00000068437";
14	reconstructed_transcript	exon	50038082	50038131	.	-	.	gene_id "CUFFORG_0225"; transcript_id "CUFFORT_0446"; exon_number "2"; gene_name "Olfr725";
14	reconstructed_transcript	exon	50040025	50040375	.	-	.	gene_id "CUFFORG_0225"; transcript_id "CUFFORT_0446"; exon_number "3"; gene_name "Olfr725";
14	ENSEMBL_transcript	exon	50034391	50035500	.	-	.	gene_id "CUFFORG_0225"; transcript_id "ENSMUST00000089844"; exon_number "1"; gene_name "Olfr725"; ensembl_id "ENSMUSG00000068437";
14	reconstructed_transcript	exon	50083570	50084708	.	-	.	gene_id "CUFFORG_0226"; transcript_id "CUFFORT_0447"; exon_number "1"; gene_name "Olfr726"; ensembl_id "ENSMUSG00000060523";
14	reconstructed_transcript	exon	50090365	50090549	.	-	.	gene_id "CUFFORG_0226"; transcript_id "CUFFORT_0447"; exon_number "2"; gene_name "Olfr726";
14	reconstructed_transcript	exon	50090837	50090931	.	-	.	gene_id "CUFFORG_0226"; transcript_id "CUFFORT_0447"; exon_number "3"; gene_name "Olfr726";
14	reconstructed_transcript	exon	50083570	50084708	.	-	.	gene_id "CUFFORG_0226"; transcript_id "CUFFORT_0448"; exon_number "1"; gene_name "Olfr726"; ensembl_id "ENSMUSG00000060523";
14	reconstructed_transcript	exon	50088387	50088432	.	-	.	gene_id "CUFFORG_0226"; transcript_id "CUFFORT_0448"; exon_number "2"; gene_name "Olfr726";
14	reconstructed_transcript	exon	50090365	50090931	.	-	.	gene_id "CUFFORG_0226"; transcript_id "CUFFORT_0448"; exon_number "3"; gene_name "Olfr726";
14	reconstructed_transcript	exon	50083570	50084708	.	-	.	gene_id "CUFFORG_0226"; transcript_id "CUFFORT_0449"; exon_number "1"; gene_name "Olfr726"; ensembl_id "ENSMUSG00000060523";
14	reconstructed_transcript	exon	50090365	50090425	.	-	.	gene_id "CUFFORG_0226"; transcript_id "CUFFORT_0449"; exon_number "2"; gene_name "Olfr726";
14	reconstructed_transcript	exon	50090837	50090938	.	-	.	gene_id "CUFFORG_0226"; transcript_id "CUFFORT_0449"; exon_number "3"; gene_name "Olfr726";
14	reconstructed_transcript	exon	50083570	50084708	.	-	.	gene_id "CUFFORG_0226"; transcript_id "CUFFORT_0450"; exon_number "1"; gene_name "Olfr726"; ensembl_id "ENSMUSG00000060523";
14	reconstructed_transcript	exon	50090365	50090435	.	-	.	gene_id "CUFFORG_0226"; transcript_id "CUFFORT_0450"; exon_number "2"; gene_name "Olfr726";
14	reconstructed_transcript	exon	50090837	50090942	.	-	.	gene_id "CUFFORG_0226"; transcript_id "CUFFORT_0450"; exon_number "3"; gene_name "Olfr726";
14	reconstructed_transcript	exon	50083570	50084708	.	-	.	gene_id "CUFFORG_0226"; transcript_id "CUFFORT_0451"; exon_number "1"; gene_name "Olfr726"; ensembl_id "ENSMUSG00000060523";
14	reconstructed_transcript	exon	50090365	50090953	.	-	.	gene_id "CUFFORG_0226"; transcript_id "CUFFORT_0451"; exon_number "2"; gene_name "Olfr726";
14	reconstructed_transcript	exon	50083570	50084708	.	-	.	gene_id "CUFFORG_0226"; transcript_id "CUFFORT_0452"; exon_number "1"; gene_name "Olfr726"; ensembl_id "ENSMUSG00000060523";
14	reconstructed_transcript	exon	50090837	50090953	.	-	.	gene_id "CUFFORG_0226"; transcript_id "CUFFORT_0452"; exon_number "2"; gene_name "Olfr726";
14	reconstructed_transcript	exon	50083570	50084708	.	-	.	gene_id "CUFFORG_0226"; transcript_id "CUFFORT_0453"; exon_number "1"; gene_name "Olfr726"; ensembl_id "ENSMUSG00000060523";
14	reconstructed_transcript	exon	50088387	50088432	.	-	.	gene_id "CUFFORG_0226"; transcript_id "CUFFORT_0453"; exon_number "2"; gene_name "Olfr726";
14	reconstructed_transcript	exon	50090365	50090425	.	-	.	gene_id "CUFFORG_0226"; transcript_id "CUFFORT_0453"; exon_number "3"; gene_name "Olfr726";
14	reconstructed_transcript	exon	50090837	50090953	.	-	.	gene_id "CUFFORG_0226"; transcript_id "CUFFORT_0453"; exon_number "4"; gene_name "Olfr726";
14	ENSEMBL_transcript	exon	50083714	50084679	.	-	.	gene_id "CUFFORG_0226"; transcript_id "ENSMUST00000072370"; exon_number "1"; gene_name "Olfr726"; ensembl_id "ENSMUSG00000060523";
14	reconstructed_transcript	exon	50133758	50138184	.	-	.	gene_id "CUFFORG_0227"; transcript_id "CUFFORT_0454"; exon_number "1"; gene_name "Olfr728";
14	reconstructed_transcript	exon	50139180	50139242	.	-	.	gene_id "CUFFORG_0227"; transcript_id "CUFFORT_0454"; exon_number "2"; gene_name "Olfr728";
14	reconstructed_transcript	exon	50140273	50140656	.	-	.	gene_id "CUFFORG_0227"; transcript_id "CUFFORT_0454"; exon_number "3"; gene_name "Olfr728"; ensembl_id "ENSMUSG00000050030";
14	reconstructed_transcript	exon	50142493	50142628	.	-	.	gene_id "CUFFORG_0227"; transcript_id "CUFFORT_0454"; exon_number "4"; gene_name "Olfr728";
14	reconstructed_transcript	exon	50133758	50139304	.	-	.	gene_id "CUFFORG_0227"; transcript_id "CUFFORT_0455"; exon_number "1"; gene_name "Olfr728";
14	reconstructed_transcript	exon	50140614	50140656	.	-	.	gene_id "CUFFORG_0227"; transcript_id "CUFFORT_0455"; exon_number "2"; gene_name "Olfr728"; ensembl_id "ENSMUSG00000050030";
14	reconstructed_transcript	exon	50142493	50142661	.	-	.	gene_id "CUFFORG_0227"; transcript_id "CUFFORT_0455"; exon_number "3"; gene_name "Olfr728";
14	reconstructed_transcript	exon	50133758	50136670	.	-	.	gene_id "CUFFORG_0227"; transcript_id "CUFFORT_0456"; exon_number "1"; gene_name "Olfr728";
14	reconstructed_transcript	exon	50136965	50139304	.	-	.	gene_id "CUFFORG_0227"; transcript_id "CUFFORT_0456"; exon_number "2"; gene_name "Olfr728";
14	reconstructed_transcript	exon	50140273	50140656	.	-	.	gene_id "CUFFORG_0227"; transcript_id "CUFFORT_0456"; exon_number "3"; gene_name "Olfr728"; ensembl_id "ENSMUSG00000050030";
14	reconstructed_transcript	exon	50142493	50142661	.	-	.	gene_id "CUFFORG_0227"; transcript_id "CUFFORT_0456"; exon_number "4"; gene_name "Olfr728";
14	reconstructed_transcript	exon	50133758	50140656	.	-	.	gene_id "CUFFORG_0227"; transcript_id "CUFFORT_0457"; exon_number "1"; gene_name "Olfr728"; ensembl_id "ENSMUSG00000050030";
14	reconstructed_transcript	exon	50142493	50142680	.	-	.	gene_id "CUFFORG_0227"; transcript_id "CUFFORT_0457"; exon_number "2"; gene_name "Olfr728";
14	reconstructed_transcript	exon	50133758	50136670	.	-	.	gene_id "CUFFORG_0227"; transcript_id "CUFFORT_0458"; exon_number "1"; gene_name "Olfr728";
14	reconstructed_transcript	exon	50138058	50138184	.	-	.	gene_id "CUFFORG_0227"; transcript_id "CUFFORT_0458"; exon_number "2"; gene_name "Olfr728";
14	reconstructed_transcript	exon	50139180	50139304	.	-	.	gene_id "CUFFORG_0227"; transcript_id "CUFFORT_0458"; exon_number "3"; gene_name "Olfr728";
14	reconstructed_transcript	exon	50140273	50140656	.	-	.	gene_id "CUFFORG_0227"; transcript_id "CUFFORT_0458"; exon_number "4"; gene_name "Olfr728"; ensembl_id "ENSMUSG00000050030";
14	reconstructed_transcript	exon	50142493	50142680	.	-	.	gene_id "CUFFORG_0227"; transcript_id "CUFFORT_0458"; exon_number "5"; gene_name "Olfr728";
14	ENSEMBL_transcript	exon	50139702	50140637	.	-	.	gene_id "CUFFORG_0227"; transcript_id "ENSMUST00000051563"; exon_number "1"; gene_name "Olfr728"; ensembl_id "ENSMUSG00000050030";
14	reconstructed_transcript	exon	50144731	50148904	.	-	.	gene_id "CUFFORG_0228"; transcript_id "CUFFORT_0459"; exon_number "1"; gene_name "Olfr729"; ensembl_id "ENSMUSG00000049011";
14	reconstructed_transcript	exon	50149456	50149482	.	-	.	gene_id "CUFFORG_0228"; transcript_id "CUFFORT_0459"; exon_number "2"; gene_name "Olfr729";
14	reconstructed_transcript	exon	50152865	50152899	.	-	.	gene_id "CUFFORG_0228"; transcript_id "CUFFORT_0459"; exon_number "3"; gene_name "Olfr729";
14	reconstructed_transcript	exon	50144731	50148904	.	-	.	gene_id "CUFFORG_0228"; transcript_id "CUFFORT_0460"; exon_number "1"; gene_name "Olfr729"; ensembl_id "ENSMUSG00000049011";
14	reconstructed_transcript	exon	50149456	50149520	.	-	.	gene_id "CUFFORG_0228"; transcript_id "CUFFORT_0460"; exon_number "2"; gene_name "Olfr729";
14	reconstructed_transcript	exon	50152865	50152908	.	-	.	gene_id "CUFFORG_0228"; transcript_id "CUFFORT_0460"; exon_number "3"; gene_name "Olfr729";
14	reconstructed_transcript	exon	50144731	50148904	.	-	.	gene_id "CUFFORG_0228"; transcript_id "CUFFORT_0461"; exon_number "1"; gene_name "Olfr729"; ensembl_id "ENSMUSG00000049011";
14	reconstructed_transcript	exon	50152865	50152910	.	-	.	gene_id "CUFFORG_0228"; transcript_id "CUFFORT_0461"; exon_number "2"; gene_name "Olfr729";
14	ENSEMBL_transcript	exon	50147901	50148872	.	-	.	gene_id "CUFFORG_0228"; transcript_id "ENSMUST00000061020"; exon_number "1"; gene_name "Olfr729"; ensembl_id "ENSMUSG00000049011";
14	reconstructed_transcript	exon	50183296	50184191	.	-	.	gene_id "CUFFORG_0229"; transcript_id "CUFFORT_0462"; exon_number "1"; gene_name "Olfr730";
14	reconstructed_transcript	exon	50186799	50188189	.	-	.	gene_id "CUFFORG_0229"; transcript_id "CUFFORT_0462"; exon_number "2"; gene_name "Olfr730"; ensembl_id "ENSMUSG00000050431";
14	reconstructed_transcript	exon	50183296	50188198	.	-	.	gene_id "CUFFORG_0229"; transcript_id "CUFFORT_0463"; exon_number "1"; gene_name "Olfr730"; ensembl_id "ENSMUSG00000050431";
14	ENSEMBL_transcript	exon	50186262	50187218	.	-	.	gene_id "CUFFORG_0229"; transcript_id "ENSMUST00000051453"; exon_number "1"; gene_name "Olfr730"; ensembl_id "ENSMUSG00000050431";
14	reconstructed_transcript	exon	50233347	50241333	.	-	.	gene_id "CUFFORG_0230"; transcript_id "CUFFORT_0464"; exon_number "1"; gene_name "Olfr731"; ensembl_id "ENSMUSG00000048080";
14	reconstructed_transcript	exon	50233347	50238929	.	-	.	gene_id "CUFFORG_0230"; transcript_id "CUFFORT_0465"; exon_number "1"; gene_name "Olfr731"; ensembl_id "ENSMUSG00000048080";
14	reconstructed_transcript	exon	50241666	50241704	.	-	.	gene_id "CUFFORG_0230"; transcript_id "CUFFORT_0465"; exon_number "2"; gene_name "Olfr731";
14	reconstructed_transcript	exon	50233347	50238901	.	-	.	gene_id "CUFFORG_0230"; transcript_id "CUFFORT_0466"; exon_number "1"; gene_name "Olfr731"; ensembl_id "ENSMUSG00000048080";
14	reconstructed_transcript	exon	50241662	50241711	.	-	.	gene_id "CUFFORG_0230"; transcript_id "CUFFORT_0466"; exon_number "2"; gene_name "Olfr731";
14	reconstructed_transcript	exon	50233347	50238692	.	-	.	gene_id "CUFFORG_0230"; transcript_id "CUFFORT_0467"; exon_number "1"; gene_name "Olfr731"; ensembl_id "ENSMUSG00000048080";
14	reconstructed_transcript	exon	50241666	50241861	.	-	.	gene_id "CUFFORG_0230"; transcript_id "CUFFORT_0467"; exon_number "2"; gene_name "Olfr731";
14	reconstructed_transcript	exon	50233347	50238901	.	-	.	gene_id "CUFFORG_0230"; transcript_id "CUFFORT_0468"; exon_number "1"; gene_name "Olfr731"; ensembl_id "ENSMUSG00000048080";
14	reconstructed_transcript	exon	50241666	50241866	.	-	.	gene_id "CUFFORG_0230"; transcript_id "CUFFORT_0468"; exon_number "2"; gene_name "Olfr731";
14	ENSEMBL_transcript	exon	50237903	50238883	.	-	.	gene_id "CUFFORG_0230"; transcript_id "ENSMUST00000059565"; exon_number "1"; gene_name "Olfr731"; ensembl_id "ENSMUSG00000048080";
14	reconstructed_transcript	exon	50278210	50282262	.	-	.	gene_id "CUFFORG_0231"; transcript_id "CUFFORT_0469"; exon_number "1"; gene_name "Olfr732"; ensembl_id "ENSMUSG00000091873";
14	reconstructed_transcript	exon	50284135	50284148	.	-	.	gene_id "CUFFORG_0231"; transcript_id "CUFFORT_0469"; exon_number "2"; gene_name "Olfr732";
14	reconstructed_transcript	exon	50278210	50282260	.	-	.	gene_id "CUFFORG_0231"; transcript_id "CUFFORT_0470"; exon_number "1"; gene_name "Olfr732"; ensembl_id "ENSMUSG00000091873";
14	reconstructed_transcript	exon	50284133	50284206	.	-	.	gene_id "CUFFORG_0231"; transcript_id "CUFFORT_0470"; exon_number "2"; gene_name "Olfr732";
14	ENSEMBL_transcript	exon	50281228	50282271	.	-	.	gene_id "CUFFORG_0231"; transcript_id "ENSMUST00000071208"; exon_number "1"; gene_name "Olfr732"; ensembl_id "ENSMUSG00000091873";
14	reconstructed_transcript	exon	50295512	50299317	.	-	.	gene_id "CUFFORG_0232"; transcript_id "CUFFORT_0471"; exon_number "1"; gene_name "Olfr733"; ensembl_id "ENSMUSG00000090874";
14	reconstructed_transcript	exon	50300434	50300542	.	-	.	gene_id "CUFFORG_0232"; transcript_id "CUFFORT_0471"; exon_number "2"; gene_name "Olfr733";
14	reconstructed_transcript	exon	50301419	50301488	.	-	.	gene_id "CUFFORG_0232"; transcript_id "CUFFORT_0471"; exon_number "3"; gene_name "Olfr733";
14	reconstructed_transcript	exon	50295512	50299317	.	-	.	gene_id "CUFFORG_0232"; transcript_id "CUFFORT_0472"; exon_number "1"; gene_name "Olfr733"; ensembl_id "ENSMUSG00000090874";
14	reconstructed_transcript	exon	50300434	50300542	.	-	.	gene_id "CUFFORG_0232"; transcript_id "CUFFORT_0472"; exon_number "2"; gene_name "Olfr733";
14	reconstructed_transcript	exon	50301170	50301209	.	-	.	gene_id "CUFFORG_0232"; transcript_id "CUFFORT_0472"; exon_number "3"; gene_name "Olfr733";
14	reconstructed_transcript	exon	50301430	50301488	.	-	.	gene_id "CUFFORG_0232"; transcript_id "CUFFORT_0472"; exon_number "4"; gene_name "Olfr733";
14	reconstructed_transcript	exon	50295512	50299316	.	-	.	gene_id "CUFFORG_0232"; transcript_id "CUFFORT_0473"; exon_number "1"; gene_name "Olfr733"; ensembl_id "ENSMUSG00000090874";
14	reconstructed_transcript	exon	50300433	50300542	.	-	.	gene_id "CUFFORG_0232"; transcript_id "CUFFORT_0473"; exon_number "2"; gene_name "Olfr733";
14	reconstructed_transcript	exon	50301419	50301522	.	-	.	gene_id "CUFFORG_0232"; transcript_id "CUFFORT_0473"; exon_number "3"; gene_name "Olfr733";
14	reconstructed_transcript	exon	50295512	50299316	.	-	.	gene_id "CUFFORG_0232"; transcript_id "CUFFORT_0474"; exon_number "1"; gene_name "Olfr733"; ensembl_id "ENSMUSG00000090874";
14	reconstructed_transcript	exon	50300433	50300542	.	-	.	gene_id "CUFFORG_0232"; transcript_id "CUFFORT_0474"; exon_number "2"; gene_name "Olfr733";
14	reconstructed_transcript	exon	50301170	50301198	.	-	.	gene_id "CUFFORG_0232"; transcript_id "CUFFORT_0474"; exon_number "3"; gene_name "Olfr733";
14	reconstructed_transcript	exon	50301419	50301522	.	-	.	gene_id "CUFFORG_0232"; transcript_id "CUFFORT_0474"; exon_number "4"; gene_name "Olfr733";
14	reconstructed_transcript	exon	50295512	50299316	.	-	.	gene_id "CUFFORG_0232"; transcript_id "CUFFORT_0475"; exon_number "1"; gene_name "Olfr733"; ensembl_id "ENSMUSG00000090874";
14	reconstructed_transcript	exon	50301419	50301522	.	-	.	gene_id "CUFFORG_0232"; transcript_id "CUFFORT_0475"; exon_number "2"; gene_name "Olfr733";
14	ENSEMBL_transcript	exon	50298337	50299330	.	-	.	gene_id "CUFFORG_0232"; transcript_id "ENSMUST00000163469"; exon_number "1"; gene_name "Olfr733"; ensembl_id "ENSMUSG00000090874";
14	reconstructed_transcript	exon	50316696	50318212	.	-	.	gene_id "CUFFORG_0233"; transcript_id "CUFFORT_0476"; exon_number "1"; gene_name "Olfr734";
14	reconstructed_transcript	exon	50320140	50320868	.	-	.	gene_id "CUFFORG_0233"; transcript_id "CUFFORT_0476"; exon_number "2"; gene_name "Olfr734"; ensembl_id "ENSMUSG00000045306";
14	reconstructed_transcript	exon	50316696	50320858	.	-	.	gene_id "CUFFORG_0233"; transcript_id "CUFFORT_0477"; exon_number "1"; gene_name "Olfr734"; ensembl_id "ENSMUSG00000045306";
14	reconstructed_transcript	exon	50326699	50326761	.	-	.	gene_id "CUFFORG_0233"; transcript_id "CUFFORT_0477"; exon_number "2"; gene_name "Olfr734";
14	ENSEMBL_transcript	exon	50319836	50320868	.	-	.	gene_id "CUFFORG_0233"; transcript_id "ENSMUST00000050928"; exon_number "1"; gene_name "Olfr734"; ensembl_id "ENSMUSG00000045306";
14	reconstructed_transcript	exon	50342360	50346345	.	-	.	gene_id "CUFFORG_0234"; transcript_id "CUFFORT_0478"; exon_number "1"; gene_name "Olfr735"; ensembl_id "ENSMUSG00000046210";
14	reconstructed_transcript	exon	50347922	50347975	.	-	.	gene_id "CUFFORG_0234"; transcript_id "CUFFORT_0478"; exon_number "2"; gene_name "Olfr735";
14	reconstructed_transcript	exon	50342360	50346345	.	-	.	gene_id "CUFFORG_0234"; transcript_id "CUFFORT_0479"; exon_number "1"; gene_name "Olfr735"; ensembl_id "ENSMUSG00000046210";
14	reconstructed_transcript	exon	50348747	50348872	.	-	.	gene_id "CUFFORG_0234"; transcript_id "CUFFORT_0479"; exon_number "2"; gene_name "Olfr735";
14	reconstructed_transcript	exon	50342360	50346346	.	-	.	gene_id "CUFFORG_0234"; transcript_id "CUFFORT_0480"; exon_number "1"; gene_name "Olfr735"; ensembl_id "ENSMUSG00000046210";
14	reconstructed_transcript	exon	50348748	50348872	.	-	.	gene_id "CUFFORG_0234"; transcript_id "CUFFORT_0480"; exon_number "2"; gene_name "Olfr735";
14	ENSEMBL_transcript	exon	50345376	50346440	.	-	.	gene_id "CUFFORG_0234"; transcript_id "ENSMUST00000049729"; exon_number "1"; gene_name "Olfr735"; ensembl_id "ENSMUSG00000046210";
14	reconstructed_transcript	exon	50679913	50681645	.	-	.	gene_id "CUFFORG_0235"; transcript_id "CUFFORT_0481"; exon_number "1"; gene_name "Olfr747"; ensembl_id "ENSMUSG00000057179";
14	reconstructed_transcript	exon	50692478	50692584	.	-	.	gene_id "CUFFORG_0235"; transcript_id "CUFFORT_0481"; exon_number "2"; gene_name "Olfr747";
14	reconstructed_transcript	exon	50692878	50692913	.	-	.	gene_id "CUFFORG_0235"; transcript_id "CUFFORT_0481"; exon_number "3"; gene_name "Olfr747";
14	reconstructed_transcript	exon	50679913	50681645	.	-	.	gene_id "CUFFORG_0235"; transcript_id "CUFFORT_0482"; exon_number "1"; gene_name "Olfr747"; ensembl_id "ENSMUSG00000057179";
14	reconstructed_transcript	exon	50692478	50692950	.	-	.	gene_id "CUFFORG_0235"; transcript_id "CUFFORT_0482"; exon_number "2"; gene_name "Olfr747";
14	reconstructed_transcript	exon	50679913	50681645	.	-	.	gene_id "CUFFORG_0235"; transcript_id "CUFFORT_0483"; exon_number "1"; gene_name "Olfr747"; ensembl_id "ENSMUSG00000057179";
14	reconstructed_transcript	exon	50692478	50692584	.	-	.	gene_id "CUFFORG_0235"; transcript_id "CUFFORT_0483"; exon_number "2"; gene_name "Olfr747";
14	reconstructed_transcript	exon	50693171	50693201	.	-	.	gene_id "CUFFORG_0235"; transcript_id "CUFFORT_0483"; exon_number "3"; gene_name "Olfr747";
14	ENSEMBL_transcript	exon	50680691	50681645	.	-	.	gene_id "CUFFORG_0235"; transcript_id "ENSMUST00000078075"; exon_number "1"; gene_name "Olfr747"; ensembl_id "ENSMUSG00000057179";
14	reconstructed_transcript	exon	50736171	50737408	.	-	.	gene_id "CUFFORG_0236"; transcript_id "CUFFORT_0484"; exon_number "1"; gene_name "Olfr749"; ensembl_id "ENSMUSG00000059069";
14	reconstructed_transcript	exon	50739138	50739202	.	-	.	gene_id "CUFFORG_0236"; transcript_id "CUFFORT_0484"; exon_number "2"; gene_name "Olfr749"; ensembl_id "ENSMUSG00000059069";
14	reconstructed_transcript	exon	50744259	50744430	.	-	.	gene_id "CUFFORG_0236"; transcript_id "CUFFORT_0484"; exon_number "3"; gene_name "Olfr749"; ensembl_id "ENSMUSG00000059069";
14	reconstructed_transcript	exon	50736171	50737173	.	-	.	gene_id "CUFFORG_0236"; transcript_id "CUFFORT_0485"; exon_number "1"; gene_name "Olfr749"; ensembl_id "ENSMUSG00000059069";
14	reconstructed_transcript	exon	50737351	50737400	.	-	.	gene_id "CUFFORG_0236"; transcript_id "CUFFORT_0485"; exon_number "2"; gene_name "Olfr749"; ensembl_id "ENSMUSG00000059069";
14	reconstructed_transcript	exon	50739130	50739202	.	-	.	gene_id "CUFFORG_0236"; transcript_id "CUFFORT_0485"; exon_number "3"; gene_name "Olfr749"; ensembl_id "ENSMUSG00000059069";
14	reconstructed_transcript	exon	50744259	50744365	.	-	.	gene_id "CUFFORG_0236"; transcript_id "CUFFORT_0485"; exon_number "4"; gene_name "Olfr749"; ensembl_id "ENSMUSG00000059069";
14	reconstructed_transcript	exon	50744998	50745094	.	-	.	gene_id "CUFFORG_0236"; transcript_id "CUFFORT_0485"; exon_number "5"; gene_name "Olfr749";
14	ENSEMBL_transcript	exon	50736219	50737173	.	-	.	gene_id "CUFFORG_0236"; transcript_id "ENSMUST00000074674"; exon_number "1"; gene_name "Olfr749"; ensembl_id "ENSMUSG00000059069";
14	ENSEMBL_transcript	exon	50744259	50744324	.	-	.	gene_id "CUFFORG_0236"; transcript_id "ENSMUST00000074674"; exon_number "2"; gene_name "Olfr749"; ensembl_id "ENSMUSG00000059069";
14	reconstructed_transcript	exon	51063189	51071566	.	-	.	gene_id "CUFFORG_0237"; transcript_id "CUFFORT_0486"; exon_number "1"; gene_name "Olfr750"; ensembl_id "ENSMUSG00000035932";
14	reconstructed_transcript	exon	51072532	51072761	.	-	.	gene_id "CUFFORG_0237"; transcript_id "CUFFORT_0486"; exon_number "2"; gene_name "Olfr750";
14	reconstructed_transcript	exon	51073913	51074431	.	-	.	gene_id "CUFFORG_0237"; transcript_id "CUFFORT_0486"; exon_number "3"; gene_name "Olfr750";
14	reconstructed_transcript	exon	51063189	51071566	.	-	.	gene_id "CUFFORG_0237"; transcript_id "CUFFORT_0487"; exon_number "1"; gene_name "Olfr750"; ensembl_id "ENSMUSG00000035932";
14	reconstructed_transcript	exon	51073913	51074586	.	-	.	gene_id "CUFFORG_0237"; transcript_id "CUFFORT_0487"; exon_number "2"; gene_name "Olfr750";
14	reconstructed_transcript	exon	51063189	51071573	.	-	.	gene_id "CUFFORG_0237"; transcript_id "CUFFORT_0488"; exon_number "1"; gene_name "Olfr750"; ensembl_id "ENSMUSG00000035932";
14	reconstructed_transcript	exon	51073920	51074586	.	-	.	gene_id "CUFFORG_0237"; transcript_id "CUFFORT_0488"; exon_number "2"; gene_name "Olfr750";
14	ENSEMBL_transcript	exon	51070311	51071442	.	-	.	gene_id "CUFFORG_0237"; transcript_id "ENSMUST00000048478"; exon_number "1"; gene_name "Olfr750"; ensembl_id "ENSMUSG00000035932";
14	reconstructed_transcript	exon	52034093	52036561	.	-	.	gene_id "CUFFORG_0238"; transcript_id "CUFFORT_0489"; exon_number "1"; gene_name "Olfr221"; ensembl_id "ENSMUSG00000044286";
14	reconstructed_transcript	exon	52038331	52038453	.	-	.	gene_id "CUFFORG_0238"; transcript_id "CUFFORT_0489"; exon_number "2"; gene_name "Olfr221";
14	reconstructed_transcript	exon	52039535	52039610	.	-	.	gene_id "CUFFORG_0238"; transcript_id "CUFFORT_0489"; exon_number "3"; gene_name "Olfr221";
14	reconstructed_transcript	exon	52034093	52036561	.	-	.	gene_id "CUFFORG_0238"; transcript_id "CUFFORT_0490"; exon_number "1"; gene_name "Olfr221"; ensembl_id "ENSMUSG00000044286";
14	reconstructed_transcript	exon	52038331	52038453	.	-	.	gene_id "CUFFORG_0238"; transcript_id "CUFFORT_0490"; exon_number "2"; gene_name "Olfr221";
14	reconstructed_transcript	exon	52039718	52039849	.	-	.	gene_id "CUFFORG_0238"; transcript_id "CUFFORT_0490"; exon_number "3"; gene_name "Olfr221";
14	reconstructed_transcript	exon	52034093	52036561	.	-	.	gene_id "CUFFORG_0238"; transcript_id "CUFFORT_0491"; exon_number "1"; gene_name "Olfr221"; ensembl_id "ENSMUSG00000044286";
14	reconstructed_transcript	exon	52038331	52038417	.	-	.	gene_id "CUFFORG_0238"; transcript_id "CUFFORT_0491"; exon_number "2"; gene_name "Olfr221";
14	reconstructed_transcript	exon	52039718	52039901	.	-	.	gene_id "CUFFORG_0238"; transcript_id "CUFFORT_0491"; exon_number "3"; gene_name "Olfr221";
14	ENSEMBL_transcript	exon	52035082	52036143	.	-	.	gene_id "CUFFORG_0238"; transcript_id "ENSMUST00000052560"; exon_number "1"; gene_name "Olfr221"; ensembl_id "ENSMUSG00000044286";
14	reconstructed_transcript	exon	52345930	52346724	.	-	.	gene_id "CUFFORG_0239"; transcript_id "CUFFORT_0492"; exon_number "1"; gene_name "Olfr1513";
14	reconstructed_transcript	exon	52349136	52350055	.	-	.	gene_id "CUFFORG_0239"; transcript_id "CUFFORT_0492"; exon_number "2"; gene_name "Olfr1513"; ensembl_id "ENSMUSG00000095030";
14	reconstructed_transcript	exon	52356097	52356402	.	-	.	gene_id "CUFFORG_0239"; transcript_id "CUFFORT_0492"; exon_number "3"; gene_name "Olfr1513";
14	reconstructed_transcript	exon	52345930	52350055	.	-	.	gene_id "CUFFORG_0239"; transcript_id "CUFFORT_0493"; exon_number "1"; gene_name "Olfr1513"; ensembl_id "ENSMUSG00000095030";
14	reconstructed_transcript	exon	52356097	52356408	.	-	.	gene_id "CUFFORG_0239"; transcript_id "CUFFORT_0493"; exon_number "2"; gene_name "Olfr1513";
14	ENSEMBL_transcript	exon	52349103	52350044	.	-	.	gene_id "CUFFORG_0239"; transcript_id "ENSMUST00000089739"; exon_number "1"; gene_name "Olfr1513"; ensembl_id "ENSMUSG00000095030";
14	reconstructed_transcript	exon	52371207	52373062	.	-	.	gene_id "CUFFORG_0240"; transcript_id "CUFFORT_0494"; exon_number "1"; gene_name "Olfr1512"; ensembl_id "ENSMUSG00000094140";
14	reconstructed_transcript	exon	52373684	52373821	.	-	.	gene_id "CUFFORG_0240"; transcript_id "CUFFORT_0494"; exon_number "2"; gene_name "Olfr1512";
14	reconstructed_transcript	exon	52378729	52378764	.	-	.	gene_id "CUFFORG_0240"; transcript_id "CUFFORT_0494"; exon_number "3"; gene_name "Olfr1512";
14	reconstructed_transcript	exon	52371207	52373062	.	-	.	gene_id "CUFFORG_0240"; transcript_id "CUFFORT_0495"; exon_number "1"; gene_name "Olfr1512"; ensembl_id "ENSMUSG00000094140";
14	reconstructed_transcript	exon	52378818	52379168	.	-	.	gene_id "CUFFORG_0240"; transcript_id "CUFFORT_0495"; exon_number "2"; gene_name "Olfr1512";
14	ENSEMBL_transcript	exon	52372110	52373051	.	-	.	gene_id "CUFFORG_0240"; transcript_id "ENSMUST00000071221"; exon_number "1"; gene_name "Olfr1512"; ensembl_id "ENSMUSG00000094140";
14	reconstructed_transcript	exon	52389794	52390774	.	-	.	gene_id "CUFFORG_0241"; transcript_id "CUFFORT_0496"; exon_number "1"; gene_name "Olfr1511"; ensembl_id "ENSMUSG00000063867";
14	reconstructed_transcript	exon	52394439	52394497	.	-	.	gene_id "CUFFORG_0241"; transcript_id "CUFFORT_0496"; exon_number "2"; gene_name "Olfr1511";
14	reconstructed_transcript	exon	52396952	52397356	.	-	.	gene_id "CUFFORG_0241"; transcript_id "CUFFORT_0496"; exon_number "3"; gene_name "Olfr1511";
14	reconstructed_transcript	exon	52389794	52390776	.	-	.	gene_id "CUFFORG_0241"; transcript_id "CUFFORT_0497"; exon_number "1"; gene_name "Olfr1511"; ensembl_id "ENSMUSG00000063867";
14	reconstructed_transcript	exon	52394438	52394497	.	-	.	gene_id "CUFFORG_0241"; transcript_id "CUFFORT_0497"; exon_number "2"; gene_name "Olfr1511";
14	reconstructed_transcript	exon	52396952	52397363	.	-	.	gene_id "CUFFORG_0241"; transcript_id "CUFFORT_0497"; exon_number "3"; gene_name "Olfr1511";
14	reconstructed_transcript	exon	52389794	52390773	.	-	.	gene_id "CUFFORG_0241"; transcript_id "CUFFORT_0498"; exon_number "1"; gene_name "Olfr1511"; ensembl_id "ENSMUSG00000063867";
14	reconstructed_transcript	exon	52394438	52394498	.	-	.	gene_id "CUFFORG_0241"; transcript_id "CUFFORT_0498"; exon_number "2"; gene_name "Olfr1511";
14	reconstructed_transcript	exon	52396953	52397365	.	-	.	gene_id "CUFFORG_0241"; transcript_id "CUFFORT_0498"; exon_number "3"; gene_name "Olfr1511";
14	reconstructed_transcript	exon	52389794	52390773	.	-	.	gene_id "CUFFORG_0241"; transcript_id "CUFFORT_0499"; exon_number "1"; gene_name "Olfr1511"; ensembl_id "ENSMUSG00000063867";
14	reconstructed_transcript	exon	52394438	52394497	.	-	.	gene_id "CUFFORG_0241"; transcript_id "CUFFORT_0499"; exon_number "2"; gene_name "Olfr1511";
14	reconstructed_transcript	exon	52396952	52397379	.	-	.	gene_id "CUFFORG_0241"; transcript_id "CUFFORT_0499"; exon_number "3"; gene_name "Olfr1511";
14	ENSEMBL_transcript	exon	52389815	52390771	.	-	.	gene_id "CUFFORG_0241"; transcript_id "ENSMUST00000078171"; exon_number "1"; gene_name "Olfr1511"; ensembl_id "ENSMUSG00000063867";
14	reconstructed_transcript	exon	52409124	52410878	.	-	.	gene_id "CUFFORG_0242"; transcript_id "CUFFORT_0500"; exon_number "1"; gene_name "Olfr1510"; ensembl_id "ENSMUSG00000063106";
14	reconstructed_transcript	exon	52414188	52414389	.	-	.	gene_id "CUFFORG_0242"; transcript_id "CUFFORT_0500"; exon_number "2"; gene_name "Olfr1510";
14	ENSEMBL_transcript	exon	52409889	52410927	.	-	.	gene_id "CUFFORG_0242"; transcript_id "ENSMUST00000079459"; exon_number "1"; gene_name "Olfr1510"; ensembl_id "ENSMUSG00000063106";
14	reconstructed_transcript	exon	52456154	52464019	.	-	.	gene_id "CUFFORG_0243"; transcript_id "CUFFORT_0501"; exon_number "1"; gene_name "Olfr1508"; ensembl_id "ENSMUSG00000057564";
14	reconstructed_transcript	exon	52466896	52467532	.	-	.	gene_id "CUFFORG_0243"; transcript_id "CUFFORT_0501"; exon_number "2"; gene_name "Olfr1508"; ensembl_id "ENSMUSG00000057564";
14	ENSEMBL_transcript	exon	52462721	52464019	.	-	.	gene_id "CUFFORG_0243"; transcript_id "ENSMUST00000111542"; exon_number "1"; gene_name "Olfr1508"; ensembl_id "ENSMUSG00000057564";
14	ENSEMBL_transcript	exon	52466896	52467461	.	-	.	gene_id "CUFFORG_0243"; transcript_id "ENSMUST00000111542"; exon_number "2"; gene_name "Olfr1508"; ensembl_id "ENSMUSG00000057564";
14	reconstructed_transcript	exon	52486908	52487675	.	-	.	gene_id "CUFFORG_0244"; transcript_id "CUFFORT_0502"; exon_number "1"; gene_name "Olfr1507";
14	reconstructed_transcript	exon	52487851	52490972	.	-	.	gene_id "CUFFORG_0244"; transcript_id "CUFFORT_0502"; exon_number "2"; gene_name "Olfr1507"; ensembl_id "ENSMUSG00000059887";
14	reconstructed_transcript	exon	52492380	52492398	.	-	.	gene_id "CUFFORG_0244"; transcript_id "CUFFORT_0502"; exon_number "3"; gene_name "Olfr1507"; ensembl_id "ENSMUSG00000059887";
14	reconstructed_transcript	exon	52486908	52490972	.	-	.	gene_id "CUFFORG_0244"; transcript_id "CUFFORT_0503"; exon_number "1"; gene_name "Olfr1507"; ensembl_id "ENSMUSG00000059887";
14	reconstructed_transcript	exon	52495168	52495749	.	-	.	gene_id "CUFFORG_0244"; transcript_id "CUFFORT_0503"; exon_number "2"; gene_name "Olfr1507"; ensembl_id "ENSMUSG00000059887";
14	reconstructed_transcript	exon	52486908	52490972	.	-	.	gene_id "CUFFORG_0244"; transcript_id "CUFFORT_0504"; exon_number "1"; gene_name "Olfr1507"; ensembl_id "ENSMUSG00000059887";
14	reconstructed_transcript	exon	52495129	52495749	.	-	.	gene_id "CUFFORG_0244"; transcript_id "CUFFORT_0504"; exon_number "2"; gene_name "Olfr1507"; ensembl_id "ENSMUSG00000059887";
14	reconstructed_transcript	exon	52486908	52487675	.	-	.	gene_id "CUFFORG_0244"; transcript_id "CUFFORT_0505"; exon_number "1"; gene_name "Olfr1507";
14	reconstructed_transcript	exon	52487851	52490907	.	-	.	gene_id "CUFFORG_0244"; transcript_id "CUFFORT_0505"; exon_number "2"; gene_name "Olfr1507"; ensembl_id "ENSMUSG00000059887";
14	reconstructed_transcript	exon	52495129	52495754	.	-	.	gene_id "CUFFORG_0244"; transcript_id "CUFFORT_0505"; exon_number "3"; gene_name "Olfr1507"; ensembl_id "ENSMUSG00000059887";
14	ENSEMBL_transcript	exon	52489935	52490972	.	-	.	gene_id "CUFFORG_0244"; transcript_id "ENSMUST00000073571"; exon_number "1"; gene_name "Olfr1507"; ensembl_id "ENSMUSG00000059887";
14	ENSEMBL_transcript	exon	52495129	52495695	.	-	.	gene_id "CUFFORG_0244"; transcript_id "ENSMUST00000073571"; exon_number "2"; gene_name "Olfr1507"; ensembl_id "ENSMUSG00000059887";
14	reconstructed_transcript	exon	54278118	54282972	.	-	.	gene_id "CUFFORG_0245"; transcript_id "CUFFORT_0506"; exon_number "1"; gene_name "Olfr49"; ensembl_id "ENSMUSG00000048153";
14	reconstructed_transcript	exon	54283943	54284121	.	-	.	gene_id "CUFFORG_0245"; transcript_id "CUFFORT_0506"; exon_number "2"; gene_name "Olfr49";
14	reconstructed_transcript	exon	54284817	54284837	.	-	.	gene_id "CUFFORG_0245"; transcript_id "CUFFORT_0506"; exon_number "3"; gene_name "Olfr49";
14	reconstructed_transcript	exon	54278118	54282972	.	-	.	gene_id "CUFFORG_0245"; transcript_id "CUFFORT_0507"; exon_number "1"; gene_name "Olfr49"; ensembl_id "ENSMUSG00000048153";
14	reconstructed_transcript	exon	54283943	54284939	.	-	.	gene_id "CUFFORG_0245"; transcript_id "CUFFORT_0507"; exon_number "2"; gene_name "Olfr49";
14	ENSEMBL_transcript	exon	54281896	54282925	.	-	.	gene_id "CUFFORG_0245"; transcript_id "ENSMUST00000059996"; exon_number "1"; gene_name "Olfr49"; ensembl_id "ENSMUSG00000048153";
15	reconstructed_transcript	exon	98431678	98431773	.	+	.	gene_id "CUFFORG_0246"; transcript_id "CUFFORT_0508"; exon_number "1"; gene_name "Olfr282";
15	reconstructed_transcript	exon	98434189	98434285	.	+	.	gene_id "CUFFORG_0246"; transcript_id "CUFFORT_0508"; exon_number "2"; gene_name "Olfr282";
15	reconstructed_transcript	exon	98437458	98438638	.	+	.	gene_id "CUFFORG_0246"; transcript_id "CUFFORT_0508"; exon_number "3"; gene_name "Olfr282"; ensembl_id "ENSMUSG00000063780";
15	reconstructed_transcript	exon	98431695	98431758	.	+	.	gene_id "CUFFORG_0246"; transcript_id "CUFFORT_0509"; exon_number "1"; gene_name "Olfr282";
15	reconstructed_transcript	exon	98434188	98434285	.	+	.	gene_id "CUFFORG_0246"; transcript_id "CUFFORT_0509"; exon_number "2"; gene_name "Olfr282";
15	reconstructed_transcript	exon	98437458	98438638	.	+	.	gene_id "CUFFORG_0246"; transcript_id "CUFFORT_0509"; exon_number "3"; gene_name "Olfr282"; ensembl_id "ENSMUSG00000063780";
15	reconstructed_transcript	exon	98431710	98431772	.	+	.	gene_id "CUFFORG_0246"; transcript_id "CUFFORT_0510"; exon_number "1"; gene_name "Olfr282";
15	reconstructed_transcript	exon	98434188	98434285	.	+	.	gene_id "CUFFORG_0246"; transcript_id "CUFFORT_0510"; exon_number "2"; gene_name "Olfr282";
15	reconstructed_transcript	exon	98437458	98438638	.	+	.	gene_id "CUFFORG_0246"; transcript_id "CUFFORT_0510"; exon_number "3"; gene_name "Olfr282"; ensembl_id "ENSMUSG00000063780";
15	ENSEMBL_transcript	exon	98437470	98438397	.	+	.	gene_id "CUFFORG_0246"; transcript_id "ENSMUST00000075851"; exon_number "1"; gene_name "Olfr282"; ensembl_id "ENSMUSG00000063780";
15	reconstructed_transcript	exon	98452059	98452943	.	+	.	gene_id "CUFFORG_0247"; transcript_id "CUFFORT_0511"; exon_number "1"; gene_name "Olfr281";
15	reconstructed_transcript	exon	98454018	98454096	.	+	.	gene_id "CUFFORG_0247"; transcript_id "CUFFORT_0511"; exon_number "2"; gene_name "Olfr281";
15	reconstructed_transcript	exon	98456296	98460395	.	+	.	gene_id "CUFFORG_0247"; transcript_id "CUFFORT_0511"; exon_number "3"; gene_name "Olfr281"; ensembl_id "ENSMUSG00000032987";
15	reconstructed_transcript	exon	98452588	98452943	.	+	.	gene_id "CUFFORG_0247"; transcript_id "CUFFORT_0512"; exon_number "1"; gene_name "Olfr281";
15	reconstructed_transcript	exon	98454018	98454097	.	+	.	gene_id "CUFFORG_0247"; transcript_id "CUFFORT_0512"; exon_number "2"; gene_name "Olfr281";
15	reconstructed_transcript	exon	98456297	98460395	.	+	.	gene_id "CUFFORG_0247"; transcript_id "CUFFORT_0512"; exon_number "3"; gene_name "Olfr281"; ensembl_id "ENSMUSG00000032987";
15	ENSEMBL_transcript	exon	98456312	98457247	.	+	.	gene_id "CUFFORG_0247"; transcript_id "ENSMUST00000109163"; exon_number "1"; gene_name "Olfr281"; ensembl_id "ENSMUSG00000032987";
15	reconstructed_transcript	exon	98492315	98492561	.	+	.	gene_id "CUFFORG_0248"; transcript_id "CUFFORT_0513"; exon_number "1"; gene_name "Olfr279";
15	reconstructed_transcript	exon	98497468	98502637	.	+	.	gene_id "CUFFORG_0248"; transcript_id "CUFFORT_0513"; exon_number "2"; gene_name "Olfr279"; ensembl_id "ENSMUSG00000054036";
15	reconstructed_transcript	exon	98492402	98492836	.	+	.	gene_id "CUFFORG_0248"; transcript_id "CUFFORT_0514"; exon_number "1"; gene_name "Olfr279";
15	reconstructed_transcript	exon	98497468	98502637	.	+	.	gene_id "CUFFORG_0248"; transcript_id "CUFFORT_0514"; exon_number "2"; gene_name "Olfr279"; ensembl_id "ENSMUSG00000054036";
15	ENSEMBL_transcript	exon	98497474	98498406	.	+	.	gene_id "CUFFORG_0248"; transcript_id "ENSMUST00000050451"; exon_number "1"; gene_name "Olfr279"; ensembl_id "ENSMUSG00000054036";
15	ENSEMBL_transcript	exon	98186013	98187790	.	-	.	gene_id "CUFFORG_0249"; transcript_id "ENSMUST00000165379"; exon_number "1"; gene_name "Olfr288"; ensembl_id "ENSMUSG00000075427";
15	ENSEMBL_transcript	exon	98189134	98189253	.	-	.	gene_id "CUFFORG_0249"; transcript_id "ENSMUST00000165379"; exon_number "2"; gene_name "Olfr288"; ensembl_id "ENSMUSG00000075427";
15	ENSEMBL_transcript	exon	98195358	98195542	.	-	.	gene_id "CUFFORG_0249"; transcript_id "ENSMUST00000165379"; exon_number "3"; gene_name "Olfr288"; ensembl_id "ENSMUSG00000075427";
15	ENSEMBL_transcript	exon	98186015	98187790	.	-	.	gene_id "CUFFORG_0249"; transcript_id "ENSMUST00000142443"; exon_number "1"; gene_name "Olfr288"; ensembl_id "ENSMUSG00000075427";
15	ENSEMBL_transcript	exon	98189134	98189253	.	-	.	gene_id "CUFFORG_0249"; transcript_id "ENSMUST00000142443"; exon_number "2"; gene_name "Olfr288"; ensembl_id "ENSMUSG00000075427";
15	ENSEMBL_transcript	exon	98195358	98195542	.	-	.	gene_id "CUFFORG_0249"; transcript_id "ENSMUST00000142443"; exon_number "3"; gene_name "Olfr288"; ensembl_id "ENSMUSG00000075427";
15	ENSEMBL_transcript	exon	98188294	98188779	.	-	.	gene_id "CUFFORG_0249"; transcript_id "ENSMUST00000154964"; exon_number "1"; gene_name "Olfr288"; ensembl_id "ENSMUSG00000075427";
15	ENSEMBL_transcript	exon	98189134	98189253	.	-	.	gene_id "CUFFORG_0249"; transcript_id "ENSMUST00000154964"; exon_number "2"; gene_name "Olfr288"; ensembl_id "ENSMUSG00000075427";
15	ENSEMBL_transcript	exon	98195358	98195445	.	-	.	gene_id "CUFFORG_0249"; transcript_id "ENSMUST00000154964"; exon_number "3"; gene_name "Olfr288"; ensembl_id "ENSMUSG00000075427";
15	reconstructed_transcript	exon	98224225	98227641	.	-	.	gene_id "CUFFORG_0250"; transcript_id "CUFFORT_0515"; exon_number "1"; gene_name "Olfr286"; ensembl_id "ENSMUSG00000059460";
15	reconstructed_transcript	exon	98229178	98229295	.	-	.	gene_id "CUFFORG_0250"; transcript_id "CUFFORT_0515"; exon_number "2"; gene_name "Olfr286";
15	reconstructed_transcript	exon	98231223	98231313	.	-	.	gene_id "CUFFORG_0250"; transcript_id "CUFFORT_0515"; exon_number "3"; gene_name "Olfr286";
15	reconstructed_transcript	exon	98234176	98234599	.	-	.	gene_id "CUFFORG_0250"; transcript_id "CUFFORT_0515"; exon_number "4"; gene_name "Olfr286";
15	reconstructed_transcript	exon	98224225	98227644	.	-	.	gene_id "CUFFORG_0250"; transcript_id "CUFFORT_0516"; exon_number "1"; gene_name "Olfr286"; ensembl_id "ENSMUSG00000059460";
15	reconstructed_transcript	exon	98229178	98229295	.	-	.	gene_id "CUFFORG_0250"; transcript_id "CUFFORT_0516"; exon_number "2"; gene_name "Olfr286";
15	reconstructed_transcript	exon	98231223	98231313	.	-	.	gene_id "CUFFORG_0250"; transcript_id "CUFFORT_0516"; exon_number "3"; gene_name "Olfr286";
15	reconstructed_transcript	exon	98234176	98234599	.	-	.	gene_id "CUFFORG_0250"; transcript_id "CUFFORT_0516"; exon_number "4"; gene_name "Olfr286";
15	reconstructed_transcript	exon	98224225	98228086	.	-	.	gene_id "CUFFORG_0250"; transcript_id "CUFFORT_0517"; exon_number "1"; gene_name "Olfr286"; ensembl_id "ENSMUSG00000059460";
15	reconstructed_transcript	exon	98229178	98229295	.	-	.	gene_id "CUFFORG_0250"; transcript_id "CUFFORT_0517"; exon_number "2"; gene_name "Olfr286";
15	reconstructed_transcript	exon	98231223	98231313	.	-	.	gene_id "CUFFORG_0250"; transcript_id "CUFFORT_0517"; exon_number "3"; gene_name "Olfr286";
15	reconstructed_transcript	exon	98234176	98234599	.	-	.	gene_id "CUFFORG_0250"; transcript_id "CUFFORT_0517"; exon_number "4"; gene_name "Olfr286";
15	ENSEMBL_transcript	exon	98226675	98227643	.	-	.	gene_id "CUFFORG_0250"; transcript_id "ENSMUST00000073612"; exon_number "1"; gene_name "Olfr286"; ensembl_id "ENSMUSG00000059460";
15	reconstructed_transcript	exon	98309074	98314158	.	-	.	gene_id "CUFFORG_0251"; transcript_id "CUFFORT_0518"; exon_number "1"; gene_name "Olfr285"; ensembl_id "ENSMUSG00000062037";
15	reconstructed_transcript	exon	98317086	98317344	.	-	.	gene_id "CUFFORG_0251"; transcript_id "CUFFORT_0518"; exon_number "2"; gene_name "Olfr285";
15	reconstructed_transcript	exon	98309074	98314158	.	-	.	gene_id "CUFFORG_0251"; transcript_id "CUFFORT_0519"; exon_number "1"; gene_name "Olfr285"; ensembl_id "ENSMUSG00000062037";
15	reconstructed_transcript	exon	98316980	98317353	.	-	.	gene_id "CUFFORG_0251"; transcript_id "CUFFORT_0519"; exon_number "2"; gene_name "Olfr285";
15	ENSEMBL_transcript	exon	98312589	98313548	.	-	.	gene_id "CUFFORG_0251"; transcript_id "ENSMUST00000079736"; exon_number "1"; gene_name "Olfr285"; ensembl_id "ENSMUSG00000062037";
15	ENSEMBL_transcript	exon	98340022	98340939	.	-	.	gene_id "CUFFORG_0252"; transcript_id "ENSMUST00000063289"; exon_number "1"; gene_name "Olfr284"; ensembl_id "ENSMUSG00000051793";
15	reconstructed_transcript	exon	98377699	98379794	.	-	.	gene_id "CUFFORG_0253"; transcript_id "CUFFORT_0520"; exon_number "1"; gene_name "Olfr283"; ensembl_id "ENSMUSG00000056184";
15	reconstructed_transcript	exon	98380647	98380946	.	-	.	gene_id "CUFFORG_0253"; transcript_id "CUFFORT_0520"; exon_number "2"; gene_name "Olfr283";
15	reconstructed_transcript	exon	98377699	98379790	.	-	.	gene_id "CUFFORG_0253"; transcript_id "CUFFORT_0521"; exon_number "1"; gene_name "Olfr283"; ensembl_id "ENSMUSG00000056184";
15	reconstructed_transcript	exon	98380647	98380946	.	-	.	gene_id "CUFFORG_0253"; transcript_id "CUFFORT_0521"; exon_number "2"; gene_name "Olfr283";
15	ENSEMBL_transcript	exon	98378096	98379197	.	-	.	gene_id "CUFFORG_0253"; transcript_id "ENSMUST00000057386"; exon_number "1"; gene_name "Olfr283"; ensembl_id "ENSMUSG00000056184";
16	reconstructed_transcript	exon	3591042	3591233	.	+	.	gene_id "CUFFORG_0254"; transcript_id "CUFFORT_0522"; exon_number "1"; gene_name "Olfr161";
16	reconstructed_transcript	exon	3592383	3594186	.	+	.	gene_id "CUFFORG_0254"; transcript_id "CUFFORT_0522"; exon_number "2"; gene_name "Olfr161"; ensembl_id "ENSMUSG00000051003";
16	ENSEMBL_transcript	exon	3592398	3593339	.	+	.	gene_id "CUFFORG_0254"; transcript_id "ENSMUST00000061541"; exon_number "1"; gene_name "Olfr161"; ensembl_id "ENSMUSG00000051003";
16	reconstructed_transcript	exon	3830878	3831066	.	+	.	gene_id "CUFFORG_0255"; transcript_id "CUFFORT_0523"; exon_number "1"; gene_name "Olfr15";
16	reconstructed_transcript	exon	3838802	3844747	.	+	.	gene_id "CUFFORG_0255"; transcript_id "CUFFORT_0523"; exon_number "2"; gene_name "Olfr15"; ensembl_id "ENSMUSG00000059043";
16	reconstructed_transcript	exon	3830898	3831066	.	+	.	gene_id "CUFFORG_0255"; transcript_id "CUFFORT_0524"; exon_number "1"; gene_name "Olfr15";
16	reconstructed_transcript	exon	3838677	3844747	.	+	.	gene_id "CUFFORG_0255"; transcript_id "CUFFORT_0524"; exon_number "2"; gene_name "Olfr15"; ensembl_id "ENSMUSG00000059043";
16	reconstructed_transcript	exon	3832072	3844747	.	+	.	gene_id "CUFFORG_0255"; transcript_id "CUFFORT_0525"; exon_number "1"; gene_name "Olfr15"; ensembl_id "ENSMUSG00000059043";
16	ENSEMBL_transcript	exon	3838975	3839913	.	+	.	gene_id "CUFFORG_0255"; transcript_id "ENSMUST00000080917"; exon_number "1"; gene_name "Olfr15"; ensembl_id "ENSMUSG00000059043";
16	reconstructed_transcript	exon	19483694	19484984	.	+	.	gene_id "CUFFORG_0256"; transcript_id "CUFFORT_0526"; exon_number "1"; gene_name "Olfr166";
16	reconstructed_transcript	exon	19486803	19490302	.	+	.	gene_id "CUFFORG_0256"; transcript_id "CUFFORT_0526"; exon_number "2"; gene_name "Olfr166"; ensembl_id "ENSMUSG00000056822";
16	reconstructed_transcript	exon	19483694	19484818	.	+	.	gene_id "CUFFORG_0256"; transcript_id "CUFFORT_0527"; exon_number "1"; gene_name "Olfr166";
16	reconstructed_transcript	exon	19486803	19490302	.	+	.	gene_id "CUFFORG_0256"; transcript_id "CUFFORT_0527"; exon_number "2"; gene_name "Olfr166"; ensembl_id "ENSMUSG00000056822";
16	ENSEMBL_transcript	exon	19486793	19487830	.	+	.	gene_id "CUFFORG_0256"; transcript_id "ENSMUST00000074739"; exon_number "1"; gene_name "Olfr166"; ensembl_id "ENSMUSG00000056822";
16	reconstructed_transcript	exon	58995357	58995445	.	+	.	gene_id "CUFFORG_0257"; transcript_id "CUFFORT_0528"; exon_number "1"; gene_name "Olfr183"; ensembl_id "ENSMUSG00000062105";
16	reconstructed_transcript	exon	58999669	59001441	.	+	.	gene_id "CUFFORG_0257"; transcript_id "CUFFORT_0528"; exon_number "2"; gene_name "Olfr183"; ensembl_id "ENSMUSG00000062105";
16	reconstructed_transcript	exon	58995357	58995445	.	+	.	gene_id "CUFFORG_0257"; transcript_id "CUFFORT_0529"; exon_number "1"; gene_name "Olfr183"; ensembl_id "ENSMUSG00000062105";
16	reconstructed_transcript	exon	58995608	58995651	.	+	.	gene_id "CUFFORG_0257"; transcript_id "CUFFORT_0529"; exon_number "2"; gene_name "Olfr183"; ensembl_id "ENSMUSG00000062105";
16	reconstructed_transcript	exon	58998414	58998756	.	+	.	gene_id "CUFFORG_0257"; transcript_id "CUFFORT_0529"; exon_number "3"; gene_name "Olfr183"; ensembl_id "ENSMUSG00000062105";
16	reconstructed_transcript	exon	58999669	59001441	.	+	.	gene_id "CUFFORG_0257"; transcript_id "CUFFORT_0529"; exon_number "4"; gene_name "Olfr183"; ensembl_id "ENSMUSG00000062105";
16	reconstructed_transcript	exon	58995357	58995445	.	+	.	gene_id "CUFFORG_0257"; transcript_id "CUFFORT_0530"; exon_number "1"; gene_name "Olfr183"; ensembl_id "ENSMUSG00000062105";
16	reconstructed_transcript	exon	58995608	58995651	.	+	.	gene_id "CUFFORG_0257"; transcript_id "CUFFORT_0530"; exon_number "2"; gene_name "Olfr183"; ensembl_id "ENSMUSG00000062105";
16	reconstructed_transcript	exon	58999669	59001441	.	+	.	gene_id "CUFFORG_0257"; transcript_id "CUFFORT_0530"; exon_number "3"; gene_name "Olfr183"; ensembl_id "ENSMUSG00000062105";
16	reconstructed_transcript	exon	58995362	58995445	.	+	.	gene_id "CUFFORG_0257"; transcript_id "CUFFORT_0531"; exon_number "1"; gene_name "Olfr183"; ensembl_id "ENSMUSG00000062105";
16	reconstructed_transcript	exon	58998414	58998756	.	+	.	gene_id "CUFFORG_0257"; transcript_id "CUFFORT_0531"; exon_number "2"; gene_name "Olfr183"; ensembl_id "ENSMUSG00000062105";
16	reconstructed_transcript	exon	58999669	59001441	.	+	.	gene_id "CUFFORG_0257"; transcript_id "CUFFORT_0531"; exon_number "3"; gene_name "Olfr183"; ensembl_id "ENSMUSG00000062105";
16	ENSEMBL_transcript	exon	58995404	58995651	.	+	.	gene_id "CUFFORG_0257"; transcript_id "ENSMUST00000073320"; exon_number "1"; gene_name "Olfr183"; ensembl_id "ENSMUSG00000062105";
16	ENSEMBL_transcript	exon	58999669	59000616	.	+	.	gene_id "CUFFORG_0257"; transcript_id "ENSMUST00000073320"; exon_number "2"; gene_name "Olfr183"; ensembl_id "ENSMUSG00000062105";
16	reconstructed_transcript	exon	59147058	59147177	.	+	.	gene_id "CUFFORG_0258"; transcript_id "CUFFORT_0532"; exon_number "1"; gene_name "Olfr195";
16	reconstructed_transcript	exon	59148833	59150777	.	+	.	gene_id "CUFFORG_0258"; transcript_id "CUFFORT_0532"; exon_number "2"; gene_name "Olfr195"; ensembl_id "ENSMUSG00000062608";
16	ENSEMBL_transcript	exon	59148829	59149823	.	+	.	gene_id "CUFFORG_0258"; transcript_id "ENSMUST00000075381"; exon_number "1"; gene_name "Olfr195"; ensembl_id "ENSMUSG00000062608";
16	reconstructed_transcript	exon	59298881	59299121	.	+	.	gene_id "CUFFORG_0259"; transcript_id "CUFFORT_0533"; exon_number "1"; gene_name "Olfr203";
16	reconstructed_transcript	exon	59303134	59304783	.	+	.	gene_id "CUFFORG_0259"; transcript_id "CUFFORT_0533"; exon_number "2"; gene_name "Olfr203"; ensembl_id "ENSMUSG00000068182";
16	ENSEMBL_transcript	exon	59303152	59304075	.	+	.	gene_id "CUFFORG_0259"; transcript_id "ENSMUST00000089305"; exon_number "1"; gene_name "Olfr203"; ensembl_id "ENSMUSG00000068182";
16	reconstructed_transcript	exon	16672249	16673992	.	-	.	gene_id "CUFFORG_0260"; transcript_id "CUFFORT_0534"; exon_number "1"; gene_name "Olfr19"; ensembl_id "ENSMUSG00000048101";
16	reconstructed_transcript	exon	16676204	16676393	.	-	.	gene_id "CUFFORG_0260"; transcript_id "CUFFORT_0534"; exon_number "2"; gene_name "Olfr19";
16	ENSEMBL_transcript	exon	16672998	16674017	.	-	.	gene_id "CUFFORG_0260"; transcript_id "ENSMUST00000057886"; exon_number "1"; gene_name "Olfr19"; ensembl_id "ENSMUSG00000048101";
16	reconstructed_transcript	exon	19284033	19286746	.	-	.	gene_id "CUFFORG_0261"; transcript_id "CUFFORT_0535"; exon_number "1"; gene_name "Olfr164"; ensembl_id "ENSMUSG00000050742";
16	reconstructed_transcript	exon	19312252	19312316	.	-	.	gene_id "CUFFORG_0261"; transcript_id "CUFFORT_0535"; exon_number "2"; gene_name "Olfr164";
16	reconstructed_transcript	exon	19313916	19314032	.	-	.	gene_id "CUFFORG_0261"; transcript_id "CUFFORT_0535"; exon_number "3"; gene_name "Olfr164";
16	reconstructed_transcript	exon	19284033	19286746	.	-	.	gene_id "CUFFORG_0261"; transcript_id "CUFFORT_0536"; exon_number "1"; gene_name "Olfr164"; ensembl_id "ENSMUSG00000050742";
16	reconstructed_transcript	exon	19313916	19314064	.	-	.	gene_id "CUFFORG_0261"; transcript_id "CUFFORT_0536"; exon_number "2"; gene_name "Olfr164";
16	reconstructed_transcript	exon	19284033	19286746	.	-	.	gene_id "CUFFORG_0261"; transcript_id "CUFFORT_0537"; exon_number "1"; gene_name "Olfr164"; ensembl_id "ENSMUSG00000050742";
16	reconstructed_transcript	exon	19313984	19314064	.	-	.	gene_id "CUFFORG_0261"; transcript_id "CUFFORT_0537"; exon_number "2"; gene_name "Olfr164";
16	ENSEMBL_transcript	exon	19285743	19286837	.	-	.	gene_id "CUFFORG_0261"; transcript_id "ENSMUST00000056727"; exon_number "1"; gene_name "Olfr164"; ensembl_id "ENSMUSG00000050742";
16	reconstructed_transcript	exon	19406244	19408028	.	-	.	gene_id "CUFFORG_0262"; transcript_id "CUFFORT_0538"; exon_number "1"; gene_name "Olfr165"; ensembl_id "ENSMUSG00000050158";
16	reconstructed_transcript	exon	19423058	19423132	.	-	.	gene_id "CUFFORG_0262"; transcript_id "CUFFORT_0538"; exon_number "2"; gene_name "Olfr165";
16	ENSEMBL_transcript	exon	19407039	19408078	.	-	.	gene_id "CUFFORG_0262"; transcript_id "ENSMUST00000052516"; exon_number "1"; gene_name "Olfr165"; ensembl_id "ENSMUSG00000050158";
16	reconstructed_transcript	exon	19509558	19515525	.	-	.	gene_id "CUFFORG_0263"; transcript_id "CUFFORT_0539"; exon_number "1"; gene_name "Olfr167"; ensembl_id "ENSMUSG00000045341";
16	reconstructed_transcript	exon	19522002	19522169	.	-	.	gene_id "CUFFORG_0263"; transcript_id "CUFFORT_0539"; exon_number "2"; gene_name "Olfr167";
16	reconstructed_transcript	exon	19509558	19516727	.	-	.	gene_id "CUFFORG_0263"; transcript_id "CUFFORT_0540"; exon_number "1"; gene_name "Olfr167"; ensembl_id "ENSMUSG00000045341";
16	reconstructed_transcript	exon	19522002	19522266	.	-	.	gene_id "CUFFORG_0263"; transcript_id "CUFFORT_0540"; exon_number "2"; gene_name "Olfr167";
16	reconstructed_transcript	exon	19509558	19515525	.	-	.	gene_id "CUFFORG_0263"; transcript_id "CUFFORT_0541"; exon_number "1"; gene_name "Olfr167"; ensembl_id "ENSMUSG00000045341";
16	reconstructed_transcript	exon	19515975	19516030	.	-	.	gene_id "CUFFORG_0263"; transcript_id "CUFFORT_0541"; exon_number "2"; gene_name "Olfr167";
16	reconstructed_transcript	exon	19522002	19522266	.	-	.	gene_id "CUFFORG_0263"; transcript_id "CUFFORT_0541"; exon_number "3"; gene_name "Olfr167";
16	ENSEMBL_transcript	exon	19514696	19515634	.	-	.	gene_id "CUFFORG_0263"; transcript_id "ENSMUST00000054606"; exon_number "1"; gene_name "Olfr167"; ensembl_id "ENSMUSG00000045341";
16	reconstructed_transcript	exon	19529278	19530955	.	-	.	gene_id "CUFFORG_0264"; transcript_id "CUFFORT_0542"; exon_number "1"; gene_name "Olfr168"; ensembl_id "ENSMUSG00000061361";
16	reconstructed_transcript	exon	19532962	19533030	.	-	.	gene_id "CUFFORG_0264"; transcript_id "CUFFORT_0542"; exon_number "2"; gene_name "Olfr168";
16	reconstructed_transcript	exon	19533679	19533763	.	-	.	gene_id "CUFFORG_0264"; transcript_id "CUFFORT_0542"; exon_number "3"; gene_name "Olfr168";
16	reconstructed_transcript	exon	19535073	19535555	.	-	.	gene_id "CUFFORG_0264"; transcript_id "CUFFORT_0542"; exon_number "4"; gene_name "Olfr168";
16	reconstructed_transcript	exon	19529278	19530955	.	-	.	gene_id "CUFFORG_0264"; transcript_id "CUFFORT_0543"; exon_number "1"; gene_name "Olfr168"; ensembl_id "ENSMUSG00000061361";
16	reconstructed_transcript	exon	19532962	19533031	.	-	.	gene_id "CUFFORG_0264"; transcript_id "CUFFORT_0543"; exon_number "2"; gene_name "Olfr168";
16	reconstructed_transcript	exon	19533680	19533763	.	-	.	gene_id "CUFFORG_0264"; transcript_id "CUFFORT_0543"; exon_number "3"; gene_name "Olfr168";
16	reconstructed_transcript	exon	19535187	19535555	.	-	.	gene_id "CUFFORG_0264"; transcript_id "CUFFORT_0543"; exon_number "4"; gene_name "Olfr168";
16	reconstructed_transcript	exon	19529278	19530955	.	-	.	gene_id "CUFFORG_0264"; transcript_id "CUFFORT_0544"; exon_number "1"; gene_name "Olfr168"; ensembl_id "ENSMUSG00000061361";
16	reconstructed_transcript	exon	19532962	19533030	.	-	.	gene_id "CUFFORG_0264"; transcript_id "CUFFORT_0544"; exon_number "2"; gene_name "Olfr168";
16	reconstructed_transcript	exon	19533679	19533763	.	-	.	gene_id "CUFFORG_0264"; transcript_id "CUFFORT_0544"; exon_number "3"; gene_name "Olfr168";
16	reconstructed_transcript	exon	19535187	19535556	.	-	.	gene_id "CUFFORG_0264"; transcript_id "CUFFORT_0544"; exon_number "4"; gene_name "Olfr168";
16	ENSEMBL_transcript	exon	19529980	19530918	.	-	.	gene_id "CUFFORG_0264"; transcript_id "ENSMUST00000078554"; exon_number "1"; gene_name "Olfr168"; ensembl_id "ENSMUSG00000061361";
16	reconstructed_transcript	exon	19564889	19566901	.	-	.	gene_id "CUFFORG_0265"; transcript_id "CUFFORT_0545"; exon_number "1"; gene_name "Olfr169"; ensembl_id "ENSMUSG00000068535";
16	reconstructed_transcript	exon	19568635	19568733	.	-	.	gene_id "CUFFORG_0265"; transcript_id "CUFFORT_0545"; exon_number "2"; gene_name "Olfr169";
16	reconstructed_transcript	exon	19571547	19571750	.	-	.	gene_id "CUFFORG_0265"; transcript_id "CUFFORT_0545"; exon_number "3"; gene_name "Olfr169";
16	reconstructed_transcript	exon	19564889	19566901	.	-	.	gene_id "CUFFORG_0265"; transcript_id "CUFFORT_0546"; exon_number "1"; gene_name "Olfr169"; ensembl_id "ENSMUSG00000068535";
16	reconstructed_transcript	exon	19568635	19568733	.	-	.	gene_id "CUFFORG_0265"; transcript_id "CUFFORT_0546"; exon_number "2"; gene_name "Olfr169";
16	reconstructed_transcript	exon	19571556	19571771	.	-	.	gene_id "CUFFORG_0265"; transcript_id "CUFFORT_0546"; exon_number "3"; gene_name "Olfr169";
16	reconstructed_transcript	exon	19564889	19566901	.	-	.	gene_id "CUFFORG_0265"; transcript_id "CUFFORT_0547"; exon_number "1"; gene_name "Olfr169"; ensembl_id "ENSMUSG00000068535";
16	reconstructed_transcript	exon	19568216	19568325	.	-	.	gene_id "CUFFORG_0265"; transcript_id "CUFFORT_0547"; exon_number "2"; gene_name "Olfr169";
16	reconstructed_transcript	exon	19568635	19568733	.	-	.	gene_id "CUFFORG_0265"; transcript_id "CUFFORT_0547"; exon_number "3"; gene_name "Olfr169";
16	reconstructed_transcript	exon	19571556	19571809	.	-	.	gene_id "CUFFORG_0265"; transcript_id "CUFFORT_0547"; exon_number "4"; gene_name "Olfr169";
16	ENSEMBL_transcript	exon	19565940	19566881	.	-	.	gene_id "CUFFORG_0265"; transcript_id "ENSMUST00000090062"; exon_number "1"; gene_name "Olfr169"; ensembl_id "ENSMUSG00000068535";
16	reconstructed_transcript	exon	19624150	19625118	.	-	.	gene_id "CUFFORG_0266"; transcript_id "CUFFORT_0548"; exon_number "1"; gene_name "Olfr171"; ensembl_id "ENSMUSG00000060480";
16	reconstructed_transcript	exon	19629700	19629941	.	-	.	gene_id "CUFFORG_0266"; transcript_id "CUFFORT_0548"; exon_number "2"; gene_name "Olfr171";
16	ENSEMBL_transcript	exon	19624157	19625101	.	-	.	gene_id "CUFFORG_0266"; transcript_id "ENSMUST00000079891"; exon_number "1"; gene_name "Olfr171"; ensembl_id "ENSMUSG00000060480";
16	reconstructed_transcript	exon	58759544	58761184	.	-	.	gene_id "CUFFORG_0267"; transcript_id "CUFFORT_0549"; exon_number "1"; gene_name "Olfr172"; ensembl_id "ENSMUSG00000071510";
16	reconstructed_transcript	exon	58763040	58763176	.	-	.	gene_id "CUFFORG_0267"; transcript_id "CUFFORT_0549"; exon_number "2"; gene_name "Olfr172";
16	ENSEMBL_transcript	exon	58760152	58761240	.	-	.	gene_id "CUFFORG_0267"; transcript_id "ENSMUST00000095991"; exon_number "1"; gene_name "Olfr172"; ensembl_id "ENSMUSG00000071510";
16	reconstructed_transcript	exon	58795207	58797853	.	-	.	gene_id "CUFFORG_0268"; transcript_id "CUFFORT_0550"; exon_number "1"; gene_name "Olfr173"; ensembl_id "ENSMUSG00000049362";
16	reconstructed_transcript	exon	58800138	58800268	.	-	.	gene_id "CUFFORG_0268"; transcript_id "CUFFORT_0550"; exon_number "2"; gene_name "Olfr173";
16	ENSEMBL_transcript	exon	58796779	58797942	.	-	.	gene_id "CUFFORG_0268"; transcript_id "ENSMUST00000049940"; exon_number "1"; gene_name "Olfr173"; ensembl_id "ENSMUSG00000049362";
16	reconstructed_transcript	exon	58823662	58824758	.	-	.	gene_id "CUFFORG_0269"; transcript_id "CUFFORT_0551"; exon_number "1"; gene_name "Olfr175-ps1"; ensembl_id "ENSMUSG00000060663";
16	reconstructed_transcript	exon	58826671	58826774	.	-	.	gene_id "CUFFORG_0269"; transcript_id "CUFFORT_0551"; exon_number "2"; gene_name "Olfr175-ps1"; ensembl_id "ENSMUSG00000060663";
16	ENSEMBL_transcript	exon	58823781	58824718	.	-	.	gene_id "CUFFORG_0269"; transcript_id "ENSMUST00000079955"; exon_number "1"; gene_name "Olfr175-ps1"; ensembl_id "ENSMUSG00000060663";
16	ENSEMBL_transcript	exon	58826671	58826761	.	-	.	gene_id "CUFFORG_0269"; transcript_id "ENSMUST00000079955"; exon_number "2"; gene_name "Olfr175-ps1"; ensembl_id "ENSMUSG00000060663";
16	reconstructed_transcript	exon	58870955	58873159	.	-	.	gene_id "CUFFORG_0270"; transcript_id "CUFFORT_0552"; exon_number "1"; gene_name "Olfr177"; ensembl_id "ENSMUSG00000063137";
16	reconstructed_transcript	exon	58873895	58873976	.	-	.	gene_id "CUFFORG_0270"; transcript_id "CUFFORT_0552"; exon_number "2"; gene_name "Olfr177";
16	reconstructed_transcript	exon	58874655	58874693	.	-	.	gene_id "CUFFORG_0270"; transcript_id "CUFFORT_0552"; exon_number "3"; gene_name "Olfr177";
16	ENSEMBL_transcript	exon	58872219	58873148	.	-	.	gene_id "CUFFORG_0270"; transcript_id "ENSMUST00000072853"; exon_number "1"; gene_name "Olfr177"; ensembl_id "ENSMUSG00000063137";
16	reconstructed_transcript	exon	58888308	58890225	.	-	.	gene_id "CUFFORG_0271"; transcript_id "CUFFORT_0553"; exon_number "1"; gene_name "Olfr178"; ensembl_id "ENSMUSG00000044029";
16	reconstructed_transcript	exon	58891879	58892058	.	-	.	gene_id "CUFFORG_0271"; transcript_id "CUFFORT_0553"; exon_number "2"; gene_name "Olfr178";
16	reconstructed_transcript	exon	58888308	58890222	.	-	.	gene_id "CUFFORG_0271"; transcript_id "CUFFORT_0554"; exon_number "1"; gene_name "Olfr178"; ensembl_id "ENSMUSG00000044029";
16	reconstructed_transcript	exon	58891879	58892174	.	-	.	gene_id "CUFFORG_0271"; transcript_id "CUFFORT_0554"; exon_number "2"; gene_name "Olfr178";
16	ENSEMBL_transcript	exon	58889259	58890218	.	-	.	gene_id "CUFFORG_0271"; transcript_id "ENSMUST00000058564"; exon_number "1"; gene_name "Olfr178"; ensembl_id "ENSMUSG00000044029";
16	reconstructed_transcript	exon	58913895	58914548	.	-	.	gene_id "CUFFORG_0272"; transcript_id "CUFFORT_0555"; exon_number "1"; gene_name "Olfr180";
16	reconstructed_transcript	exon	58915847	58916649	.	-	.	gene_id "CUFFORG_0272"; transcript_id "CUFFORT_0555"; exon_number "2"; gene_name "Olfr180"; ensembl_id "ENSMUSG00000090629";
16	reconstructed_transcript	exon	58918309	58918584	.	-	.	gene_id "CUFFORG_0272"; transcript_id "CUFFORT_0555"; exon_number "3"; gene_name "Olfr180"; ensembl_id "ENSMUSG00000090629";
16	reconstructed_transcript	exon	58913895	58914548	.	-	.	gene_id "CUFFORG_0272"; transcript_id "CUFFORT_0556"; exon_number "1"; gene_name "Olfr180";
16	reconstructed_transcript	exon	58915847	58916652	.	-	.	gene_id "CUFFORG_0272"; transcript_id "CUFFORT_0556"; exon_number "2"; gene_name "Olfr180"; ensembl_id "ENSMUSG00000090629";
16	reconstructed_transcript	exon	58918309	58918615	.	-	.	gene_id "CUFFORG_0272"; transcript_id "CUFFORT_0556"; exon_number "3"; gene_name "Olfr180"; ensembl_id "ENSMUSG00000090629";
16	reconstructed_transcript	exon	58914799	58916649	.	-	.	gene_id "CUFFORG_0272"; transcript_id "CUFFORT_0557"; exon_number "1"; gene_name "Olfr180"; ensembl_id "ENSMUSG00000090629";
16	reconstructed_transcript	exon	58918309	58918486	.	-	.	gene_id "CUFFORG_0272"; transcript_id "CUFFORT_0557"; exon_number "2"; gene_name "Olfr180"; ensembl_id "ENSMUSG00000090629";
16	reconstructed_transcript	exon	58914799	58916652	.	-	.	gene_id "CUFFORG_0272"; transcript_id "CUFFORT_0558"; exon_number "1"; gene_name "Olfr180"; ensembl_id "ENSMUSG00000090629";
16	reconstructed_transcript	exon	58918309	58918615	.	-	.	gene_id "CUFFORG_0272"; transcript_id "CUFFORT_0558"; exon_number "2"; gene_name "Olfr180"; ensembl_id "ENSMUSG00000090629";
16	ENSEMBL_transcript	exon	58915686	58916649	.	-	.	gene_id "CUFFORG_0272"; transcript_id "ENSMUST00000171656"; exon_number "1"; gene_name "Olfr180"; ensembl_id "ENSMUSG00000090629";
16	ENSEMBL_transcript	exon	58918309	58918486	.	-	.	gene_id "CUFFORG_0272"; transcript_id "ENSMUST00000171656"; exon_number "2"; gene_name "Olfr180"; ensembl_id "ENSMUSG00000090629";
16	reconstructed_transcript	exon	58924707	58925913	.	-	.	gene_id "CUFFORG_0273"; transcript_id "CUFFORT_0559"; exon_number "1"; gene_name "Olfr181"; ensembl_id "ENSMUSG00000090951";
16	reconstructed_transcript	exon	58926276	58926588	.	-	.	gene_id "CUFFORG_0273"; transcript_id "CUFFORT_0559"; exon_number "2"; gene_name "Olfr181"; ensembl_id "ENSMUSG00000090951";
16	reconstructed_transcript	exon	58928286	58928652	.	-	.	gene_id "CUFFORG_0273"; transcript_id "CUFFORT_0559"; exon_number "3"; gene_name "Olfr181"; ensembl_id "ENSMUSG00000090951";
16	reconstructed_transcript	exon	58924707	58925913	.	-	.	gene_id "CUFFORG_0273"; transcript_id "CUFFORT_0560"; exon_number "1"; gene_name "Olfr181"; ensembl_id "ENSMUSG00000090951";
16	reconstructed_transcript	exon	58926276	58926581	.	-	.	gene_id "CUFFORG_0273"; transcript_id "CUFFORT_0560"; exon_number "2"; gene_name "Olfr181"; ensembl_id "ENSMUSG00000090951";
16	reconstructed_transcript	exon	58928279	58928654	.	-	.	gene_id "CUFFORG_0273"; transcript_id "CUFFORT_0560"; exon_number "3"; gene_name "Olfr181"; ensembl_id "ENSMUSG00000090951";
16	reconstructed_transcript	exon	58924707	58926581	.	-	.	gene_id "CUFFORG_0273"; transcript_id "CUFFORT_0561"; exon_number "1"; gene_name "Olfr181"; ensembl_id "ENSMUSG00000090951";
16	reconstructed_transcript	exon	58928279	58928755	.	-	.	gene_id "CUFFORG_0273"; transcript_id "CUFFORT_0561"; exon_number "2"; gene_name "Olfr181"; ensembl_id "ENSMUSG00000090951";
16	reconstructed_transcript	exon	58924707	58926576	.	-	.	gene_id "CUFFORG_0273"; transcript_id "CUFFORT_0562"; exon_number "1"; gene_name "Olfr181"; ensembl_id "ENSMUSG00000090951";
16	reconstructed_transcript	exon	58928279	58928755	.	-	.	gene_id "CUFFORG_0273"; transcript_id "CUFFORT_0562"; exon_number "2"; gene_name "Olfr181"; ensembl_id "ENSMUSG00000090951";
16	reconstructed_transcript	exon	58924707	58926582	.	-	.	gene_id "CUFFORG_0273"; transcript_id "CUFFORT_0563"; exon_number "1"; gene_name "Olfr181"; ensembl_id "ENSMUSG00000090951";
16	reconstructed_transcript	exon	58928280	58928755	.	-	.	gene_id "CUFFORG_0273"; transcript_id "CUFFORT_0563"; exon_number "2"; gene_name "Olfr181"; ensembl_id "ENSMUSG00000090951";
16	ENSEMBL_transcript	exon	58925557	58926581	.	-	.	gene_id "CUFFORG_0273"; transcript_id "ENSMUST00000075361"; exon_number "1"; gene_name "Olfr181"; ensembl_id "ENSMUSG00000090951";
16	ENSEMBL_transcript	exon	58928279	58928644	.	-	.	gene_id "CUFFORG_0273"; transcript_id "ENSMUST00000075361"; exon_number "2"; gene_name "Olfr181"; ensembl_id "ENSMUSG00000090951";
16	reconstructed_transcript	exon	59025797	59027926	.	-	.	gene_id "CUFFORG_0274"; transcript_id "CUFFORT_0564"; exon_number "1"; gene_name "Olfr186"; ensembl_id "ENSMUSG00000047960";
16	reconstructed_transcript	exon	59030214	59030274	.	-	.	gene_id "CUFFORG_0274"; transcript_id "CUFFORT_0564"; exon_number "2"; gene_name "Olfr186";
16	reconstructed_transcript	exon	59025797	59027926	.	-	.	gene_id "CUFFORG_0274"; transcript_id "CUFFORT_0565"; exon_number "1"; gene_name "Olfr186"; ensembl_id "ENSMUSG00000047960";
16	reconstructed_transcript	exon	59030086	59030274	.	-	.	gene_id "CUFFORG_0274"; transcript_id "CUFFORT_0565"; exon_number "2"; gene_name "Olfr186";
16	ENSEMBL_transcript	exon	59026923	59027927	.	-	.	gene_id "CUFFORG_0274"; transcript_id "ENSMUST00000062380"; exon_number "1"; gene_name "Olfr186"; ensembl_id "ENSMUSG00000047960";
16	ENSEMBL_transcript	exon	59035780	59036752	.	-	.	gene_id "CUFFORG_0275"; transcript_id "ENSMUST00000054385"; exon_number "1"; gene_name "Olfr187"; ensembl_id "ENSMUSG00000043357";
16	ENSEMBL_transcript	exon	59039636	59039749	.	-	.	gene_id "CUFFORG_0275"; transcript_id "ENSMUST00000054385"; exon_number "2"; gene_name "Olfr187"; ensembl_id "ENSMUSG00000043357";
16	reconstructed_transcript	exon	59067102	59075102	.	-	.	gene_id "CUFFORG_0276"; transcript_id "CUFFORT_0566"; exon_number "1"; gene_name "Olfr190"; ensembl_id "ENSMUSG00000064006";
16	reconstructed_transcript	exon	59077729	59077951	.	-	.	gene_id "CUFFORG_0276"; transcript_id "CUFFORT_0566"; exon_number "2"; gene_name "Olfr190";
16	reconstructed_transcript	exon	59067102	59069728	.	-	.	gene_id "CUFFORG_0276"; transcript_id "CUFFORT_0567"; exon_number "1"; gene_name "Olfr190";
16	reconstructed_transcript	exon	59070208	59075102	.	-	.	gene_id "CUFFORG_0276"; transcript_id "CUFFORT_0567"; exon_number "2"; gene_name "Olfr190"; ensembl_id "ENSMUSG00000064006";
16	reconstructed_transcript	exon	59077729	59077951	.	-	.	gene_id "CUFFORG_0276"; transcript_id "CUFFORT_0567"; exon_number "3"; gene_name "Olfr190";
16	ENSEMBL_transcript	exon	59074155	59075078	.	-	.	gene_id "CUFFORG_0276"; transcript_id "ENSMUST00000071243"; exon_number "1"; gene_name "Olfr190"; ensembl_id "ENSMUSG00000064006";
16	reconstructed_transcript	exon	59082908	59086498	.	-	.	gene_id "CUFFORG_0277"; transcript_id "CUFFORT_0568"; exon_number "1"; gene_name "Olfr191"; ensembl_id "ENSMUSG00000094539";
16	reconstructed_transcript	exon	59089636	59089807	.	-	.	gene_id "CUFFORG_0277"; transcript_id "CUFFORT_0568"; exon_number "2"; gene_name "Olfr191";
16	ENSEMBL_transcript	exon	59085552	59086481	.	-	.	gene_id "CUFFORG_0277"; transcript_id "ENSMUST00000078517"; exon_number "1"; gene_name "Olfr191"; ensembl_id "ENSMUSG00000094539";
16	reconstructed_transcript	exon	59097353	59099014	.	-	.	gene_id "CUFFORG_0278"; transcript_id "CUFFORT_0569"; exon_number "1"; gene_name "Olfr192"; ensembl_id "ENSMUSG00000059041";
16	reconstructed_transcript	exon	59099488	59099507	.	-	.	gene_id "CUFFORG_0278"; transcript_id "CUFFORT_0569"; exon_number "2"; gene_name "Olfr192";
16	reconstructed_transcript	exon	59097353	59099014	.	-	.	gene_id "CUFFORG_0278"; transcript_id "CUFFORT_0570"; exon_number "1"; gene_name "Olfr192"; ensembl_id "ENSMUSG00000059041";
16	reconstructed_transcript	exon	59101747	59101969	.	-	.	gene_id "CUFFORG_0278"; transcript_id "CUFFORT_0570"; exon_number "2"; gene_name "Olfr192";
16	ENSEMBL_transcript	exon	59098066	59098990	.	-	.	gene_id "CUFFORG_0278"; transcript_id "ENSMUST00000080251"; exon_number "1"; gene_name "Olfr192"; ensembl_id "ENSMUSG00000059041";
16	reconstructed_transcript	exon	59107706	59110625	.	-	.	gene_id "CUFFORG_0279"; transcript_id "CUFFORT_0571"; exon_number "1"; gene_name "Olfr193"; ensembl_id "ENSMUSG00000060057";
16	reconstructed_transcript	exon	59111729	59111881	.	-	.	gene_id "CUFFORG_0279"; transcript_id "CUFFORT_0571"; exon_number "2"; gene_name "Olfr193";
16	reconstructed_transcript	exon	59107706	59110625	.	-	.	gene_id "CUFFORG_0279"; transcript_id "CUFFORT_0572"; exon_number "1"; gene_name "Olfr193"; ensembl_id "ENSMUSG00000060057";
16	reconstructed_transcript	exon	59111718	59112007	.	-	.	gene_id "CUFFORG_0279"; transcript_id "CUFFORT_0572"; exon_number "2"; gene_name "Olfr193";
16	ENSEMBL_transcript	exon	59109625	59110631	.	-	.	gene_id "CUFFORG_0279"; transcript_id "ENSMUST00000076262"; exon_number "1"; gene_name "Olfr193"; ensembl_id "ENSMUSG00000060057";
16	reconstructed_transcript	exon	59116771	59118722	.	-	.	gene_id "CUFFORG_0280"; transcript_id "CUFFORT_0573"; exon_number "1"; gene_name "Olfr194";
16	reconstructed_transcript	exon	59119807	59120068	.	-	.	gene_id "CUFFORG_0280"; transcript_id "CUFFORT_0573"; exon_number "2"; gene_name "Olfr194"; ensembl_id "ENSMUSG00000063020";
16	reconstructed_transcript	exon	59116771	59120089	.	-	.	gene_id "CUFFORG_0280"; transcript_id "CUFFORT_0574"; exon_number "1"; gene_name "Olfr194"; ensembl_id "ENSMUSG00000063020";
16	reconstructed_transcript	exon	59120557	59120577	.	-	.	gene_id "CUFFORG_0280"; transcript_id "CUFFORT_0574"; exon_number "2"; gene_name "Olfr194";
16	reconstructed_transcript	exon	59116771	59120091	.	-	.	gene_id "CUFFORG_0280"; transcript_id "CUFFORT_0575"; exon_number "1"; gene_name "Olfr194"; ensembl_id "ENSMUSG00000063020";
16	reconstructed_transcript	exon	59120944	59121043	.	-	.	gene_id "CUFFORG_0280"; transcript_id "CUFFORT_0575"; exon_number "2"; gene_name "Olfr194";
16	reconstructed_transcript	exon	59116771	59120089	.	-	.	gene_id "CUFFORG_0280"; transcript_id "CUFFORT_0576"; exon_number "1"; gene_name "Olfr194"; ensembl_id "ENSMUSG00000063020";
16	reconstructed_transcript	exon	59120944	59121058	.	-	.	gene_id "CUFFORG_0280"; transcript_id "CUFFORT_0576"; exon_number "2"; gene_name "Olfr194";
16	ENSEMBL_transcript	exon	59119148	59120068	.	-	.	gene_id "CUFFORG_0280"; transcript_id "ENSMUST00000072608"; exon_number "1"; gene_name "Olfr194"; ensembl_id "ENSMUSG00000063020";
16	reconstructed_transcript	exon	59166648	59168158	.	-	.	gene_id "CUFFORG_0281"; transcript_id "CUFFORT_0577"; exon_number "1"; gene_name "Olfr196"; ensembl_id "ENSMUSG00000096695";
16	reconstructed_transcript	exon	59170256	59170444	.	-	.	gene_id "CUFFORG_0281"; transcript_id "CUFFORT_0577"; exon_number "2"; gene_name "Olfr196";
16	ENSEMBL_transcript	exon	59167212	59168141	.	-	.	gene_id "CUFFORG_0281"; transcript_id "ENSMUST00000077027"; exon_number "1"; gene_name "Olfr196"; ensembl_id "ENSMUSG00000096695";
16	ENSEMBL_transcript	exon	59185556	59186481	.	-	.	gene_id "CUFFORG_0282"; transcript_id "ENSMUST00000080031"; exon_number "1"; gene_name "Olfr197"; ensembl_id "ENSMUSG00000061501";
16	reconstructed_transcript	exon	59200352	59201970	.	-	.	gene_id "CUFFORG_0283"; transcript_id "CUFFORT_0578"; exon_number "1"; gene_name "Olfr198"; ensembl_id "ENSMUSG00000052537";
16	reconstructed_transcript	exon	59203425	59203510	.	-	.	gene_id "CUFFORG_0283"; transcript_id "CUFFORT_0578"; exon_number "2"; gene_name "Olfr198";
16	reconstructed_transcript	exon	59200352	59202442	.	-	.	gene_id "CUFFORG_0283"; transcript_id "CUFFORT_0579"; exon_number "1"; gene_name "Olfr198"; ensembl_id "ENSMUSG00000052537";
16	reconstructed_transcript	exon	59203425	59203533	.	-	.	gene_id "CUFFORG_0283"; transcript_id "CUFFORT_0579"; exon_number "2"; gene_name "Olfr198";
16	ENSEMBL_transcript	exon	59201466	59202519	.	-	.	gene_id "CUFFORG_0283"; transcript_id "ENSMUST00000064452"; exon_number "1"; gene_name "Olfr198"; ensembl_id "ENSMUSG00000052537";
16	reconstructed_transcript	exon	59214765	59216629	.	-	.	gene_id "CUFFORG_0284"; transcript_id "CUFFORT_0580"; exon_number "1"; gene_name "Olfr199"; ensembl_id "ENSMUSG00000074996";
16	reconstructed_transcript	exon	59219536	59219767	.	-	.	gene_id "CUFFORG_0284"; transcript_id "CUFFORT_0580"; exon_number "2"; gene_name "Olfr199";
16	ENSEMBL_transcript	exon	59215685	59216615	.	-	.	gene_id "CUFFORG_0284"; transcript_id "ENSMUST00000099657"; exon_number "1"; gene_name "Olfr199"; ensembl_id "ENSMUSG00000074996";
16	reconstructed_transcript	exon	59266113	59269683	.	-	.	gene_id "CUFFORG_0285"; transcript_id "CUFFORT_0581"; exon_number "1"; gene_name "Olfr201"; ensembl_id "ENSMUSG00000074995";
16	reconstructed_transcript	exon	59272498	59272632	.	-	.	gene_id "CUFFORG_0285"; transcript_id "CUFFORT_0581"; exon_number "2"; gene_name "Olfr201";
16	ENSEMBL_transcript	exon	59268739	59269665	.	-	.	gene_id "CUFFORG_0285"; transcript_id "ENSMUST00000099656"; exon_number "1"; gene_name "Olfr201"; ensembl_id "ENSMUSG00000074995";
16	reconstructed_transcript	exon	59283516	59284497	.	-	.	gene_id "CUFFORG_0286"; transcript_id "CUFFORT_0582"; exon_number "1"; gene_name "Olfr202"; ensembl_id "ENSMUSG00000048810";
16	reconstructed_transcript	exon	59285567	59285770	.	-	.	gene_id "CUFFORG_0286"; transcript_id "CUFFORT_0582"; exon_number "2"; gene_name "Olfr202";
16	reconstructed_transcript	exon	59286663	59286708	.	-	.	gene_id "CUFFORG_0286"; transcript_id "CUFFORT_0582"; exon_number "3"; gene_name "Olfr202";
16	ENSEMBL_transcript	exon	59283572	59284495	.	-	.	gene_id "CUFFORG_0286"; transcript_id "ENSMUST00000049859"; exon_number "1"; gene_name "Olfr202"; ensembl_id "ENSMUSG00000048810";
16	reconstructed_transcript	exon	59307197	59307244	.	-	.	gene_id "CUFFORG_0287"; transcript_id "CUFFORT_0583"; exon_number "1"; gene_name "Olfr204";
16	reconstructed_transcript	exon	59315126	59315426	.	-	.	gene_id "CUFFORG_0287"; transcript_id "CUFFORT_0583"; exon_number "2"; gene_name "Olfr204"; ensembl_id "ENSMUSG00000095928";
16	reconstructed_transcript	exon	59318099	59318248	.	-	.	gene_id "CUFFORG_0287"; transcript_id "CUFFORT_0583"; exon_number "3"; gene_name "Olfr204";
16	reconstructed_transcript	exon	59311415	59315427	.	-	.	gene_id "CUFFORG_0287"; transcript_id "CUFFORT_0584"; exon_number "1"; gene_name "Olfr204"; ensembl_id "ENSMUSG00000095928";
16	reconstructed_transcript	exon	59318100	59318218	.	-	.	gene_id "CUFFORG_0287"; transcript_id "CUFFORT_0584"; exon_number "2"; gene_name "Olfr204";
16	reconstructed_transcript	exon	59311415	59315426	.	-	.	gene_id "CUFFORG_0287"; transcript_id "CUFFORT_0585"; exon_number "1"; gene_name "Olfr204"; ensembl_id "ENSMUSG00000095928";
16	reconstructed_transcript	exon	59318099	59318248	.	-	.	gene_id "CUFFORG_0287"; transcript_id "CUFFORT_0585"; exon_number "2"; gene_name "Olfr204";
16	ENSEMBL_transcript	exon	59314488	59315405	.	-	.	gene_id "CUFFORG_0287"; transcript_id "ENSMUST00000072517"; exon_number "1"; gene_name "Olfr204"; ensembl_id "ENSMUSG00000095928";
16	reconstructed_transcript	exon	59328005	59329528	.	-	.	gene_id "CUFFORG_0288"; transcript_id "CUFFORT_0586"; exon_number "1"; gene_name "Olfr205"; ensembl_id "ENSMUSG00000094422";
16	reconstructed_transcript	exon	59331013	59331138	.	-	.	gene_id "CUFFORG_0288"; transcript_id "CUFFORT_0586"; exon_number "2"; gene_name "Olfr205";
16	ENSEMBL_transcript	exon	59328590	59329507	.	-	.	gene_id "CUFFORG_0288"; transcript_id "ENSMUST00000074125"; exon_number "1"; gene_name "Olfr205"; ensembl_id "ENSMUSG00000094422";
16	reconstructed_transcript	exon	59344675	59345720	.	-	.	gene_id "CUFFORG_0289"; transcript_id "CUFFORT_0587"; exon_number "1"; gene_name "Olfr206"; ensembl_id "ENSMUSG00000066257";
16	reconstructed_transcript	exon	59349171	59349246	.	-	.	gene_id "CUFFORG_0289"; transcript_id "CUFFORT_0587"; exon_number "2"; gene_name "Olfr206";
16	ENSEMBL_transcript	exon	59344722	59345726	.	-	.	gene_id "CUFFORG_0289"; transcript_id "ENSMUST00000084791"; exon_number "1"; gene_name "Olfr206"; ensembl_id "ENSMUSG00000066257";
16	reconstructed_transcript	exon	59361160	59361347	.	-	.	gene_id "CUFFORG_0290"; transcript_id "CUFFORT_0588"; exon_number "1"; gene_name "Olfr209"; ensembl_id "ENSMUSG00000095706";
16	reconstructed_transcript	exon	59361937	59362237	.	-	.	gene_id "CUFFORG_0290"; transcript_id "CUFFORT_0588"; exon_number "2"; gene_name "Olfr209"; ensembl_id "ENSMUSG00000095706";
16	reconstructed_transcript	exon	59362861	59362879	.	-	.	gene_id "CUFFORG_0290"; transcript_id "CUFFORT_0588"; exon_number "3"; gene_name "Olfr209";
16	reconstructed_transcript	exon	59361160	59362237	.	-	.	gene_id "CUFFORG_0290"; transcript_id "CUFFORT_0589"; exon_number "1"; gene_name "Olfr209"; ensembl_id "ENSMUSG00000095706";
16	reconstructed_transcript	exon	59363636	59363864	.	-	.	gene_id "CUFFORG_0290"; transcript_id "CUFFORT_0589"; exon_number "2"; gene_name "Olfr209";
16	reconstructed_transcript	exon	59361160	59361347	.	-	.	gene_id "CUFFORG_0290"; transcript_id "CUFFORT_0590"; exon_number "1"; gene_name "Olfr209"; ensembl_id "ENSMUSG00000095706";
16	reconstructed_transcript	exon	59361937	59362237	.	-	.	gene_id "CUFFORG_0290"; transcript_id "CUFFORT_0590"; exon_number "2"; gene_name "Olfr209"; ensembl_id "ENSMUSG00000095706";
16	reconstructed_transcript	exon	59363878	59363952	.	-	.	gene_id "CUFFORG_0290"; transcript_id "CUFFORT_0590"; exon_number "3"; gene_name "Olfr209";
16	reconstructed_transcript	exon	59361160	59362237	.	-	.	gene_id "CUFFORG_0290"; transcript_id "CUFFORT_0591"; exon_number "1"; gene_name "Olfr209"; ensembl_id "ENSMUSG00000095706";
16	reconstructed_transcript	exon	59363878	59363993	.	-	.	gene_id "CUFFORG_0290"; transcript_id "CUFFORT_0591"; exon_number "2"; gene_name "Olfr209";
16	reconstructed_transcript	exon	59361160	59361347	.	-	.	gene_id "CUFFORG_0290"; transcript_id "CUFFORT_0592"; exon_number "1"; gene_name "Olfr209"; ensembl_id "ENSMUSG00000095706";
16	reconstructed_transcript	exon	59361937	59362239	.	-	.	gene_id "CUFFORG_0290"; transcript_id "CUFFORT_0592"; exon_number "2"; gene_name "Olfr209"; ensembl_id "ENSMUSG00000095706";
16	reconstructed_transcript	exon	59363880	59363993	.	-	.	gene_id "CUFFORG_0290"; transcript_id "CUFFORT_0592"; exon_number "3"; gene_name "Olfr209";
16	ENSEMBL_transcript	exon	59361299	59362216	.	-	.	gene_id "CUFFORG_0290"; transcript_id "ENSMUST00000055868"; exon_number "1"; gene_name "Olfr209"; ensembl_id "ENSMUSG00000095706";
17	reconstructed_transcript	exon	33168447	33168469	.	+	.	gene_id "CUFFORG_0291"; transcript_id "CUFFORT_0593"; exon_number "1"; gene_name "Olfr55";
17	reconstructed_transcript	exon	33168795	33168933	.	+	.	gene_id "CUFFORG_0291"; transcript_id "CUFFORT_0593"; exon_number "2"; gene_name "Olfr55";
17	reconstructed_transcript	exon	33176488	33180753	.	+	.	gene_id "CUFFORG_0291"; transcript_id "CUFFORT_0593"; exon_number "3"; gene_name "Olfr55"; ensembl_id "ENSMUSG00000094891";
17	reconstructed_transcript	exon	33168525	33168933	.	+	.	gene_id "CUFFORG_0291"; transcript_id "CUFFORT_0594"; exon_number "1"; gene_name "Olfr55";
17	reconstructed_transcript	exon	33176488	33180753	.	+	.	gene_id "CUFFORG_0291"; transcript_id "CUFFORT_0594"; exon_number "2"; gene_name "Olfr55"; ensembl_id "ENSMUSG00000094891";
17	reconstructed_transcript	exon	33168525	33168933	.	+	.	gene_id "CUFFORG_0291"; transcript_id "CUFFORT_0595"; exon_number "1"; gene_name "Olfr55";
17	reconstructed_transcript	exon	33176405	33180753	.	+	.	gene_id "CUFFORG_0291"; transcript_id "CUFFORT_0595"; exon_number "2"; gene_name "Olfr55"; ensembl_id "ENSMUSG00000094891";
17	ENSEMBL_transcript	exon	33176416	33177363	.	+	.	gene_id "CUFFORG_0291"; transcript_id "ENSMUST00000112168"; exon_number "1"; gene_name "Olfr55"; ensembl_id "ENSMUSG00000094891";
17	reconstructed_transcript	exon	33264628	33264768	.	+	.	gene_id "CUFFORG_0292"; transcript_id "CUFFORT_0596"; exon_number "1"; gene_name "Olfr63";
17	reconstructed_transcript	exon	33268715	33273114	.	+	.	gene_id "CUFFORG_0292"; transcript_id "CUFFORT_0596"; exon_number "2"; gene_name "Olfr63"; ensembl_id "ENSMUSG00000054666";
17	reconstructed_transcript	exon	33264676	33264768	.	+	.	gene_id "CUFFORG_0292"; transcript_id "CUFFORT_0597"; exon_number "1"; gene_name "Olfr63";
17	reconstructed_transcript	exon	33268781	33273114	.	+	.	gene_id "CUFFORG_0292"; transcript_id "CUFFORT_0597"; exon_number "2"; gene_name "Olfr63"; ensembl_id "ENSMUSG00000054666";
17	ENSEMBL_transcript	exon	33268722	33269676	.	+	.	gene_id "CUFFORG_0292"; transcript_id "ENSMUST00000067840"; exon_number "1"; gene_name "Olfr63"; ensembl_id "ENSMUSG00000054666";
17	reconstructed_transcript	exon	37220098	37220687	.	+	.	gene_id "CUFFORG_0293"; transcript_id "CUFFORT_0598"; exon_number "1"; gene_name "Olfr96";
17	reconstructed_transcript	exon	37225055	37226673	.	+	.	gene_id "CUFFORG_0293"; transcript_id "CUFFORT_0598"; exon_number "2"; gene_name "Olfr96"; ensembl_id "ENSMUSG00000064121";
17	reconstructed_transcript	exon	37220098	37220360	.	+	.	gene_id "CUFFORG_0293"; transcript_id "CUFFORT_0599"; exon_number "1"; gene_name "Olfr96";
17	reconstructed_transcript	exon	37225055	37226673	.	+	.	gene_id "CUFFORG_0293"; transcript_id "CUFFORT_0599"; exon_number "2"; gene_name "Olfr96"; ensembl_id "ENSMUSG00000064121";
17	ENSEMBL_transcript	exon	37225091	37226141	.	+	.	gene_id "CUFFORG_0293"; transcript_id "ENSMUST00000078209"; exon_number "1"; gene_name "Olfr96"; ensembl_id "ENSMUSG00000064121";
17	ENSEMBL_transcript	exon	37249475	37249619	.	+	.	gene_id "CUFFORG_0294"; transcript_id "ENSMUST00000173181"; exon_number "1"; gene_name "Olfr754-ps1"; ensembl_id ";ENSMUSG00000092340";
17	ENSEMBL_transcript	exon	37250228	37250867	.	+	.	gene_id "CUFFORG_0294"; transcript_id "ENSMUST00000173181"; exon_number "2"; gene_name "Olfr754-ps1"; ensembl_id ";ENSMUSG00000092340";
17	ENSEMBL_transcript	exon	37276648	37276901	.	+	.	gene_id "CUFFORG_0295"; transcript_id "ENSMUST00000173568"; exon_number "1"; gene_name "Olfr755-ps1"; ensembl_id "ENSMUSG00000092556";
17	ENSEMBL_transcript	exon	37277452	37278105	.	+	.	gene_id "CUFFORG_0295"; transcript_id "ENSMUST00000173568"; exon_number "2"; gene_name "Olfr755-ps1"; ensembl_id "ENSMUSG00000092556";
17	reconstructed_transcript	exon	37359531	37359632	.	+	.	gene_id "CUFFORG_0296"; transcript_id "CUFFORT_0600"; exon_number "1"; gene_name "Olfr104-ps";
17	reconstructed_transcript	exon	37360423	37363993	.	+	.	gene_id "CUFFORG_0296"; transcript_id "CUFFORT_0600"; exon_number "2"; gene_name "Olfr104-ps"; ensembl_id "ENSMUSG00000095858";
17	reconstructed_transcript	exon	37360422	37360508	.	+	.	gene_id "CUFFORG_0296"; transcript_id "CUFFORT_0601"; exon_number "1"; gene_name "Olfr104-ps";
17	reconstructed_transcript	exon	37362159	37363993	.	+	.	gene_id "CUFFORG_0296"; transcript_id "CUFFORT_0601"; exon_number "2"; gene_name "Olfr104-ps"; ensembl_id "ENSMUSG00000095858";
17	reconstructed_transcript	exon	37360438	37360517	.	+	.	gene_id "CUFFORG_0296"; transcript_id "CUFFORT_0602"; exon_number "1"; gene_name "Olfr104-ps";
17	reconstructed_transcript	exon	37362159	37363993	.	+	.	gene_id "CUFFORG_0296"; transcript_id "CUFFORT_0602"; exon_number "2"; gene_name "Olfr104-ps"; ensembl_id "ENSMUSG00000095858";
17	ENSEMBL_transcript	exon	37362161	37363087	.	+	.	gene_id "CUFFORG_0296"; transcript_id "ENSMUST00000178766"; exon_number "1"; gene_name "Olfr104-ps"; ensembl_id "ENSMUSG00000095858";
17	ENSEMBL_transcript	exon	37376856	37377224	.	+	.	gene_id "CUFFORG_0297"; transcript_id "ENSMUST00000172798"; exon_number "1"; gene_name "Olfr757-ps1"; ensembl_id "ENSMUSG00000092542";
17	reconstructed_transcript	exon	37379033	37379117	.	+	.	gene_id "CUFFORG_0298"; transcript_id "CUFFORT_0603"; exon_number "1"; gene_name "Olfr105-ps";
17	reconstructed_transcript	exon	37379924	37380016	.	+	.	gene_id "CUFFORG_0298"; transcript_id "CUFFORT_0603"; exon_number "2"; gene_name "Olfr105-ps";
17	reconstructed_transcript	exon	37382558	37386208	.	+	.	gene_id "CUFFORG_0298"; transcript_id "CUFFORT_0603"; exon_number "3"; gene_name "Olfr105-ps"; ensembl_id "ENSMUSG00000094884";
17	reconstructed_transcript	exon	37379985	37380016	.	+	.	gene_id "CUFFORG_0298"; transcript_id "CUFFORT_0604"; exon_number "1"; gene_name "Olfr105-ps";
17	reconstructed_transcript	exon	37382609	37386208	.	+	.	gene_id "CUFFORG_0298"; transcript_id "CUFFORT_0604"; exon_number "2"; gene_name "Olfr105-ps"; ensembl_id "ENSMUSG00000094884";
[truncated: 5,097 more rows]
