# Supplementary material for: The Olfactory Transcriptomes of Mice
Source: PLoS Genet. 2014 Sep 4;10(9):e1004593. doi: 10.1371/journal.pgen.1004593 (PMC4154679; doi:10.1371/journal.pgen.1004593)
Supplement: Dataset S7 — Sequence of the extended gene models for the OR repertoire. The sequences of the reconstructed gene models for OR genes in FASTA format. (FASTA) [file pgen.1004593.s018.fasta]

>Olfr23|CUFFORG_0137|CUFFORT_0289|11:73936677-73942658|+
GAACATAGAGGCATTACTTCACAGGTCTGCAATTAATATGAGAAAAAGGCCTCAGGCTTGACTGAATACATCCTAGGTAGATTATTACACTTACAGATATTTCAGGAAGATAGATCATGCCTGGAAAGAACCAAACTGTCATCTCCCGGTTCATCCTCCTGGGCCTGCCCATACCACCAGAGCACCAGCACCTGTTCTATGCCCTGTTCCTGGCCATGTACCTCACCACTGTCCTGGGGAACCTCGTCATCATTGTCCTCATTCATCTGGACTCCCATCTCCACACACCCATGTACTTGTTTCTCAGCAACTTGTCCTTCACTGACCTCTGCTTTTCTACTGTCACAATGCCCAATTTCCTGCAAAACATGCAGAGCCAAGTATCATCCATTCCCTATGCAGGCTGCCTTGCACAAATGTACTTCTTTTTGTTTTTTGGTGATGTTGAGAGTTTACTCCTTGTTGCCATGGCCTATGACCGTTATGTGGCCATCTGCTTCCCTCTTCATTATACCAGAATCATGAGCCCAAACCTCTGTGTGAGTATGGTGCTGCTGTCCTGGGCACTGACAACATTGTGTGCCATGTTGCACACTTTGCTCTTAACTAGGTTGTCTTTCTGTAAAAACAATGTGATCCCCCATTTTTTCTGTGACCTTTCTGCTCTCCTGAAGCTGGCCTGCTCTGATATTCACATTAATGAGTTAATGATAATGATAATTGGAGCACTTGTTGTTATACTTCCATTTCTACTCATCATAGTGTCTTATGCGCACATTGTCTCCTCCATTCTCAAAGTCCCTTCAACTCGAGGCATCCACAAGGTCTTCTCCACTTGTGGTTCTCATCTGTCTGTGGTGTCACTGTTCTATGGGTCAGTCATTGTTCTGTACTTATGTCCATCATCTAATAACTCTACTGTGAAGGATACTGTCATGTCTATGATGTACACTGTGGTGACTCCCATGCTGAACCCCTTCATCTACAGCCTTAGGAACAGAGACATGAAGGAAGCTCTAAAAAGAGTGCTTCAAAAGAAAATAAAACTCTCTTCTAACTATGGTAACTACATTTCAGATGTTTTTATAAAGTAATCAAGTAGTAAAAAAAAAAACAAAAAAACAAAAAAACCCACTAGATTCCCAAGAGCAGATGAAGTTGCTGTTCCTCCTCCTGCTGCTGGTGCCAATGCTGGTAGGGCTGTTGCTGTTGCTTCTGGTGGCGCTGCTGCTGCTACTGCTCCTTTTACTGCCGTTGCTACTTGCTGATTCTTGCTTGTTGGTTGTTTGTTGCTGGTTGCTGGATGCTGGTTGCTGGTTGCTGGTTTCTGATAGAACACATCCTAAATCAAATATCAAAGTTGTTGCAGGGAACTTGATGCCCCTAATCAGCAGGAAGTAGTCTATCAAAATCAATGCCCTCTTTTCCCTCTAACCTTCTTTCTCTACCTAGTGTTATAAGGTTATAAGTGAGAAGGACAGAGTTGCAATGTATAAATAGGAATGTGTCCTCAGATCTTATCATTGTGTTAAGAACATTTTTGAGGCTGTAGCATCATTTTTTTAAATATGCTTCATGACCTCTACTCCTCCCCCTTTAATGTTAATAAATATTCTGTTACATTGTACCTTAGAATTATATAATTTTCTTTTTTTAGCTTATAGAGGCTAAAGATGAGATATTCCTTCAAGTATCAGAAGACACTCTTAACTTTTTAACTGTATTGAGACTGTTAAAGACATTGGACCATTAAAGTTGGATTAAGTGCACTGTGCTTTGTGATATAGCTATGAGACTATGGTGGTAGAGGAAATGAATGTGTTCATTTTAATATAACTGAAGACTCAGTGCTTGAAAACTTGGTACCCAGCTGTTGGCAGGGTTTCATAAAAGCAGTCTTGCCAGAGGAAGTATCACTGGTGTCAAGCTTAGATAGTTTAAAGCCTTATCTGCTTTCTAGTTCTTCACTCTGATTTCTGTTTCTTGTTAAAGACAAGAGATCATTACAGAAAACCAAAATAAATGAAAATGCCAAGAACAAGTGATCCTGGGGTGCCCAGTCCCAACTCACAGATACATCTACAACACAGCTGCAGTACCTAAGGCTCTAGGATAATTGCAAAAGAAAAAATAGAAAAATTGTACGATCCAAAAGAACAGAAAATGAGATTATGTCTGTTAGAAATGTCAGAGAAGCTACTTCTATAGAGTCTTATCAACATGGCCCAAACAATGACAAGAAACATGCTAACATGGGAGAGAAAAACTCCATGGGGCTTCAATGGTATAAAAATAACTATAGGTAGGTAAGGGATACTGAGAGTGGGTAATAAAATAGCTTTCTATTCAGGTAATATGCCCCCAACTGGTATTCAAAACCAAATAATCAGCCCTGAAATTATATACATAGAAGTATATAGATTTATCGGGATATATATTTAACAATTAAAAATTAAGGCACAAATTTCAGAGAGGACTTGGGGTTGCATTGGAGTATTCGAATGAGGTAAAGAGGAAATAAATTGTA
>Olfr23|CUFFORG_0137|ENSMUST00000092917|11:73940248-73941225|+
ATGCCTGGAAAGAACCAAACTGTCATCTCCCGGTTCATCCTCCTGGGCCTGCCCATACCACCAGAGCACCAGCACCTGTTCTATGCCCTGTTCCTGGCCATGTACCTCACCACTGTCCTGGGGAACCTCGTCATCATTGTCCTCATTCATCTGGACTCCCATCTCCACACACCCATGTACTTGTTTCTCAGCAACTTGTCCTTCACTGACCTCTGCTTTTCTACTGTCACAATGCCCAATTTCCTGCAAAACATGCAGAGCCAAGTATCATCCATTCCCTATGCAGGCTGCCTTGCACAAATGTACTTCTTTTTGTTTTTTGGTGATGTTGAGAGTTTACTCCTTGTTGCCATGGCCTATGACCGTTATGTGGCCATCTGCTTCCCTCTTCATTATACCAGAATCATGAGCCCAAACCTCTGTGTGAGTATGGTGCTGCTGTCCTGGGCACTGACAACATTGTGTGCCATGTTGCACACTTTGCTCTTAACTAGGTTGTCTTTCTGTAAAAACAATGTGATCCCCCATTTTTTCTGTGACCTTTCTGCTCTCCTGAAGCTGGCCTGCTCTGATATTCACATTAATGAGTTAATGATAATGATAATTGGAGCACTTGTTGTTATACTTCCATTTCTACTCATCATAGTGTCTTATGCGCACATTGTCTCCTCCATTCTCAAAGTCCCTTCAACTCGAGGCATCCACAAGGTCTTCTCCACTTGTGGTTCTCATCTGTCTGTGGTGTCACTGTTCTATGGGTCAGTCATTGTTCTGTACTTATGTCCATCATCTAATAACTCTACTGTGAAGGATACTGTCATGTCTATGATGTACACTGTGGTGACTCCCATGCTGAACCCCTTCATCTACAGCCTTAGGAACAGAGACATGAAGGAAGCTCTAAAAAGAGTGCTTCAAAAGAAAATAAAACTCTCTTCTAACTATGGTAACTACATTTCAGATGTTTTTATAAAGTAA
>Olfr23|CUFFORG_0137|ENSMUST00000121280|11:73940248-73941188|+
ATGCCTGGAAAGAACCAAACTGTCATCTCCCGGTTCATCCTCCTGGGCCTGCCCATACCACCAGAGCACCAGCACCTGTTCTATGCCCTGTTCCTGGCCATGTACCTCACCACTGTCCTGGGGAACCTCGTCATCATTGTCCTCATTCATCTGGACTCCCATCTCCACACACCCATGTACTTGTTTCTCAGCAACTTGTCCTTCACTGACCTCTGCTTTTCTACTGTCACAATGCCCAATTTCCTGCAAAACATGCAGAGCCAAGTATCATCCATTCCCTATGCAGGCTGCCTTGCACAAATGTACTTCTTTTTGTTTTTTGGTGATGTTGAGAGTTTACTCCTTGTTGCCATGGCCTATGACCGTTATGTGGCCATCTGCTTCCCTCTTCATTATACCAGAATCATGAGCCCAAACCTCTGTGTGAGTATGGTGCTGCTGTCCTGGGCACTGACAACATTGTGTGCCATGTTGCACACTTTGCTCTTAACTAGGTTGTCTTTCTGTAAAAACAATGTGATCCCCCATTTTTTCTGTGACCTTTCTGCTCTCCTGAAGCTGGCCTGCTCTGATATTCACATTAATGAGTTAATGATAATGATAATTGGAGCACTTGTTGTTATACTTCCATTTCTACTCATCATAGTGTCTTATGCGCACATTGTCTCCTCCATTCTCAAAGTCCCTTCAACTCGAGGCATCCACAAGGTCTTCTCCACTTGTGGTTCTCATCTGTCTGTGGTGTCACTGTTCTATGGGTCAGTCATTGTTCTGTACTTATGTCCATCATCTAATAACTCTACTGTGAAGGATACTGTCATGTCTATGATGTACACTGTGGTGACTCCCATGCTGAACCCCTTCATCTACAGCCTTAGGAACAGAGACATGAAGGAAGCTCTAAAAAGAGTGCTTCAAAAGAAAATAAAACTCTCTTCTAA
>Olfr43|CUFFORG_0183|CUFFORT_0362|11:74205664-74211304|-
GTTTGGGAGATTGCTCCTCCTCAGGCTCAATCCAGGACAGCACTTTTTGTTGCTTCCGCTCATGGGTTGGAAACGGAGAGCTCATTGTTTCAAACCATCCCATTCTCATGTTCATCTAAACACAGCCCCAGGATGCTGCTCTGAGTGTGCCTGGGCACAGGTCCTAGTCTAGCTGCTTGCAAAGTTTCATTTATGTAACAGGAGTTAAACCTATGGGAACAGGATATCTTATGGCAATGTCTACTGACATCCAGGTAGGTCTGAGGACATTGGAGAGAGAGCACTTATGACAGCATGATCTAGACACACGGCAGAAGCAGCCATATCACCAGCATGCTGTTCCTAGACCCTCACAAACGCTCCACAAGGGTCCTGGACCCCTCTCCAGCTGTGAAGACAAACCAGTCACTTTCAACTTCTCAACAATGAATCCTATCTCTGTTTCTTAGCTTCCATGAAATATTGTCTTGAGCCACCAGCTCCGTGGCAATTCTCTGAATTAAATCATCATCAACAGGAGCCATGAGAGAAGAAAACGAGTCTTCTACCACAGATTTCACTCTCCTGGGAGTTACAAGGCAGCGGGAGCAGGAATATTTCTTCTTCATCCTCTTCCTGTTCATTTACCCCATCACAGTGTTTGGGAACATGCTCATCATCCTAGCCATTCACTCTGACACTCGCCTCCATAACCCTATGTACTTTTTCCTGGCCAACCTCTCCCTTGTTGACATCTTCTTCTCCTCTGTAACTATTCCCAAGATGCTGGCCAACCATCTCCTAGGTAGCAAGGCCATCTCCTTTGGGGGATGTATGGCACAGATGTACTTCATGATAGGCTTGGCAAATACAGACAGTTATATACTAGCTGCAATGGCATATGACCGAGCTGTGGCTATCAGTCGCCCACTTCATTATGCAACAATTATGAGTCCACAACTTTGTGTCCTGCTGGTTGCTGGGTCCTGGGTGATTGCAAATGCTAATGCACTGCCCCACACCCTACTCACAGCTAGACTGTCCTTCTGTGGCAATAAGGATGTGGCCAACTTCTACTGTGACATTACACCTTTGCTCCAGCTGTCCTGTTCTGACATCCGCTTCAATGTGAAGATGATGTACCTTGGGGTGGGGGTCTTCTCTGTGCCACTGCTGTGCATCATCATCTCCTACGTCCGGGTCTTTTCCACAGTCTTGCGGGTTCCATCTACCAAGGGCTTCCTGAAGGCCTTGTCCACCTGTGGCTCTCACCTGACAGTGGTGTCCTTGTATTATGGGACAGTCATGGGCATGTATTTCCGGCCCCTGACCAGTTACAGTCTGAAGCATGCATTGATAACTGTGATGTACACGGCAGTGACCCCAATGCTGAACCCTTTCATCTACAGCCTGAGGAACCGGGACATGAAGGCTGCTCTGAAGAAACTCTTCCACTGCCCCTCTTCCTCTTCCTCCCTCATGTGAGACCATGCCCAGCTGATACTGTGGTCCCAAGTCAGAAGCACTAGGAAACTCAGCTTCAATGTCACCCCTGCAAGGAGCTGCTTGTCATCTTTCCAGGTTGAAATCCCTTTCCTTGGGAGCCTTCTGATAGTTTATGGAGGTAACTTATGGACTCTACTGATTTCAAAACACATTTCTGCTCCCGTGGTCAGAGTACAGCACACTGCTCTGGATTCAGTTCCCACAGGCAGACTGACAAGGAAGTTGGGAGTCTAAGTGTTGACTTCATCATGTAGAAGGTTGGACTGATATCTGTTTTACCCATGTCACAGGATGTGATCACAGTAGCTCATGCTTTAAAGACTAGATTACTGTTTGCATGAGCATTTTATTTACTATATTTGATCACTCTGTCAGGTTTATAAGCATGTATGAGTAAGGCTCATGTGACTATATATTGCATTTCTCTTCAATTTTGGACATAATTGCATTTATTAAGTGCATCAATAACACTTAATAAATGTGAAAAAAGTGGATGAAAATACTAGTTTGTGATTATGGTTAGAGATAACTAGACCAGGCATTATTTGCCTATCTAAATAAATCTTTGAAGAACCTAACCTGGGTAAG
>Olfr43|CUFFORG_0183|CUFFORT_0363|11:74205664-74211330|-
TTTATGCTAAGATCTATTGGGCTGCAGTTTGGGAGATTGCTCCTCCTCAGGCTCAATCCAGGACAGCACTTTTTGTTGCTTCCGCTCATGGGTTGGAAACGGAGAGCTCATTGTTTCAAACCATCCCATTCTCATGTTCATCTAAACACAGCCCCAGGATGCTGCTCTGAGTGTGCCTGGGCACAGGTCCTAGTCTAGCTGCTTGCAAAGTTTCATTTATGTAACAGGAGTTAAACCTATGGGAACAGGATATCTTATGGCAATGTCTACTGACATCCAGGTAGGTCTGAGGACATTGGAGAGAGAGCACTTATGACAGCATGATCTAGACACACGGCAGAAGCAGCCATATCACCAGCATGCTGTTCCTAGACCCTCACAAACGCTCCACAAGCTTCCATGAAATATTGTCTTGAGCCACCAGCTCCGTGGCAATTCTCTGAATTAAATCATCATCAACAGGAGCCATGAGAGAAGAAAACGAGTCTTCTACCACAGATTTCACTCTCCTGGGAGTTACAAGGCAGCGGGAGCAGGAATATTTCTTCTTCATCCTCTTCCTGTTCATTTACCCCATCACAGTGTTTGGGAACATGCTCATCATCCTAGCCATTCACTCTGACACTCGCCTCCATAACCCTATGTACTTTTTCCTGGCCAACCTCTCCCTTGTTGACATCTTCTTCTCCTCTGTAACTATTCCCAAGATGCTGGCCAACCATCTCCTAGGTAGCAAGGCCATCTCCTTTGGGGGATGTATGGCACAGATGTACTTCATGATAGGCTTGGCAAATACAGACAGTTATATACTAGCTGCAATGGCATATGACCGAGCTGTGGCTATCAGTCGCCCACTTCATTATGCAACAATTATGAGTCCACAACTTTGTGTCCTGCTGGTTGCTGGGTCCTGGGTGATTGCAAATGCTAATGCACTGCCCCACACCCTACTCACAGCTAGACTGTCCTTCTGTGGCAATAAGGATGTGGCCAACTTCTACTGTGACATTACACCTTTGCTCCAGCTGTCCTGTTCTGACATCCGCTTCAATGTGAAGATGATGTACCTTGGGGTGGGGGTCTTCTCTGTGCCACTGCTGTGCATCATCATCTCCTACGTCCGGGTCTTTTCCACAGTCTTGCGGGTTCCATCTACCAAGGGCTTCCTGAAGGCCTTGTCCACCTGTGGCTCTCACCTGACAGTGGTGTCCTTGTATTATGGGACAGTCATGGGCATGTATTTCCGGCCCCTGACCAGTTACAGTCTGAAGCATGCATTGATAACTGTGATGTACACGGCAGTGACCCCAATGCTGAACCCTTTCATCTACAGCCTGAGGAACCGGGACATGAAGGCTGCTCTGAAGAAACTCTTCCACTGCCCCTCTTCCTCTTCCTCCCTCATGTGAGACCATGCCCAGCTGATACTGTGGTCCCAAGTCAGAAGCACTAGGAAACTCAGCTTCAATGTCACCCCTGCAAGGAGCTGCTTGTCATCTTTCCAGGTTGAAATCCCTTTCCTTGGGAGCCTTCTGATAGTTTATGGAGGTAACTTATGGACTCTACTGATTTCAAAACACATTTCTGCTCCCGTGGTCAGAGTACAGCACACTGCTCTGGATTCAGTTCCCACAGGCAGACTGACAAGGAAGTTGGGAGTCTAAGTGTTGACTTCATCATGTAGAAGGTTGGACTGATATCTGTTTTACCCATGTCACAGGATGTGATCACAGTAGCTCATGCTTTAAAGACTAGATTACTGTTTGCATGAGCATTTTATTTACTATATTTGATCACTCTGTCAGGTTTATAAGCATGTATGAGTAAGGCTCATGTGACTATATATTGCATTTCTCTTCAATTTTGGACATAATTGCATTTATTAAGTGCATCAATAACACTTAATAAATGTGAAAAAAGTGGATGAAAATACTAGTTTGTGATTATGGTTAGAGATAACTAGACCAGGCATTATTTGCCTATCTAAATAAATCTTTGAAGAACCTAACCTGGGTAAG
>Olfr43|CUFFORG_0183|CUFFORT_0364|11:74205664-74211369|-
TTTCAGGAGACTTTAAAAGCTGCTGGTCTGAGGACATTGGAGAGAGAGCACTTATGACAGCATGATCTAGACACACGGCAGAAGCAGCCATATCACCAGCATGCTGTTCCTAGACCCTCACAAACGCTCCACAAGGGTCCTGGACCCCTCTCCAGCTGTGAAGACAAACCAGTCACTTTCAACTTCTCAACAATGAATCCTATCTCTGTTTCTTAGCTTCCATGAAATATTGTCTTGAGCCACCAGCTCCGTGGCAATTCTCTGAATTAAATCATCATCAACAGGAGCCATGAGAGAAGAAAACGAGTCTTCTACCACAGATTTCACTCTCCTGGGAGTTACAAGGCAGCGGGAGCAGGAATATTTCTTCTTCATCCTCTTCCTGTTCATTTACCCCATCACAGTGTTTGGGAACATGCTCATCATCCTAGCCATTCACTCTGACACTCGCCTCCATAACCCTATGTACTTTTTCCTGGCCAACCTCTCCCTTGTTGACATCTTCTTCTCCTCTGTAACTATTCCCAAGATGCTGGCCAACCATCTCCTAGGTAGCAAGGCCATCTCCTTTGGGGGATGTATGGCACAGATGTACTTCATGATAGGCTTGGCAAATACAGACAGTTATATACTAGCTGCAATGGCATATGACCGAGCTGTGGCTATCAGTCGCCCACTTCATTATGCAACAATTATGAGTCCACAACTTTGTGTCCTGCTGGTTGCTGGGTCCTGGGTGATTGCAAATGCTAATGCACTGCCCCACACCCTACTCACAGCTAGACTGTCCTTCTGTGGCAATAAGGATGTGGCCAACTTCTACTGTGACATTACACCTTTGCTCCAGCTGTCCTGTTCTGACATCCGCTTCAATGTGAAGATGATGTACCTTGGGGTGGGGGTCTTCTCTGTGCCACTGCTGTGCATCATCATCTCCTACGTCCGGGTCTTTTCCACAGTCTTGCGGGTTCCATCTACCAAGGGCTTCCTGAAGGCCTTGTCCACCTGTGGCTCTCACCTGACAGTGGTGTCCTTGTATTATGGGACAGTCATGGGCATGTATTTCCGGCCCCTGACCAGTTACAGTCTGAAGCATGCATTGATAACTGTGATGTACACGGCAGTGACCCCAATGCTGAACCCTTTCATCTACAGCCTGAGGAACCGGGACATGAAGGCTGCTCTGAAGAAACTCTTCCACTGCCCCTCTTCCTCTTCCTCCCTCATGTGAGACCATGCCCAGCTGATACTGTGGTCCCAAGTCAGAAGCACTAGGAAACTCAGCTTCAATGTCACCCCTGCAAGGAGCTGCTTGTCATCTTTCCAGGTTGAAATCCCTTTCCTTGGGAGCCTTCTGATAGTTTATGGAGGTAACTTATGGACTCTACTGATTTCAAAACACATTTCTGCTCCCGTGGTCAGAGTACAGCACACTGCTCTGGATTCAGTTCCCACAGGCAGACTGACAAGGAAGTTGGGAGTCTAAGTGTTGACTTCATCATGTAGAAGGTTGGACTGATATCTGTTTTACCCATGTCACAGGATGTGATCACAGTAGCTCATGCTTTAAAGACTAGATTACTGTTTGCATGAGCATTTTATTTACTATATTTGATCACTCTGTCAGGTTTATAAGCATGTATGAGTAAGGCTCATGTGACTATATATTGCATTTCTCTTCAATTTTGGACATAATTGCATTTATTAAGTGCATCAATAACACTTAATAAATGTGAAAAAAGTGGATGAAAATACTAGTTTGTGATTATGGTTAGAGATAACTAGACCAGGCATTATTTGCCTATCTAAATAAATCTTTGAAGAACCTAACCTGGGTAAG
>Olfr43|CUFFORG_0183|ENSMUST00000078936|11:74206198-74207289|-
GGGGGACTGGCAGCCTATAGATAATAATCACACTAATGGTTCTGGGTTCATGTCTGATTTCATGTTGAAGGAGCCATGAGAGAAGAAAACGAGTCTTCTACCACAGATTTCACTCTCCTGGGAGTTACAAGGCAGCGGGAGCAGGAATATTTCTTCTTCATCCTCTTCCTGTTCATTTACCCCATCACAGTGTTTGGGAACATGCTCATCATCCTAGCCATTCACTCTGACACTCGCCTCCATAACCCTATGTACTTTTTCCTGGCCAACCTCTCCCTTGTTGACATCTTCTTCTCCTCTGTAACTATTCCCAAGATGCTGGCCAACCATCTCCTAGGTAGCAAGGCCATCTCCTTTGGGGGATGTATGGCACAGATGTACTTCATGATAGGCTTGGCAAATACAGACAGTTATATACTAGCTGCAATGGCATATGACCGAGCTGTGGCTATCAGTCGCCCACTTCATTATGCAACAATTATGAGTCCACAACTTTGTGTCCTGCTGGTTGCTGGGTCCTGGGTGATTGCAAATGCTAATGCACTGCCCCACACCCTACTCACAGCTAGACTGTCCTTCTGTGGCAATAAGGATGTGGCCAACTTCTACTGTGACATTACACCTTTGCTCCAGCTGTCCTGTTCTGACATCCGCTTCAATGTGAAGATGATGTACCTTGGGGTGGGGGTCTTCTCTGTGCCACTGCTGTGCATCATCATCTCCTACGTCCGGGTCTTTTCCACAGTCTTGCGGGTTCCATCTACCAAGGGCTTCCTGAAGGCCTTGTCCACCTGTGGCTCTCACCTGACAGTGGTGTCCTTGTATTATGGGACAGTCATGGGCATGTATTTCCGGCCCCTGACCAGTTACAGTCTGAAGCATGCATTGATAACTGTGATGTACACGGCAGTGACCCCAATGCTGAACCCTTTCATCTACAGCCTGAGGAACCGGGACATGAAGGCTGCTCTGAAGAAACTCTTCCACTGCCCCTCTTCCTCTTCCTCCCTCATGTGAGACCATGCCCAGCTGATACTGTGGTCCCAAGTCAGAAGCACTAGGAAACTCAGCTTCAATGTCACCCCTGCAAGG
>Olfr75-ps1|CUFFORG_0167|CUFFORT_0335|11:73404076-73409858|-
GATGGATATATGCAGGGATGGTGCAGATAGGTGATGAATACAGAGTCTGCTAGGCCTGTGTCTGCAAATAAAATGAAGGTGAGCAGGATCGTCCATCAGAAACTTGGACTCAGCCTCAGGAGAGCTAAGTTTATTCAAGAAAATAAGCAGGAGCCTTGTTCTTATCCTCATAACAAGAGTGCTAATCTGAATAATTAATCAAAAAACTGTGAAGGAACTCCTCTGTTAAAATGCCAGAGAGTAAAGGACACATGTTGAAGGAGAAGAGAAGTATCAGGAGAAAAGAGAAGATGAGCATGAACTGAATCTGCTTCTATATTCCAATAAAGACAAGGATACTGGAGAGGAAGAATGATAAAGAACAACCAAACTCTCTTCAGCCAGTTCCTCCTCCTGGGCCTGCCGATCCCTGCAGAGCACCAGCAACTGTTCTTTGCCCTGTTCCTGTCCATGTACCTCACCACCATCCTGGGGAAACTCATCATCATCATCCTCATTCGACTGGACTCCCATCTCCACACACCCATGTACTTGTTTCTCAGCAACTTGTCATTCTCTGATCTCTGCTTTTCCTCTGTCACAATGCCCAAGTTGCTGCAGAACATGCAGAGCCAGGACACATCCATCACCTATGTAGGTTGCCTGACACAAATGTACTTTTTTTGATTTTTTTTGGAGGCCTGGAAATCTTCCTCCTTGTGGTCATGGCCTATGACCGCTATGTGGCCATCTGCCTTCCCCTTCACTACACCAGCATCATGAGTCTCAAGTTCTGTGTGTGTGCAGTGCTGATTTCCTGGGTATTTAACTTGCTGTATTCCATGTTGCACACTCTACTCTTGGCTAGGTTGTCATTCTGTGAGGACAACATAATCTGCCACTTTTTCTGTGACATGTCTGCCCTGCTCAAGTTGGCCTGCTCTGATATTTATATAAATGAACTTATGATATTTATCTTGGGAGGGCCCCTTGTGGTCATTCCGTTCTTACTCATTGTTGTGTCCTATGTACAAATTATCTTCTCTATTCTAAAGGCTTCATCTACTCGGGCCATCTACAAGGTCTTCTCTACCTGTGGCTCCTACCTGACTGTGGTGTCACTATTCTATGGGACAGTTATTGGTCTCTACTTTTGTCCATCAGAAAATAACTTTACAGCAAAGGAGGCTTCTATTACTATGATGTACACAGTGGTGACTCCCATGCTAAACCCTTTCATCTACAGCCTGAGGAACAGAGATATAAAGGAGGCCCTTATAAAAGTTCTTATCAAGAAAATACCTTTATAATGGCAACTCTGGGATTTTTACTTAAATTTATTTAGTGAACATATTGCTATTAGTATTACAAAATTTATCCTTCCTAGGGAACCCACATACAAGAACACAATACATAATATTCCCATCTGCAAAAGAGACTTTTAAAAAGTAGTTCAATTGGGAAAGGGGACCTTGGAGATTCAGTGATGCCATCCTCTGCCTTAAATGTGTGATTCTGCCGGGCGTAGTGTAGCACAACTTTAATCCCAGCACTCAGAAGGCAAAGGCAGGCGAATCTCTGAGTTCAAGGCCAGCCTGGTCTACAGAATGAGTTCAAGGACAGCCAGGGATACACAGAGAATCCTTGTCTCATAAAAAAAAAAAAGGTGTGATTCTAAGTAATCATTAAGTAAAAGCCAATATTTTATCAAATTCTATTTCTTACATTCTTTTTTTTAATTTATTTTTTTATTATTGGGTACTTATTTCATTTACATTTCCAATGCTCTCCCAAAAGTCCCCCACACCCACCCACACCCACTCCCCCACCCACCCACTCCCACCTCTTGGCCCTGGCGTTCCCCTGTACTGAGGCATATAAAGTCTGCACAACCAATGGGCCTCTCTTTCCACTGATGGCCAACCAGGCCATCTTCTGATACATATGCAGCTAGAGACACGAGCTGGAGGGGGAGGGTACTGGTTAGTTCATATTGTTGTTCCACCTATAGGGTTGCAGATCCCCCCAGCTCCCTGGGTACTTCCTCCAGCTCCTCCATTGGGGGCCCTGTGATCCATCCAATAGCTGACTGTGAGCATCCACTTCTGTGTTTGCTAGGCCCCTGCATAGTCTCACAGTAGACAGCTATATCAGGGTCCTTTCAGCAAAATCTTGCTAGTGTGTGCAATGGTGTCAGAGACAATACCGTGAGAAAGCGAGCCCTTCACAATCTCCCTGACAGACCAAATGGCCTCGTGCTAGGAGCTGGTTATCACTCCCTCCTCCCTATTCCCTTCCTGGCACCTAAGGCTGTAAAAGCTGAATTATAGTCCCCTCTTCCCTATCTCTTCCTGAACTCTCATGCCATCCAAGGACATGAGTTACGCCTGAACCCGGCCTGACACCCCAAGGCTGTCAAGGAGAATCTATGTTCTGGAGATAATATGCAGAGTGCCCGCCACCTGGAGCCTGACTTCGGCCCTCATGTCAGCAGATGCCCACTTCTTTGTTCTTTGTTAAAATTCCCCCTAGACCCCTCTCTGTTCCCCGAGATGTATGCTTTAAAACAAGGCACCTCAGCCTAATAAAAGGAGACCTTGATAGGTACAATCTACTTGGTCGTGCTTTTCTTTCTCTTCCAATCCCATATCCTTACAAATTTGCGGTCCCCCTCGC
>Olfr75-ps1|CUFFORG_0167|CUFFORT_0336|11:73404076-73409887|-
GGGCAGTTGAAGCCCAGAGATGGCAGGGGGATGGATATATGCAGGGATGGTGCAGATAGGTGATGAATACAGAGTCTGCTAGGCCTGTGTCTGCAAATAAAATGAAGGTGAGCAGGATCGTCCATCAGAAACTTGGACTCAGCCTCAGGAGAGCTAAGTTTATTCAAGAAAATAAGCAGGATACTGGAGAGGAAGAATGATAAAGAACAACCAAACTCTCTTCAGCCAGTTCCTCCTCCTGGGCCTGCCGATCCCTGCAGAGCACCAGCAACTGTTCTTTGCCCTGTTCCTGTCCATGTACCTCACCACCATCCTGGGGAAACTCATCATCATCATCCTCATTCGACTGGACTCCCATCTCCACACACCCATGTACTTGTTTCTCAGCAACTTGTCATTCTCTGATCTCTGCTTTTCCTCTGTCACAATGCCCAAGTTGCTGCAGAACATGCAGAGCCAGGACACATCCATCACCTATGTAGGTTGCCTGACACAAATGTACTTTTTTTGATTTTTTTTGGAGGCCTGGAAATCTTCCTCCTTGTGGTCATGGCCTATGACCGCTATGTGGCCATCTGCCTTCCCCTTCACTACACCAGCATCATGAGTCTCAAGTTCTGTGTGTGTGCAGTGCTGATTTCCTGGGTATTTAACTTGCTGTATTCCATGTTGCACACTCTACTCTTGGCTAGGTTGTCATTCTGTGAGGACAACATAATCTGCCACTTTTTCTGTGACATGTCTGCCCTGCTCAAGTTGGCCTGCTCTGATATTTATATAAATGAACTTATGATATTTATCTTGGGAGGGCCCCTTGTGGTCATTCCGTTCTTACTCATTGTTGTGTCCTATGTACAAATTATCTTCTCTATTCTAAAGGCTTCATCTACTCGGGCCATCTACAAGGTCTTCTCTACCTGTGGCTCCTACCTGACTGTGGTGTCACTATTCTATGGGACAGTTATTGGTCTCTACTTTTGTCCATCAGAAAATAACTTTACAGCAAAGGAGGCTTCTATTACTATGATGTACACAGTGGTGACTCCCATGCTAAACCCTTTCATCTACAGCCTGAGGAACAGAGATATAAAGGAGGCCCTTATAAAAGTTCTTATCAAGAAAATACCTTTATAATGGCAACTCTGGGATTTTTACTTAAATTTATTTAGTGAACATATTGCTATTAGTATTACAAAATTTATCCTTCCTAGGGAACCCACATACAAGAACACAATACATAATATTCCCATCTGCAAAAGAGACTTTTAAAAAGTAGTTCAATTGGGAAAGGGGACCTTGGAGATTCAGTGATGCCATCCTCTGCCTTAAATGTGTGATTCTGCCGGGCGTAGTGTAGCACAACTTTAATCCCAGCACTCAGAAGGCAAAGGCAGGCGAATCTCTGAGTTCAAGGCCAGCCTGGTCTACAGAATGAGTTCAAGGACAGCCAGGGATACACAGAGAATCCTTGTCTCATAAAAAAAAAAAAGGTGTGATTCTAAGTAATCATTAAGTAAAAGCCAATATTTTATCAAATTCTATTTCTTACATTCTTTTTTTTAATTTATTTTTTTATTATTGGGTACTTATTTCATTTACATTTCCAATGCTCTCCCAAAAGTCCCCCACACCCACCCACACCCACTCCCCCACCCACCCACTCCCACCTCTTGGCCCTGGCGTTCCCCTGTACTGAGGCATATAAAGTCTGCACAACCAATGGGCCTCTCTTTCCACTGATGGCCAACCAGGCCATCTTCTGATACATATGCAGCTAGAGACACGAGCTGGAGGGGGAGGGTACTGGTTAGTTCATATTGTTGTTCCACCTATAGGGTTGCAGATCCCCCCAGCTCCCTGGGTACTTCCTCCAGCTCCTCCATTGGGGGCCCTGTGATCCATCCAATAGCTGACTGTGAGCATCCACTTCTGTGTTTGCTAGGCCCCTGCATAGTCTCACAGTAGACAGCTATATCAGGGTCCTTTCAGCAAAATCTTGCTAGTGTGTGCAATGGTGTCAGAGACAATACCGTGAGAAAGCGAGCCCTTCACAATCTCCCTGACAGACCAAATGGCCTCGTGCTAGGAGCTGGTTATCACTCCCTCCTCCCTATTCCCTTCCTGGCACCTAAGGCTGTAAAAGCTGAATTATAGTCCCCTCTTCCCTATCTCTTCCTGAACTCTCATGCCATCCAAGGACATGAGTTACGCCTGAACCCGGCCTGACACCCCAAGGCTGTCAAGGAGAATCTATGTTCTGGAGATAATATGCAGAGTGCCCGCCACCTGGAGCCTGACTTCGGCCCTCATGTCAGCAGATGCCCACTTCTTTGTTCTTTGTTAAAATTCCCCCTAGACCCCTCTCTGTTCCCCGAGATGTATGCTTTAAAACAAGGCACCTCAGCCTAATAAAAGGAGACCTTGATAGGTACAATCTACTTGGTCGTGCTTTTCTTTCTCTTCCAATCCCATATCCTTACAAATTTGCGGTCCCCCTCGC
>Olfr75-ps1|CUFFORG_0167|ENSMUST00000135477|11:73405906-73409858|-
GATGGATATATGCAGGGATGGTGCAGATAGGTGATGAATACAGAGTCTGCTAGGCCTGTGTCTGCAAATAAAATGAAGGTGAGCAGGATCGTCCATCAGAAACTTGGACTCAGCCTCAGGAGAGCTAAGTTTATTCAAGAAAATAAGCAGGAGCCTTGTTCTTATCCTCATAACAAGAGTGCTAATCTGAATAATTAATCAAAAAACTGTGAAGGAACTCCTCTGTTAAAATGCCAGAGAGTAAAGGACACATGTTGAAGGAGAAGAGAAGTATCAGGAGAAAAGAGAAGATGAGCATGAACTGAATCTGCTTCTATATTCCAATAAAGACAAGATGATAAAGAACAACCAAACTCTCTTCAGCCAGTTCCTCCTCCTGGGCCTGCCGATCCCTGCAGAGCACCAGCAACTGTTCTTTGCCCTGTTCCTGTCCATGTACCTCACCACCATCCTGGGGAAACTCATCATCATCATCCTCATTCGACTGGACTCCCATCTCCACACACCCATGTACTTGTTTCTCAGCAACTTGTCATTCTCTGATCTCTGCTTTTCCTCTGTCACAATGCCCAAGTTGCTGCAGAACATGCAGAGCCAGGACACATCCATCACCTATGTAGGTTGCCTGACACAAATGTACTTTTTTTGATTTTTTTTGGAGGCCTGGAAATCTTCCTCCTTGTGGTCATGGCCTATGACCGCTATGTGGCCATCTGCCTTCCCCTTCACTACACCAGCATCATGAGTCTCAAGTTCTGTGTGTGTGCAGTGCTGATTTCCTGGGTATTTAACTTGCTGTATTCCATGT
>Olfr75-ps1|CUFFORG_0167|ENSMUST00000144832|11:73405453-73406379|-
ATGATAAAGAACAACCAAACTCTCTTCAGCCAGTTCCTCCTCCTGGGCCTGCCGATCCCTGCAGAGCACCAGCAACTGTTCTTTGCCCTGTTCCTGTCCATGTACCTCACCACCATCCTGGGGAAACTCATCATCATCATCCTCATTCGACTGGACTCCCATCTCCACACACCCATGTACTTGTTTCTCAGCAACTTGTCATTCTCTGATCTCTGCTTTTCCTCTGTCACAATGCCCAAGTTGCTGCAGAACATGCAGAGCCAGGACACATCCATCACCTATGTAGGTTGCCTGACACAAATGTACTTTTTTTGATTTTTTTTGGAGGCCTGGAAATCTTCCTCCTTGTGGTCATGGCCTATGACCGCTATGTGGCCATCTGCCTTCCCCTTCACTACACCAGCATCATGAGTCTCAAGTTCTGTGTGTGTGCAGTGCTGATTTCCTGGGTATTTAACTTGCTGTATTCCATGTTGCACACTCTACTCTTGGCTAGGTTGTCATTCTGTGAGGACAACATAATCTGCCACTTTTTCTGTGACATGTCTGCCCTGCTCAAGTTGGCCTGCTCTGATATTTATATAAATGAACTTATGATATTTATCTTGGGAGGGCCCCTTGTGGTCATTCCGTTCTTACTCATTGTTGTGTCCTATGTACAAATTATCTTCTCTATTCTAAAGGCTTCATCTACTCGGGCCATCTACAAGGTCTTCTCTACCTGTGGCTCCTACCTGACTGTGGTGTCACTATTCTATGGGACAGTTATTGGTCTCTACTTTTGTCCATCAGAAAATAACTTTACAGCAAAGGAGGCTTCTATTACTATGATGTACACAGTGGTGACTCCCATGCTAAACCCTTTCATCTACAGCCTGAGGAACAGAGATATAAAGGAGGCCCTTATAAAAGTTCTTATCAAGAAAA
>Olfr331|CUFFORG_0155|ENSMUST00000081743|11:58501598-58502572|-
ATGGACCTCACCACCTGGATGAACAACTACACTACACAGTCAGATTTCACCCTGGTGGGATTCTTCAGTCAATCCAAACACCCTGCCCTGCTTGCTGTGGTCATATTTGTGGTTTTCCTGATGGCCTTGTCTGGGAACGCCCTCCTGATCCTGCTGATACTCTCTGACATCCACATACCAATCCACCTCCACATACCAATGTACTTTTTTATCAGCCAGCTGTCCCTCATGGACATGATGTACATTTCTGTCACTGTGCCCAAGATGCTCATGGACCAGGTCCTGGGGAGCCACAAGATCTCAGCTGCTGCCTGTGGGATGCAGATGTTCCTCTACCTGACATTAGCAGGGTCAGAATATTTCCTTCTTGCTGCCATGTCCTATGACCACTATGTGGCCATCTGTCATCCACTCCAGTATCCTGTCCTCATGAACCACAGGGTGTGTCTCCTGCTGATGTCTGTCTGTTGGATCCTGGGATCCTTGGATGGCTTCATGTTCACCCCTGTCACCATGACCTTCCCATTCTGTGGATCCCGGGAGATCCATCACTTCTTCTGTGAGGTCCCTGCTGTGACAAAGCTCTCCTGCTCAGACACCTGGCTCTATGAGACCCTCATGTATGTGTGCTGTGTGCTCATGCTTCTCATCCCTGTGACAGTCATTTCAGGCTCCTATACATCCATCCTCCTCACTGTTCTCAGGATGAACTCAGCAGAGGGCAGGAAGAAGGCCCTTGCCACCTGCTCCTCCCACATGACTGTGGTCACCCTCTACTATGGTGCTGCTATCTATACCTACATTTTCCCTGCCTCTCTCCACACCCCTGAGAAGGACATGGTGGTGTCTATGTTTTACACCATACTCACCCCTCTGTTGAACCCACTAATCTATAGTTTTAGGAATAAGAATGTCACAGAGGCTATGAAGAAACTGTTAGGTGTGAGCACCCTCTTTCAAGAAACAGTAAAGTAA
>Olfr331|CUFFORG_0155|ENSMUST00000170501|11:58501598-58502554|-
ATGAACAACTACACTACACAGTCAGATTTCACCCTGGTGGGATTCTTCAGTCAATCCAAACACCCTGCCCTGCTTGCTGTGGTCATATTTGTGGTTTTCCTGATGGCCTTGTCTGGGAACGCCCTCCTGATCCTGCTGATACTCTCTGACATCCACATACCAATCCACCTCCACATACCAATGTACTTTTTTATCAGCCAGCTGTCCCTCATGGACATGATGTACATTTCTGTCACTGTGCCCAAGATGCTCATGGACCAGGTCCTGGGGAGCCACAAGATCTCAGCTGCTGCCTGTGGGATGCAGATGTTCCTCTACCTGACATTAGCAGGGTCAGAATATTTCCTTCTTGCTGCCATGTCCTATGACCACTATGTGGCCATCTGTCATCCACTCCAGTATCCTGTCCTCATGAACCACAGGGTGTGTCTCCTGCTGATGTCTGTCTGTTGGATCCTGGGATCCTTGGATGGCTTCATGTTCACCCCTGTCACCATGACCTTCCCATTCTGTGGATCCCGGGAGATCCATCACTTCTTCTGTGAGGTCCCTGCTGTGACAAAGCTCTCCTGCTCAGACACCTGGCTCTATGAGACCCTCATGTATGTGTGCTGTGTGCTCATGCTTCTCATCCCTGTGACAGTCATTTCAGGCTCCTATACATCCATCCTCCTCACTGTTCTCAGGATGAACTCAGCAGAGGGCAGGAAGAAGGCCCTTGCCACCTGCTCCTCCCACATGACTGTGGTCACCCTCTACTATGGTGCTGCTATCTATACCTACATTTTCCCTGCCTCTCTCCACACCCCTGAGAAGGACATGGTGGTGTCTATGTTTTACACCATACTCACCCCTCTGTTGAACCCACTAATCTATAGTTTTAGGAATAAGAATGTCACAGAGGCTATGAAGAAACTGTTAGGTGTGAGCACCCTCTTTCAAGAAACAGTAAAGTAA
>Olfr222|CUFFORG_0163|CUFFORT_0329|11:59570258-59575405|-
AGTTCGTCGAATGAAGCTTTTGATTCACGGAGCAGAGTGGTGCTGACCAAAATCAGTAATGGATCTGCAGCCGAGCTCCCAGAAGATGCCTTAGCATGAGAGGTGACAACCACAGCTGCTTCTGGGACACCCCAAAGGACTTTATCCTCCTGGGCATTTCCGACAGGCCATGGCTGGAGCTCCCAGTCTTTGCAGTCCTCCTGGTGTTCTACATTCTGGCTATGCTGGGGAACATCTCTATCATCCTGGTATCCCAGCTGGATCCTCAGCTCCACAGCCCCATGTACATATTCCTCAGCCACTTGTCCTTCCTGGATCTCTGCTACACCACCACCACTGTCCCTCAGATGCTGTTCAACATGGGGAGCTCCCAGAAGACCATCAGTTACGGTGGCTGCACGGTGCAATACGCCATTTTCCACTGGCTGGGCTGCACCGAGTGCGTTGTCTTGGCGGCCATGGCTCTGGACCGCTACGTGGCCATCTGTGAGCCACTCCGCTATGCTATCATCATGCACCGCCCACTCTGCCAGCAGCTCGTGGCTATGGCCTGGCTCAGCGGCTTCGGCAACTCCCTTGTTCAGGTCATCCTGACAGTGCAATTGCCTTTCTGTGGCCGGCAGGTGCTGAACAACTTCTTCTGCGAGGTGCCAGCCATGATCAAGCTGTCCTGTGCTGATACTACGGCGAATGATGCCACCCTGGCTGTGCTGGTGGCCTTCTTTGTGCTGGTCCCTCTGGCCCTCATCCTCCTCTCCTACGGCTTCATTGCTCGGGCAGTGATGAGGATCCAGTCCTCCAGGGGACGGCACAAGGCCTTCGGGACTTGCTCTTCCCACCTGTTGGTGGTCTCCCTCTTCTACCTGCCCGCCATTTACATGTACCTGCAGCCGCCATCCAGTTACTCACAGGAGCAGGGCAAGTTCATCTCCCTCTTCTATTCTATAATCACCCCCACCCTTAACCCTTTCATCTACACCTTGAGGAATAAGGACGTGAAGGGAGCTCTCCGAAGACTCCTGGCAAGGACCGGAAGGCTGTGTGGAAGGTGAAAAATGTAATCCCGGAAGACCTACACCTCTGGCAGAACTCCGCAGCAAGGACTCTGGGGGGTGGGTAGGGTTGTAGCTCAGGGGTGGTACAGCACTTCCTTGGCATGTGGGAAGGACTGAGTTCAACCCCTAGGGCTGTAGGAAATTCTTGGAACAGTAGGTTCTTTGAGAGATTTGAAAGAAAACAAAAAACATCCAAAAGCATTTCACCTTCCGTGTGGTGATGAGGCTCAAAGTCCCGCATCTGAGCGTTAAGTTCCATTCTCAGAGCACAGTTCTAAGAAGCCATATATCTTCAAGAAGCGCTTAAATGACTTGATGCTCACAAGTACTCGTTACGCTGTTTAACTTCTAATTCCCTGGCTCTTCCTGTTTTCTTCCTCTTCCTGTATTTCCTCTCTCGTTTCCCATGTATCTTTTTAAACCCCTTTCTTCCATTACAGTCACTCCAGATGTGTACAAAATGAACTTGACACAGAGTCTTACCTCGTTTATAATAAACGTCTGTTCTTCGTGGATCAAAA
>Olfr222|CUFFORG_0163|CUFFORT_0330|11:59570258-59576050|-
CAAGCTTCTATGCCGTGTCTGGGGAGAAAGAGCAAAACCTTCCTGAAAAAGAGCGCAGAGGACGAAGTCAAGTTGAACCTGGGGAATAGTTGTGGAATTACAGGGAAGTGTGCTGCGAGCTGGATCGCTGCCCGGGCACCCTGGCTTTGGTAATAAGCTGAGCTGTCTATATAACTGTAGAAGCTGTTCCACCATATCAAAGTGTCCACAGCACGAGGTCACTGCAATTTTATACTTCCTGTGGCCAGAGGGAAGCACAGCTGGCACTGGGACGTCCCGGAATATCTATCTGCAGCAAGGAAAAGTTCTTCCTTCTTCCAGGCCAAGGATGATTTCTCTCCAGCTGCCGGGGGCCAGGGCCAGAAGACAAAATAAAAAAGCCTCAGAAAGTGGACACTTTCCCATCAACGTGTTTGTGGAGAAGTCAAACACTCCAGGGGCAGTGGGAATCATGGGAGTCATGACTGAACGTGAATGACGCCTGAGGCTGTGTGGAACTCTGGCACCGAAGTCTCTCTATCTTCTCCAGGATCTGCAGCCGAGCTCCCAGAAGATGCCTTAGCATGAGAGGTGACAACCACAGCTGCTTCTGGGACACCCCAAAGGACTTTATCCTCCTGGGCATTTCCGACAGGCCATGGCTGGAGCTCCCAGTCTTTGCAGTCCTCCTGGTGTTCTACATTCTGGCTATGCTGGGGAACATCTCTATCATCCTGGTATCCCAGCTGGATCCTCAGCTCCACAGCCCCATGTACATATTCCTCAGCCACTTGTCCTTCCTGGATCTCTGCTACACCACCACCACTGTCCCTCAGATGCTGTTCAACATGGGGAGCTCCCAGAAGACCATCAGTTACGGTGGCTGCACGGTGCAATACGCCATTTTCCACTGGCTGGGCTGCACCGAGTGCGTTGTCTTGGCGGCCATGGCTCTGGACCGCTACGTGGCCATCTGTGAGCCACTCCGCTATGCTATCATCATGCACCGCCCACTCTGCCAGCAGCTCGTGGCTATGGCCTGGCTCAGCGGCTTCGGCAACTCCCTTGTTCAGGTCATCCTGACAGTGCAATTGCCTTTCTGTGGCCGGCAGGTGCTGAACAACTTCTTCTGCGAGGTGCCAGCCATGATCAAGCTGTCCTGTGCTGATACTACGGCGAATGATGCCACCCTGGCTGTGCTGGTGGCCTTCTTTGTGCTGGTCCCTCTGGCCCTCATCCTCCTCTCCTACGGCTTCATTGCTCGGGCAGTGATGAGGATCCAGTCCTCCAGGGGACGGCACAAGGCCTTCGGGACTTGCTCTTCCCACCTGTTGGTGGTCTCCCTCTTCTACCTGCCCGCCATTTACATGTACCTGCAGCCGCCATCCAGTTACTCACAGGAGCAGGGCAAGTTCATCTCCCTCTTCTATTCTATAATCACCCCCACCCTTAACCCTTTCATCTACACCTTGAGGAATAAGGACGTGAAGGGAGCTCTCCGAAGACTCCTGGCAAGGACCGGAAGGCTGTGTGGAAGGTGAAAAATGTAATCCCGGAAGACCTACACCTCTGGCAGAACTCCGCAGCAAGGACTCTGGGGGGTGGGTAGGGTTGTAGCTCAGGGGTGGTACAGCACTTCCTTGGCATGTGGGAAGGACTGAGTTCAACCCCTAGGGCTGTAGGAAATTCTTGGAACAGTAGGTTCTTTGAGAGATTTGAAAGAAAACAAAAAACATCCAAAAGCATTTCACCTTCCGTGTGGTGATGAGGCTCAAAGTCCCGCATCTGAGCGTTAAGTTCCATTCTCAGAGCACAGTTCTAAGAAGCCATATATCTTCAAGAAGCGCTTAAATGACTTGATGCTCACAAGTACTCGTTACGCTGTTTAACTTCTAATTCCCTGGCTCTTCCTGTTTTCTTCCTCTTCCTGTATTTCCTCTCTCGTTTCCCATGTATCTTTTTAAACCCCTTTCTTCCATTACAGTCACTCCAGATGTGTACAAAATGAACTTGACACAGAGTCTTACCTCGTTTATAATAAACGTCTGTTCTTCGTGGATCAAAA
>Olfr222|CUFFORG_0163|CUFFORT_0331|11:59570258-59576050|-
CAAGCTTCTATGCCGTGTCTGGGGAGAAAGAGCAAAACCTTCCTGAAAAAGAGCGCAGAGGACGAAGTCAAGTTGAACCTGGGGAATAGTTGTGGAATTACAGGGAAGTGTGCTGCGAGCTGGATCGCTGCCCGGGCACCCTGGCTTTGGTAATAAGCTGAGCTGTCTATATAACTGTAGAAGCTGTTCCACCATATCAAAGTGTCCACAGCACGAGGTCACTGCAATTTTATACTTCCTGTGGCCAGAGGGAAGCACAGCTGGCACTGGGACGTCCCGGAATATCTATCTGCAGCAAGGAAAAGTTCTTCCTTCTTCCAGGCCAAGGATGATTTCTCTCCAGCTGCCGGGGGCCAGGGCCAGAAGACAAAATAAAAAAGCCTCAGAAAGTGGACACTTTCCCATCAACGTGTTTGTGGAGAAGTCAAACACTCCAGGGGCAGTGGGAATCATGGGAGTCATGACTGAACGTGAATGACGCCTGAGGCTGTGTGGAACTCTGGCACCGAAGTCTCTCTATCTTCTCCAGGATCTGCAGCCGAGGCAAGCCTCATCCCCACTCCCACTGTAACAGATGCAGGAATTGAAGTTTAGCAAGACTGGCTTGGTGAAGGTCAGAGTAGGAGGGGGTGTGAGATGCGCATACTGCTGTCTTGACGCCCCATCCAGGGGGCTAAAGAGGGTCAGGCAGGAGGAAGCCTGAGAGAAAGCAGACACCGTGAGAAAATGACTCATTTCATCCCGTGCCAGTCACTCACCCAAACTCTCTTCACTCATCATCGCAGCTCCCAGAAGATGCCTTAGCATGAGAGGTGACAACCACAGCTGCTTCTGGGACACCCCAAAGGACTTTATCCTCCTGGGCATTTCCGACAGGCCATGGCTGGAGCTCCCAGTCTTTGCAGTCCTCCTGGTGTTCTACATTCTGGCTATGCTGGGGAACATCTCTATCATCCTGGTATCCCAGCTGGATCCTCAGCTCCACAGCCCCATGTACATATTCCTCAGCCACTTGTCCTTCCTGGATCTCTGCTACACCACCACCACTGTCCCTCAGATGCTGTTCAACATGGGGAGCTCCCAGAAGACCATCAGTTACGGTGGCTGCACGGTGCAATACGCCATTTTCCACTGGCTGGGCTGCACCGAGTGCGTTGTCTTGGCGGCCATGGCTCTGGACCGCTACGTGGCCATCTGTGAGCCACTCCGCTATGCTATCATCATGCACCGCCCACTCTGCCAGCAGCTCGTGGCTATGGCCTGGCTCAGCGGCTTCGGCAACTCCCTTGTTCAGGTCATCCTGACAGTGCAATTGCCTTTCTGTGGCCGGCAGGTGCTGAACAACTTCTTCTGCGAGGTGCCAGCCATGATCAAGCTGTCCTGTGCTGATACTACGGCGAATGATGCCACCCTGGCTGTGCTGGTGGCCTTCTTTGTGCTGGTCCCTCTGGCCCTCATCCTCCTCTCCTACGGCTTCATTGCTCGGGCAGTGATGAGGATCCAGTCCTCCAGGGGACGGCACAAGGCCTTCGGGACTTGCTCTTCCCACCTGTTGGTGGTCTCCCTCTTCTACCTGCCCGCCATTTACATGTACCTGCAGCCGCCATCCAGTTACTCACAGGAGCAGGGCAAGTTCATCTCCCTCTTCTATTCTATAATCACCCCCACCCTTAACCCTTTCATCTACACCTTGAGGAATAAGGACGTGAAGGGAGCTCTCCGAAGACTCCTGGCAAGGACCGGAAGGCTGTGTGGAAGGTGAAAAATGTAATCCCGGAAGACCTACACCTCTGGCAGAACTCCGCAGCAAGGACTCTGGGGGGTGGGTAGGGTTGTAGCTCAGGGGTGGTACAGCACTTCCTTGGCATGTGGGAAGGACTGAGTTCAACCCCTAGGGCTGTAGGAAATTCTTGGAACAGTAGGTTCTTTGAGAGATTTGAAAGAAAACAAAAAACATCCAAAAGCATTTCACCTTCCGTGTGGTGATGAGGCTCAAAGTCCCGCATCTGAGCGTTAAGTTCCATTCTCAGAGCACAGTTCTAAGAAGCCATATATCTTCAAGAAGCGCTTAAATGACTTGATGCTCACAAGTACTCGTTACGCTGTTTAACTTCTAATTCCCTGGCTCTTCCTGTTTTCTTCCTCTTCCTGTATTTCCTCTCTCGTTTCCCATGTATCTTTTTAAACCCCTTTCTTCCATTACAGTCACTCCAGATGTGTACAAAATGAACTTGACACAGAGTCTTACCTCGTTTATAATAAACGTCTGTTCTTCGTGGATCAAAA
>Olfr222|CUFFORG_0163|ENSMUST00000071943|11:59570699-59571813|-
CTCATTTCATCCCGTGCCAGTCACTCACCCAAACTCTCTTCACTCATCATCGCAGCTCCCAGAAGATGCCTTAGCATGAGAGGTGACAACCACAGCTGCTTCTGGGACACCCCAAAGGACTTTATCCTCCTGGGCATTTCCGACAGGCCATGGCTGGAGCTCCCAGTCTTTGCAGTCCTCCTGGTGTTCTACATTCTGGCTATGCTGGGGAACATCTCTATCATCCTGGTATCCCAGCTGGATCCTCAGCTCCACAGCCCCATGTACATATTCCTCAGCCACTTGTCCTTCCTGGATCTCTGCTACACCACCACCACTGTCCCTCAGATGCTGTTCAACATGGGGAGCTCCCAGAAGACCATCAGTTACGGTGGCTGCACGGTGCAATACGCCATTTTCCACTGGCTGGGCTGCACCGAGTGCGTTGTCTTGGCGGCCATGGCTCTGGACCGCTACGTGGCCATCTGTGAGCCACTCCGCTATGCTATCATCATGCACCGCCCACTCTGCCAGCAGCTCGTGGCTATGGCCTGGCTCAGCGGCTTCGGCAACTCCCTTGTTCAGGTCATCCTGACAGTGCAATTGCCTTTCTGTGGCCGGCAGGTGCTGAACAACTTCTTCTGCGAGGTGCCAGCCATGATCAAGCTGTCCTGTGCTGATACTACGGCGAATGATGCCACCCTGGCTGTGCTGGTGGCCTTCTTTGTGCTGGTCCCTCTGGCCCTCATCCTCCTCTCCTACGGCTTCATTGCTCGGGCAGTGATGAGGATCCAGTCCTCCAGGGGACGGCACAAGGCCTTCGGGACTTGCTCTTCCCACCTGTTGGTGGTCTCCCTCTTCTACCTGCCCGCCATTTACATGTACCTGCAGCCGCCATCCAGTTACTCACAGGAGCAGGGCAAGTTCATCTCCCTCTTCTATTCTATAATCACCCCCACCCTTAACCCTTTCATCTACACCTTGAGGAATAAGGACGTGAAGGGAGCTCTCCGAAGACTCCTGGCAAGGACCGGAAGGCTGTGTGGAAGGTGAAAAATGTAATCCCGGAAGACCTACACCTCTGGCAGAACTCCGCAGCAAGGACTCTGGGGGGTGGGTAGGGTTGTAGCTCAGGG
>Olfr397|CUFFORG_0139|CUFFORT_0291|11:73960817-73967812|+
AGACAATTACAGGGACTCCATCTGGAAATGCACAGTGTGGAAGCAGGAAACAGGAAGCAGAGTCTGGATGGAGCCACAATCAGACCAGTTAGCTTGTGCTGACTAGTTGTATGACAACTTGACACCAGCTAGAGTCCTTTGGAAAGAAGGAACCCCAGTTGAGAAGATGCCTCCACCAAACTGGTTTCTAGGCAATCCCGTACAACTTGTTTTTAAAGAAATGATTGATGCAGAAGGTAACAGCTCATTGTGGGTGATGATCCTAGATACCACAAGAAAGAAGATGGAGAAACATGGTATGCAGCATTTCTCCATGGCTTCTGCATCAGTTCCTACCTGCTTAAGTTTTTGGACTCACTTTCTATGTTGATGAACTGTGATGTGGAAATGTAAACAAAACAAATATTTTCCTCCCCAAGTTGCTTTTGGTCGTGATCTTTTATCACAGCATTAGAAATTCTAAGCCCAAGTCCCTTTTAATTTTAGATTGAGATGGGTCTTATTAAGTTGTCAGACTGGTCTCAAACTTGCTACATGGCCCAGGTAGGCCTTGAGCTTCAGGTCCTCCAGCTTTAGCTTTCCAAGTGGCTGTGATAACAAGTGTACATTCAGAAGAACTTTCTTAAAGAATTTGGTATTTCTGAATTTAATCTATGCCCTTGTATCATTGCTTTATGTAACTATTTATTACATACTTAGAAAAATACAAAATAATGAAGTAATCTTTCATTACTTACAAGTGTTAGATTTAGATTTTAAAATGTCTTCCTAAAGCATTGGCTTTGTGTATGTTTATACATTCATACAAATCATTCTTAAGTCTGAAACCGTTAAAAGAAGTCAACATGGAAAGAGGAAATCAAACTGTTGTTTCAGAATTCCTCCTCCTGGGCTTGCCTATTGAACCACACCAGCAAGACCTTTTCTATGCCCTGTTCCTGTCCATGTACCTCACCACTGCCCTGGGGAACCTCATCATCATCATCCTCATTCACCTGGACTCCCATCTCCACACACCCATGTACTTGTTTCTCAGTAACCTGTCCTTCTCTGACTTCTGCTTTTCCTCTGTGACCATTCCCAAATTGCTGCAGAACATGCAAAGCCAAGTTCCATCCATACCCTATGCAGGTTGCCTGGCACAAATGTACTTTTTCCTGCTTTTTGCAGATCTCGAGAGCTTCCTCCTTGTGGCCATGGCCTATGATCGCTATGTGGCCATCTGCTTCCCCCTACACTATACTAGCATCATGAGCCCCAAGCTGTGTCTCTGCCTGGTGGCACTATCTTGGCTACTGACCACAGTCATCTCTTTGTCACACACACTGCTCATGGCTCGGCTCTCCTTCTGTGCTAACAATGTGATTCCTCACTTTTTCTGTGATATGTCAGCTCTTCTGAAGTTAGCCTGCTCTGACATTCAGATCAATAAGTTGATGATATTTATCTTGGGAGGACTTGTCATTATTGTCCCATTCCTGCTGATATTTTCATCCTATGCACGAATAGTGTCCTCCATTCTCAAGGTCCCCTCTTCTAGAAGCATCCGCAAGGCCTTCTCCACCTGTGGTTCCCACCTCTCTGTGGTGTCTCTTTTCTATGGGACAATCATTGGTCTCTATTTATGTCCATCAGCTAATAATTCAACCATTAAGGAGACTGTCATGGCTGTGATGTACACAGTGGTGACCCCTATGCTGAACCCCTTTATCTACAGCTTCAGGAATCAGGATATAAAGGGAGCTTTTAAAAAGGTGTTTTCAAAGCAGATGGCTAACTTTTCTCTGAGATAGTGACTCTAAATATTAAAACATGTTTTCCAATAGTAGGCCCAATTTCAAATGGTATGCAGGGGCTTTCTTCAACTTTCAATAGTTTGAATTTCTCATGCCACTTAAATTTAGCACTATACTTCAGGTGTGACATAAGTTAAGATCTAACAAATCCTAAGTGCTTCTTGATTATCATCTGAGTCTGAATTAATACTAACGTTGGTGTTTAGTGTTCAAAGAATATAAAGATCTTTCTAGTTCCTGGAAAGGCACTTCAACTCCTTAGTCACTTTGGCACTTTGCTTCTGACAAACATACTTATTCTAAAAGGATTATTTCCAACTTAATATATGCATGGTCTCAATAATGCATTTGTTCTGTGGAGTCATATTTCTTGTTTCAAATTACTTTATAGCTTCCTTTCATGTGTTCATTAAAAGCTTATTTAATGATAATATATTAAAACTATCATTTCTTTTGGAAGTCAAAGCACCAATAATTTGTTTGCTAATTGTGAACTATTGATTATGTCTACATATTGGATGTCAATTCCTTTTTTGAATTAAAGTTGTGTAATCTGAAACAAGCTATCTAGTCCCATTACATGTCACATAATTTACAGATTTTAAAGCATAGCCCATGGTATAGTATAAGGAAATGTAAATAGTGATAGGTCTAGAATCTATTTGTTATTCCTAGATACGGTTTTTCTCCCTTATATGTTGAAATAATGCGATGCTCTCTTTATTTCCTGAAAAAAATATATAAGCCTCTTGTAGATATATGATCACTAACTCCTAAAATGAACAAAGCCTTGCTCATTGCTTTACATATTTATTCTAGATGATTTCTTGAGTGCATTTTCTTTTTTATTGGATATTTTCTTTATTTACATTTCAAATGTCCCAGTTTCCCTACCTCCTGGAAACACACTATCACATCCTCCCTACCCCTGCTTCTATGAGGGTGTTCCTACACACGCCTCCCTGCCCTCCATTCCCCTAAACTGCGGCATCTATTGAGCCTTCATAGGACCAAGGACCTCTCCTCCCATTGATGCCTGACAAGGCCATCCTCTGCAGCTGAAGCCATGTGTACTCCTTTGCTGACGTCTTAGTCCCTGGGAGTTCTGGGGGGTTTGATTGGTTGATGTTATTGTTCTTCCCATGGGGTTTCAAACCCCTTCAACTCCTTCAGTCCTTTCTCTACTTTTCTATTGGGGACTTCACGCTTAGTCCAATGGTTTTGAGTGTATTTCATATTTCCTAAAATATATCTTAAAAACTACCTTTGAAAGGAAATCTTCCTAGTAATGTCTATGTTGACACTATTTACTTTTCCAAAAAAAATGTATTGACTACTAAAATAGTCCATGCCTGCTTGAAGGTATCTATGTAGCAAACTGTCCAAGGCCTCTCACAGTCCTGTCCCCTTCTCTATTAAAGCCATTAAAAGTTGTTATTCTATATATTGCCTATACACAACCTAGAATTATATATAATAAATAAGTAGAACTAAAGACATATTGAATTGCTTTCACTTAAAAAATGTACTGTTAACTCAACATTTCTCATAAGGACTTGTGATGCTTTTTGATATTTTTTTCCTGTTCTGTTTTGATGCAAAGTCTCTCTATGATGTCCATGCTGGCATTGAATTTACAGTGATCCTTGTTCCTTGACCTTTTTAGTTCTGTTACTACAAATGTGTACCTCCACCACATCTGACAGGACTTGTGACACTTTTAAAATAATGCATTTCAGCAACTTACTTTTGGTGGACTTTTGGGTTGTTTTCAGTTTATCCTTAATTTAAATAATACTGTCTCAATTTTATGTCTTAATCCCCAATATTTTGTAGTATTGTCCTATTTTCTTATGATAATCTTCTCAGTAACAAGTATATTAACTCAGAGAATACAGTCATTTTATCATCGGGTAGAAACTGCCAAATTGTGGAAGACATGCTTCTTCTTCTCTAAGCTCCCCAAAGAAAATGGGGATGTAACTGCTCTTTAGGGTTCCCAATGTTGGAAATTTGGCTCTCATATGTTTATTGCCCATATGGCTAAAAAGTGAGATTTTATTGTTTTTAAGCTAAACTACTACATGTAATGGTGAAGTCAACTTTTATATTTGTCAGCCAATTTTCCTTTCATGTGTTATTAGGGCAACATCTTTTTCTTAAGCTGCTTTCTTTTTGTTTTCCTGTTAGAGATGCTGCCACTTGATCTGATTGGTGGCATTTCCCTTCACTGGCTATTTGTCTACTTTTAT
>Olfr397|CUFFORG_0139|CUFFORT_0292|11:73960817-73967812|+
AGACAATTACAGGGACTCCATCTGGAAATGCACAGTGTGGAAGCAGGAAACAGGAAGCAGAGTCTGGATGGAGCCACAATCAGACCAGTTAGGTATGGATCAAAATACATACGGAAAAGTATTGCATCCATGTTATAGACCCTAGTAATGATGGCATTGAGTCTTCCAAATGTTACAACACAATGTCTCTCTAGCAAACATGGCACTGTAAGCTTGTGCTGACTAGTTGTATGACAACTTGACACCAGCTAGAGTCCTTTGGAAAGAAGGAACCCCAGTTGAGAAGATGCCTCCACCAAACTGGTTTCTAGGCAATCCCGTACAACTTGTTTTTAAAGAAATGATTGATGCAGAAGGTAACAGCTCATTGTGGGTGATGATCCTAGATACCACAAGAAAGAAGATGGAGAAACATGGTATGCAGCATTTCTCCATGGCTTCTGCATCAGTTCCTACCTGCTTAAGTTTTTGGACTCACTTTCTATGTTGATGAACTGTGATGTGGAAATGTAAACAAAACAAATATTTTCCTCCCCAAGTTGCTTTTGGTCGTGATCTTTTATCACAGCATTAGAAATTCTAAGCCCAAGTCCCTTTTAATTTTAGATTGAGATGGGTCTTATTAAGTTGTCAGACTGGTCTCAAACTTGCTACATGGCCCAGGTAGGCCTTGAGCTTCAGGTCCTCCAGCTTTAGCTTTCCAAGTGGCTGTGATAACAAGTGTACATTCAGAAGAACTTTCTTAAAGAATTTGGTATTTCTGAATTTAATCTATGCCCTTGTATCATTGCTTTATGTAACTATTTATTACATACTTAGAAAAATACAAAATAATGAAGTAATCTTTCATTACTTACAAGTGTTAGATTTAGATTTTAAAATGTCTTCCTAAAGCATTGGCTTTGTGTATGTTTATACATTCATACAAATCATTCTTAAGTCTGAAACCGTTAAAAGAAGTCAACATGGAAAGAGGAAATCAAACTGTTGTTTCAGAATTCCTCCTCCTGGGCTTGCCTATTGAACCACACCAGCAAGACCTTTTCTATGCCCTGTTCCTGTCCATGTACCTCACCACTGCCCTGGGGAACCTCATCATCATCATCCTCATTCACCTGGACTCCCATCTCCACACACCCATGTACTTGTTTCTCAGTAACCTGTCCTTCTCTGACTTCTGCTTTTCCTCTGTGACCATTCCCAAATTGCTGCAGAACATGCAAAGCCAAGTTCCATCCATACCCTATGCAGGTTGCCTGGCACAAATGTACTTTTTCCTGCTTTTTGCAGATCTCGAGAGCTTCCTCCTTGTGGCCATGGCCTATGATCGCTATGTGGCCATCTGCTTCCCCCTACACTATACTAGCATCATGAGCCCCAAGCTGTGTCTCTGCCTGGTGGCACTATCTTGGCTACTGACCACAGTCATCTCTTTGTCACACACACTGCTCATGGCTCGGCTCTCCTTCTGTGCTAACAATGTGATTCCTCACTTTTTCTGTGATATGTCAGCTCTTCTGAAGTTAGCCTGCTCTGACATTCAGATCAATAAGTTGATGATATTTATCTTGGGAGGACTTGTCATTATTGTCCCATTCCTGCTGATATTTTCATCCTATGCACGAATAGTGTCCTCCATTCTCAAGGTCCCCTCTTCTAGAAGCATCCGCAAGGCCTTCTCCACCTGTGGTTCCCACCTCTCTGTGGTGTCTCTTTTCTATGGGACAATCATTGGTCTCTATTTATGTCCATCAGCTAATAATTCAACCATTAAGGAGACTGTCATGGCTGTGATGTACACAGTGGTGACCCCTATGCTGAACCCCTTTATCTACAGCTTCAGGAATCAGGATATAAAGGGAGCTTTTAAAAAGGTGTTTTCAAAGCAGATGGCTAACTTTTCTCTGAGATAGTGACTCTAAATATTAAAACATGTTTTCCAATAGTAGGCCCAATTTCAAATGGTATGCAGGGGCTTTCTTCAACTTTCAATAGTTTGAATTTCTCATGCCACTTAAATTTAGCACTATACTTCAGGTGTGACATAAGTTAAGATCTAACAAATCCTAAGTGCTTCTTGATTATCATCTGAGTCTGAATTAATACTAACGTTGGTGTTTAGTGTTCAAAGAATATAAAGATCTTTCTAGTTCCTGGAAAGGCACTTCAACTCCTTAGTCACTTTGGCACTTTGCTTCTGACAAACATACTTATTCTAAAAGGATTATTTCCAACTTAATATATGCATGGTCTCAATAATGCATTTGTTCTGTGGAGTCATATTTCTTGTTTCAAATTACTTTATAGCTTCCTTTCATGTGTTCATTAAAAGCTTATTTAATGATAATATATTAAAACTATCATTTCTTTTGGAAGTCAAAGCACCAATAATTTGTTTGCTAATTGTGAACTATTGATTATGTCTACATATTGGATGTCAATTCCTTTTTTGAATTAAAGTTGTGTAATCTGAAACAAGCTATCTAGTCCCATTACATGTCACATAATTTACAGATTTTAAAGCATAGCCCATGGTATAGTATAAGGAAATGTAAATAGTGATAGGTCTAGAATCTATTTGTTATTCCTAGATACGGTTTTTCTCCCTTATATGTTGAAATAATGCGATGCTCTCTTTATTTCCTGAAAAAAATATATAAGCCTCTTGTAGATATATGATCACTAACTCCTAAAATGAACAAAGCCTTGCTCATTGCTTTACATATTTATTCTAGATGATTTCTTGAGTGCATTTTCTTTTTTATTGGATATTTTCTTTATTTACATTTCAAATGTCCCAGTTTCCCTACCTCCTGGAAACACACTATCACATCCTCCCTACCCCTGCTTCTATGAGGGTGTTCCTACACACGCCTCCCTGCCCTCCATTCCCCTAAACTGCGGCATCTATTGAGCCTTCATAGGACCAAGGACCTCTCCTCCCATTGATGCCTGACAAGGCCATCCTCTGCAGCTGAAGCCATGTGTACTCCTTTGCTGACGTCTTAGTCCCTGGGAGTTCTGGGGGGTTTGATTGGTTGATGTTATTGTTCTTCCCATGGGGTTTCAAACCCCTTCAACTCCTTCAGTCCTTTCTCTACTTTTCTATTGGGGACTTCACGCTTAGTCCAATGGTTTTGAGTGTATTTCATATTTCCTAAAATATATCTTAAAAACTACCTTTGAAAGGAAATCTTCCTAGTAATGTCTATGTTGACACTATTTACTTTTCCAAAAAAAATGTATTGACTACTAAAATAGTCCATGCCTGCTTGAAGGTATCTATGTAGCAAACTGTCCAAGGCCTCTCACAGTCCTGTCCCCTTCTCTATTAAAGCCATTAAAAGTTGTTATTCTATATATTGCCTATACACAACCTAGAATTATATATAATAAATAAGTAGAACTAAAGACATATTGAATTGCTTTCACTTAAAAAATGTACTGTTAACTCAACATTTCTCATAAGGACTTGTGATGCTTTTTGATATTTTTTTCCTGTTCTGTTTTGATGCAAAGTCTCTCTATGATGTCCATGCTGGCATTGAATTTACAGTGATCCTTGTTCCTTGACCTTTTTAGTTCTGTTACTACAAATGTGTACCTCCACCACATCTGACAGGACTTGTGACACTTTTAAAATAATGCATTTCAGCAACTTACTTTTGGTGGACTTTTGGGTTGTTTTCAGTTTATCCTTAATTTAAATAATACTGTCTCAATTTTATGTCTTAATCCCCAATATTTTGTAGTATTGTCCTATTTTCTTATGATAATCTTCTCAGTAACAAGTATATTAACTCAGAGAATACAGTCATTTTATCATCGGGTAGAAACTGCCAAATTGTGGAAGACATGCTTCTTCTTCTCTAAGCTCCCCAAAGAAAATGGGGATGTAACTGCTCTTTAGGGTTCCCAATGTTGGAAATTTGGCTCTCATATGTTTATTGCCCATATGGCTAAAAAGTGAGATTTTATTGTTTTTAAGCTAAACTACTACATGTAATGGTGAAGTCAACTTTTATATTTGTCAGCCAATTTTCCTTTCATGTGTTATTAGGGCAACATCTTTTTCTTAAGCTGCTTTCTTTTTGTTTTCCTGTTAGAGATGCTGCCACTTGATCTGATTGGTGGCATTTCCCTTCACTGGCTATTTGTCTACTTTTAT
>Olfr397|CUFFORG_0139|CUFFORT_0293|11:73960890-73967812|+
CCACAATCAGACCAGTTAGAATTCCTCCTCCTGGGCTTGCCTATTGAACCACACCAGCAAGACCTTTTCTATGCCCTGTTCCTGTCCATGTACCTCACCACTGCCCTGGGGAACCTCATCATCATCATCCTCATTCACCTGGACTCCCATCTCCACACACCCATGTACTTGTTTCTCAGTAACCTGTCCTTCTCTGACTTCTGCTTTTCCTCTGTGACCATTCCCAAATTGCTGCAGAACATGCAAAGCCAAGTTCCATCCATACCCTATGCAGGTTGCCTGGCACAAATGTACTTTTTCCTGCTTTTTGCAGATCTCGAGAGCTTCCTCCTTGTGGCCATGGCCTATGATCGCTATGTGGCCATCTGCTTCCCCCTACACTATACTAGCATCATGAGCCCCAAGCTGTGTCTCTGCCTGGTGGCACTATCTTGGCTACTGACCACAGTCATCTCTTTGTCACACACACTGCTCATGGCTCGGCTCTCCTTCTGTGCTAACAATGTGATTCCTCACTTTTTCTGTGATATGTCAGCTCTTCTGAAGTTAGCCTGCTCTGACATTCAGATCAATAAGTTGATGATATTTATCTTGGGAGGACTTGTCATTATTGTCCCATTCCTGCTGATATTTTCATCCTATGCACGAATAGTGTCCTCCATTCTCAAGGTCCCCTCTTCTAGAAGCATCCGCAAGGCCTTCTCCACCTGTGGTTCCCACCTCTCTGTGGTGTCTCTTTTCTATGGGACAATCATTGGTCTCTATTTATGTCCATCAGCTAATAATTCAACCATTAAGGAGACTGTCATGGCTGTGATGTACACAGTGGTGACCCCTATGCTGAACCCCTTTATCTACAGCTTCAGGAATCAGGATATAAAGGGAGCTTTTAAAAAGGTGTTTTCAAAGCAGATGGCTAACTTTTCTCTGAGATAGTGACTCTAAATATTAAAACATGTTTTCCAATAGTAGGCCCAATTTCAAATGGTATGCAGGGGCTTTCTTCAACTTTCAATAGTTTGAATTTCTCATGCCACTTAAATTTAGCACTATACTTCAGGTGTGACATAAGTTAAGATCTAACAAATCCTAAGTGCTTCTTGATTATCATCTGAGTCTGAATTAATACTAACGTTGGTGTTTAGTGTTCAAAGAATATAAAGATCTTTCTAGTTCCTGGAAAGGCACTTCAACTCCTTAGTCACTTTGGCACTTTGCTTCTGACAAACATACTTATTCTAAAAGGATTATTTCCAACTTAATATATGCATGGTCTCAATAATGCATTTGTTCTGTGGAGTCATATTTCTTGTTTCAAATTACTTTATAGCTTCCTTTCATGTGTTCATTAAAAGCTTATTTAATGATAATATATTAAAACTATCATTTCTTTTGGAAGTCAAAGCACCAATAATTTGTTTGCTAATTGTGAACTATTGATTATGTCTACATATTGGATGTCAATTCCTTTTTTGAATTAAAGTTGTGTAATCTGAAACAAGCTATCTAGTCCCATTACATGTCACATAATTTACAGATTTTAAAGCATAGCCCATGGTATAGTATAAGGAAATGTAAATAGTGATAGGTCTAGAATCTATTTGTTATTCCTAGATACGGTTTTTCTCCCTTATATGTTGAAATAATGCGATGCTCTCTTTATTTCCTGAAAAAAATATATAAGCCTCTTGTAGATATATGATCACTAACTCCTAAAATGAACAAAGCCTTGCTCATTGCTTTACATATTTATTCTAGATGATTTCTTGAGTGCATTTTCTTTTTTATTGGATATTTTCTTTATTTACATTTCAAATGTCCCAGTTTCCCTACCTCCTGGAAACACACTATCACATCCTCCCTACCCCTGCTTCTATGAGGGTGTTCCTACACACGCCTCCCTGCCCTCCATTCCCCTAAACTGCGGCATCTATTGAGCCTTCATAGGACCAAGGACCTCTCCTCCCATTGATGCCTGACAAGGCCATCCTCTGCAGCTGAAGCCATGTGTACTCCTTTGCTGACGTCTTAGTCCCTGGGAGTTCTGGGGGGTTTGATTGGTTGATGTTATTGTTCTTCCCATGGGGTTTCAAACCCCTTCAACTCCTTCAGTCCTTTCTCTACTTTTCTATTGGGGACTTCACGCTTAGTCCAATGGTTTTGAGTGTATTTCATATTTCCTAAAATATATCTTAAAAACTACCTTTGAAAGGAAATCTTCCTAGTAATGTCTATGTTGACACTATTTACTTTTCCAAAAAAAATGTATTGACTACTAAAATAGTCCATGCCTGCTTGAAGGTATCTATGTAGCAAACTGTCCAAGGCCTCTCACAGTCCTGTCCCCTTCTCTATTAAAGCCATTAAAAGTTGTTATTCTATATATTGCCTATACACAACCTAGAATTATATATAATAAATAAGTAGAACTAAAGACATATTGAATTGCTTTCACTTAAAAAATGTACTGTTAACTCAACATTTCTCATAAGGACTTGTGATGCTTTTTGATATTTTTTTCCTGTTCTGTTTTGATGCAAAGTCTCTCTATGATGTCCATGCTGGCATTGAATTTACAGTGATCCTTGTTCCTTGACCTTTTTAGTTCTGTTACTACAAATGTGTACCTCCACCACATCTGACAGGACTTGTGACACTTTTAAAATAATGCATTTCAGCAACTTACTTTTGGTGGACTTTTGGGTTGTTTTCAGTTTATCCTTAATTTAAATAATACTGTCTCAATTTTATGTCTTAATCCCCAATATTTTGTAGTATTGTCCTATTTTCTTATGATAATCTTCTCAGTAACAAGTATATTAACTCAGAGAATACAGTCATTTTATCATCGGGTAGAAACTGCCAAATTGTGGAAGACATGCTTCTTCTTCTCTAAGCTCCCCAAAGAAAATGGGGATGTAACTGCTCTTTAGGGTTCCCAATGTTGGAAATTTGGCTCTCATATGTTTATTGCCCATATGGCTAAAAAGTGAGATTTTATTGTTTTTAAGCTAAACTACTACATGTAATGGTGAAGTCAACTTTTATATTTGTCAGCCAATTTTCCTTTCATGTGTTATTAGGGCAACATCTTTTTCTTAAGCTGCTTTCTTTTTGTTTTCCTGTTAGAGATGCTGCCACTTGATCTGATTGGTGGCATTTCCCTTCACTGGCTATTTGTCTACTTTTAT
>Olfr397|CUFFORG_0139|ENSMUST00000108465|11:73964530-73965620|+
TTCCTAAAGCATTGGCTTTGTGTATGTTTATACATTCATACAAATCATTCTTAAGTCTGAAACCGTTAAAAGAAGTCAACATGGAAAGAGGAAATCAAACTGTTGTTTCAGAATTCCTCCTCCTGGGCTTGCCTATTGAACCACACCAGCAAGACCTTTTCTATGCCCTGTTCCTGTCCATGTACCTCACCACTGCCCTGGGGAACCTCATCATCATCATCCTCATTCACCTGGACTCCCATCTCCACACACCCATGTACTTGTTTCTCAGTAACCTGTCCTTCTCTGACTTCTGCTTTTCCTCTGTGACCATTCCCAAATTGCTGCAGAACATGCAAAGCCAAGTTCCATCCATACCCTATGCAGGTTGCCTGGCACAAATGTACTTTTTCCTGCTTTTTGCAGATCTCGAGAGCTTCCTCCTTGTGGCCATGGCCTATGATCGCTATGTGGCCATCTGCTTCCCCCTACACTATACTAGCATCATGAGCCCCAAGCTGTGTCTCTGCCTGGTGGCACTATCTTGGCTACTGACCACAGTCATCTCTTTGTCACACACACTGCTCATGGCTCGGCTCTCCTTCTGTGCTAACAATGTGATTCCTCACTTTTTCTGTGATATGTCAGCTCTTCTGAAGTTAGCCTGCTCTGACATTCAGATCAATAAGTTGATGATATTTATCTTGGGAGGACTTGTCATTATTGTCCCATTCCTGCTGATATTTTCATCCTATGCACGAATAGTGTCCTCCATTCTCAAGGTCCCCTCTTCTAGAAGCATCCGCAAGGCCTTCTCCACCTGTGGTTCCCACCTCTCTGTGGTGTCTCTTTTCTATGGGACAATCATTGGTCTCTATTTATGTCCATCAGCTAATAATTCAACCATTAAGGAGACTGTCATGGCTGTGATGTACACAGTGGTGACCCCTATGCTGAACCCCTTTATCTACAGCTTCAGGAATCAGGATATAAAGGGAGCTTTTAAAAAGGTGTTTTCAAAGCAGATGGCTAACTTTTCTCTGAGATAGTGACTCTAAATATTAAAACATGTTTTCCAATAGTAGGCCCAATTTCAAATGGTATGCAGGGGC
>Olfr1374-ps1|CUFFORG_0118|ENSMUST00000120114|11:51142532-51143467|+
ATGAAATATTTGAACACCAGTTCAGAAGATGGCTTCATTTTAGTGGGCTTCTCAGACTGGCCTCACGTAGAACCCATCCTTTTTGCTATCATTTCTATTTTCTCCTCTCTGACTCTCTTTGGCAATACTGTGATCACCATTCTGTCTTGACTGGACCTCCACCTGCACACACCCATGTACTGCTTCCTCTGCCACCTCTCCTTCCTGGACCTCTGCTATACCGCCAGCACTGTGCCCCAGCTTCTGGTCAACCTCTCTGGACTTGACAGGACCATCAGCTTTGGAAAGTGTGTGGCCCAGCTCTGCATAGTGCTCTCACTGGGAGGAACTGAGTGTGTGCTTTTGGTGACAATGGCTATAGATTGCTATGCTGCTGTGTGTCGCCCACTCCACTACACAACCATTATGCACCCTGTTCTCTGCAGAGCATTGGTTGTATTCTCCTGGGTGGGGGGCCTTGTGAACTCTCTGATCCAGACAAGCCTTGTGATGGCCATGCCTCTGTGTGGACATCAACTGAATCACTTCTTCTGTGAGCTACCTGTTCTCCTGAAGATGGCCTGTGAGGACACAGGAGGAACAGAGGTCAATTCGTTTGTGGCCCGGGTCATAATCTTAGTGTGTCCTTTACTGCTAATTCTAGGCTCCTATGCTCACATTGCCAGGGCAGTACTGAACATCAGGTCAATGGCTGGTCGCAGAAAGGCTTTTGTGACGTGTGCATTTCACCTCATTGTGGTTGCCATGTTTTATGGCTCAGCCATCTCCACATACCTCCAACCTGTCCACAGGTATTCTGAGAAGGAGGGAAAATTTCTTGCCCTTTTTCATACTATCATCACCCCCATGCTCTACCCTCTGATCTATACGCTGAGGAACAAGGATGTGAAAGGAATGCCGTGGAAGTTGCTGGGCAGAGGCACAGACTCAGCATAG
>Olfr1|CUFFORG_0166|CUFFORT_0333|11:73393494-73399495|-
GCGGAGTTAAGGGATGATTATAGGACATGTTATGACCTGTGTCTACAGTGACTAAAGGAGAGCAGTACCTTTTGTCAGGATTTGGAAGTCATCCTATGCACTCTGAGTAAAGATGAACTTTTTTCTTAAGTTCTTCTAGCCTGAGAGTATTGGTTGTATGATGTTACACAGGACAAATTTTCAGGGGACAGAAGATGCCACATTGCTCTGTGAATATGGTCTTTTGGTAAGGCATGAAAGAGCAGCAAGTGAACACACAGAAGAACTTATCAGATGCCCTAGGCTGAAGGTACCATAGACACTATGACAGAAAGGAACAAAACTGTCATCTCCCAGTTCCTCCTCCTGGGCCTACCCATTCCACCAGAGCACCAGCAACTGTTCTATGCCCTGTTCCTGGTCATGTACCTCACCACCGTCCTGGGGAACCTCATCATCATCATTCTCATAATACTGGACTCCCATCTCCACACACCCATGTACTTGTTTCTCAGCAACTTGTCCTTCTCTGACCTTTGTTTCTCCTCTGTCACAATGCCCAAGTTGCTGCAGAACATGCAGAGCCAAGTTCCATCGATTCCCTATGCAGGTTGCCTGGCACAAATATACTTCTTTCTGTTTTTTGGAGACCTTGGGAACTTTCTCCTTGTGGCCATGGCCTACGACCGCTATGTGGCCATCTGTTACCCCCTTCATTACACCACCATCATGAGCCCCAGGCTCTGTGTGAGTCTAGTGGTGCTGTCCTGGGTGCTGACCACCTTCCATGCCATGCTGCACACCCTGCTTATGGCCAGATTGTCATTCTGTGAGGACAATGTGATCCCTCACTATTTCTGTGATATGTCTGCTCTGCTAAAGCTGGCCTGCTCTGACACCCGTGTTAATGAGGTGGTGATATTTATTGTGGCCAGCATCTTTCTTGTCCTTCCATTTGCACTCATTACCATGTCCTATGTAAGAATTGTGTCTTCCATTCTCAAGGTCCCTTCTTCTCAAGGTATCTACAAAGCCTTCTCCACATGTGGATCTCACCTGTCTGTAGTGTCACTGTTCTATGGGACAGTCATTGGTCTCTACTTATCTCCTTCCAGTAATAATTCTACTGTGAAGGATACTGTCATGTCTTTAATGTACACAGTGGTGACTCCCATGCTGAACCCCTTTATCTACAGCCTGAGGAACAGAGACATAAAGGGGGCTCTGGAAAGAGTCTTTTGCAAAAGGAAAATTCAACTAAACCTATAATGATAAAACTTGAAATTTAAATATAATTTCATTCCATAAACATATTAATGTAAAATTTTTTGTTGAATTTTCCACCATGGAAGCCCACCAGCCATACTAATTGCCTACTATATTAAGAAGTAAGGCTAAGTAGTTTAACAAGGAAACTGGGTTTGAGGGACCTGAGTCACCTTTCTCTTTATCTTGCATGTTTTTGTTCCTAGAAAATTTTAGTGTAGATATACTTCTATGCTGGACTCCTGTTCATCCTGATATAAAGTTATTTTTGGATTTTACTATTTGTCCAAACTTTTGTTTCCTATCTATCTCCATCTGCTAGGGGCCAGGTCCATCAGTTCTTCTTTCTGGCTCTCTCTTGAAGGTAGCCAAGGGGGGGATAGAGCATCAGTGGGGGCAAGGCTTGGTCTTGTGAGATACTTAGGATTGAATAATTGAATAATAAAATGTTTACCTATCTTATGTCTAAGTCACTTTGCTGTGGTAGCTGACCTGCTTGTTGGAGTTCCTCTGTGATGAGAAAACTGTAGTCTCTGGTGTTTAGCACCTCGTAGTAAAACAGTGGGGGATAAAGTAGACTTTGTTCTATCTCTGCAGTAACTGTGTAGCTCTAACTCCCAGCCTGCTAGTTGAAGTCACAGGAAAAGAGGGCACTTTGAAAAGTAGTTTTAATCTTTATTTCTAAGTTCTATCTCTAAAAAGGTCTCTAAGAATTGTTCTTGTCTGGAGGAACTACAAGGGCAAAAATGGAGAAGAGCAAGAGAGAAAAGAAGTTCAGTGACAAGCCCAAATTGGGATCCAGCTCAAGGGGAAGACCCAAGGCCTGACACTATTACTAATACTATGGTGTCCTTATGAAAAGGGTCTGTCATGACTGCCCTCCAAAAGGCCCAACAAGCAGCTGGAAGAGTCAAATGCAGATATTTACACCCAACCAGGGGACAGAAACTGGTGACCCCTGTGAATGAATTAGGGAAAAGTTGGAAGAAGCTGAGGAGGACGATGACCTCATCGGAAGACTAGCAATCTCAACTAAACTGCACCCCCAGGATATCTCAGACACTGAGCCACCAACAAGGCAGCATACCCCAGCTGAGATGAGGCCCCCATCACATACACATCAGAATACTACCTAGTCTGGCCTCGGTGAAAGAAGGTGCACCTAACCCTCGAGAGACTTGAGGCCCCAGAGAGTGGGGAGGTCTGGTGGGGTAGTGGGGACATTCTATTTGAAGACGGGAGGGGAGGATATATGGGAAGGGGAGAGGTTTGGGGGACAAACTGGGAGGCCGGTGAAGCCTTCTCTGTAAAAAGAAATTAAAGAATTAAAAAGAAGAAGAAAAAGAAAAGATCTCCAAAAAAGAAAAGCTCTCTCTGCTGTCTTCTTCTAATCTTGCTCTCTTTTACAACCTTTTGGAATGTGCTCTAAGTTGTAAATGCCTGCTTTCTACCTCAGGAGCAATTATCTGGAGGACTGGCAGAGTTTTCATTGCAGTTTTGACATCAGAAAGGACTTAATAGCAATCCTATTATAAATGATCTTAATAATTAACTAAATATGATTTTAGGAATTCATATAGAATCA
>Olfr1|CUFFORG_0166|CUFFORT_0334|11:73393494-73399495|-
GCGGAGTTAAGGGATGATTATAGGACATGTTATGACCTGTGTCTACAGTGACTAAAGGAGAGCAGTACCTTTTGTCAGGATTTGGAAGTCATCCTATGCACTCTGAGGGACAGAAGATGCCACATTGCTCTGTGAATATGGTCTTTTGGTAAGGCATGAAAGAGCAGCAAGTGAACACACAGAAGAACTTATCAGATGCCCTAGGCTGAAGGTACCATAGACACTATGACAGAAAGGAACAAAACTGTCATCTCCCAGTTCCTCCTCCTGGGCCTACCCATTCCACCAGAGCACCAGCAACTGTTCTATGCCCTGTTCCTGGTCATGTACCTCACCACCGTCCTGGGGAACCTCATCATCATCATTCTCATAATACTGGACTCCCATCTCCACACACCCATGTACTTGTTTCTCAGCAACTTGTCCTTCTCTGACCTTTGTTTCTCCTCTGTCACAATGCCCAAGTTGCTGCAGAACATGCAGAGCCAAGTTCCATCGATTCCCTATGCAGGTTGCCTGGCACAAATATACTTCTTTCTGTTTTTTGGAGACCTTGGGAACTTTCTCCTTGTGGCCATGGCCTACGACCGCTATGTGGCCATCTGTTACCCCCTTCATTACACCACCATCATGAGCCCCAGGCTCTGTGTGAGTCTAGTGGTGCTGTCCTGGGTGCTGACCACCTTCCATGCCATGCTGCACACCCTGCTTATGGCCAGATTGTCATTCTGTGAGGACAATGTGATCCCTCACTATTTCTGTGATATGTCTGCTCTGCTAAAGCTGGCCTGCTCTGACACCCGTGTTAATGAGGTGGTGATATTTATTGTGGCCAGCATCTTTCTTGTCCTTCCATTTGCACTCATTACCATGTCCTATGTAAGAATTGTGTCTTCCATTCTCAAGGTCCCTTCTTCTCAAGGTATCTACAAAGCCTTCTCCACATGTGGATCTCACCTGTCTGTAGTGTCACTGTTCTATGGGACAGTCATTGGTCTCTACTTATCTCCTTCCAGTAATAATTCTACTGTGAAGGATACTGTCATGTCTTTAATGTACACAGTGGTGACTCCCATGCTGAACCCCTTTATCTACAGCCTGAGGAACAGAGACATAAAGGGGGCTCTGGAAAGAGTCTTTTGCAAAAGGAAAATTCAACTAAACCTATAATGATAAAACTTGAAATTTAAATATAATTTCATTCCATAAACATATTAATGTAAAATTTTTTGTTGAATTTTCCACCATGGAAGCCCACCAGCCATACTAATTGCCTACTATATTAAGAAGTAAGGCTAAGTAGTTTAACAAGGAAACTGGGTTTGAGGGACCTGAGTCACCTTTCTCTTTATCTTGCATGTTTTTGTTCCTAGAAAATTTTAGTGTAGATATACTTCTATGCTGGACTCCTGTTCATCCTGATATAAAGTTATTTTTGGATTTTACTATTTGTCCAAACTTTTGTTTCCTATCTATCTCCATCTGCTAGGGGCCAGGTCCATCAGTTCTTCTTTCTGGCTCTCTCTTGAAGGTAGCCAAGGGGGGGATAGAGCATCAGTGGGGGCAAGGCTTGGTCTTGTGAGATACTTAGGATTGAATAATTGAATAATAAAATGTTTACCTATCTTATGTCTAAGTCACTTTGCTGTGGTAGCTGACCTGCTTGTTGGAGTTCCTCTGTGATGAGAAAACTGTAGTCTCTGGTGTTTAGCACCTCGTAGTAAAACAGTGGGGGATAAAGTAGACTTTGTTCTATCTCTGCAGTAACTGTGTAGCTCTAACTCCCAGCCTGCTAGTTGAAGTCACAGGAAAAGAGGGCACTTTGAAAAGTAGTTTTAATCTTTATTTCTAAGTTCTATCTCTAAAAAGGTCTCTAAGAATTGTTCTTGTCTGGAGGAACTACAAGGGCAAAAATGGAGAAGAGCAAGAGAGAAAAGAAGTTCAGTGACAAGCCCAAATTGGGATCCAGCTCAAGGGGAAGACCCAAGGCCTGACACTATTACTAATACTATGGTGTCCTTATGAAAAGGGTCTGTCATGACTGCCCTCCAAAAGGCCCAACAAGCAGCTGGAAGAGTCAAATGCAGATATTTACACCCAACCAGGGGACAGAAACTGGTGACCCCTGTGAATGAATTAGGGAAAAGTTGGAAGAAGCTGAGGAGGACGATGACCTCATCGGAAGACTAGCAATCTCAACTAAACTGCACCCCCAGGATATCTCAGACACTGAGCCACCAACAAGGCAGCATACCCCAGCTGAGATGAGGCCCCCATCACATACACATCAGAATACTACCTAGTCTGGCCTCGGTGAAAGAAGGTGCACCTAACCCTCGAGAGACTTGAGGCCCCAGAGAGTGGGGAGGTCTGGTGGGGTAGTGGGGACATTCTATTTGAAGACGGGAGGGGAGGATATATGGGAAGGGGAGAGGTTTGGGGGACAAACTGGGAGGCCGGTGAAGCCTTCTCTGTAAAAAGAAATTAAAGAATTAAAAAGAAGAAGAAAAAGAAAAGATCTCCAAAAAAGAAAAGCTCTCTCTGCTGTCTTCTTCTAATCTTGCTCTCTTTTACAACCTTTTGGAATGTGCTCTAAGTTGTAAATGCCTGCTTTCTACCTCAGGAGCAATTATCTGGAGGACTGGCAGAGTTTTCATTGCAGTTTTGACATCAGAAAGGACTTAATAGCAATCCTATTATAAATGATCTTAATAATTAACTAAATATGATTTTAGGAATTCATATAGAATCA
>Olfr1|CUFFORG_0166|ENSMUST00000120303|11:73395076-73399495|-
GCGGAGTTAAGGGATGATTATAGGACATGTTATGACCTGTGTCTACAGTGACTAAAGGAGAGCAGTACCTTTTGTCAGGATTTGGAAGTCATCCTATGCACTCTGAGTAAAGATGAACTTTTTTCTTAAGTTCTTCTAGCCTGAGAGTATTGGTTGTATGATGTTACACAGGACAAATTTTCAGGGGACAGAAGATGCCACATTGCTCTGTGAATATGGTCTTTTGGTAAGGCATGAAAGAGCAGCAAGTGAACACACAGAAGAACTTATCAGATGCCCTAGGCTGAAGGTACCATAGACACTATGACAGAAAGGAACAAAACTGTCATCTCCCAGTTCCTCCTCCTGGGCCTACCCATTCCACCAGAGCACCAGCAACTGTTCTATGCCCTGTTCCTGGTCATGTACCTCACCACCGTCCTGGGGAACCTCATCATCATCATTCTCATAATACTGGACTCCCATCTCCACACACCCATGTACTTGTTTCTCAGCAACTTGTCCTTCTCTGACCTTTGTTTCTCCTCTGTCACAATGCCCAAGTTGCTGCAGAACATGCAGAGCCAAGTTCCATCGATTCCCTATGCAGGTTGCCTGGCACAAATATACTTCTTTCTGTTTTTTGGAGACCTTGGGAACTTTCTCCTTGTGGCCATGGCCTACGACCGCTATGTGGCCATCTGTTACCCCCTTCATTACACCACCATCATGAGCCCCAGGCTCTGTGTGAGTCTAGTGGTGCTGTCCTGGGTGCTGACCACCTTCCATGCCATGCTGCACACCCTGCTTATGGCCAGATTGTCATTCTGTGAGGACAATGTGATCCCTCACTATTTCTGTGATATGTCTGCTCTGCTAAAGCTGGCCTGCTCTGACACCCGTGTTAATGAGGTGGTGATATTTATTGTGGCCAGCATCTTTCTTGTCCTTCCATTTGCACTCATTACCATGTCCTATGTAAGAATTGTGTCTTCCATTCTCAAGGTCCCTTCTTCTCAAGGTATCTACAAAGCCTTCTCCACATGTGGATCTCACCTGTCTGTAGTGTCACTGTTCTATGGGACAGTCATTGGTCTCTACTTATCTCCTTCCAGTAATAATTCTACTGTGAAGGATACTGTCATGTCTTTAATGTACACAGTGGTGACTCCCATGCTGAACCCCTTTATCTACAGCCTGAGGAACAGAGACATAAAGGGGGCTCTGGAAAGAGTCTTTTGCAAAAGGAAAATTCAACTAAACCTATAA
>Olfr1|CUFFORG_0166|ENSMUST00000131253|11:73395432-73399495|-
GCGGAGTTAAGGGATGATTATAGGACATGTTATGACCTGTGTCTACAGTGACTAAAGGAGAGCAGTACCTTTTGTCAGGATTTGGAAGTCATCCTATGCACTCTGAGTAAAGATGAACTTTTTTCTTAAGTTCTTCTAGCCTGAGAGTATTGGTTGTATGATGTTACACAGGACAAATTTTCAGGGGACAGAAGATGCCACATTGCTCTGTGAATATGGTCTTTTGGTAAGGCATGAAAGAGCAGCAAGTGAACACACAGAAGAACTTATCAGATGCCCTAGGCTGAAGGTACAACAAACAAACTAAAATTCGTGTTTGTGGTACCATAGACACTATGACAGAAAGGAACAAAACTGTCATCTCCCAGTTCCTCCTCCTGGGCCTACCCATTCCACCAGAGCACCAGCAACTGTTCTATGCCCTGTTCCTGGTCATGTACCTCACCACCGTCCTGGGGAACCTCATCATCATCATTCTCATAATACTGGACTCCCATCTCCACACACCCATGTACTTGTTTCTCAGCAACTTGTCCTTCTCTGACCTTTGTTTCTCCTCTGTCACAATGCCCAAGTTGCTGCAGAACATGCAGAGCCAAGTTCCATCGATTCCCTATGCAGGTTGCCTGGCACAAATATACTTCTTTCTGTTTTTTGGAGACCTTGGGAACTTTCTCCTTGTGGCCATGGCCTACGACCGCTATGTGGCCATCTGTTACCCCCTTCATTACACCACCATCATGAGCCCCAGGCTCTGTGTGAGTCTAGTGGTGCTGTCCTGGGTGCTGACCACCTTCCATGCCATGCTGCACACCCTGCTTATGGCCAGATTGTCATTCTGTGAGGACAATGTGATCCCTCACTATTTCTGTGATATGTCTGCTCTGCTAAAGCTGGCCTGCTCTGACACCCGTGTTAATGAGG
>Olfr20|CUFFORG_0131|CUFFORT_0280|11:73350828-73355913|+
GCAGAATGGGAAGTGTGAGCAGGGATGGAAGAGACTCAGATGATGACTAAAAGGCTGTTTTCCCTATACCTATGCTGAATAGATGGGAACAGAATCTTGGGCCATGGCACTAGAATCTCTCAGACATTCTGGAATCTGGTGACCCAGCATGGCAGAAGGGAACCAAACTGTCATCTTCCAGTTCCTCCTCCTGGGCCTGCCCATCCCCACAGAGCATCAGCAGCTGTACTATGCCCTGTTCCTGCTCATGTACCTCACCACCGTCCTGGGGAACCTCATCATCATCATCCTCATTCGACTGGACTCCCATCTCCACACACCCATGTACTTGTTTCTCAGCAACTTGTCCTTCTCTGATCTCTGCTTTTCCTCTGTCACAATGCCCAAATTGCTGCAGAACATGCAGAGCCAGGACTCATCCATCACCTATGCAGGATGCCTGACACAAATGTACTTTTTCTTGCTCTTTGGAGACCTTGAGAGCTTCCTCCTTGTGGCCATGGCCTATGACCGCTATGTGGCCATCTGCTTCCCCCTTCATTACATGAGCATCATGAGCCCCAGCCTCTGTGTGAGTCTGGTGCTGCTGTCCTGGGTGCTGACCACTTTCCATGCCATGCTGCATACCCTGCTCATGGCCAGATTGTCATTCTGTGAGGACAATGTGATCCCCCACTTTTTCTGTGACATGTCTGCTCTGCTGAAGCTGTCCTGCTCTGACACCCACGTTAATGAATTGGTGATATTTGTCACAGGAGGCCTGATCCTTGTCATTCCATTTGTGCTCATCCTTGTGTCCTATGCACAAATTGTGTCCTCCATTCTCAAGGTCCCGTCTGCTCGAGGCATCCGTAAAGCCTTCTCCACCTGTGGGTCCCACCTGTCTGTGGTGTCACTGTTCTATGGGACAATCATTGGTCTGTACTTATGTCCATCAGCTGATAACTCTACTGTGAAGGAAACTGTCATGGCCATGATGTACACAGTGGTGACTCCCATGCTGAACCCCTTCATCTATAGCCTGAGGAACAGAGACATGAAGGGAGCATTGGCCAGAGTTATTTGTAAGAAGAAAGTTTTCTTCTGTCTATGATGGTAATGACTGAAATTATTTATTTAATAGATAATTGATATCTGGATATTATTATGACTTCTTTTTTTCACTAGGGAATATTTTGTTAAAGTGATGTATTATATTATTGCCTCAAAATTAAAATAGCAGAAGTAGGAATGTCTATTTGGTTAAGAATGGCTTCTCATGATTTGCTTATAGAGTTTTCCAATTTGTTAATTCAAAGTGACCCTGAGAAGGCATATATAAAATCTTTCAATACATGCTGTGGGTCATCAAGATGGTTCAGCAGGTAAGGACATTTGTTGCTGAACCTGAAGATATTAGTTAGTTAGAACCTATATGGTGGAGGGAAAGAACCTACTTCCATTAGGTGCCTTCTAATATGCATGCATGTGCTGTGGTGCGCGCACATGCGTGCACACACACACAGAGGCAAACAACAAATAGAGAAATTGTGTAAAAACTAGTTCTGTTTCTGGCTGTTAAAATGTTAATATTTGTTAGCAATTTGAAAGAGTATAACTGATTTAAATCATACTCTATTACTCATTTTTTTGTGGTTACATGATATGTTCTTTTGCTATTCCTGACTTGCCCTTAGACATAGGCTCTTTTTTTTTAAAGCTTTTATTTCTAAATAAAAATTCTGTACTCTTCCAAAAAATCCTCCCATTATCCCCTCTCTTAATCTATATTAATTATGCCGTTTTTTTTTTTTTTCGAGACAGGGTTTCTCTGTATAGCTCTGGCTGTCCTGGAACTCACTTTGTAGACCAGGCTGGTCTCAAACTCAGAAATCCACCTGTCTCTGCCTCCCGAGTGCTGGGATTAAAGGTGTGCACCACCACACCCGGCTAATTATGCCTTTTTAAAGATGTGTATTGTTGATATTTTTTCATTGATTTACATTTCAAATTTGGCTTCTATTTGTTGTTGTATAGTTTAATTTGTATTTTATCAATTTTTATACAGTCATTTTTACCTTGTGTGGTTTATGATATTATCATATGTATAGGTTTGCAAGCAAAAGCACTTACCATGTTTGATGATAACCACACAGCTCTTATTGCATGCTGGGATAAGGCATTTATAAATAACTGATGACAAATGAAGAGACATATTTATAGCTTTCTATAGTCTCAATATGATTCTTGAAAATAAAATAGAAATTTTAAGTATTTAACTTGAATTATAACTGATACATAGAAATAAAATTATACACATTATTGGGT
>Olfr20|CUFFORG_0131|ENSMUST00000120137|11:73350839-73354699|+
AGTGTGAGCAGGGATGGAAGAGACTCAGATGATGACTAAAAGGCTGTTTTCCCTATACCTATGCTGAATAGATGGGAACAGAATCTTGGGCCATGGCACTAGAATCTCTCAGACATTCTGGAATCTGGTGACCCAGCATGGCAGAAGGGAACCAAACTGTCATCTTCCAGTTCCTCCTCCTGGGCCTGCCCATCCCCACAGAGCATCAGCAGCTGTACTATGCCCTGTTCCTGCTCATGTACCTCACCACCGTCCTGGGGAACCTCATCATCATCATCCTCATTCGACTGGACTCCCATCTCCACACACCCATGTACTTGTTTCTCAGCAACTTGTCCTTCTCTGATCTCTGCTTTTCCTCTGTCACAATGCCCAAATTGCTGCAGAACATGCAGAGCCAGGACTCATCCATCACCTATGCAGGATGCCTGACACAAATGTACTTTTTCTTGCTCTTTGGAGACCTTGAGAGCTTCCTCCTTGTGGCCATGGCCTATGACCGCTATGTGGCCATCTGCTTCCCCCTTCATTACATGAGCATCATGAGCCCCAGCCTCTGTGTGAGTCTGGTGCTGCTGTCCTGGGTGCTGACCACTTTCCATGCCATGCTGCATACCCTGCTCATGGCCAGATTGTCATTCTGTGAGGACAATGTGATCCCCCACTTTTTCTGTGACATGTCTGCTCTGCTGAAGCTGTCCTGCTCTGACACCCACGTTAATGAATTGGTGATATTTGTCACAGGAGGCCTGATCCTTGTCATTCCATTTGTGCTCATCCTTGTGTCCTATGCACAAATTGTGTCCTCCATTCTCAAGGTCCCGTCTGCTCGAGGCATCCGTAAAGCCTTCTCCACCTGTGGGTCCCACCTGTCTGTGGTGTCACTGTTCTATGGGACAATCATTGGTCTGTACTTATGTCCATCAGCTGATAACTCTACTGTGAAGGAAACTGTCATGGCCATGATGTACACAGTGGTGACTCCCATGCTGAACCCCTTCATCTATAGCCTGAGGAACAGAGACATGAAGGGAGCATTGGCCAGAGTTATTTGTAAGAAGAAAGTTTTCTTCTGTCTATGA
>Olfr402|CUFFORG_0142|CUFFORT_0294|11:74153529-74156680|+
TCTCTCCTCAACCACAAGCTTAGAGGTCAGTCTGGCTGGGTCCTCAAATCCTGTTTATAGCAGGCATGTAAAGTAGCTATATTCTCAGTCTCAAGACCCTGTTCAGACCTAGCTCAGCAGACTGTTCAGACTTTGGGACAGCAGACAGCCCTTATGCACCTGTCTGTTAAACTAAGCTTATGTCCTATCTCCTCTATGTGCCTGTAGATAATGTGAAGGTTAGGACAAAGACAGAGGAAAAATTGTGGATCCCTACTGTGATGTGAAGATCCACTTGCCTCAAAATGATGGTTTATTAGGTCTTTTATCTTTGGCATGATCTTATCAGTTCCCAACCCATCCCTCATTCCGTCTGACTAATTCTGAGGCCCCAAGAGGGGACCAGTATGATGGAAAATTCTCAAGACAAAGATGCCTCCGCCTCTCTTTGTCTTGCTGACCTCTATATATACATATAGCAAATTGTTGTCATCCATAAAGCTGAATGAGTTTGTATGTTCCTTGTTTTCTCACATCACTTCTATGAAATCACACTGATTCCTGTGGATCACCAGGAACTCATGCAGACAAAGCCTAGAATCAATGGAACCACTATTACTGAATTCATTCTTCTGGGTTTGGTGGAGACACCAGAGCTGTGGCCACTTGTCTTCATACTCTTCCTCTTGGCTTACATGACAACAGTTGGAGGTAACCTGAGCATCCTGGCAGCTGTCTTGGTGGAACCCAAACTGCACACTCCCATGTACTTCTTCCTGGGGAATCTGTCAGTGATGGATGTGGGGTGCATCAGTGTCACTATTCCCTCCATGTTGGTTCGGCTCTTGGTCCAAAAGCATACAATTCCATATGGAGACTGCCTCACACAGCTCTTCTTCTTCCATCTGCTGGCTGGGGTTGACTGTTTCCTGTTGACAGCCATGGCTTATGACCGCTTCCTGGCCATCTGCCAGCCCCTCACTTACAGCACCCGAATGAACTACACTATACAGAGGATCTTGGTGGCTATGTCCTGGGCTTGTGCCTTTAGCAATGCACTGACACACACAGTAGCCATATCCACACTTCACTTCTGTGGCCCAAATGTAATCAATCACTTCTACTGTGACCTGCCTCAGCTCTTCCAGCTGTCCTGCTCCAGTACCCAGCTCAATGAGCTGCTGCTCTTTGGAGTGGGTTTCATAATGGCAGGAACCCCTATGGCACTCATTTTTATCTCTTATATCCATGTGGCAGCTGCAGTTCTGCGAATTCGCTCTGCTGAAGGCAGAAAGAAAGCTTTCTCCACATGCAGCTCTCACCTCACTGTGGTTGCCATGTTCTATGGCACAGGCATGTTTAACTACATGAGACTGGGTTCCACCAAATTTTCAGATAAGGACAAAGCTATTGGGATTTTCAACACTGTCATCAACCCTATGCTGAACCCACTCATCTACAGTCTCAGGAACCCTGATGTGCAGGCTGCCCTCTGGAGGGTACTCACAGGGAGACGGCCAGCAGCTTGAAGAGGTCTCAAGGTCCCTTCCACATATTTAATTTAAAATAACAGCTGAGAATAGGGGTCTCCAGTAGTTTCAAATGCTAGAACAATTTTTCAGAACTCTTTCATCTTAGAACTTAATTTAAGGGATGATAATTATTGTTGCCCAAAGATCATGCCCATGTCTACATGATGGTGTATATATGGATCCTCCTAGGTTTGCCCTTTGAAGGTTCTACCTTTACTTAGTGTATTTTCCCTTTAGCTGGAGTTCCCAGAGTATCTCAGAAAATGTTCCTCTTGGGAGTCTTATTTCTTCCTCAAGTTTCGATACCTTTGGTCTATGTATGCAACCTAACTTGAGGAGAAATGGCTCATTCCTCTTATACAACTCTATATGATTCAGAGGAAATGAGAGAAATTTTGCACTCTGGTTTCATATTCCCTAGTAACTGGTATCTGCATGCAGTTCACAGACCTGACTGTACATGTCAAAACTCCACTCACAAGATAGAGACATTATGATGGAAAAGAGCTTCCCTCAATTATCTTCCTCACATTTCTCAACTTTAAGTGCCACACTACTCAATATTAAATTTCTC
>Olfr402|CUFFORG_0142|ENSMUST00000073675|11:74155127-74156126|+
CCTCCTTGCATGCTTCTTTAAAGGAACTCATGCAGACAAAGCCTAGAATCAATGGAACCACTATTACTGAATTCATTCTTCTGGGTTTGGTGGAGACACCAGAGCTGTGGCCACTTGTCTTCATACTCTTCCTCTTGGCTTACATGACAACAGTTGGAGGTAACCTGAGCATCCTGGCAGCTGTCTTGGTGGAACCCAAACTGCACACTCCCATGTACTTCTTCCTGGGGAATCTGTCAGTGATGGATGTGGGGTGCATCAGTGTCACTATTCCCTCCATGTTGGTTCGGCTCTTGGTCCAAAAGCATACAATTCCATATGGAGACTGCCTCACACAGCTCTTCTTCTTCCATCTGCTGGCTGGGGTTGACTGTTTCCTGTTGACAGCCATGGCTTATGACCGCTTCCTGGCCATCTGCCAGCCCCTCACTTACAGCACCCGAATGAACTACACTATACAGAGGATCTTGGTGGCTATGTCCTGGGCTTGTGCCTTTAGCAATGCACTGACACACACAGTAGCCATATCCACACTTCACTTCTGTGGCCCAAATGTAATCAATCACTTCTACTGTGACCTGCCTCAGCTCTTCCAGCTGTCCTGCTCCAGTACCCAGCTCAATGAGCTGCTGCTCTTTGGAGTGGGTTTCATAATGGCAGGAACCCCTATGGCACTCATTTTTATCTCTTATATCCATGTGGCAGCTGCAGTTCTGCGAATTCGCTCTGCTGAAGGCAGAAAGAAAGCTTTCTCCACATGCAGCTCTCACCTCACTGTGGTTGCCATGTTCTATGGCACAGGCATGTTTAACTACATGAGACTGGGTTCCACCAAATTTTCAGATAAGGACAAAGCTATTGGGATTTTCAACACTGTCATCAACCCTATGCTGAACCCACTCATCTACAGTCTCAGGAACCCTGATGTGCAGGCTGCCCTCTGGAGGGTACTCACAGGGAGACGGCCAGCAGCTTGAAGAGGTCTCAAGGTCCCTTCCAC
>Olfr1376-ps1|CUFFORG_0114|ENSMUST00000121306|11:50991798-50992695|+
GACAGTCCCAATCAGACAGCTACAGAATTTCTCCTCCTGGGATTCTCTGGAAAATCAGAGCAAGAAGAAGTCGTCTTTGGAATGTTCTTAGGCATGTACTTGGTCACCATCTCTGGGAACCTTCTCATCATCCTGGCCATCAGCTGTGACCCTCATCTCCACACACCCATGTACTTCTTCTTGGCCAACCTCTCCAGTGTCGACATTAGTGCTCCATCTGTCATTGTCCCCAAGGCTGGTGAACTACATGTTGGGAATCAAGACCATCTCTTACACAGAGTGTATGATCCAGATCTATTTCTTCATCACATTCATCAACATGGATGGCTTCCTCCTGAGTGTGATGGCCTATGACCGCTATGTGGCCATCTGTCACCCTCTCCGCTACACCATGATGATGAGATCCAGACTCTGTGTCCTCCTGGTGGCCATATCATGGGTCATCACAAACCTGCATGCTCTCTTGCATACTCTCCTCATGGTTCGACTCACCTTCTGTTCCCACAATGCAGTGCACCACTTCTTCTGTGACCCCTACCCTATCCTGAAGCTCTCTTGTTCTGACACTTTTATCAATGATGTTGCAGCCTTCACTGAGGGTCCCTTGATATTCCTGACACCACTTATATGCATTGTTCTTTCTTATGCCTACATCTATGCTAAGGTCTTGAAGATGCCCTCTGCTCACAGGATAAGGAAAGCCCTATCCACATGTGGGTTTCATCTCACTGTAGTCTGCCTCTTCTATGGGGCGATCCTGGGGGCTTATAAGCATCCTTCTTCCTCCTACTCACTACAGGATGCAGTGGCCTCTATCATCTTCAACGTGGTGACACCCATGGTCAACCCTTTCATCTACAGCAAGAGGAATCATGACATCAAAGGAGCCCTAAAAAAA
>Olfr410|CUFFORG_0187|CUFFORT_0365|11:74330293-74336533|-
TTTGAGTCGTGGATTGGTTCAGAGAGCTTCAGGGAGAAGTTAAGAAAGGAACTCATGCAGCCAAAGCCTAGAGCCAATGGAACCACTATTACTGAATTCATTCTGCTGGGTTTGGTGGAGACACCAGAGCTGTGGCCACTTGTCTTCATACTCTTCCTCTTGGCTTACATGACAACAGTTGGAGGTAACCTGAGCATCCTGGCTGCTGTCTTGGTGGAACCCAAACTGCACACCCCCATGTACTTCTTCCTGGGGAATCTGTCAGTGATGGATGTGGGGTGTATCAGTGTCACTATTCCCTCCATGTTGGTTCGGCTCTTAGTCCATAAGCGTACAATTCCATATGGAGACTGCCTCACACAGCTCTTCTTCTTCCATCTGCTAGTTGGGGTTGACTGCTTCCTATTGACAGCCATGGCTTATGATCGCTTCCTGGCCATCTGCCGGCCCCTCACTTACAGCACCCGAATGAACCACACTATCCAGAGGATCTTGGTGGCTACGTCCTGGGCTTGTGCCTTCAGCAATGCACTGACTCACACTGTAGCCATATCCACACTTCACTTCTGTGGCCCCAATGTGATCAATCACTTCTACTGTGACTTGCCTCAGCTCTTCCAGCTGTCCTGCTCCAGTACCCAGCTCAATGAGCTGTTGCTCTTTGGAGTGGGTTTCATCATGGCAGGAACCCCCATGGCACTCATTTTCACCTCTTATATGCATGTGGCAGCTGCAGTTCTGCGAATCCGCTCTGCTGAAGGCAGAAAGAAAGCTTTCTCCACATGCAGCTCTCACCTCACTGTGGTTGCCATATTCTATGGTGCTGGCATCTTTAACTACATGAGACTTGGTTCCACCAAACTTTCAGATAAGGATAAAGCTATTGGTATTTTCAACACTGTCATCAACCCTATGCTGAACCCACTCATCTACAGTCTCAGGAACCCTGATGTGCAGGCTGCCCTCTGGAGGGTACTCACAGGGAGACGGCCAGCAGCTTGAAGAGGCCTCAAGGTTCCTCTCCACCTATCTCCTTTAAAACTAAAGCTGAGCATAGGATGTCCTTTAGTGTCAAAAAGTAGAACAATTTGTTCAGAACTCTTTCCATTTCAGAGCTTAATATAAGGGATGATAATTATTGTTGCCCACAGAGGTTATGTCTTGGTATAGATGATGGTGTATGTACATAAGCTATCCCAGGTCTGCTTTTTGATGACTTCTACCTTTAGTTACTGTTCTCTTTAGTTGGAGTTCCTGGAGTGTCTTGGAAAGCATACCTTTCAGGAGTCTTCTTTATTCCTCAACTTCAGAGAGAGTTGGTCTGTGTGTGCAGCTTAAGTCTTGAGGGGAAATACCTCTTTCATTTCATAAAGTTCTTATAAGATTCAGAGGATATGGGAAGGAAGCTTGCTCTGTGGTTTTTTATTCCCTAGTAATTCTACAGAGCATGTATCTGTGTGTAGCTCACAGCCCTGACTGTACATGTCAAAACTCCATTCACATATAAGAAATGTTATTATGGAAAAACAGCTTCCCTCAATTTTCTTTCTCACATTTCTAAATTTTAAAAGATATTTGTGATATAAACATTTAAACATTTCAATCACCCTCACTATTCAATATTATTTCTTCTGTAAATTCTCTCTCTTCACCTCTAAACTTCCAAGCTACAAATCTATGCGTGAATGCCTATCACACCATGATGGCACATCTTGTCAGGGAGAGTGTGGCTCTAGTTTAGAATGTATTCAGTCCTGTTTTCTGTTTCCCAGCCATCTATCAAGTCATCACCTAGGTGCATCTTCCTTTTCACACAGATTTATTTATTCATTTATTTTTAGAACTAATCACCTTCTTTCATGTATTTGTAGAACTAAAAACTACTTTTGACAGTGCTACTGACTCATTGATATGTCTCCAATCCATGTAACACTCTGATCTGATCTGAATCTATGAATTAACTTCTCCATGATATATGATGTGGGTGGGTAGACTGGAGGTGTGGGCTAAAGTAGAGATGGAAGGAGGATATAAAAGAAGGTAATAGGTAGAGGATTTGTGGGAAATGCAGATAAACCATGTGGACATAAGGGGAGATTGGAATTGAGGATCAAAGAATTGAGAAGAAATAAAAGAAGCATTAGAGAGGCTGACATAGGCTACAGGGATAGACTAGCAGATGAGAAAGAATGCAAACATAGGTAAGATGCCAAAAGGTTGTTAAAAGATTTCAGCGGGATACTTTATATGTCAGAGATGGATGATTTGGGTTTCCTATTCTGTGTGGTCCAGCAATATCTGGTTTCTGGCATCTCTGAAGCCATTATTGTAGTCCATCCTCTGCCCTAAGAAAATGGTATCTCAAGCATTGCTGATTGTGCTAGTGTGCATGAAGACTCTTCTACCATTTCTCTAGTCAGAGAGGCACCTATAAAGTCAGGGAGAAGGTCTGCCAGATGAGGAAATACAGTAGGGATGAGGGGATGCACTGGGTATGTGTCCATCAAAGATTCTCACTAACACCTGGGTTACATTCCTGCCTTCTGATTCCTGCTTACTAATGCTCTTAAAAAGACAGAGGAAAGATGAACTTTTCTTTTTCTTTTTCTTCTTCTTTTTCCCTTTTTAGGTTTTTTGAGGCAGGGTTTCTCTGTATAGCCCTGGCTATCCTGGAACTCACTTTGTAGACCAGGCTGGGCTCAAACTCAGAAATCAGCCTGCCTCTGCCTCCAAGTGCTGGGATTAAAGGTATGTGCCACCATGGCTCTGGCAAGATGGACTTTTCTTAATTCTTTTTAAACCCATGAGTCAAACTTCAGGATACAAACAATGAGCTTTCTACAAGGGTCTGGGAAAGCTTCAAGAATTCTCATGTCACATTCTCTGCTGTTCACAATGTTTTTGACCTGAAGAAAACTCCTTTTTACCCTTTCTTGACCTCTGCTTGACAGGAACAACAAAGCAATTGTCAAGGCTTTCTCACTACTAATGTCTAGTTCTGTTAGTCTAAATAAATATCTAGAAAGATTCTTGTTCTGTTAGTGCAGGGAATGGACTCTTCTTGCACCATCTTTTCTCACCATCAGCATTTAACACTGCAATAGAGCACAGCTTTTTTAGCTCCAAGACCTTTGAGCCACAGGCCTTTCCTCCTCTGGCCATTCATGCCATGTTTCACGGGATGACTTGCCTAGTGACTTACCATGACACTGTCACTAGGGCAAAGCAGAGCAACTGGCATCACTATCACAAAGAATCTCTTTGGACTTTGAGCCCACCTCTCTCTTTACCCACACAGATCATGGGGTTTCTTTAACAAATTGCAAGCCTCCTTTTCCTTTGAGATCTATGTCCTGTTTATTTTTTATTCCAAACTAGAAATCTCTTCACAATTTAAATTTGCCATTAGCCATGAAATACATTGTGTTGTAAAAGCTCAAACAGTGCAGAATGTCACCACTGCTTTTATACACTAGAACCACAACAATGAGCTACACACTGCCACTCACACACACATTCGAAACACCATGTAGCTTTGCAAGGACTTACCCCTTTTACACGATACAGTTCTTAAACCAAAATACAAGCCCATCTTATCCATTTAAAAATCTATCTATAAAATATTCCACTTTATATATTAACTCTGATCTACTTCACCAACTCATTTATATTTTTCCTTTGTAACTGTTAATAGTTCTGAGATTAATAATTACATGTGTATCTGTGCATATGCAATTACCTCCAGTAGTTAAATTCCTACAAGTAATGCATAAGTGTGGGTGCATTTGCATGTGTGCTAAAGGATATAAAAAGACAAATATAAACTTTGGTAAGTATTCTGTCTTTCTTTTTGCCAAAAGAAAAAAAAAGGCCAAAAGACCATGTGCAGCATTCTACATCTTGATCGGCAGTATGAGAGTATTTTTGTTCTGCACATCTTTGATGTCACTGGGTATTATAAATGTATCTTTTGTCTTTAACAATTAAACACAACATTACAATTTTTTTCTAATTTGAAACCTTTATAAATGTGGTTCATTATCTATAAATAGATGGATGGTTATTTTCTTTTCCTTACAGCAAATTGTCTGTGTTGGTGTAAGTGAGGCTACAGTAAAGAAACCACTAAACTGACTACTCCATATTTAGGGAGAAATTTTTTATTGTAGGTGAGAGAGAGAGAGAGAGAGAGAGAGAGAGAGAGAGAGAGAGAGAGAGAGAGAGAGATAATGGCCAGAGGCATCTGGAGGGAGTCTAGAGAAGTGAGAAAAAGAAGCATACTGAACATGGCCAGGCCGAGAGAAGTGGTTCATGGAAAAAATCATAAGGGTGATAAGGAGGACAAGTAGCTGAAGGGAGGGAAGCCTGTGAACTGGAGCAGCCTGGGAAACCTGTGAACTGGTACAGCTAGGGAGTATAGGGGAGAGGAGGAGGTGAGAAGGGCCAGGCTTCTAAAGAACAGCATGTCTGTCTAGAGATTTGCACGAGCTTTGATGTGTAAGGGAAACGGCTCTGTTTCGCAGGCATCACCTACTTCACAGATGCCTGAGGTATGCTTCTTTCTTTCTATTGTTCAATTGAAGCTGAACCGAGACTATCATATTGGGGCTATCCATTGCTTTTTGGGGAATTGGGGTTCCCTTTGAACCTGACATCAGATAGTTTTGGGATGTGGTAGTTGCCCCTTTGGTTAGTTTGTTTACCTTCTTAATTTTATTTCCTTCAATTAAATGAAATTTATCTGGTAAGTAAATATCTTACATATTCATTGACTAGCAGGCTTTAATACCCATATACATTGCATAAACTTTGCAATGTTTGGGAAACCCTGTTCATGTTTCAAGATAGTGCATTTGCCATGTACTCCTACACACATAATCCTCAATTTCCCACTTGTATTTAACTTTTAGAGCCCTAGATTTCACTACCCAAATAAAGTTTCTCATTTTCATGACAGTTATAGTCTTTGTTTTGTGACAATCTCATAATAA
>Olfr410|CUFFORG_0187|CUFFORT_0366|11:74330293-74337595|-
CTAAACCACACTGGTTCTTGTGCCATCACCAGTTGGAGGTAACCTGAGCATCCTGGCTGCTGTCTTGGTGGAACCCAAACTGCACACCCCCATGTACTTCTTCCTGGGGAATCTGTCAGTGATGGATGTGGGGTGTATCAGTGTCACTATTCCCTCCATGTTGGTTCGGCTCTTAGTCCATAAGCGTACAATTCCATATGGAGACTGCCTCACACAGCTCTTCTTCTTCCATCTGCTAGTTGGGGTTGACTGCTTCCTATTGACAGCCATGGCTTATGATCGCTTCCTGGCCATCTGCCGGCCCCTCACTTACAGCACCCGAATGAACCACACTATCCAGAGGATCTTGGTGGCTACGTCCTGGGCTTGTGCCTTCAGCAATGCACTGACTCACACTGTAGCCATATCCACACTTCACTTCTGTGGCCCCAATGTGATCAATCACTTCTACTGTGACTTGCCTCAGCTCTTCCAGCTGTCCTGCTCCAGTACCCAGCTCAATGAGCTGTTGCTCTTTGGAGTGGGTTTCATCATGGCAGGAACCCCCATGGCACTCATTTTCACCTCTTATATGCATGTGGCAGCTGCAGTTCTGCGAATCCGCTCTGCTGAAGGCAGAAAGAAAGCTTTCTCCACATGCAGCTCTCACCTCACTGTGGTTGCCATATTCTATGGTGCTGGCATCTTTAACTACATGAGACTTGGTTCCACCAAACTTTCAGATAAGGATAAAGCTATTGGTATTTTCAACACTGTCATCAACCCTATGCTGAACCCACTCATCTACAGTCTCAGGAACCCTGATGTGCAGGCTGCCCTCTGGAGGGTACTCACAGGGAGACGGCCAGCAGCTTGAAGAGGCCTCAAGGTTCCTCTCCACCTATCTCCTTTAAAACTAAAGCTGAGCATAGGATGTCCTTTAGTGTCAAAAAGTAGAACAATTTGTTCAGAACTCTTTCCATTTCAGAGCTTAATATAAGGGATGATAATTATTGTTGCCCACAGAGGTTATGTCTTGGTATAGATGATGGTGTATGTACATAAGCTATCCCAGGTCTGCTTTTTGATGACTTCTACCTTTAGTTACTGTTCTCTTTAGTTGGAGTTCCTGGAGTGTCTTGGAAAGCATACCTTTCAGGAGTCTTCTTTATTCCTCAACTTCAGAGAGAGTTGGTCTGTGTGTGCAGCTTAAGTCTTGAGGGGAAATACCTCTTTCATTTCATAAAGTTCTTATAAGATTCAGAGGATATGGGAAGGAAGCTTGCTCTGTGGTTTTTTATTCCCTAGTAATTCTACAGAGCATGTATCTGTGTGTAGCTCACAGCCCTGACTGTACATGTCAAAACTCCATTCACATATAAGAAATGTTATTATGGAAAAACAGCTTCCCTCAATTTTCTTTCTCACATTTCTAAATTTTAAAAGATATTTGTGATATAAACATTTAAACATTTCAATCACCCTCACTATTCAATATTATTTCTTCTGTAAATTCTCTCTCTTCACCTCTAAACTTCCAAGCTACAAATCTATGCGTGAATGCCTATCACACCATGATGGCACATCTTGTCAGGGAGAGTGTGGCTCTAGTTTAGAATGTATTCAGTCCTGTTTTCTGTTTCCCAGCCATCTATCAAGTCATCACCTAGGTGCATCTTCCTTTTCACACAGATTTATTTATTCATTTATTTTTAGAACTAATCACCTTCTTTCATGTATTTGTAGAACTAAAAACTACTTTTGACAGTGCTACTGACTCATTGATATGTCTCCAATCCATGTAACACTCTGATCTGATCTGAATCTATGAATTAACTTCTCCATGATATATGATGTGGGTGGGTAGACTGGAGGTGTGGGCTAAAGTAGAGATGGAAGGAGGATATAAAAGAAGGTAATAGGTAGAGGATTTGTGGGAAATGCAGATAAACCATGTGGACATAAGGGGAGATTGGAATTGAGGATCAAAGAATTGAGAAGAAATAAAAGAAGCATTAGAGAGGCTGACATAGGCTACAGGGATAGACTAGCAGATGAGAAAGAATGCAAACATAGGTAAGATGCCAAAAGGTTGTTAAAAGATTTCAGCGGGATACTTTATATGTCAGAGATGGATGATTTGGGTTTCCTATTCTGTGTGGTCCAGCAATATCTGGTTTCTGGCATCTCTGAAGCCATTATTGTAGTCCATCCTCTGCCCTAAGAAAATGGTATCTCAAGCATTGCTGATTGTGCTAGTGTGCATGAAGACTCTTCTACCATTTCTCTAGTCAGAGAGGCACCTATAAAGTCAGGGAGAAGGTCTGCCAGATGAGGAAATACAGTAGGGATGAGGGGATGCACTGGGTATGTGTCCATCAAAGATTCTCACTAACACCTGGGTTACATTCCTGCCTTCTGATTCCTGCTTACTAATGCTCTTAAAAAGACAGAGGAAAGATGAACTTTTCTTTTTCTTTTTCTTCTTCTTTTTCCCTTTTTAGGTTTTTTGAGGCAGGGTTTCTCTGTATAGCCCTGGCTATCCTGGAACTCACTTTGTAGACCAGGCTGGGCTCAAACTCAGAAATCAGCCTGCCTCTGCCTCCAAGTGCTGGGATTAAAGGTATGTGCCACCATGGCTCTGGCAAGATGGACTTTTCTTAATTCTTTTTAAACCCATGAGTCAAACTTCAGGATACAAACAATGAGCTTTCTACAAGGGTCTGGGAAAGCTTCAAGAATTCTCATGTCACATTCTCTGCTGTTCACAATGTTTTTGACCTGAAGAAAACTCCTTTTTACCCTTTCTTGACCTCTGCTTGACAGGAACAACAAAGCAATTGTCAAGGCTTTCTCACTACTAATGTCTAGTTCTGTTAGTCTAAATAAATATCTAGAAAGATTCTTGTTCTGTTAGTGCAGGGAATGGACTCTTCTTGCACCATCTTTTCTCACCATCAGCATTTAACACTGCAATAGAGCACAGCTTTTTTAGCTCCAAGACCTTTGAGCCACAGGCCTTTCCTCCTCTGGCCATTCATGCCATGTTTCACGGGATGACTTGCCTAGTGACTTACCATGACACTGTCACTAGGGCAAAGCAGAGCAACTGGCATCACTATCACAAAGAATCTCTTTGGACTTTGAGCCCACCTCTCTCTTTACCCACACAGATCATGGGGTTTCTTTAACAAATTGCAAGCCTCCTTTTCCTTTGAGATCTATGTCCTGTTTATTTTTTATTCCAAACTAGAAATCTCTTCACAATTTAAATTTGCCATTAGCCATGAAATACATTGTGTTGTAAAAGCTCAAACAGTGCAGAATGTCACCACTGCTTTTATACACTAGAACCACAACAATGAGCTACACACTGCCACTCACACACACATTCGAAACACCATGTAGCTTTGCAAGGACTTACCCCTTTTACACGATACAGTTCTTAAACCAAAATACAAGCCCATCTTATCCATTTAAAAATCTATCTATAAAATATTCCACTTTATATATTAACTCTGATCTACTTCACCAACTCATTTATATTTTTCCTTTGTAACTGTTAATAGTTCTGAGATTAATAATTACATGTGTATCTGTGCATATGCAATTACCTCCAGTAGTTAAATTCCTACAAGTAATGCATAAGTGTGGGTGCATTTGCATGTGTGCTAAAGGATATAAAAAGACAAATATAAACTTTGGTAAGTATTCTGTCTTTCTTTTTGCCAAAAGAAAAAAAAAGGCCAAAAGACCATGTGCAGCATTCTACATCTTGATCGGCAGTATGAGAGTATTTTTGTTCTGCACATCTTTGATGTCACTGGGTATTATAAATGTATCTTTTGTCTTTAACAATTAAACACAACATTACAATTTTTTTCTAATTTGAAACCTTTATAAATGTGGTTCATTATCTATAAATAGATGGATGGTTATTTTCTTTTCCTTACAGCAAATTGTCTGTGTTGGTGTAAGTGAGGCTACAGTAAAGAAACCACTAAACTGACTACTCCATATTTAGGGAGAAATTTTTTATTGTAGGTGAGAGAGAGAGAGAGAGAGAGAGAGAGAGAGAGAGAGAGAGAGAGAGAGAGAGAGATAATGGCCAGAGGCATCTGGAGGGAGTCTAGAGAAGTGAGAAAAAGAAGCATACTGAACATGGCCAGGCCGAGAGAAGTGGTTCATGGAAAAAATCATAAGGGTGATAAGGAGGACAAGTAGCTGAAGGGAGGGAAGCCTGTGAACTGGAGCAGCCTGGGAAACCTGTGAACTGGTACAGCTAGGGAGTATAGGGGAGAGGAGGAGGTGAGAAGGGCCAGGCTTCTAAAGAACAGCATGTCTGTCTAGAGATTTGCACGAGCTTTGATGTGTAAGGGAAACGGCTCTGTTTCGCAGGCATCACCTACTTCACAGATGCCTGAGGTATGCTTCTTTCTTTCTATTGTTCAATTGAAGCTGAACCGAGACTATCATATTGGGGCTATCCATTGCTTTTTGGGGAATTGGGGTTCCCTTTGAACCTGACATCAGATAGTTTTGGGATGTGGTAGTTGCCCCTTTGGTTAGTTTGTTTACCTTCTTAATTTTATTTCCTTCAATTAAATGAAATTTATCTGGTAAGTAAATATCTTACATATTCATTGACTAGCAGGCTTTAATACCCATATACATTGCATAAACTTTGCAATGTTTGGGAAACCCTGTTCATGTTTCAAGATAGTGCATTTGCCATGTACTCCTACACACATAATCCTCAATTTCCCACTTGTATTTAACTTTTAGAGCCCTAGATTTCACTACCCAAATAAAGTTTCTCATTTTCATGACAGTTATAGTCTTTGTTTTGTGACAATCTCATAATAA
>Olfr410|CUFFORG_0187|CUFFORT_0367|11:74330293-74337637|-
ATGAATTTGTATGTTTCTTTGTGTGTTTCACATCCTTTCCCACTAAACCACACTGGTTCTTGTGCCATCACCAGGAACTCATGCAGCCAAAGCCTAGAGCCAATGGAACCACTATTACTGAATTCATTCTGCTGGGTTTGGTGGAGACACCAGAGCTGTGGCCACTTGTCTTCATACTCTTCCTCTTGGCTTACATGACAACAGTTGGAGGTAACCTGAGCATCCTGGCTGCTGTCTTGGTGGAACCCAAACTGCACACCCCCATGTACTTCTTCCTGGGGAATCTGTCAGTGATGGATGTGGGGTGTATCAGTGTCACTATTCCCTCCATGTTGGTTCGGCTCTTAGTCCATAAGCGTACAATTCCATATGGAGACTGCCTCACACAGCTCTTCTTCTTCCATCTGCTAGTTGGGGTTGACTGCTTCCTATTGACAGCCATGGCTTATGATCGCTTCCTGGCCATCTGCCGGCCCCTCACTTACAGCACCCGAATGAACCACACTATCCAGAGGATCTTGGTGGCTACGTCCTGGGCTTGTGCCTTCAGCAATGCACTGACTCACACTGTAGCCATATCCACACTTCACTTCTGTGGCCCCAATGTGATCAATCACTTCTACTGTGACTTGCCTCAGCTCTTCCAGCTGTCCTGCTCCAGTACCCAGCTCAATGAGCTGTTGCTCTTTGGAGTGGGTTTCATCATGGCAGGAACCCCCATGGCACTCATTTTCACCTCTTATATGCATGTGGCAGCTGCAGTTCTGCGAATCCGCTCTGCTGAAGGCAGAAAGAAAGCTTTCTCCACATGCAGCTCTCACCTCACTGTGGTTGCCATATTCTATGGTGCTGGCATCTTTAACTACATGAGACTTGGTTCCACCAAACTTTCAGATAAGGATAAAGCTATTGGTATTTTCAACACTGTCATCAACCCTATGCTGAACCCACTCATCTACAGTCTCAGGAACCCTGATGTGCAGGCTGCCCTCTGGAGGGTACTCACAGGGAGACGGCCAGCAGCTTGAAGAGGCCTCAAGGTTCCTCTCCACCTATCTCCTTTAAAACTAAAGCTGAGCATAGGATGTCCTTTAGTGTCAAAAAGTAGAACAATTTGTTCAGAACTCTTTCCATTTCAGAGCTTAATATAAGGGATGATAATTATTGTTGCCCACAGAGGTTATGTCTTGGTATAGATGATGGTGTATGTACATAAGCTATCCCAGGTCTGCTTTTTGATGACTTCTACCTTTAGTTACTGTTCTCTTTAGTTGGAGTTCCTGGAGTGTCTTGGAAAGCATACCTTTCAGGAGTCTTCTTTATTCCTCAACTTCAGAGAGAGTTGGTCTGTGTGTGCAGCTTAAGTCTTGAGGGGAAATACCTCTTTCATTTCATAAAGTTCTTATAAGATTCAGAGGATATGGGAAGGAAGCTTGCTCTGTGGTTTTTTATTCCCTAGTAATTCTACAGAGCATGTATCTGTGTGTAGCTCACAGCCCTGACTGTACATGTCAAAACTCCATTCACATATAAGAAATGTTATTATGGAAAAACAGCTTCCCTCAATTTTCTTTCTCACATTTCTAAATTTTAAAAGATATTTGTGATATAAACATTTAAACATTTCAATCACCCTCACTATTCAATATTATTTCTTCTGTAAATTCTCTCTCTTCACCTCTAAACTTCCAAGCTACAAATCTATGCGTGAATGCCTATCACACCATGATGGCACATCTTGTCAGGGAGAGTGTGGCTCTAGTTTAGAATGTATTCAGTCCTGTTTTCTGTTTCCCAGCCATCTATCAAGTCATCACCTAGGTGCATCTTCCTTTTCACACAGATTTATTTATTCATTTATTTTTAGAACTAATCACCTTCTTTCATGTATTTGTAGAACTAAAAACTACTTTTGACAGTGCTACTGACTCATTGATATGTCTCCAATCCATGTAACACTCTGATCTGATCTGAATCTATGAATTAACTTCTCCATGATATATGATGTGGGTGGGTAGACTGGAGGTGTGGGCTAAAGTAGAGATGGAAGGAGGATATAAAAGAAGGTAATAGGTAGAGGATTTGTGGGAAATGCAGATAAACCATGTGGACATAAGGGGAGATTGGAATTGAGGATCAAAGAATTGAGAAGAAATAAAAGAAGCATTAGAGAGGCTGACATAGGCTACAGGGATAGACTAGCAGATGAGAAAGAATGCAAACATAGGTAAGATGCCAAAAGGTTGTTAAAAGATTTCAGCGGGATACTTTATATGTCAGAGATGGATGATTTGGGTTTCCTATTCTGTGTGGTCCAGCAATATCTGGTTTCTGGCATCTCTGAAGCCATTATTGTAGTCCATCCTCTGCCCTAAGAAAATGGTATCTCAAGCATTGCTGATTGTGCTAGTGTGCATGAAGACTCTTCTACCATTTCTCTAGTCAGAGAGGCACCTATAAAGTCAGGGAGAAGGTCTGCCAGATGAGGAAATACAGTAGGGATGAGGGGATGCACTGGGTATGTGTCCATCAAAGATTCTCACTAACACCTGGGTTACATTCCTGCCTTCTGATTCCTGCTTACTAATGCTCTTAAAAAGACAGAGGAAAGATGAACTTTTCTTTTTCTTTTTCTTCTTCTTTTTCCCTTTTTAGGTTTTTTGAGGCAGGGTTTCTCTGTATAGCCCTGGCTATCCTGGAACTCACTTTGTAGACCAGGCTGGGCTCAAACTCAGAAATCAGCCTGCCTCTGCCTCCAAGTGCTGGGATTAAAGGTATGTGCCACCATGGCTCTGGCAAGATGGACTTTTCTTAATTCTTTTTAAACCCATGAGTCAAACTTCAGGATACAAACAATGAGCTTTCTACAAGGGTCTGGGAAAGCTTCAAGAATTCTCATGTCACATTCTCTGCTGTTCACAATGTTTTTGACCTGAAGAAAACTCCTTTTTACCCTTTCTTGACCTCTGCTTGACAGGAACAACAAAGCAATTGTCAAGGCTTTCTCACTACTAATGTCTAGTTCTGTTAGTCTAAATAAATATCTAGAAAGATTCTTGTTCTGTTAGTGCAGGGAATGGACTCTTCTTGCACCATCTTTTCTCACCATCAGCATTTAACACTGCAATAGAGCACAGCTTTTTTAGCTCCAAGACCTTTGAGCCACAGGCCTTTCCTCCTCTGGCCATTCATGCCATGTTTCACGGGATGACTTGCCTAGTGACTTACCATGACACTGTCACTAGGGCAAAGCAGAGCAACTGGCATCACTATCACAAAGAATCTCTTTGGACTTTGAGCCCACCTCTCTCTTTACCCACACAGATCATGGGGTTTCTTTAACAAATTGCAAGCCTCCTTTTCCTTTGAGATCTATGTCCTGTTTATTTTTTATTCCAAACTAGAAATCTCTTCACAATTTAAATTTGCCATTAGCCATGAAATACATTGTGTTGTAAAAGCTCAAACAGTGCAGAATGTCACCACTGCTTTTATACACTAGAACCACAACAATGAGCTACACACTGCCACTCACACACACATTCGAAACACCATGTAGCTTTGCAAGGACTTACCCCTTTTACACGATACAGTTCTTAAACCAAAATACAAGCCCATCTTATCCATTTAAAAATCTATCTATAAAATATTCCACTTTATATATTAACTCTGATCTACTTCACCAACTCATTTATATTTTTCCTTTGTAACTGTTAATAGTTCTGAGATTAATAATTACATGTGTATCTGTGCATATGCAATTACCTCCAGTAGTTAAATTCCTACAAGTAATGCATAAGTGTGGGTGCATTTGCATGTGTGCTAAAGGATATAAAAAGACAAATATAAACTTTGGTAAGTATTCTGTCTTTCTTTTTGCCAAAAGAAAAAAAAAGGCCAAAAGACCATGTGCAGCATTCTACATCTTGATCGGCAGTATGAGAGTATTTTTGTTCTGCACATCTTTGATGTCACTGGGTATTATAAATGTATCTTTTGTCTTTAACAATTAAACACAACATTACAATTTTTTTCTAATTTGAAACCTTTATAAATGTGGTTCATTATCTATAAATAGATGGATGGTTATTTTCTTTTCCTTACAGCAAATTGTCTGTGTTGGTGTAAGTGAGGCTACAGTAAAGAAACCACTAAACTGACTACTCCATATTTAGGGAGAAATTTTTTATTGTAGGTGAGAGAGAGAGAGAGAGAGAGAGAGAGAGAGAGAGAGAGAGAGAGAGAGAGAGAGATAATGGCCAGAGGCATCTGGAGGGAGTCTAGAGAAGTGAGAAAAAGAAGCATACTGAACATGGCCAGGCCGAGAGAAGTGGTTCATGGAAAAAATCATAAGGGTGATAAGGAGGACAAGTAGCTGAAGGGAGGGAAGCCTGTGAACTGGAGCAGCCTGGGAAACCTGTGAACTGGTACAGCTAGGGAGTATAGGGGAGAGGAGGAGGTGAGAAGGGCCAGGCTTCTAAAGAACAGCATGTCTGTCTAGAGATTTGCACGAGCTTTGATGTGTAAGGGAAACGGCTCTGTTTCGCAGGCATCACCTACTTCACAGATGCCTGAGGTATGCTTCTTTCTTTCTATTGTTCAATTGAAGCTGAACCGAGACTATCATATTGGGGCTATCCATTGCTTTTTGGGGAATTGGGGTTCCCTTTGAACCTGACATCAGATAGTTTTGGGATGTGGTAGTTGCCCCTTTGGTTAGTTTGTTTACCTTCTTAATTTTATTTCCTTCAATTAAATGAAATTTATCTGGTAAGTAAATATCTTACATATTCATTGACTAGCAGGCTTTAATACCCATATACATTGCATAAACTTTGCAATGTTTGGGAAACCCTGTTCATGTTTCAAGATAGTGCATTTGCCATGTACTCCTACACACATAATCCTCAATTTCCCACTTGTATTTAACTTTTAGAGCCCTAGATTTCACTACCCAAATAAAGTTTCTCATTTTCATGACAGTTATAGTCTTTGTTTTGTGACAATCTCATAATAA
>Olfr410|CUFFORG_0187|CUFFORT_0368|11:74330293-74338031|-
CCTGGCTCCACCTATAATTCCCGAGTGACATGGGGACAGCAGACAGCCCTTTATGCCAGCCCCTGTCTGTTAAACTGGGCTTGCGTTCTATCTCTTCTATGTGCCTGCAGACAATATGAGGAACTCATGCAGCCAAAGCCTAGAGCCAATGGAACCACTATTACTGAATTCATTCTGCTGGGTTTGGTGGAGACACCAGAGCTGTGGCCACTTGTCTTCATACTCTTCCTCTTGGCTTACATGACAACAGTTGGAGGTAACCTGAGCATCCTGGCTGCTGTCTTGGTGGAACCCAAACTGCACACCCCCATGTACTTCTTCCTGGGGAATCTGTCAGTGATGGATGTGGGGTGTATCAGTGTCACTATTCCCTCCATGTTGGTTCGGCTCTTAGTCCATAAGCGTACAATTCCATATGGAGACTGCCTCACACAGCTCTTCTTCTTCCATCTGCTAGTTGGGGTTGACTGCTTCCTATTGACAGCCATGGCTTATGATCGCTTCCTGGCCATCTGCCGGCCCCTCACTTACAGCACCCGAATGAACCACACTATCCAGAGGATCTTGGTGGCTACGTCCTGGGCTTGTGCCTTCAGCAATGCACTGACTCACACTGTAGCCATATCCACACTTCACTTCTGTGGCCCCAATGTGATCAATCACTTCTACTGTGACTTGCCTCAGCTCTTCCAGCTGTCCTGCTCCAGTACCCAGCTCAATGAGCTGTTGCTCTTTGGAGTGGGTTTCATCATGGCAGGAACCCCCATGGCACTCATTTTCACCTCTTATATGCATGTGGCAGCTGCAGTTCTGCGAATCCGCTCTGCTGAAGGCAGAAAGAAAGCTTTCTCCACATGCAGCTCTCACCTCACTGTGGTTGCCATATTCTATGGTGCTGGCATCTTTAACTACATGAGACTTGGTTCCACCAAACTTTCAGATAAGGATAAAGCTATTGGTATTTTCAACACTGTCATCAACCCTATGCTGAACCCACTCATCTACAGTCTCAGGAACCCTGATGTGCAGGCTGCCCTCTGGAGGGTACTCACAGGGAGACGGCCAGCAGCTTGAAGAGGCCTCAAGGTTCCTCTCCACCTATCTCCTTTAAAACTAAAGCTGAGCATAGGATGTCCTTTAGTGTCAAAAAGTAGAACAATTTGTTCAGAACTCTTTCCATTTCAGAGCTTAATATAAGGGATGATAATTATTGTTGCCCACAGAGGTTATGTCTTGGTATAGATGATGGTGTATGTACATAAGCTATCCCAGGTCTGCTTTTTGATGACTTCTACCTTTAGTTACTGTTCTCTTTAGTTGGAGTTCCTGGAGTGTCTTGGAAAGCATACCTTTCAGGAGTCTTCTTTATTCCTCAACTTCAGAGAGAGTTGGTCTGTGTGTGCAGCTTAAGTCTTGAGGGGAAATACCTCTTTCATTTCATAAAGTTCTTATAAGATTCAGAGGATATGGGAAGGAAGCTTGCTCTGTGGTTTTTTATTCCCTAGTAATTCTACAGAGCATGTATCTGTGTGTAGCTCACAGCCCTGACTGTACATGTCAAAACTCCATTCACATATAAGAAATGTTATTATGGAAAAACAGCTTCCCTCAATTTTCTTTCTCACATTTCTAAATTTTAAAAGATATTTGTGATATAAACATTTAAACATTTCAATCACCCTCACTATTCAATATTATTTCTTCTGTAAATTCTCTCTCTTCACCTCTAAACTTCCAAGCTACAAATCTATGCGTGAATGCCTATCACACCATGATGGCACATCTTGTCAGGGAGAGTGTGGCTCTAGTTTAGAATGTATTCAGTCCTGTTTTCTGTTTCCCAGCCATCTATCAAGTCATCACCTAGGTGCATCTTCCTTTTCACACAGATTTATTTATTCATTTATTTTTAGAACTAATCACCTTCTTTCATGTATTTGTAGAACTAAAAACTACTTTTGACAGTGCTACTGACTCATTGATATGTCTCCAATCCATGTAACACTCTGATCTGATCTGAATCTATGAATTAACTTCTCCATGATATATGATGTGGGTGGGTAGACTGGAGGTGTGGGCTAAAGTAGAGATGGAAGGAGGATATAAAAGAAGGTAATAGGTAGAGGATTTGTGGGAAATGCAGATAAACCATGTGGACATAAGGGGAGATTGGAATTGAGGATCAAAGAATTGAGAAGAAATAAAAGAAGCATTAGAGAGGCTGACATAGGCTACAGGGATAGACTAGCAGATGAGAAAGAATGCAAACATAGGTAAGATGCCAAAAGGTTGTTAAAAGATTTCAGCGGGATACTTTATATGTCAGAGATGGATGATTTGGGTTTCCTATTCTGTGTGGTCCAGCAATATCTGGTTTCTGGCATCTCTGAAGCCATTATTGTAGTCCATCCTCTGCCCTAAGAAAATGGTATCTCAAGCATTGCTGATTGTGCTAGTGTGCATGAAGACTCTTCTACCATTTCTCTAGTCAGAGAGGCACCTATAAAGTCAGGGAGAAGGTCTGCCAGATGAGGAAATACAGTAGGGATGAGGGGATGCACTGGGTATGTGTCCATCAAAGATTCTCACTAACACCTGGGTTACATTCCTGCCTTCTGATTCCTGCTTACTAATGCTCTTAAAAAGACAGAGGAAAGATGAACTTTTCTTTTTCTTTTTCTTCTTCTTTTTCCCTTTTTAGGTTTTTTGAGGCAGGGTTTCTCTGTATAGCCCTGGCTATCCTGGAACTCACTTTGTAGACCAGGCTGGGCTCAAACTCAGAAATCAGCCTGCCTCTGCCTCCAAGTGCTGGGATTAAAGGTATGTGCCACCATGGCTCTGGCAAGATGGACTTTTCTTAATTCTTTTTAAACCCATGAGTCAAACTTCAGGATACAAACAATGAGCTTTCTACAAGGGTCTGGGAAAGCTTCAAGAATTCTCATGTCACATTCTCTGCTGTTCACAATGTTTTTGACCTGAAGAAAACTCCTTTTTACCCTTTCTTGACCTCTGCTTGACAGGAACAACAAAGCAATTGTCAAGGCTTTCTCACTACTAATGTCTAGTTCTGTTAGTCTAAATAAATATCTAGAAAGATTCTTGTTCTGTTAGTGCAGGGAATGGACTCTTCTTGCACCATCTTTTCTCACCATCAGCATTTAACACTGCAATAGAGCACAGCTTTTTTAGCTCCAAGACCTTTGAGCCACAGGCCTTTCCTCCTCTGGCCATTCATGCCATGTTTCACGGGATGACTTGCCTAGTGACTTACCATGACACTGTCACTAGGGCAAAGCAGAGCAACTGGCATCACTATCACAAAGAATCTCTTTGGACTTTGAGCCCACCTCTCTCTTTACCCACACAGATCATGGGGTTTCTTTAACAAATTGCAAGCCTCCTTTTCCTTTGAGATCTATGTCCTGTTTATTTTTTATTCCAAACTAGAAATCTCTTCACAATTTAAATTTGCCATTAGCCATGAAATACATTGTGTTGTAAAAGCTCAAACAGTGCAGAATGTCACCACTGCTTTTATACACTAGAACCACAACAATGAGCTACACACTGCCACTCACACACACATTCGAAACACCATGTAGCTTTGCAAGGACTTACCCCTTTTACACGATACAGTTCTTAAACCAAAATACAAGCCCATCTTATCCATTTAAAAATCTATCTATAAAATATTCCACTTTATATATTAACTCTGATCTACTTCACCAACTCATTTATATTTTTCCTTTGTAACTGTTAATAGTTCTGAGATTAATAATTACATGTGTATCTGTGCATATGCAATTACCTCCAGTAGTTAAATTCCTACAAGTAATGCATAAGTGTGGGTGCATTTGCATGTGTGCTAAAGGATATAAAAAGACAAATATAAACTTTGGTAAGTATTCTGTCTTTCTTTTTGCCAAAAGAAAAAAAAAGGCCAAAAGACCATGTGCAGCATTCTACATCTTGATCGGCAGTATGAGAGTATTTTTGTTCTGCACATCTTTGATGTCACTGGGTATTATAAATGTATCTTTTGTCTTTAACAATTAAACACAACATTACAATTTTTTTCTAATTTGAAACCTTTATAAATGTGGTTCATTATCTATAAATAGATGGATGGTTATTTTCTTTTCCTTACAGCAAATTGTCTGTGTTGGTGTAAGTGAGGCTACAGTAAAGAAACCACTAAACTGACTACTCCATATTTAGGGAGAAATTTTTTATTGTAGGTGAGAGAGAGAGAGAGAGAGAGAGAGAGAGAGAGAGAGAGAGAGAGAGAGAGAGAGATAATGGCCAGAGGCATCTGGAGGGAGTCTAGAGAAGTGAGAAAAAGAAGCATACTGAACATGGCCAGGCCGAGAGAAGTGGTTCATGGAAAAAATCATAAGGGTGATAAGGAGGACAAGTAGCTGAAGGGAGGGAAGCCTGTGAACTGGAGCAGCCTGGGAAACCTGTGAACTGGTACAGCTAGGGAGTATAGGGGAGAGGAGGAGGTGAGAAGGGCCAGGCTTCTAAAGAACAGCATGTCTGTCTAGAGATTTGCACGAGCTTTGATGTGTAAGGGAAACGGCTCTGTTTCGCAGGCATCACCTACTTCACAGATGCCTGAGGTATGCTTCTTTCTTTCTATTGTTCAATTGAAGCTGAACCGAGACTATCATATTGGGGCTATCCATTGCTTTTTGGGGAATTGGGGTTCCCTTTGAACCTGACATCAGATAGTTTTGGGATGTGGTAGTTGCCCCTTTGGTTAGTTTGTTTACCTTCTTAATTTTATTTCCTTCAATTAAATGAAATTTATCTGGTAAGTAAATATCTTACATATTCATTGACTAGCAGGCTTTAATACCCATATACATTGCATAAACTTTGCAATGTTTGGGAAACCCTGTTCATGTTTCAAGATAGTGCATTTGCCATGTACTCCTACACACATAATCCTCAATTTCCCACTTGTATTTAACTTTTAGAGCCCTAGATTTCACTACCCAAATAAAGTTTCTCATTTTCATGACAGTTATAGTCTTTGTTTTGTGACAATCTCATAATAA
>Olfr410|CUFFORG_0187|ENSMUST00000052254|11:74334282-74335229|-
ATGCAGCCAAAGCCTAGAGCCAATGGAACCACTATTACTGAATTCATTCTGCTGGGTTTGGTGGAGACACCAGAGCTGTGGCCACTTGTCTTCATACTCTTCCTCTTGGCTTACATGACAACAGTTGGAGGTAACCTGAGCATCCTGGCTGCTGTCTTGGTGGAACCCAAACTGCACACCCCCATGTACTTCTTCCTGGGGAATCTGTCAGTGATGGATGTGGGGTGTATCAGTGTCACTATTCCCTCCATGTTGGTTCGGCTCTTAGTCCATAAGCGTACAATTCCATATGGAGACTGCCTCACACAGCTCTTCTTCTTCCATCTGCTAGTTGGGGTTGACTGCTTCCTATTGACAGCCATGGCTTATGATCGCTTCCTGGCCATCTGCCGGCCCCTCACTTACAGCACCCGAATGAACCACACTATCCAGAGGATCTTGGTGGCTACGTCCTGGGCTTGTGCCTTCAGCAATGCACTGACTCACACTGTAGCCATATCCACACTTCACTTCTGTGGCCCCAATGTGATCAATCACTTCTACTGTGACTTGCCTCAGCTCTTCCAGCTGTCCTGCTCCAGTACCCAGCTCAATGAGCTGTTGCTCTTTGGAGTGGGTTTCATCATGGCAGGAACCCCCATGGCACTCATTTTCACCTCTTATATGCATGTGGCAGCTGCAGTTCTGCGAATCCGCTCTGCTGAAGGCAGAAAGAAAGCTTTCTCCACATGCAGCTCTCACCTCACTGTGGTTGCCATATTCTATGGTGCTGGCATCTTTAACTACATGAGACTTGGTTCCACCAAACTTTCAGATAAGGATAAAGCTATTGGTATTTTCAACACTGTCATCAACCCTATGCTGAACCCACTCATCTACAGTCTCAGGAACCCTGATGTGCAGGCTGCCCTCTGGAGGGTACTCACAGGGAGACGGCCAGCAGCTTGA
>Olfr1389|CUFFORG_0102|CUFFORT_0213|11:49423067-49432968|+
GTTATGGATGTGGGACAATATCCCCAGGGAATGTATGATGCACTGAATCTTAGGTTCATGAGGTGGATTGACAATGGACCAGCTCCTTCCTGTTCTCAGTTGGTTAGGGCAAGTGTTAGGGTGCACAGGGGGAATGCTGCTACCTTCTAAGTTATGACTCATTGCAACGTTTCTGCTGGGATAAAAGTTCCCCTTTGCTCTACGTGATTCCTGGTGCTTTTCCTCCATCACTCTTTGGAGTTGAGCCAGTTCTTCTGTGTTCTCACAGTCATATAGAGAGTTTACAAACCTCCATCTTACCTCAGAAGTCATCTTTTCTACATATTAAGATGTACTTGACATTAATATCCACCAAAATATTGTGAACAAGGTTTTTTTTTTAAATTAAGTGAACCAAGTCCCTTGGAACAAGTGACAGGCATGGAACCTAAGTACCTTCCTGGGAGCACTTCTCAGCATTGAGGCATCGATGACCCTCCTCTACAGCAGGTTTAAGACAGAGGGAACATACCAGCTTCCCAAAACTGTTCCCAGTGAGCACAGATGCTGCCAATGATGGGAAGTGTTCCAGGGTTGGCACATTGACAGCACCCGGAGTGATGGATGGAAAGAGATGAGTGCTCAGAGGAGGGACTCATGATGTCAGCCTTGTTAGTCTGCAGTCCGCATCTGCAGAAATACTCCACCTTCTAGAAAGAGAAGAGGAACAATTAAAACAGCAGAGAGTGAAACACTAGTGCTACATTTTACATTCTGTTTTACCTCTTTATTTTGTTTGGGGGCCATAGCTACACAAATGCACCATTAGTCAGCCATGCCAAAAGGTCCCCACTGGATCCTAAAGGCAGCCTCCATGCTGGTGCATTTGACTATTAACCTCATGCTGTGAGGGAGGTGGTAGTTACATTACCTTTAGACAAGGAGGCCTAGGATTGCTATCAAAAGAATCCTCTCAAGTGCTTGAGTGGTAAGAACAAAATCAGAGAACATATAAGAAGCAGGACCATAGTTCAAACAAAATCCATTCACTCCTATCTAGTGATCTCCTCTCTAAAGAGGAAAAGAGAAAAAATACTGCAGAAGTGGAATTGGGTAGTAAAATAGGGAATGTTATGCATGATTCTGGAATGTTTAGGGAACCGTGAGGATAATGTCTTCTTCACATGCACTGCTCATCAGAGGCGTGAATGTCCACTTTTTGTTCAAGTGAAAGGCGATGGGAACTTTCAATGCCAGTTTAGGGAAAGGCTTCATATTAGTAGGCTTCTCTGATTTCCCTCAACTGGAAGTTTTCCTCTTTGTCTTTATTCTAGTCTTTTATCTGCTAACTCTCCTTGGCAACACCACCATCATTGCTCTCTCAAGGCTGGATGTCAGATTGCACACACCCATGTACTTTTTCCTCTCCCATCTTTCTTTCCTGGACCTGTGCTACACCACAAGCACTGTACCACAGCTTCTCATTAACCTCTGTGGGTTGGATAGGACCATCAGCTATGGAGGCTGTGTGGCTCAGCTCCTCATTTTCCTTGCCTTGGTCTCCACAGAGTGTCTGCTCCTGGGGGTCATGGCCTTTGACCGTTATGCGGCTGTGTGCCGTCCACTGCACTACACGACCATTATGCACCCTCAGCTGTGTCAGGGACTGGCCATCTCCTCCTGGGTTTCTGGCCTTGTGAACTCTGTGATTCAGACAGGACTTGTTATGGCCATGCCCCTCTGTAGCCATCGGCTGAATCACTTCTTCTGTGAGATGCCCATATTCCTGAAATTGGCTTGTGAAGACACTAATGGAACGGAGGTCAAGATGTTTGTGGCCCGAACAATAATCTTGATCTTTCCTGCTGCACTGATTCTGGGCTCCTATGGACACATTGCCAGAGCAATTCTGAGAATCAAGTCAATGGCTGGACGAAGAAAGGCCTTTGGAACTTGTGGGTCCCACCTCATTGTGGTTTCTCTGTTTTACGGCTCAGGCATATATACATACCTCCAACCTATCCACAGATATTCAGAGAACGAGGGAAAGTTTGTTGCTGTTTTTTATACTATACTCACCCCCATTCTCAACCCTTTAATATATACTCTGAGGAACAAGGATGTGAAGGGGGCTCTGTGGAAAGTACTTGGGAAAGGCACAGACTTAGTGTAAGAGGAGGAAGTAAGACTATTGTCTGTGATATCACCCATAATCTGAAACCCACCTTTGAGGGACACTAGTGACAGCCCTCAGGGTCCCAGAACCATTCCTCTGGGAATTTGGAAATGGGAGGAGTCTCTTGCAGTGATTTCTAGGTTAGTATATAAGGTCCTTGTACAAGAGAGGAGAGGCTGATCTATTTAGCTACGTTCCAAAAGACTATTAGGGAAGACTTGCATTTAAACTGGAAGTAAAGTAGATAAAGGCCCTAGGCATTTCTACAAGTGGAGGAAGCCTTAATTATATATGACATCATACAACCTAAAGTCATTGATTTCCAGTGTAATGTCATGTAGAAGACCCTTGCTCAAAGGCATAGGGCATGAATTCAATCTAGCTATATTCCTGAACACCTTAGGTTCTGTTTCTACATTTCCTGATAGTAGTTACCCCACTGACCTTCCAGTTGCTCACATTACTTGGAAACCGTGCCAGGAGGCTCAGTGCCATGAAAAGGATTTCATGTAAGAGGAAAGAGACTAGAGAAGACATGAACATAAATGGATTGATCCATGAAGGAGAGGTATATGAAAGAAGAAAGAAAGCAAAACCAGAAGGTTTCTAAAATAGGCAGATTCAAAGAGACAATGGGTTCTTGACATTCTATCATGGCTATTTCCCCCATGTATTAGACAGTTTGCTTTACATCTATCTATCTATCTATCTATCTATCTATCTATCTATCTACTTATCTACCTACCTACCTATCTACCTATTTATGTGATCACATGCATGTGTGTGTGTATAAGTGCATCAAAGCATACATGTGGAGATCAGAGAACAGTTTACAGCAATCAGTGGTCTCCTGGCCCTGTGTGGAGCTCCGGCCCTCTCACTGGCCCTTTCCATGTGTTTAGAGGATGGTTTTCAGTCAAAGTGTCTATGTCCTTCTAACTAAGCTTTTAAGTTTCACTTTCAAGCACTATATTGATTCAAAGAATATGAAAAGGCAGATTTTAAAGCTTTAAGATTATATAGGAAAATATTTTATATAGCTTCATCTTGCAGGTAGTTTATATTTTTCAATTAAAAATATAAAATAAGAATGCATAAGAAGAGTAGACTCCCTAATATTTGTAGCTATTTGACTGAGTATAATGCACAGATTAATAAAAATGTTGACTAACAAGAGAAAGCCCAGAGATATTTTAATAAAATTTTATATACATTGAGATCTTCATAGAACAGTACAAATCCTAAGAAAATCACTAAAGCAAAATGTTTTTTATATGTTTTGAAACACAGAGTAAATAACATATAAAGAAATGGCAAAGTAACTGCATCTCTCAAATCATGTAGGGATGTCTCTAAGAGATATACTTGGGCTGGGGGGTCAAGCCTTGTGTAAGATAATCATTATTTTAAATCATTTATTTATTTGGGTGCATTAAAGTTTTATATCCTACTATCTTGTGGTTGAGTCTTTTTCCTCATGTTAGAGGAGTGTTGTCAAGTCTCCACAAGGAATCTCATTTGTTTGTTTGTTGTTTGTTTGTTTTAGGAAAAG
>Olfr1389|CUFFORG_0102|CUFFORT_0214|11:49423135-49432968|+
TGACAATGGACCAGCTCCTTCCTGTTCTCAGTTGGTTAGGGCAAGTGTTAGGGTGCACAGGGGGAATGCTGCTACCTTCTAAGTTATGACTCATTGCAACGTTTCTGCTGGGATAAAAGTTCCCCTTTGCTCTACGTGATTCCTGGTGCTTTTCCTCCATCACTCTTTGGAGTTGAGCCAGTTCTTCTGTGTTCTCACAGTCATATAGAGAGTTTACAAACCTCCATCTTACCTCAGAAGTCATCTTTTCTACATATTAAGCATGGAACCTAAGTACCTTCCTGGGAGCACTTCTCAGCATTGAGGCATCGATGACCCTCCTCTACAGCAGGTTTAAGACAGAGGGAACATACCAGCTTCCCAAAACTGTTCCCAGTGAGCACAGATGCTGCCAATGATGGGAAGTGTTCCAGGGTTGGCACATTGACAGCACCCGGAGTGATGGATGGAAAGAGATGAGTGCTCAGAGGAGGGACTCATGATGTCAGCCTTGTTAGTCTGCAGTCCGCATCTGCAGAAATACTCCACCTTCTAGAAAGAGAAGAGGAACAATTAAAACAGCAGAGAGTGAAACACTAGTGCTACATTTTACATTCTGTTTTACCTCTTTATTTTGTTTGGGGGCCATAGCTACACAAATGCACCATTAGTCAGCCATGCCAAAAGGTCCCCACTGGATCCTAAAGGCAGCCTCCATGCTGGTGCATTTGACTATTAACCTCATGCTGTGAGGGAGGTGGTAGTTACATTACCTTTAGACAAGGAGGCCTAGGATTGCTATCAAAAGAATCCTCTCAAGTGCTTGAGTGGTAAGAACAAAATCAGAGAACATATAAGAAGCAGGACCATAGTTCAAACAAAATCCATTCACTCCTATCTAGTGATCTCCTCTCTAAAGAGGAAAAGAGAAAAAATACTGCAGAAGTGGAATTGGGTAGTAAAATAGGGAATGTTATGCATGATTCTGGAATGTTTAGGGAACCGTGAGGATAATGTCTTCTTCACATGCACTGCTCATCAGAGGCGTGAATGTCCACTTTTTGTTCAAGTGAAAGGCGATGGGAACTTTCAATGCCAGTTTAGGGAAAGGCTTCATATTAGTAGGCTTCTCTGATTTCCCTCAACTGGAAGTTTTCCTCTTTGTCTTTATTCTAGTCTTTTATCTGCTAACTCTCCTTGGCAACACCACCATCATTGCTCTCTCAAGGCTGGATGTCAGATTGCACACACCCATGTACTTTTTCCTCTCCCATCTTTCTTTCCTGGACCTGTGCTACACCACAAGCACTGTACCACAGCTTCTCATTAACCTCTGTGGGTTGGATAGGACCATCAGCTATGGAGGCTGTGTGGCTCAGCTCCTCATTTTCCTTGCCTTGGTCTCCACAGAGTGTCTGCTCCTGGGGGTCATGGCCTTTGACCGTTATGCGGCTGTGTGCCGTCCACTGCACTACACGACCATTATGCACCCTCAGCTGTGTCAGGGACTGGCCATCTCCTCCTGGGTTTCTGGCCTTGTGAACTCTGTGATTCAGACAGGACTTGTTATGGCCATGCCCCTCTGTAGCCATCGGCTGAATCACTTCTTCTGTGAGATGCCCATATTCCTGAAATTGGCTTGTGAAGACACTAATGGAACGGAGGTCAAGATGTTTGTGGCCCGAACAATAATCTTGATCTTTCCTGCTGCACTGATTCTGGGCTCCTATGGACACATTGCCAGAGCAATTCTGAGAATCAAGTCAATGGCTGGACGAAGAAAGGCCTTTGGAACTTGTGGGTCCCACCTCATTGTGGTTTCTCTGTTTTACGGCTCAGGCATATATACATACCTCCAACCTATCCACAGATATTCAGAGAACGAGGGAAAGTTTGTTGCTGTTTTTTATACTATACTCACCCCCATTCTCAACCCTTTAATATATACTCTGAGGAACAAGGATGTGAAGGGGGCTCTGTGGAAAGTACTTGGGAAAGGCACAGACTTAGTGTAAGAGGAGGAAGTAAGACTATTGTCTGTGATATCACCCATAATCTGAAACCCACCTTTGAGGGACACTAGTGACAGCCCTCAGGGTCCCAGAACCATTCCTCTGGGAATTTGGAAATGGGAGGAGTCTCTTGCAGTGATTTCTAGGTTAGTATATAAGGTCCTTGTACAAGAGAGGAGAGGCTGATCTATTTAGCTACGTTCCAAAAGACTATTAGGGAAGACTTGCATTTAAACTGGAAGTAAAGTAGATAAAGGCCCTAGGCATTTCTACAAGTGGAGGAAGCCTTAATTATATATGACATCATACAACCTAAAGTCATTGATTTCCAGTGTAATGTCATGTAGAAGACCCTTGCTCAAAGGCATAGGGCATGAATTCAATCTAGCTATATTCCTGAACACCTTAGGTTCTGTTTCTACATTTCCTGATAGTAGTTACCCCACTGACCTTCCAGTTGCTCACATTACTTGGAAACCGTGCCAGGAGGCTCAGTGCCATGAAAAGGATTTCATGTAAGAGGAAAGAGACTAGAGAAGACATGAACATAAATGGATTGATCCATGAAGGAGAGGTATATGAAAGAAGAAAGAAAGCAAAACCAGAAGGTTTCTAAAATAGGCAGATTCAAAGAGACAATGGGTTCTTGACATTCTATCATGGCTATTTCCCCCATGTATTAGACAGTTTGCTTTACATCTATCTATCTATCTATCTATCTATCTATCTATCTATCTACTTATCTACCTACCTACCTATCTACCTATTTATGTGATCACATGCATGTGTGTGTGTATAAGTGCATCAAAGCATACATGTGGAGATCAGAGAACAGTTTACAGCAATCAGTGGTCTCCTGGCCCTGTGTGGAGCTCCGGCCCTCTCACTGGCCCTTTCCATGTGTTTAGAGGATGGTTTTCAGTCAAAGTGTCTATGTCCTTCTAACTAAGCTTTTAAGTTTCACTTTCAAGCACTATATTGATTCAAAGAATATGAAAAGGCAGATTTTAAAGCTTTAAGATTATATAGGAAAATATTTTATATAGCTTCATCTTGCAGGTAGTTTATATTTTTCAATTAAAAATATAAAATAAGAATGCATAAGAAGAGTAGACTCCCTAATATTTGTAGCTATTTGACTGAGTATAATGCACAGATTAATAAAAATGTTGACTAACAAGAGAAAGCCCAGAGATATTTTAATAAAATTTTATATACATTGAGATCTTCATAGAACAGTACAAATCCTAAGAAAATCACTAAAGCAAAATGTTTTTTATATGTTTTGAAACACAGAGTAAATAACATATAAAGAAATGGCAAAGTAACTGCATCTCTCAAATCATGTAGGGATGTCTCTAAGAGATATACTTGGGCTGGGGGGTCAAGCCTTGTGTAAGATAATCATTATTTTAAATCATTTATTTATTTGGGTGCATTAAAGTTTTATATCCTACTATCTTGTGGTTGAGTCTTTTTCCTCATGTTAGAGGAGTGTTGTCAAGTCTCCACAAGGAATCTCATTTGTTTGTTTGTTGTTTGTTTGTTTTAGGAAAAG
>Olfr1389|CUFFORG_0102|CUFFORT_0215|11:49423151-49432968|+
CCTTCCTGTTCTCAGTTGGTTAGGGCAAGTGTTAGGGTGCACAGGGGGAATGCTGCTACCTTCTAAGTTATGACTCATTGCAACGTTTCTGCTGGGATAAAAGTTCCCCTTTGCTCTACGTGATTCCTGGTGCTTTTCCTCCATCACTCTTTGGAGTTGAGCCAGTTCTTCTGTGTTCTCACAGTCATATAGAGAGTTTACAAACCTCCATCTTACCTCAGAAGTCATCTTTTCTACATATTAAGATGTACTTGACATTAATATCCACCAAAATATTGTGAACAAGGTTTTTTTTTTAAATTAAGTGAACCAAGTCCCTTGGAACAAGTGACAGGCATGGAACCTAAGTACCTTCCTGGGAGCACTTCTCAGCATTGAGGCATCGATGACCCTCCTCTACAGCAGGTTTAAGACAGAGGGAACATACCAGCTTCCCAAAACTGTTCCCAGTGAGCACAGGTGCTGCCAATGATGGGAAGTGTTCCAGGGTTGGCACATTGACAGCACCCGGAGTGATGGATGGAAAGAGATGAGTGCTCAGAGGAGGGACTCATGATGTCAGCCTTGTTAGTCTGCAGTCCGCATCTGCAGAAATACTCCACCTTCTAGAAAGAGAAGAGGAACAATTAAAACAGCAGAGAGTGAAACACTAGTGCTACATTTTACATTCTGTTTTACCTCTTTATTTTGTTTGGGGGCCATAGCTACACAAATGCACCATTAGTCAGCCATGCCAAAAGGTCCCCACTGGATCCTAAAGGCAGCCTCCATGCTGGTGCATTTGACTATTAACCTCATGCTGTGAGGGAGGTGGTAGTTACATTACCTTTAGACAAGGAGGCCTAGGATTGCTATCAAAAGAATCCTCTCAAGTGCTTGAGTGGTAAGAACAAAATCAGAGAACATATAAGAAGCAGGACCATAGTTCAAACAAAATCCATTCACTCCTATCTAGTGATCTCCTCTCTAAAGAGGAAAAGAGAAAAAATACTGCAGAAGTGGAATTGGGTAGTAAAATAGGGAATGTTATGCATGATTCTGGAATGTTTAGGGAACCGTGAGGATAATGTCTTCTTCACATGCACTGCTCATCAGAGGCGTGAATGTCCACTTTTTGTTCAAGTGAAAGGCGATGGGAACTTTCAATGCCAGTTTAGGGAAAGGCTTCATATTAGTAGGCTTCTCTGATTTCCCTCAACTGGAAGTTTTCCTCTTTGTCTTTATTCTAGTCTTTTATCTGCTAACTCTCCTTGGCAACACCACCATCATTGCTCTCTCAAGGCTGGATGTCAGATTGCACACACCCATGTACTTTTTCCTCTCCCATCTTTCTTTCCTGGACCTGTGCTACACCACAAGCACTGTACCACAGCTTCTCATTAACCTCTGTGGGTTGGATAGGACCATCAGCTATGGAGGCTGTGTGGCTCAGCTCCTCATTTTCCTTGCCTTGGTCTCCACAGAGTGTCTGCTCCTGGGGGTCATGGCCTTTGACCGTTATGCGGCTGTGTGCCGTCCACTGCACTACACGACCATTATGCACCCTCAGCTGTGTCAGGGACTGGCCATCTCCTCCTGGGTTTCTGGCCTTGTGAACTCTGTGATTCAGACAGGACTTGTTATGGCCATGCCCCTCTGTAGCCATCGGCTGAATCACTTCTTCTGTGAGATGCCCATATTCCTGAAATTGGCTTGTGAAGACACTAATGGAACGGAGGTCAAGATGTTTGTGGCCCGAACAATAATCTTGATCTTTCCTGCTGCACTGATTCTGGGCTCCTATGGACACATTGCCAGAGCAATTCTGAGAATCAAGTCAATGGCTGGACGAAGAAAGGCCTTTGGAACTTGTGGGTCCCACCTCATTGTGGTTTCTCTGTTTTACGGCTCAGGCATATATACATACCTCCAACCTATCCACAGATATTCAGAGAACGAGGGAAAGTTTGTTGCTGTTTTTTATACTATACTCACCCCCATTCTCAACCCTTTAATATATACTCTGAGGAACAAGGATGTGAAGGGGGCTCTGTGGAAAGTACTTGGGAAAGGCACAGACTTAGTGTAAGAGGAGGAAGTAAGACTATTGTCTGTGATATCACCCATAATCTGAAACCCACCTTTGAGGGACACTAGTGACAGCCCTCAGGGTCCCAGAACCATTCCTCTGGGAATTTGGAAATGGGAGGAGTCTCTTGCAGTGATTTCTAGGTTAGTATATAAGGTCCTTGTACAAGAGAGGAGAGGCTGATCTATTTAGCTACGTTCCAAAAGACTATTAGGGAAGACTTGCATTTAAACTGGAAGTAAAGTAGATAAAGGCCCTAGGCATTTCTACAAGTGGAGGAAGCCTTAATTATATATGACATCATACAACCTAAAGTCATTGATTTCCAGTGTAATGTCATGTAGAAGACCCTTGCTCAAAGGCATAGGGCATGAATTCAATCTAGCTATATTCCTGAACACCTTAGGTTCTGTTTCTACATTTCCTGATAGTAGTTACCCCACTGACCTTCCAGTTGCTCACATTACTTGGAAACCGTGCCAGGAGGCTCAGTGCCATGAAAAGGATTTCATGTAAGAGGAAAGAGACTAGAGAAGACATGAACATAAATGGATTGATCCATGAAGGAGAGGTATATGAAAGAAGAAAGAAAGCAAAACCAGAAGGTTTCTAAAATAGGCAGATTCAAAGAGACAATGGGTTCTTGACATTCTATCATGGCTATTTCCCCCATGTATTAGACAGTTTGCTTTACATCTATCTATCTATCTATCTATCTATCTATCTATCTATCTACTTATCTACCTACCTACCTATCTACCTATTTATGTGATCACATGCATGTGTGTGTGTATAAGTGCATCAAAGCATACATGTGGAGATCAGAGAACAGTTTACAGCAATCAGTGGTCTCCTGGCCCTGTGTGGAGCTCCGGCCCTCTCACTGGCCCTTTCCATGTGTTTAGAGGATGGTTTTCAGTCAAAGTGTCTATGTCCTTCTAACTAAGCTTTTAAGTTTCACTTTCAAGCACTATATTGATTCAAAGAATATGAAAAGGCAGATTTTAAAGCTTTAAGATTATATAGGAAAATATTTTATATAGCTTCATCTTGCAGGTAGTTTATATTTTTCAATTAAAAATATAAAATAAGAATGCATAAGAAGAGTAGACTCCCTAATATTTGTAGCTATTTGACTGAGTATAATGCACAGATTAATAAAAATGTTGACTAACAAGAGAAAGCCCAGAGATATTTTAATAAAATTTTATATACATTGAGATCTTCATAGAACAGTACAAATCCTAAGAAAATCACTAAAGCAAAATGTTTTTTATATGTTTTGAAACACAGAGTAAATAACATATAAAGAAATGGCAAAGTAACTGCATCTCTCAAATCATGTAGGGATGTCTCTAAGAGATATACTTGGGCTGGGGGGTCAAGCCTTGTGTAAGATAATCATTATTTTAAATCATTTATTTATTTGGGTGCATTAAAGTTTTATATCCTACTATCTTGTGGTTGAGTCTTTTTCCTCATGTTAGAGGAGTGTTGTCAAGTCTCCACAAGGAATCTCATTTGTTTGTTTGTTGTTTGTTTGTTTTAGGAAAAG
>Olfr1389|CUFFORG_0102|CUFFORT_0216|11:49426212-49432968|+
TGGAACTAAGTGTGTGTTGTGTCTTCTTCACATGGCAGCTTGTCTGGGTTCAAGAGATAAAGTTCCCCTTTGCTCTACGTGATTCCTGGTGCTTTTCCTCCATCACTCTTTGGAGTTGAGCCAGTTCTTCTGTGTTCTCACAGTCATATAGAGAGTTTACAAACCTCCATCTTACCTCAGAAGTCATCTTTTCTACATATTAAGCATGGAACCTAAGTACCTTCCTGGGAGCACTTCTCAGCATTGAGGCATCGATGACCCTCCTCTACAGCAGGTTTAAGACAGAGGGAACATACCAGCTTCCCAAAACTGTTCCCAGTGAGCACAGATGCTGCCAATGATGGGAAGTGTTCCAGGGTTGGCACATTGACAGCACCCGGAGTGATGGATGGAAAGAGATGAGTGCTCAGAGGAGGGACTCATGATGTCAGCCTTGTTAGTCTGCAGTCCGCATCTGCAGAAATACTCCACCTTCTAGAAAGAGAAGAGGAACAATTAAAACAGCAGAGAGTGAAACACTAGTGCTACATTTTACATTCTGTTTTACCTCTTTATTTTGTTTGGGGGCCATAGCTACACAAATGCACCATTAGTCAGCCATGCCAAAAGGTCCCCACTGGATCCTAAAGGCAGCCTCCATGCTGGTGCATTTGACTATTAACCTCATGCTGTGAGGGAGGTGGTAGTTACATTACCTTTAGACAAGGAGGCCTAGGATTGCTATCAAAAGAATCCTCTCAAGTGCTTGAGTGGTAAGAACAAAATCAGAGAACATATAAGAAGCAGGACCATAGTTCAAACAAAATCCATTCACTCCTATCTAGTGATCTCCTCTCTAAAGAGGAAAAGAGAAAAAATACTGCAGAAGTGGAATTGGGTAGTAAAATAGGGAATGTTATGCATGATTCTGGAATGTTTAGGGAACCGTGAGGATAATGTCTTCTTCACATGCACTGCTCATCAGAGGCGTGAATGTCCACTTTTTGTTCAAGTGAAAGGCGATGGGAACTTTCAATGCCAGTTTAGGGAAAGGCTTCATATTAGTAGGCTTCTCTGATTTCCCTCAACTGGAAGTTTTCCTCTTTGTCTTTATTCTAGTCTTTTATCTGCTAACTCTCCTTGGCAACACCACCATCATTGCTCTCTCAAGGCTGGATGTCAGATTGCACACACCCATGTACTTTTTCCTCTCCCATCTTTCTTTCCTGGACCTGTGCTACACCACAAGCACTGTACCACAGCTTCTCATTAACCTCTGTGGGTTGGATAGGACCATCAGCTATGGAGGCTGTGTGGCTCAGCTCCTCATTTTCCTTGCCTTGGTCTCCACAGAGTGTCTGCTCCTGGGGGTCATGGCCTTTGACCGTTATGCGGCTGTGTGCCGTCCACTGCACTACACGACCATTATGCACCCTCAGCTGTGTCAGGGACTGGCCATCTCCTCCTGGGTTTCTGGCCTTGTGAACTCTGTGATTCAGACAGGACTTGTTATGGCCATGCCCCTCTGTAGCCATCGGCTGAATCACTTCTTCTGTGAGATGCCCATATTCCTGAAATTGGCTTGTGAAGACACTAATGGAACGGAGGTCAAGATGTTTGTGGCCCGAACAATAATCTTGATCTTTCCTGCTGCACTGATTCTGGGCTCCTATGGACACATTGCCAGAGCAATTCTGAGAATCAAGTCAATGGCTGGACGAAGAAAGGCCTTTGGAACTTGTGGGTCCCACCTCATTGTGGTTTCTCTGTTTTACGGCTCAGGCATATATACATACCTCCAACCTATCCACAGATATTCAGAGAACGAGGGAAAGTTTGTTGCTGTTTTTTATACTATACTCACCCCCATTCTCAACCCTTTAATATATACTCTGAGGAACAAGGATGTGAAGGGGGCTCTGTGGAAAGTACTTGGGAAAGGCACAGACTTAGTGTAAGAGGAGGAAGTAAGACTATTGTCTGTGATATCACCCATAATCTGAAACCCACCTTTGAGGGACACTAGTGACAGCCCTCAGGGTCCCAGAACCATTCCTCTGGGAATTTGGAAATGGGAGGAGTCTCTTGCAGTGATTTCTAGGTTAGTATATAAGGTCCTTGTACAAGAGAGGAGAGGCTGATCTATTTAGCTACGTTCCAAAAGACTATTAGGGAAGACTTGCATTTAAACTGGAAGTAAAGTAGATAAAGGCCCTAGGCATTTCTACAAGTGGAGGAAGCCTTAATTATATATGACATCATACAACCTAAAGTCATTGATTTCCAGTGTAATGTCATGTAGAAGACCCTTGCTCAAAGGCATAGGGCATGAATTCAATCTAGCTATATTCCTGAACACCTTAGGTTCTGTTTCTACATTTCCTGATAGTAGTTACCCCACTGACCTTCCAGTTGCTCACATTACTTGGAAACCGTGCCAGGAGGCTCAGTGCCATGAAAAGGATTTCATGTAAGAGGAAAGAGACTAGAGAAGACATGAACATAAATGGATTGATCCATGAAGGAGAGGTATATGAAAGAAGAAAGAAAGCAAAACCAGAAGGTTTCTAAAATAGGCAGATTCAAAGAGACAATGGGTTCTTGACATTCTATCATGGCTATTTCCCCCATGTATTAGACAGTTTGCTTTACATCTATCTATCTATCTATCTATCTATCTATCTATCTATCTACTTATCTACCTACCTACCTATCTACCTATTTATGTGATCACATGCATGTGTGTGTGTATAAGTGCATCAAAGCATACATGTGGAGATCAGAGAACAGTTTACAGCAATCAGTGGTCTCCTGGCCCTGTGTGGAGCTCCGGCCCTCTCACTGGCCCTTTCCATGTGTTTAGAGGATGGTTTTCAGTCAAAGTGTCTATGTCCTTCTAACTAAGCTTTTAAGTTTCACTTTCAAGCACTATATTGATTCAAAGAATATGAAAAGGCAGATTTTAAAGCTTTAAGATTATATAGGAAAATATTTTATATAGCTTCATCTTGCAGGTAGTTTATATTTTTCAATTAAAAATATAAAATAAGAATGCATAAGAAGAGTAGACTCCCTAATATTTGTAGCTATTTGACTGAGTATAATGCACAGATTAATAAAAATGTTGACTAACAAGAGAAAGCCCAGAGATATTTTAATAAAATTTTATATACATTGAGATCTTCATAGAACAGTACAAATCCTAAGAAAATCACTAAAGCAAAATGTTTTTTATATGTTTTGAAACACAGAGTAAATAACATATAAAGAAATGGCAAAGTAACTGCATCTCTCAAATCATGTAGGGATGTCTCTAAGAGATATACTTGGGCTGGGGGGTCAAGCCTTGTGTAAGATAATCATTATTTTAAATCATTTATTTATTTGGGTGCATTAAAGTTTTATATCCTACTATCTTGTGGTTGAGTCTTTTTCCTCATGTTAGAGGAGTGTTGTCAAGTCTCCACAAGGAATCTCATTTGTTTGTTTGTTGTTTGTTTGTTTTAGGAAAAG
>Olfr1389|CUFFORG_0102|ENSMUST00000052274|11:49430427-49431499|+
GCACTGCTCATCAGAGGCGTGAATGTCCACTTTTTGTTCAAGTGAAAGGCGATGGGAACTTTCAATGCCAGTTTAGGGAAAGGCTTCATATTAGTAGGCTTCTCTGATTTCCCTCAACTGGAAGTTTTCCTCTTTGTCTTTATTCTAGTCTTTTATCTGCTAACTCTCCTTGGCAACACCACCATCATTGCTCTCTCAAGGCTGGATGTCAGATTGCACACACCCATGTACTTTTTCCTCTCCCATCTTTCTTTCCTGGACCTGTGCTACACCACAAGCACTGTACCACAGCTTCTCATTAACCTCTGTGGGTTGGATAGGACCATCAGCTATGGAGGCTGTGTGGCTCAGCTCCTCATTTTCCTTGCCTTGGTCTCCACAGAGTGTCTGCTCCTGGGGGTCATGGCCTTTGACCGTTATGCGGCTGTGTGCCGTCCACTGCACTACACGACCATTATGCACCCTCAGCTGTGTCAGGGACTGGCCATCTCCTCCTGGGTTTCTGGCCTTGTGAACTCTGTGATTCAGACAGGACTTGTTATGGCCATGCCCCTCTGTAGCCATCGGCTGAATCACTTCTTCTGTGAGATGCCCATATTCCTGAAATTGGCTTGTGAAGACACTAATGGAACGGAGGTCAAGATGTTTGTGGCCCGAACAATAATCTTGATCTTTCCTGCTGCACTGATTCTGGGCTCCTATGGACACATTGCCAGAGCAATTCTGAGAATCAAGTCAATGGCTGGACGAAGAAAGGCCTTTGGAACTTGTGGGTCCCACCTCATTGTGGTTTCTCTGTTTTACGGCTCAGGCATATATACATACCTCCAACCTATCCACAGATATTCAGAGAACGAGGGAAAGTTTGTTGCTGTTTTTTATACTATACTCACCCCCATTCTCAACCCTTTAATATATACTCTGAGGAACAAGGATGTGAAGGGGGCTCTGTGGAAAGTACTTGGGAAAGGCACAGACTTAGTGTAAGAGGAGGAAGTAAGACTATTGTCTGTGATATCACCCATAATCTGAAACCCACCTTTGAGGGACACTAGTGACAGCCCTCAGGGTCC
>Olfr1390|CUFFORG_0101|CUFFORT_0211|11:49335253-49339913|+
CCCTAGGACAGAATCGAAGGGTTCAGTTTTAGGGACAGTAGCTTATGTAGTGTTAAAACTGCCACTTGGTCCAACTTAGCCTGAGTGAGGTAGTGCAGGAGCTGTGGTGGTTCCTCGCACTAAGTTATGAATCTCAGCAACCCCTGCATCTCAAGGAAGAAACCACTTATCCTCACAACATCCCCTGGACAGTAACTCTCTCACAAGCACCCCACCTTACAGATGAAGTAAGGTCCAAAGTAGCAAGTGGTTTTCCCTGGCTGGTAGATGATAACAGTGTCATGGAGTGCTCACCTCACCTTTGATGCCAAGAGAATCCAGAAAGACAGTATGTTTGGAGATGGATCTTCAGCAGTTAATGAAGCAGACCTTGCTGCACGATCAAGATAAATGGTACAGACAAACTCTACAAGACCCAGAAAGATATGAGCTTCATGATCTTTCTCATGTGGAAGTGTCAAAGATGGAGTCCAAAT
>Olfr1390|CUFFORG_0101|CUFFORT_0212|11:49335255-49346635|+
CTAGGACAGAATCGAAGGGTTCAGTTTTAGGGACAGTAGCTTATGTAGTGTTAAAACTGCCACTTGGTCCAACTTAGCCTGAGTGAGGTAGTGCAGGAGCTGTGGTGGTTCCTCGCACTAAGTTATGAATCTCAGCAACCCCTGCATCTCAAGGAAGAAACCACTTATCCTCACAACATCCCCTGGACAGTAACTCTCTCACAAGCACCCCACCTTACAGATGAAGTAAGGTCCAAAGTAGCAAGTGGTTTTCCCTGGCTGGTAGATGATAACAGTGTCATGGAGTGCTCACCTCACCTTTGATGCCAAGAGAATCCAGAAAGACAGTATGTTTGGAGATGGATCTTCAGCAGTTAATGAAGCAGACCTTGCTGCACGATCAAGATAAATGGTACAGACAAACTCTACAAGACCCAGAAAGATATGAGCTTCATGATCTTTCTCATGTGGAAGGTCTAAATAATTCAAGAATCTATATAACCTAATAGAAAAAAGGTATTTGCCCTTCCGCTCGACTCGAGCCCCGGGCTACCTTGCCAGCAGAGTCTTGCCCAACACCCGCAAGGGCCCACACGGGACCTCCCACGGGATCCTAAGACCTCTGGTGAGTGGAACACAGCGCCTGCCCCCATCCAATTGCGCGGAACCTGAGACTGCGGTACATAGGGAAGCAGGCTACCAGGGCCTGATCTGGGACACAAGTCCCTTCCGCTCGACTCGAGCCCCGGGCTACCTTGCCAGCAGAGTCTTGCCCAACACCCGCAAGGGCCCACACGGGACCTCCCACGGGATCCTAAGACCTCTGGTGAGTGGAACACAGCGCCTGCCCCAATCCAATCGCGCGGAACCTGAGACTGCAGTACATAGGGAAGCAGGCTACCCGGGCCTGATCTGGGGCACAAGTCCCTTCCGCTCTACTCGAGCCCCGGGCTACCTTGCCAGCAGAGTCGCCTGACACCTGCAAGGGCCCACACAGGATTCCACACGAGATCCTAAGACCTCTAGTGAGTGGAACACAACTTCTGCCAGGAGTCTGGTTTGAACACCAGATATCTGGGTACCTGCCCTGCAAGAAGAGAGCTTGCCTGCAGAGAATACTCTGCCCACTGAAACTAAGGAGAGTGCTACCCTCCAGGTCTGCTTATAGAGGCTAACAGAGTCACCTGAAGAACAAGCTCTTAACAGTGACAACTAAAACAGCTAGCTTCAGAGATTACCAGATGGCGAAAGGCAAACGTAAGAATCCTACTAACAAAAATCAAGACCACTCACCATCATCAGAACGCAGCACTCCCACCCCACCTAGTCCTGGGCACCCCAACACAACCGAAAATCTAGACCCAGATTTAAAAACATTTCTCATGATGATGATAGAGGACATCAAGAAGGACTTTCACAAGTCACTTAAAGAATTACAGGAGAGCACTGCTAAAGAGTTACAGGCCCTTAAAGAAAAGCAGGAAAACACAGCCAAACAGGTAGAAATCATTAAAGAAAAACAGGAAAACACATCCAAACAGGTGATGGAAATGAACAAAACCATACTAGAACTAAAAGGGGAAGTAGACACAATAAAGAAAACCCAAAGCGAGGCAACGCTGGAGATAGAAACCCTAGGAAAGAGATCTGGAACCATAGATGCGAGCATCAGCAACACAATACAAGAAATAGAAGAGAGAATCTCAGGTGCAGAAGATTCCATAGAGAACATCGACACAACAGTCAAAGAAAATACAAAATGCAAAAGGATCCTAACTCAAAACATCCAGGTAATCCAGGACACAATGAGAAGACCAAACCTACGGATAATAGGAATTGATGAGAACGAAGATTTTCAACTTAAAGGGCCAGCTAATATCTTCAACAAAATAATAGAAGAAAACTTCCCAAACATAAAAAAAGAGATGCCCATGATCATACAAGAAGCCTACAGAACTCCAAATAGACTGGACCAGAAAAGAAATTCCTCCCGACACATAATAATCAGAACAACAAATGCACTAAATAAAGATAGAATATTAAAAGCAGTACGGGAGAAAGGTCAAGTAACATATAAAGGAAGGCCTATCAGAATTACACCAGACTTTTCACCAGAGACTATGAAAGCCAGAAGAGCCTGGACAGATGTTATACAGAAACTAAGAGAACACAAATGCCAGCCCAGGCTACTATACCCGGCCAAACTCTCAATTACCATAGATGGAGAAACCAAAGTATTCCACGACAAAAACAAATTCACACAATATCTTTCCACGAATCCAGCCCTTCAAAGGATAATAACAGAAAAGAAGCAATACAAGGACGGAAATCACGCCCTAGAACAACCAAGAAAGTAATCATTCAACAAACCAAAAAGAAGACAGCCACAAGAACAGAATGCCAACTCTAACAACAAAAATAAAAGGAAGCAACAATTACTTTTCCTTAATATCTCTTAATATCAATGGACTCAATTCCCCAATAAAAAGACATAGACTAACAGACTGGCTACACAAACAGGACCCAACATTCTGCTGCTTACAGGAAACCCATCTCAGGGAAAAAGACAGACACTACCTCAGAGTGAAAGGCTGGAAAACAATTTTCCAAGTAAATGGACTGAAGAAACAAGCTGGAGTAGCCATTTTAGTATCGGATAAAATCGACTTCCAACCCAAAGTTATCAAAAAAGACAAGGAGGGACACTTCATACTCATCAAAGGTAAAATCCTCCAAGAGGAACTCTCAATTCTGAATATCTACGCTCCAAATGCAAGGGCAGCCACATTCATTAGAGACACTTTAGTAAAGCTCAAAGCATACATTGCACCTCACACAATAATAGTGGGAGACTTCAACACACCACTTTCTTCAAAGGACAGATCGTGGAAACAGAAACTAAACAGGGACACAGTGAAACTAACAGAAGTTATGAAACAAATGGACCTGACAGATATCTACAGAACATTTTATCCTAAAACAAAAGGATATACCTTCTTCTCAGCACCTCACGGGACCTGCTCCAAAATTGACCATATAATTGGTCACAAAACAGGCCTCAACAGATACAAAAATATTGAAATTGTCCCATGTATCCTATCAGACCACCATGGCCTAAGACTGATCTTCAATAACAACATAAATAATGGAAAGCCAACATTCACGTGGAAACTGAACAACACTCTTCTCAATGATACCTTGGTCAAGGAAGGAATAAAGAAAGAAATTAAAGACTTTTTAGAGTTTAATGAAAATGAAGCCACAACGTACCCAAACCTATGGGACACAATGAAAGCATTTCTAAGAGGGAAACTCATAGCTCTGAGTGCCTCCAAGAAGAAACGGGAGACAGCACATACTAGCAGCTTGACAACACATCTAAAAGCCCTAGAAAAGAAGGAAGCAAACTCACCCAAGAGGAGTAGACGGCAGGAAATAATCAAACTCAGGGGTGAAATCAACCAAGTGGAAACAAGAAGAACTATTCAAAGAATTAACCAAACGAGGAGCTGGTTCTTTGAGAAAATCAACAAGATAGATAAACCCTTAGCTAGACTCACTAAAGGGCACAGGGACAAAATCCTAATTAACAAAATCAGAAATGAAAAGGGAGACATAACAACAGATCCTGAAGAAATCCAAAACACCATCAGATCCTTCTACAAAAGGCTATACTCAACAAAACTGGAAAACCTGGACGAAATGGACAAATTTCTGGACAGATACCAGGTACCAAAGTTGAATCAGGATCAAGTTGACCATCTAAACAGTCCCATATCACCTAAAGAAATAGAAGCAGTTATTAATAGTCTCCCAACCAAAAAAAGCCCAGGACCAGATGGGTTTAGTGCAGAGTTCTATCAGACCTTCAAAGAAGATCTAATTCCAGATCTGCACAAACTATTTCACAAAATAGAAGTAGAAGGTACTCTACCCAACTCATTTTATGAAGCCACTATTACTCTGATACCTAAACCACAGAAAGACCCAACAAAGATAGAGAACTTCAGACCAATTTCTCTTATGAATATCGATGCAAAAATCCTCAATAAAATTCTCGCTAACCGAATCCAAG
>Olfr1390|CUFFORG_0101|ENSMUST00000062719|11:49340534-49341469|+
ATGGGAAGTTTCAATACGAGTTTTAGACAGGGTTTCTTCTTGGTGGGTTTCTCTGATTTCCCTCAACTGGAACTCCTTCTCTCTGTCCTCATTTCCATTTTCTACTCCCTAACTCTCTTTGGCAACTCCACTATCATTATTCTTTCACAACTGGATGCTCGGCTTCAAATGCCCATGTACTTCTTCCTCTGCCACCTGTCCTTCCTGGACCTGTGCTATACCACCAGCATTGTGCCCCAGCTTCTGATTAACCTCCAGGGATATGACAGAACCATAAGCTATGGAGGGTGTGTGGCCCAGCTCTTCCTTTTCCTTGCTTTAGCCACCACAGAGAGTGTGCTCCTGGTTGTGATGGCCTTTGACCGCTATGTTGCTGTGTGCCGCCCACTGCACTACACGACCATCATGCACCCCGTTCTCTGCCTCTCACTAGCTATTGTTTCGTGGGTAGGAGGATTCATGAACTCTCTAATTCAGACGAGCCTCATGATGGCGGTGCCTCTTTGTGGACATCGACTGAACCACTTCTTCTGTGAGATACCTAGTCTCCTGAAGTTGGCCTGTGAGGACACAGAAGGAACAGGAGCCAAAATGTTTGTGGTCCGAGTTGTATTCTTGATTTTTCCCATAACACTAATTCTAAGCTCCTATGCAAACATTGCTCAGGCAGTGCTGAAGACCAAGTCAATGGCAGGGTGCAAAAAGGCTCTGGGGACTTGTGGGTCCCACCTTGTGGTGGTTTCTATGTTTTATGGTGCAGCCATGTACACATACTTACAACCCAAGGGCACCTATTCTGAGAGCAAGGGGAAGTTTGTGGCCCTTTTTTATATTATTGTCACCCCCATGCTCAACCCTCTGATCTATACCCTAAGGAACAAGGATGTCAAGGGGGCTCTGTGGAAGGTGCTAGGGAGAGCTACTGACTTGGGATAG
>Olfr1375-ps1|CUFFORG_0117|ENSMUST00000073543|11:51048109-51049050|+
ATGTCCAAGGGGAGGGAGAATGAGACTGGAGTCAGCGAGTTTCTCCTGCTTGGTATCACCAATGACCCACAGCAGCAACAAATCCTCTTCTGGGCTTTCCTGTGCATGTACCTGGTCACGGTAGCTGGGAACACACTCATCTTCCTGGCCATCATCTCCGACCCCTGCCTGCACACCCCCATGTACTTCTTCCTGGCCAACCTTTCCTTCGTTGATGTCTGCTTCACCACCAATCTCATCCCCAGGCTCCTGGCTGGCCATGTGGCTGGAACGAGGACCATCTCTTATGCACAGTGTCTGACTCAGATGTTCTTCATGATTTCTTTTGCCCATGTGGACACCCTTCTGCTGGCTGCCATGGCCCTGGACAGATTCGTGGCCATATGCTACCCACTACAGTACCACACCATCATCACCCCCCAGCTCTGTGTGGGGCTGGCAGCCGTTGTGTGGATGTGCTCTGCCCTCATCTCTCTGATGCACACACTCCTCATGAGCAGACTGAGGTTCTGCTCCTCCATCCCAGAGATCTCTCACTTCTACTGTGATGCTTACCTGCTCATGAAGTTGGCCTGCTCGGACACACGAGTCAATCAACTTGCCTCTCTGGGAACCTTGTTTCTCTTTGTGGCCCCCTGCATTCTCATTGTGGTCTCTTATGTCCGAATCACCATGGCGGTCTTCCAGATCCCCTCTGCCAAGGGCAGGCACAAGGCATTTTCCACGTGTAGTTCACATTTGTCTGTGGTCATCCTGTTCTATGGGACGATTCTGGGGATCTATATACGACCTCCGGGCTCCTTCTCCATCCAGGTCTCAGTAGCCACCATCATGTATACTGTGGTTACCCCCATGTTGAATCCCTTCATTTACAGCCTGAGGAACAAGGACATGAAGGAGACAGTGACAAGGATCCTCAACAGAGACTCTAAGCCCTCTTAG
>Olfr318|CUFFORG_0161|CUFFORT_0324|11:58718320-58723984|-
CTTCAATGTTAAGTGAGATTTATTTTTTGAGGCCAAAACCCAACTACCTTATAAATTCACAGTAAGCTTACAGTTTCCAAAATGTGTTGGGAATCTGAGGTTTTAGAAGCCAAGGTTTATTTTTCTTGATACACAGATTAAATAGCTTGATTTCCTGGATATTAGCACTGTATTTAAAAGTTATTCATGGAGGCATAGTTGTGACTTTCTACCTGTTATCTCTAGGAGTCTTATCTTTCTCTATATTTTTGGACAGGTTCATTTTCCGTTCTTAGTATTTCACTTTTGAGGAGAAATCCTAGGAAAGTGAAATGTGTATCTTTAAAACACAGTAGCTCACGATGCAGTTAAAATTATGTTAGAGTTAAATTTATAGAAAGACAGGCAGTGCACGCATAGAGTCATCTGGAGGAAAAGATCACCATGATCCTCCTATTAAAAAGCTCAGCTTGATGGAAGATGGAATTCTGGCTTGGTCATAGCACACCCGTTAGCTGACAAGGGAGGCTTGCAGTCAAGGAATTACTGAAATAAAGCTGAATTCTCTGATGAATTTGCTATTGATCTTGATGAGGAGACCCTAGAGCAGTGATGCTCTTGCTGGTGAAGGACAGTCCTCACCCGGCCACGCCCTTTCCAGAGTACATCTGCTCTGATGGTTCAGTCTAAGCCATGGAGTCAGGAAACCACAGCTGTGGGACAGAATTCACCTTAGTTGGTCTTTTCCAGTATGGACACATGGACACCTTCCTCTTCACACTGATTGCCATCCTCTTTGCAGTGGCTCTCATGGGCAACATCACACTGGTCCTCCTCATCAGGCTGGACCGAAGACTCCACACCCCCATGTACTTCTTCCTCAGCCAGCTCTCCATCATCGACATGATGTACATCTCTACCACTGTGCCCAAGATGGCAGCTAACTTCCTCTCAGACACCAAGGCCATTTCCTTTCTGGGCTGTGCAGTCCAAACCTTTGTGTTTCTGACCTTGGGTGGATCTGAAGCCCTCCTGCTGGGCTTCATGTCCTATGACAGGTGCAACTATTATATAAGAGTGTGTGGTTTTATACTGTGACATGTTTTAAGGATAATTCTGAAAGAAATAGGGAAGGAGATAAGTGAATGCTGGCTTTGATGCTTGTGTAACTATTATCACCTGAATAAGACATCTGAGCTCTCCCGAGCTGATTAACCATGTCTTCCTGACTCCCTTTATCAATATTCTTCCACAAATTCACCAGTGGCTTCATAATAAACATCATTAATGGATCTGTCTGTAAGTATGCACTCTGTCTCTTTCCATGAACAGTTGTTCATGAACAGTTGTTCAGTTGTATGTGGATCTCTCAGCAGGCATGGTAGCTTATGATAAGTACATTCAGACAAGAAGACTCAGAATGGTAATGCTTTAACAAATCATGATCATTTTCTGTATTTTATCCTTGGCTAAAATACAGTAAATGATGATAACAATAAAGTCATTTCAAGAAAATTTCTTGGAATATATATATATATTTGCATGTACATATATATATATATATACATACATTTGCATGTACACACACACACACATATATATATATGTGTGTGTGTGTGTGTTTACATATATATATTCTTTCTATGTAGTCCTAACTATCCCAGAGGTCCCTATATTGACCAAACTAGTTTTGGGAATAACGTTGTATGCCAGCATCCACAGATTAAAAAAATCACTGGCTTTTTTTTTATTTTGACGTTGCAGATGCTTTTGAGCCACCATGTGGATTCTGGGAATCAAACCTGGGTCCTCTAGAGGAGCAGTCAATGCTTTTAGCAGTTGAGCCATCTCTCTAGGTCCCCTGCATTCTTAAAATAGTCAAGTCATTGTCATGCAATCCTAGATTCAATAAATGAAAACTTCTATGCACTAAAGTAGTGGTGTAAGTAACATGACAAGTATTTCTCAGTGTTAAAATAGATATGTTGTAGGGCTTGAGTGTTGTTGTAGCCCTTAGTAAACTAGCTGCTCTTCCTGAGGACTTGAGTACAAACCCCAGCCCCTTTGTAAGTTAGCTCACAACTGTCTGTAGCTCCAACTCCCGGATATCTGAGGCCTCTGGCCTCTAGTATGCACATATCCATGTCCACACATACATACATACATATATACATACATACATACATACATACACACATACACACAAACATACACACACACACATACACACATACATACACACATACATACACACACATACATACATACATACAAACTACTAATACTACTAGTAATGTATGGTTTGAAATATTTTAGAGATCCATGGTTGTTTCTTTGCAATTGGTGCCAATTAATAGAGTGTTAATTTTAATGACACATAGAAACACCTCTTGTTATAGCTAATAAAAATGAATTGCATCTGTTGTCTCTGTGTGGCATCCCATTCCTCT
>Olfr318|CUFFORG_0161|CUFFORT_0325|11:58718320-58724003|-
ATTTCTTTTCCACCTAAGTCTTCAATGTTAAGTGAGATTTATTTTTTGAGGCCAAAACCCAACTACCTTATAAATTCACAGTAAGCTTACAGTTTCCAAAATGTGTTGGGAATCTGAGGTTTTAGAAGCCAAGGTTTATTTTTCTTGATACACAGATTAAATAGCTTGATTTCCTGGATATTAGCACTGTATTTAAAAGTTATTCATGGAGGCATAGTTGTGACTTTCTACCTGTTATCTCTAGGAGTCTTATCTTTCTCTATATTTTTGGACAGGTTCATTTTCCGTTCTTAGTATTTCACTTTTGAGGAGAAATCCTAGGAAAGTGAAATGTGTATCTTTAAAACACAGTAGCTCACGATGCAGTTAAAATTATGTTAGAGTTAAATTTATAGAAAGACAGGCAGTGCACGCATAGAGTCATCTGGAGGAAAAGATCACCATGATCCTCCTATTAAAAAGCTCAGCTTGATGGAAGATGGAATTCTGGCTTGGTCATAGCACACCCGTTAGCTGACAAGGGAGGCTTGCAGTCAAGGAATTACTGAAATAAAGCTGAATTCTCTGATGAATTTGCTATTGATCTTGATGAGGAGACCCTAGAGCAGTGATGCTCTTGCTGGTGAAGTCCTCACCCGGCCACGCCCTTTCCAGAGTACATCTGCTCTGATGGTTCAGTCTAAGCCATGGAGTCAGGAAACCACAGCTGTGGGACAGAATTCACCTTAGTTGGTCTTTTCCAGTATGGACACATGGACACCTTCCTCTTCACACTGATTGCCATCCTCTTTGCAGTGGCTCTCATGGGCAACATCACACTGGTCCTCCTCATCAGGCTGGACCGAAGACTCCACACCCCCATGTACTTCTTCCTCAGCCAGCTCTCCATCATCGACATGATGTACATCTCTACCACTGTGCCCAAGATGGCAGCTAACTTCCTCTCAGACACCAAGGCCATTTCCTTTCTGGGCTGTGCAGTCCAAACCTTTGTGTTTCTGACCTTGGGTGGATCTGAAGCCCTCCTGCTGGGCTTCATGTCCTATGACAGGTATATAGCCATCTGCCAACCCTTGCACTACCCTGTGCTCATGAGTAGGAAGATCTGCTGCTCCATGGTCGCTGGTGCCTGGAGCAGCAGCTCCATCAATGCATTCATGCACACAGTGTATGTGTTTCAACTTCCATTCTGTGGCTCTAGGATGGTTAACCACTTTTTCTGTGAGGTTCCATCTCTCCTGCCACTGGTGTGTGAAGACACGTCCCAGTATGAGCATACAGTCCTCGTGAGTGGACTTGTCATTCTGCTGCTCCCCTTCCTGGCCATCCTAGCTTCCTATGCTCGGGTGTTGGTTGTTGTAATCCAGATGGGTTCAGGGAAGGGACAGAGTAGAGCTGTGTCCACCTGCTCCTCACACCTGACTGTGGCCAGCCTGTTCTATGTCACCACTCTCTCCACCTACACCCAGCCACACTCCTTACATTCTCCTGGAAGGGACAAAGTGGTGGCTGTGCTCTACTCAATCGTCACCCCTGTTCTGAACCCATTCATCTACAGCCTGAGGAACAAGGAGGTCATGGGGGCACTGAGGAGACAAAGGGGGTGATGGAGATTGACAGGGGACTTTGGGTCAGGACTGATATGGAGGCTGGTCTTGAACGCTGCCTTGGACAGTTTCAGGATCCATATTCTGGTAGTTCATCAGCTTGTCTCAATAACTGAACAAGAGCACAATCCTTCGATCACAGTGTCACACTGAGGTGATGGTCTAAATCTGAATGTTGGCTCTGAAGGAGATTGAAGGGCCCTGGCCCTGGCCCTGACATCTCTGGCTGCCTGTCAGCCTGGGTTGGCTTTCCACAGCACCTCCTGCCCTGATGCAAGGCTCTCAGACTGTGGGAGTCAGTACGGTGGCTGGCTGTCTCGTTCTCTGGATGCTCTTTTTGCAGTTTATGAGTACAGGTGTACATTTGCAATTATTTTACATACATCTAAGATATTTTACTGGTTTTCTTTGCAGGTGCAACTATTATATAAGAGTGTGTGGTTTTATACTGTGACATGTTTTAAGGATAATTCTGAAAGAAATAGGGAAGGAGATAAGTGAATGCTGGCTTTGATGCTTGTGTAACTATTATCACCTGAATAAGACATCTGAGCTCTCCCGAGCTGATTAACCATGTCTTCCTGACTCCCTTTATCAATATTCTTCCACAAATTCACCAGTGGCTTCATAATAAACATCATTAATGGATCTGTCTGTAAGTATGCACTCTGTCTCTTTCCATGAACAGTTGTTCATGAACAGTTGTTCAGTTGTATGTGGATCTCTCAGCAGGCATGGTAGCTTATGATAAGTACATTCAGACAAGAAGACTCAGAATGGTAATGCTTTAACAAATCATGATCATTTTCTGTATTTTATCCTTGGCTAAAATACAGTAAATGATGATAACAATAAAGTCATTTCAAGAAAATTTCTTGGAATATATATATATATTTGCATGTACATATATATATATATATACATACATTTGCATGTACACACACACACACATATATATATATGTGTGTGTGTGTGTGTTTACATATATATATTCTTTCTATGTAGTCCTAACTATCCCAGAGGTCCCTATATTGACCAAACTAGTTTTGGGAATAACGTTGTATGCCAGCATCCACAGATTAAAAAAATCACTGGCTTTTTTTTTATTTTGACGTTGCAGATGCTTTTGAGCCACCATGTGGATTCTGGGAATCAAACCTGGGTCCTCTAGAGGAGCAGTCAATGCTTTTAGCAGTTGAGCCATCTCTCTAGGTCCCCTGCATTCTTAAAATAGTCAAGTCATTGTCATGCAATCCTAGATTCAATAAATGAAAACTTCTATGCACTAAAGTAGTGGTGTAAGTAACATGACAAGTATTTCTCAGTGTTAAAATAGATATGTTGTAGGGCTTGAGTGTTGTTGTAGCCCTTAGTAAACTAGCTGCTCTTCCTGAGGACTTGAGTACAAACCCCAGCCCCTTTGTAAGTTAGCTCACAACTGTCTGTAGCTCCAACTCCCGGATATCTGAGGCCTCTGGCCTCTAGTATGCACATATCCATGTCCACACATACATACATACATATATACATACATACATACATACATACACACATACACACAAACATACACACACACACATACACACATACATACACACATACATACACACACATACATACATACATACAAACTACTAATACTACTAGTAATGTATGGTTTGAAATATTTTAGAGATCCATGGTTGTTTCTTTGCAATTGGTGCCAATTAATAGAGTGTTAATTTTAATGACACATAGAAACACCTCTTGTTATAGCTAATAAAAATGAATTGCATCTGTTGTCTCTGTGTGGCATCCCATTCCTCT
>Olfr318|CUFFORG_0161|CUFFORT_0326|11:58718320-58724007|-
TGATATTTCTTTTCCACCTAAGTCTTCAATGTTAAGTGAGATTTATTTTTTGAGGCCAAAACCCAACTACCTTATAAATTCACAGTAAGCTTACAGTTTCCAAAATGTGTTGGGAATCTGAGGTTTTAGAAGCCAAGGTTTATTTTTCTTGATACACAGATTAAATAGCTTGATTTCCTGGATATTAGCACTGTATTTAAAAGTTATTCATGGAGGCATAGTTGTGACTTTCTACCTGTTATCTCTAGGAGTCTTATCTTTCTCTATATTTTTGGACAGGTTCATTTTCCGTTCTTAGTATTTCACTTTTGAGGAGAAATCCTAGGAAAGTGAAATGTGTATCTTTAAAACACAGTAGCTCACGATGCAGTTAAAATTATGTTAGAGTTAAATTTATAGAAAGACAGGCAGTGCACGCATAGAGTCATCTGGAGGAAAAGATCACCATGATCCTCCTATTAAAAAGCTCAGCTTGATGGAAGATGGAATTCTGGCTTGGTCATAGCACACCCGTTAGCTGACAAGGGAGGCTTGCAGTCAAGGAATTACTGAAATAAAGCTGAATTCTCTGATGAATTTGCTATTGATCTTGATGAGGAGACCCTAGAGCAGTGATGCTCTTGCTGGTGAAGGACAGTCCTCACCCGGCCACGCCCTTTCCAGAGTACATCTGCTCTGATGGTTCAGTCTAAGCCATGGAGTCAGGAAACCACAGCTGTGGGACAGAATTCACCTTAGTTGGTCTTTTCCAGTATGGACACATGGACACCTTCCTCTTCACACTGATTGCCATCCTCTTTGCAGTGGCTCTCATGGGCAACATCACACTGGTCCTCCTCATCAGGCTGGACCGAAGACTCCACACCCCCATGTACTTCTTCCTCAGCCAGCTCTCCATCATCGACATGATGTACATCTCTACCACTGTGCCCAAGATGGCAGCTAACTTCCTCTCAGACACCAAGGCCATTTCCTTTCTGGGCTGTGCAGTCCAAACCTTTGTGTTTCTGACCTTGGGTGGATCTGAAGCCCTCCTGCTGGGCTTCATGTCCTATGACAGGTATATAGCCATCTGCCAACCCTTGCACTACCCTGTGCTCATGAGTAGGAAGATCTGCTGCTCCATGGTCGCTGGTGCCTGGAGCAGCAGCTCCATCAATGCATTCATGCACACAGTGTATGTGTTTCAACTTCCATTCTGTGGCTCTAGGATGGTTAACCACTTTTTCTGTGAGGTTCCATCTCTCCTGCCACTGGTGTGTGAAGACACGTCCCAGTATGAGCATACAGTCCTCGTGAGTGGACTTGTCATTCTGCTGCTCCCCTTCCTGGCCATCCTAGCTTCCTATGCTCGGGTGTTGGTTGTTGTAATCCAGATGGGTTCAGGGAAGGGACAGAGTAGAGCTGTGTCCACCTGCTCCTCACACCTGACTGTGGCCAGCCTGTTCTATGTCACCACTCTCTCCACCTACACCCAGCCACACTCCTTACATTCTCCTGGAAGGGACAAAGTGGTGGCTGTGCTCTACTCAATCGTCACCCCTGTTCTGAACCCATTCATCTACAGCCTGAGGAACAAGGAGGTCATGGGGGCACTGAGGAGACAAAGGGGGTGATGGAGATTGACAGGGGACTTTGGGTCAGGACTGATATGGAGGCTGGTCTTGAACGCTGCCTTGGACAGTTTCAGGATCCATATTCTGGTAGTTCATCAGCTTGTCTCAATAACTGAACAAGAGCACAATCCTTCGATCACAGTGTCACACTGAGGTGATGGTCTAAATCTGAATGTTGGCTCTGAAGGAGATTGAAGGGCCCTGGCCCTGGCCCTGACATCTCTGGCTGCCTGTCAGCCTGGGTTGGCTTTCCACAGCACCTCCTGCCCTGATGCAAGGCTCTCAGACTGTGGGAGTCAGTACGGTGGCTGGCTGTCTCGTTCTCTGGATGCTCTTTTTGCAGTTTATGAGTACAGGTGTACATTTGCAATTATTTTACATACATCTAAGATATTTTACTGGTTTTCTTTGCAGGTGCAACTATTATATAAGAGTGTGTGGTTTTATACTGTGACATGTTTTAAGGATAATTCTGAAAGAAATAGGGAAGGAGATAAGTGAATGCTGGCTTTGATGCTTGTGTAACTATTATCACCTGAATAAGACATCTGAGCTCTCCCGAGCTGATTAACCATGTCTTCCTGACTCCCTTTATCAATATTCTTCCACAAATTCACCAGTGGCTTCATAATAAACATCATTAATGGATCTGTCTGTAAGTATGCACTCTGTCTCTTTCCATGAACAGTTGTTCATGAACAGTTGTTCAGTTGTATGTGGATCTCTCAGCAGGCATGGTAGCTTATGATAAGTACATTCAGACAAGAAGACTCAGAATGGTAATGCTTTAACAAATCATGATCATTTTCTGTATTTTATCCTTGGCTAAAATACAGTAAATGATGATAACAATAAAGTCATTTCAAGAAAATTTCTTGGAATATATATATATATTTGCATGTACATATATATATATATATACATACATTTGCATGTACACACACACACACATATATATATATGTGTGTGTGTGTGTGTTTACATATATATATTCTTTCTATGTAGTCCTAACTATCCCAGAGGTCCCTATATTGACCAAACTAGTTTTGGGAATAACGTTGTATGCCAGCATCCACAGATTAAAAAAATCACTGGCTTTTTTTTTATTTTGACGTTGCAGATGCTTTTGAGCCACCATGTGGATTCTGGGAATCAAACCTGGGTCCTCTAGAGGAGCAGTCAATGCTTTTAGCAGTTGAGCCATCTCTCTAGGTCCCCTGCATTCTTAAAATAGTCAAGTCATTGTCATGCAATCCTAGATTCAATAAATGAAAACTTCTATGCACTAAAGTAGTGGTGTAAGTAACATGACAAGTATTTCTCAGTGTTAAAATAGATATGTTGTAGGGCTTGAGTGTTGTTGTAGCCCTTAGTAAACTAGCTGCTCTTCCTGAGGACTTGAGTACAAACCCCAGCCCCTTTGTAAGTTAGCTCACAACTGTCTGTAGCTCCAACTCCCGGATATCTGAGGCCTCTGGCCTCTAGTATGCACATATCCATGTCCACACATACATACATACATATATACATACATACATACATACATACACACATACACACAAACATACACACACACACATACACACATACATACACACATACATACACACACATACATACATACATACAAACTACTAATACTACTAGTAATGTATGGTTTGAAATATTTTAGAGATCCATGGTTGTTTCTTTGCAATTGGTGCCAATTAATAGAGTGTTAATTTTAATGACACATAGAAACACCTCTTGTTATAGCTAATAAAAATGAATTGCATCTGTTGTCTCTGTGTGGCATCCCATTCCTCT
>Olfr318|CUFFORG_0161|ENSMUST00000074309|11:58720069-58721094|-
GCCACGCCCTTTCCAGAGTACATCTGCTCTGATGGTTCAGTCTAAGCCATGGAGTCAGGAAACCACAGCTGTGGGACAGAATTCACCTTAGTTGGTCTTTTCCAGTATGGACACATGGACACCTTCCTCTTCACACTGATTGCCATCCTCTTTGCAGTGGCTCTCATGGGCAACATCACACTGGTCCTCCTCATCAGGCTGGACCGAAGACTCCACACCCCCATGTACTTCTTCCTCAGCCAGCTCTCCATCATCGACATGATGTACATCTCTACCACTGTGCCCAAGATGGCAGCTAACTTCCTCTCAGACACCAAGGCCATTTCCTTTCTGGGCTGTGCAGTCCAAACCTTTGTGTTTCTGACCTTGGGTGGATCTGAAGCCCTCCTGCTGGGCTTCATGTCCTATGACAGGTATATAGCCATCTGCCAACCCTTGCACTACCCTGTGCTCATGAGTAGGAAGATCTGCTGCTCCATGGTCGCTGGTGCCTGGAGCAGCAGCTCCATCAATGCATTCATGCACACAGTGTATGTGTTTCAACTTCCATTCTGTGGCTCTAGGATGGTTAACCACTTTTTCTGTGAGGTTCCATCTCTCCTGCCACTGGTGTGTGAAGACACGTCCCAGTATGAGCATACAGTCCTCGTGAGTGGACTTGTCATTCTGCTGCTCCCCTTCCTGGCCATCCTAGCTTCCTATGCTCGGGTGTTGGTTGTTGTAATCCAGATGGGTTCAGGGAAGGGACAGAGTAGAGCTGTGTCCACCTGCTCCTCACACCTGACTGTGGCCAGCCTGTTCTATGTCACCACTCTCTCCACCTACACCCAGCCACACTCCTTACATTCTCCTGGAAGGGACAAAGTGGTGGCTGTGCTCTACTCAATCGTCACCCCTGTTCTGAACCCATTCATCTACAGCCTGAGGAACAAGGAGGTCATGGGGGCACTGAGGAGACAAAGGGGGTGATGGAGATTGACAGGGGACTTTGGGTCAGGACTGATATGGAGGCTGGTCTTGAACGCT
>Olfr1396|CUFFORG_0148|CUFFORT_0299|11:49109982-49114874|-
AGTCTTTGTATTAAGCTTCTACATGGACAAGAGGAGGCAGTTCTATAAGGCAGGTGAGAGACAGATGGTTGGGAGGCAGGGGCAGGCAGCCATCAGTGAGTGGCCTTTAGTTCTTAGATGCTGATTCTGATCCATCACGACCATCTCACTAACTCAGTCTAATTTTTCCTTCTTTATTCCTTTGCTTTGATGCATAATATTTATACATATTTGTGGAACTGAGTATAATATTTAAATACACAATATATAATGCTCAGATTGTGGAAAATGGTATATCTACCATGTCAAATATTTATTATTTTGTCAACTTTCTCCTCATGAGAAGATGCTGTTTATCTGAGACACACTGAAATAGAGTCCCCAGGATGGTATGAACACCCTGGCTAAGAGTTTGGTGCAGCTGGAGAAAGAGATCAGATCTACGAAGAGCAGATACTTCCTGTCCTCTTTCACCTAGAAACCAGACAAAAGATGACCCGGTACAGCAGCTGAGCATGGCCATGTGGTTGAACCAGTCATCCACAGATGACTTTATCCTCTTGGGCATCTTTTCCTACAGCCCAAGAGATCTTCTTCTTTTCTCTGTGGTCATGCTGGTCTTCACAGCAGCATTGTTTGGGAATGCCCTCCTCATCCTCCTCATCTGCACTGACCCCCGACTCCACACCCCCATGTACTTCTTCCTCAGTCAGCTCTCCCTCATGGACATCATGTTGGTCTGTACCAATGTGCCAAAGATGGCAGTCAACTTCCTGTCTGGCAAGAAGTCCATCTCCTTCGTAGGTTGTGGCATACAAATTGGCCTCTTTGTCTGTCTTGTGGGATCTGAGGGGCTCTTGCTGGGACTCATGGCTTATGATCGCTATGTGGCCATTAGCCACCCACTTCGCTATCCTGTCCTCATGAATCAGAAGGTCTGTCTGCAGATCATTGGGAGCTCTTGGGCCTTTGGGATAGCAGATGGTCTGGTGCAGATGGTAGTGGTAATGACCTTCCCCTATTGTAGCTTGAGGGAGGTGGACCACTTCTTCTGTGAGATGCTCTCCTTGCTAAAGTTGGCCTGTGTGGACACATCCCTATTTGAGAAGATAGTGTTTTTTTGCTGTATCTTCATGCTGCTGTTTCCCTTCTCCATCATTGTAGCCTCTTATACCCGCATCCTAGGAACCGTACTCCATATGCACTCTGCTAAATCCCAGAAAAAGGCTCTGGCCACCTGTTCCTCCCACATGGCAGCTGTCTCTTTCTTCTATGGAGCAGCCATGTTCATCTACCTGAGACCAAGACAATACCGAACCCCAAGCCAGGACAAGATGGTGTCTATCTTCTACACAGTCCTTACTCCTATGCTCAACCCCCTCATTTATAGCTTGAGGAATCGCGATGTGATAGGAGCACTGCAGAAAGGGCTGGACCGATGCAGGGTTGGCAGCCAGCCCTGAGCTCTGGAGTTGGACTCTCTCTTATCATAGCTGTGTTATAGCCAGTAAATAATTTCCCATCTGTGTTTAATCACACAGTTTAATCATAAACAATGAGGTGCTTGACACCTGCTATCTTGGACAGAACTTTATAAACCCTAAACCAGTACTAACTGTATTTCTTGTGATAAATGGATTCCTCCCCCCCCCCCCTCAGTCTTTTGCAGATTTCTTTCTAAGTACGTTATAGAGGAAGGGAAAGCTCTGTTAACTCAAGCGCTGCAGTACCAGGGCATTGAGATGCTATCGTTTATCACTTAAAGCTGGAGTGTTTTCTTTACCAGAAGACTTAACCCTTCTCACTGATGTTCACAGAGTCTCTTAAGTTCCAGGCACCGAGGCCTGTATTACCATTTTTCTCTAATTTACATACTGGTCTTGCACATTATTTGTTTATAATGCTACCACTGTTCTGTTATTTATATTGTACAGCTCACCATTAATGGCAAAAGTGAAAAATCTTCCAGATGGCAGAAAGCAAGATTCTAGAATTCTTTTTAGAGATTTCTCGTCTTTGTACTGCGAAACCTTATTAAGGTTGCTTCAAGGAATAAAAATGGAACATTGTACTACTCAAGAGAAATAGGGTAAACATGGGAGTACTGGATGCACACGGTCCTATAATGATGGATGCACATGGTCCTATAGTAGATGCACACAGTCCTATAGCAAAAATGTGAGTGTCTATCACTTCTGTTTTTAATTGTTCTTGTCATTTTTCCTTTGCTTGAGGCTGAATCTAAACATAATGCTTAAGATAACCCCAATCATCTAGACACTGCAGGTCTCTTGTCTCATACTTTTGACTGTATAGACTAACCTGTTTTCCTCTTGAAGTTGAAGACCTCAGCAAAATTTGAACTTTTATTCAATGTTGTTTACATTCTGACTATAAATCGGACTCACATCCATTGTGCTGAGCCAGGCATCAGTTGTTTGTCCCCATTTGTAATAAAATCATTTTTTCCTGAAATTCCAATGATCTCTTTGAAAGCAGAGAGCAGTCGGGGGGTTGGGGTGGCGGGAGGGAGGGTTTTAAACTAAGTTCTGGAAGTTTTGCCCCAGGAAGGTGCTTGCTCAGTCTTAGGTTCTGCTCACGGAGAACAACAGCATTAATAAATATGATTCTTAAGAAGCGGGGTGGGTGAGATGGAAGAATGTCTGGGGGATGCTGAATTCAATCCGAGAGAGAGAGAGAGACAGAGAGAGAGACACACACACAGAGACACAGAGAGAAAGAGAGACAGAGAGAGAAAGACAGAGAGAGACACAGAGAGAACACAGATGGAGACAGACAGACAGACAGAAATACAGACAGACAGAAAGAGAGAGAGAGAGAGATGGAGAGAAACAGAGAAGGCAGAGAGACAGACAAAAGCATAGTGCTGCCATGGGGACAGGCTAGTAGACAGCCAGCTGAGTTAAATTCTCAAAACAGGCATTTTGTAGTGAACATGCTTATTTCAAAGAACCTTACAGGGGGACTTCCTTCCCTGGGAACCCTAATTGCCAAAAGAAATCTCCAAGGATTTGTGAAAATAGAAGCTGTGTGTCCTTGTAGCTGCCAGAATTTCCACTGTGTGGGCGTGCATAACTTAACTTTGCTGATGATCTCTTGCTGATGCCTGTTAGGTGGAGGCCAAACCAGCAAACTGATTTTAGTGTTTATAGTACTAAACATCTTTCTGGCTCCTCTTCTCTTCTTACCCCAAACATCTGCCTTGTCAAAATTTTAATCTGACCAGATTCTCTTCTTCCAGAAAGTGTTCCTGGTTAAACTCATGCACATTACATCTCCCTCGTATTTTGCAAGCATCAAACCATACATATTATGTACCAACCAGAACCCTTCATCCATAAGCACGAAACATGTAGAATTAATTCATCCCTCTCCCGAGAAAACAAGAATTATCACTAACAAGTTTTGGATACCTGTACGTGAAGGTGAGGATTTGTAGTCCCAGATACTTCTGGGGCAAAAGAGTTGCTTGATTCTACAGATTATTGAGACTCTTTCAGTAAATAAAAACAAAATTTTGAAAGATGTTCTGCTTTAAACTGGGTTTGGTGACAAATGTCTATCAATCTGGAACTCATGAAGTGGAATCAGAATGCTCAAAAACTTAGTATCATCCTCAGTTGCACTGCAAGTTCAAAGCCAACCTAGCATGTATAAGAAAAAGATTGGGCTGAGGACATAGCCCAGTTGATAGCCTGGGTAGAGTAGTACATGCCTATAATCCTAGCACTTGAGAGGTGGAGGCAGGAGGATTAGAAGTTCAGCACAGCTTTGAATACTTGTTTCAATTTAAAAATAAATAGTTTTTAAAAAAAAGCATTAAAAATATTTTTCTAACTTTCACCTAAGTCATAGTGATTTGGGGGTGTTCCTTTTTTCTGATCTTTTAGGGCATATACTATGTTTCCACTGCATTGCCTGGATGTACTGGTTGGTCTTGTGTGTCAAATTGCCACAAGCTGGAGTTATCACAGAGAAAAGAGCCTCCCTTGAGGAAATGCCTTCATGAGATCCAGCTGTAAGGCATTTTTCTCAATTATTGATCTAGGGTGGCCTCCCATTGTGGGTGATGCCATCCCTGGGTTGGCAGTCTTGGGTTCTGTAAGAAATCAAGCTAAGTAAGCCAGTAGATAGCATCCTTCCATGGCCTCTGCATCAGCTCCTGCTTCCTGACCTGCTTCCAGTCCTGACCTCCTTTGGTGATCAACAGCAATGTGGAAGTGTAAGCTGAATAAAC
>Olfr1396|CUFFORG_0148|CUFFORT_0300|11:49109982-49114874|-
AGTCTTTGTATTAAGCTTCTACATGGACAAGAGGAGGCAGTTCTATAAGATGCTGTTTATCTGAGACACACTGAAATAGAGTCCCCAGGATGGTATGAACACCCTGGCTAAGAGTTTGGTGCAGCTGGAGAAAGAGATCAGATCTACGAAGAGCAGATACTTCCTGTCCTCTTTCACCTAATGACCCGGTACAGCAGCTGAGCATGGCCATGTGGTTGAACCAGTCATCCACAGATGACTTTATCCTCTTGGGCATCTTTTCCTACAGCCCAAGAGATCTTCTTCTTTTCTCTGTGGTCATGCTGGTCTTCACAGCAGCATTGTTTGGGAATGCCCTCCTCATCCTCCTCATCTGCACTGACCCCCGACTCCACACCCCCATGTACTTCTTCCTCAGTCAGCTCTCCCTCATGGACATCATGTTGGTCTGTACCAATGTGCCAAAGATGGCAGTCAACTTCCTGTCTGGCAAGAAGTCCATCTCCTTCGTAGGTTGTGGCATACAAATTGGCCTCTTTGTCTGTCTTGTGGGATCTGAGGGGCTCTTGCTGGGACTCATGGCTTATGATCGCTATGTGGCCATTAGCCACCCACTTCGCTATCCTGTCCTCATGAATCAGAAGGTCTGTCTGCAGATCATTGGGAGCTCTTGGGCCTTTGGGATAGCAGATGGTCTGGTGCAGATGGTAGTGGTAATGACCTTCCCCTATTGTAGCTTGAGGGAGGTGGACCACTTCTTCTGTGAGATGCTCTCCTTGCTAAAGTTGGCCTGTGTGGACACATCCCTATTTGAGAAGATAGTGTTTTTTTGCTGTATCTTCATGCTGCTGTTTCCCTTCTCCATCATTGTAGCCTCTTATACCCGCATCCTAGGAACCGTACTCCATATGCACTCTGCTAAATCCCAGAAAAAGGCTCTGGCCACCTGTTCCTCCCACATGGCAGCTGTCTCTTTCTTCTATGGAGCAGCCATGTTCATCTACCTGAGACCAAGACAATACCGAACCCCAAGCCAGGACAAGATGGTGTCTATCTTCTACACAGTCCTTACTCCTATGCTCAACCCCCTCATTTATAGCTTGAGGAATCGCGATGTGATAGGAGCACTGCAGAAAGGGCTGGACCGATGCAGGGTTGGCAGCCAGCCCTGAGCTCTGGAGTTGGACTCTCTCTTATCATAGCTGTGTTATAGCCAGTAAATAATTTCCCATCTGTGTTTAATCACACAGTTTAATCATAAACAATGAGGTGCTTGACACCTGCTATCTTGGACAGAACTTTATAAACCCTAAACCAGTACTAACTGTATTTCTTGTGATAAATGGATTCCTCCCCCCCCCCCCTCAGTCTTTTGCAGATTTCTTTCTAAGTACGTTATAGAGGAAGGGAAAGCTCTGTTAACTCAAGCGCTGCAGTACCAGGGCATTGAGATGCTATCGTTTATCACTTAAAGCTGGAGTGTTTTCTTTACCAGAAGACTTAACCCTTCTCACTGATGTTCACAGAGTCTCTTAAGTTCCAGGCACCGAGGCCTGTATTACCATTTTTCTCTAATTTACATACTGGTCTTGCACATTATTTGTTTATAATGCTACCACTGTTCTGTTATTTATATTGTACAGCTCACCATTAATGGCAAAAGTGAAAAATCTTCCAGATGGCAGAAAGCAAGATTCTAGAATTCTTTTTAGAGATTTCTCGTCTTTGTACTGCGAAACCTTATTAAGGTTGCTTCAAGGAATAAAAATGGAACATTGTACTACTCAAGAGAAATAGGGTAAACATGGGAGTACTGGATGCACACGGTCCTATAATGATGGATGCACATGGTCCTATAGTAGATGCACACAGTCCTATAGCAAAAATGTGAGTGTCTATCACTTCTGTTTTTAATTGTTCTTGTCATTTTTCCTTTGCTTGAGGCTGAATCTAAACATAATGCTTAAGATAACCCCAATCATCTAGACACTGCAGGTCTCTTGTCTCATACTTTTGACTGTATAGACTAACCTGTTTTCCTCTTGAAGTTGAAGACCTCAGCAAAATTTGAACTTTTATTCAATGTTGTTTACATTCTGACTATAAATCGGACTCACATCCATTGTGCTGAGCCAGGCATCAGTTGTTTGTCCCCATTTGTAATAAAATCATTTTTTCCTGAAATTCCAATGATCTCTTTGAAAGCAGAGAGCAGTCGGGGGGTTGGGGTGGCGGGAGGGAGGGTTTTAAACTAAGTTCTGGAAGTTTTGCCCCAGGAAGGTGCTTGCTCAGTCTTAGGTTCTGCTCACGGAGAACAACAGCATTAATAAATATGATTCTTAAGAAGCGGGGTGGGTGAGATGGAAGAATGTCTGGGGGATGCTGAATTCAATCCGAGAGAGAGAGAGAGACAGAGAGAGAGACACACACACAGAGACACAGAGAGAAAGAGAGACAGAGAGAGAAAGACAGAGAGAGACACAGAGAGAACACAGATGGAGACAGACAGACAGACAGAAATACAGACAGACAGAAAGAGAGAGAGAGAGAGATGGAGAGAAACAGAGAAGGCAGAGAGACAGACAAAAGCATAGTGCTGCCATGGGGACAGGCTAGTAGACAGCCAGCTGAGTTAAATTCTCAAAACAGGCATTTTGTAGTGAACATGCTTATTTCAAAGAACCTTACAGGGGGACTTCCTTCCCTGGGAACCCTAATTGCCAAAAGAAATCTCCAAGGATTTGTGAAAATAGAAGCTGTGTGTCCTTGTAGCTGCCAGAATTTCCACTGTGTGGGCGTGCATAACTTAACTTTGCTGATGATCTCTTGCTGATGCCTGTTAGGTGGAGGCCAAACCAGCAAACTGATTTTAGTGTTTATAGTACTAAACATCTTTCTGGCTCCTCTTCTCTTCTTACCCCAAACATCTGCCTTGTCAAAATTTTAATCTGACCAGATTCTCTTCTTCCAGAAAGTGTTCCTGGTTAAACTCATGCACATTACATCTCCCTCGTATTTTGCAAGCATCAAACCATACATATTATGTACCAACCAGAACCCTTCATCCATAAGCACGAAACATGTAGAATTAATTCATCCCTCTCCCGAGAAAACAAGAATTATCACTAACAAGTTTTGGATACCTGTACGTGAAGGTGAGGATTTGTAGTCCCAGATACTTCTGGGGCAAAAGAGTTGCTTGATTCTACAGATTATTGAGACTCTTTCAGTAAATAAAAACAAAATTTTGAAAGATGTTCTGCTTTAAACTGGGTTTGGTGACAAATGTCTATCAATCTGGAACTCATGAAGTGGAATCAGAATGCTCAAAAACTTAGTATCATCCTCAGTTGCACTGCAAGTTCAAAGCCAACCTAGCATGTATAAGAAAAAGATTGGGCTGAGGACATAGCCCAGTTGATAGCCTGGGTAGAGTAGTACATGCCTATAATCCTAGCACTTGAGAGGTGGAGGCAGGAGGATTAGAAGTTCAGCACAGCTTTGAATACTTGTTTCAATTTAAAAATAAATAGTTTTTAAAAAAAAGCATTAAAAATATTTTTCTAACTTTCACCTAAGTCATAGTGATTTGGGGGTGTTCCTTTTTTCTGATCTTTTAGGGCATATACTATGTTTCCACTGCATTGCCTGGATGTACTGGTTGGTCTTGTGTGTCAAATTGCCACAAGCTGGAGTTATCACAGAGAAAAGAGCCTCCCTTGAGGAAATGCCTTCATGAGATCCAGCTGTAAGGCATTTTTCTCAATTATTGATCTAGGGTGGCCTCCCATTGTGGGTGATGCCATCCCTGGGTTGGCAGTCTTGGGTTCTGTAAGAAATCAAGCTAAGTAAGCCAGTAGATAGCATCCTTCCATGGCCTCTGCATCAGCTCCTGCTTCCTGACCTGCTTCCAGTCCTGACCTCCTTTGGTGATCAACAGCAATGTGGAAGTGTAAGCTGAATAAAC
>Olfr1396|CUFFORG_0148|ENSMUST00000060398|11:49112777-49113757|-
ATGTTTTCAGATGACCCGGTACAGCAGCTGAGCATGGCCATGTGGTTGAACCAGTCATCCACAGATGACTTTATCCTCTTGGGCATCTTTTCCTACAGCCCAAGAGATCTTCTTCTTTTCTCTGTGGTCATGCTGGTCTTCACAGCAGCATTGTTTGGGAATGCCCTCCTCATCCTCCTCATCTGCACTGACCCCCGACTCCACACCCCCATGTACTTCTTCCTCAGTCAGCTCTCCCTCATGGACATCATGTTGGTCTGTACCAATGTGCCAAAGATGGCAGTCAACTTCCTGTCTGGCAAGAAGTCCATCTCCTTCGTAGGTTGTGGCATACAAATTGGCCTCTTTGTCTGTCTTGTGGGATCTGAGGGGCTCTTGCTGGGACTCATGGCTTATGATCGCTATGTGGCCATTAGCCACCCACTTCGCTATCCTGTCCTCATGAATCAGAAGGTCTGTCTGCAGATCATTGGGAGCTCTTGGGCCTTTGGGATAGCAGATGGTCTGGTGCAGATGGTAGTGGTAATGACCTTCCCCTATTGTAGCTTGAGGGAGGTGGACCACTTCTTCTGTGAGATGCTCTCCTTGCTAAAGTTGGCCTGTGTGGACACATCCCTATTTGAGAAGATAGTGTTTTTTTGCTGTATCTTCATGCTGCTGTTTCCCTTCTCCATCATTGTAGCCTCTTATACCCGCATCCTAGGAACCGTACTCCATATGCACTCTGCTAAATCCCAGAAAAAGGCTCTGGCCACCTGTTCCTCCCACATGGCAGCTGTCTCTTTCTTCTATGGAGCAGCCATGTTCATCTACCTGAGACCAAGACAATACCGAACCCCAAGCCAGGACAAGATGGTGTCTATCTTCTACACAGTCCTTACTCCTATGCTCAACCCCCTCATTTATAGCTTGAGGAATCGCGATGTGATAGGAGCACTGCAGAAAGGGCTGGACCGATGCAGGGTTGGCAGCCAGCCCTGA
>Olfr1396|CUFFORG_0148|ENSMUST00000109201|11:49112777-49114874|-
AGTCTTTGTATTAAGCTTCTACATGGACAAGAGGAGGCAGTTCTATAAGGCAGATGCTGTTTATCTGAGACACACTGAAATAGAGTCCCCAGGATGGTATGAACACCCTGGCTAAGAGTTTGGTGCAGCTGGAGAAAGAGATCAGATCTACGAAGAGCAGATACTTCCTGTCCTCTTTCACCTAGAAACCAGACAAAAGATGACCCGGTACAGCAGCTGAGCATGGCCATGTGGTTGAACCAGTCATCCACAGATGACTTTATCCTCTTGGGCATCTTTTCCTACAGCCCAAGAGATCTTCTTCTTTTCTCTGTGGTCATGCTGGTCTTCACAGCAGCATTGTTTGGGAATGCCCTCCTCATCCTCCTCATCTGCACTGACCCCCGACTCCACACCCCCATGTACTTCTTCCTCAGTCAGCTCTCCCTCATGGACATCATGTTGGTCTGTACCAATGTGCCAAAGATGGCAGTCAACTTCCTGTCTGGCAAGAAGTCCATCTCCTTCGTAGGTTGTGGCATACAAATTGGCCTCTTTGTCTGTCTTGTGGGATCTGAGGGGCTCTTGCTGGGACTCATGGCTTATGATCGCTATGTGGCCATTAGCCACCCACTTCGCTATCCTGTCCTCATGAATCAGAAGGTCTGTCTGCAGATCATTGGGAGCTCTTGGGCCTTTGGGATAGCAGATGGTCTGGTGCAGATGGTAGTGGTAATGACCTTCCCCTATTGTAGCTTGAGGGAGGTGGACCACTTCTTCTGTGAGATGCTCTCCTTGCTAAAGTTGGCCTGTGTGGACACATCCCTATTTGAGAAGATAGTGTTTTTTTGCTGTATCTTCATGCTGCTGTTTCCCTTCTCCATCATTGTAGCCTCTTATACCCGCATCCTAGGAACCGTACTCCATATGCACTCTGCTAAATCCCAGAAAAAGGCTCTGGCCACCTGTTCCTCCCACATGGCAGCTGTCTCTTTCTTCTATGGAGCAGCCATGTTCATCTACCTGAGACCAAGACAATACCGAACCCCAAGCCAGGACAAGATGGTGTCTATCTTCTACACAGTCCTTACTCCTATGCTCAACCCCCTCATTTATAGCTTGAGGAATCGCGATGTGATAGGAGCACTGCAGAAAGGGCTGGACCGATGCAGGGTTGGCAGCCAGCCCTGA
>Olfr56|CUFFORG_0094|CUFFORT_0193|11:49130159-49135387|+
GAAAGACAGGTGTCTTGTAGAAACTGTGCAGGCATGAGTGGTTGAGCTCCGATGTCCCCCAGGCTGAGTCTGGCGCTTCTGTCCACTATTTCCTTGACTAAGTCAGTCTCTCTCTCTCTCTCTCTCTCTCTCTCTCTCTCTCTCTCTCTCTCTCTCTGCTTTTGTTTGGAAGGGGCGGTTGTCTGTCTGAGCCATACCATCTGAATTAGAGTGGTCCAGAAGCTAATGAGTCTACACAGTAGATCAGAGCTAGGGGCATAGGTATCCTCTATCCCCTCTCCACCAAAAAATGCAACAGAAGAATAATGAAATAAATTTGAAATGAGAAGTTTCTCCAAAGGGTGTTTCTGCCAAAGTTTGCTCCCCGCCACAGGAGACCCACTGAAAGGTGTTTGTGAATCACTGAACCATGGGAATATGGCTGAACGAATCGTCTGTAGATGGGTTCATCCTCCTAGGCATCTTCTCCCAGAGCCAGACTGACCTTCTCCTCTTCTCCACAGTTATGCTGGTCTTCACCGTGGCGCTCTGTGGAAATGTCCTCCTCATCCTACTCATCTACACTGACCCCCGACTCCACACCCCCATGTACTTCTTCCTCAGTCAGCTCTCCCTCATGGACCTCATGCTGGTCTGTAACATTGTGCCAAAGATGGCAGTCAACTTCCTGTCTGGCAGGAAGTCCATCTCTTTTGCCGGCTGTGGCATACAAATCGGATTTTTTGTCTCTCTTGTGGGATCAGAGGGTCTCTTGTTAGGACTCATGGCTTATGATCGCTATGTGGCCATTAGCCACCCACTTCACTATCCCATTCTCATGAGCCAAAAGGTCTGTCTCCAGATTGCTGGAAGTTCCTGGGCTTTTGGGATCCTTGATGGAATAATTCAGATGGTGGCAGCCATGAGCCTGCCCTACTGTGGCTCACGGTATATAGATCACTTCTTCTGTGAAGTGCCGGCTTTACTGAAGCTGGCCTGTGCAGACACCTCCCTTTTCGACACCCTGCTCTTTGCTTGCTGTGTCTTTATGCTGCTTCTTCCTTTCTCGATCATTGTGACTTCCTATGCTCGCATCTTGGGGGCTGTGCTCCGTATGCACTCTGCCCAGTCCCGAAAAAAGGCCCTGGCCACTTGTTCCTCCCACCTGACAGCTGTCTCTCTCTTCTACGGGGCAGCAATGTTCATCTACCTGAGGCCAAGGCGATATCGCGCTCCTAGCCATGACAAAGTTGTCTCAATCTTCTACACAGTTCTTACTCCTATGCTCAACCCCCTCATTTATAGCTTGAGGAACAGGGAGGTGATGGGGGCACTGAGGAAAGGACTGGACCGCTGCAGGGTTGGCAGCCAACATTGAAAAGCCATGGCCTAGTGCCTGGCTGTGTTGCCTGATGTTTGCCTATACATTGGTAAGGCATCTTTGTTTTGTGAATCTCTGTTTCTTTATAGATAAAACAGAATCACGACATGTCCCTTTACCACAAGGATTTTGAAGGGACCACTTCCAATGAATCTGAAACCCCATAGGGGAGCGTTGCTACACTATTCATGTCATTATTGATTGTTTGTAACATCCTTGAATTAAACTTACTCTATTTCTCAG
>Olfr10|CUFFORG_0099|ENSMUST00000074358|11:49317548-49318489|+
ATGGGAACCTTCAATATCAGTTTGGGAGGAGGCTTCATTTTGGTGGGCTTCTCAGACTGGCCTGCACTTGAACTCATCTTCTTTATTCATATTTTGATTTTCTACTCTATAACTCTCTTTGGCAACACAGCCATCATTGCTCTCTCCCGAACAGACCTTCGACTACACACCCCCATGTACTTCTTTCTGTCTCACCTCTCCTTCCTGGACCTCTGCTTCACCACCAGCACCGTGCCCCAGCTCCTCATCAACCTCCATGGACAAGACAGGACCATCAGCTATGGAGGCTGTGTGGCCCAGGTCTTCATATTTCTTGCTCTGGGATCCACAGAGAGTGTGCTCCTGGTGGTGATGGCTTTTGACCGCTATGCTGCTGTGTGTCGTCCACTGCACTACACGACCATCATGCACCCTGTTCTCTGCCAGGCATTGGCTATTGCTTCCTGGGTAGGAGGCTTCTTGAACTCTCTGATTCAAACAGGCCTCATGATGGCCATGCCACTCTGTGGACATCGACTGAATCACTTCTTCTGTGAGATGCCTGTCTTCCTCAAGTTGGTCTGTGAAGACACAGGAGGAACAGAGGCCAAGATGTTTGTGGCCAGAGCAGTGATTGTTGCAGTGCCTACCATGCTCATTCTAGGCTCCTATGCACAGATTGCTAGGGCGGTGCTGAAGGTCAAGTCAGTAACTGCACGCAGAAAGGCTGCTGGGACTTGTGGCTCCCACCTCTTGGTGGTTTCTCTGTTCTATGGCTCAGCCATCTACACATACTTACAACCCAAAGACAGCTATTCTGAGAGCAAGGGGAAGTTTGTGGCCCTTTTTTATACTATCATCACCCCAATGCTCAACCCTCTGATCTATACCCTGAGAAACAAAGATATGAAGGGGGCTCTGTGGAAGGTACTAGGAAGAGCTACAGTCACAGGGTAGGAAGGA
>Olfr403|CUFFORG_0143|CUFFORT_0295|11:74186249-74198612|+
CTCTCTGCTAAGGTCTATCCAGCTGTAATTTGAGAGATCCTTCCTTTTCAGACTCCAGCCAGGACATCACTTTTTGTTCCTTCTGCTCATGGGCCAGAAACTAGAACCCATCTAAAACACAGCACTACTATGCTTCTCTGCATCATGCCTCTCCCCCAAAAGGAATGCTAGTAGGTGCTAGATCAGCTGCTGGGACACTTTACAGTAATACCTGATCAGGTAGAACTGAGTACTCTGAAGCTCGTATCTGTGACTGTGGCTTTAAGCAACAGAGCACCAATGAGTGCATCATTGTCATTGTTTCCTATTACTCCCACAAAGTTCCCACAAGGAGCCATGAGAGAAGAAAATGAGTCTTCTACCATAGATTTCACTCTCCTGGGAGTTACAAGGCAGCGGGAGCAGGAATATTTCTTCTTCATCCTCTTCCTGTTCATTTACCCCATCACAGTGTTTGGGAACATGCTCATCATCCTAGCCATTCACTCTGACACTCGCCTCCATAACCCTATGTACTTTTTCCTGGCCAACCTCTCCCTTGTTGACATCTTCTTCTCCTCTGTAACTATTCCCAAGATGCTGGCCAACCATCTCCTAGGTAGCAAGGCCATCTCCTTTGGGGGATGTATGGCACAGATGTACTTCATGATATCATTGGGAAACACAGACAGTTATATACTAGCTGCAATGGCATATGACCGAGCTGTGGCTATCAGTCGCCCGCTTCATTATGCAACAATTATGAGTCCACAACTTTGTGTCCTGCTGGTTGCTGGGTCCTGGGTGATTGCAAATGCTAATGCACTGCCCCACACCCTACTCACAGCTAGATTGTCCTTCTGTGGCAATAAGGATGTGGCCAACTTCTACTGTGACATTACACCTTTGCTCCAGCTGTCCTGTTCTGACATCCGCTTCAATGTGAAGATGATGTACCTTGGGGTGGGGGTCTTCTCTGTGCCACTGCTGTGCATCATCATCTCCTATGTCCGGGTCTTTTCCACAGTCTTGCGGGTTCCATCTACCAAGGGCTTCCTGAAGGCCTTGTCCACCTGTGGCTCTCACCTGACAGTGGTGTCCTTGTATTATGGGACAGTCATGGGCATGTATTTCCGGCCCCTGACCAGTTACAGTCTGAAGCATGCATTGATAACTGTGATGTACACGGCAGTGACCCCAATGCTGAACCCTTTCATCTACAGCCTGAGGAACCGGGACATGAAGGCTGCTCTGAAGAAACTCTTCCACTGCCACTCTTCCTCTTCTTCCCTCATGTGAGACCATGCCCAGCTGATACTGTGGTCCCAAGTCAGAAGCACTAGGAAACTCAGCTTCAATGTCACCCCTGCAAGAAGCTGCTTGTCATCTTTCCAGGTTGAAATTCCTTCCCTCAAGAGCATTTTTTGATAGTCTGAGGAGGCAATTCATGCAATGCACTAATATCAATGTATTTCTGCTCCCTTGGGCAGAAGGCTCTGGGCTCAGTTCTCACCAGCCTACTGAGCAACTTTGACTTTAATGTGTCAAAATCAGACTAATATTATCTGTGCTGCCTATGTCACAGGCTGTGATCAGAGTACCATATGAGTCAAAGACTGTTGTTCATTGTGTGATGATTTTTTTCTAACAACTGTATTTATCACAATGGCTAGCCTGCAAGTCTATGTGTACAAGACCTGTCCTAACATCTGGCTGTACCTTCACAATCTTGGTTATTTAACCTGCATCCAAAAAATGTGAATAGGAGTGATATGAGCTAATTTTAAAAAAATTTTTGGTTTTTCAAGACAGGGTTTCTCTGTATAACCCTGACTGTCCTGGAACTCACTTTGTAGACCAGGCTGGCCTCGAACTCAGAAAACCACCTGCCTCTGCCTACCAAGTGCTGGGATTAAAGGCGTGTGCCACCATGCCCAGCAAATTTTTGGGACTAATTAAAATATTAATTTCTGAAGTTTAATCTAATCGTGATCAGAGATTACTAGACTGGACACGGTTTACTTAGCTTCTGTCTTTTTCATTTTGTTTTGTGTCTTCAGGCATGCTTTCATAAGTAACACAGGCTGGATTTGAACTCTCAGTATTCTTCTCCTATCTGTTAATTGAAGAGACTGCAAAATATTTCCATTTTATCAAGTTTTCCATCCTTAAATGCTTAAAAAAAAAACTTTGTCAGGGGTGCATTTCTATGCTGCCTTCATGTTTAACTAAAGTACACTGTCTCTTAAGATACTCTTATCAAAGTCTTACTCAGATGATGATAACTAACAGAATTGTTATCATTTAAGCAACAAAATTGTTACATGTTTAAAATAAGAAAATGCTAGTTTAGTTCAGTATAATATGAAATGTAGTGAGCAAACACTTGGGTTCAATGTAAATGAGGAGACAAAAACAATATAGAAAATAATGTGGCCATCTTCCTCCAATGTGTCCCAGAGAAAGTGAGGCTGTGATCTATCTGTCCTGATCACACTGGATGTTCCTCCCAAAATAGGGGAGTTAATTCAGAGGTCACTGAAGAACCATGGTGCTTCATGATGCTCTTTTTAAGAAAATGGGAATTTTTTTTCAAAATATTAGTAACTATTTATCAGTCTCATCTCCGAACATGGTGAGACCATGAAGAAATAGCATACACCTAACAGCACGCAAGCTTCTTTGCAAAAACGTATAAAATTATCATCTTCTGTGGGTGATTCACACTATCAAAACCTTGTTCATGGATAAAGAGAGATGATGCTTCTCGTTTTTCAGGCCTCTAATGCACTGAAGCCAGGAGCTTCCATGGTGACCTAAGGCTATGGCTATGAATGACTACAAATGTGAGTGAATGATCGATTGATGGAAAAGGAAAGGGATTTTATTTAGAGAATTTCAGGACAAGATGATGAAAATGCTTCCCAAGCAGGAGGGTCTTCATTTGGATTCTCAGCACTCATGTAAAAAAGCTAGATATATAGCCACACTCTTCTATAATGCCAGAAGAGAGATGCTGTGGGCTATCAGGATCCCTGGGAATGGCTGGCCAATCAGTCTAGCAAACTGATGAGCTCCAGGTTCAATGAGAGAGCTTGTCTTAGAAAATAAGATAGTGATTGAAGAAATCATCAGACTTTGACCTCTGGCTTCACATGCACTCGCATATGATTGAGTATGTACCTAAACTCAAGTGTGACATAAATTCATAAACACCCAACATTATATTATCAATACATTTCAAAGTTTTTAATTATTTTATTTATTTACATTCCAATGTTGCCCCCTCCTTCCCATTGCTCCCCTCGCAGAGTTCTTCCCTCATCTCTTCTCCCCTTTGCCTCTGAGAAGGTGACCCCAGGGGGGGGCACCAAGTCTCTACAGGATTAGACACATCCTCTGCAACTGAGCCCTGACAAGGCAGTCTTCTGCTACATATGTGCCATGCCATTAGACCACCTTGTG
>Olfr403|CUFFORG_0143|ENSMUST00000076675|11:74195505-74196446|+
ATGAGAGAAGAAAATGAGTCTTCTACCATAGATTTCACTCTCCTGGGAGTTACAAGGCAGCGGGAGCAGGAATATTTCTTCTTCATCCTCTTCCTGTTCATTTACCCCATCACAGTGTTTGGGAACATGCTCATCATCCTAGCCATTCACTCTGACACTCGCCTCCATAACCCTATGTACTTTTTCCTGGCCAACCTCTCCCTTGTTGACATCTTCTTCTCCTCTGTAACTATTCCCAAGATGCTGGCCAACCATCTCCTAGGTAGCAAGGCCATCTCCTTTGGGGGATGTATGGCACAGATGTACTTCATGATATCATTGGGAAACACAGACAGTTATATACTAGCTGCAATGGCATATGACCGAGCTGTGGCTATCAGTCGCCCGCTTCATTATGCAACAATTATGAGTCCACAACTTTGTGTCCTGCTGGTTGCTGGGTCCTGGGTGATTGCAAATGCTAATGCACTGCCCCACACCCTACTCACAGCTAGATTGTCCTTCTGTGGCAATAAGGATGTGGCCAACTTCTACTGTGACATTACACCTTTGCTCCAGCTGTCCTGTTCTGACATCCGCTTCAATGTGAAGATGATGTACCTTGGGGTGGGGGTCTTCTCTGTGCCACTGCTGTGCATCATCATCTCCTATGTCCGGGTCTTTTCCACAGTCTTGCGGGTTCCATCTACCAAGGGCTTCCTGAAGGCCTTGTCCACCTGTGGCTCTCACCTGACAGTGGTGTCCTTGTATTATGGGACAGTCATGGGCATGTATTTCCGGCCCCTGACCAGTTACAGTCTGAAGCATGCATTGATAACTGTGATGTACACGGCAGTGACCCCAATGCTGAACCCTTTCATCTACAGCCTGAGGAACCGGGACATGAAGGCTGCTCTGAAGAAACTCTTCCACTGCCACTCTTCCTCTTCTTCCCTCATGTGA
>Olfr225|CUFFORG_0130|ENSMUST00000055276|11:59612966-59614225|+
ATGGAGAAGAACAATGAGAGCTCTGGGGAGTTTATTCTCCTGGGCTTCTCTGACCAGCCCCGGCTGGAGATGGTCCTCTTTGTTGTCTGTACGGTCTTTTATTTTCTAGCTGTCACAGGCAACTCAGCCATCATCTTCCTCTCCCTCATGGACCTCCGGCTACACACACCCATGTACTTCTTCCTCAGCAACCTGTCCCTTCTTGACCTCTGTTACAGCACCAGTAGCATCCCCCAGTTCCAGATTAACCTCTGGGGCCCACGGAAGACCATCAGCTTCGTAGGATGTGCTGTTCAGCTCTTTGCCTTCCTGTCCGTGGGGGGCATCGAGTGCATTCTCCTGTCAGTTATGGCCTACGACCGCTTTGTAGCTGTCTGCAAGCCACTGCATTACCTGACCATCATGCACCCACAGCTGTGCCTGAAGCTGGCAGCCTTTGCCTGGCTCGGTGGCACAGCCAGCTCGACACTGATGTCCCCACTGACCATGTCTCTGGGGCGGTGTGGTCATCGCCGTATCAACCACTTTGTGTGCGAGATGCCGGCTATCATCCACATCTCCTGTGTGGACACAAGCTGGATAGAAGGCCTAATTTTCATCCTGGCCATCCCTATTGTTCTTGTGCCTCTCATTATGATCCTGGTCTCCTACGGCTACATTGCTGCCGCCGTCCTGAGGATCAAGTCTACAGCTAGTCGGCGCAAGGCCTTCAACACCTGCTCGTCACACATGGCGGTGGTGTCTCTTTTCTACAGTAGCATCATCTACATGTACATGCAGCCTGGCAATTTGGCAAGCCAGGACCAGGGCAAGTTTCTAACTCTGTTCTACTGCCTGGTGACCCCCACGCTAAACCCTTTCATCTACTCTCTGAGAAACAAAGACATGAAGGCGGCCATGTTGAAGGTTCTGGGAAAAGATAGAAACCTGCTCGACCCGCAGGGCACTGACAGGACCTGGAACTCACCTCACTTGTCCATGTGTTTCGGACCCATAGTGAATCATAGTGACAATAAGCCAAAGGTGGCAACGATGTGGTGTCTTGTATCCCATAGGTCCCAGATCAGTGATGTATATTACTGTCTGCAGGGAAGGGCCTCCATTTTATTCAAGGAGATAGGACTTCTTACAAAAAAAAACCCCAGCAAACTGACAGAAAAAGACCTGTGGCTTCCTTTTTTGCACAGAGTGGAGGAAATGATTTATTTACAGCTAACCTGTGATGCTGTTCAGACACAAGAGGAAGGAGGCACCGTCTGA
>Olfr1384|CUFFORG_0106|CUFFORT_0230|11:49506724-49517345|+
CAGAGCATGGGGAATAGAGAACTATGGACTTCAGGGCAGATCTTAGAGGGATAGTCTATTAATTATAATTGGTGCAATAGGTCCCAGAGGGCTCCAAGACCACATATGCTCAACAATTCGTTCCCCATACATTGTCATCAAAGAATATGCATATGAATACATAGTCAAGAAATGCTGTCACACTATGCCAGTGTAGTTTGGGAATAAGAAAGAAGTTGATGGCACTCTGTCATCCTTGTTTTCATCTCTGATGAAAGCACACAGCATCAGCACTCTATGCTATGGAGGGAAGAACATTTACTATCATGATTTATCTGAGACAGAAGCTCTGACCAGAGTCCTTGGTGGGATCAAGATCAAAGAGAAAACAGACTTTGAGACATCAGTAGCTGTCACCAGTCACTGACCTTACTGCTCCTGGAATTCAAGCCGATGTTGAGTTTAGAATAGGAGCTGTCTGTGTCTCCAGCCTACAAAACCTGTGCAGAGTCAGAAGACATGAAGGGGAGTGAGAGCAGAATGAAGGCAGACACGCAAGGCTGTCATCTAGCTTTAACTGCTCTGTGAATCAAAGTGGGAAGTCAACTTAATTTAGCTCTGGACCATCTATGTGTCTGTTACAATAAGAAACATTTGATTGTCTTCTACAGTCTGTGAAAGGAGGGAGTGATGGGAAGTTTCAATCTCAGCTTAGAAGGTTTCCTGTTGGTAGGCTTCTCAGACTGGCCTCAACTGGAACTTATCCTCCTGGTCTTCATTTCGATTTTCTACTCTCTTACCCTCTGTGGCAACATCACCATTATTGTTCTCACTCAACAAGACCTTCATCTGCACACACCCATGTACTTCTTCCTTGCCCACCTCTCCTTCCTGGACCTCTGCTTCACCAGTAGCACTGTGCCCAAACTTCTAATCAGTCTTTCCCGAGGTGATCAGACTATCAGCTATGCTGGGTGCATGACCCAGTTCTTCATAGCACTCTTACTGGGTGGAACTGAGTGTGTGCTCCTTGTGGTGATGGCTTTCGACCGCTATGTCGCTGTGTGTCGTCCACTACACTACACCAGCATTATGCACCCCCTTCTCTGCCATGCATTGGCCATCTCCTCCTGGGTGGGAGGCCTTGTGAACTCTCTGACTCAGACAAGTCTCATCATGACCATACCTCTCTGTGGCCATCACCTGAACCACTTCTTCTGTGAGATGCTTGTTCTCCTGAAGCTGGCTTGTGAGGACACAGTGGGAACAGAGACCTACTTGTTTTGGGCTGGAGCTGTAATTTTGGTCTGTCCTGTAGCACTAATTCTAGGCACCTATGCACACATTGCTCATGCAGTGTTGAAGATCAAGTCAAGATCTGGGCGCAGAAAGGCTCTGGGAACTTGTGGGTCCCACCTTACTGTGGTTTTTCTTTTTTATGGCTCAGCCATGTACACGTATCTCCAGCCTATCCACACGTATTCTGGTAGTGAAGGGAAGTTTGCTGCCCTCTTTTATACTATCATTACTCCAATGCTGAACCCTCTGATTTATACCCTAAGAAACAAGGATGTAAAGGGGGCTCTGTGCAAGGTACTTGTAAAAGGAAAAAAGGAGACTAAGACTAGAAGAAAGATGGTTGAATAAATTATTGTATATCTCTCACACAGTCGAGAATTCTGTGCCCAACACACTTTCCCTTAGAAGTCAAACATAAAGAATTTCCTAGGTGGTGGTAAGGACTGCTTGAATATAGCTTCATAGAGACCTTCAAAGAAAGTAATTTTAAATGGTATTCTTGAAACTGAAAAAAAAACAGATATCCTTAAGAAGAAAACATTATAAGATATAAATCTCACTGCTAAAGTTAATTATACAAATCCAGACTGCTCTAATTATCATAAATAGTATGTAAGCCAATCACATCTTCTCTTGAAGACTAAAATAGAAAAAGAAACTAAAAATGAATTTCACACTAAGAAATAAACAATATAAAAACATGTAAACTACATTAGGAAATTTCCAAAATGTGTGTCATTTTTTAAGTTAGTACATTTTCTTTCTAGTTTGTCCTGGTCAAAAGATGTTTCTGCAAGGTGTATTGTAACCAAAACCCAAAATATCTGTTGTACTGAAAGTTATGAGAGTAATGAATGCTCACAACTGTAGTAATGTGCTTCAGAACAGGTAGGATACCTTCCCCTGGGCAGCACAGTGGAGCTGACCTTGGTGGTGTTGGCACAGGAGTGCTGATTCCAAAGGAATGAAAGTGGAAGAGCTGGCCCCATCCTCACCTTGGCAAAACCAGAGAGCTGATCCTGGTGTCACTGGCTTAGAAGAGCTGGTGGGCTGATCAATTCAGTTTCCACACAGGCTCAGACCCAGTGCTGAGTTGGCTGATCCCCACATCCACCCCATCTTTGAATTGCTGGAGTGCATGAAGGGGCCAGTCCTGCAGATCCAAAGCTGCAGGATCTCCATGGCATAGGCAACACCTGGATATGTGAGAGGACTCCCAGTGAGGATCCAGTAGTGATACAGTAGCAGAAGCAAGAAGCCTCAATCCAGACTCTTTTAGTTAGGGTTTTACTGCTGTGAACAGATACCATGACTAAGGCAGCTCTTACAAGGACAACGTTTTATTTTGGCTGTCTTACAGGTTCAGAGGTTCAGTCCAATTATCATCAAGGCAGGAACATGGCAGCATCCAGGCAAACATAGTGGAGGAGGAGCTTAGAGTTCTACAGCTTCATCTGAAGGCTCCTAGCAGAATACTGACTTCCAGGCAGTTAGGATAAGGGTCTTAAAGCTCACATCCACAATGTCACGCCTACTCCAACAAGGCCACACCAACTCCAACAGGGCCACACCTTCTAAAAGTCCCACTTCCTGAGCTAAGTATACATCATACAGACCAATAACTGATTGCAATGAACATTTGCAAGGAAAGATGTATGGACAAAAGGGTATATTGTCTGACACACTGTGACACATCACAGCTTCCATGGAGAGATGTTTTGAATTTTTGTTTTTCCTTTTTTTCTTTTTCCATTTATATTTTTGTTTTCTTGGTGGGGGAATTGCAAAGAAAGAGAGTGGCTAAGAAGAACGGTGAGATGAGAGGGAGTATGATGCATGGTGTGAAAGTCACAAAGAATCAGTAAAAAGTAAAAAACGAACTGGGGGGAGGAAGAACTAAAACAACAAAAGAAAGTAAATTACAAATGGCATGTTAAGACCCTATTTATCTTCAGTTGATGACAAGTTATTTAATGTTTTTTATTGAATGGATAAAAATAAATATTTAAGAGACCCAAACATATGTCCCTTCAACAATGTGCAAACTGAAAGGAAGCCTAAGACATCCAATGCACAACGGGCCTGGTGGCACATGCAGTGCATGAGATGGGAAAACAAAAAAAGCAAGACTATGTCTCCAGAAATGCAAAAGGATCAGTATTATTGCAGTGTCAAGTAATGAGGAAATGGTCAATGTAGCAAAAAGAAATAAAGATGCAAAATTCATGTAATCAATATCAGAACATCCAGATACACAAAACATTAGTAAACAGAAAATTAGTGTCTGTCAATCCTGAGGTTTGCCAGAGAAAAATCAATTCAACCATTTTGAGCCAAATTTGGAACATGCTTTATTAAATATTAAATGCTGACCAACAGATGGACTTTGGTCAGGGCCACTTCCTGGACTCCCCCAGCTAAGTAGCCCACAACACCTGTAGGGGTTTTTATGAACAGAACTCACAGGCCACCATACTTTCCCATGAGGCTTTGTTATTTTTCCAGAAATATATAACCCCCAGAATTCCAAGAAATTACCTGTTCCTTGGACAGGTGGAGCTTACAGGTTAATTTTGGTTTTGTTCATTTTTAAGAGCTACAACTTCCATCATTTCAGGAAGTTGCCTGGCTCTTGGGAGGTTGGGGCTTGCTGGTTAATTTGGGGTATGACAAGTCCAATTCAATGTAGTAATGCTGTGTTTTAAGAGGGCTTTCATTCTCTTTGCACCAACGGATAAACATCAGACAGGAAATATGTTAAATTATATGCTAGAACAAATAGACATACAGATGTTTACAGATTTCATACGACTGTAGTTTTTTTCTCAAGGGAATAGAAGACAGTCTCTGGGATATCATATGACAAACTGAGGCAGGGCTCACCAAAAATTTTAGGTTTCTTTATTTTTTATTTTGTGCAATATGCATGTTTTGCTGACATGTAGGTATGTACATTGTATGTGTACCTGTCATCTATGAGGGCTAGAAGATGGTGTCAGATTCCCTGGAAGTGGATGTTGCACACTGTCATGTTGGTTCTGGGAATGGAAACCAGGTCCTCTACAAGAGATGCAAGTTCTCTTAACCACTGATCTCA
>Olfr1384|CUFFORG_0106|CUFFORT_0231|11:49506724-49517345|+
CAGAGCATGGGGAATAGAGAACTATGGACTTCAGGGCAGATCTTAGAGGGATAGTCTATTAATTATAATTGGTGCAATAGGTCCCAGAGGGCTCCAAGACCACATATGCTCAACAATTCGTTCCCCATACATTGTCATCAAAGAATATGCATATGAATACATAGTCAAGAAATGCTGTCACACTATGCCAGTGTAGTTTGGGAATAAGAAAGAAGTTGATGGCACTCTGTCATCCTTGTTTTCATCTCTGATGAAAGCACACAGCATCAGCACTCTATGCTATGGAGGGAAGAACATTTACTATCATGATTTATCTGAGACAGAAGCTCTGACCAGAGTCCTTGGTGGGATCAAGATCAAAGAGAAAACAGACTTTGAGACATCAGTAGCTGTCACCAGTCACTGGTGAGCATCACTCTTCCTTTATAGTCAACAGAATTGTTGGAGGAATTGTTGTGGAATTACAGACCTTACTGCTCCTGGAATTCAAGCCGATGTTGAGTTTAGAATAGGAGCTGTCTGTGTCTCCAGCCTACAAAACCTGTGCAGAGTCAGAAGACATGAAGGGGAGTGAGAGCAGAATGAAGGCAGACACGCAAGGCTGTCATCTAGCTTTAACTGCTCTGTGAATCAAAGTGGGAAGTCAACTTAATTTAGCTCTGGACCATCTATGTGTCTGTTACAATAAGAAACATTTGATTGTCTTCTACAGTCTGTGAAAGGAGGGAGTGATGGGAAGTTTCAATCTCAGCTTAGAAGGTTTCCTGTTGGTAGGCTTCTCAGACTGGCCTCAACTGGAACTTATCCTCCTGGTCTTCATTTCGATTTTCTACTCTCTTACCCTCTGTGGCAACATCACCATTATTGTTCTCACTCAACAAGACCTTCATCTGCACACACCCATGTACTTCTTCCTTGCCCACCTCTCCTTCCTGGACCTCTGCTTCACCAGTAGCACTGTGCCCAAACTTCTAATCAGTCTTTCCCGAGGTGATCAGACTATCAGCTATGCTGGGTGCATGACCCAGTTCTTCATAGCACTCTTACTGGGTGGAACTGAGTGTGTGCTCCTTGTGGTGATGGCTTTCGACCGCTATGTCGCTGTGTGTCGTCCACTACACTACACCAGCATTATGCACCCCCTTCTCTGCCATGCATTGGCCATCTCCTCCTGGGTGGGAGGCCTTGTGAACTCTCTGACTCAGACAAGTCTCATCATGACCATACCTCTCTGTGGCCATCACCTGAACCACTTCTTCTGTGAGATGCTTGTTCTCCTGAAGCTGGCTTGTGAGGACACAGTGGGAACAGAGACCTACTTGTTTTGGGCTGGAGCTGTAATTTTGGTCTGTCCTGTAGCACTAATTCTAGGCACCTATGCACACATTGCTCATGCAGTGTTGAAGATCAAGTCAAGATCTGGGCGCAGAAAGGCTCTGGGAACTTGTGGGTCCCACCTTACTGTGGTTTTTCTTTTTTATGGCTCAGCCATGTACACGTATCTCCAGCCTATCCACACGTATTCTGGTAGTGAAGGGAAGTTTGCTGCCCTCTTTTATACTATCATTACTCCAATGCTGAACCCTCTGATTTATACCCTAAGAAACAAGGATGTAAAGGGGGCTCTGTGCAAGGTACTTGTAAAAGGAAAAAAGGAGACTAAGACTAGAAGAAAGATGGTTGAATAAATTATTGTATATCTCTCACACAGTCGAGAATTCTGTGCCCAACACACTTTCCCTTAGAAGTCAAACATAAAGAATTTCCTAGGTGGTGGTAAGGACTGCTTGAATATAGCTTCATAGAGACCTTCAAAGAAAGTAATTTTAAATGGTATTCTTGAAACTGAAAAAAAAACAGATATCCTTAAGAAGAAAACATTATAAGATATAAATCTCACTGCTAAAGTTAATTATACAAATCCAGACTGCTCTAATTATCATAAATAGTATGTAAGCCAATCACATCTTCTCTTGAAGACTAAAATAGAAAAAGAAACTAAAAATGAATTTCACACTAAGAAATAAACAATATAAAAACATGTAAACTACATTAGGAAATTTCCAAAATGTGTGTCATTTTTTAAGTTAGTACATTTTCTTTCTAGTTTGTCCTGGTCAAAAGATGTTTCTGCAAGGTGTATTGTAACCAAAACCCAAAATATCTGTTGTACTGAAAGTTATGAGAGTAATGAATGCTCACAACTGTAGTAATGTGCTTCAGAACAGGTAGGATACCTTCCCCTGGGCAGCACAGTGGAGCTGACCTTGGTGGTGTTGGCACAGGAGTGCTGATTCCAAAGGAATGAAAGTGGAAGAGCTGGCCCCATCCTCACCTTGGCAAAACCAGAGAGCTGATCCTGGTGTCACTGGCTTAGAAGAGCTGGTGGGCTGATCAATTCAGTTTCCACACAGGCTCAGACCCAGTGCTGAGTTGGCTGATCCCCACATCCACCCCATCTTTGAATTGCTGGAGTGCATGAAGGGGCCAGTCCTGCAGATCCAAAGCTGCAGGATCTCCATGGCATAGGCAACACCTGGATATGTGAGAGGACTCCCAGTGAGGATCCAGTAGTGATACAGTAGCAGAAGCAAGAAGCCTCAATCCAGACTCTTTTAGTTAGGGTTTTACTGCTGTGAACAGATACCATGACTAAGGCAGCTCTTACAAGGACAACGTTTTATTTTGGCTGTCTTACAGGTTCAGAGGTTCAGTCCAATTATCATCAAGGCAGGAACATGGCAGCATCCAGGCAAACATAGTGGAGGAGGAGCTTAGAGTTCTACAGCTTCATCTGAAGGCTCCTAGCAGAATACTGACTTCCAGGCAGTTAGGATAAGGGTCTTAAAGCTCACATCCACAATGTCACGCCTACTCCAACAAGGCCACACCAACTCCAACAGGGCCACACCTTCTAAAAGTCCCACTTCCTGAGCTAAGTATACATCATACAGACCAATAACTGATTGCAATGAACATTTGCAAGGAAAGATGTATGGACAAAAGGGTATATTGTCTGACACACTGTGACACATCACAGCTTCCATGGAGAGATGTTTTGAATTTTTGTTTTTCCTTTTTTTCTTTTTCCATTTATATTTTTGTTTTCTTGGTGGGGGAATTGCAAAGAAAGAGAGTGGCTAAGAAGAACGGTGAGATGAGAGGGAGTATGATGCATGGTGTGAAAGTCACAAAGAATCAGTAAAAAGTAAAAAACGAACTGGGGGGAGGAAGAACTAAAACAACAAAAGAAAGTAAATTACAAATGGCATGTTAAGACCCTATTTATCTTCAGTTGATGACAAGTTATTTAATGTTTTTTATTGAATGGATAAAAATAAATATTTAAGAGACCCAAACATATGTCCCTTCAACAATGTGCAAACTGAAAGGAAGCCTAAGACATCCAATGCACAACGGGCCTGGTGGCACATGCAGTGCATGAGATGGGAAAACAAAAAAAGCAAGACTATGTCTCCAGAAATGCAAAAGGATCAGTATTATTGCAGTGTCAAGTAATGAGGAAATGGTCAATGTAGCAAAAAGAAATAAAGATGCAAAATTCATGTAATCAATATCAGAACATCCAGATACACAAAACATTAGTAAACAGAAAATTAGTGTCTGTCAATCCTGAGGTTTGCCAGAGAAAAATCAATTCAACCATTTTGAGCCAAATTTGGAACATGCTTTATTAAATATTAAATGCTGACCAACAGATGGACTTTGGTCAGGGCCACTTCCTGGACTCCCCCAGCTAAGTAGCCCACAACACCTGTAGGGGTTTTTATGAACAGAACTCACAGGCCACCATACTTTCCCATGAGGCTTTGTTATTTTTCCAGAAATATATAACCCCCAGAATTCCAAGAAATTACCTGTTCCTTGGACAGGTGGAGCTTACAGGTTAATTTTGGTTTTGTTCATTTTTAAGAGCTACAACTTCCATCATTTCAGGAAGTTGCCTGGCTCTTGGGAGGTTGGGGCTTGCTGGTTAATTTGGGGTATGACAAGTCCAATTCAATGTAGTAATGCTGTGTTTTAAGAGGGCTTTCATTCTCTTTGCACCAACGGATAAACATCAGACAGGAAATATGTTAAATTATATGCTAGAACAAATAGACATACAGATGTTTACAGATTTCATACGACTGTAGTTTTTTTCTCAAGGGAATAGAAGACAGTCTCTGGGATATCATATGACAAACTGAGGCAGGGCTCACCAAAAATTTTAGGTTTCTTTATTTTTTATTTTGTGCAATATGCATGTTTTGCTGACATGTAGGTATGTACATTGTATGTGTACCTGTCATCTATGAGGGCTAGAAGATGGTGTCAGATTCCCTGGAAGTGGATGTTGCACACTGTCATGTTGGTTCTGGGAATGGAAACCAGGTCCTCTACAAGAGATGCAAGTTCTCTTAACCACTGATCTCA
>Olfr1384|CUFFORG_0106|ENSMUST00000060434|11:49513618-49514651|+
CAGTCTGTGAAAGGAGGGAGTGATGGGAAGTTTCAATCTCAGCTTAGAAGGTTTCCTGTTGGTAGGCTTCTCAGACTGGCCTCAACTGGAACTTATCCTCCTGGTCTTCATTTCGATTTTCTACTCTCTTACCCTCTGTGGCAACATCACCATTATTGTTCTCACTCAACAAGACCTTCATCTGCACACACCCATGTACTTCTTCCTTGCCCACCTCTCCTTCCTGGACCTCTGCTTCACCAGTAGCACTGTGCCCAAACTTCTAATCAGTCTTTCCCGAGGTGATCAGACTATCAGCTATGCTGGGTGCATGACCCAGTTCTTCATAGCACTCTTACTGGGTGGAACTGAGTGTGTGCTCCTTGTGGTGATGGCTTTCGACCGCTATGTCGCTGTGTGTCGTCCACTACACTACACCAGCATTATGCACCCCCTTCTCTGCCATGCATTGGCCATCTCCTCCTGGGTGGGAGGCCTTGTGAACTCTCTGACTCAGACAAGTCTCATCATGACCATACCTCTCTGTGGCCATCACCTGAACCACTTCTTCTGTGAGATGCTTGTTCTCCTGAAGCTGGCTTGTGAGGACACAGTGGGAACAGAGACCTACTTGTTTTGGGCTGGAGCTGTAATTTTGGTCTGTCCTGTAGCACTAATTCTAGGCACCTATGCACACATTGCTCATGCAGTGTTGAAGATCAAGTCAAGATCTGGGCGCAGAAAGGCTCTGGGAACTTGTGGGTCCCACCTTACTGTGGTTTTTCTTTTTTATGGCTCAGCCATGTACACGTATCTCCAGCCTATCCACACGTATTCTGGTAGTGAAGGGAAGTTTGCTGCCCTCTTTTATACTATCATTACTCCAATGCTGAACCCTCTGATTTATACCCTAAGAAACAAGGATGTAAAGGGGGCTCTGTGCAAGGTACTTGTAAAAGGAAAAAAGGAGACTAAGACTAGAAGAAAGATGGTTGAATAAATTATTGTATATCTCTCACACAGTCGAGAATTCTGTGCCCAACACACTTTCCCTT
>Olfr390|CUFFORG_0135|CUFFORT_0285|11:73782964-73790446|+
TGAACATAGAGGCATTACTTCACAGTTCTGCAATTAATATGGGACTAGGATCTCAGGCTGGGGTCTCAGAGTCATTTGAACACATCGTTGGAAGATCATGCCTGGAAACAACCAGACTATCATCTCTCAGTTCTTACTCCTGGGCCTGCCCATTGCCCCTGAGTACGAGCACTTGTTCTATGCCCTGTTCCTGGCCATGTACCTCACCACCGTCCTGGGGAACCTCATCATCATCATCCTCATAATACTGGACTCCCATCTCCACACACCCATGTACTTGTTTCTCAGCAACTTGTCCTTCTCTGATCTCTGCTTTTCCTCTGTCACTATGCCCAAGTTGCTGCAGAACATGCAGAGCCAGGACACATCCATCCCCTATGCAGGATGTCTGACACAAGTGTACTTTTTTCTGTTTTTTGCAGCCCTTGAGAACTTCCTACTTGTGGCCATGGCCTATGACCGCTATGTGGCCATCTGCTTCCCCCTTCATTATGCCAGTATCATGAGCCCCAAGCTCTGTGTGAGTCTTGTGCTGCTGATCTGGGTGCTGACCACATTGTATGCCATGTTGCACACTTTGCTTTTAACTAGGTTGTCTTTCTGTGAAAACAATGTGATCCCCCACTTTTTCTGTGATCTGTCTGCTCTCCTGAAGCTGGCCTGCTCTGATATTCACATTAATGAGTTGGTGATATTGATCATAGGAGGGCTTGTTGTCCTACTTCCATTTCTACTCATCATTGTGTCTTATGCACGCATCATCTCCTCCATCCTCAAGGTCCCTTCAACTCGAGGCATCCACAAGCTCTTCTCCACTTGTGGTTCTCACCTGTCTGTGGTATCACTGTTCTATGGGACAATTATTGGCATCTACTTAGGTCCATCTGCTAATAACTCTACTCTAAAAGACATTGTCATGTCTATGATGTACACAGTGGTGACTCCAATGTTGAACCCTTTTATCTATAGCCTGAGGAACAGAGACATAAAGGGAGCTCTAAAAAAAGTGTTTCAAAAGAAATCTCTCCTATGATGATGATAACCACCTTTCAGATTTTTTATAATATAATCAAGTAGATATATTGATATATTTACTAGTATTTCCTGTCTTTTCCCCAGTGTAGTCTATTCTACTAAACAGGCAGTCTATATAATTATTTAATATGTAAAATGTGTATTAACTAGAGATCCCATTATGCCTTCATGTCAATTTCATTCTGGAAAACTACTTAAAAATAATCTGTAGCAAGAACTTTGGTTTCTTCAAAACCCACAGAACTATTATAAGATTATATTACCATTTTGATACCAATTATGTGATATAGGGCTGTTTTATATTGCCCACAGCTACAGACTATAAATTACCTCCTTCTCTGGCATAAGTTTCATTGTATCACCTTCAGGCAGTTTTTACAAATATATAAAATTTGTTTGGAATTCTGAGGCCTTTTGTGGAGTATAAAAATGTGAGAGCCCCAAGAGGAGATACAGCCACAGCTGCTGGTGCTCTGGCTGCTGCTGCTGCTCTGGCTGCTGCTGCTGCTGCTGCTGCTACTACTACTACTACTAGAACTGCTACTGCTTCTCTTTCTGCTATTCCTGATTGCTGATGTTGGTCTTGCTTGTTGCTGATAGGACATATCCCATAATAAAGATCAAAATTGTCCCAGGTACCTAGATGCCCCTAATCGACAGGAAGTAGTCTAACAAATAAAATATTCCATTTTTCCTTTGGCCTTATTTCTCTCATACATAGTGTTACATGGTTAGAAGGGATAAGGACAGAGAAAGGTGGTAGAACTAAAAGCCCATAAAGTAGCAAAAAGTCTGGCAACTGGAACTGTTTTGCTATATTTTTCTAAATGGCATCTCCATTCCGTACATTATTAAAATGTTTTCTCGGATCTTACCACTGTGTTCACAACTTTGCTTTATCTGTGGCATCATTTTATAAATATGCTTCATAACCTGCTTTCAATATTCAACAACACACAAAAATTTCATTCCCTATATATATGGGTATGTCTATCACATATAGCATCCTATAGAAAATTGTACATAAGTTTGTTTTTAAGTTTTCTCCTCATCCTAATTTATTTTCATGTCTATTAAATCTTTTCAGATATGGCCTTGGACCAAATAAATTTTGGTAACACTGTCACTACAGCCTTATATTTTGTATATTTCTGGGAATTATCTTACGCCTACAGGCTATAAATTTTCTTCAGTAAGGAGGCAAGGAGCTAGAGGCAAATAAGTCTGTTTTTAAAGATGGTGCTATTCTTGTGTTCATTTACATTTTTAAATTTTGGGTTTAAAAATCCATAATATGTTTATCTTATTTTTCATAAAAGGAAAGTAGAGAAGGTAGCTTTATTTGTTTGGTTGCTGGAAATGGGAACTTAACAACTTCTTGCATAACAAAGTGTAAAGATTTAAACCCATGTAAGAGGCAAGACTATATGATTATACAGTTTATTTTTTCATTTTCTCCCACTCCTGAAAGAAGATCTCCACTATCTTTTTTAAACCCCTAGCATCAGAATGGCATGGATTAGGCTTCCATTTATGTTTGATTCATTAATTCTGCTGCCTCTTCTTATAAAAACCAGACCTACCCCATTTCACTACTGTATAGCTTCTGGTAGGCCCCATGTATCCATGGGCATCCTTGAGCTTCCTCCAGAGTTCCCTGCTGTTATTCTCATCTGCCCAGAAGACAGCTACAGGTAGAGCTGTCAATTAACTCAGTGGGGAAACTTGAACTCTTTATGTGCTTCCCAGGTTTGAACTTTGTCTTTTATTACCTGTCTCAATTTATGATGTCACATCCTGTCCAATTACCTGAACAACCGCATCTGTACCTAGATAAACTTCTCATGGAACTTTGCCTCAGATATGGCATATTATCAAAACAACATAAAAATAACTAATATGCAAGTTGTATCAGAGAGTGTTGCTTTGAAGGACTAGACCATGTTTGTTGATTTCGATTGATTGATTGATTGATTGATTGACTACTTGGTTGGTTGGTTGGTTGGTTGGTTGGGTTTTGCTTTTTTTTTTTTTTTTTTTTTTTTAGGAATGGAATAGTTTGTATCTTTAGACTAGAATAGTGGTTGAATGTTGTAAGTGGAGCTTACAGGAACATTCTCATAGGAGCCTGGAAGATAATCATGCTGAGAGCAATGCACACTATGGATCCACAACTCAATACATTTCAGAAGAAAGCAATTTTAATTAGGTTATAAGGGAGAATTGTGTGGTATTTTAGCAGAGAATCTGGCTGACTTTAGCCCTTGTTCTGGAATATTGGCTGATGGGTAATATTCAAATTGATAGGCTATTTCTTTCACAGACAAAATTTCAATAATGCATAATTTTGAGTTTGAGGAATGAATATTATTAATAACACTTATGTAGAGGTTATATGGAAAAGAGCAAGTTAGGCAAAAATAAACAAAAATATTCAGCTTGGAGTGATAAGAAGCCTTATGAATATTAGCCTTAATATTATAGCCAAGGCCTGTGCTGGAAAAGAGGCTACAGTTGTTATAGAGATTATTAGTACAGTTATGAAGAGGTCTCTCTGCACAGAAACAGG
>Olfr390|CUFFORG_0135|CUFFORT_0286|11:73782966-73790446|+
AACATAGAGGCATTACTTCACAGTTCTGCAATTAATATGGGACTAGGATCTCAGGCTGGGGTCTCAGAGTCATTTGAACACATCGTTGCTTTGATCACAGATTACTTTTAATGATATGAAAGAGTGAAGGAGGAGGAAGAGGCTGAAGGTAGCAGTTTTATTTTGAATCTGCTGTGTTTACAAGGCCTGCTGTGCATTATAGGAAAAACAAAGTTCACCCTTGGAAGAAGATCATGCCTGGAAACAACCAGACTATCATCTCTCAGTTCTTACTCCTGGGCCTGCCCATTGCCCCTGAGTACGAGCACTTGTTCTATGCCCTGTTCCTGGCCATGTACCTCACCACCGTCCTGGGGAACCTCATCATCATCATCCTCATAATACTGGACTCCCATCTCCACACACCCATGTACTTGTTTCTCAGCAACTTGTCCTTCTCTGATCTCTGCTTTTCCTCTGTCACTATGCCCAAGTTGCTGCAGAACATGCAGAGCCAGGACACATCCATCCCCTATGCAGGATGTCTGACACAAGTGTACTTTTTTCTGTTTTTTGCAGCCCTTGAGAACTTCCTACTTGTGGCCATGGCCTATGACCGCTATGTGGCCATCTGCTTCCCCCTTCATTATGCCAGTATCATGAGCCCCAAGCTCTGTGTGAGTCTTGTGCTGCTGATCTGGGTGCTGACCACATTGTATGCCATGTTGCACACTTTGCTTTTAACTAGGTTGTCTTTCTGTGAAAACAATGTGATCCCCCACTTTTTCTGTGATCTGTCTGCTCTCCTGAAGCTGGCCTGCTCTGATATTCACATTAATGAGTTGGTGATATTGATCATAGGAGGGCTTGTTGTCCTACTTCCATTTCTACTCATCATTGTGTCTTATGCACGCATCATCTCCTCCATCCTCAAGGTCCCTTCAACTCGAGGCATCCACAAGCTCTTCTCCACTTGTGGTTCTCACCTGTCTGTGGTATCACTGTTCTATGGGACAATTATTGGCATCTACTTAGGTCCATCTGCTAATAACTCTACTCTAAAAGACATTGTCATGTCTATGATGTACACAGTGGTGACTCCAATGTTGAACCCTTTTATCTATAGCCTGAGGAACAGAGACATAAAGGGAGCTCTAAAAAAAGTGTTTCAAAAGAAATCTCTCCTATGATGATGATAACCACCTTTCAGATTTTTTATAATATAATCAAGTAGATATATTGATATATTTACTAGTATTTCCTGTCTTTTCCCCAGTGTAGTCTATTCTACTAAACAGGCAGTCTATATAATTATTTAATATGTAAAATGTGTATTAACTAGAGATCCCATTATGCCTTCATGTCAATTTCATTCTGGAAAACTACTTAAAAATAATCTGTAGCAAGAACTTTGGTTTCTTCAAAACCCACAGAACTATTATAAGATTATATTACCATTTTGATACCAATTATGTGATATAGGGCTGTTTTATATTGCCCACAGCTACAGACTATAAATTACCTCCTTCTCTGGCATAAGTTTCATTGTATCACCTTCAGGCAGTTTTTACAAATATATAAAATTTGTTTGGAATTCTGAGGCCTTTTGTGGAGTATAAAAATGTGAGAGCCCCAAGAGGAGATACAGCCACAGCTGCTGGTGCTCTGGCTGCTGCTGCTGCTCTGGCTGCTGCTGCTGCTGCTGCTGCTACTACTACTACTACTAGAACTGCTACTGCTTCTCTTTCTGCTATTCCTGATTGCTGATGTTGGTCTTGCTTGTTGCTGATAGGACATATCCCATAATAAAGATCAAAATTGTCCCAGGTACCTAGATGCCCCTAATCGACAGGAAGTAGTCTAACAAATAAAATATTCCATTTTTCCTTTGGCCTTATTTCTCTCATACATAGTGTTACATGGTTAGAAGGGATAAGGACAGAGAAAGGTGGTAGAACTAAAAGCCCATAAAGTAGCAAAAAGTCTGGCAACTGGAACTGTTTTGCTATATTTTTCTAAATGGCATCTCCATTCCGTACATTATTAAAATGTTTTCTCGGATCTTACCACTGTGTTCACAACTTTGCTTTATCTGTGGCATCATTTTATAAATATGCTTCATAACCTGCTTTCAATATTCAACAACACACAAAAATTTCATTCCCTATATATATGGGTATGTCTATCACATATAGCATCCTATAGAAAATTGTACATAAGTTTGTTTTTAAGTTTTCTCCTCATCCTAATTTATTTTCATGTCTATTAAATCTTTTCAGATATGGCCTTGGACCAAATAAATTTTGGTAACACTGTCACTACAGCCTTATATTTTGTATATTTCTGGGAATTATCTTACGCCTACAGGCTATAAATTTTCTTCAGTAAGGAGGCAAGGAGCTAGAGGCAAATAAGTCTGTTTTTAAAGATGGTGCTATTCTTGTGTTCATTTACATTTTTAAATTTTGGGTTTAAAAATCCATAATATGTTTATCTTATTTTTCATAAAAGGAAAGTAGAGAAGGTAGCTTTATTTGTTTGGTTGCTGGAAATGGGAACTTAACAACTTCTTGCATAACAAAGTGTAAAGATTTAAACCCATGTAAGAGGCAAGACTATATGATTATACAGTTTATTTTTTCATTTTCTCCCACTCCTGAAAGAAGATCTCCACTATCTTTTTTAAACCCCTAGCATCAGAATGGCATGGATTAGGCTTCCATTTATGTTTGATTCATTAATTCTGCTGCCTCTTCTTATAAAAACCAGACCTACCCCATTTCACTACTGTATAGCTTCTGGTAGGCCCCATGTATCCATGGGCATCCTTGAGCTTCCTCCAGAGTTCCCTGCTGTTATTCTCATCTGCCCAGAAGACAGCTACAGGTAGAGCTGTCAATTAACTCAGTGGGGAAACTTGAACTCTTTATGTGCTTCCCAGGTTTGAACTTTGTCTTTTATTACCTGTCTCAATTTATGATGTCACATCCTGTCCAATTACCTGAACAACCGCATCTGTACCTAGATAAACTTCTCATGGAACTTTGCCTCAGATATGGCATATTATCAAAACAACATAAAAATAACTAATATGCAAGTTGTATCAGAGAGTGTTGCTTTGAAGGACTAGACCATGTTTGTTGATTTCGATTGATTGATTGATTGATTGATTGACTACTTGGTTGGTTGGTTGGTTGGTTGGTTGGGTTTTGCTTTTTTTTTTTTTTTTTTTTTTTTAGGAATGGAATAGTTTGTATCTTTAGACTAGAATAGTGGTTGAATGTTGTAAGTGGAGCTTACAGGAACATTCTCATAGGAGCCTGGAAGATAATCATGCTGAGAGCAATGCACACTATGGATCCACAACTCAATACATTTCAGAAGAAAGCAATTTTAATTAGGTTATAAGGGAGAATTGTGTGGTATTTTAGCAGAGAATCTGGCTGACTTTAGCCCTTGTTCTGGAATATTGGCTGATGGGTAATATTCAAATTGATAGGCTATTTCTTTCACAGACAAAATTTCAATAATGCATAATTTTGAGTTTGAGGAATGAATATTATTAATAACACTTATGTAGAGGTTATATGGAAAAGAGCAAGTTAGGCAAAAATAAACAAAAATATTCAGCTTGGAGTGATAAGAAGCCTTATGAATATTAGCCTTAATATTATAGCCAAGGCCTGTGCTGGAAAAGAGGCTACAGTTGTTATAGAGATTATTAGTACAGTTATGAAGAGGTCTCTCTGCACAGAAACAGG
>Olfr390|CUFFORG_0135|CUFFORT_0287|11:73784067-73790446|+
TGCAATTTGACTCACTCAAAGTGTATTGAGGAAGATCATGCCTGGAAACAACCAGACTATCATCTCTCAGTTCTTACTCCTGGGCCTGCCCATTGCCCCTGAGTACGAGCACTTGTTCTATGCCCTGTTCCTGGCCATGTACCTCACCACCGTCCTGGGGAACCTCATCATCATCATCCTCATAATACTGGACTCCCATCTCCACACACCCATGTACTTGTTTCTCAGCAACTTGTCCTTCTCTGATCTCTGCTTTTCCTCTGTCACTATGCCCAAGTTGCTGCAGAACATGCAGAGCCAGGACACATCCATCCCCTATGCAGGATGTCTGACACAAGTGTACTTTTTTCTGTTTTTTGCAGCCCTTGAGAACTTCCTACTTGTGGCCATGGCCTATGACCGCTATGTGGCCATCTGCTTCCCCCTTCATTATGCCAGTATCATGAGCCCCAAGCTCTGTGTGAGTCTTGTGCTGCTGATCTGGGTGCTGACCACATTGTATGCCATGTTGCACACTTTGCTTTTAACTAGGTTGTCTTTCTGTGAAAACAATGTGATCCCCCACTTTTTCTGTGATCTGTCTGCTCTCCTGAAGCTGGCCTGCTCTGATATTCACATTAATGAGTTGGTGATATTGATCATAGGAGGGCTTGTTGTCCTACTTCCATTTCTACTCATCATTGTGTCTTATGCACGCATCATCTCCTCCATCCTCAAGGTCCCTTCAACTCGAGGCATCCACAAGCTCTTCTCCACTTGTGGTTCTCACCTGTCTGTGGTATCACTGTTCTATGGGACAATTATTGGCATCTACTTAGGTCCATCTGCTAATAACTCTACTCTAAAAGACATTGTCATGTCTATGATGTACACAGTGGTGACTCCAATGTTGAACCCTTTTATCTATAGCCTGAGGAACAGAGACATAAAGGGAGCTCTAAAAAAAGTGTTTCAAAAGAAATCTCTCCTATGATGATGATAACCACCTTTCAGATTTTTTATAATATAATCAAGTAGATATATTGATATATTTACTAGTATTTCCTGTCTTTTCCCCAGTGTAGTCTATTCTACTAAACAGGCAGTCTATATAATTATTTAATATGTAAAATGTGTATTAACTAGAGATCCCATTATGCCTTCATGTCAATTTCATTCTGGAAAACTACTTAAAAATAATCTGTAGCAAGAACTTTGGTTTCTTCAAAACCCACAGAACTATTATAAGATTATATTACCATTTTGATACCAATTATGTGATATAGGGCTGTTTTATATTGCCCACAGCTACAGACTATAAATTACCTCCTTCTCTGGCATAAGTTTCATTGTATCACCTTCAGGCAGTTTTTACAAATATATAAAATTTGTTTGGAATTCTGAGGCCTTTTGTGGAGTATAAAAATGTGAGAGCCCCAAGAGGAGATACAGCCACAGCTGCTGGTGCTCTGGCTGCTGCTGCTGCTCTGGCTGCTGCTGCTGCTGCTGCTGCTACTACTACTACTACTAGAACTGCTACTGCTTCTCTTTCTGCTATTCCTGATTGCTGATGTTGGTCTTGCTTGTTGCTGATAGGACATATCCCATAATAAAGATCAAAATTGTCCCAGGTACCTAGATGCCCCTAATCGACAGGAAGTAGTCTAACAAATAAAATATTCCATTTTTCCTTTGGCCTTATTTCTCTCATACATAGTGTTACATGGTTAGAAGGGATAAGGACAGAGAAAGGTGGTAGAACTAAAAGCCCATAAAGTAGCAAAAAGTCTGGCAACTGGAACTGTTTTGCTATATTTTTCTAAATGGCATCTCCATTCCGTACATTATTAAAATGTTTTCTCGGATCTTACCACTGTGTTCACAACTTTGCTTTATCTGTGGCATCATTTTATAAATATGCTTCATAACCTGCTTTCAATATTCAACAACACACAAAAATTTCATTCCCTATATATATGGGTATGTCTATCACATATAGCATCCTATAGAAAATTGTACATAAGTTTGTTTTTAAGTTTTCTCCTCATCCTAATTTATTTTCATGTCTATTAAATCTTTTCAGATATGGCCTTGGACCAAATAAATTTTGGTAACACTGTCACTACAGCCTTATATTTTGTATATTTCTGGGAATTATCTTACGCCTACAGGCTATAAATTTTCTTCAGTAAGGAGGCAAGGAGCTAGAGGCAAATAAGTCTGTTTTTAAAGATGGTGCTATTCTTGTGTTCATTTACATTTTTAAATTTTGGGTTTAAAAATCCATAATATGTTTATCTTATTTTTCATAAAAGGAAAGTAGAGAAGGTAGCTTTATTTGTTTGGTTGCTGGAAATGGGAACTTAACAACTTCTTGCATAACAAAGTGTAAAGATTTAAACCCATGTAAGAGGCAAGACTATATGATTATACAGTTTATTTTTTCATTTTCTCCCACTCCTGAAAGAAGATCTCCACTATCTTTTTTAAACCCCTAGCATCAGAATGGCATGGATTAGGCTTCCATTTATGTTTGATTCATTAATTCTGCTGCCTCTTCTTATAAAAACCAGACCTACCCCATTTCACTACTGTATAGCTTCTGGTAGGCCCCATGTATCCATGGGCATCCTTGAGCTTCCTCCAGAGTTCCCTGCTGTTATTCTCATCTGCCCAGAAGACAGCTACAGGTAGAGCTGTCAATTAACTCAGTGGGGAAACTTGAACTCTTTATGTGCTTCCCAGGTTTGAACTTTGTCTTTTATTACCTGTCTCAATTTATGATGTCACATCCTGTCCAATTACCTGAACAACCGCATCTGTACCTAGATAAACTTCTCATGGAACTTTGCCTCAGATATGGCATATTATCAAAACAACATAAAAATAACTAATATGCAAGTTGTATCAGAGAGTGTTGCTTTGAAGGACTAGACCATGTTTGTTGATTTCGATTGATTGATTGATTGATTGATTGACTACTTGGTTGGTTGGTTGGTTGGTTGGTTGGGTTTTGCTTTTTTTTTTTTTTTTTTTTTTTTAGGAATGGAATAGTTTGTATCTTTAGACTAGAATAGTGGTTGAATGTTGTAAGTGGAGCTTACAGGAACATTCTCATAGGAGCCTGGAAGATAATCATGCTGAGAGCAATGCACACTATGGATCCACAACTCAATACATTTCAGAAGAAAGCAATTTTAATTAGGTTATAAGGGAGAATTGTGTGGTATTTTAGCAGAGAATCTGGCTGACTTTAGCCCTTGTTCTGGAATATTGGCTGATGGGTAATATTCAAATTGATAGGCTATTTCTTTCACAGACAAAATTTCAATAATGCATAATTTTGAGTTTGAGGAATGAATATTATTAATAACACTTATGTAGAGGTTATATGGAAAAGAGCAAGTTAGGCAAAAATAAACAAAAATATTCAGCTTGGAGTGATAAGAAGCCTTATGAATATTAGCCTTAATATTATAGCCAAGGCCTGTGCTGGAAAAGAGGCTACAGTTGTTATAGAGATTATTAGTACAGTTATGAAGAGGTCTCTCTGCACAGAAACAGG
>Olfr390|CUFFORG_0135|ENSMUST00000092919|11:73786940-73787875|+
ATGCCTGGAAACAACCAGACTATCATCTCTCAGTTCTTACTCCTGGGCCTGCCCATTGCCCCTGAGTACGAGCACTTGTTCTATGCCCTGTTCCTGGCCATGTACCTCACCACCGTCCTGGGGAACCTCATCATCATCATCCTCATAATACTGGACTCCCATCTCCACACACCCATGTACTTGTTTCTCAGCAACTTGTCCTTCTCTGATCTCTGCTTTTCCTCTGTCACTATGCCCAAGTTGCTGCAGAACATGCAGAGCCAGGACACATCCATCCCCTATGCAGGATGTCTGACACAAGTGTACTTTTTTCTGTTTTTTGCAGCCCTTGAGAACTTCCTACTTGTGGCCATGGCCTATGACCGCTATGTGGCCATCTGCTTCCCCCTTCATTATGCCAGTATCATGAGCCCCAAGCTCTGTGTGAGTCTTGTGCTGCTGATCTGGGTGCTGACCACATTGTATGCCATGTTGCACACTTTGCTTTTAACTAGGTTGTCTTTCTGTGAAAACAATGTGATCCCCCACTTTTTCTGTGATCTGTCTGCTCTCCTGAAGCTGGCCTGCTCTGATATTCACATTAATGAGTTGGTGATATTGATCATAGGAGGGCTTGTTGTCCTACTTCCATTTCTACTCATCATTGTGTCTTATGCACGCATCATCTCCTCCATCCTCAAGGTCCCTTCAACTCGAGGCATCCACAAGCTCTTCTCCACTTGTGGTTCTCACCTGTCTGTGGTATCACTGTTCTATGGGACAATTATTGGCATCTACTTAGGTCCATCTGCTAATAACTCTACTCTAAAAGACATTGTCATGTCTATGATGTACACAGTGGTGACTCCAATGTTGAACCCTTTTATCTATAGCCTGAGGAACAGAGACATAAAGGGAGCTCTAAAAAAAGTGTTTCAAAAGAAATCTCTCCTATGA
>Olfr390|CUFFORG_0135|ENSMUST00000120081|11:73782966-73787875|+
AACATAGAGGCATTACTTCACAGTTCTGCAATTAATATGGGACTAGGATCTCAGGCTGGGGTCTCAGAGTCATTTGAACACATCGTTGGAAGATCATGCCTGGAAACAACCAGACTATCATCTCTCAGTTCTTACTCCTGGGCCTGCCCATTGCCCCTGAGTACGAGCACTTGTTCTATGCCCTGTTCCTGGCCATGTACCTCACCACCGTCCTGGGGAACCTCATCATCATCATCCTCATAATACTGGACTCCCATCTCCACACACCCATGTACTTGTTTCTCAGCAACTTGTCCTTCTCTGATCTCTGCTTTTCCTCTGTCACTATGCCCAAGTTGCTGCAGAACATGCAGAGCCAGGACACATCCATCCCCTATGCAGGATGTCTGACACAAGTGTACTTTTTTCTGTTTTTTGCAGCCCTTGAGAACTTCCTACTTGTGGCCATGGCCTATGACCGCTATGTGGCCATCTGCTTCCCCCTTCATTATGCCAGTATCATGAGCCCCAAGCTCTGTGTGAGTCTTGTGCTGCTGATCTGGGTGCTGACCACATTGTATGCCATGTTGCACACTTTGCTTTTAACTAGGTTGTCTTTCTGTGAAAACAATGTGATCCCCCACTTTTTCTGTGATCTGTCTGCTCTCCTGAAGCTGGCCTGCTCTGATATTCACATTAATGAGTTGGTGATATTGATCATAGGAGGGCTTGTTGTCCTACTTCCATTTCTACTCATCATTGTGTCTTATGCACGCATCATCTCCTCCATCCTCAAGGTCCCTTCAACTCGAGGCATCCACAAGCTCTTCTCCACTTGTGGTTCTCACCTGTCTGTGGTATCACTGTTCTATGGGACAATTATTGGCATCTACTTAGGTCCATCTGCTAATAACTCTACTCTAAAAGACATTGTCATGTCTATGATGTACACAGTGGTGACTCCAATGTTGAACCCTTTTATCTATAGCCTGAGGAACAGAGACATAAAGGGAGCTCTAAAAAAAGTGTTTCAAAAGAAATCTCTCCTATGA
>Olfr311|CUFFORG_0129|CUFFORT_0279|11:58839251-58844111|+
CATCCACACCTCAAGCAAGTCCTTGCCAGTGCAGCTGCCTTACTGCCTGACAGATGGTCCTACTGTCCATCTCACCACTTGATGACCTCTGGACACAGAAAGTGAGCATCATTCCACCAGAACCTGGATTTGTACACAAGGAGATGTCCAGCCAGCTGGGGCTGATTGGCACCCTCATCCCAGGCTCTGGAGCTATGGCAGAACTCTCAGGAGCACTGTGTGTACTGAGTGAGTGGCAAGTCCCCTTGTGGAACAGACTTGCTCTCCATAACCACATCCTGTGTCTCTGCCTCTCTTTTGCTGTGAATACCATACACCTGTTGGATTTCCACTGGAGGTCTTTGCCGACCCAGAAGAGGGAGTGTCCTATGTCAGTGCTAAGCCTTGTCACCACGATTCTCAGATGTGCCTTGTGGGTTTTGCACACTTCAGGAACAGCCATTCTCACTGCCAATCTCACTGTCTCCCAACAGGCTCACCAATGTGATTTTTTTCCTCATAGATATTTGTCTCCTGGCTCTGGGCTTTGCCTTTGGGTGTATGTATTTATAGTTGGAATCTGTCCTTCTGTTTTCAGTGAAATACTTCAATTCCTTTCTAATTAAAAATTCACTCAAATCAGCCTTTTCCCATACACTGCTAGGATTGCTCTTTTGCTGTTGTTTTTGGTTTAATTCTCTTTTCCTTAATTTATTTTTATTTTATGAGAATGTGTGTTTTGCCTCCATACGTGTCCATGCACTATTTTTTGCCTTGGGTCAGTGGAGATCAGAAGACAGCCTCAGTTCCTGGAGATGAAGTTACAGATGCTTGTGACGCTCCGTGTAAGTGCTGCAAATCAATCTACCCTCCTTTGGGAGAGCAGCTGATGCTCTCGCCCATCTCTCTGGGCTCTTGGTTCTCATTATAACACAGGACTTCAAATATCCCAGGAGCCTCAAACTCAGTATGTAGTCAAGAATGAACTTGAACTTTTTTCCTGCTTCAGCTTTCAAAGTGTGGTGCTCATTGGGAGGACTCACAAGAGTGTCCTGCTCAGAAGGAAGGCTGGGTTCTGATTCTTAATTTGTGACAATCATGGCACTCCAGATCAGGATCTTCGGTTCTTTATTATAGTTTGTTTCTCAAAACTGAAAATAGTGTTGGACACTGAATCTCAACTCAAACATCTAAAATCTTACATTTAAAATAAATGAAAATTAACTTTCTTCTCATACGAGATTTGACCATAATTTGTGATGTTAAATAACCATAGTGTGTGGCCATTTCCCTGTCTTAGATTGCTATCACATTATACAGAAATAAACATGCTTTCCCAGGTAGTCAATCTGACAGAATCAAATCGACATGGAGAATGTGAAGGCACACAATTCATTACTAGTGCTTCCTGGTTGGTGATGTTTTCTCTAATTTGGAGGAAGTGGGATGGATATTCTCTTATGTGTCTGTATTACACACAAAGTGGCCCTAGAGTGTTGTTTTAAAATTGGCCTAAGTTATTTTTTTAAGAAAAGAAGCATTTTGAAAACTCAAGAACACGTATAACTGATGTGCTAAAAGAAAAGAACAAAAGAAAAAATGGAAGACAAAAGGAGAAGTGGAAAATCATTATGAAACATTTACAAATATGATAGTTAAACCTAATTTGGTCAATAATTATTTTAAGTATAAATTA
>Olfr311|CUFFORG_0129|ENSMUST00000071625|11:58841116-58842042|+
ATGGCCAATCACACAAGAGTGACTCACTTCATCCTCAGGGGCTTCTCAGATGTCCCACAGCTGAGATTGGTGCTCATCCCATTTTTCTTGCTCTTTTACACTTTCGGCATCCTGGGGAACTTCTCCATCATCACGGCTGTGATAAGAGACAGTCGGCTCCACTCTCCCATGTACTTCTTCCTGAAGAATCTGTCTTTCCTGGACATTTGCTACACCTCAGCCACCATCCCCAAGGCAGTGGTGATATCCCTCACAGGCTCAGGGGTCATCTCCTATCAAGAGTGTGTAGCACAGCTCTACATGTTTATCACACTGTGTGGTACTGAATGCTTTCTGCTCACGGCCATGGCTTATGACCGGTGCCTGGCCATCCTCAGACCACTGATCTATGGAACCATCATGAGCCACAAATATTGTTCTGCATTGGTGGTCACTGCCTGGGTGGGTGGGGCTATCTACTCAGCCTTCCATACATTTAACACCTTCTCCCTCCCCTACTGTGGACCCAATGTTGTTGATCACTTCTTCTGTGACATGCCACCAGTCATGAGACTGTCCTGCACTGATTACCATCTCAATGAGGAGGTGGGCTTTGCTGTCATTGGCTGCATTATCATGAGCTCCTTCGCCCTCACAGTGGTCTCCTATATTGGCATTGTGGCCACAGTTCTTCACATCCCCTCAGTAGAAGGCAGGTGGAAAGCCTTTTCTACCTGCTCCTCTCACCTGACCACGGTCATCTTGTTTTATGGAACTGGAAGCTTTGTGTATCTGAGGCCTGCCTCTCAGTACTCCCCGACCCTGGATCCCCTGGCATCTATTTTCTACTCTGTAGTCACACCATCTCTTAATCCAGTTATCTATTGTCTGAGGAACAAAGATATGAAGTTTGCTCTACAGAAACTTTACTGTGGGAGAAAGTATTGA
>Olfr381|CUFFORG_0170|CUFFORT_0339|11:73484274-73491478|-
CCTCGGGAGAGCTAGGTTTATTTAGGAAAATAAGCAAGTGTGTTTCTGTGAATCTGCATGAATTTCTAGCATGATGCAGGACAGTTTTTCAGGATACTAGAGAGGAAGAATGATAATGAATAACAAAACTGTCATCACCCAGTTTATTCTCCTGGGCCTGCCCATCCTGCCAGAGTACCAGCACCTGTTCTATGCCCTGTTCCTGTCCATGTACCTCACCACCATCCTGGGGAACCTCATCATCATCATCCTCATTCAACTGGACTCCCATCTCCACACACCCATGTACTTGTTTCTCAGCAACTTGTCCTTCTCTGATCTCTGCTTTTCCTCTGTCACAATGCCCAAGTTGCTGCTGAACATGCAGAGCCAGGACACATCCATCCCCTATGCAGGTTGCCTGACACAAATGTACTTTTCCAATCTTTTTGGAAGCCTGGAAATCTTCCTCCTTGTGATCATGGCCTATGACCGCTATGCGGCCATCTGCCTTCCCCTTCACTACACCAGCATCATGAGCCCCAAGCTCTGTGTTTGTCTGGTGCTGCTGTCCTGGGTGATTAGTATGCTGTATTCCATGTTGCACACTCTACTCTTGGCTAGATTGTCATTCTGTGAGGACAATGTGATCCCTCACTTCTTCTGTGACATATCTGCACTGCTCAAGTTGGCCTGCTCTGACATTCATATTAATGAACTAATGATATTTTTCTTAGGAGGGCCCCTTACTGTCATCCCATTCTTACTCATTGTTGTGTCCTATATACAAATTGTCTTCTCTATTCTAAAGATTTCATCTACTCGGGCCATACACAAGGTCTTCTCCACCTGTGGCTCACACCTATCTGTGGTCTCACTGTTCTATGGGACAATTATTGGTCTCTACTTATGTCCATCAGCTAATAACTTTTCAGTGAAGAAGGCTTCCATTACCATGATGTACACAGTGGTGACTCCCATGCTGAACCCTTTCATCTACAGCCTGAGGAACAGAGATATAAAAGAGGCCCTTGTAAGAGTCCTTATAAAGAAAATATCATTATAATGGCAACCCTGGGATTTTTACTTAAATTTTAATGAATACATTGATATTTTAATATTACAAAATGTATCCTTCAAAAGGGACCCACATACAAGAACATAATACATAATAATCCCATTTGCAAAGTGTGGGTACTTCAGTCCTTCTTAGAAGGGGAAACAAAATACTCACAGGAGCAAATATAGAGACAAAGTCTGGAGCAGAGACTGAAGGAAAGGCCATTCAGAGAATGCCCCACTTGGGGATACATCCCAAATAGTCACCAAACACACCCATTACTGTGGATGCCAAGAAGTGCATGCTGATAGGAGCCTGATATAGCTGTCTCCTGAGAGGTTTTGCCAGACAGAGCCTAACTTATACAGAGGTGGATGCTTCCAGCCAATCATTGAACTGATTACAGAGTCCCCAGTGAAGGAGTTAGAGAAAGGACTGAAGGAGCTGAAGAGAGTTGCAACCCATAGGAAGAACAACAATATCAACCAACCAGACCCCCTTCCAGAGTTTCCAGGGACTAAACCACCAACCAAGGAGTACACATGGAGGAACCCATGGCTCCAGCCGCATATGTAGCAGAGGATGGCCTTTTCAGGCATCAATGTGAGAAGAGGCCCTTGGTCCCTTGAAGGCTGGATGCCCCAGTATAGGGGAATGCGAGGGCAAGGAGGCAGGAGTGGATAGTAGGTAGGGGTACACCCTCATAGAAGCAGGAGGAGGGGGATGGGATAGTTTCGGAGGGAAAATCAGGAAACGGGGTAACATTTGAAATGTAAATAAATAAAATATCCAATAAAAAAGTGAAAAAAATAATAATCCCATTTGCAAAAGGAAGTTTTACAAAGTAGTTCAGTCAGTGAAAGGGACCTTGGTGACTCACTAATGCCATCCTAAGCCTTGAATAAGTGATTCTAGAAAATCATAAGGGAAGAACTAATGTTTTATTAGATTCTATCCCTTACATTCTTTTTATTGTTATAGAAAATAGAATCTTCTCTCTTTCAATACATGCCAGCCACAGTTTCTTCTCCCTCCACTCCTTTTAGTTCCTCCTATCCCCCCCCCTTACCCAAATTTAACTCCCTCTCTCTTTCCTCTTCTGAAAATATCTGGCGTCCAAGAGAGAAGAACTAAATACCACAAAACAAGGTACAATAAGAAAAGGTGGAAGCCCTCACGTCAAGGATAGCCAAGACAACAATCAGGAGGAATAGACTCTTAAGATCAGGCAAAAGATTCAGAAACAAACCTGAAACCACTGTTTGTAGTCCCACAAAAACACCAAGTTAACAGCCCTAACGTATAGGCAGAGGACCTGGTAAAGACCCCTGCAGCACCTCTATGTGGAGCAATGGACTATGCACAGACAGTCTAGCTAAAATGTCAGAAGCTTGGGACATTATCTGCATGACTGATAGCTACAGAGCTCCCCTGGCGGCTGTGGGGCAGTAATTTCGACAGGAGCCAGGGATCCAGGAGACATGATTTAAGGCCTTCCATCCCATGTAGGTGGAAATTACCACCCACCGGGTTCCACCGGGGTTCAAGACCTAAGCTGGAGACCTAAGACTGGATGGAGACCAGACTGTCTGTGCATAGCCCATTGCCCCACACCCCTG
>Olfr381|CUFFORG_0170|CUFFORT_0340|11:73484274-73491603|-
CCAGAAATAGCAGGGGGATGTATGCAAGGATAGTGCAGATAGGTGATGAGTACAGAGGCTGCTATTCTTGTGCCTGCAAATAAAATGAAGGATACTAGAGAGGAAGAATGATAATGAATAACAAAACTGTCATCACCCAGTTTATTCTCCTGGGCCTGCCCATCCTGCCAGAGTACCAGCACCTGTTCTATGCCCTGTTCCTGTCCATGTACCTCACCACCATCCTGGGGAACCTCATCATCATCATCCTCATTCAACTGGACTCCCATCTCCACACACCCATGTACTTGTTTCTCAGCAACTTGTCCTTCTCTGATCTCTGCTTTTCCTCTGTCACAATGCCCAAGTTGCTGCTGAACATGCAGAGCCAGGACACATCCATCCCCTATGCAGGTTGCCTGACACAAATGTACTTTTCCAATCTTTTTGGAAGCCTGGAAATCTTCCTCCTTGTGATCATGGCCTATGACCGCTATGCGGCCATCTGCCTTCCCCTTCACTACACCAGCATCATGAGCCCCAAGCTCTGTGTTTGTCTGGTGCTGCTGTCCTGGGTGATTAGTATGCTGTATTCCATGTTGCACACTCTACTCTTGGCTAGATTGTCATTCTGTGAGGACAATGTGATCCCTCACTTCTTCTGTGACATATCTGCACTGCTCAAGTTGGCCTGCTCTGACATTCATATTAATGAACTAATGATATTTTTCTTAGGAGGGCCCCTTACTGTCATCCCATTCTTACTCATTGTTGTGTCCTATATACAAATTGTCTTCTCTATTCTAAAGATTTCATCTACTCGGGCCATACACAAGGTCTTCTCCACCTGTGGCTCACACCTATCTGTGGTCTCACTGTTCTATGGGACAATTATTGGTCTCTACTTATGTCCATCAGCTAATAACTTTTCAGTGAAGAAGGCTTCCATTACCATGATGTACACAGTGGTGACTCCCATGCTGAACCCTTTCATCTACAGCCTGAGGAACAGAGATATAAAAGAGGCCCTTGTAAGAGTCCTTATAAAGAAAATATCATTATAATGGCAACCCTGGGATTTTTACTTAAATTTTAATGAATACATTGATATTTTAATATTACAAAATGTATCCTTCAAAAGGGACCCACATACAAGAACATAATACATAATAATCCCATTTGCAAAGTGTGGGTACTTCAGTCCTTCTTAGAAGGGGAAACAAAATACTCACAGGAGCAAATATAGAGACAAAGTCTGGAGCAGAGACTGAAGGAAAGGCCATTCAGAGAATGCCCCACTTGGGGATACATCCCAAATAGTCACCAAACACACCCATTACTGTGGATGCCAAGAAGTGCATGCTGATAGGAGCCTGATATAGCTGTCTCCTGAGAGGTTTTGCCAGACAGAGCCTAACTTATACAGAGGTGGATGCTTCCAGCCAATCATTGAACTGATTACAGAGTCCCCAGTGAAGGAGTTAGAGAAAGGACTGAAGGAGCTGAAGAGAGTTGCAACCCATAGGAAGAACAACAATATCAACCAACCAGACCCCCTTCCAGAGTTTCCAGGGACTAAACCACCAACCAAGGAGTACACATGGAGGAACCCATGGCTCCAGCCGCATATGTAGCAGAGGATGGCCTTTTCAGGCATCAATGTGAGAAGAGGCCCTTGGTCCCTTGAAGGCTGGATGCCCCAGTATAGGGGAATGCGAGGGCAAGGAGGCAGGAGTGGATAGTAGGTAGGGGTACACCCTCATAGAAGCAGGAGGAGGGGGATGGGATAGTTTCGGAGGGAAAATCAGGAAACGGGGTAACATTTGAAATGTAAATAAATAAAATATCCAATAAAAAAGTGAAAAAAATAATAATCCCATTTGCAAAAGGAAGTTTTACAAAGTAGTTCAGTCAGTGAAAGGGACCTTGGTGACTCACTAATGCCATCCTAAGCCTTGAATAAGTGATTCTAGAAAATCATAAGGGAAGAACTAATGTTTTATTAGATTCTATCCCTTACATTCTTTTTATTGTTATAGAAAATAGAATCTTCTCTCTTTCAATACATGCCAGCCACAGTTTCTTCTCCCTCCACTCCTTTTAGTTCCTCCTATCCCCCCCCCTTACCCAAATTTAACTCCCTCTCTCTTTCCTCTTCTGAAAATATCTGGCGTCCAAGAGAGAAGAACTAAATACCACAAAACAAGGTACAATAAGAAAAGGTGGAAGCCCTCACGTCAAGGATAGCCAAGACAACAATCAGGAGGAATAGACTCTTAAGATCAGGCAAAAGATTCAGAAACAAACCTGAAACCACTGTTTGTAGTCCCACAAAAACACCAAGTTAACAGCCCTAACGTATAGGCAGAGGACCTGGTAAAGACCCCTGCAGCACCTCTATGTGGAGCAATGGACTATGCACAGACAGTCTAGCTAAAATGTCAGAAGCTTGGGACATTATCTGCATGACTGATAGCTACAGAGCTCCCCTGGCGGCTGTGGGGCAGTAATTTCGACAGGAGCCAGGGATCCAGGAGACATGATTTAAGGCCTTCCATCCCATGTAGGTGGAAATTACCACCCACCGGGTTCCACCGGGGTTCAAGACCTAAGCTGGAGACCTAAGACTGGATGGAGACCAGACTGTCTGTGCATAGCCCATTGCCCCACACCCCTG
>Olfr381|CUFFORG_0170|ENSMUST00000078358|11:73485887-73486822|-
ATGATAATGAATAACAAAACTGTCATCACCCAGTTTATTCTCCTGGGCCTGCCCATCCTGCCAGAGTACCAGCACCTGTTCTATGCCCTGTTCCTGTCCATGTACCTCACCACCATCCTGGGGAACCTCATCATCATCATCCTCATTCAACTGGACTCCCATCTCCACACACCCATGTACTTGTTTCTCAGCAACTTGTCCTTCTCTGATCTCTGCTTTTCCTCTGTCACAATGCCCAAGTTGCTGCTGAACATGCAGAGCCAGGACACATCCATCCCCTATGCAGGTTGCCTGACACAAATGTACTTTTCCAATCTTTTTGGAAGCCTGGAAATCTTCCTCCTTGTGATCATGGCCTATGACCGCTATGCGGCCATCTGCCTTCCCCTTCACTACACCAGCATCATGAGCCCCAAGCTCTGTGTTTGTCTGGTGCTGCTGTCCTGGGTGATTAGTATGCTGTATTCCATGTTGCACACTCTACTCTTGGCTAGATTGTCATTCTGTGAGGACAATGTGATCCCTCACTTCTTCTGTGACATATCTGCACTGCTCAAGTTGGCCTGCTCTGACATTCATATTAATGAACTAATGATATTTTTCTTAGGAGGGCCCCTTACTGTCATCCCATTCTTACTCATTGTTGTGTCCTATATACAAATTGTCTTCTCTATTCTAAAGATTTCATCTACTCGGGCCATACACAAGGTCTTCTCCACCTGTGGCTCACACCTATCTGTGGTCTCACTGTTCTATGGGACAATTATTGGTCTCTACTTATGTCCATCAGCTAATAACTTTTCAGTGAAGAAGGCTTCCATTACCATGATGTACACAGTGGTGACTCCCATGCTGAACCCTTTCATCTACAGCCTGAGGAACAGAGATATAAAAGAGGCCCTTGTAAGAGTCCTTATAAAGAAAATATCATTATAA
>Olfr381|CUFFORG_0170|ENSMUST00000119863|11:73485887-73491477|-
CTCGGGAGAGCTAGGTTTATTTAGGAAAATAAGCAAGTGTGTTTCTGTGAATCTGCATGAATTTCTAGCATGATGCAGGACAGTTTTTCAGGATCTGACATTTTCCCATTAGGATACTAGAGAGGAAGAATGATAATGAATAACAAAACTGTCATCACCCAGTTTATTCTCCTGGGCCTGCCCATCCTGCCAGAGTACCAGCACCTGTTCTATGCCCTGTTCCTGTCCATGTACCTCACCACCATCCTGGGGAACCTCATCATCATCATCCTCATTCAACTGGACTCCCATCTCCACACACCCATGTACTTGTTTCTCAGCAACTTGTCCTTCTCTGATCTCTGCTTTTCCTCTGTCACAATGCCCAAGTTGCTGCTGAACATGCAGAGCCAGGACACATCCATCCCCTATGCAGGTTGCCTGACACAAATGTACTTTTCCAATCTTTTTGGAAGCCTGGAAATCTTCCTCCTTGTGATCATGGCCTATGACCGCTATGCGGCCATCTGCCTTCCCCTTCACTACACCAGCATCATGAGCCCCAAGCTCTGTGTTTGTCTGGTGCTGCTGTCCTGGGTGATTAGTATGCTGTATTCCATGTTGCACACTCTACTCTTGGCTAGATTGTCATTCTGTGAGGACAATGTGATCCCTCACTTCTTCTGTGACATATCTGCACTGCTCAAGTTGGCCTGCTCTGACATTCATATTAATGAACTAATGATATTTTTCTTAGGAGGGCCCCTTACTGTCATCCCATTCTTACTCATTGTTGTGTCCTATATACAAATTGTCTTCTCTATTCTAAAGATTTCATCTACTCGGGCCATACACAAGGTCTTCTCCACCTGTGGCTCACACCTATCTGTGGTCTCACTGTTCTATGGGACAATTATTGGTCTCTACTTATGTCCATCAGCTAATAACTTTTCAGTGAAGAAGGCTTCCATTACCATGATGTACACAGTGGTGACTCCCATGCTGAACCCTTTCATCTACAGCCTGAGGAACAGAGATATAAAAGAGGCCCTTGTAAGAGTCCTTATAAAGAAAATATCATTATAA
>Olfr1388|CUFFORG_0103|CUFFORT_0217|11:49436713-49452651|+
CTTGGAGTGCACTAGAGGATGCCGTGGGCTTCAGCAACTTCTTTTCCTGTGCAGAACTGTGTGAAATGATGATCTCCAGAAGAAGCCCTCTACTTCAGGAAAGAATTCAGAACCACAGAGGGACATATACAGCTTGCACATCCCTATATGTAAATGGCCCCAATGGGGTCTCACTTCTCCATTGAAGCCAATAGAATTCAGGCTGATAACAGGGTGGTTTCCTTTCCTAGTAATTTAGGCTTCAAGTATAATACCAAACACTTCCTGGAATCAAAATGGAGCATGGTGGACTGTCTATAAAGATAAGGTTTCTCATGGAAATGGATTTTCATAAGATTTGAAGATAGAATCAAATGTTTCCATCAACAAAAGTTATATAACATCTACTAAATTATATGAACAGAAGTAACACTAGGTACCTCTTATACTCCATGAGACATGGAAACACTGAATACACAAGATTGAGTGGTCTCAATAAAATTTTGAGACAAATCATCAGAGCAAGAACTCAAGCAAAGAGAACATCCATGTCTTGGATCTAAAGATGAAAAGAGACAGATAACTGTATATGTGGAACTAAATAGCAAAATGGAAAACACAATCTATGAATTTGTAGTATTTAAGATATAATTTGGAAACCCACACTACTCGTTGAAAGCATTGCATTGTTCATGGTTTGCACTGGTCAAAGGCAATGGGAACCTTCAATTTCAGTTCAGACAGGGCCTTCTTTTTGGTGGGATTCTCAGATTGGCCTCACCTGGAACTTGTCTTTTTTGTCGCCATTTCAATTTTCTACTCCCTCACTCTCTTTGGCAACTCATCCATCATTGCTCTCTCTCGACTGGACCTTCGACTGCAAACACCTATGTACTTCTTCCTCTGCCACCTCTCCTTCCTGGACCTCTGCTACACCACGAGCACCGTGCCCCAGCTCCTCATCAACCTCCATGGACAAGACAGGACCATCAGCTATGAAAGGTGTGTGGCTCAGCTCCTCATTTTTCTTGCCCTGGCATCTACAGAGTGTGTGCTATTGGGGGTCATGGCCTTTGACCGCTATGCTGCTGTGTGTCGTCCACTGCACTACACGACCATTATGCATCCCCAGCTGTGTCATACACTGGCCATCTCCTCCTGGGTAGGGGGCCTTGTGAACTCTCTGACTCAGACAGGCCTCATGATGGTCATGCCTCTCTGTGGCTATCGACTGAATCACTTCTTCTGTGAGATGCCCATATTCCTCAAGTTGGCCTGTGAGGAAACAAAAAGAACAGAGGCCAAGATGTTTGTGGCCCGAACAATAGTTTTGGTCTGCCCTGCGGCACTTATCCTGGGTTCCTATGCTCATATCACCAGGGCGGTACTGAAGGTCAAGTCAACAGCTGGACGCAGAAAAGCTTTTGGGACTTGTGGATCCCACATTCTGGTGGTCTCTCTGTTTTATGGTTCAGCCATTTACACATACCTTCAGCCCACTCACACCTATTCTGAAAGTGAGGGAAAGTTTGTTGCCCTTTTTTATACTATCATCACCCCCATGCTCAATCCTCTGATTTATACGCTGAGGAACAAGGATGTGAAGGGGGCTCTGTGGAAAGTGCTAGGGAGAGGCACAGACTCTGAATAAGTGGAAAGAAGAACCAGGATATTTTTTCTGTTATAGTTTTCATAGTCTGTTCTAGGACCATTGGTCACTAGCAAAAAGCCTTCAGTAGACCTCAGAGTTTTAGTGTCTTCCTATTGGGGAGGTGGGACTGGTTGAAGTTCTTTCAGTATCATTTCCATAGAATGAAAGTTGGCTTATATCACATTCAAAAAAGGCTTGGGAAGATGGTGTGTTCTAGCTCCATGCAGAGTCTACTGGCTAGTGAACATCCTCAGAGTGAGAAAAGACGCATAAATGTGCTAGCATATTTTCCAAAATAGTCTCTAATTCCCTGTGGGGAAGAGGAAGTGCTGAATCTTATTGCAAAGTACATGAGTTCACTGCTATGCATTTTAGTAGATGTGAGATCCATTTTTGTAGTCTCCCCTCCCCCAGCCTGAAACCTGCTTGCTCGGGGTGGAGCTTTCTGCTCATTCGTTCTGCCACGCCCACTGCTGGAACCTGCGGAGCCACACCCGTGCACCTTTCTACTGGACCAGAGATTATTCGGCGGGAATCGGGTCCCCTCCCCCTTCCTTCATAACTGGTGTCGCAACAATAAAATTTGAGCTTTGATCAGTATGAAATTGCCTTAGCTCCGTTTCTTCTTTTGCCCCGTCTAGATTCCTCTCTTACAGCTCGAGCGGCCTTCTCAGTCGAACCGTTCACGTTGCGAGCTGCTGGCGGCCGCAACATTTTGGCGCCCGAACAGGGACCTGAAGAATGGCAGAGAGATGCTAAGAGGAACGCTGCATTGGAGCTCCACAGGAAAGGATCTTCGTATCGGACATCGGAGCAACGGACAGGGAGGAGATGTAGTCTCCCCTCCCCCAGCCTGAAACCTGCTTGCTCGGGGTGGAGCTTCCTGCTCATTCGTTCTGCCACGCCCACTGCTGGAACCTGCGGAGCCACACCCGTGCACCTTTCTACTGGACCAGAGATTATTCGGCGGGAATCGGGTCCCCTCCCCCTTCCTTCATAACTGGTGTCGCAACAATAAAATTTGAGCTTTGATCAGTATGAAATTGCCTTAGCTCCGTTTCTTCTTTTGCCCCGTCTAGATTCCTCTCTTACAGCTCGAGCGGCCTTCTCAGTCGAACCGTTCACGTTGCGAGCTGCTGGCGGC
>Olfr1388|CUFFORG_0103|CUFFORT_0218|11:49436889-49446103|+
CTCCATTGAAGCCAATAGAATTCAGGCTGATAACAGGGTGGTTTCCTTTCCTAGTAATTTAGGTTTCTCATGGAAATGGATTTTCATAAGATTTGAAGATAGAATCAAATGTTTCCATCAACAAAAGTTATATAACATCTACTAAATTATATGAACAGAAGTAACACTAGGTACCTCTTATACTCCATGAGACATGGAAACACTGAATACACAAGATTGAGTGGTCTCAATAAAATTTTGAGACAAATCATCAGAGCAAGAACTCAAGCAAAGAGAACATCCATGTCTTGGATCTAAAGATGAAAAGAGACAGATAACTGTATATGTGGAACTAAATAGCAAAATGGAAAACACAATCTATGAATTTGTAGTATTTAAGATATAATTTGGAAACCCACACTACTCGTTGAAAGCATTGCATTGTTCATGGTTTGCACTGGTCAAAGGCAATGGGAACCTTCAATTTCAGTTCAGACAGGGCCTTCTTTTTGGTGGGATTCTCAGATTGGCCTCACCTGGAACTTGTCTTTTTTGTCGCCATTTCAATTTTCTACTCCCTCACTCTCTTTGGCAACTCATCCATCATTGCTCTCTCTCGACTGGACCTTCGACTGCAAACACCTATGTACTTCTTCCTCTGCCACCTCTCCTTCCTGGACCTCTGCTACACCACGAGCACCGTGCCCCAGCTCCTCATCAACCTCCATGGACAAGACAGGACCATCAGCTATGAAAGGTGTGTGGCTCAGCTCCTCATTTTTCTTGCCCTGGCATCTACAGAGTGTGTGCTATTGGGGGTCATGGCCTTTGACCGCTATGCTGCTGTGTGTCGTCCACTGCACTACACGACCATTATGCATCCCCAGCTGTGTCATACACTGGCCATCTCCTCCTGGGTAGGGGGCCTTGTGAACTCTCTGACTCAGACAGGCCTCATGATGGTCATGCCTCTCTGTGGCTATCGACTGAATCACTTCTTCTGTGAGATGCCCATATTCCTCAAGTTGGCCTGTGAGGAAACAAAAAGAACAGAGGCCAAGATGTTTGTGGCCCGAACAATAGTTTTGGTCTGCCCTGCGGCACTTATCCTGGGTTCCTATGCTCATATCACCAGGGCGGTACTGAAGGTCAAGTCAACAGCTGGACGCAGAAAAGCTTTTGGGACTTGTGGATCCCACATTCTGGTGGTCTCTCTGTTTTATGGTTCAGCCATTTACACATACCTTCAGCCCACTCACACCTATTCTGAAAGTGAGGGAAAGTTTGTTGCCCTTTTTTATACTATCATCACCCCCATGCTCAATCCTCTGATTTATACGCTGAGGAACAAGGATGTGAAGGGGGCTCTGTGGAAAGTGCTAGGGAGAGGCACAGACTCTGAATAAGTGGAAAGAAGAACCAGGATATTTTTTCTGTTATAGTTTTCATAGTCTGTTCTAGGACCATTGGTCACTAGCAAAAAGCCTTCAGTAGACCTCAGAGTTTTAGTGTCTTCCTATTGGGGAGGTGGGACTGGTTGAAGTTCTTTCAGTATCATTTCCATAGAATGAAAGTTGGCTTATATCACATTCAAAAAAGGCTTGGGAAGATGGTGTGTTCTAGCTCCATGCAGAGTCTACTGGCTAGTGAACATCCTCAGAGTGAGAAAAGACGCATAAATGTGCTAGCATATTTTCCAAAATAGTCTCTAATTCCCTGTGGGGAAGAGGAAGTGCTGAATCTTATTGCAAAGTACATGAGTTCACTGCTATGCATTTTAGTAGATGTGAGATCCATTTTTGTAGTCTCCCCTCCCCCAGCCTGAAACCTGCTTGCTCGGGGTGGAGCTTTCTGCTCATTCGTTCTGCCACGCCCACTGCTGGAACCTGCGGAGCCACACCCGTGCACCTTTCTACTGGACCAGAGATTATTCGGCGGGAATCGGGTCCCCTCCCCCTTCCTTCATAACTGGTGTCGCAACAATAAAATTTGAGCTTTGATCAGTATGAAATTGCCTTAGCTCCGTTTCTTCTTTTGCCCCGTCTAGATTCCTCTCTTACAGCTCGAGCGGCCTTCTCAGTCGAACCGTTCACGTTGCGAGCTGCTGGCGGCCGCAACATTTTGGCGCCCGAACAGGGACCTGAAGAATGGCAGAGAGATGCTAAGAGGAACGCTGCATTGGAGCTCCACAGGAAAGGATCTTCGTATCGGACATCGGAGCAACGGACAGGTACACATGCTAGCGCTAGCTTAAAATTTCAGTTTTGTAAAGTGTTGCTGAGGATGCGGTAGGATACGAATTAAGCTTGAATCAGTGCTAACCCAACGCTGGTTCTGCTTGGGTCAGCAGCGTGTTAATCGGAACTAGAAACGGAAACAGGCAGGTTAGCCGCAGCTTTTTAGGAAGCTGCTTAGGTGGAAGAAGAAAGGGTTTAAAGTCATGGATCAGGCGGTTGCCAATAGTTTTCAGGAGTTGTTTCAGGCCAGAGGAGTAAGGCTTGAAGTACAATTAGTAAAAAATTTTTTAGGTAAGATAGATAGCTGTTGCCCATGGTTCAAGGAAGAAGAAACACTAGATTGTGAAACCTGGGAGAAAGTTGGTGAGGCCTTAAAAATCACTCAGACAGATAATTTTACCCTAGGCCTCTGGGCGCTCGTAAATGATGCAATAAAAGATGCCACTTCCCCAGGGCTAAGTTGCCCCCAGGCGGAGCTTGTGGT
>Olfr1388|CUFFORG_0103|CUFFORT_0219|11:49436920-49446103|+
AACAGGGTGGTTTCCTTTCCTAGTAATTTAGGCTTCAAGTATAATACCAAACACTTCCTGGAATCAAAATGGAGCATGGTGGACTGTCTATAAAGATAAGGTTTCTCATGGAAATGGATTTTCATAAGATTTGAAGATAGAATCAAATGTTTCCATCAACAAAAGTTATATAACATCTACTAAATTATATGAACAGAAGTAACACTAGGTACCTCTTATACTCCATGAGACATGGAAACACTGAATACACAAGATTGAGTGGTCTCAATAAAATTTTGAGACAAATCATCAGAGCAAGAACTCAAGCAAAGAGAACATCCATGTCTTGGATCTAAAGATGAAAAGAGACAGATAACTGTATATGTGGAACTAAATAGCAAAATGGAAAACACAATCTATGAATTTGTAGTATTTAAGATATAATTTGGAAACCCACACTACTCGTTGAAAGCATTGCATTGTTCATGGTTTGCACTGGTCAAAGGCAATGGGAACCTTCAATTTCAGTTCAGACAGGGCCTTCTTTTTGGTGGGATTCTCAGATTGGCCTCACCTGGAACTTGTCTTTTTTGTCGCCATTTCAATTTTCTACTCCCTCACTCTCTTTGGCAACTCATCCATCATTGCTCTCTCTCGACTGGACCTTCGACTGCAAACACCTATGTACTTCTTCCTCTGCCACCTCTCCTTCCTGGACCTCTGCTACACCACGAGCACCGTGCCCCAGCTCCTCATCAACCTCCATGGACAAGACAGGACCATCAGCTATGAAAGGTGTGTGGCTCAGCTCCTCATTTTTCTTGCCCTGGCATCTACAGAGTGTGTGCTATTGGGGGTCATGGCCTTTGACCGCTATGCTGCTGTGTGTCGTCCACTGCACTACACGACCATTATGCATCCCCAGCTGTGTCATACACTGGCCATCTCCTCCTGGGTAGGGGGCCTTGTGAACTCTCTGACTCAGACAGGCCTCATGATGGTCATGCCTCTCTGTGGCTATCGACTGAATCACTTCTTCTGTGAGATGCCCATATTCCTCAAGTTGGCCTGTGAGGAAACAAAAAGAACAGAGGCCAAGATGTTTGTGGCCCGAACAATAGTTTTGGTCTGCCCTGCGGCACTTATCCTGGGTTCCTATGCTCATATCACCAGGGCGGTACTGAAGGTCAAGTCAACAGCTGGACGCAGAAAAGCTTTTGGGACTTGTGGATCCCACATTCTGGTGGTCTCTCTGTTTTATGGTTCAGCCATTTACACATACCTTCAGCCCACTCACACCTATTCTGAAAGTGAGGGAAAGTTTGTTGCCCTTTTTTATACTATCATCACCCCCATGCTCAATCCTCTGATTTATACGCTGAGGAACAAGGATGTGAAGGGGGCTCTGTGGAAAGTGCTAGGGAGAGGCACAGACTCTGAATAAGTGGAAAGAAGAACCAGGATATTTTTTCTGTTATAGTTTTCATAGTCTGTTCTAGGACCATTGGTCACTAGCAAAAAGCCTTCAGTAGACCTCAGAGTTTTAGTGTCTTCCTATTGGGGAGGTGGGACTGGTTGAAGTTCTTTCAGTATCATTTCCATAGAATGAAAGTTGGCTTATATCACATTCAAAAAAGGCTTGGGAAGATGGTGTGTTCTAGCTCCATGCAGAGTCTACTGGCTAGTGAACATCCTCAGAGTGAGAAAAGACGCATAAATGTGCTAGCATATTTTCCAAAATAGTCTCTAATTCCCTGTGGGGAAGAGGAAGTGCTGAATCTTATTGCAAAGTACATGAGTTCACTGCTATGCATTTTAGTAGATGTGAGATCCATTTTTGTAGTCTCCCCTCCCCCAGCCTGAAACCTGCTTGCTCGGGGTGGAGCTTTCTGCTCATTCGTTCTGCCACGCCCACTGCTGGAACCTGCGGAGCCACACCCGTGCACCTTTCTACTGGACCAGAGATTATTCGGCGGGAATCGGGTCCCCTCCCCCTTCCTTCATAACTGGTGTCGCAACAATAAAATTTGAGCTTTGATCAGTATGAAATTGCCTTAGCTCCGTTTCTTCTTTTGCCCCGTCTAGATTCCTCTCTTACAGCTCGAGCGGCCTTCTCAGTCGAACCGTTCACGTTGCGAGCTGCTGGCGGCCGCAACATTTTGGCGCCCGAACAGGGACCTGAAGAATGGCAGAGAGATGCTAAGAGGAACGCTGCATTGGAGCTCCACAGGAAAGGATCTTCGTATCGGACATCGGAGCAACGGACAGGTACACATGCTAGCGCTAGCTTAAAATTTCAGTTTTGTAAAGTGTTGCTGAGGATGCGGTAGGATACGAATTAAGCTTGAATCAGTGCTAACCCAACGCTGGTTCTGCTTGGGTCAGCAGCGTGTTAATCGGAACTAGAAACGGAAACAGGCAGGTTAGCCGCAGCTTTTTAGGAAGCTGCTTAGGTGGAAGAAGAAAGGGTTTAAAGTCATGGATCAGGCGGTTGCCAATAGTTTTCAGGAGTTGTTTCAGGCCAGAGGAGTAAGGCTTGAAGTACAATTAGTAAAAAATTTTTTAGGTAAGATAGATAGCTGTTGCCCATGGTTCAAGGAAGAAGAAACACTAGATTGTGAAACCTGGGAGAAAGTTGGTGAGGCCTTAAAAATCACTCAGACAGATAATTTTACCCTAGGCCTCTGGGCGCTCGTAAATGATGCAATAAAAGATGCCACTTCCCCAGGGCTAAGTTGCCCCCAGGCGGAGCTTGTGGT
>Olfr1388|CUFFORG_0103|CUFFORT_0220|11:49442066-49452651|+
GTTTCTCATGGAAATGGATTTTCATAAGATTTGAAGATAGAATCAAATGTTTCCATCAACAAAAGTTATATAACATCTACTAAATTATATGAACAGAAGTAACACTAGGTACCTCTTATACTCCATGAGACATGGAAACACTGAATACACAAGATTGAGTGGTCTCAATAAAATTTTGAGACAAATCATCAGAGCAAGAACTCAAGCAAAGAGAACATCCATGTCTTGGATCTAAAGATGAAAAGAGACAGATAACTGTATATGTGGAACTAAATAGCAAAATGGAAAACACAATCTATGAATTTGTAGTATTTAAGATATAATTTGGAAACCCACACTACTCGTTGAAAGCATTGCATTGTTCATGGTTTGCACTGGTCAAAGGCAATGGGAACCTTCAATTTCAGTTCAGACAGGGCCTTCTTTTTGGTGGGATTCTCAGATTGGCCTCACCTGGAACTTGTCTTTTTTGTCGCCATTTCAATTTTCTACTCCCTCACTCTCTTTGGCAACTCATCCATCATTGCTCTCTCTCGACTGGACCTTCGACTGCAAACACCTATGTACTTCTTCCTCTGCCACCTCTCCTTCCTGGACCTCTGCTACACCACGAGCACCGTGCCCCAGCTCCTCATCAACCTCCATGGACAAGACAGGACCATCAGCTATGAAAGGTGTGTGGCTCAGCTCCTCATTTTTCTTGCCCTGGCATCTACAGAGTGTGTGCTATTGGGGGTCATGGCCTTTGACCGCTATGCTGCTGTGTGTCGTCCACTGCACTACACGACCATTATGCATCCCCAGCTGTGTCATACACTGGCCATCTCCTCCTGGGTAGGGGGCCTTGTGAACTCTCTGACTCAGACAGGCCTCATGATGGTCATGCCTCTCTGTGGCTATCGACTGAATCACTTCTTCTGTGAGATGCCCATATTCCTCAAGTTGGCCTGTGAGGAAACAAAAAGAACAGAGGCCAAGATGTTTGTGGCCCGAACAATAGTTTTGGTCTGCCCTGCGGCACTTATCCTGGGTTCCTATGCTCATATCACCAGGGCGGTACTGAAGGTCAAGTCAACAGCTGGACGCAGAAAAGCTTTTGGGACTTGTGGATCCCACATTCTGGTGGTCTCTCTGTTTTATGGTTCAGCCATTTACACATACCTTCAGCCCACTCACACCTATTCTGAAAGTGAGGGAAAGTTTGTTGCCCTTTTTTATACTATCATCACCCCCATGCTCAATCCTCTGATTTATACGCTGAGGAACAAGGATGTGAAGGGGGCTCTGTGGAAAGTGCTAGGGAGAGGCACAGACTCTGAATAAGTGGAAAGAAGAACCAGGATATTTTTTCTGTTATAGTTTTCATAGTCTGTTCTAGGACCATTGGTCACTAGCAAAAAGCCTTCAGTAGACCTCAGAGTTTTAGTGTCTTCCTATTGGGGAGGTGGGACTGGTTGAAGTTCTTTCAGTATCATTTCCATAGAATGAAAGTTGGCTTATATCACATTCAAAAAAGGCTTGGGAAGATGGTGTGTTCTAGCTCCATGCAGAGTCTACTGGCTAGTGAACATCCTCAGAGTGAGAAAAGACGCATAAATGTGCTAGCATATTTTCCAAAATAGTCTCTAATTCCCTGTGGGGAAGAGGAAGTGCTGAATCTTATTGCAAAGTACATGAGTTCACTGCTATGCATTTTAGTAGATGTGAGATCCATTTTTGTAGTCTCCCCTCCCCCAGCCTGAAACCTGCTTGCTCGGGGTGGAGCTTTCTGCTCATTCGTTCTGCCACGCCCACTGCTGGAACCTGCGGAGCCACACCCGTGCACCTTTCTACTGGACCAGAGATTATTCGGCGGGAATCGGGTCCCCTCCCCCTTCCTTCATAACTGGTGTCGCAACAATAAAATTTGAGCTTTGATCAGTATGAAATTGCCTTAGCTCCGTTTCTTCTTTTGCCCCGTCTAGATTCCTCTCTTACAGCTCGAGCGGCCTTCTCAGTCGAACCGTTCACGTTGCGAGCTGCTGGCGGCCGCAACATTTTGGCGCCCGAACAGGGACCTGAAGAATGGCAGAGAGATGCTAAGAGGAACGCTGCATTGGAGCTCCACAGGAAAGGATCTTCGTATCGGACATCGGAGCAACGGACAGGTAAATCAACATTCCCGAGGCGGACCAGCGGATGTGCATCCCCGCCCCCCTAGAGCACACAGGTGGCAGCTGTTACCCCCAGTCTCAAGACATTTCCAGCATGTGGCTTTCAGTCTGAGTTAAAAATTTAGGTTTACCTAGAGGGCTAGAAGAGTAGATATTTCTATATTAATAAAGATTGGTTTTTATTTTGATAGACAGGCTTAGCCCCTTAGCTGACCTCTGGCTTTTCACCCTTGCTGTTACTGCAAGGTGTCCTTAACTCAATAGGCTGTGGAAAAAACAGGAATGAAGAGGAACGACTTCCAGCTCCTATTTTAGCCACAAATCGTGGTGTTACTAACGACATAATTCTTGCTTAGGCTTTGCTAATTCTGAGGTTGATAATTCTCCTTTAGGAGCTGCACAGCACTCAGAACTGTGCATACTGGTTTGTGATTGTACAAATTCAGTATGGGCACCGCTTGGTGCAGAGATACTTACTACAAGGAAAGGTCCGGCTTGACCATTTCTGAGTTTCCTGTGAGATAAACCCGGTTTGAAAGAGGTTGGTACCAAATTTTGGTTAAAAATAAAAAATATTCTCCGGCTCTACCTCGCCTCCCCAAAAGGTACCAAGAGCCACATGTGTGGGTTTTACCCACGAGAGAAATCGGGTCCATGTCCACCCAAGCCAAGGTTAAAAGCCCACTCATCTACGGATGAGAAAATCATTTGATCACCTCAGTTAAGCGTTGCCTTATTTAACTTAATTAATAGGGGGGAGAGAGATTGGAGACGTACTATTGAAAGGGCAAGCCCTTCACTGCCTCCCACCCAAATAAAAAAGCCAATTGGCCTTGTACTACAAGAGCCGGTCACTCCTTCTCCCTGTTTCCCACCTATCTTCCAAAAATGCGGAGGAATTCAACTTAGTGTTATTTTCACATCGTTCAGTCAAACTTAGCCAGAGTTCCAACGCCCTACTTAAAATTCAACTAGAAAGTTACCTACCAAGTACTAATTAGCATTATAAAGTCAGAGTCTGCAGCTCCAGGCCTTTCAGTTGTTTACTAGAAAGGACAGTCTTAAGCCAGATACAGTTTACCATAAGAAAGGTTATAGAATCCCAGTGAAGCAAGTTTTTTCTTTAGCCCTAGATTCCAGGCAGAACTATTGAGCATAGATAATTTTCCCCCCTCAGGCCAGCTTTTTCTTTTTTTTTATTTTGTTAATAATAGGGAGGAGATGTAGTCTCCCCTCCCCCAGCCTGAAACCTGCTTGCTCGGGGTGGAGCTTCCTGCTCATTCGTTCTGCCACGCCCACTGCTGGAACCTGCGGAGCCACACCCGTGCACCTTTCTACTGGACCAGAGATTATTCGGCGGGAATCGGGTCCCCTCCCCCTTCCTTCATAACTGGTGTCGCAACAATAAAATTTGAGCTTTGATCAGTATGAAATTGCCTTAGCTCCGTTTCTTCTTTTGCCCCGTCTAGATTCCTCTCTTACAGCTCGAGCGGCCTTCTCAGTCGAACCGTTCACGTTGCGAGCTGCTGGCGGC
>Olfr1388|CUFFORG_0103|ENSMUST00000055584|11:49443853-49444788|+
ATGGGAACCTTCAATTTCAGTTCAGACAGGGCCTTCTTTTTGGTGGGATTCTCAGATTGGCCTCACCTGGAACTTGTCTTTTTTGTCGCCATTTCAATTTTCTACTCCCTCACTCTCTTTGGCAACTCATCCATCATTGCTCTCTCTCGACTGGACCTTCGACTGCAAACACCTATGTACTTCTTCCTCTGCCACCTCTCCTTCCTGGACCTCTGCTACACCACGAGCACCGTGCCCCAGCTCCTCATCAACCTCCATGGACAAGACAGGACCATCAGCTATGAAAGGTGTGTGGCTCAGCTCCTCATTTTTCTTGCCCTGGCATCTACAGAGTGTGTGCTATTGGGGGTCATGGCCTTTGACCGCTATGCTGCTGTGTGTCGTCCACTGCACTACACGACCATTATGCATCCCCAGCTGTGTCATACACTGGCCATCTCCTCCTGGGTAGGGGGCCTTGTGAACTCTCTGACTCAGACAGGCCTCATGATGGTCATGCCTCTCTGTGGCTATCGACTGAATCACTTCTTCTGTGAGATGCCCATATTCCTCAAGTTGGCCTGTGAGGAAACAAAAAGAACAGAGGCCAAGATGTTTGTGGCCCGAACAATAGTTTTGGTCTGCCCTGCGGCACTTATCCTGGGTTCCTATGCTCATATCACCAGGGCGGTACTGAAGGTCAAGTCAACAGCTGGACGCAGAAAAGCTTTTGGGACTTGTGGATCCCACATTCTGGTGGTCTCTCTGTTTTATGGTTCAGCCATTTACACATACCTTCAGCCCACTCACACCTATTCTGAAAGTGAGGGAAAGTTTGTTGCCCTTTTTTATACTATCATCACCCCCATGCTCAATCCTCTGATTTATACGCTGAGGAACAAGGATGTGAAGGGGGCTCTGTGGAAAGTGCTAGGGAGAGGCACAGACTCTGAATAA
>Olfr392|CUFFORG_0177|CUFFORT_0346|11:73811740-73817049|-
AGGGCTTTGACAAATTGGTCCTATATGGGTCTTGGGTAATTGCACAAGATCAGGGCTCCTCAGGGATGCAGAACCCTTTGGGTCCATAGATGGCAAGAAGGGGACATGTAAGAAGATGTTGGCTGCAGAGGATGTTCTTTCTTATAATGAATAAGGGTGACCAGATTTTGAAGCAGGCACCATAATACACCTTCTGCCATTCTAGATAAATTTTTAAGAGGTACCTTACTGTCCTCCAAACTACAGATCTTGCATTTCCAGCTTTATGATAGCATCACTGGCAGATTTCAGTCATAGGAGGCATGACTGGAAACAACCAAACTTTCATCTTGGAGTTCCTCCTCCTTGGCCTTCCCATCCCCTCAGAGTACCAGCTGTTGTTCAATGCCCTGTTCTTGGCCATGTACCTCACCACTCTCCTGGGAAACCTGCTAATCATTCTCCTTGTTCGACTGGACTCCCATCTCCACATGCCCATGTACTTGTTTCTCAGCAACTTGTCCTTCTCTGATCTTTGCTTTTCCTCTGTCACAATACCTAAATTGCTTCAGAACATGCATAGCCAAGTACCAACAATATCCTATGCAGGCTGCTTGACACAGTTGTACTTCTTTATGGTTTTTGGAGACATGGAGAGCTTTCTTCTTGTGGCCATGGCCTATGACCGCTATGTGGCCATCTGCTTCCCTTTACATTATACCAGCATCATGAGCACCAAGCTCTGTGTTTCACTAGTGCTACTACTGTGGATGTTGACTATATTCCATGCCCTGCTGCATACCCTACTCACGGCTAGATTGTCTTTCTGTGAGAAGAATGTAATTCTGCATTTTTTCTGTGACCTACCAGCTCTTCTGAAGTTGTCCTGCTCAGACACTTTTGTTAATGAGTTGATGATATTTATCCTGGGAGGGATCATCATTATTATTCCGTTCCTACTCATTGGTATGTCCTATGTAAGGATTTTCTTCTCCATTCTCAAGGTCCCATCTACCCAGGGCATCCACAAGGTCTTTTCTACATGTGGATCCCATCTGTCTGTGGTGTCTCTGTTCTATGGGACAATAATTGGTCTATACTTATGTCCATCAAGTAATAATTCTACTCTGAAGAAAACTGCCATGGCTTTGATGTATACATTGGTGACTCCCATGCTCAACCCCTTCATCTACAGCCTTAGGAACAGAGACATAAAGAGGGCCCTAATAAGAGTTATCAGTAGTAAGAAAATCTCTCTGTAATGGTAGCACTTGGGACTGTCATCTAATTGTAATAAATGTGTTGATATTAATATTTTTTATATTAGATATTGTGCCTCATCATAGGACCTAAAAGGTAGGGCATTCTATATAACTGTTCAATACATGAAAGAGAATGTTTAGTGGATTAGTGAAATTAGGTAAGATTATCTTTGATATCTAGCTACAATTTCCTTTTTTCCTTGCAAAAACAATTCTCCATAGTAGATGAGATATTGCCTAATATGATCTCTGTTCCTCTTATGTTGCTTCAAAATTGTATCATGTTACCCTGATTTCTGTGTTTACTTATACATCAACTAAAATAGTTAAGTAATGTATTTATGATGCTGAATAACAATGAAATCTCTTCACTAGTGTGCTTCTTCTAGTCATTCCTACAAGTTCTCCAATACTGATTTTGACATTATCTTTCTTTCTTAACCTCCCATGTGTTTTCCCTCCCATATTATATTTTCTGATTAGTTGTGACCTTGAACAAATTCTTTGGAATAATTCTGTACAATTGTCGTTTGTATAATTTTGTCTTAATTTGGAGTTGGTTAGTAAAGATATTTTGTTTGTTTGTTTGTTTTGTTTTGTTTTTGGAGACAGGGTTTCTCTGTGTAGCCCTGGCTGTCCTGGAACTCACTCTGTAGACCAGGCTGGCCTTGAACTCAGAGATCCACCTGCCTCTGCTTCCCAAGTGCTGGGATTAAAGGTGCGTGCCACCATTGCCCGGCAGGACTTTTAACTTACTTATCTGATATGAGAGAAAAAAAAAAAAACAAAGAAAATGAAAAGTTGCTAATGTCTCATGTATATTCATATTTTACTTAGTAAAACATCTGTTTCTAATGGATAGATTTATTTTACCCCTGTGACAATCTCAAGGAGATAAAGAAGGTTCTGTTTCACAGACTGAAGAAGATGAAGTGACTTCCTAGCTCACATGAGGGAACAACAGACACGCATGTATGAGATTATAGACCAATTCCACATTTTTCTCTTATTTTTGTAGAAAGAATTTTTTTAAAAAATTTATATTCTTTGTTTCATTACATCATGGGAATAACCTTGTTCTATTTATATTTTTAGCTGTCCTTAGTAGGTGATAACACACAAATCTAGTCCTTTATACTCTGCTGACCCCTCCTTCCCCACACACATCATCTCCATTTGAAGAAGATTGTGCCTTTAAGGGCTTCTCACTGCCTGGAGAAAATCCCCACATGGGATTATATGCAATCATCAATAGAAACATGCACACTTTTAGCTCTTCTGTTTACACTCAGCCTTCTCTTTGTAGTTTATCCTGTTTCATGAAATATGATGCCATCTTCCACTTAGTGATATACATAAGCCCTTCTATACACACACACACACACACACACACACACACACACACACTTACTAAAGTGGATAGTAGGTCATAAAATTTTGAATTGTACCTTTTTAAATGGATATTGTTTTAAAATATTAGTATTGTAATTCTCATATAGTTAAGATTGTACCTGCTGTTTCCATAGCTAAACTCTGAAATCCCACTGTCATTGTATAATAGATTTATAAGGGACATGACAGACAATATGTAAATCAAGTCTGTTTCCTTCTTATATGAAAAATAAAGTTTAAAAGACAGATACAGATTCCATAATCAATATTAATGAAATTACATTTAATAGCTATAGAATGGAAACAAAAGCTCTCCTGAACAATACAAAGAAATACCACATTGCAAAAATATAGCCTAGAATGTATATATGTTTCAAAAAATTCAACTGACAGATAAAATCATAAAGTTTTATCAATATAATACAGTGTGATGTATACCATACGTACTGTAGAAGATATACTGTGTGAGAGTGGAAGTATTTTAAAGAGAAGAGAAGGAAGTAAGGAACAAGAGAGGTTAACAGAAGAATAGAACAAAAAAAAGTTAGAAATCAAGCCTGTGTGATCACATGCCTCTGATCTCAGCACACATGCAGCTTGGGCAGAAGCATCAATGTAAATGTGAGTTCATCCTGGGCTGTACAGTGTGACCCTATCAGATCAGCTTCAATGCACAATGAGAGCCCTGTGAGGTTATCTTCGCTTGCTGCAAAATGTGATTCTGTGAGATCTACTTTGTAGCAAAGTGAGATACTGTGAGGTCAGCCTGAGGTGCATAGTGAGACCTTTGGGGAAATGGAACTTCCAAACATCAATGTTGGGCCTGTGGAATATTGAACATAAAGTTATTATATGAATGAAAATGTATTCACCTAGGCACAGAGCTAAAATAAGTTGTGGGAGTCAAAAATTTGGTTTTGTCCCTATTTATGCATGCAAAGAAATTTGTAATGGACCCAAAGCAGAATGAATAATTGAATGATGATCAAATAAATAAAGTGTATTATACT
>Olfr392|CUFFORG_0177|CUFFORT_0347|11:73811740-73817049|-
AGGGCTTTGACAAATTGGTCCTATATGGGTCTTGGGTAATTGCACAAGATCAGGGCTCCTCAGGGATGCAGAACCCTTTGGGTCCATAGATGGCAAGAAGGGGACATGTAAGAAGATGTTGGCTGCAGAGGATGTTCTTTCTTATAATGAATAAGGGTGACCAGATTTTGAAGCAGGCACCATAATACACCTTCTGCCATTCTAGATAAATTTTTAAGAGGTACCTTACTGTCCTCCAAACTACAGATCTTGCATTTCCAGCTTTATGATAGCATCACTGGCAGATTTCAGGTATGGATGTTGAGGGGAGGAATCAGCAAAGTGTACAGGGTTTGGTTTGCATGTCATCATCTACCAAGGACAACTGAGGAAATAAATAGACCAAGGTTTTTCCATGTCCTAGTGAAGTAAAGAACATAAATTCAAAGAATGTGAAAAATAGAGTAAATCTTTTTCTAAATAAACAAATGAGACAAAAGAGTGGACTTGATCTATGATCTCATACAGTCTCAACCACTGGGTGCTTAAGGAAATGTAATTTTTTACTTAAAGTCATAGGAGGCATGACTGGAAACAACCAAACTTTCATCTTGGAGTTCCTCCTCCTTGGCCTTCCCATCCCCTCAGAGTACCAGCTGTTGTTCAATGCCCTGTTCTTGGCCATGTACCTCACCACTCTCCTGGGAAACCTGCTAATCATTCTCCTTGTTCGACTGGACTCCCATCTCCACATGCCCATGTACTTGTTTCTCAGCAACTTGTCCTTCTCTGATCTTTGCTTTTCCTCTGTCACAATACCTAAATTGCTTCAGAACATGCATAGCCAAGTACCAACAATATCCTATGCAGGCTGCTTGACACAGTTGTACTTCTTTATGGTTTTTGGAGACATGGAGAGCTTTCTTCTTGTGGCCATGGCCTATGACCGCTATGTGGCCATCTGCTTCCCTTTACATTATACCAGCATCATGAGCACCAAGCTCTGTGTTTCACTAGTGCTACTACTGTGGATGTTGACTATATTCCATGCCCTGCTGCATACCCTACTCACGGCTAGATTGTCTTTCTGTGAGAAGAATGTAATTCTGCATTTTTTCTGTGACCTACCAGCTCTTCTGAAGTTGTCCTGCTCAGACACTTTTGTTAATGAGTTGATGATATTTATCCTGGGAGGGATCATCATTATTATTCCGTTCCTACTCATTGGTATGTCCTATGTAAGGATTTTCTTCTCCATTCTCAAGGTCCCATCTACCCAGGGCATCCACAAGGTCTTTTCTACATGTGGATCCCATCTGTCTGTGGTGTCTCTGTTCTATGGGACAATAATTGGTCTATACTTATGTCCATCAAGTAATAATTCTACTCTGAAGAAAACTGCCATGGCTTTGATGTATACATTGGTGACTCCCATGCTCAACCCCTTCATCTACAGCCTTAGGAACAGAGACATAAAGAGGGCCCTAATAAGAGTTATCAGTAGTAAGAAAATCTCTCTGTAATGGTAGCACTTGGGACTGTCATCTAATTGTAATAAATGTGTTGATATTAATATTTTTTATATTAGATATTGTGCCTCATCATAGGACCTAAAAGGTAGGGCATTCTATATAACTGTTCAATACATGAAAGAGAATGTTTAGTGGATTAGTGAAATTAGGTAAGATTATCTTTGATATCTAGCTACAATTTCCTTTTTTCCTTGCAAAAACAATTCTCCATAGTAGATGAGATATTGCCTAATATGATCTCTGTTCCTCTTATGTTGCTTCAAAATTGTATCATGTTACCCTGATTTCTGTGTTTACTTATACATCAACTAAAATAGTTAAGTAATGTATTTATGATGCTGAATAACAATGAAATCTCTTCACTAGTGTGCTTCTTCTAGTCATTCCTACAAGTTCTCCAATACTGATTTTGACATTATCTTTCTTTCTTAACCTCCCATGTGTTTTCCCTCCCATATTATATTTTCTGATTAGTTGTGACCTTGAACAAATTCTTTGGAATAATTCTGTACAATTGTCGTTTGTATAATTTTGTCTTAATTTGGAGTTGGTTAGTAAAGATATTTTGTTTGTTTGTTTGTTTTGTTTTGTTTTTGGAGACAGGGTTTCTCTGTGTAGCCCTGGCTGTCCTGGAACTCACTCTGTAGACCAGGCTGGCCTTGAACTCAGAGATCCACCTGCCTCTGCTTCCCAAGTGCTGGGATTAAAGGTGCGTGCCACCATTGCCCGGCAGGACTTTTAACTTACTTATCTGATATGAGAGAAAAAAAAAAAAACAAAGAAAATGAAAAGTTGCTAATGTCTCATGTATATTCATATTTTACTTAGTAAAACATCTGTTTCTAATGGATAGATTTATTTTACCCCTGTGACAATCTCAAGGAGATAAAGAAGGTTCTGTTTCACAGACTGAAGAAGATGAAGTGACTTCCTAGCTCACATGAGGGAACAACAGACACGCATGTATGAGATTATAGACCAATTCCACATTTTTCTCTTATTTTTGTAGAAAGAATTTTTTTAAAAAATTTATATTCTTTGTTTCATTACATCATGGGAATAACCTTGTTCTATTTATATTTTTAGCTGTCCTTAGTAGGTGATAACACACAAATCTAGTCCTTTATACTCTGCTGACCCCTCCTTCCCCACACACATCATCTCCATTTGAAGAAGATTGTGCCTTTAAGGGCTTCTCACTGCCTGGAGAAAATCCCCACATGGGATTATATGCAATCATCAATAGAAACATGCACACTTTTAGCTCTTCTGTTTACACTCAGCCTTCTCTTTGTAGTTTATCCTGTTTCATGAAATATGATGCCATCTTCCACTTAGTGATATACATAAGCCCTTCTATACACACACACACACACACACACACACACACACACACACTTACTAAAGTGGATAGTAGGTCATAAAATTTTGAATTGTACCTTTTTAAATGGATATTGTTTTAAAATATTAGTATTGTAATTCTCATATAGTTAAGATTGTACCTGCTGTTTCCATAGCTAAACTCTGAAATCCCACTGTCATTGTATAATAGATTTATAAGGGACATGACAGACAATATGTAAATCAAGTCTGTTTCCTTCTTATATGAAAAATAAAGTTTAAAAGACAGATACAGATTCCATAATCAATATTAATGAAATTACATTTAATAGCTATAGAATGGAAACAAAAGCTCTCCTGAACAATACAAAGAAATACCACATTGCAAAAATATAGCCTAGAATGTATATATGTTTCAAAAAATTCAACTGACAGATAAAATCATAAAGTTTTATCAATATAATACAGTGTGATGTATACCATACGTACTGTAGAAGATATACTGTGTGAGAGTGGAAGTATTTTAAAGAGAAGAGAAGGAAGTAAGGAACAAGAGAGGTTAACAGAAGAATAGAACAAAAAAAAGTTAGAAATCAAGCCTGTGTGATCACATGCCTCTGATCTCAGCACACATGCAGCTTGGGCAGAAGCATCAATGTAAATGTGAGTTCATCCTGGGCTGTACAGTGTGACCCTATCAGATCAGCTTCAATGCACAATGAGAGCCCTGTGAGGTTATCTTCGCTTGCTGCAAAATGTGATTCTGTGAGATCTACTTTGTAGCAAAGTGAGATACTGTGAGGTCAGCCTGAGGTGCATAGTGAGACCTTTGGGGAAATGGAACTTCCAAACATCAATGTTGGGCCTGTGGAATATTGAACATAAAGTTATTATATGAATGAAAATGTATTCACCTAGGCACAGAGCTAAAATAAGTTGTGGGAGTCAAAAATTTGGTTTTGTCCCTATTTATGCATGCAAAGAAATTTGTAATGGACCCAAAGCAGAATGAATAATTGAATGATGATCAAATAAATAAAGTGTATTATACT
>Olfr392|CUFFORG_0177|ENSMUST00000118463|11:73814142-73816880|-
GAAGCAGGCACCATAATACACCTTCTGCCATTCTAGATAAATTTTTAAGAGGTACCTTACTGTCCTCCAAACTACAGATCTTGCATTTCCAGCTTTATGATAGCATCACTGGCAGATTTCAGTCATAGGAGGCATGACTGGAAACAACCAAACTTTCATCTTGGAGTTCCTCCTCCTTGGCCTTCCCATCCCCTCAGAGTACCAGCTGTTGTTCAATGCCCTGTTCTTGGCCATGTACCTCACCACTCTCCTGGGAAACCTGCTAATCATTCTCCTTGTTCGACTGGACTCCCATCTCCACATGCCCATGTACTTGTTTCTCAGCAACTTGTCCTTCTCTGATCTTTGCTTTTCCTCTGTCACAATACCTAAATTGCTTCAGAACATGCATAGCCAAGTACCAACAATATCCTATGCAGGCTGCTTGACACAGTTGTACTTCTTTATGGTTTTTGGAGACATGGAGAGCTTTCTTCTTGTGGCCATGGCCTATGACCGCTATGTGGCCATCTGCTTCCCTTTACATTATACCAGCATCATGAGCACCAAGCTCTGTGTTTCACTAGTGCTACTACTGTGGATGTTGACTATATTCCATGCCCTGCTGCATACCCTACTCACGGCTAGATTGTCTTTCTGTGAGAAGAATGTAATTCTGCATTTTTTCTGTGACCTACCAGCTCTTCTGAAGTTGTCCTGCTCAGACACTTTTGTTAATGAGTTGATGATATTTATCCTGGGAGGGATCATCATTATTATTCCGTTCCTACTCATTGGTATGTCCTATGTAAGGATTTTCTTCTCCATTCTCAAGGTCCCATCTACCCAGGGCATCCACAAGGTCTTTTCTACATGTGGATCCCATCTGTCTGTGGTGTCTCTGTTCTATGGGACAATAATTGGTCTATACTTATGTCCATCAAGTAATAATTCTACTCTGAAGAAAACTGCCATGGCTTTGATGTATACATTGGTGACTCCCATGCTCAACCCCTTCATCTACAGCCTTAGGAACAGAGACATAAAGAGGGCCCTAATAAGAGTTATCAGTAGTAAGAAAATCTCTCTGTAA
>Olfr392|CUFFORG_0177|ENSMUST00000144724|11:73814732-73816877|-
GCAGGCACCATAATACACCTTCTGCCATTCTAGATAAATTTTTAAGAGGTACCTTACTGTCCTCCAAACTACAGATCTTGCATTTCCAGCTTTATGATAGCATCACTGGCAGATTTCAGGTATGGATGTTGAGGGGAGGAATCAGCAAAGTGTACAGGGTTTGGTTTGCATGTCATCATCTACCAAGGACAACTGAGGAAATAAATAGACCAAGGTTTTTCCATGTCCTAGTGAAGTAAAGAACATAAATTCAAAGAATGTGAAAAATAGAGTAAATCTTTTTCTAAATAAACAAATGAGACAAAAGAGTGGACTTGATCTATGATCTCATACAGTCTCAACCACTGGGTGCTTAAGGAAATGTAATTTTTTACTTAAAGTCATAGGAGGCATGACTGGAAACAACCAAACTTTCATCTTGGAGTTCCTCCTCCTTGGCCTTCCCATCCCCTCAGAGTACCAGCTGTTGTTCAATGCCCTGTTCTTGGCCATGTACCTCACCACTCTCCTGGGAAACCTGCTAATCATTCTCCTTGTTCGACTGGACTCCCATCTCCACATGCCCATGTACTTGTTTCTCAGCAACTTGTCCTTCTCTGATCTTTGCTTTTCCTCTGTCACAATACCTAAATTGCTTCAGAACATGCATAGCCAAGTACCAACAATATCCTATGCAGGCTGCTTGACACAGTTGTACTTCTTTATGGTTTTTGGAGACATGGAGAGCTTTCTTCTTGTGG
>Olfr377-ps1|CUFFORG_0165|CUFFORT_0332|11:73388081-73392214|-
GAAACATGATATTATACAAGGACTGTGTGTCAGTCTTAAATATTCCAGATGAGTTGGCAGGGGATATGTATGTGCTGTCCTCATTGAGAATTGCTGATTTAATGGCTGAAGATGATACAAAGCTCCTGGATCATTAGGAGCAACACCCACAGATGACAGAAGAGAACCAAACTGTGGTCACCCAGTTCATCCTCCTGGGCCTGCCCATTCCCCCAGAGCACCAGCACCTGTTCTATGCTCTGTTCCTGTCCATGTACCTCACCACTGTCCTGGGGAACCTCATCATCATCATCCTCATTCATCTGGACTCCCATCTCCACACACCCATGTACTTGTTCCTTAGCAATTTGTCCTTCTCTGACCTCTGTTTTTCCTCTGTCACAATGCCCAAATTGCTGCAGGACATGCAGAGCCAAGTTCCATCCATCCCCTATGCAGGCTGCCTGGCACAACTATACTTTTACCTGTATTTTGCAGACCTTGAGAGCTTCCTCCTGGTGGCCATGGCCTATGACCGCTATGTGGCCATCTGCTTCCCCCTTCATTACATGAGCATCATGAGCCCCAGGCTCTGTGTGAGTCTGGTGCTGCTGTCCTGGGTGCTGACCACCTTCCATGCCATGTTGCACACCCTGCTTGTGGCAAGATTGTCATTCTGTGAGGACAATGTGATCCCCCATTTTTTCTGTGACATATCTCCTTTGCTGAAACTGTCCTGCTCTGACACACACATTAATGAGTTGGTGATATTTGTCATGGGAGGGCTTGTTATTGTCATTCCATTCCTACTCATCGTTGTGTCGTATGCACGAGTTGTCACCTCCATTCTTAAGGTCCCATCTGTTCGAGGCATCCACAGGTCTTCTCCACTTGTGGTTCTCACCTGTCTGTGGTGTCACTGTTCTATGGGACAATCATTGGTCTCTATTTATGCCCAACAGCTAATAACACCACTGTGAAGGAGACTGTCATGGCCATGATGTACACAGTGGTGACTCCCATGCTGAACCCCTTCATCTACAGTCTGAGGAACAGAGACATGAAAGGGGCCCTGGCAAGAGTCCTTTGTAAGAAGAAAATTACCTTCTGTCTGTGA
>Olfr377-ps1|CUFFORG_0165|ENSMUST00000092925|11:73388081-73389030|-
AAGATTATGACAGAAGAGAACCAAACTGTGGTCACCCAGTTCATCCTCCTGGGCCTGCCCATTCCCCCAGAGCACCAGCACCTGTTCTATGCTCTGTTCCTGTCCATGTACCTCACCACTGTCCTGGGGAACCTCATCATCATCATCCTCATTCATCTGGACTCCCATCTCCACACACCCATGTACTTGTTCCTTAGCAATTTGTCCTTCTCTGACCTCTGTTTTTCCTCTGTCACAATGCCCAAATTGCTGCAGGACATGCAGAGCCAAGTTCCATCCATCCCCTATGCAGGCTGCCTGGCACAACTATACTTTTACCTGTATTTTGCAGACCTTGAGAGCTTCCTCCTGGTGGCCATGGCCTATGACCGCTATGTGGCCATCTGCTTCCCCCTTCATTACATGAGCATCATGAGCCCCAGGCTCTGTGTGAGTCTGGTGCTGCTGTCCTGGGTGCTGACCACCTTCCATGCCATGTTGCACACCCTGCTTGTGGCAAGATTGTCATTCTGTGAGGACAATGTGATCCCCCATTTTTTCTGTGACATATCTCCTTTGCTGAAACTGTCCTGCTCTGACACACACATTAATGAGTTGGTGATATTTGTCATGGGAGGGCTTGTTATTGTCATTCCATTCCTACTCATCGTTGTGTCGTATGCACGAGTTGTCACCTCCATTCTTAAGGTCCCATCTGTTCGAGGCATCCACAGGTCTTCTCCACTTGTGGTTCTCACCTGTCTGTGGTGTCACTGTTCTATGGGACAATCATTGGTCTCTATTTATGCCCAACAGCTAATAACACCACTGTGAAGGAGACTGTCATGGCCATGATGTACACAGTGGTGACTCCCATGCTGAACCCCTTCATCTACAGTCTGAGGAACAGAGACATGAAAGGGGCCCTGGCAAGAGTCCTTTGTAAGAAGAAAATTACCTTCTGTCTGTGA
>Olfr377-ps1|CUFFORG_0165|ENSMUST00000134011|11:73388689-73392214|-
GAAACATGATATTATACAAGGACTGTGTGTCAGTCTTAAATATTCCAGATGAGTTGGCAGGGGATATGTATGTGCTGTCCTCATTGAGAATTGCTGATTTAATGGCTGAAGATGATACAAAGCTCCTGGATCATTAGGAGCAACACCCACAGATGACAGAAGAGAACCAAACTGTGGTCACCCAGTTCATCCTCCTGGGCCTGCCCATTCCCCCAGAGCACCAGCACCTGTTCTATGCTCTGTTCCTGTCCATGTACCTCACCACTGTCCTGGGGAACCTCATCATCATCATCCTCATTCATCTGGACTCCCATCTCCACACACCCATGTACTTGTTCCTTAGCAATTTGTCCTTCTCTGACCTCTGTTTTTCCTCTGTCACAATGCCCAAATTGCTGCAGGACATGCAGAGCCAAGTTCCATCCATCCCCTATGCAGGCTGCCTGGCACAACTATACTTTTACCTGTATTTTGCAGACCTTGAGAGC
>Olfr377-ps1|CUFFORG_0165|ENSMUST00000140414|11:73388081-73389024|-
ATGACAGAAGAGAACCAAACTGTGGTCACCCAGTTCATCCTCCTGGGCCTGCCCATTCCCCCAGAGCACCAGCACCTGTTCTATGCTCTGTTCCTGTCCATGTACCTCACCACTGTCCTGGGGAACCTCATCATCATCATCCTCATTCATCTGGACTCCCATCTCCACACACCCATGTACTTGTTCCTTAGCAATTTGTCCTTCTCTGACCTCTGTTTTTCCTCTGTCACAATGCCCAAATTGCTGCAGGACATGCAGAGCCAAGTTCCATCCATCCCCTATGCAGGCTGCCTGGCACAACTATACTTTTACCTGTATTTTGCAGACCTTGAGAGCTTCCTCCTGGTGGCCATGGCCTATGACCGCTATGTGGCCATCTGCTTCCCCCTTCATTACATGAGCATCATGAGCCCCAGGCTCTGTGTGAGTCTGGTGCTGCTGTCCTGGGTGCTGACCACCTTCCATGCCATGTTGCACACCCTGCTTGTGGCAAGATTGTCATTCTGTGAGGACAATGTGATCCCCCATTTTTTCTGTGACATATCTCCTTTGCTGAAACTGTCCTGCTCTGACACACACATTAATGAGTTGGTGATATTTGTCATGGGAGGGCTTGTTATTGTCATTCCATTCCTACTCATCGTTGTGTCGTATGCACGAGTTGTCACCTCCATTCTTAAGGTCCCATCTGTTCGAGGCATCCACAGGTCTTCTCCACTTGTGGTTCTCACCTGTCTGTGGTGTCACTGTTCTATGGGACAATCATTGGTCTCTATTTATGCCCAACAGCTAATAACACCACTGTGAAGGAGACTGTCATGGCCATGATGTACACAGTGGTGACTCCCATGCTGAACCCCTTCATCTACAGTCTGAGGAACAGAGACATGAAAGGGGCCCTGGCAAGAGTCCTTTGTAAGAAGAAAATTACCTTCTGTCTGTGA
>Olfr387-ps1|CUFFORG_0134|CUFFORT_0284|11:73660049-73665867|+
TAAAAGTGATCAGAAGCATGAACCAGAAACTATGACTCAGACTCATCAGTTCTGGATACATTCAGGAAAAGAATCTGGTGTCTTGCAATCAATTGGAATTTCTGTTTTATGAAAAATAGGTTTTCGAGTAACCACAATATGGGGTCCTCATATATTGTTATAAGCTTTCAAAGAGGAATGGATGAAATAGAAGACATATGTAGGGGAGACTCTGCTTAATGTATGACAGCATTCAAGAATACTGGAGAATAAGAAAATGAACAACCAGACTGTCATCTCTCAGTTTCTCCTCCTGGGACTGCCCATTCCCCTGGAGTACAAGCACCTGTTCTTTGCCCTCTTCCTGACCATGTACCTCAACATCATCCTGGGGAACCTCATTATCATCATCCTTATTCTACTGGACACACATCTCCACACACCCATGTACTTTTTTCTCAGCAACTTGTCCTTCTCTGATCTCTGCTTTTCCTCTGTCACAATGCCCAAGTTGCTGCAGAACATGCAGAGCCAGGACCCATCCATCCCCTATGCCAGCTGTCTGACACAAATGTACTTTTTCATGGCTTTTGGGAACATGGAAATTTATCTTCTTGTGGTCATGGCCTATGACCGCTATGTGGCCATCTGCTTCCCTCTTCATTACACCAGCATCATGAGCCCTAAGCTCTGTGTGTCTCTGGTGGTTCTCTCTTGGGTATTTACCATTCTGTATTCCATGTTACACACCCTACTCTTGGCAAGATTGTCATTCTGTGAGGACAATGTGATCCCCCACTTTTTCTGTGACATATCTGCCCTGCTCAAGTTGGCCTGCTCTGACATTTCTATTAATGAACTAATGATATTTATCGTGGGAGGGCTTGATACTGTAATCCCATTTTTACTCATTGTTGTTTCCTATGTACAAATGTCTGCTCCATTCTAAAGTTCTCATCTACACGGGGCATACACAAGGTCTTCTCCACCTGTGGCTCCCACCTGTCTGTGGTCTCACTGTTCTATGGGACAATTATTGGTGTCTACATATGCCCATCAGCTAATAACTCTACTGTGAAGGAGACTGTCATGTCCCTGATGTACACAGTGGTGACGCCCATGCTGAATCCCTTCATCTACAGTCTGAGAAACAGAGATATGAAAGAGGCCCTAATCAGAGTCCTTTGTAAGAAGCAAATCTCGTTATAATAACTATACTGGAGTTTTAAAACTCAAAACTATCTAGTAATTACATTGATATTAATAACACAAAATGTATCCCTACAAATAAAACACACTGTTTAATATTCTCATTTATAATAGGAAATTTTACAAAGTAGTTTAGTAAGGGAAATGGACCTGTGTGACTTAGTGATGCTATCCCGTGCCTTTTCAGAGGTGATTCTAACACACAAACACACACACACACACACACACACACACACATACATAGTAAAAATATATATAATAAAAAATAAAAGAAAAAAGAAAAAGAATGAAATGAAGGGGGAGTATATTTGAGAAGGGGAACTAG
>Olfr387-ps1|CUFFORG_0134|ENSMUST00000134773|11:73664614-73665542|+
AACAACCAGACTGTCATCTCTCAGTTTCTCCTCCTGGGACTGCCCATTCCCCTGGAGTACAAGCACCTGTTCTTTGCCCTCTTCCTGACCATGTACCTCAACATCATCCTGGGGAACCTCATTATCATCATCCTTATTCTACTGGACACACATCTCCACACACCCATGTACTTTTTTCTCAGCAACTTGTCCTTCTCTGATCTCTGCTTTTCCTCTGTCACAATGCCCAAGTTGCTGCAGAACATGCAGAGCCAGGACCCATCCATCCCCTATGCCAGCTGTCTGACACAAATGTACTTTTTCATGGCTTTTGGGAACATGGAAATTTATCTTCTTGTGGTCATGGCCTATGACCGCTATGTGGCCATCTGCTTCCCTCTTCATTACACCAGCATCATGAGCCCTAAGCTCTGTGTGTCTCTGGTGGTTCTCTCTTGGGTATTTACCATTCTGTATTCCATGTTACACACCCTACTCTTGGCAAGATTGTCATTCTGTGAGGACAATGTGATCCCCCACTTTTTCTGTGACATATCTGCCCTGCTCAAGTTGGCCTGCTCTGACATTTCTATTAATGAACTAATGATATTTATCGTGGGAGGGCTTGATACTGTAATCCCATTTTTACTCATTGTTGTTTCCTATGTACAAATGTCTGCTCCATTCTAAAGTTCTCATCTACACGGGGCATACACAAGGTCTTCTCCACCTGTGGCTCCCACCTGTCTGTGGTCTCACTGTTCTATGGGACAATTATTGGTGTCTACATATGCCCATCAGCTAATAACTCTACTGTGAAGGAGACTGTCATGTCCCTGATGTACACAGTGGTGACGCCCATGCTGAATCCCTTCATCTACAGTCTGAGAAACAGAGATATGAAAGAGGCCCTAATCAGAGTCCTTTGTAAGAAGCAAATCTCGTTATAA
>Olfr387-ps1|CUFFORG_0134|ENSMUST00000141956|11:73660090-73664941|+
CTCATCAGTTCTGGATACATTCAGGAAAAGAATCTGGTGTCTTGCAATCAATTGGAATTTCTGTTTTATGAAAAATAGGTTTTCGAGTAACCACAATATGGGGTCCTCATATATTGTTATAAGCTTTCAAAGAGGAATGGATGAAATAGAAGACATATGTAGGGGAGACTCTGCTTAATGTATGACAGCATTCAAGAATACTGGAGAATAAGAAAATGAACAACCAGACTGTCATCTCTCAGTTTCTCCTCCTGGGACTGCCCATTCCCCTGGAGTACAAGCACCTGTTCTTTGCCCTCTTCCTGACCATGTACCTCAACATCATCCTGGGGAACCTCATTATCATCATCCTTATTCTACTGGACACACATCTCCACACACCCATGTACTTTTTTCTCAGCAACTTGTCCTTCTCTGATCTCTGCTTTTCCTCTGTCACAATGCCCAAGTTGCTGCAGAACATGCAGAGCCAGGACCCATCCATCCCCTATGCCAGCTGTCTGACACAAATGTACTTTTTCATGGCTTTTGGGAACATGGAAATTT
>Olfr383-ps1|CUFFORG_0172|ENSMUST00000118895|11:73540419-73541353|-
ATGATAAAGAACAACCAAACTGTCATCTCCCAGTTTCTCCTCCTTGCCCTGCCCATCCCCCCACAACACCAGCAACTGTTCTATGCCCTGTTCTTGGCCAAGTTCCTCACCACAGTCCTGGGGAACCTCATCATCATCATCCTCATTCTAACTCCCATCTCCACACACCCATGTACTTGTTTCTCAGCACCTTGTCATTCTCTGATCTTTGCTTTTCCTCTGTCACAATGCCCAAGTTGCTGCAGAACATGCAAAGCCAGGACACATCCATCACCTATGCCGGGTGCCTGACACAAATGTACTTTTTCATGGTTTTTGCAAACATGGAGAATGTTCTTCTTGTGGTCATGGCCTATGACCGCTATGTGGCCATCTGCTTCCCTATTCATTACACCAGCATCATGAGCCCTAAGCACTGTGTGTCTCTGGTAGTGCTCTCCTGGGTATTTACCATTCTGTATTCCATGTTACACACCCTACTCTTGGCAAGATTGTCATTCTGTGAGGACAATGTGATCCCCCACTTTTTCTGTGACCTATCTGCCCTGCTCAAGTTGGCCTGCTCTGACATTTACATTAATGAAGTAATGATATTTATCTTCGAAGGGCTTGATACTGTAATCCCATTCTTACTCATTTTTGTTTCCTGTGTACAAATTGTCTGCTCCATTCTAAAGTTTTCAACTACATGGGGCATAGCCAAGGTCTTTTCTACCTGTGGCTCCCACCTGTCTGTGGTCTCACTGTTCTATGGGACAATTATTGGTCTCTACTTTTGCCCATAAACTAATAACTCTACTGTGAAGGACACTGCCATGGCTATGATGTACACAGTGGTGACTCCCATGCTGAATCCCTTCATCTACAGCCTGATGAACAAAGATATGAAAGAGGCCCTGATTAGAGTCTTTTGCAAGAAGAAAATATCTTTATAA
>Olfr1377|CUFFORG_0113|CUFFORT_0243|11:50981981-50986593|+
CTCAGATCTCACCTCTCATTATGAATTTCTCATCATCCAAGTCCAGGGTGGGACCAACAGAGATGGGATTCTGAGAGCAGCAGACATGGATGGAGACAATGAGACTATGGTGGCAGAATTCCTCCTTCTGGGGCTCTCTGGAAAGTCAGAGCAGGAGGAAGTCGTCTTTGGAATGTTCTTAGGCATGTACTTGGTCACCATCTCTGGGAACCTTCTCATCATCCTGGCCATCAGCTGTGACCCTCATCTCCACACACCCATGTACTTCTTCTTGGCCAACCTCTCCAGTGTTGACATCTGCTTTTCCTCAGTCACTGTCCCCAAGGCTCTGGTGAACCACGTGTTGGGAAGCAAGTCCATCTCTTACACAGAGTGCATGATCCAGATCTATTTCTTCATCACATTCATCAACATGGATGGCTTCCTCCTGAGTGTGATGGCCTATGACCGCTATGTGGCCATCTGTCACCCTCTCCACTACACCATGATGATGAGATCCAGACTCTGTGTCCTCCTGGTGGCCATATCATGGGTCATCACAAACCTGCATGCTCTCTTGCATACTCTCCTCATGGTTCGACTCACCTTCTGTTCCCACAATGCAGTGCACCACTTCTTCTGCGACCCCTACCCTATCCTGAAGCTCTCTTGTTCTGACACCTTCATCAATGACCTGATGGTCTTCACTGTGGGTGGAGTGATATTCCTGACACCGTTTTCATGCATTGTTGTTTCCTATGTTTACATCTTCTCTAAGGTCCTGAAGATACCATCTGCCCGCGGGATAAGGAAAGCCCTGTCTACATGTGGGTCTCACCTCACTGTGGTCTCCCTCTTCTATGGGGCGATCCTGGGTGTCTACATGCGTCCTTCATCCTCATATTCTCTGCAGGACACGGTGGCTACTGTCATCTTTACAGTGGTGACTCCATTGGTCAATCCCTTCATCTACAGCCTGAGGAATCAGGATATGAAAGGAGCCCTAAGGAAGATAATGCTCAGATCCTAGTACCTGAGAGGATTCCTGGACATCATGCACTTGTTCATCTTTCTGGAAAAACTGATGCATAGATTGGTATAGAATTCGAGCACAGCTTTCCTGGGACTAATACCAAATGCTTGTGGTTGTATTTTATTTCAAGATGGCAGATGCTCGTTTTCATAAAAGCGGGGATTTGCCATCTCTGAAAGGGACTTATTCTGAGGAGCTCATTTCACAGACAAGAAACTCTGGGATAACTAGTTGTAATTGGTTTAAGGTGCTCCTGCCCAGCCTGTCAGTTGCTCACTCCCACAATGCCTCGGGGCTTTTACAGGACTCTAGAGCAGACCCCTCTGATCTGCTCTTGCTGGCTTCTGATGAGGAACATGTAGATTATCCGCTGGTGGGAAAATGGCACCTGCCTTAAGCTTAAACCTCTCTTCTACAGTTTACATATCAGAATGTACGCCTTGCAGACCCTCTGCTCCACTCCTACCCTATTGTCCTTTTCCTCCTCAGCATGGGCATCTGGGTGCCTCAGGGATGGATTTCGCATAGAGATAAATACCAGGAGCTGCAGACAGTAGACAACATTATTCTTGTAGGCAGAGGATATGGTGGCATAATAAAAGATACTTACTGAAACAATGTAAAACTAAATCAAATATAGGAATAATCTAGCAGGCTATGAGTATTTTCAATTAACAAATAGCAATTAATAGCCTTCATATGCATGGACAATATCCAGGTACAAAACAAAAAGGGCAAGGAGATCACACTTATAATAAGAGCACACTGTGTGGAACACAGAAGAATGAAGTTAACAGTAAACGTGAGTAGACACGGCATTGTACAAGGGAATGCATCTTTAGAATAAATAGCCAATTTCAACATTACTGAGATGTGGTGTTCCTTTTGTCTCTAACTGAAAAGCAGTAGATGATAATAAAAATGCTAATTTCATCTGTCACTATAAGGGTTAGCACTAGAGTTG
>Olfr1377|CUFFORG_0113|CUFFORT_0244|11:50981982-50986593|+
TCAGATCTCACCTCTCATTATGAATTTCTCATCATCCAAGTCCAGGGTGGGACCAACAGAGATGGGATTCTGAGAGCAGCAGGCATGGATGGAGACAATGAGACTATGGTGGCAGAATTCCTCCTTCTGGGGCTCTCTGGAAAGTCAGAGCAGGAGGAAGTCGTCTTTGGAATGTTCTTAGGCATGTACTTGGTCACCATCTCTGGGAACCTTCTCATCATCCTGGCCATCAGCTGTGACCCTCATCTCCACACACCCATGTACTTCTTCTTGGCCAACCTCTCCAGTGTTGACATCTGCTTTTCCTCAGTCACTGTCCCCAAGGCTCTGGTGAACCACGTGTTGGGAAGCAAGTCCATCTCTTACACAGAGTGCATGATCCAGATCTATTTCTTCATCACATTCATCAACATGGATGGCTTCCTCCTGAGTGTGATGGCCTATGACCGCTATGTGGCCATCTGTCACCCTCTCCACTACACCATGATGATGAGATCCAGACTCTGTGTCCTCCTGGTGGCCATATCATGGGTCATCACAAACCTGCATGCTCTCTTGCATACTCTCCTCATGGTTCGACTCACCTTCTGTTCCCACAATGCAGTGCACCACTTCTTCTGCGACCCCTACCCTATCCTGAAGCTCTCTTGTTCTGACACCTTCATCAATGACCTGATGGTCTTCACTGTGGGTGGAGTGATATTCCTGACACCGTTTTCATGCATTGTTGTTTCCTATGTTTACATCTTCTCTAAGGTCCTGAAGATACCATCTGCCCGCGGGATAAGGAAAGCCCTGTCTACATGTGGGTCTCACCTCACTGTGGTCTCCCTCTTCTATGGGGCGATCCTGGGTGTCTACATGCGTCCTTCATCCTCATATTCTCTGCAGGACACGGTGGCTACTGTCATCTTTACAGTGGTGACTCCATTGGTCAATCCCTTCATCTACAGCCTGAGGAATCAGGATATGAAAGGAGCCCTAAGGAAGATAATGCTCAGATCCTAGTACCTGAGAGGATTCCTGGACATCATGCACTTGTTCATCTTTCTGGAAAAACTGATGCATAGATTGGTATAGAATTCGAGCACAGCTTTCCTGGGACTAATACCAAATGCTTGTGGTTGTATTTTATTTCAAGATGGCAGATGCTCGTTTTCATAAAAGCGGGGATTTGCCATCTCTGAAAGGGACTTATTCTGAGGAGCTCATTTCACAGACAAGAAACTCTGGGATAACTAGTTGTAATTGGTTTAAGGTGCTCCTGCCCAGCCTGTCAGTTGCTCACTCCCACAATGCCTCGGGGCTTTTACAGGACTCTAGAGCAGACCCCTCTGATCTGCTCTTGCTGGCTTCTGATGAGGAACATGTAGATTATCCGCTGGTGGGAAAATGGCACCTGCCTTAAGCTTAAACCTCTCTTCTACAGTTTACATATCAGAATGTACGCCTTGCAGACCCTCTGCTCCACTCCTACCCTATTGTCCTTTTCCTCCTCAGCATGGGCATCTGGGTGCCTCAGGGATGGATTTCGCATAGAGATAAATACCAGGAGCTGCAGACAGTAGACAACATTATTCTTGTAGGCAGAGGATATGGTGGCATAATAAAAGATACTTACTGAAACAATGTAAAACTAAATCAAATATAGGAATAATCTAGCAGGCTATGAGTATTTTCAATTAACAAATAGCAATTAATAGCCTTCATATGCATGGACAATATCCAGGTACAAAACAAAAAGGGCAAGGAGATCACACTTATAATAAGAGCACACTGTGTGGAACACAGAAGAATGAAGTTAACAGTAAACGTGAGTAGACACGGCATTGTACAAGGGAATGCATCTTTAGAATAAATAGCCAATTTCAACATTACTGAGATGTGGTGTTCCTTTTGTCTCTAACTGAAAAGCAGTAGATGATAATAAAAATGCTAATTTCATCTGTCACTATAAGGGTTAGCACTAGAGTTG
>Olfr1377|CUFFORG_0113|CUFFORT_0245|11:50982074-50986593|+
TGGGGACACAGGTTAGTGAATAGTTCACCCAATGTCATTCATCCGTGGAGGGACCCTCCACCAAACCTTTCTGTGTCTAGTCAAGCTTAAGAGAAAACTATTTCTTGTCCCAGTAGTGAATAAGGAGGGGACAACGGGCTGTGATGCTCTGGCAACAGGCTCCTAACAGCTTATCCTGGAAAAAGACTCCATTCCCCTCTCAGACATGCGTTTGTGCCAGCTGCTTCCCTATGTACATTGACTGTGACCGATAATTCCATAACAAAGGGGTCTCAGACTTAAGCTACTTTGGACACTATTCTGAGCCCCATATAGGGAACTAGGTTAGACTAGGAACTACTCGGTTTTAATTGTACCTCCCAGAGGTCCAAGCTCAGCTACACAGCTATGTCAGATTCGGTCGTTAGCACGGCTCACAAGAAGGTGAAGGATGGAAGCAGATCTCAACTGCTTGAGTCTCACAAATGAAGAGTCACCGTCAATGATAGCAGCACTGTCTCTAGGAGGAAGTTGATGCGGATGCTGAATTCTACTTCAGAGCATACCTGACATGGATGGAGACAATGAGACTATGGTGGCAGAATTCCTCCTTCTGGGGCTCTCTGGAAAGTCAGAGCAGGAGGAAGTCGTCTTTGGAATGTTCTTAGGCATGTACTTGGTCACCATCTCTGGGAACCTTCTCATCATCCTGGCCATCAGCTGTGACCCTCATCTCCACACACCCATGTACTTCTTCTTGGCCAACCTCTCCAGTGTTGACATCTGCTTTTCCTCAGTCACTGTCCCCAAGGCTCTGGTGAACCACGTGTTGGGAAGCAAGTCCATCTCTTACACAGAGTGCATGATCCAGATCTATTTCTTCATCACATTCATCAACATGGATGGCTTCCTCCTGAGTGTGATGGCCTATGACCGCTATGTGGCCATCTGTCACCCTCTCCACTACACCATGATGATGAGATCCAGACTCTGTGTCCTCCTGGTGGCCATATCATGGGTCATCACAAACCTGCATGCTCTCTTGCATACTCTCCTCATGGTTCGACTCACCTTCTGTTCCCACAATGCAGTGCACCACTTCTTCTGCGACCCCTACCCTATCCTGAAGCTCTCTTGTTCTGACACCTTCATCAATGACCTGATGGTCTTCACTGTGGGTGGAGTGATATTCCTGACACCGTTTTCATGCATTGTTGTTTCCTATGTTTACATCTTCTCTAAGGTCCTGAAGATACCATCTGCCCGCGGGATAAGGAAAGCCCTGTCTACATGTGGGTCTCACCTCACTGTGGTCTCCCTCTTCTATGGGGCGATCCTGGGTGTCTACATGCGTCCTTCATCCTCATATTCTCTGCAGGACACGGTGGCTACTGTCATCTTTACAGTGGTGACTCCATTGGTCAATCCCTTCATCTACAGCCTGAGGAATCAGGATATGAAAGGAGCCCTAAGGAAGATAATGCTCAGATCCTAGTACCTGAGAGGATTCCTGGACATCATGCACTTGTTCATCTTTCTGGAAAAACTGATGCATAGATTGGTATAGAATTCGAGCACAGCTTTCCTGGGACTAATACCAAATGCTTGTGGTTGTATTTTATTTCAAGATGGCAGATGCTCGTTTTCATAAAAGCGGGGATTTGCCATCTCTGAAAGGGACTTATTCTGAGGAGCTCATTTCACAGACAAGAAACTCTGGGATAACTAGTTGTAATTGGTTTAAGGTGCTCCTGCCCAGCCTGTCAGTTGCTCACTCCCACAATGCCTCGGGGCTTTTACAGGACTCTAGAGCAGACCCCTCTGATCTGCTCTTGCTGGCTTCTGATGAGGAACATGTAGATTATCCGCTGGTGGGAAAATGGCACCTGCCTTAAGCTTAAACCTCTCTTCTACAGTTTACATATCAGAATGTACGCCTTGCAGACCCTCTGCTCCACTCCTACCCTATTGTCCTTTTCCTCCTCAGCATGGGCATCTGGGTGCCTCAGGGATGGATTTCGCATAGAGATAAATACCAGGAGCTGCAGACAGTAGACAACATTATTCTTGTAGGCAGAGGATATGGTGGCATAATAAAAGATACTTACTGAAACAATGTAAAACTAAATCAAATATAGGAATAATCTAGCAGGCTATGAGTATTTTCAATTAACAAATAGCAATTAATAGCCTTCATATGCATGGACAATATCCAGGTACAAAACAAAAAGGGCAAGGAGATCACACTTATAATAAGAGCACACTGTGTGGAACACAGAAGAATGAAGTTAACAGTAAACGTGAGTAGACACGGCATTGTACAAGGGAATGCATCTTTAGAATAAATAGCCAATTTCAACATTACTGAGATGTGGTGTTCCTTTTGTCTCTAACTGAAAAGCAGTAGATGATAATAAAAATGCTAATTTCATCTGTCACTATAAGGGTTAGCACTAGAGTTG
>Olfr1377|CUFFORG_0113|CUFFORT_0246|11:50982220-50986593|+
CTCTGGCAACAGGCTCCTAACAGCTTATCCTGGAAAAAGACTCCATTCCCCTCTCAGACATGCGTTTGTGCCAGCTGCTTCCCTATGTACATTGACTGTGACCGATAATTCCATAACAAAGGGGTCTCAGACTTAAGCTACTTTGGACACTATTCTGAGCCCCATATAGGGAACTAGGTTAGACTAGGAACTACTCGGTTTTAATTGTACCTCCCAGAGGTCCAAGCTCAGCTACACAGCTATGTCAGATTCGGTCGTTAGCACGGCTCACAAGAAGGTGAAGGATGGAAGCAGATCTCAACTGCTTGAGTCTCACAAATGAAGAGTCACCGTCAATGATAGCAGCACTGTCTCTAGGAGGAAGTTGATGCGGATGCTGAATTCTACTTCAGAGCATACCTGGCATGGATGGAGACAATGAGACTATGGTGGCAGAATTCCTCCTTCTGGGGCTCTCTGGAAAGTCAGAGCAGGAGGAAGTCGTCTTTGGAATGTTCTTAGGCATGTACTTGGTCACCATCTCTGGGAACCTTCTCATCATCCTGGCCATCAGCTGTGACCCTCATCTCCACACACCCATGTACTTCTTCTTGGCCAACCTCTCCAGTGTTGACATCTGCTTTTCCTCAGTCACTGTCCCCAAGGCTCTGGTGAACCACGTGTTGGGAAGCAAGTCCATCTCTTACACAGAGTGCATGATCCAGATCTATTTCTTCATCACATTCATCAACATGGATGGCTTCCTCCTGAGTGTGATGGCCTATGACCGCTATGTGGCCATCTGTCACCCTCTCCACTACACCATGATGATGAGATCCAGACTCTGTGTCCTCCTGGTGGCCATATCATGGGTCATCACAAACCTGCATGCTCTCTTGCATACTCTCCTCATGGTTCGACTCACCTTCTGTTCCCACAATGCAGTGCACCACTTCTTCTGCGACCCCTACCCTATCCTGAAGCTCTCTTGTTCTGACACCTTCATCAATGACCTGATGGTCTTCACTGTGGGTGGAGTGATATTCCTGACACCGTTTTCATGCATTGTTGTTTCCTATGTTTACATCTTCTCTAAGGTCCTGAAGATACCATCTGCCCGCGGGATAAGGAAAGCCCTGTCTACATGTGGGTCTCACCTCACTGTGGTCTCCCTCTTCTATGGGGCGATCCTGGGTGTCTACATGCGTCCTTCATCCTCATATTCTCTGCAGGACACGGTGGCTACTGTCATCTTTACAGTGGTGACTCCATTGGTCAATCCCTTCATCTACAGCCTGAGGAATCAGGATATGAAAGGAGCCCTAAGGAAGATAATGCTCAGATCCTAGTACCTGAGAGGATTCCTGGACATCATGCACTTGTTCATCTTTCTGGAAAAACTGATGCATAGATTGGTATAGAATTCGAGCACAGCTTTCCTGGGACTAATACCAAATGCTTGTGGTTGTATTTTATTTCAAGATGGCAGATGCTCGTTTTCATAAAAGCGGGGATTTGCCATCTCTGAAAGGGACTTATTCTGAGGAGCTCATTTCACAGACAAGAAACTCTGGGATAACTAGTTGTAATTGGTTTAAGGTGCTCCTGCCCAGCCTGTCAGTTGCTCACTCCCACAATGCCTCGGGGCTTTTACAGGACTCTAGAGCAGACCCCTCTGATCTGCTCTTGCTGGCTTCTGATGAGGAACATGTAGATTATCCGCTGGTGGGAAAATGGCACCTGCCTTAAGCTTAAACCTCTCTTCTACAGTTTACATATCAGAATGTACGCCTTGCAGACCCTCTGCTCCACTCCTACCCTATTGTCCTTTTCCTCCTCAGCATGGGCATCTGGGTGCCTCAGGGATGGATTTCGCATAGAGATAAATACCAGGAGCTGCAGACAGTAGACAACATTATTCTTGTAGGCAGAGGATATGGTGGCATAATAAAAGATACTTACTGAAACAATGTAAAACTAAATCAAATATAGGAATAATCTAGCAGGCTATGAGTATTTTCAATTAACAAATAGCAATTAATAGCCTTCATATGCATGGACAATATCCAGGTACAAAACAAAAAGGGCAAGGAGATCACACTTATAATAAGAGCACACTGTGTGGAACACAGAAGAATGAAGTTAACAGTAAACGTGAGTAGACACGGCATTGTACAAGGGAATGCATCTTTAGAATAAATAGCCAATTTCAACATTACTGAGATGTGGTGTTCCTTTTGTCTCTAACTGAAAAGCAGTAGATGATAATAAAAATGCTAATTTCATCTGTCACTATAAGGGTTAGCACTAGAGTTG
>Olfr1377|CUFFORG_0113|ENSMUST00000075177|11:50984658-50985720|+
TGGCAAACGACCTTACTGGCTGGTGATACTTTCTTCCTCACAGACATGGATGGAGACAATGAGACTATGGTGGCAGAATTCCTCCTTCTGGGGCTCTCTGGAAAGTCAGAGCAGGAGGAAGTCGTCTTTGGAATGTTCTTAGGCATGTACTTGGTCACCATCTCTGGGAACCTTCTCATCATCCTGGCCATCAGCTGTGACCCTCATCTCCACACACCCATGTACTTCTTCTTGGCCAACCTCTCCAGTGTTGACATCTGCTTTTCCTCAGTCACTGTCCCCAAGGCTCTGGTGAACCACGTGTTGGGAAGCAAGTCCATCTCTTACACAGAGTGCATGATCCAGATCTATTTCTTCATCACATTCATCAACATGGATGGCTTCCTCCTGAGTGTGATGGCCTATGACCGCTATGTGGCCATCTGTCACCCTCTCCACTACACCATGATGATGAGATCCAGACTCTGTGTCCTCCTGGTGGCCATATCATGGGTCATCACAAACCTGCATGCTCTCTTGCATACTCTCCTCATGGTTCGACTCACCTTCTGTTCCCACAATGCAGTGCACCACTTCTTCTGCGACCCCTACCCTATCCTGAAGCTCTCTTGTTCTGACACCTTCATCAATGACCTGATGGTCTTCACTGTGGGTGGAGTGATATTCCTGACACCGTTTTCATGCATTGTTGTTTCCTATGTTTACATCTTCTCTAAGGTCCTGAAGATACCATCTGCCCGCGGGATAAGGAAAGCCCTGTCTACATGTGGGTCTCACCTCACTGTGGTCTCCCTCTTCTATGGGGCGATCCTGGGTGTCTACATGCGTCCTTCATCCTCATATTCTCTGCAGGACACGGTGGCTACTGTCATCTTTACAGTGGTGACTCCATTGGTCAATCCCTTCATCTACAGCCTGAGGAATCAGGATATGAAAGGAGCCCTAAGGAAGATAATGCTCAGATCCTAGTACCTGAGAGGATTCCTGGACATCATGCACTTGTTCATCTTTCTGGAAAAACTGATGCATAGATTGGTATAGAATTCGAGCACAGCTTTCCTGG
>Olfr376|CUFFORG_0132|CUFFORT_0281|11:73371246-73377836|+
AATGTGAGCAGGTGTGGTACATACACAGATGATGGCTGTTGAGACCATCTTTTCTATGCTTATGATGCATAAATGGGAGCAGGATTTTAGACCAGGGTCCTGGAGTTACCCTGAGATATTTCTGGATGCAGGGCACCACAGAAAGGAATCAAACTGCCATCTCCCAGTTCCTCCTCCTGGGCCTGCCCATCCCCACAGAGCATCAACACCTGTTCTATGCCCTGTTCCTGGCCATGTACCTCACCACCGTCCTGGGGAACCTCATCATCATCATCCTTATTCATCTGGACTCCCATCTCCACACACCCATGTATTCTTTCCTCAGCAATTTGTCCTTCTCTGATCTCTGCTTTTCATCTGTCACAATGCCCAAATTGCTGCAGAACATGCAGAGCCAGGATCCATCAATTCCCTATGCAGGCTGCCTGGCACAAATGTACTTTTTCCTGTTTTTTGCAGACCTTGAAAGCTTCCTCCTTGTGGCCATGGCCTATGACCGCTATGTGGCTATCTGCTTCCCCCTTCATTACATGAGCATCATGAGCCCCAGGCTCTGTGTGAGTCTGGTGCTGCTGTCCTGGGTGCTGACCACCTTCCATGCCATGCTGCATACCCTGCTCATGGCCAGATTGTCATTCTGTGAGGACAATGTGATCCCCCACTTTTTCTGTGACATGTCTGCTCTGCTGAAGCTGTCCTGCTCTGACACCTATGTTAATGAATTGGTGATATTTGTCATGGGAAGCCTGATCCTTGTCATTCCATTTGTGCTCATCCTTGTGTCCTATGCACGAATTGTGTCCTCCATTCTCAAGGTCCCGTCTGCTCGAGGCATCCGTAAAGCCTTCTCCACCTGTGGGTCCCACCTGTCTGTGGTGTCACTGTTCTATGGAACAGTCATTGGTCTGTACTTATGTCCATCAGCTGATAACTCTACTGTGAAGGAAACTGTCATGGCCATGATGTACACAGTGGTGACTCCCATGCTGAACCCCTTCATCTACAGCCTGAGGAACAGAGACATGAAGGGGGCCCTAATTAGTGTTCTTTGCAAGAAGAAAATTCTTTTCTGTCTATGATCATAAATATTGGAATTAAAAATAATATATTCAGTAATATTTTAACACTGATATATGAGTATTATTGTATATTCTTTTTTCCCATCATAAAACTTACTACTTAAATGAAATAATTCAGGGTTGTTCAACATATAATGTTTCTCTAGAAAAAGCACTAATGACTAGAATAGCTGCATCTCACACAAGTTGTTGTTAGATGTTTGGTGTGATAGATACAGCACATCTGGCCATCCAATTCCCAACTGGACAGTGTTTGCAGGGCTCAGAAGAATCTCTGATTAGGGTTAGAGTATAGCTATTGATTATCATAAACATAGATGATTTTCTTAGAGTATGGTTTTGTGTATGACACAGATTGTCTGAGGCCGTAGTTACCACTACTACCTTGATCACAGATAATTCTCTGAATTAAGGTTTGCGTCAAGTCTGTGTCAAACTTACTGTCTAATATAGTAGGATCATGGAAAGCCAGATTCTGACGACTTTAGGAAAATTCAACTCAATACGTGACATGAAAGAGTTATTCTTTTGATGGCTAGTGCAAATTCCAGGTAGGGTTAGATGTTAATTTACATTTCCCCTCAAAAACTGTACACTCAGTAGTTCTGTGTAGTTGATGGAAAAGTGATTCCCAATAACATTCTGGGGCAGTTTTCCAGACCCTGGTCATCATAATGTAAAATTGTTTCATTAAATTTCTTTTTTTAGATCATCATAATTCAGGCATTAATGATGTCCCATACCAAAACTAACTTGGCTTAAATACTCAAGTCTTGTGCTCATTCTTCTTAAAATATTAAAAAATAACTTATCAAATGAAGTAGCATAAATAATACTTGAACCAATGATTCTGAGAAGCAGCCCACAAGAGCTCATATCTGCAATGCACTGATTCATATGTACAGGCATATACAACCATTTATGCTCATTTTGCTAAACAAAACTTTTCATTGTTGAAAAGAAACTTTACTCACCACTTCTGAGAAAACATCCTTACTTTTCATTACTTTCCTTTTGTTTCCATGTCTAATTTGTTTTTTTTTCTTTCACCCAGTCTTTACTTAGAGTGAACTGTTAGCGTTGTGGTAACAGTTTGATTTATGCTTGCCCAGGAGCTGATTCATACCAGGGCCTTACAAGCTTATTTCTTGTTATGAAGAAAGAAGTTCAAGTTCATTTACCATTCTGAGAGACGTTCTTTCCTACCTTATTATTTCAAACTTATTGATAAGCTTAGCAGACATGCCTTGTCTGATGTTGATTATGTGGAGGAAAGGGAATCTTTGCAGAAGATCAAAACGAGTGTAGTCGGAGTTTAACAGCATTCTGGTGTGAGTTAGTATTGAATCAATTTAAAAGCTCAAATTATTCAAATCTGGAGAGTTCCTCAAACTTCTTGCAGCCTGAGAAATAGGGTGAATGGCCATTCATTATTTAGTCTTAGCTGCATGAACATCATTGTTTAAGTCTCCAAGCTCGGTCCATTTATTTTTTGTTGTTGCCTCTAAGTAATGACATCCAAACAATCATTTCATTCTTCTATAATAGTTTCCATTGCAACAATCCAGACCTCCTCCTGTCCCCACTTTAACCTTCTGTCTTTACTGATGCTTTATGACAAGCAAGGAATGGAGCTCTTCATTACTTGTCTACCTTTGCACTCTGTTCTATATTCCACGTCTCAGTTCTCATGATCCACTATGCATTTGCCCTAGAAACTGTATACTTCTGTGTACATGTGTGATATGTGTATATGCACATATATTAAAGTGGATTAAAATTCACAATCACATGAAAAGATCAAAGCTGGACTTGTACTTTACAACATGAACTAACATTTTTCTTGAATGAGTGAAAGACTATGTGATTGACATTTGAGCACATATGAAAGATTGAAATGTGGCCTGATTTAAGGAACTGCTGGTGTAGAAAAAGAAGTGAATTTGAAATAAGATGACAGATTTTGCTTTGAATGTGATGGATTTCATGACATGTATTTTCAATCTCATGCTAGTTTTGCAACAGTACATATACAGTCACAAAAGCTAGGACAGTCGAACTCTTAGAATACATTAAAGGGGTAAATTTTTATGACCTTTGATTACTTAATGATTAATAAAGACCATTTTAAA
>Olfr376|CUFFORG_0132|CUFFORT_0282|11:73371246-73377836|+
AATGTGAGCAGGTGTGGTACATACACAGATGATGGCTGTTGAGACCATCTTTTCTATGCTTATGATGCATAAATGGGAGCAGGATTTTAGACCAGGGTCCTGGAGTTACCCTGAGATATTTCTGGTGCTGGGGACTAAACTGAATGTCTTGGGAATGCTAGACAAGCATTCTACCACCGGGCTGTACCTCCAGCTTGAAGCTCTGCAGTTTATGACTCTCATGTGTAGCCTTGACTGAGAACTGCATATGAGCCAGATGCAGGGCACCACAGAAAGGAATCAAACTGCCATCTCCCAGTTCCTCCTCCTGGGCCTGCCCATCCCCACAGAGCATCAACACCTGTTCTATGCCCTGTTCCTGGCCATGTACCTCACCACCGTCCTGGGGAACCTCATCATCATCATCCTTATTCATCTGGACTCCCATCTCCACACACCCATGTATTCTTTCCTCAGCAATTTGTCCTTCTCTGATCTCTGCTTTTCATCTGTCACAATGCCCAAATTGCTGCAGAACATGCAGAGCCAGGATCCATCAATTCCCTATGCAGGCTGCCTGGCACAAATGTACTTTTTCCTGTTTTTTGCAGACCTTGAAAGCTTCCTCCTTGTGGCCATGGCCTATGACCGCTATGTGGCTATCTGCTTCCCCCTTCATTACATGAGCATCATGAGCCCCAGGCTCTGTGTGAGTCTGGTGCTGCTGTCCTGGGTGCTGACCACCTTCCATGCCATGCTGCATACCCTGCTCATGGCCAGATTGTCATTCTGTGAGGACAATGTGATCCCCCACTTTTTCTGTGACATGTCTGCTCTGCTGAAGCTGTCCTGCTCTGACACCTATGTTAATGAATTGGTGATATTTGTCATGGGAAGCCTGATCCTTGTCATTCCATTTGTGCTCATCCTTGTGTCCTATGCACGAATTGTGTCCTCCATTCTCAAGGTCCCGTCTGCTCGAGGCATCCGTAAAGCCTTCTCCACCTGTGGGTCCCACCTGTCTGTGGTGTCACTGTTCTATGGAACAGTCATTGGTCTGTACTTATGTCCATCAGCTGATAACTCTACTGTGAAGGAAACTGTCATGGCCATGATGTACACAGTGGTGACTCCCATGCTGAACCCCTTCATCTACAGCCTGAGGAACAGAGACATGAAGGGGGCCCTAATTAGTGTTCTTTGCAAGAAGAAAATTCTTTTCTGTCTATGATCATAAATATTGGAATTAAAAATAATATATTCAGTAATATTTTAACACTGATATATGAGTATTATTGTATATTCTTTTTTCCCATCATAAAACTTACTACTTAAATGAAATAATTCAGGGTTGTTCAACATATAATGTTTCTCTAGAAAAAGCACTAATGACTAGAATAGCTGCATCTCACACAAGTTGTTGTTAGATGTTTGGTGTGATAGATACAGCACATCTGGCCATCCAATTCCCAACTGGACAGTGTTTGCAGGGCTCAGAAGAATCTCTGATTAGGGTTAGAGTATAGCTATTGATTATCATAAACATAGATGATTTTCTTAGAGTATGGTTTTGTGTATGACACAGATTGTCTGAGGCCGTAGTTACCACTACTACCTTGATCACAGATAATTCTCTGAATTAAGGTTTGCGTCAAGTCTGTGTCAAACTTACTGTCTAATATAGTAGGATCATGGAAAGCCAGATTCTGACGACTTTAGGAAAATTCAACTCAATACGTGACATGAAAGAGTTATTCTTTTGATGGCTAGTGCAAATTCCAGGTAGGGTTAGATGTTAATTTACATTTCCCCTCAAAAACTGTACACTCAGTAGTTCTGTGTAGTTGATGGAAAAGTGATTCCCAATAACATTCTGGGGCAGTTTTCCAGACCCTGGTCATCATAATGTAAAATTGTTTCATTAAATTTCTTTTTTTAGATCATCATAATTCAGGCATTAATGATGTCCCATACCAAAACTAACTTGGCTTAAATACTCAAGTCTTGTGCTCATTCTTCTTAAAATATTAAAAAATAACTTATCAAATGAAGTAGCATAAATAATACTTGAACCAATGATTCTGAGAAGCAGCCCACAAGAGCTCATATCTGCAATGCACTGATTCATATGTACAGGCATATACAACCATTTATGCTCATTTTGCTAAACAAAACTTTTCATTGTTGAAAAGAAACTTTACTCACCACTTCTGAGAAAACATCCTTACTTTTCATTACTTTCCTTTTGTTTCCATGTCTAATTTGTTTTTTTTTCTTTCACCCAGTCTTTACTTAGAGTGAACTGTTAGCGTTGTGGTAACAGTTTGATTTATGCTTGCCCAGGAGCTGATTCATACCAGGGCCTTACAAGCTTATTTCTTGTTATGAAGAAAGAAGTTCAAGTTCATTTACCATTCTGAGAGACGTTCTTTCCTACCTTATTATTTCAAACTTATTGATAAGCTTAGCAGACATGCCTTGTCTGATGTTGATTATGTGGAGGAAAGGGAATCTTTGCAGAAGATCAAAACGAGTGTAGTCGGAGTTTAACAGCATTCTGGTGTGAGTTAGTATTGAATCAATTTAAAAGCTCAAATTATTCAAATCTGGAGAGTTCCTCAAACTTCTTGCAGCCTGAGAAATAGGGTGAATGGCCATTCATTATTTAGTCTTAGCTGCATGAACATCATTGTTTAAGTCTCCAAGCTCGGTCCATTTATTTTTTGTTGTTGCCTCTAAGTAATGACATCCAAACAATCATTTCATTCTTCTATAATAGTTTCCATTGCAACAATCCAGACCTCCTCCTGTCCCCACTTTAACCTTCTGTCTTTACTGATGCTTTATGACAAGCAAGGAATGGAGCTCTTCATTACTTGTCTACCTTTGCACTCTGTTCTATATTCCACGTCTCAGTTCTCATGATCCACTATGCATTTGCCCTAGAAACTGTATACTTCTGTGTACATGTGTGATATGTGTATATGCACATATATTAAAGTGGATTAAAATTCACAATCACATGAAAAGATCAAAGCTGGACTTGTACTTTACAACATGAACTAACATTTTTCTTGAATGAGTGAAAGACTATGTGATTGACATTTGAGCACATATGAAAGATTGAAATGTGGCCTGATTTAAGGAACTGCTGGTGTAGAAAAAGAAGTGAATTTGAAATAAGATGACAGATTTTGCTTTGAATGTGATGGATTTCATGACATGTATTTTCAATCTCATGCTAGTTTTGCAACAGTACATATACAGTCACAAAAGCTAGGACAGTCGAACTCTTAGAATACATTAAAGGGGTAAATTTTTATGACCTTTGATTACTTAATGATTAATAAAGACCATTTTAAA
>Olfr376|CUFFORG_0132|ENSMUST00000120401|11:73371246-73375704|+
AATGTGAGCAGGTGTGGTACATACACAGATGATGGCTGTTGAGACCATCTTTTCTATGCTTATGATGCATAAATGGGAGCAGGATTTTAGACCAGGGTCCTGGAGTTACCCTGAGATATTTCTGGTGCTGGGGACTAAACTGAATGTCTTGGGAATGCTAGACAAGCATTCTACCACCGGGCTGTACCTCCAGCTTGAAGCTCTGCAGTTTATGACTCTCATGTGTAGCCTTGACTGAGAACTGCATATGAGCCAGATGCAGGGCACCACAGAAAGGAATCAAACTGCCATCTCCCAGTTCCTCCTCCTGGGCCTGCCCATCCCCACAGAGCATCAACACCTGTTCTATGCCCTGTTCCTGGCCATGTACCTCACCACCGTCCTGGGGAACCTCATCATCATCATCCTTATTCATCTGGACTCCCATCTCCACACACCCATGTATTCTTTCCTCAGCAATTTGTCCTTCTCTGATCTCTGCTTTTCATCTGTCACAATGCCCAAATTGCTGCAGAACATGCAGAGCCAGGATCCATCAATTCCCTATGCAGGCTGCCTGGCACAAATGTACTTTTTCCTGTTTTTTGCAGACCTTGAAAGCTTCCTCCTTGTGGCCATGGCCTATGACCGCTATGTGGCTATCTGCTTCCCCCTTCATTACATGAGCATCATGAGCCCCAGGCTCTGTGTGAGTCTGGTGCTGCTGTCCTGGGTGCTGACCACCTTCCATGCCATGCTGCATACCCTGCTCATGGCCAGATTGTCATTCTGTGAGGACAATGTGATCCCCCACTTTTTCTGTGACATGTCTGCTCTGCTGAAGCTGTCCTGCTCTGACACCTATGTTAATGAATTGGTGATATTTGTCATGGGAAGCCTGATCCTTGTCATTCCATTTGTGCTCATCCTTGTGTCCTATGCACGAATTGTGTCCTCCATTCTCAAGGTCCCGTCTGCTCGAGGCATCCGTAAAGCCTTCTCCACCTGTGGGTCCCACCTGTCTGTGGTGTCACTGTTCTATGGAACAGTCATTGGTCTGTACTTATGTCCATCAGCTGATAACTCTACTGTGAAGGAAACTGTCATGGCCATGATGTACACAGTGGTGACTCCCATGCTGAACCCCTTCATCTACAGCCTGAGGAACAGAGACATGAAGGGGGCCCTAATTAGTGTTCTTTGCAAGAAGAAAATTCTTTTCTGTCTATGA
>Olfr376|CUFFORG_0132|ENSMUST00000127789|11:73371266-73375496|+
ATACACAGATGATGGCTGTTGAGACCATCTTTTCTATGCTTATGATGCATAAATGGGAGCAGGATTTTAGACCAGGGTCCTGGAGTTACCCTGAGATATTTCTGGATGCAGGGCACCACAGAAAGGAATCAAACTGCCATCTCCCAGTTCCTCCTCCTGGGCCTGCCCATCCCCACAGAGCATCAACACCTGTTCTATGCCCTGTTCCTGGCCATGTACCTCACCACCGTCCTGGGGAACCTCATCATCATCATCCTTATTCATCTGGACTCCCATCTCCACACACCCATGTATTCTTTCCTCAGCAATTTGTCCTTCTCTGATCTCTGCTTTTCATCTGTCACAATGCCCAAATTGCTGCAGAACATGCAGAGCCAGGATCCATCAATTCCCTATGCAGGCTGCCTGGCACAAATGTACTTTTTCCTGTTTTTTGCAGACCTTGAAAGCTTCCTCCTTGTGGCCATGGCCTATGACCGCTATGTGGCTATCTGCTTCCCCCTTCATTACATGAGCATCATGAGCCCCAGGCTCTGTGTGAGTCTGGTGCTGCTGTCCTGGGTGCTGACCACCTTCCATGCCATGCTGCATACCCTGCTCATGGCCAGATTGTCATTCTGTGAGGACAATGTGATCCCCCACTTTTTCTGTGACATGTCTGCTCTGCTGAAGCTGTCCTGCTCTGACACCTATGTTAATGAATTGGTGATATTTGTCATGGGAAGCCTGATCCTTGTCATTCCATTTGTGCTCATCCTTGTGTCCTATGCACGAATTGTGTCCTCCATTCTCAAGGTCCCGTCTGCTCGAGGCATCCGTAAAGCCTTCTCCACCTGTGGGTCCCACCTGTC
>Olfr376|CUFFORG_0132|ENSMUST00000170592|11:73371246-73375704|+
AATGTGAGCAGGTGTGGTACATACACAGATGATGGCTGTTGAGACCATCTTTTCTATGCTTATGATGCATAAATGGGAGCAGGATTTTAGACCAGGGTCCTGGAGTTACCCTGAGATATTTCTGGATGCAGGGCACCACAGAAAGGAATCAAACTGCCATCTCCCAGTTCCTCCTCCTGGGCCTGCCCATCCCCACAGAGCATCAACACCTGTTCTATGCCCTGTTCCTGGCCATGTACCTCACCACCGTCCTGGGGAACCTCATCATCATCATCCTTATTCATCTGGACTCCCATCTCCACACACCCATGTATTCTTTCCTCAGCAATTTGTCCTTCTCTGATCTCTGCTTTTCATCTGTCACAATGCCCAAATTGCTGCAGAACATGCAGAGCCAGGATCCATCAATTCCCTATGCAGGCTGCCTGGCACAAATGTACTTTTTCCTGTTTTTTGCAGACCTTGAAAGCTTCCTCCTTGTGGCCATGGCCTATGACCGCTATGTGGCTATCTGCTTCCCCCTTCATTACATGAGCATCATGAGCCCCAGGCTCTGTGTGAGTCTGGTGCTGCTGTCCTGGGTGCTGACCACCTTCCATGCCATGCTGCATACCCTGCTCATGGCCAGATTGTCATTCTGTGAGGACAATGTGATCCCCCACTTTTTCTGTGACATGTCTGCTCTGCTGAAGCTGTCCTGCTCTGACACCTATGTTAATGAATTGGTGATATTTGTCATGGGAAGCCTGATCCTTGTCATTCCATTTGTGCTCATCCTTGTGTCCTATGCACGAATTGTGTCCTCCATTCTCAAGGTCCCGTCTGCTCGAGGCATCCGTAAAGCCTTCTCCACCTGTGGGTCCCACCTGTCTGTGGTGTCACTGTTCTATGGAACAGTCATTGGTCTGTACTTATGTCCATCAGCTGATAACTCTACTGTGAAGGAAACTGTCATGGCCATGATGTACACAGTGGTGACTCCCATGCTGAACCCCTTCATCTACAGCCTGAGGAACAGAGACATGAAGGGGGCCCTAATTAGTGTTCTTTGCAAGAAGAAAATTCTTTTCTGTCTATGA
>Olfr388-ps1|CUFFORG_0174|ENSMUST00000118336|11:73724082-73725022|-
ATGGTAATGAACAACCAAACAGTCATCTCCCAGCTCCTACTTCTGGGTCTACACATTCCCCCAGATCACCAGCACGGATTCTACACCCTGTTCCTGGCCATGTACCTCACCACTATCTTGGGGAACCTCATCATTATCACCCTCATAATACTGGACTCCCATCTCCACACACCCATGTACTTGTTTCTCATCAACTTATCCTTCTCTGATCTCTGCTTTTCCTCTGTCACAGTGCCCAAGTTGCTGCAGAACATGCAGAGCCAGGACACATCCATCTCCTATGCTGGCTGTCTGACACAAATGTACTTTTTAATGGTTTTTGGAGATATGGAGAGCTTTCTTCTTGTTGTCATGGCCTATGATCGCTATGTAGCCATCTGCTTCCCTCTGCATTACACCAGCACCATGAGTCCTAAGTTCTGTGTGTGTGTGTGGTGCTGCTGTCATGGGTATTTACCATTATGTATTCCATGGTGCACACTCTACTCTTGTCTAGATTGTCATTCTGTGAGGACAATGTAATCCCCCATTTTTTCTGTGACCTATCTGCCCTGCTCAAGTTGGCCTGCTCTGACATTTTTATAAATGAACTAATGATATTTATCTTGGGAGGGCCTGTCGTTGCGATTCCATTCTTACTCATTGTTGTGTCCTATGTACGAATTGTCTCTTCCATCCTAAAGGTTTCATCTTCTCAGGGTATACACAAGATCTTCTCCACTTGTGGCTCCCATTTGTCTGTTGTTTCACTGTTCTATGGGACAATTATTGGTCTCTACTTATGTCCATCAGCTAATAACTCTACTGTGAAGAAGATTGCCATGGCCATGATGTATACAGTAGTGACTCCCATGCTGAATCCCTTCATCTATAGCCTGAGGAGCAGAGATATGAAAGAGGCCCTGATCAGAGTCCTTTGCAAGAAGAAAATCTCCTTATAA
>Olfr404-ps1|CUFFORG_0144|ENSMUST00000121065|11:74239531-74240540|+
CTAACTTAAGACTTTCCTTATTGACTTCTGTGCTCATGGGAAGAGAGAACCAGACAAGCACCTTTGAGTTCCTCCTCTGGGGACTCTCAGAGCAGCTACAGCAACAACACATCCTCTTCCTGATCTTCCTGTGGATGTACCTTGTCACAGTAGTTGGGAATCTGCTCATTGTCCTGGCCATTAGCACTGATGTACGACTCCACACACCCATGTACTTCTTGCTTGCCAACCTGTCCTGTGATGATATCCTCTTCACCTCCACCACAATACCCAAGGCCCTAGTGAACATCCACACCCAAAGCAGGACCATCTCCTATGCAGGATGCCTGGTCCAGCTCTATTTTTTCCTGACTTTTGGAGACATGGACATCTTCCTCCTGGCCACAATGGCCTATGATCGCTTTGTGGCTATTTGTCACCCTCTCCACTATAGGATGATCATGAGCTTCCAGCGCTGCTCATTCTTAGTGACAGCCTGTTGGATCCTTACAACCTTTGTTGCTATGACACACACCTTGCTCATATTCCGGCTCTCCTTCTGCTCTAAGAAGGTCATTCCAGACTTCTTCTGTGACCTGGGACCCCTAATGAAGATCGCTTGCTCTGAAACCCGGATCAATGAGCTTGTGCTTCTCTTCCTGGGAGGTGCAGTCATCTTAATCCCCTTCTTGCTCATCCTTGTGTCTTATATCCGCATTGTTTCAGCCATCCTCAGGCTCCCTTCTGCCCAAGGAAGGCGTAAGGCCTTTTCTACCTGTGGGTCCCACCTTTCTGTGGTGGCCCTGTGCTTTGGGACAGTGATAAAGGCTTATCTATGTCCCTCATCCTCTTCCTCCAACTCAGTGGTAGAGGATACAGCAGCTGTTGTCATGTATACAGTGGTGACTCCCCTACTGAACCCCTTCATTTACAGCCTGTGAAACAAAGACATGAAGGGAGCACTGGTCAGAATTCTCAAGGGCAAAGTCTCCTTCCCCTGGGCCCAGAGACTTCTGCAGAGAAAGTGAAGA
>Olfr1395|CUFFORG_0095|CUFFORT_0194|11:49142274-49150453|+
GGAGGACAGGTCTCTGAGGACTTATCAAAGCAGAAGCAACTTTCTTTCCTCAGAGAGATGACAATGGGTGAGAGCCATCAAGGGATAAAACCTCTCCGTCAGGAGCTGGCCTTGGCCCTGGCAAAGGGTCACATCTGCAGGCAAGAACTCTGTCTATTCTTGTTCTCCTAGTCCATGGTTCTTCCGTAAGACTAGAGTTGATGCTTCTAGAAAGCATTTCCCTAATCCCTAAAGATAGTTCCAGGCTTTTAGGGAGGACTTTTCTCTTTTCGGGGTTTGCTGTAATCCTTTTCTCAGCATCTCCTTCACATCTTTGTGCATCTCTTCAAAATCTTGCCACAGCCGCTTAGAAAGCACTGTGTCTCCACAACTCCTAGAAGATGCGAAGAGCCATTCTCCTATGAAAAAGGAGGCTTTCTCCTACACGCTTCTCTTCCTTGTTTCCTAAGCTTCTTGCTCTTGATTTTCAAATCCTCCTCTCTCAAGGAGATGGAAGTACTTCAGCTTGTCTGCGTGGAGATCACCCTGAAGATCTAAGTCACTGACTGGAGCAGCTGCTGCTGGGTAGTTGCTGTGAATGGATTCTGCTTACTAAACCCACTAAAATACTGATTGGTGCCCTTCCTGGTTCCCCAGCGCTCCCTACTGTCATTGTTCCTGTGTTTGCAGATCCCAGCGCTCCCTAACAATGGCCTGGGCAGGCAACCAGACTCTCATCTCTCACTTTGTCCTCCTGGGCCTCTTCACCCACTCTCCACTGCATCTCTTCCTCTTCTCCATCATTATGGTCATGTTCCTGGTGGCCCTCTCTGGCAATGGGCTCATGATCCTCCTCATCCTTATGGACTCTCGCCTGCACACCCCGATGTACTTCTTCCTCAGTTGGCTGTCCCTCATGGACCTCATGCTCATCTCCACCATTGTGCCACGGATGGCTGCTGACTTTCTCCTGGGCCGTGGCTCCATCTCCTTCGCTGGCTGTGGGCTCCAGATTCTCTTCTTCCTCACCCTCCTGGGGGATGAGTGCTTCCTGCTAGCCTTCATGGCCTATGACCGCTATGTGGCCATTAGCAACCCGCTGAGATACTCTGTAATCATGAGCCGCCGTGTCTGCTGGCTCATGGTAGCGGGGTCTTGGCTCTTTGGCCTGGTAGATGGGCTGATCCAGGCTGTTTTTACACTTCGCTTCCCCTACTGCGGTTCCCAGGAGATCGACCACTTCTTCTGTGAGGTTCCTGCTGTGCTCAAGCTGGCCTGTGCTGACACCAGTCTCTACGAGACCATGATCTATGTCTGCTGTGTCCTCATGCTTCTCCTGCCCTTTTCTGTCATCTCGGCTTCCTACCTCAGGATCCTGGTGGCAGTGCTCCGGATGCGCTCTGCAGAAGGGCGGCGGAAGGCCTTCGCTACCTGTTCCTCCCACATGATCGTGGTCTCCCTCTTCTACGGGGCTGCCATGATCACATACATGAGGCCACAGGCCTACCACTCCTCCAAGCAGGACAAAGTGGTCTCTGCTTTCTACACCATGATCACGCCCATGCTCAACCCTCTTATTTACAGTCTAAGGAACAAAGAAGTGACCGGAGCCCTGAGGAAACTACTGGGAAAGTGTCCCTGTGGTGGTGGGACTCTTGGTTGAACTTGGTGTCAGAAGAGGTGAGGGACAACGCTTGAGAGCCTGGATCTGTCAGCTGTGGTTTGTCTGGGGGATACCCAAATGTATCCTATTGAAATCATGTGCACACATTTATGCTTTCTTCATTCTTGAATGTTTTTACTGGGTATAAAATTATATGCTGACATTTGTTTCCTGTCTTGAAATGTCTTTTCTGGTTACTTCTGATAAGTGCTCAACTGTGTCTTTTAAAGGAGAGCCTGTATTGTGAGATTACTTTTGGCTACTTTTCTTTACACACCTTGTCATCTGCAGCTTAAAAATGGCATGTCTCTAGAGTGGGTTTGATTTAAAATTAATGGACTTGAATGTCCCTAAAATTGTTAATGTCTGTGGACTAGACATTTTAAAGACAATGTATATGAATACTTACCAAATTTGAGGGCTTTTGTGGGCTAGTTGCTTATTTTGTCCATTTTTGAAAAGGTCTCACAAGGTAGCTCAGGATGCCCCTAAACTCTCCAGCCTCCTGCCTGAGCGCCCTCTGTGCTGGGACTGTAGCACTACAGCCCTTTCCCTTAGACTGTGGATGGATAGTCTACAGACACATATTCATCATAATTATCCTATGATATATGAGCCTGCTTCCAACTTAACAATTTAAGACTGCCAGGATGCTCAAACGTGAGTATCCGATGCTGCTGTGATTCTTTCATTTGCCTTCATTTTGTTTGGCCCTGAAATATTTGATTAGCCCATTTTGCAGTTCAGAGGTCAGCACCCTAACCCACAGGCCAAATCTGGCCCACTGGTTGTTTTAGTCAAACTCCATTAAGCTTCCTTCCTGATAAACAAGAGCTGGGTAGTTGTGACATCTCCGTGTGCTCCAGCAATCCTGAAATAGGAACTGTCTTACCCTTTACAGGGTAAGCTTTATCGGTTCCCACCTTCGATTGTTAACATTTTCCCTCTGTTTCCAAGATGGCTCTTATTTCACACCATAACCCAGCATTTCAGCCATTGTATTTCTCAAGTCTAGAGTCATTTTATTCTTAGGGCTTCCATTTCTCTCTCAAACACAGTTGAAGATCTCCATATGTTCAAGCAGTCTCATAGTCTTTACATTCATTAAAAATGTATGAGATGTAAAACCATGATCGATTTTTAAATTTAAGAGATCTGTTAGTCTGGCTGGACTGTTTCTCTGGATGTTTTCTTTGTTGTGCACTTTGAATAAAAATCATATTGAAGAATAAACCAGACAA
>Olfr1395|CUFFORG_0095|CUFFORT_0195|11:49142274-49150453|+
GGAGGACAGGTCTCTGAGGACTTATCAAAGCAGAAGCAACTTTCTTTCCTCAGAGAGATGACAATGGGTGAGAGCCATCAAGGGATAAAACCTCTCCGTCAGGAGCTGGCCTTGGCCCTGGCAAAGGGTCACATCTGCAGGCAAGAACTCTGTCTATTCTTGTTCTCCTAGTCCATGGTTCTTCCGTAAGACTAGAGTTGATGCTTCTAGAAAGCATTTCCCTAATCCCTAAAGATAGTTCCAGGCTTTTAGGGAGGACTTTTCTCTTTTCGGGGTTTGCTGTAATCCTTTTCTCAGCATCTCCTTCACATCTTTGTGCATCTCTTCAAAATCTTGCCACAGCCGCTTAGAAAGCACTGTGTCTCCACAACTCCTAGAAGATGCGAAGAGCCATTCTCCTATGAAAAAGGAGGCTTTCTCCTACACGCTTCTCTTCCTTGTTTCCTAAGCTTCTTGCTCTTGATTTTCAAATCCTCCTCTCTCAAGGAGATGGAAGTACTTCAGCTTGTCTGCGTGGAGATCACCCTGAAGATCTAAGTCACTGACTGGAGCAGCTGCTGCTGGGTAGTTGCTGTGAATGGATTCTGCTTACTAAACCCACTAAAATACTGATTGGTGCCCTTCCTGGTTCCCCAGCGCTCCCTACTGTCATTGTTCCTGTGTTTGCAGAGCAAATCCTCAAGTGGGGTTGGGACCTGGGACCTTTACTGATCTTATGCTATCTTACTGTGTGGTGATGGTGTTTGAACCCAGGACTTTGTGCATACTAGATCCCAGCGCTCCCTAACAATGGCCTGGGCAGGCAACCAGACTCTCATCTCTCACTTTGTCCTCCTGGGCCTCTTCACCCACTCTCCACTGCATCTCTTCCTCTTCTCCATCATTATGGTCATGTTCCTGGTGGCCCTCTCTGGCAATGGGCTCATGATCCTCCTCATCCTTATGGACTCTCGCCTGCACACCCCGATGTACTTCTTCCTCAGTTGGCTGTCCCTCATGGACCTCATGCTCATCTCCACCATTGTGCCACGGATGGCTGCTGACTTTCTCCTGGGCCGTGGCTCCATCTCCTTCGCTGGCTGTGGGCTCCAGATTCTCTTCTTCCTCACCCTCCTGGGGGATGAGTGCTTCCTGCTAGCCTTCATGGCCTATGACCGCTATGTGGCCATTAGCAACCCGCTGAGATACTCTGTAATCATGAGCCGCCGTGTCTGCTGGCTCATGGTAGCGGGGTCTTGGCTCTTTGGCCTGGTAGATGGGCTGATCCAGGCTGTTTTTACACTTCGCTTCCCCTACTGCGGTTCCCAGGAGATCGACCACTTCTTCTGTGAGGTTCCTGCTGTGCTCAAGCTGGCCTGTGCTGACACCAGTCTCTACGAGACCATGATCTATGTCTGCTGTGTCCTCATGCTTCTCCTGCCCTTTTCTGTCATCTCGGCTTCCTACCTCAGGATCCTGGTGGCAGTGCTCCGGATGCGCTCTGCAGAAGGGCGGCGGAAGGCCTTCGCTACCTGTTCCTCCCACATGATCGTGGTCTCCCTCTTCTACGGGGCTGCCATGATCACATACATGAGGCCACAGGCCTACCACTCCTCCAAGCAGGACAAAGTGGTCTCTGCTTTCTACACCATGATCACGCCCATGCTCAACCCTCTTATTTACAGTCTAAGGAACAAAGAAGTGACCGGAGCCCTGAGGAAACTACTGGGAAAGTGTCCCTGTGGTGGTGGGACTCTTGGTTGAACTTGGTGTCAGAAGAGGTGAGGGACAACGCTTGAGAGCCTGGATCTGTCAGCTGTGGTTTGTCTGGGGGATACCCAAATGTATCCTATTGAAATCATGTGCACACATTTATGCTTTCTTCATTCTTGAATGTTTTTACTGGGTATAAAATTATATGCTGACATTTGTTTCCTGTCTTGAAATGTCTTTTCTGGTTACTTCTGATAAGTGCTCAACTGTGTCTTTTAAAGGAGAGCCTGTATTGTGAGATTACTTTTGGCTACTTTTCTTTACACACCTTGTCATCTGCAGCTTAAAAATGGCATGTCTCTAGAGTGGGTTTGATTTAAAATTAATGGACTTGAATGTCCCTAAAATTGTTAATGTCTGTGGACTAGACATTTTAAAGACAATGTATATGAATACTTACCAAATTTGAGGGCTTTTGTGGGCTAGTTGCTTATTTTGTCCATTTTTGAAAAGGTCTCACAAGGTAGCTCAGGATGCCCCTAAACTCTCCAGCCTCCTGCCTGAGCGCCCTCTGTGCTGGGACTGTAGCACTACAGCCCTTTCCCTTAGACTGTGGATGGATAGTCTACAGACACATATTCATCATAATTATCCTATGATATATGAGCCTGCTTCCAACTTAACAATTTAAGACTGCCAGGATGCTCAAACGTGAGTATCCGATGCTGCTGTGATTCTTTCATTTGCCTTCATTTTGTTTGGCCCTGAAATATTTGATTAGCCCATTTTGCAGTTCAGAGGTCAGCACCCTAACCCACAGGCCAAATCTGGCCCACTGGTTGTTTTAGTCAAACTCCATTAAGCTTCCTTCCTGATAAACAAGAGCTGGGTAGTTGTGACATCTCCGTGTGCTCCAGCAATCCTGAAATAGGAACTGTCTTACCCTTTACAGGGTAAGCTTTATCGGTTCCCACCTTCGATTGTTAACATTTTCCCTCTGTTTCCAAGATGGCTCTTATTTCACACCATAACCCAGCATTTCAGCCATTGTATTTCTCAAGTCTAGAGTCATTTTATTCTTAGGGCTTCCATTTCTCTCTCAAACACAGTTGAAGATCTCCATATGTTCAAGCAGTCTCATAGTCTTTACATTCATTAAAAATGTATGAGATGTAAAACCATGATCGATTTTTAAATTTAAGAGATCTGTTAGTCTGGCTGGACTGTTTCTCTGGATGTTTTCTTTGTTGTGCACTTTGAATAAAAATCATATTGAAGAATAAACCAGACAA
>Olfr1395|CUFFORG_0095|CUFFORT_0196|11:49142303-49150453|+
GCAGAAGCAACTTTCTTTCCTCAGAGAGATGACAATGGGAGATGGAAGTACTTCAGCTTGTCTGCGTGGAGATCACCCTGAAGATCTAAGTCACTGACTGGAGCAGCTGCTGCTGGGTAGTTGCTGTGAATGGATTCTGCTTACTAAACCCACTAAAATACTGATTGGTGCCCTTCCTGGTTCCCCAGCGCTCCCTACTGTCATTGTTCCTGTGTTTGCAGAGCAAATCCTCAAGTGGGGTTGGGACCTGGGACCTTTACTGATCTTATGCTATCTTACTGTGTGGTGATGGTGTTTGAACCCAGGACTTTGTGCATACTAGATCCCAGCGCTCCCTAACAATGGCCTGGGCAGGCAACCAGACTCTCATCTCTCACTTTGTCCTCCTGGGCCTCTTCACCCACTCTCCACTGCATCTCTTCCTCTTCTCCATCATTATGGTCATGTTCCTGGTGGCCCTCTCTGGCAATGGGCTCATGATCCTCCTCATCCTTATGGACTCTCGCCTGCACACCCCGATGTACTTCTTCCTCAGTTGGCTGTCCCTCATGGACCTCATGCTCATCTCCACCATTGTGCCACGGATGGCTGCTGACTTTCTCCTGGGCCGTGGCTCCATCTCCTTCGCTGGCTGTGGGCTCCAGATTCTCTTCTTCCTCACCCTCCTGGGGGATGAGTGCTTCCTGCTAGCCTTCATGGCCTATGACCGCTATGTGGCCATTAGCAACCCGCTGAGATACTCTGTAATCATGAGCCGCCGTGTCTGCTGGCTCATGGTAGCGGGGTCTTGGCTCTTTGGCCTGGTAGATGGGCTGATCCAGGCTGTTTTTACACTTCGCTTCCCCTACTGCGGTTCCCAGGAGATCGACCACTTCTTCTGTGAGGTTCCTGCTGTGCTCAAGCTGGCCTGTGCTGACACCAGTCTCTACGAGACCATGATCTATGTCTGCTGTGTCCTCATGCTTCTCCTGCCCTTTTCTGTCATCTCGGCTTCCTACCTCAGGATCCTGGTGGCAGTGCTCCGGATGCGCTCTGCAGAAGGGCGGCGGAAGGCCTTCGCTACCTGTTCCTCCCACATGATCGTGGTCTCCCTCTTCTACGGGGCTGCCATGATCACATACATGAGGCCACAGGCCTACCACTCCTCCAAGCAGGACAAAGTGGTCTCTGCTTTCTACACCATGATCACGCCCATGCTCAACCCTCTTATTTACAGTCTAAGGAACAAAGAAGTGACCGGAGCCCTGAGGAAACTACTGGGAAAGTGTCCCTGTGGTGGTGGGACTCTTGGTTGAACTTGGTGTCAGAAGAGGTGAGGGACAACGCTTGAGAGCCTGGATCTGTCAGCTGTGGTTTGTCTGGGGGATACCCAAATGTATCCTATTGAAATCATGTGCACACATTTATGCTTTCTTCATTCTTGAATGTTTTTACTGGGTATAAAATTATATGCTGACATTTGTTTCCTGTCTTGAAATGTCTTTTCTGGTTACTTCTGATAAGTGCTCAACTGTGTCTTTTAAAGGAGAGCCTGTATTGTGAGATTACTTTTGGCTACTTTTCTTTACACACCTTGTCATCTGCAGCTTAAAAATGGCATGTCTCTAGAGTGGGTTTGATTTAAAATTAATGGACTTGAATGTCCCTAAAATTGTTAATGTCTGTGGACTAGACATTTTAAAGACAATGTATATGAATACTTACCAAATTTGAGGGCTTTTGTGGGCTAGTTGCTTATTTTGTCCATTTTTGAAAAGGTCTCACAAGGTAGCTCAGGATGCCCCTAAACTCTCCAGCCTCCTGCCTGAGCGCCCTCTGTGCTGGGACTGTAGCACTACAGCCCTTTCCCTTAGACTGTGGATGGATAGTCTACAGACACATATTCATCATAATTATCCTATGATATATGAGCCTGCTTCCAACTTAACAATTTAAGACTGCCAGGATGCTCAAACGTGAGTATCCGATGCTGCTGTGATTCTTTCATTTGCCTTCATTTTGTTTGGCCCTGAAATATTTGATTAGCCCATTTTGCAGTTCAGAGGTCAGCACCCTAACCCACAGGCCAAATCTGGCCCACTGGTTGTTTTAGTCAAACTCCATTAAGCTTCCTTCCTGATAAACAAGAGCTGGGTAGTTGTGACATCTCCGTGTGCTCCAGCAATCCTGAAATAGGAACTGTCTTACCCTTTACAGGGTAAGCTTTATCGGTTCCCACCTTCGATTGTTAACATTTTCCCTCTGTTTCCAAGATGGCTCTTATTTCACACCATAACCCAGCATTTCAGCCATTGTATTTCTCAAGTCTAGAGTCATTTTATTCTTAGGGCTTCCATTTCTCTCTCAAACACAGTTGAAGATCTCCATATGTTCAAGCAGTCTCATAGTCTTTACATTCATTAAAAATGTATGAGATGTAAAACCATGATCGATTTTTAAATTTAAGAGATCTGTTAGTCTGGCTGGACTGTTTCTCTGGATGTTTTCTTTGTTGTGCACTTTGAATAAAAATCATATTGAAGAATAAACCAGACAA
>Olfr1395|CUFFORG_0095|CUFFORT_0197|11:49142393-49150453|+
GGCAAAGGGTCACATCTGCAGGCAAGAACTCTGTCTATTCTTGTTCTCCTAGTCCATGGTTCTTCCGTAAGACTAGAGTTGATGCTTCTAGAAAGCATTTCCCTAATCCCTAAAGATAGTTCCAGGCTTTTAGGGAGGACTTTTCTCTTTTCGGGGTTTGCTGTAATCCTTTTCTCAGCATCTCCTTCACATCTTTGTGCATCTCTTCAAAATCTTGCCACAGCCGCTTAGAAAGCACTGTGTCTCCACAACTCCTAGAAGATGCGAAGAGCCATTCTCCTATGAAAAAGGAGGCTTTCTCCTACACGCTTCTCTTCCTTGTTTCCTAAGCTTCTTGCTCTTGATTTTCAAATCCTCCTCTCTCAAGGAGATGGAAGTACTTCAGCTTGTCTGCGTGGAGATCACCCTGAAGATCTAAGTCACTGACTGGAGCAGCTGCTGCTGGGTAGTTGCTGTGAATGGATTCTGCTTACTAAACCCACTAAAATACTGATTGGTGCCCTTCCTGGTTCCCCAGCGCTCCCTACTGTCATTGTTCCTGTGTTTGCAGTTGGCTGTCCCTCATGGACCTCATGCTCATCTCCACCATTGTGCCACGGATGGCTGCTGACTTTCTCCTGGGCCGTGGCTCCATCTCCTTCGCTGGCTGTGGGCTCCAGATTCTCTTCTTCCTCACCCTCCTGGGGGATGAGTGCTTCCTGCTAGCCTTCATGGCCTATGACCGCTATGTGGCCATTAGCAACCCGCTGAGATACTCTGTAATCATGAGCCGCCGTGTCTGCTGGCTCATGGTAGCGGGGTCTTGGCTCTTTGGCCTGGTAGATGGGCTGATCCAGGCTGTTTTTACACTTCGCTTCCCCTACTGCGGTTCCCAGGAGATCGACCACTTCTTCTGTGAGGTTCCTGCTGTGCTCAAGCTGGCCTGTGCTGACACCAGTCTCTACGAGACCATGATCTATGTCTGCTGTGTCCTCATGCTTCTCCTGCCCTTTTCTGTCATCTCGGCTTCCTACCTCAGGATCCTGGTGGCAGTGCTCCGGATGCGCTCTGCAGAAGGGCGGCGGAAGGCCTTCGCTACCTGTTCCTCCCACATGATCGTGGTCTCCCTCTTCTACGGGGCTGCCATGATCACATACATGAGGCCACAGGCCTACCACTCCTCCAAGCAGGACAAAGTGGTCTCTGCTTTCTACACCATGATCACGCCCATGCTCAACCCTCTTATTTACAGTCTAAGGAACAAAGAAGTGACCGGAGCCCTGAGGAAACTACTGGGAAAGTGTCCCTGTGGTGGTGGGACTCTTGGTTGAACTTGGTGTCAGAAGAGGTGAGGGACAACGCTTGAGAGCCTGGATCTGTCAGCTGTGGTTTGTCTGGGGGATACCCAAATGTATCCTATTGAAATCATGTGCACACATTTATGCTTTCTTCATTCTTGAATGTTTTTACTGGGTATAAAATTATATGCTGACATTTGTTTCCTGTCTTGAAATGTCTTTTCTGGTTACTTCTGATAAGTGCTCAACTGTGTCTTTTAAAGGAGAGCCTGTATTGTGAGATTACTTTTGGCTACTTTTCTTTACACACCTTGTCATCTGCAGCTTAAAAATGGCATGTCTCTAGAGTGGGTTTGATTTAAAATTAATGGACTTGAATGTCCCTAAAATTGTTAATGTCTGTGGACTAGACATTTTAAAGACAATGTATATGAATACTTACCAAATTTGAGGGCTTTTGTGGGCTAGTTGCTTATTTTGTCCATTTTTGAAAAGGTCTCACAAGGTAGCTCAGGATGCCCCTAAACTCTCCAGCCTCCTGCCTGAGCGCCCTCTGTGCTGGGACTGTAGCACTACAGCCCTTTCCCTTAGACTGTGGATGGATAGTCTACAGACACATATTCATCATAATTATCCTATGATATATGAGCCTGCTTCCAACTTAACAATTTAAGACTGCCAGGATGCTCAAACGTGAGTATCCGATGCTGCTGTGATTCTTTCATTTGCCTTCATTTTGTTTGGCCCTGAAATATTTGATTAGCCCATTTTGCAGTTCAGAGGTCAGCACCCTAACCCACAGGCCAAATCTGGCCCACTGGTTGTTTTAGTCAAACTCCATTAAGCTTCCTTCCTGATAAACAAGAGCTGGGTAGTTGTGACATCTCCGTGTGCTCCAGCAATCCTGAAATAGGAACTGTCTTACCCTTTACAGGGTAAGCTTTATCGGTTCCCACCTTCGATTGTTAACATTTTCCCTCTGTTTCCAAGATGGCTCTTATTTCACACCATAACCCAGCATTTCAGCCATTGTATTTCTCAAGTCTAGAGTCATTTTATTCTTAGGGCTTCCATTTCTCTCTCAAACACAGTTGAAGATCTCCATATGTTCAAGCAGTCTCATAGTCTTTACATTCATTAAAAATGTATGAGATGTAAAACCATGATCGATTTTTAAATTTAAGAGATCTGTTAGTCTGGCTGGACTGTTTCTCTGGATGTTTTCTTTGTTGTGCACTTTGAATAAAAATCATATTGAAGAATAAACCAGACAA
>Olfr1395|CUFFORG_0095|ENSMUST00000059379|11:49148259-49149212|+
ATGGCCTGGGCAGGCAACCAGACTCTCATCTCTCACTTTGTCCTCCTGGGCCTCTTCACCCACTCTCCACTGCATCTCTTCCTCTTCTCCATCATTATGGTCATGTTCCTGGTGGCCCTCTCTGGCAATGGGCTCATGATCCTCCTCATCCTTATGGACTCTCGCCTGCACACCCCGATGTACTTCTTCCTCAGTTGGCTGTCCCTCATGGACCTCATGCTCATCTCCACCATTGTGCCACGGATGGCTGCTGACTTTCTCCTGGGCCGTGGCTCCATCTCCTTCGCTGGCTGTGGGCTCCAGATTCTCTTCTTCCTCACCCTCCTGGGGGATGAGTGCTTCCTGCTAGCCTTCATGGCCTATGACCGCTATGTGGCCATTAGCAACCCGCTGAGATACTCTGTAATCATGAGCCGCCGTGTCTGCTGGCTCATGGTAGCGGGGTCTTGGCTCTTTGGCCTGGTAGATGGGCTGATCCAGGCTGTTTTTACACTTCGCTTCCCCTACTGCGGTTCCCAGGAGATCGACCACTTCTTCTGTGAGGTTCCTGCTGTGCTCAAGCTGGCCTGTGCTGACACCAGTCTCTACGAGACCATGATCTATGTCTGCTGTGTCCTCATGCTTCTCCTGCCCTTTTCTGTCATCTCGGCTTCCTACCTCAGGATCCTGGTGGCAGTGCTCCGGATGCGCTCTGCAGAAGGGCGGCGGAAGGCCTTCGCTACCTGTTCCTCCCACATGATCGTGGTCTCCCTCTTCTACGGGGCTGCCATGATCACATACATGAGGCCACAGGCCTACCACTCCTCCAAGCAGGACAAAGTGGTCTCTGCTTTCTACACCATGATCACGCCCATGCTCAACCCTCTTATTTACAGTCTAAGGAACAAAGAAGTGACCGGAGCCCTGAGGAAACTACTGGGAAAGTGTCCCTGTGGTGGTGGGACTCTTGGTTGA
>Olfr408-ps1|CUFFORG_0186|ENSMUST00000121710|11:74298151-74299073|-
ATGAAAGAAGAAAACGAGTCTTTTACCACAGATTTCACTCTCCTAGGCGTTACAAGGCATCGGGAGCAGGAATATTTCTTCTTCATCCTCTTCCTGTTCCTTTACCCCATCACAGTGATTGAGAATGTGCTCATCATCCTAGCCATTCACTCTGACACTCGCCTGCATAACGTCATGTACTTTTTCCTGGCCAACCTCTCCCTTGTTGACATCTTCTTCTCCTTTGTAACTATCCCCAAGATGCTGGCCAACCATCTCCTGGGTAGAAAGGCCATCTCCTTTGGGGGATGTATGTCACAGATGTACTTCATGATATCATTGGGAAACACAGACAGTTATATACTAGCTCCAAAGGCATATGACCGAGCTGTGGCTATCAGTTGCCCACTTCATTATGCAACAATTATGAGTTCACGACCTTGAGTCCTGCTGGTTGCTGGGTCCTGGGTGATTGAAAATGCCAATGTGCTGCCCCACACCCTACTCACAGTTATATTGCCCTCTGTGGCAATAAGGATGTGGCTAACTTCTACTTTGACATTATGCCTTTGCTCTAGGTGTCATGCTCTGATATCTGCTTCAATGTGAAAATGATGTACCTTGGGGTGGGGGTCTTCTCTGTGCCACTGCTATAAAGCTTCATCTCCTATGTCCCGGTCTTTTCCATAGTCTTGCGGGTTCCATGCACCACGGGTTTCCTCAAGGCCTTGTCTACCTGTGGCTCTCACCTGACAGTGGTGTCCTTGTATTATGGGACAGTCATGGGCATGTATTTCCGGCCCCTGACCAGTTACAGTCTGAAGCATGCATTGATAACTGTGATGTACACGGCAGTGACCCCAATGCTGAACCCTTTCATCTACAGCCTGAGGAACCGGGACATGAAGGCTGCTCTGAGGAAACTCTTCCACTGCCCCTCTTCC
>Olfr59|CUFFORG_1240|CUFFORT_2028|11:74283736-74291608|+
GAGATACAATCACACATTGGCTCTTCTGGGAAATAGTAGAGATCAGAGAATGGTTTGCTGAGTACTCAACTAGAGTGAAACATCTCAGAAACCTAACTCAAGACTTTCCAAATTGACTTCTGTGTTCATGGCAAGAGGAAACCAGACCAGCACCTTTGAGTTCCTCCTCTGGGGACTGTCAGAGAAGCCACAGCAGCAACACATCCTCTTCCTGGTCTTCCTGTGGATGTACCTGGTCACAGTAGCTGGGAATCTGCTCATTGTCCTGGCCATTAGCACTGATGTACGACTCCACACACCCATGTACTTCTTCCTTGCCACCCTTTCCTGTGTTGACATCCTCTTCACCTCCACCACAGTGCCCAAGGCCCTAGTGAACATCCACACCCAAAGCAGGACAATCTCCTATGCAGGATGCCTGGTCCAGCTCTATTTTTTCCTGACTTTTGGAGACATGGACATCTTTCTCCTGGCCACAATGGCCTATGACCGCTTTGTAGCTATTTGTCACCCTCTCCACTATAGGATGATCATGAGCTTCCAGCGCTGCTCACTCTTAGTGACAGCCTGTTGGACCCTTACAACCGTTGTGGCCATGACACACACCTTCCTCATATTCCGGCTCTCCTTCTGCTCTCAGAAGGTCATTCCAGACTTCTTCTGTGATCTGGGACCCCTAATGAAGATCGCTTGCTCTGAAACCCGGATCAATGAGCTTGTGCTTCTCTTCCTGGGGGGTGCAGTCATCTTAATCCCCTTTTTGCTCATCCTTATGTCTTATATCCGCATTGTTTCAGCCATCCTCAGGGTCCCTTCTGCCCAAGGAAGGCGTAAGGCCTTTTCTACCTGTGGGTCCCACCTTTCTGTGGTGGCCCTATTCTTTGGGACTGTGATAAGGGCTTATCTATGTCCTTCATCCTCTTCCTCTAACTCAGTGGTAGAGGACACAGCAGCAGCTGTCATGTATACAGTGGTGACTCCCCTGCTGAACCCCTTCATTTACAGCCTGCGAAACAAAGACATGAAGGGAGCACTGGTCAGAATTCTCAAGGGCAAAGTCTCCTTCTCCTGGGCTCAGGGACTTCTGCAGAGAAAGTGAAGATGTCCTCAATTTGCTCTGCTGAGGATCTTTCAGAAATGTCTACCTCGATTGTCTCTTTCTGAACTCCGTGTATTTTGTCACACTCCATTCCCTGACCCTTCTCTTCAAATTTCTAATGTTTTAGTAAAATGAAAATGTCTCTTTAGGACTTGATTTGTTATGAATGGCTTCTTTGTGCATTCATTTTATAACATGTGCCTCAGAATGATGGTTTAGTCAGTGACAGATTGCATTCAAGACAACTGTTTCTATGGGAACAATTATTCTGGACCTGAAGACTTGTTTTGTTTTTGTTGTTGTTTTTGCAGTAGTTGTTGTATTTGTCCAAAAGAAAATGAAGATTTTGAAGAATATCATCCTTCAATATTTTGCTCATATCCACCCTCCCCCACCCACTTTCTCCAATATTCCCCACATTCCACTCTCAAATTTATGTCCTCTTCTTCTATTGTATATGCATTTATACATGAACTCACATGTATATATCTCCTACTAATTCTAATATTTCCCACAAAAAACAAGGGGCTTTGATTGAATACTAGGATGCTGGCAACCTTCCACAGTTGCTTTTCATAAAGAAAATTGATTCTCCCTCATCAAAAGAAGCTGAATGCAAGCAGCTCTTAAACTGCGGGCAGGACCTGGTATGGTCTTGTGAAGGCAACTTTAGATGTTGAAGGCTCATGAATGTAACATCCCTGCCATGTCCAGAGAACATTGTTTTGAAGAGTTCCTCCAAGATCTCTGGCCCTTACACTCTTTCCATCCTCTCTTCCACAGTGGTTCTTACTCTCCTGGGACCTTGTATTTTATTGTCATTACAAACACATTGCCCCCATGCCCCAAAGAGTCTAGCACATGTAGTTATGCACAACACAGAGCACTGATGGTGGTGATAAAAGACTAGGTGGTAACTGTCTATGTATTCACTATATCGTTTGTCATCATTTTAAAGGAAAGTCTTTTTACTTACAAAAAATCTTGTGTTAAACAATGATATTTGTTCTGCTAAGAGCAGATTCATACTTGTGTTTGCACAGTTCCTGACTACATCCAGAGGATATTGAGTGGATGACCTGAACCGTTTATGTTTATGTCTGTACACTCTATGAAGTTCTTGCAATGATGGTACTGTCTGACAGTTTTCAGAATCTGTTCTGTTTTGAGATATGTGTGACTGTCCTTTTTGCATCTTTTCTCATGGAGAACTATATCTTTCAGGAGTCATAATTCTAAAAATCTGTGAAGCACTTTGGAACAGGGGAAAGTAGATATTTTATAGAATTTCATTTATTATTATTTATTAATATTTTATCATATATAATAAAACATATAAATTATATAATATAAATTAAATAGATCAAATTAATTTATAATATTTAAAACATAATAATAAAAATTAAATTTTTTAAAATGTATAAAGGGTTGATTAATGATGTCATGGACAATGGGTTAATGATGAAAATATTCACAAATAAAGTCAATATCAGATGACAAAGACTTTTCAACTTGAATGGAACAAGTATATTTTTCCTCCAAAACCAGGAAATTATAACTATTTATTGCATAAAAGTTGTAAACTATAAATATATTTGTAGATGTTAAAACAAAACTTTTTACTTTTAAGTAAAAATATTCATGAATACTTTATAATGAGAAGATTATATAATTTTGAGCTCCCCTACTAGGTGGGCCTTAAAATAATTAGATGGGGCTATTGGTTACCATAGGTAATCTTTCAGGGTCAGTCGTTGTTGGTAGGCTTTGCAGCTGTGTAGGATTACTGATTGCATTCTTCCCTTGCAGATAGCTTACATTACACTATCACTTAATATGAAAGCTAGTCCTCAGGGAGGAGGATTCGCGGTCACTGTACATTTCAAGTGATAAAAGGAAAGGGGTTCAAAATTTATAATGACAAATTATGGAGATTAGAACAACTGAGAGCAAAGTATAATGGCACATATGTATGAAATGCCATAAGGA
>Olfr59|CUFFORG_1240|CUFFORT_2029|11:74283736-74291608|+
GAGATACAATCACACATTGGCTCTTCTGGGAAATAGTAGGTAAGTCCTCTGGTAGCCCAAGCCTGGAACACTCGAGTATTACTGGGGTTCTGATGTTGACAAACAGTTCACTCTGCAGTCCTGCTACATGACATGTATAGGACTTCCATAGCTACCAAAGAAGGAACCTGCCTGTGATCTTATTAGACTCCACTGGAAAGAGAAACAGCCTCAGAGTCTCAGGGAAAACTTCAGGTTATATCAATCAACATAGAGGATGAAAGAAGAGGCACCAGGTCATTGTGATGGTGGCTGAGACAGACACAGGCAATGTGGGATCAGAGAATGGTTTGCTGAGTACTCAACTAGAGTGAAACATCTCAGAAACCTAACTCAAGACTTTCCAAATTGACTTCTGTGTTCATGGCAAGAGGAAACCAGACCAGCACCTTTGAGTTCCTCCTCTGGGGACTGTCAGAGAAGCCACAGCAGCAACACATCCTCTTCCTGGTCTTCCTGTGGATGTACCTGGTCACAGTAGCTGGGAATCTGCTCATTGTCCTGGCCATTAGCACTGATGTACGACTCCACACACCCATGTACTTCTTCCTTGCCACCCTTTCCTGTGTTGACATCCTCTTCACCTCCACCACAGTGCCCAAGGCCCTAGTGAACATCCACACCCAAAGCAGGACAATCTCCTATGCAGGATGCCTGGTCCAGCTCTATTTTTTCCTGACTTTTGGAGACATGGACATCTTTCTCCTGGCCACAATGGCCTATGACCGCTTTGTAGCTATTTGTCACCCTCTCCACTATAGGATGATCATGAGCTTCCAGCGCTGCTCACTCTTAGTGACAGCCTGTTGGACCCTTACAACCGTTGTGGCCATGACACACACCTTCCTCATATTCCGGCTCTCCTTCTGCTCTCAGAAGGTCATTCCAGACTTCTTCTGTGATCTGGGACCCCTAATGAAGATCGCTTGCTCTGAAACCCGGATCAATGAGCTTGTGCTTCTCTTCCTGGGGGGTGCAGTCATCTTAATCCCCTTTTTGCTCATCCTTATGTCTTATATCCGCATTGTTTCAGCCATCCTCAGGGTCCCTTCTGCCCAAGGAAGGCGTAAGGCCTTTTCTACCTGTGGGTCCCACCTTTCTGTGGTGGCCCTATTCTTTGGGACTGTGATAAGGGCTTATCTATGTCCTTCATCCTCTTCCTCTAACTCAGTGGTAGAGGACACAGCAGCAGCTGTCATGTATACAGTGGTGACTCCCCTGCTGAACCCCTTCATTTACAGCCTGCGAAACAAAGACATGAAGGGAGCACTGGTCAGAATTCTCAAGGGCAAAGTCTCCTTCTCCTGGGCTCAGGGACTTCTGCAGAGAAAGTGAAGATGTCCTCAATTTGCTCTGCTGAGGATCTTTCAGAAATGTCTACCTCGATTGTCTCTTTCTGAACTCCGTGTATTTTGTCACACTCCATTCCCTGACCCTTCTCTTCAAATTTCTAATGTTTTAGTAAAATGAAAATGTCTCTTTAGGACTTGATTTGTTATGAATGGCTTCTTTGTGCATTCATTTTATAACATGTGCCTCAGAATGATGGTTTAGTCAGTGACAGATTGCATTCAAGACAACTGTTTCTATGGGAACAATTATTCTGGACCTGAAGACTTGTTTTGTTTTTGTTGTTGTTTTTGCAGTAGTTGTTGTATTTGTCCAAAAGAAAATGAAGATTTTGAAGAATATCATCCTTCAATATTTTGCTCATATCCACCCTCCCCCACCCACTTTCTCCAATATTCCCCACATTCCACTCTCAAATTTATGTCCTCTTCTTCTATTGTATATGCATTTATACATGAACTCACATGTATATATCTCCTACTAATTCTAATATTTCCCACAAAAAACAAGGGGCTTTGATTGAATACTAGGATGCTGGCAACCTTCCACAGTTGCTTTTCATAAAGAAAATTGATTCTCCCTCATCAAAAGAAGCTGAATGCAAGCAGCTCTTAAACTGCGGGCAGGACCTGGTATGGTCTTGTGAAGGCAACTTTAGATGTTGAAGGCTCATGAATGTAACATCCCTGCCATGTCCAGAGAACATTGTTTTGAAGAGTTCCTCCAAGATCTCTGGCCCTTACACTCTTTCCATCCTCTCTTCCACAGTGGTTCTTACTCTCCTGGGACCTTGTATTTTATTGTCATTACAAACACATTGCCCCCATGCCCCAAAGAGTCTAGCACATGTAGTTATGCACAACACAGAGCACTGATGGTGGTGATAAAAGACTAGGTGGTAACTGTCTATGTATTCACTATATCGTTTGTCATCATTTTAAAGGAAAGTCTTTTTACTTACAAAAAATCTTGTGTTAAACAATGATATTTGTTCTGCTAAGAGCAGATTCATACTTGTGTTTGCACAGTTCCTGACTACATCCAGAGGATATTGAGTGGATGACCTGAACCGTTTATGTTTATGTCTGTACACTCTATGAAGTTCTTGCAATGATGGTACTGTCTGACAGTTTTCAGAATCTGTTCTGTTTTGAGATATGTGTGACTGTCCTTTTTGCATCTTTTCTCATGGAGAACTATATCTTTCAGGAGTCATAATTCTAAAAATCTGTGAAGCACTTTGGAACAGGGGAAAGTAGATATTTTATAGAATTTCATTTATTATTATTTATTAATATTTTATCATATATAATAAAACATATAAATTATATAATATAAATTAAATAGATCAAATTAATTTATAATATTTAAAACATAATAATAAAAATTAAATTTTTTAAAATGTATAAAGGGTTGATTAATGATGTCATGGACAATGGGTTAATGATGAAAATATTCACAAATAAAGTCAATATCAGATGACAAAGACTTTTCAACTTGAATGGAACAAGTATATTTTTCCTCCAAAACCAGGAAATTATAACTATTTATTGCATAAAAGTTGTAAACTATAAATATATTTGTAGATGTTAAAACAAAACTTTTTACTTTTAAGTAAAAATATTCATGAATACTTTATAATGAGAAGATTATATAATTTTGAGCTCCCCTACTAGGTGGGCCTTAAAATAATTAGATGGGGCTATTGGTTACCATAGGTAATCTTTCAGGGTCAGTCGTTGTTGGTAGGCTTTGCAGCTGTGTAGGATTACTGATTGCATTCTTCCCTTGCAGATAGCTTACATTACACTATCACTTAATATGAAAGCTAGTCCTCAGGGAGGAGGATTCGCGGTCACTGTACATTTCAAGTGATAAAAGGAAAGGGGTTCAAAATTTATAATGACAAATTATGGAGATTAGAACAACTGAGAGCAAAGTATAATGGCACATATGTATGAAATGCCATAAGGA
>Olfr59|CUFFORG_1240|CUFFORT_2030|11:74283736-74291608|+
GAGATACAATCACACATTGGCTCTTCTGGGAAATAGTAGGTAAGTCCTCTGGTAGCCCAAGCCTGGAACACTCGAGTATTACTGGGGTTCTGATGTTGACAAACAGTTCACTCTGCAGTCCTGCTACATGACATGTATAGGACTTCCATAGCTACCAAAGAAGGAACCTGCCTGTGATCTTATTAGACTCCACTGGAAAGAGAAACAGCCTCAGAGTCTCAGGGAAAACTTCAGGTTATATCAATCAACATAGAGGATGAAAGAAGAGGCACCAGGTCATTGTGATGGTGGCTGAGACAGACACAGGCAATGTGAGATCAGAGAATGGTTTGCTGAGTACTCAACTAGAGTGAAACATCTCAGAAACCTAACTCAAGACTTTCCAAATTGACTTCTGTGTTCATGGCAAGAGGAAACCAGACCAGCACCTTTGAGTTCCTCCTCTGGGGACTGTCAGAGAAGCCACAGCAGCAACACATCCTCTTCCTGGTCTTCCTGTGGATGTACCTGGTCACAGTAGCTGGGAATCTGCTCATTGTCCTGGCCATTAGCACTGATGTACGACTCCACACACCCATGTACTTCTTCCTTGCCACCCTTTCCTGTGTTGACATCCTCTTCACCTCCACCACAGTGCCCAAGGCCCTAGTGAACATCCACACCCAAAGCAGGACAATCTCCTATGCAGGATGCCTGGTCCAGCTCTATTTTTTCCTGACTTTTGGAGACATGGACATCTTTCTCCTGGCCACAATGGCCTATGACCGCTTTGTAGCTATTTGTCACCCTCTCCACTATAGGATGATCATGAGCTTCCAGCGCTGCTCACTCTTAGTGACAGCCTGTTGGACCCTTACAACCGTTGTGGCCATGACACACACCTTCCTCATATTCCGGCTCTCCTTCTGCTCTCAGAAGGTCATTCCAGACTTCTTCTGTGATCTGGGACCCCTAATGAAGATCGCTTGCTCTGAAACCCGGATCAATGAGCTTGTGCTTCTCTTCCTGGGGGGTGCAGTCATCTTAATCCCCTTTTTGCTCATCCTTATGTCTTATATCCGCATTGTTTCAGCCATCCTCAGGGTCCCTTCTGCCCAAGGAAGGCGTAAGGCCTTTTCTACCTGTGGGTCCCACCTTTCTGTGGTGGCCCTATTCTTTGGGACTGTGATAAGGGCTTATCTATGTCCTTCATCCTCTTCCTCTAACTCAGTGGTAGAGGACACAGCAGCAGCTGTCATGTATACAGTGGTGACTCCCCTGCTGAACCCCTTCATTTACAGCCTGCGAAACAAAGACATGAAGGGAGCACTGGTCAGAATTCTCAAGGGCAAAGTCTCCTTCTCCTGGGCTCAGGGACTTCTGCAGAGAAAGTGAAGATGTCCTCAATTTGCTCTGCTGAGGATCTTTCAGAAATGTCTACCTCGATTGTCTCTTTCTGAACTCCGTGTATTTTGTCACACTCCATTCCCTGACCCTTCTCTTCAAATTTCTAATGTTTTAGTAAAATGAAAATGTCTCTTTAGGACTTGATTTGTTATGAATGGCTTCTTTGTGCATTCATTTTATAACATGTGCCTCAGAATGATGGTTTAGTCAGTGACAGATTGCATTCAAGACAACTGTTTCTATGGGAACAATTATTCTGGACCTGAAGACTTGTTTTGTTTTTGTTGTTGTTTTTGCAGTAGTTGTTGTATTTGTCCAAAAGAAAATGAAGATTTTGAAGAATATCATCCTTCAATATTTTGCTCATATCCACCCTCCCCCACCCACTTTCTCCAATATTCCCCACATTCCACTCTCAAATTTATGTCCTCTTCTTCTATTGTATATGCATTTATACATGAACTCACATGTATATATCTCCTACTAATTCTAATATTTCCCACAAAAAACAAGGGGCTTTGATTGAATACTAGGATGCTGGCAACCTTCCACAGTTGCTTTTCATAAAGAAAATTGATTCTCCCTCATCAAAAGAAGCTGAATGCAAGCAGCTCTTAAACTGCGGGCAGGACCTGGTATGGTCTTGTGAAGGCAACTTTAGATGTTGAAGGCTCATGAATGTAACATCCCTGCCATGTCCAGAGAACATTGTTTTGAAGAGTTCCTCCAAGATCTCTGGCCCTTACACTCTTTCCATCCTCTCTTCCACAGTGGTTCTTACTCTCCTGGGACCTTGTATTTTATTGTCATTACAAACACATTGCCCCCATGCCCCAAAGAGTCTAGCACATGTAGTTATGCACAACACAGAGCACTGATGGTGGTGATAAAAGACTAGGTGGTAACTGTCTATGTATTCACTATATCGTTTGTCATCATTTTAAAGGAAAGTCTTTTTACTTACAAAAAATCTTGTGTTAAACAATGATATTTGTTCTGCTAAGAGCAGATTCATACTTGTGTTTGCACAGTTCCTGACTACATCCAGAGGATATTGAGTGGATGACCTGAACCGTTTATGTTTATGTCTGTACACTCTATGAAGTTCTTGCAATGATGGTACTGTCTGACAGTTTTCAGAATCTGTTCTGTTTTGAGATATGTGTGACTGTCCTTTTTGCATCTTTTCTCATGGAGAACTATATCTTTCAGGAGTCATAATTCTAAAAATCTGTGAAGCACTTTGGAACAGGGGAAAGTAGATATTTTATAGAATTTCATTTATTATTATTTATTAATATTTTATCATATATAATAAAACATATAAATTATATAATATAAATTAAATAGATCAAATTAATTTATAATATTTAAAACATAATAATAAAAATTAAATTTTTTAAAATGTATAAAGGGTTGATTAATGATGTCATGGACAATGGGTTAATGATGAAAATATTCACAAATAAAGTCAATATCAGATGACAAAGACTTTTCAACTTGAATGGAACAAGTATATTTTTCCTCCAAAACCAGGAAATTATAACTATTTATTGCATAAAAGTTGTAAACTATAAATATATTTGTAGATGTTAAAACAAAACTTTTTACTTTTAAGTAAAAATATTCATGAATACTTTATAATGAGAAGATTATATAATTTTGAGCTCCCCTACTAGGTGGGCCTTAAAATAATTAGATGGGGCTATTGGTTACCATAGGTAATCTTTCAGGGTCAGTCGTTGTTGGTAGGCTTTGCAGCTGTGTAGGATTACTGATTGCATTCTTCCCTTGCAGATAGCTTACATTACACTATCACTTAATATGAAAGCTAGTCCTCAGGGAGGAGGATTCGCGGTCACTGTACATTTCAAGTGATAAAAGGAAAGGGGTTCAAAATTTATAATGACAAATTATGGAGATTAGAACAACTGAGAGCAAAGTATAATGGCACATATGTATGAAATGCCATAAGGA
>Olfr59|CUFFORG_1240|ENSMUST00000119717|11:74283794-74289619|+
AAGCCTGGAACACTCGAGTATTACTGGGGTTCTGATGTTGACAAACAGTTCACTCTGCAGTCCTGCTACATGACATGTATAGGACTTCCATAGCTACCAAAGAAGGAACCTGCCTGTGATCTTATTAGACTCCACTGGAAAGAGAAACAGCCTCAGAGTCTCAGGGAAAACTTCAGGTTATATCAATCAACATAGAGGATGAAAGAAGAGGCACCAGGTCATTGTGATGGTGGCTGAGACAGACACAGGCAATGTGAGATCAGAGAATGGTTTGCTGAGTACTCAACTAGAGTGAAACATCTCAGAAACCTAACTCAAGACTTTCCAAATTGACTTCTGTGTTCATGGCAAGAGGAAACCAGACCAGCACCTTTGAGTTCCTCCTCTGGGGACTGTCAGAGAAGCCACAGCAGCAACACATCCTCTTCCTGGTCTTCCTGTGGATGTACCTGGTCACAGTAGCTGGGAATCTGCTCATTGTCCTGGCCATTAGCACTGATGTACGACTCCACACACCCATGTACTTCTTCCTTGCCACCCTTTCCTGTGTTGACATCCTCTTCACCTCCACCACAGTGCCCAAGGCCCTAGTGAACATCCACACCCAAAGCAGGACAATCTCCTATGCAGGATGCCTGGTCCAGCTCTATTTTTTCCTGACTTTTGGAGACATGGACATCTTTCTCCTGGCCACAATGGCCTATGACCGCTTTGTAGCTATTTGTCACCCTCTCCACTATAGGATGATCATGAGCTTCCAGCGCTGCTCACTCTTAGTGACAGCCTGTTGGACCCTTACAACCGTTGTGGCCATGACACACACCTTCCTCATATTCCGGCTCTCCTTCTGCTCTCAGAAGGTCATTCCAGACTTCTTCTGTGATCTGGGACCCCTAATGAAGATCGCTTGCTCTGAAACCCGGATCAATGAGCTTGTGCTTCTCTTCCTGGGGGGTGCAGTCATCTTAATCCCCTTTTTGCTCATCCTTATGTCTTATATCCGCATTGTTTCAGCCATCCTCAGGGTCCCTTCTGCCCAAGGAAGGCGTAAGGCCTTTTCTACCTGTGGGTCCCACCTTTCTGTGGTGGCCCTATTCTTTGGGACTGTGATAAGGGCTTATCTATGTCCTTCATCCTCTTCCTCTAACTCAGTGGTAGAGGACACAGCAGCAGCTGTCATGTATACAGTGGTGACTCCCCTGCTGAACCCCTTCATTTACAGCCTGCGAAACAAAGACATGAAGGGAGCACTGGTCAGAATTCTCAAGGGCAAAGTCTCCTTCTCCTGGGCTCAGGGACTTCTGCAGAGAAAGTGA
>Olfr59|CUFFORG_1240|ENSMUST00000143976|11:74283736-74289360|+
GAGATACAATCACACATTGGCTCTTCTGGGAAATAGTAGAGATCAGAGAATGGTTTGCTGAGTACTCAACTAGAGTGAAACATCTCAGAAACCTAACTCAAGACTTTCCAAATTGACTTCTGTGTTCATGGCAAGAGGAAACCAGACCAGCACCTTTGAGTTCCTCCTCTGGGGACTGTCAGAGAAGCCACAGCAGCAACACATCCTCTTCCTGGTCTTCCTGTGGATGTACCTGGTCACAGTAGCTGGGAATCTGCTCATTGTCCTGGCCATTAGCACTGATGTACGACTCCACACACCCATGTACTTCTTCCTTGCCACCCTTTCCTGTGTTGACATCCTCTTCACCTCCACCACAGTGCCCAAGGCCCTAGTGAACATCCACACCCAAAGCAGGACAATCTCCTATGCAGGATGCCTGGTCCAGCTCTATTTTTTCCTGACTTTTGGAGACATGGACATCTTTCTCCTGGCCACAATGGCCTATGACCGCTTTGTAGCTATTTGTCACCCTCTCCACTATAGGATGATCATGAGCTTCCAGCGCTGCTCACTCTTAGTGACAGCCTGTTGGACCCTTACAACCGTTGTGGCCATGACACACACCTTCCTCATATTCCGGCTCTCCTTCTGCTCTCAGAAGGTCATTCCAGACTTCTTCTGTGATCTGGGACCCCTAATGAAGATCGCTTGCTCTGAAACCCGGATCAATGAGCTTGTGCTTCTCTTCCTGGGGGGTGCAGTCATCTTAATCCCCTTTTTGCTCATCCTTATGTCTTATATCCGCATTGTTTCAGCCATCCTCAGGGTCCCTTCTGCCCAAGGAAGGCGTAAGGCCTT
>Olfr399|CUFFORG_1238|CUFFORT_2026|11:74053127-74056615|-
CAGTGAAGTTGCTTGTCTCTTTATTTCTCTGTCTTTGATAAACTCCCAACTGTGGAGAGTATTTGGCTTCCTCTCTGCCCAAGAAGTGCCTGCCCCCTTCACTAGATGTCACTGTCTGTGTATCACCTTTGAAGTTCATTCAACTGTCACTGGTGGAAGAGAGGCATGGATCTGGGAACCTTGGGAAACGATTCCTGTGTGAGCACATTTGTCCTACTGGGTCTCACAGAGACTCCAGTTTTGCGGCCCATCCTCTTTGTCATCTTCCTTCTTGCTTATGTAGCTACGCTTGGTGGCAATTTCAGCATCCTGGCTGCTATCATTATAGAGCCCAAACTCCACACTCCCATGTATTTCTTCTTGGGGAACTTGTCTATGCTGGATGTTGGATGCATTAGTGTCACTGTTCCTGCCATGTTGAAACATTTTCTATCCAATGACAGACACATTCCCTATGGGGCCTGCCTCTCACAGCTCTTCTTCTTCCATCTCCTGGCTGGGGCAGACTGCTTCCTTCTGACTGTCATGGCCTATGATCGTTATCTGGCTATCTGCCACCCCCTCACCTACAACACCCATATGAGTTGGAGGATTCAGAAGGCCTCAGTGTGCCTGTCATGTGTGTTTTCCTTTAGTAATGCACTGACCCAAACTGTTGCCTTATCTACTCTTAAATTCTGTGGTCCAAACACAATCAACCACTTCTACTGTGACCTCCCTCAGCTCTTTCAGCTTTCCTGTTCCAGCATCCAACTCAATGAGCAGCTGCTCTTTGTAGCAGCAGCCTTCATGGGTGTGGTCCCCTTGGTCCTCATTACTGTGTCATATGGCCATGTGGCAGCTGCAGTTCTTCGTATCCGGTCTGCTGAGGGCAGGAAGAAAGCCTTCTCTACCTGCAGCTCTCATCTCACTGTGGTAGGCATCTTCTATGGGACAGGGGTCTTCAGCTACATGCGTCTGGGGTCAGTGGAATCTTCAGACAAGGACAAAGGCATTGGCATCCTCAACACTGTCATCAGTCCCATGCTGAACCCACTTATCTACAGCCTTAGGAACCCTGATGTGCAGGGTGCCCTACGGAAGGTGCTCACAGGGAGGTAGCCCACTAATGACACTCTTTTCTTTTGGCCTTAACCAATGTCAGAGCTCCTCTCATTGCTTCTAAATGATATTGAGATTAACAGAAGTGAAGTGTGTGTATGACAAAATGGGGTACATCCTTGGTTAGAAAGGGGAGTTCCCTAAAACTATCACTTGCATCATCACTGCCACATACAAGGTTCTAAGTGACTAGTGTCACTACTTCCATTATTCTCCTAATCATATAAGGTGGGTGCAGCTGACATATTGTAGATCAGAAACCTTAACTTCAGAGAGGTTGAGTAACTTCCTCAAAGCCACAGGGCTAGTGAGTGTCAGAGCAAGGATATGATCCTGGAGGCAAGCTACACATGTAACTATTGCTTCTTAGTGGTAATAGATTATTGCAAGGAGGAGGGGCACCCTAAAGTAAAGAGGTGATAATAAATAGAAAATAATAAAGAGTAATAAAAGAAATGTCAGTGTAATAAAAGCTATATCCACAATTAAAACTGAATTAGATTTTTATTTCTTTGCTGAATCTGATTTGTCCAAAGAAGCTGTTGCAGATTGAGGGTTTTCAAAATATCAGTTTATGAGATAAACAAATAAAAAGACAACATATCTTAAAACATAATTCATGAAGAACAGGCATTGTTTAGAAAAATCATAGAAATAAGGCAGAATGTTTCCCCATTAGACCACTTACAGCAAAG
>Olfr399|CUFFORG_1238|ENSMUST00000059440|11:74053776-74054778|-
TGTCACTGGTGGAAGAGAGGCATGGATCTGGGAACCTTGGGAAACGATTCCTGTGTGAGCACATTTGTCCTACTGGGTCTCACAGAGACTCCAGTTTTGCGGCCCATCCTCTTTGTCATCTTCCTTCTTGCTTATGTAGCTACGCTTGGTGGCAATTTCAGCATCCTGGCTGCTATCATTATAGAGCCCAAACTCCACACTCCCATGTATTTCTTCTTGGGGAACTTGTCTATGCTGGATGTTGGATGCATTAGTGTCACTGTTCCTGCCATGTTGAAACATTTTCTATCCAATGACAGACACATTCCCTATGGGGCCTGCCTCTCACAGCTCTTCTTCTTCCATCTCCTGGCTGGGGCAGACTGCTTCCTTCTGACTGTCATGGCCTATGATCGTTATCTGGCTATCTGCCACCCCCTCACCTACAACACCCATATGAGTTGGAGGATTCAGAAGGCCTCAGTGTGCCTGTCATGTGTGTTTTCCTTTAGTAATGCACTGACCCAAACTGTTGCCTTATCTACTCTTAAATTCTGTGGTCCAAACACAATCAACCACTTCTACTGTGACCTCCCTCAGCTCTTTCAGCTTTCCTGTTCCAGCATCCAACTCAATGAGCAGCTGCTCTTTGTAGCAGCAGCCTTCATGGGTGTGGTCCCCTTGGTCCTCATTACTGTGTCATATGGCCATGTGGCAGCTGCAGTTCTTCGTATCCGGTCTGCTGAGGGCAGGAAGAAAGCCTTCTCTACCTGCAGCTCTCATCTCACTGTGGTAGGCATCTTCTATGGGACAGGGGTCTTCAGCTACATGCGTCTGGGGTCAGTGGAATCTTCAGACAAGGACAAAGGCATTGGCATCCTCAACACTGTCATCAGTCCCATGCTGAACCCACTTATCTACAGCCTTAGGAACCCTGATGTGCAGGGTGCCCTACGGAAGGTGCTCACAGGGAGGTAGCCCACTAATGACACTCTTTTCTTTTGGCCTTAACCAATGTCAGAGC
>Olfr1372-ps1|CUFFORG_0150|CUFFORT_0301|11:52154722-52166461|-
CTTGGGCCCAGGAGACCTCCCACATTCAGCCAAGAAAGAAGGATCCTGTTGCAGCGTCTTTACTGCTGGCCAGTCCGGCGCGCGCAAGAAGTGGTGCCGAAAACCCGGGACAAGAAACATCTTCAGGCACAAGCGAAGACCCCCTGCTACAGGGAGGATTCAGAACTGCATCACGGGGAAGGAGCGATTAATAAAGGTTCCCGCAAAACAGACTGCTGAGAAGGATCCGGCGTGGATTCAGAACTCTTCAGCTGGGGAACGGTGATAATGAAGTGTTCCTGCAAAACAGACTGCTGAGAAGGATCCGACTGCGTGAATTCAGAACTCTTCAGCTGAGGAACGGTGGTACCGGGTGAAGAAAATCCACTTTGGGTCCCGACGCGACTGACAAGGACCGTGAAAGAGCAAGATGAACCCCAAGATGATTCTCCTGCTCCTGATGATTGAGACCAGGATAAGTATACCTTTGTGGGCCATAGTAAGATCATGGCCAGTACCTTTACTGGTACATTCCAATTCTTCTACCTTGCCTTTAATTTTTGCAACGGAATGTTATTTGGATGCGCCTTGTGCACAACAAACTCCTCAAGAGCCACAGGTGTATAATAGTACTAGTTTTCATTTGAATTATACACTATGCTTTGTGCATAATGTGGATAAACCTTTTACACCCTGTATATTTTTAAAGAAAAAGATTATCTTTAATTGGGCAGATCCCATTAGCCAAAATAAGGTGAGCTCTGGAGTGTTGTTTAATGCTTTAACGCAAGTTGCTCAAGGAGTGCAATCAGGCTCAGGTGATGTTGAAAATAATATAACTTCACCTATAAACATCACCACTATTATGATAAAGGGAAAGGTGACCATTCCCAAAAGATCGCGATGGCCTGTTGGCAATGCTACTGCTATACGCAGCATGCCTTGGTGTCATCCGGACCTCGCATTTCCTATAGTTTTTTCACCTTGTCAATCAAAAATTTTTCCTCGGAAAGAAATAGCAAAGGGTTTTGTTTTGTCACCCCCACTAGATTTTGCTGTAATGAACGATAAAGGAGATGCTACAGGGAAAGAAAATATTTGGCCATATTACCAATGGATTTTAAGCAATGAGGCAGGTGCTAGTACCAGTCTGTCAGCCTTTGCATTGCTGACTGGAACCTTTCATGAGATATTGAATGTTTCTGCCACTCTTTCCAATACCTCTACTCATTTAGATAATGTGACAACTAATAGAATTATCAGAAATATGACTACTTCTCCAGTAGAAGTTTGTATCAATCCTCCATTTTTCTTTATATTGGCTGAATTTCAAAATAATACAGAATGGTTAGATTGTACAAATGTCACTTGTTTTTTGACGCAATGCTGGAATGGAACCAAATTCTTAGCCTTAGTGGTTCATCTACCAATCTTTGTCCCTGTGCCTGTTGAGGCAGATCCAGAGAAGTTCCCAATAATGAGTCTTATTCGGCAAAAGAGAGGTTGTGGAATCACAGCTGCCATTGTTACAGCCATTGTGGTGTCCGCGGCATCAGCAGTTACCGCAGGAACTGCTATGGCCCATCAAATTAATACTGCTGACACCATAAGTCAGATAGCAGAAAAATTGTCTGAAGCATTGCTTACCCTGCAAAGGGTGGATTCTCATATCGCCTCAGGGTTAATGTTAGTGAATCAGAGAGTGGATATTTTACAACATGATATGGAACAGATGATGGATGTCATACAAATGAGTTGTGTGGCATCCACATCGCATGTATGCATTACTCCCAATAGGTATATTAATAATTCTTTTATTAAAAGTACAGACCTATCGAATTACCTGAAGGGGAACTGGTCGCAGGAGCTGGAGAGGTTGCAGACAAGGCTGCATATACAGATCCTGAACCTTAATGGGACCAGAGTGGAACCAGTGACCCTCGGAGACTTTACCTCTTGGCTTACCTCTGCTTTTTCTTACTTTAAGGAATGGGTGGGAGTGATGTTGTTTGGTGCTGCCATATGCTGTGGACTGGTGTTCATGCTCTGGTTGGTATACAAATTCAGAACCCAACAAAAACGTGACAAGGTGATTATAACTCAGGCACTTTTAGCTATTGAAAATGGCTCCTCCCCTGAAATTTGGTTATCCATGCTCAAGAATTAGTTGGCATCTGAGTTCTCTACTCTTGCACTCCACGGCACTGAGATGAGAGAGACTCAACGATCATTGATCAGCCCTTGCACATCACTGAGGTTTCCTCATTGCAAGCGATAGAGTGATCATGATTTCACCACTAATTCATTTTTTGGCTGGTCTCTTTTGCAGAGTTCGCCCTAGGTCATTTAGCAGTTATTGTCACACAGCACTGCGGTATCCAGAGATGGGCAACTTTCCTCGTGCTCAGTCCAACCTAAGACATGGGGCCCGGTGGCGATAGGGTTACCCTATGACGGGTCCTGCTGTTCCTGGAATCCAAGCCGACTGCAGAGTTTTTAAAACAAGGACTCCTCATGCTTTCAAACTGTGACACCTAGCAGATTCAACATGAGATAGACCACAATTAAGGCAAATATGCCAGCGCTTCATAAAGCTTTGGGTTACTTTGTGGGCTCAAATGACTTCAAAGTGCATGCTCTGATTGGAAGCATTGAGCTGTCTTCTGTTTTGTGAGAGTGACAATCTATGAGCAGCTTCAACACCGCCTTAGAAGGTGGCTTCATTTTGATGGGCTTCTCAGACTGGCCTCATCTGGAACATATCTTTTTTGTCTTCATTTCAATGTTCTATTTCCTAACCATCTTTGGAAACTTCACCATCATCACAATTTCACGAATGGATCGTCGACTACAAACACCAATGTACTTCTTCCTTAACAACCTCTCTTTCCTGGACCTCTGCTACAACACCAGCATTGTACCTCAGCTTCTTGTCAATATTTCTGGAATTGACAAGACCATGAGCTATGCTGGGTGCATGACCCAGTTCTTCATAGTGCTCTTACTGGGTGGAACTGAGTGTATGCTCCTTGTGGTGATGGCTTTCGACCGCTATGTCGCTGTGTGTCATCCACTACACTACACCAGCATTATGCACCCCCTTCTCTGCCATGCATTGGCCATCTCCTCCTGGGTGGGAGGCCTTGTGAACTCTCTGACTCAGACAAGCCTCATCATGACCATACCTCTCTGTGGCCATCACCTGAACCACTTCTTCTGTGAGATGCTTGTTCTCCTGAAGCTGGCTTGTGAGGACACAGTGGGAACAGAGGCCAACTTGTTTGTGGCTGGAGCGATTATTTTGGTCTGTCCTGTAGCACTAATTCTAGGCACCTATGCACACATTGCTCATGCAGTGTTGAAGATCAAGTCAAGATCTGGGCGCAGAAAGGCTCTGGGGACTTGTGGGTCCCACCTTACTGTGGTTTTTCTTTTTTATGGCTCAGCCATGTACATGTATCTCCAACCTGTCCACGTGTATTCCGGGAGTGAAGGAAAGTTTGCTGCCCTCTTTTATACTATCATTACTCCAATGATGAACCCTGATTTATACCCTAAGAAACAAGAATGTGAAGGGGGCTTTGTGCAAGGTACTAGGGAGAGATACAAGCACAACATAGGAAGGGAACAGAACTTTATACAAATATTGTCTAATATTTCTCGTATGACAAAACTCATCTTTCCTATAGAGACCTATTATTCTCCAGAAGATATTCCTCAGTAGGCATCATAATTGTACTTCTTACTTATCTAAAAATTAAAACTGGTGGTCTAAAACACTTCTAGATCCTCACGAAATAGGTATTAAGGGTTGCTTTGTGTCATAACTTCTCCAAGGAATGAGTCTGGGAGAGAGGTATAGCGATTCTCCATAGGAGAATGGACATGGACTCTAAGTATAATTGAGAGTGAGAGAATGTAGGTGGTTGGTCTGGTGCTGCTTGTATTCAAATGTCAAATTCTGTATCGCAACACATGATTGCTCCAAGATGAGCAGATCTTCATGTATACCAGCTTTTGTTGTAAACCTTGCCCCCCAAGTTATCCATGATTGGTTAATAAAGATGCCTACAACCTGGAGTCGGCAGAAGAGAGAGGGCAGAGCAAACGTTCCTGGGCTTGGAATCTCAGGCAGAGATCATAAGAAGGAGAGAAGAGGAAGAAGAAGTTGCTTTGTGTAGGTAGATCATGAGTGTGTGGCCATTAGGGCCAGGCTATTGGAGTAGGAGCAGCACAGGTGGAACATGG
>Olfr1372-ps1|CUFFORG_0150|CUFFORT_0302|11:52154722-52168159|-
GTCCGCGCCCCGCCGGCGCCTCTGCGCGCGCTCTCACTCCCAGCCGGGAGCTGTGGCCGCGCAGGTCCCACCCGCGCCCAGGGGCCGGAGATGCAGCCGGGCGCTGCGCTGAACCTGCGCCTGTGGCTCTGCCTTGGACTCCTCCACAGCCCAACCTCCGCTCCCGGTTAACCACCCGGGGCCCGCTGCGCACCAGGGGCCTGTGGTGAGACCGCACCGACGGGGCGGGCGGAGGGACGGGGCAGTTTGGGAACCTAGGTGTGAGGACGCCCGCTGGAACCAGGGAAGTCATGGGAGCCGGGGGCTAGGGGCCCGGACCGCGGGGAGCAGGAAAGAATGGGTGAGGACTGCAGCCGGGTCACGAACAGTGTGGCGGAGCTATGACCAGGTTCCAGTCTTTTTGTTTTGTTTTGTTTTGTTTTGTTTTGTTTTGTTTTGTTTTGTTTTTCGAGACAGGGTTTCTCTGTGTAGCCCTGGCTGTCCTGGAACTCACTTTGTAGACCAGGCTGGCCTCGAACTCAGAAATCCGCCTGCCTCTGCTTCCCGAGTGCTGGGATTAAAGGCGTGCGCCACCACGCCCGGCTCAGGTCCCAGTCTTAAGTCTACGGTCCGGTCCGTAGTGAAATGCATCCTTAGCCTGGATTCTTCAGGTCCTTACTCAGTCCCCAGGAAGTCCAGGGCTCACTGCGTCTGGGTCCCGATCCTCCAACGTGAATCATTTCCCCATTGATCCACACCCGACCCCGCACTTGGGTGCGCACTTCCCGACGCCTTGTGTCTACACTGGAGATCGGTAACCTGAGGTCCCCCAGAGGGCGCTCCGGACGGGCGTCTACCTTCTCCTGGGCTAGGACTGAGGACTTGGGACACCCCACCCCGCACCCCACTGCAGGAACCTTACAAATGATCCTAGATTCAGGTTGAAACCTAAGCCGAATCTTGAGTCCCTAGTTTCAGACCGATCCACGTCGAGGTGAAGGGCCAGGGCGTCCCGGGATGAGGGGATCTCCGGATTAGAAAGGATAGAAGATTTGAATCATAAAGCAGAGGCTGCAAGGAGAGCCTTGGGAACAGGGAACGGAAGGTTCAAGTTTGTGTTGAGAGCTTGGCTCTGCGGTGCTAAAGAGTCTCTGGAAGCAGAGGAGCTGTGTGGAGGGGCCGGGAAGGAAGCACTGGGGATTAGGCGGGGGATGAGCCCGGCATCCGCTCAGGAGCCGCTGTCCCTGGAAACCCAAGGTGACTGGGTCATCACAGAGCCCCTGATGCTTGACGGAGACGTGCAGAAAGACCTCGGAGAGAGAAACCTGTATGTCTGTATGCCGTAGAAATTGACTTTGAATGTTTCATCTTTTATTCCCACAAGAGTATGAACTCTTTTTTATATAAGGGAGGACCTTTGGGACGTGTAACGGAGCCGGCAGGGAGGGAACTAATTAATGCAAGTTTTGATATTGGAGCCTCGCTCTCAGCTCGCACCCTGTAGCACCCTGTACGGTCAGACAGCGAAGCTGAGCGAGATGTGATTGAATCTGTGTAGACACTGAAGGATGACTGGCCCTTTGGCTGTTTCTTGCTCCACTGCCCCAACCCTGGATAACGCTTCTCGCCAGTGTTCAGGATATTTTTGTTAAGGGAGTGAATGTGTGGAAGAAGTAAACAGGGCTCTAGCTGGGCAAGATGGATGAGGAATGAGACTTCCTTGGGCCCAGGAGACCTCCCACATTCAGCCAAGAAAGGTATCTGAGGCTCCGGGAGGTTGCATTGGCTGGAATGTAAGCTGTGCAAATTCTTTCCCCTCCCCATTGCTAGAATCCTGGGGTGAGCGGTCTGAAAGGAAGACAGGTACATTGCAGAGATGCAAGGAGCAGCAGGCAGAGGTCCGTAGAAATGAAGGAAGGTGGGAGTGCTTCCTGAAGTAGGCACCCATGACCACATGGGCTGTGAAGAGGAGAGGAGATAGTTTGAAAGGGTGGCCTAGCATGGGTGGGGAATGTAGGGAGTGGGGCTGCCAATGTAAATAGACCAAGCCTCCCTGAGCCGTGTGCCTGGTCCCACTCACTCCTGGTGAAAACCGATCCAGGAGCTCCCAGCCTGGTGGGGGATGCTGTGGCAGGAACAAATCTCTAAGTGCAGAAGATGGGGTGAATAGCTCCGTGGTAGGGTATAGAAAGAAAAAAATCCCTAAGAGAAGGCAAACGGGAGTAGGAGACCTGTGTGAAGCCTGGGGACCCTAAATGAAGCCCTCAAGGGCAACAGACTCACACTTTAGTCTTAGCTGTGCCCCAAAGTCCTTAAGGTATGTCCTGAGATCTCCTTTCCCCACTGAGCACCAGTGTCCTGCGTGTGTTCAGGGGCAGGCAGGGAGGGAGGGGCTCCTTGGACTTGGGCTTGGCTTGGTGTCCTGATCTAGTTCTACAACCCAGCAGGATCCCTGTAGAAAAGGGCAGATGGCAGCTTTAATAAACTCTGTCTCAGGACTTTAGTCTGGAGGGAAGCTAGCAGGTGACACAGAGGGACTGCTGGCTTCATCTAATGATGGTCTGCCTTGCCATGGTCTACATCAAACGTGGCTGCCTATCTCTCTGATATTCCTGCTCTTAGGTATAATCCAGGTCCAAGACAGTGGGATCTACCTGTTTCTGTGGCCTTCTAGTCCTAGCTCAGAGCTCTGGGGACTGAAATGTAAATGTCTCTCAGAAGCAGTGTAGCAAAAGGGACCCTGATCCCTCATCAAAGCCAGGCCTGGAACAGTGTAGTGAAAAGTCTGGCAAACTTCCCAGCATGTCAGAGAAAGAGACTGTGACTCTGTGCAGCTACAGCCACACACACACATCACCTGCTCAGGATGGCAGGAAGGGCAGGGGCACAACCCCATCCTGCAGGGGTTTTCCAAGTGCCAGACTGAAGTGGCATTGGATTTCTGAAGCATGAGGATGAACGTGCTCAGAGACACCCAGCTACTGCCTGTAGGCTTCATAGGAAGCCAGTTGTCACCACCACGACCCTTTACTGCAGTTTCTCATGTTGTGGTGACCCCCCCACACACACCCCAACCATAAAATTATTTTAGTTGCTATTTCATAGCTGTAATTTGTTACTGTTGTGAATTGTAATGTAAATATCTGATATGCAGATGGTCTTAGGAGCCCCCCCCCCCAAGGGGTCACAACCCACAGGTTGAGAACCACTGGTATAGCGACTTCTGGAAGGAGACTGCAGAATGTCAGTGAAGGGTATTCTGAGCAGGGTGAGGAGCACTTCACATGATACCCAGAGACAGGAATGCCAGACAGAGACAGGTGAATGGTCAGATGAGGCTAGCTAGATCTTGGGGGTGGTTGGCTAGGGAGTGACGGAAGAGCTGGCAGGAATGACATAGATGACTGTCCAGGCGAAGCAGGGACCTACAAGTGAATTGGACATTGGGAAGTAGGAAGAGGGAGGCTGTGCCCCAGGACTCTGGCTGAAGCAAACGGGTGGGTGATAAGATCATCCGCCTGGGGAGGACCCCAGGAAGAGGAGCTAGTGTGGAGAAGCAAGGTCTCCAGGTGTTACTATCAAGTGGACTTTCTTGAAGATTCCAGTTCATGCAACCAGATCAGATAAGGAAGGAATGAAATGGGGAAACTGGAGGGCAACCACAGAGGAGGGAAGGAAGAAAGTTCTCTGCGTCTAGTTTAAGGTTTGGTGTTTTCCTCTGCCGCTCTGTTGTCTCTCCGCCGGGGCTTGGCTTTCACCCCACAGCTTTTGGGAAGTTCCTGGGAGTGAAAGGCAGTGGGGAGATGTCCCCAAAGATCCTCTTGCACTCTGTCCGGACATCTCTGATAGAGAATCAGCCAGCATGTCCCAGCCGGAGCCAGGGATTGCTGAGTTTCGGTCCCTTTCAGACACTGGCTTCCTCTGGGATCTCAGTTTTCTGGTCACACTAAGGGGACACGTCTGGGAACAGGAAGGTGCCTGTTTGGCATTCATTGCTGGAGGAGGTTCAGAGGCTCAGGCTTAGAGCTCATGCCCTGCCCCACTGGGCGGTGCCAATAGCAGTCACGCCCCCTGCCCTTGCGCCTCAGCCTGCCACCCTGTCCCTGGGCAAGCACAGGTCCTGGTGGCAAGTTGGGAAGCCCTCTGCCACGTGGACGGCAAGGTCAGCAGGGGTTCATGGGAAAGGACTTGTCGGCCACAAAAGAGACATCCTGCCTGCATTTCCCTCTTCCTGAGGCAGGAGCTGGTGGCCCCGATTTAGCAACACTGGGGGGCCACCTCTGAGCCAGCTGGACTGTGTGAGAAAGTGTCAGCTGATGAGCAGAGCCCTAGCCCCAGGGGTGTCCAGGGCAACTGACTGGGACAGCTGGTGAAACCACAGCCATCCCAGTGCTGGGAACTCAGCACGTGCCAAGGTCCCCTCCATCCTCTCCAGCACCCCCAAAAAGTACAGAAGCAGCCTGTACTCCCGACCCCATCCCTGACTCCTAATGTCCAGCACCTTCCAGATGTTTGTTCTGATACTTCCTCGAAGAACTTCTCTGAAACACAGATCTGAATCTCCCAGAAACCCTGAAACATAAGCTAGTGGAGCAGACTTGCCTTCTGGAATCCGAGGGCATCCGAGCCTAAGAGATACCCAGCCTGCACCCACCTAGCCCCACAAGTCCCAGTTTGCATCCACTCAGAATCACAGGCACCCAACCTACACCCATTGTATTCCTAACCCAGTACTGAGCCTTTCCTGCATCAGATAGGCCCCTGGAGGACTACTGGGGTCCACCAGGGTGTGTGGGGGGTCTTATTCCCATCCTCTGTGTGCCCAGGAGTATGAGTCCAGGCTTCCAGGAGGGCTTAGGAAGAGCCTGGCGTACCAAGTTCAAAGCTTTCCTATGTGAGGTTCATATATTTTAAGTCACATCCCCAAAAGCACACATAAGTGTGTGCACACATGCACGCACACATGCACTTGCGTGCGCGTGCGCACGCACACACACACATGCACACACACTTGATGTGTCTAGAAGTGAGCTATACAACTCAGTATAAAATTATTCATCAAATTGCTTCACATCAAAGCATATGGAGAGCTTACTCTTGTGATGTAGGCATCATTGTTCGCATTTTGGAGATTTGGAAATTAAGGCCAAAAGGGTGAATGGCTCACTAGATGTTAGATGCCAGGGTGATTTGGCTATAACAAGAAAATAACAGGTGTCTATTCCAAGGCAACATAGAGACCAAAGAGATAAAGGGCAAGTGGGGTGTGGGAAGCCACATGTGCAGTTGCAGAGTGGCACTGACTACTGCTGGCCACCACGCATAAGTTTGGACAAACAACCAATGTGTACATATGCAGTAAAGTTTTTTGCAAAGACACTGCCTGGCCCGGGCATGATAATGAGGCTTTGAGAATATAACCAATCAGATGTGAGACATGCAAATGAGGTATGATAATAAGGCTCTGTGAGGTACAGAGAGAGAGAGAGAGTAGCCAATCAGATGAGGAACATGCAAATGAGGCGTAGTGCATAACCAATCTGGGTGTGAGACACGCCTCTCCTAGGCCTATAAAAGCAGCACCAGTTCTGGGCTCGGGGTCTCTTTGCCTCTGCAATCAAGCTCTCCCAATAAATGTGTGCAGAAGGATCCTGTTGCAGCGTCTTTACTGCTGGCCAGTCCGGCGCGCGCAAGAAGTGGTGCCGAAAACCCGGGACAAGAAACATCTTCAGGCACAAGCGAAGACCCCCTGCTACAGGGAGGATTCAGAACTGCATCACGGGGAAGGAGCGATTAATAAAGGTTCCCGCAAAACAGACTGCTGAGAAGGATCCGGCGTGGATTCAGAACTCTTCAGCTGGGGAACGGTGATAATGAAGTGTTCCTGCAAAACAGACTGCTGAGAAGGATCCGACTGCGTGAATTCAGAACTCTTCAGCTGAGGAACGGTGGTACCGGGTGAAGAAAATCCACTTTGGGTCCCGACGCGACTGACAAGGACCGTGAAAGAGCAAGATGAACCCCAAGATGATTCTCCTGCTCCTGATGATTGAGACCAGGATAAGTATACCTTTGTGGGCCATAGTAAGATCATGGCCAGTACCTTTACTGGTACATTCCAATTCTTCTACCTTGCCTTTAATTTTTGCAACGGAATGTTATTTGGATGCGCCTTGTGCACAACAAACTCCTCAAGAGCCACAGGTGTATAATAGTACTAGTTTTCATTTGAATTATACACTATGCTTTGTGCATAATGTGGATAAACCTTTTACACCCTGTATATTTTTAAAGAAAAAGATTATCTTTAATTGGGCAGATCCCATTAGCCAAAATAAGGTGAGCTCTGGAGTGTTGTTTAATGCTTTAACGCAAGTTGCTCAAGGAGTGCAATCAGGCTCAGGTGATGTTGAAAATAATATAACTTCACCTATAAACATCACCACTATTATGATAAAGGGAAAGGTGACCATTCCCAAAAGATCGCGATGGCCTGTTGGCAATGCTACTGCTATACGCAGCATGCCTTGGTGTCATCCGGACCTCGCATTTCCTATAGTTTTTTCACCTTGTCAATCAAAAATTTTTCCTCGGAAAGAAATAGCAAAGGGTTTTGTTTTGTCACCCCCACTAGATTTTGCTGTAATGAACGATAAAGGAGATGCTACAGGGAAAGAAAATATTTGGCCATATTACCAATGGATTTTAAGCAATGAGGCAGGTGCTAGTACCAGTCTGTCAGCCTTTGCATTGCTGACTGGAACCTTTCATGAGATATTGAATGTTTCTGCCACTCTTTCCAATACCTCTACTCATTTAGATAATGTGACAACTAATAGAATTATCAGAAATATGACTACTTCTCCAGTAGAAGTTTGTATCAATCCTCCATTTTTCTTTATATTGGCTGAATTTCAAAATAATACAGAATGGTTAGATTGTACAAATGTCACTTGTTTTTTGACGCAATGCTGGAATGGAACCAAATTCTTAGCCTTAGTGGTTCATCTACCAATCTTTGTCCCTGTGCCTGTTGAGGCAGATCCAGAGAAGTTCCCAATAATGAGTCTTATTCGGCAAAAGAGAGGTTGTGGAATCACAGCTGCCATTGTTACAGCCATTGTGGTGTCCGCGGCATCAGCAGTTACCGCAGGAACTGCTATGGCCCATCAAATTAATACTGCTGACACCATAAGTCAGATAGCAGAAAAATTGTCTGAAGCATTGCTTACCCTGCAAAGGGTGGATTCTCATATCGCCTCAGGGTTAATGTTAGTGAATCAGAGAGTGGATATTTTACAACATGATATGGAACAGATGATGGATGTCATACAAATGAGTTGTGTGGCATCCACATCGCATGTATGCATTACTCCCAATAGGTATATTAATAATTCTTTTATTAAAAGTACAGACCTATCGAATTACCTGAAGGGGAACTGGTCGCAGGAGCTGGAGAGGTTGCAGACAAGGCTGCATATACAGATCCTGAACCTTAATGGGACCAGAGTGGAACCAGTGACCCTCGGAGACTTTACCTCTTGGCTTACCTCTGCTTTTTCTTACTTTAAGGAATGGGTGGGAGTGATGTTGTTTGGTGCTGCCATATGCTGTGGACTGGTGTTCATGCTCTGGTTGGTATACAAATTCAGAACCCAACAAAAACGTGACAAGGTGATTATAACTCAGGCACTTTTAGCTATTGAAAATGGCTCCTCCCCTGAAATTTGGTTATCCATGCTCAAGAATTAGTTGGCATCTGAGTTCTCTACTCTTGCACTCCACGGCACTGAGATGAGAGAGACTCAACGATCATTGATCAGCCCTTGCACATCACTGAGGTTTCCTCATTGCAAGCGATAGAGTGATCATGATTTCACCACTAATTCATTTTTTGGCTGGTCTCTTTTGCAGAGTTCGCCCTAGGTCATTTAGCAGTTATTGTCACACAGCACTGCGGTATCCAGAGATGGGCAACTTTCCTCGTGCTCAGTCCAACCTAAGACATGGGGCCCGGTGGCGATAGGGTTACCCTATGACGGGTCCTGCTGTTCCTGGAATCCAAGCCGACTGCAGAGTTTTTAAAACAAGGACTCCTCATGCTTTCAAACTGTGACACCTAGCAGATTCAACATGAGATAGACCACAATTAAGGCAAATATGCCAGCGCTTCATAAAGCTTTGGGTTACTTTGTGGGCTCAAATGACTTCAAAGTGCATGCTCTGATTGGAAGCATTGAGCTGTCTTCTGTTTTGTGAGAGTGACAATCTATGAGCAGCTTCAACACCGCCTTAGAAGGTGGCTTCATTTTGATGGGCTTCTCAGACTGGCCTCATCTGGAACATATCTTTTTTGTCTTCATTTCAATGTTCTATTTCCTAACCATCTTTGGAAACTTCACCATCATCACAATTTCACGAATGGATCGTCGACTACAAACACCAATGTACTTCTTCCTTAACAACCTCTCTTTCCTGGACCTCTGCTACAACACCAGCATTGTACCTCAGCTTCTTGTCAATATTTCTGGAATTGACAAGACCATGAGCTATGCTGGGTGCATGACCCAGTTCTTCATAGTGCTCTTACTGGGTGGAACTGAGTGTATGCTCCTTGTGGTGATGGCTTTCGACCGCTATGTCGCTGTGTGTCATCCACTACACTACACCAGCATTATGCACCCCCTTCTCTGCCATGCATTGGCCATCTCCTCCTGGGTGGGAGGCCTTGTGAACTCTCTGACTCAGACAAGCCTCATCATGACCATACCTCTCTGTGGCCATCACCTGAACCACTTCTTCTGTGAGATGCTTGTTCTCCTGAAGCTGGCTTGTGAGGACACAGTGGGAACAGAGGCCAACTTGTTTGTGGCTGGAGCGATTATTTTGGTCTGTCCTGTAGCACTAATTCTAGGCACCTATGCACACATTGCTCATGCAGTGTTGAAGATCAAGTCAAGATCTGGGCGCAGAAAGGCTCTGGGGACTTGTGGGTCCCACCTTACTGTGGTTTTTCTTTTTTATGGCTCAGCCATGTACATGTATCTCCAACCTGTCCACGTGTATTCCGGGAGTGAAGGAAAGTTTGCTGCCCTCTTTTATACTATCATTACTCCAATGATGAACCCTGATTTATACCCTAAGAAACAAGAATGTGAAGGGGGCTTTGTGCAAGGTACTAGGGAGAGATACAAGCACAACATAGGAAGGGAACAGAACTTTATACAAATATTGTCTAATATTTCTCGTATGACAAAACTCATCTTTCCTATAGAGACCTATTATTCTCCAGAAGATATTCCTCAGTAGGCATCATAATTGTACTTCTTACTTATCTAAAAATTAAAACTGGTGGTCTAAAACACTTCTAGATCCTCACGAAATAGGTATTAAGGGTTGCTTTGTGTCATAACTTCTCCAAGGAATGAGTCTGGGAGAGAGGTATAGCGATTCTCCATAGGAGAATGGACATGGACTCTAAGTATAATTGAGAGTGAGAGAATGTAGGTGGTTGGTCTGGTGCTGCTTGTATTCAAATGTCAAATTCTGTATCGCAACACATGATTGCTCCAAGATGAGCAGATCTTCATGTATACCAGCTTTTGTTGTAAACCTTGCCCCCCAAGTTATCCATGATTGGTTAATAAAGATGCCTACAACCTGGAGTCGGCAGAAGAGAGAGGGCAGAGCAAACGTTCCTGGGCTTGGAATCTCAGGCAGAGATCATAAGAAGGAGAGAAGAGGAAGAAGAAGTTGCTTTGTGTAGGTAGATCATGAGTGTGTGGCCATTAGGGCCAGGCTATTGGAGTAGGAGCAGCACAGGTGGAACATGG
>Olfr1372-ps1|CUFFORG_0150|CUFFORT_0303|11:52154722-52168159|-
GTCCGCGCCCCGCCGGCGCCTCTGCGCGCGCTCTCACTCCCAGCCGGGAGCTGTGGCCGCGCAGGTCCCACCCGCGCCCAGGGGCCGGAGATGCAGCCGGGCGCTGCGCTGAACCTGCGCCTGTGGCTCTGCCTTGGACTCCTCCACAGCCCAACCTCCGCTCCCGGTTAACCACCCGGGGCCCGCTGCGCACCAGGGGCCTGTGGTGAGACCGCACCGACGGGGCGGGCGGAGGGACGGGGCAGTTTGGGAACCTAGGTGTGAGGACGCCCGCTGGAACCAGGGAAGTCATGGGAGCCGGGGGCTAGGGGCCCGGACCGCGGGGAGCAGGAAAGAATGGGTGAGGACTGCAGCCGGGTCACGAACAGTGTGGCGGAGCTATGACCAGGTTCCAGTCTTTTTGTTTTGTTTTGTTTTGTTTTGTTTTGTTTTGTTTTGTTTTGTTTTTCGAGACAGGGTTTCTCTGTGTAGCCCTGGCTGTCCTGGAACTCACTTTGTAGACCAGGCTGGCCTCGAACTCAGAAATCCGCCTGCCTCTGCTTCCCGAGTGCTGGGATTAAAGGCGTGCGCCACCACGCCCGGCTCAGGTCCCAGTCTTAAGTCTACGGTCCGGTCCGTAGTGAAATGCATCCTTAGCCTGGATTCTTCAGGTCCTTACTCAGTCCCCAGGAAGTCCAGGGCTCACTGCGTCTGGGTCCCGATCCTCCAACGTGAATCATTTCCCCATTGATCCACACCCGACCCCGCACTTGGGTGCGCACTTCCCGACGCCTTGTGTCTACACTGGAGATCGGTAACCTGAGGTCCCCCAGAGGGCGCTCCGGACGGGCGTCTACCTTCTCCTGGGCTAGGACTGAGGACTTGGGACACCCCACCCCGCACCCCACTGCAGGAACCTTACAAATGATCCTAGATTCAGGTTGAAACCTAAGCCGAATCTTGAGTCCCTAGTTTCAGACCGATCCACGTCGAGGTGAAGGGCCAGGGCGTCCCGGGATGAGGGGATCTCCGGATTAGAAAGGATAGAAGATTTGAATCATAAAGCAGAGGCTGCAAGGAGAGCCTTGGGAACAGGGAACGGAAGGTTCAAGTTTGTGTTGAGAGCTTGGCTCTGCGGTGCTAAAGAGTCTCTGGAAGCAGAGGAGCTGTGTGGAGGGGCCGGGAAGGAAGCACTGGGGATTAGGCGGGGGATGAGCCCGGCATCCGCTCAGGAGCCGCTGTCCCTGGAAACCCAAGGTGACTGGGTCATCACAGAGCCCCTGATGCTTGACGGAGACGTGCAGAAAGACCTCGGAGAGAGAAACCTGTATGTCTGTATGCCGTAGAAATTGACTTTGAATGTTTCATCTTTTATTCCCACAAGAGTATGAACTCTTTTTTATATAAGGGAGGACCTTTGGGACGTGTAACGGAGCCGGCAGGGAGGGAACTAATTAATGCAAGTTTTGATATTGGAGCCTCGCTCTCAGCTCGCACCCTGTAGCACCCTGTACGGTCAGACAGCGAAGCTGAGCGAGATGTGATTGAATCTGTGTAGACACTGAAGGATGACTGGCCCTTTGGCTGTTTCTTGCTCCACTGCCCCAACCCTGGATAACGCTTCTCGCCAGTGTTCAGGATATTTTTGTTAAGGGAGTGAATGTGTGGAAGAAGTAAACAGGGCTCTAGCTGGGCAAGATGGATGAGGAATGAGACTTCCTTGGGCCCAGGAGACCTCCCACATTCAGCCAAGAAAGGTATCTGAGGCTCCGGGAGGTTGCATTGGCTGGAATGTAAGCTGTGCAAATTCTTTCCCCTCCCCATTGCTAGAATCCTGGGGTGAGCGGTCTGAAAGGAAGACAGGTACATTGCAGAGATGCAAGGAGCAGCAGGCAGAGGTCCGTAGAAATGAAGGAAGGTGGGAGTGCTTCCTGAAGTAGGCACCCATGACCACATGGGCTGTGAAGAGGAGAGGAGATAGTTTGAAAGGGTGGCCTAGCATGGGTGGGGAATGTAGGGAGTGGGGCTGCCAATGTAAATAGACCAAGCCTCCCTGAGCCGTGTGCCTGGTCCCACTCACTCCTGGTGAAAACCGATCCAGGAGCTCCCAGCCTGGTGGGGGATGCTGTGGCAGGAACAAATCTCTAAGTGCAGAAGATGGGGTGAATAGCTCCGTGGTAGGGTATAGAAAGAAAAAAATCCCTAAGAGAAGGCAAACGGGAGTAGGAGACCTGTGTGAAGCCTGGGGACCCTAAATGAAGCCCTCAAGGGCAACAGACTCACACTTTAGTCTTAGCTGTGCCCCAAAGTCCTTAAGGTATGTCCTGAGATCTCCTTTCCCCACTGAGCACCAGTGTCCTGCGTGTGTTCAGGGGCAGGCAGGGAGGGAGGGGCTCCTTGGACTTGGGCTTGGCTTGGTGTCCTGATCTAGTTCTACAACCCAGCAGGATCCCTGTAGAAAAGGGCAGATGGCAGCTTTAATAAACTCTGTCTCAGGACTTTAGTCTGGAGGGAAGCTAGCAGGTGACACAGAGGGACTGCTGGCTTCATCTAATGATGGTCTGCCTTGCCATGGTCTACATCAAACGTGGCTGCCTATCTCTCTGATATTCCTGCTCTTAGGTATAATCCAGGTCCAAGACAGTGGGATCTACCTGTTTCTGTGGCCTTCTAGTCCTAGCTCAGAGCTCTGGGGACTGAAATGTAAATGTCTCTCAGAAGCAGTGTAGCAAAAGGGACCCTGATCCCTCATCAAAGCCAGGCCTGGAACAGTGTAGTGAAAAGTCTGGCAAACTTCCCAGCATGTCAGAGAAAGAGACTGTGACTCTGTGCAGCTACAGCCACACACACACATCACCTGCTCAGGATGGCAGGAAGGGCAGGGGCACAACCCCATCCTGCAGGGGTTTTCCAAGTGCCAGACTGAAGTGGCATTGGATTTCTGAAGCATGAGGATGAACGTGCTCAGAGACACCCAGCTACTGCCTGTAGGCTTCATAGGAAGCCAGTTGTCACCACCACGACCCTTTACTGCAGTTTCTCATGTTGTGGTGACCCCCCCACACACACCCCAACCATAAAATTATTTTAGTTGCTATTTCATAGCTGTAATTTGTTACTGTTGTGAATTGTAATGTAAATATCTGATATGCAGATGGTCTTAGGAGCCCCCCCCCCCAAGGGGTCACAACCCACAGGTTGAGAACCACTGGTATAGCGACTTCTGGAAGGAGACTGCAGAATGTCAGTGAAGGGTATTCTGAGCAGGGTGAGGAGCACTTCACATGATACCCAGAGACAGGAATGCCAGACAGAGACAGGTGAATGGTCAGATGAGGCTAGCTAGATCTTGGGGGTGGTTGGCTAGGGAGTGACGGAAGAGCTGGCAGGAATGACATAGATGACTGTCCAGGCGAAGCAGGGACCTACAAGTGAATTGGACATTGGGAAGTAGGAAGAGGGAGGCTGTGCCCCAGGACTCTGGCTGAAGCAAACGGGTGGGTGATAAGATCATCCGCCTGGGGAGGACCCCAGGAAGAGGAGCTAGTGTGGAGAAGCAAGGTCTCCAGGTGTTACTATCAAGTGGACTTTCTTGAAGATTCCAGTTCATGCAACCAGATCAGATAAGGAAGGAATGAAATGGGGAAACTGGAGGGCAACCACAGAGGAGGGAAGGAAGAAAGTTCTCTGCGTCTAGTTTAAGGTTTGGTGTTTTCCTCTGCCGCTCTGTTGTCTCTCCGCCGGGGCTTGGCTTTCACCCCACAGCTTTTGGGAAGTTCCTGGGAGTGAAAGGCAGTGGGGAGATGTCCCCAAAGATCCTCTTGCACTCTGTCCGGACATCTCTGATAGAGAATCAGCCAGCATGTCCCAGCCGGAGCCAGGGATTGCTGAGTTTCGGTCCCTTTCAGACACTGGCTTCCTCTGGGATCTCAGTTTTCTGGTCACACTAAGGGGACACGTCTGGGAACAGGAAGGTGCCTGTTTGGCATTCATTGCTGGAGGAGGTTCAGAGGCTCAGGCTTAGAGCTCATGCCCTGCCCCACTGGGCGGTGCCAATAGCAGTCACGCCCCCTGCCCTTGCGCCTCAGCCTGCCACCCTGTCCCTGGGCAAGCACAGGTCCTGGTGGCAAGTTGGGAAGCCCTCTGCCACGTGGACGGCAAGGTCAGCAGGGGTTCATGGGAAAGGACTTGTCGGCCACAAAAGAGACATCCTGCCTGCATTTCCCTCTTCCTGAGGCAGGAGCTGGTGGCCCCGATTTAGCAACACTGGGGGGCCACCTCTGAGCCAGCTGGACTGTGTGAGAAAGTGTCAGCTGATGAGCAGAGCCCTAGCCCCAGGGGTGTCCAGGGCAACTGACTGGGACAGCTGGTGAAACCACAGCCATCCCAGTGCTGGGAACTCAGCACGTGCCAAGGTCCCCTCCATCCTCTCCAGCACCCCCAAAAAGTACAGAAGCAGCCTGTACTCCCGACCCCATCCCTGACTCCTAATGTCCAGCACCTTCCAGATGTTTGTTCTGATACTTCCTCGAAGAACTTCTCTGAAACACAGATCTGAATCTCCCAGAAACCCTGAAACATAAGCTAGTGGAGCAGACTTGCCTTCTGGAATCCGAGGGCATCCGAGCCTAAGAGATACCCAGCCTGCACCCACCTAGCCCCACAAGTCCCAGTTTGCATCCACTCAGAATCACAGGCACCCAACCTACACCCATTGTATTCCTAACCCAGTACTGAGCCTTTCCTGCATCAGATAGGCCCCTGGAGGACTACTGGGGTCCACCAGGGTGTGTGGGGGGTCTTATTCCCATCCTCTGTGTGCCCAGGAGTATGAGTCCAGGCTTCCAGGAGGGCTTAGGAAGAGCCTGGCGTACCAAGTTCAAAGCTTTCCTATGTGAGGTTCATATATTTTAAGTCACATCCCCAAAAGCACACATAAGTGTGTGCACACATGCACGCACACATGCACTTGCGTGCGCGTGCGCACGCACACACACACATGCACACACACTTGATGTGTCTAGAAGTGAGCTATACAACTCAGTATAAAATTATTCATCAAATTGCTTCACATCAAAGCATATGGAGAGCTTACTCTTGTGATGTAGGCATCATTGTTCGCATTTTGGAGATTTGGAAATTAAGGCCAAAAGGGTGAATGGCTCACTAGATGTTAGATGCCAGGGTGATTTGGCTATAACAAGAAAATAACAGGTGTCTATTCCAAGGCAACATAGAGACCAAAGAGATAAAGGGCAAGTGGGGTGTGGGAAGCCACATGTGCAGTTGCAGAGTGGCACTGACTACTGCTGGCCACCACGCATAAGTTTGGACAAACAACCAATGTGTACATATGCAGTAAAGTTTTTTGCAAAGACACTGCCTGGCCCGGGCATGATAATGAGGCTTTGAGAATATAACCAATCAGATGTGAGACATGCAAATGAGGTATGATAATAAGGCTCTGTGAGGTACAGAGAGAGAGAGAGAGTAGCCAATCAGATGAGGAACATGCAAATGAGGCGTAGTGCATAACCAATCTGGGTGTGAGACACGCCTCTCCTAGGCCTATAAAAGCAGCACCAGTTCTGGGCTCGGGGTCTCTTTGCCTCTGCAATCAAGCTCTCCCAATAAATGTGTGCAGAAGGATCCTGTTGCAGCGTCTTTACTGCTGGCCAGTCCGGCGCGCGCAAGAAGTGGTGCCGAAAACCCGGGACAAGAAACATCTTCAGGCACAAGCGAAGACCCCCTGCTACAGGGAGGATTCAGAACTGCATCACGGGGAAGGAGCGATTAATAAAGGTTCCCGCAAAACAGACTGCTGAGAAGGATCCGGCGTGGATTCAGAACTCTTCAGCTGGGGAACGGTGATAATGAAGTGTTCCTGCAAAACAGACTGCTGAGAAGGATCCGACTGCGTGAATTCAGAACTCTTCAGCTGAGGAACGGTGGTACCGGGTGAAGAAAATCCACTTTGGGTCCCGACGCGACTGACAAGGACCGTGAAAGAGCAAGATGAACCCCAAGATGATTCTCCTGCTCCTGATGATTGAGACCAGGATAAAGTTCGCCCTAGGTCATTTAGCAGTTATTGTCACACAGCACTGCGGTATCCAGAGATGGGCAACTTTCCTCGTGCTCAGTCCAACCTAAGACATGGGGCCCGGTGGCGATAGGGTTACCCTATGACGGGTCCTGCTGTTCCTGGAATCCAAGCCGACTGCAGAGTTTTTAAAACAAGGACTCCTCATGCTTTCAAACTGTGACACCTAGCAGATTCAACATGAGATAGACCACAATTAAGGCAAATATGCCAGCGCTTCATAAAGCTTTGGGTTACTTTGTGGGCTCAAATGACTTCAAAGTGCATGCTCTGATTGGAAGCATTGAGCTGTCTTCTGTTTTGTGAGAGTGACAATCTATGAGCAGCTTCAACACCGCCTTAGAAGGTGGCTTCATTTTGATGGGCTTCTCAGACTGGCCTCATCTGGAACATATCTTTTTTGTCTTCATTTCAATGTTCTATTTCCTAACCATCTTTGGAAACTTCACCATCATCACAATTTCACGAATGGATCGTCGACTACAAACACCAATGTACTTCTTCCTTAACAACCTCTCTTTCCTGGACCTCTGCTACAACACCAGCATTGTACCTCAGCTTCTTGTCAATATTTCTGGAATTGACAAGACCATGAGCTATGCTGGGTGCATGACCCAGTTCTTCATAGTGCTCTTACTGGGTGGAACTGAGTGTATGCTCCTTGTGGTGATGGCTTTCGACCGCTATGTCGCTGTGTGTCATCCACTACACTACACCAGCATTATGCACCCCCTTCTCTGCCATGCATTGGCCATCTCCTCCTGGGTGGGAGGCCTTGTGAACTCTCTGACTCAGACAAGCCTCATCATGACCATACCTCTCTGTGGCCATCACCTGAACCACTTCTTCTGTGAGATGCTTGTTCTCCTGAAGCTGGCTTGTGAGGACACAGTGGGAACAGAGGCCAACTTGTTTGTGGCTGGAGCGATTATTTTGGTCTGTCCTGTAGCACTAATTCTAGGCACCTATGCACACATTGCTCATGCAGTGTTGAAGATCAAGTCAAGATCTGGGCGCAGAAAGGCTCTGGGGACTTGTGGGTCCCACCTTACTGTGGTTTTTCTTTTTTATGGCTCAGCCATGTACATGTATCTCCAACCTGTCCACGTGTATTCCGGGAGTGAAGGAAAGTTTGCTGCCCTCTTTTATACTATCATTACTCCAATGATGAACCCTGATTTATACCCTAAGAAACAAGAATGTGAAGGGGGCTTTGTGCAAGGTACTAGGGAGAGATACAAGCACAACATAGGAAGGGAACAGAACTTTATACAAATATTGTCTAATATTTCTCGTATGACAAAACTCATCTTTCCTATAGAGACCTATTATTCTCCAGAAGATATTCCTCAGTAGGCATCATAATTGTACTTCTTACTTATCTAAAAATTAAAACTGGTGGTCTAAAACACTTCTAGATCCTCACGAAATAGGTATTAAGGGTTGCTTTGTGTCATAACTTCTCCAAGGAATGAGTCTGGGAGAGAGGTATAGCGATTCTCCATAGGAGAATGGACATGGACTCTAAGTATAATTGAGAGTGAGAGAATGTAGGTGGTTGGTCTGGTGCTGCTTGTATTCAAATGTCAAATTCTGTATCGCAACACATGATTGCTCCAAGATGAGCAGATCTTCATGTATACCAGCTTTTGTTGTAAACCTTGCCCCCCAAGTTATCCATGATTGGTTAATAAAGATGCCTACAACCTGGAGTCGGCAGAAGAGAGAGGGCAGAGCAAACGTTCCTGGGCTTGGAATCTCAGGCAGAGATCATAAGAAGGAGAGAAGAGGAAGAAGAAGTTGCTTTGTGTAGGTAGATCATGAGTGTGTGGCCATTAGGGCCAGGCTATTGGAGTAGGAGCAGCACAGGTGGAACATGG
>Olfr1372-ps1|CUFFORG_0150|CUFFORT_0304|11:52154722-52168159|-
GTCCGCGCCCCGCCGGCGCCTCTGCGCGCGCTCTCACTCCCAGCCGGGAGCTGTGGCCGCGCAGGTCCCACCCGCGCCCAGGGGCCGGAGATGCAGCCGGGCGCTGCGCTGAACCTGCGCCTGTGGCTCTGCCTTGGACTCCTCCACAGCCCAACCTCCGCTCCCGGTTAACCACCCGGGGCCCGCTGCGCACCAGGGGCCTGTGGTGAGACCGCACCGACGGGGCGGGCGGAGGGACGGGGCAGTTTGGGAACCTAGGTGTGAGGACGCCCGCTGGAACCAGGGAAGTCATGGGAGCCGGGGGCTAGGGGCCCGGACCGCGGGGAGCAGGAAAGAATGGGTGAGGACTGCAGCCGGGTCACGAACAGTGTGGCGGAGCTATGACCAGGTTCCAGTCTTTTTGTTTTGTTTTGTTTTGTTTTGTTTTGTTTTGTTTTGTTTTGTTTTTCGAGACAGGGTTTCTCTGTGTAGCCCTGGCTGTCCTGGAACTCACTTTGTAGACCAGGCTGGCCTCGAACTCAGAAATCCGCCTGCCTCTGCTTCCCGAGTGCTGGGATTAAAGGCGTGCGCCACCACGCCCGGCTCAGGTCCCAGTCTTAAGTCTACGGTCCGGTCCGTAGTGAAATGCATCCTTAGCCTGGATTCTTCAGGTCCTTACTCAGTCCCCAGGAAGTCCAGGGCTCACTGCGTCTGGGTCCCGATCCTCCAACGTGAATCATTTCCCCATTGATCCACACCCGACCCCGCACTTGGGTGCGCACTTCCCGACGCCTTGTGTCTACACTGGAGATCGGTAACCTGAGGTCCCCCAGAGGGCGCTCCGGACGGGCGTCTACCTTCTCCTGGGCTAGGACTGAGGACTTGGGACACCCCACCCCGCACCCCACTGCAGGAACCTTACAAATGATCCTAGATTCAGGTTGAAACCTAAGCCGAATCTTGAGTCCCTAGTTTCAGACCGATCCACGTCGAGGTGAAGGGCCAGGGCGTCCCGGGATGAGGGGATCTCCGGATTAGAAAGGATAGAAGATTTGAATCATAAAGCAGAGGCTGCAAGGAGAGCCTTGGGAACAGGGAACGGAAGGTTCAAGTTTGTGTTGAGAGCTTGGCTCTGCGGTGCTAAAGAGTCTCTGGAAGCAGAGGAGCTGTGTGGAGGGGCCGGGAAGGAAGCACTGGGGATTAGGCGGGGGATGAGCCCGGCATCCGCTCAGGAGCCGCTGTCCCTGGAAACCCAAGGTGACTGGGTCATCACAGAGCCCCTGATGCTTGACGGAGACGTGCAGAAAGACCTCGGAGAGAGAAACCTGTATGTCTGTATGCCGTAGAAATTGACTTTGAATGTTTCATCTTTTATTCCCACAAGAGTATGAACTCTTTTTTATATAAGGGAGGACCTTTGGGACGTGTAACGGAGCCGGCAGGGAGGGAACTAATTAATGCAAGTTTTGATATTGGAGCCTCGCTCTCAGCTCGCACCCTGTAGCACCCTGTACGGTCAGACAGCGAAGCTGAGCGAGATGTGATTGAATCTGTGTAGACACTGAAGGATGACTGGCCCTTTGGCTGTTTCTTGCTCCACTGCCCCAACCCTGGATAACGCTTCTCGCCAGTGTTCAGGATATTTTTGTTAAGGGAGTGAATGTGTGGAAGAAGTAAACAGGGCTCTAGCTGGGCAAGATGGATGAGGAATGAGACTTCCTTGGGCCCAGGAGACCTCCCACATTCAGCCAAGAAAGGTATCTGAGGCTCCGGGAGGTTGCATTGGCTGGAATGTAAGCTGTGCAAATTCTTTCCCCTCCCCATTGCTAGAATCCTGGGGTGAGCGGTCTGAAAGGAAGACAGGTACATTGCAGAGATGCAAGGAGCAGCAGGCAGAGGTCCGTAGAAATGAAGGAAGGTGGGAGTGCTTCCTGAAGTAGGCACCCATGACCACATGGGCTGTGAAGAGGAGAGGAGATAGTTTGAAAGGGTGGCCTAGCATGGGTGGGGAATGTAGGGAGTGGGGCTGCCAATGTAAATAGACCAAGCCTCCCTGAGCCGTGTGCCTGGTCCCACTCACTCCTGGTGAAAACCGATCCAGGAGCTCCCAGCCTGGTGGGGGATGCTGTGGCAGGAACAAATCTCTAAGTGCAGAAGATGGGGTGAATAGCTCCGTGGTAGGGTATAGAAAGAAAAAAATCCCTAAGAGAAGGCAAACGGGAGTAGGAGACCTGTGTGAAGCCTGGGGACCCTAAATGAAGCCCTCAAGGGCAACAGACTCACACTTTAGTCTTAGCTGTGCCCCAAAGTCCTTAAGGTATGTCCTGAGATCTCCTTTCCCCACTGAGCACCAGTGTCCTGCGTGTGTTCAGGGGCAGGCAGGGAGGGAGGGGCTCCTTGGACTTGGGCTTGGCTTGGTGTCCTGATCTAGTTCTACAACCCAGCAGGATCCCTGTAGAAAAGGGCAGATGGCAGCTTTAATAAACTCTGTCTCAGGACTTTAGTCTGGAGGGAAGCTAGCAGGTGACACAGAGGGACTGCTGGCTTCATCTAATGATGGTCTGCCTTGCCATGGTCTACATCAAACGTGGCTGCCTATCTCTCTGATATTCCTGCTCTTAGGTATAATCCAGGTCCAAGACAGTGGGATCTACCTGTTTCTGTGGCCTTCTAGTCCTAGCTCAGAGCTCTGGGGACTGAAATGTAAATGTCTCTCAGAAGCAGTGTAGCAAAAGGGACCCTGATCCCTCATCAAAGCCAGGCCTGGAACAGTGTAGTGAAAAGTCTGGCAAACTTCCCAGCATGTCAGAGAAAGAGACTGTGACTCTGTGCAGCTACAGCCACACACACACATCACCTGCTCAGGATGGCAGGAAGGGCAGGGGCACAACCCCATCCTGCAGGGGTTTTCCAAGTGCCAGACTGAAGTGGCATTGGATTTCTGAAGCATGAGGATGAACGTGCTCAGAGACACCCAGCTACTGCCTGTAGGCTTCATAGGAAGCCAGTTGTCACCACCACGACCCTTTACTGCAGTTTCTCATGTTGTGGTGACCCCCCCACACACACCCCAACCATAAAATTATTTTAGTTGCTATTTCATAGCTGTAATTTGTTACTGTTGTGAATTGTAATGTAAATATCTGATATGCAGATGGTCTTAGGAGCCCCCCCCCCCAAGGGGTCACAACCCACAGGTTGAGAACCACTGGTATAGCGACTTCTGGAAGGAGACTGCAGAATGTCAGTGAAGGGTATTCTGAGCAGGGTGAGGAGCACTTCACATGATACCCAGAGACAGGAATGCCAGACAGAGACAGGTGAATGGTCAGATGAGGCTAGCTAGATCTTGGGGGTGGTTGGCTAGGGAGTGACGGAAGAGCTGGCAGGAATGACATAGATGACTGTCCAGGCGAAGCAGGGACCTACAAGTGAATTGGACATTGGGAAGTAGGAAGAGGGAGGCTGTGCCCCAGGACTCTGGCTGAAGCAAACGGGTGGGTGATAAGATCATCCGCCTGGGGAGGACCCCAGGAAGAGGAGCTAGTGTGGAGAAGCAAGGTCTCCAGGTGTTACTATCAAGTGGACTTTCTTGAAGATTCCAGTTCATGCAACCAGATCAGATAAGGAAGGAATGAAATGGGGAAACTGGAGGGCAACCACAGAGGAGGGAAGGAAGAAAGTTCTCTGCGTCTAGTTTAAGGTTTGGTGTTTTCCTCTGCCGCTCTGTTGTCTCTCCGCCGGGGCTTGGCTTTCACCCCACAGCTTTTGGGAAGTTCCTGGGAGTGAAAGGCAGTGGGGAGATGTCCCCAAAGATCCTCTTGCACTCTGTCCGGACATCTCTGATAGAGAATCAGCCAGCATGTCCCAGCCGGAGCCAGGGATTGCTGAGTTTCGGTCCCTTTCAGACACTGGCTTCCTCTGGGATCTCAGTTTTCTGGTCACACTAAGGGGACACGTCTGGGAACAGGAAGGTGCCTGTTTGGCATTCATTGCTGGAGGAGGTTCAGAGGCTCAGGCTTAGAGCTCATGCCCTGCCCCACTGGGCGGTGCCAATAGCAGTCACGCCCCCTGCCCTTGCGCCTCAGCCTGCCACCCTGTCCCTGGGCAAGCACAGGTCCTGGTGGCAAGTTGGGAAGCCCTCTGCCACGTGGACGGCAAGGTCAGCAGGGGTTCATGGGAAAGGACTTGTCGGCCACAAAAGAGACATCCTGCCTGCATTTCCCTCTTCCTGAGGCAGGAGCTGGTGGCCCCGATTTAGCAACACTGGGGGGCCACCTCTGAGCCAGCTGGACTGTGTGAGAAAGTGTCAGCTGATGAGCAGAGCCCTAGCCCCAGGGGTGTCCAGGGCAACTGACTGGGACAGCTGGTGAAACCACAGCCATCCCAGTGCTGGGAACTCAGCACGTGCCAAGGTCCCCTCCATCCTCTCCAGCACCCCCAAAAAGTACAGAAGCAGCCTGTACTCCCGACCCCATCCCTGACTCCTAATGTCCAGCACCTTCCAGATGTTTGTTCTGATACTTCCTCGAAGAACTTCTCTGAAACACAGATCTGAATCTCCCAGAAACCCTGAAACATAAGCTAGTGGAGCAGACTTGCCTTCTGGAATCCGAGGGCATCCGAGCCTAAGAGATACCCAGCCTGCACCCACCTAGCCCCACAAGTCCCAGTTTGCATCCACTCAGAATCACAGGCACCCAACCTACACCCATTGTATTCCTAACCCAGTACTGAGCCTTTCCTGCATCAGATAGGCCCCTGGAGGACTACTGGGGTCCACCAGGGTGTGTGGGGGGTCTTATTCCCATCCTCTGTGTGCCCAGGAGTATGAGTCCAGGCTTCCAGGAGGGCTTAGGAAGAGCCTGGCGTACCAAGTTCAAAGCTTTCCTATGTGAGGTTCATATATTTTAAGTCACATCCCCAAAAGCACACATAAGTGTGTGCACACATGCACGCACACATGCACTTGCGTGCGCGTGCGCACGCACACACACACATGCACACACACTTGATGTGTCTAGAAGTGAGCTATACAACTCAGTATAAAATTATTCATCAAATTGCTTCACATCAAAGCATATGGAGAGCTTACTCTTGTGATGTAGGCATCATTGTTCGCATTTTGGAGATTTGGAAATTAAGGCCAAAAGGGTGAATGGCTCACTAGATGTTAGATGCCAGGGTGATTTGGCTATAACAAGAAAATAACAGGTGTCTATTCCAAGGCAACATAGAGACCAAAGAGATAAAGGGCAAGTGGGGTGTGGGAAGCCACATGTGCAGTTGCAGAGTGGCACTGACTACTGCTGGCCACCACGCATAAGTTTGGACAAACAACCAATGTGTACATATGCAGTAAAGTTTTTTGCAAAGACACTGCCTGGCCCGGGCATGATAATGAGGCTTTGAGAATATAACCAATCAGATGTGAGACATGCAAATGAGGTATGATAATAAGGCTCTGTGAGGTACAGAGAGAGAGAGAGAGTAGCCAATCAGATGAGGAACATGCAAATGAGGCGTAGTGCATAACCAATCTGGGTGTGAGACACGCCTCTCCTAGGCCTATAAAAGCAGCACCAGTTCTGGGCTCGGGGTCTCTTTGCCTCTGCAATCAAGCTCTCCCAATAAATGTGTGCAGAAGGATCCTGTTGCAGCGTCTTTACTGCTGGCCAGTCCGGCGCGCGCAAGAAGTGGTGCCGAAAACCCGGGACAAGAAACATCTTCAGGCACAAGCGAAGACCCCCTGCTACAGGGAGGATTCAGAACTGCATCACGGGGAAGGAGCGATTAATAAAGGTTCCCGCAAAACAGACTGCTGAGAAGGATCCGGCGTGGATTCAGAACTCTTCAGCTGGGGAACGGTGATAATGAAGTGTTCCTGCAAAACAGACTGCTGAGAAGGATCCGACTGCGTGAATTCAGAACTCTTCAGCTGAGGAACGGTGGTACCGGGTGAAGAAAATCCACTTTGGGTCCCGACGCGACTGACAAGGACCGTGAAAGAGCAAGATGAACCCCAAGATGATTCTCCTGCTCCTGATGATTGAGACCAGGGGAATGGGTGGGAGTGATGTTGTTTGGTGCTGCCATATGCTGTGGACTGGTGTTCATGCTCTGGTTGGTATACAAATTCAGAACCCAACAAAAACGTGACAAGAGTTCGCCCTAGGTCATTTAGCAGTTATTGTCACACAGCACTGCGGTATCCAGAGATGGGCAACTTTCCTCGTGCTCAGTCCAACCTAAGACATGGGGCCCGGTGGCGATAGGGTTACCCTATGACGGGTCCTGCTGTTCCTGGAATCCAAGCCGACTGCAGAGTTTTTAAAACAAGGACTCCTCATGCTTTCAAACTGTGACACCTAGCAGATTCAACATGAGATAGACCACAATTAAGGCAAATATGCCAGCGCTTCATAAAGCTTTGGGTTACTTTGTGGGCTCAAATGACTTCAAAGTGCATGCTCTGATTGGAAGCATTGAGCTGTCTTCTGTTTTGTGAGAGTGACAATCTATGAGCAGCTTCAACACCGCCTTAGAAGGTGGCTTCATTTTGATGGGCTTCTCAGACTGGCCTCATCTGGAACATATCTTTTTTGTCTTCATTTCAATGTTCTATTTCCTAACCATCTTTGGAAACTTCACCATCATCACAATTTCACGAATGGATCGTCGACTACAAACACCAATGTACTTCTTCCTTAACAACCTCTCTTTCCTGGACCTCTGCTACAACACCAGCATTGTACCTCAGCTTCTTGTCAATATTTCTGGAATTGACAAGACCATGAGCTATGCTGGGTGCATGACCCAGTTCTTCATAGTGCTCTTACTGGGTGGAACTGAGTGTATGCTCCTTGTGGTGATGGCTTTCGACCGCTATGTCGCTGTGTGTCATCCACTACACTACACCAGCATTATGCACCCCCTTCTCTGCCATGCATTGGCCATCTCCTCCTGGGTGGGAGGCCTTGTGAACTCTCTGACTCAGACAAGCCTCATCATGACCATACCTCTCTGTGGCCATCACCTGAACCACTTCTTCTGTGAGATGCTTGTTCTCCTGAAGCTGGCTTGTGAGGACACAGTGGGAACAGAGGCCAACTTGTTTGTGGCTGGAGCGATTATTTTGGTCTGTCCTGTAGCACTAATTCTAGGCACCTATGCACACATTGCTCATGCAGTGTTGAAGATCAAGTCAAGATCTGGGCGCAGAAAGGCTCTGGGGACTTGTGGGTCCCACCTTACTGTGGTTTTTCTTTTTTATGGCTCAGCCATGTACATGTATCTCCAACCTGTCCACGTGTATTCCGGGAGTGAAGGAAAGTTTGCTGCCCTCTTTTATACTATCATTACTCCAATGATGAACCCTGATTTATACCCTAAGAAACAAGAATGTGAAGGGGGCTTTGTGCAAGGTACTAGGGAGAGATACAAGCACAACATAGGAAGGGAACAGAACTTTATACAAATATTGTCTAATATTTCTCGTATGACAAAACTCATCTTTCCTATAGAGACCTATTATTCTCCAGAAGATATTCCTCAGTAGGCATCATAATTGTACTTCTTACTTATCTAAAAATTAAAACTGGTGGTCTAAAACACTTCTAGATCCTCACGAAATAGGTATTAAGGGTTGCTTTGTGTCATAACTTCTCCAAGGAATGAGTCTGGGAGAGAGGTATAGCGATTCTCCATAGGAGAATGGACATGGACTCTAAGTATAATTGAGAGTGAGAGAATGTAGGTGGTTGGTCTGGTGCTGCTTGTATTCAAATGTCAAATTCTGTATCGCAACACATGATTGCTCCAAGATGAGCAGATCTTCATGTATACCAGCTTTTGTTGTAAACCTTGCCCCCCAAGTTATCCATGATTGGTTAATAAAGATGCCTACAACCTGGAGTCGGCAGAAGAGAGAGGGCAGAGCAAACGTTCCTGGGCTTGGAATCTCAGGCAGAGATCATAAGAAGGAGAGAAGAGGAAGAAGAAGTTGCTTTGTGTAGGTAGATCATGAGTGTGTGGCCATTAGGGCCAGGCTATTGGAGTAGGAGCAGCACAGGTGGAACATGG
>Olfr1372-ps1|CUFFORG_0150|CUFFORT_0305|11:52154722-52168159|-
GTCCGCGCCCCGCCGGCGCCTCTGCGCGCGCTCTCACTCCCAGCCGGGAGCTGTGGCCGCGCAGGTCCCACCCGCGCCCAGGGGCCGGAGATGCAGCCGGGCGCTGCGCTGAACCTGCGCCTGTGGCTCTGCCTTGGACTCCTCCACAGCCCAACCTCCGCTCCCGGTTAACCACCCGGGGCCCGCTGCGCACCAGGGGCCTGTGGTGAGACCGCACCGACGGGGCGGGCGGAGGGACGGGGCAGTTTGGGAACCTAGGTGTGAGGACGCCCGCTGGAACCAGGGAAGTCATGGGAGCCGGGGGCTAGGGGCCCGGACCGCGGGGAGCAGGAAAGAATGGGTGAGGACTGCAGCCGGGTCACGAACAGTGTGGCGGAGCTATGACCAGGTTCCAGTCTTTTTGTTTTGTTTTGTTTTGTTTTGTTTTGTTTTGTTTTGTTTTGTTTTTCGAGACAGGGTTTCTCTGTGTAGCCCTGGCTGTCCTGGAACTCACTTTGTAGACCAGGCTGGCCTCGAACTCAGAAATCCGCCTGCCTCTGCTTCCCGAGTGCTGGGATTAAAGGCGTGCGCCACCACGCCCGGCTCAGGTCCCAGTCTTAAGTCTACGGTCCGGTCCGTAGTGAAATGCATCCTTAGCCTGGATTCTTCAGGTCCTTACTCAGTCCCCAGGAAGTCCAGGGCTCACTGCGTCTGGGTCCCGATCCTCCAACGTGAATCATTTCCCCATTGATCCACACCCGACCCCGCACTTGGGTGCGCACTTCCCGACGCCTTGTGTCTACACTGGAGATCGGTAACCTGAGGTCCCCCAGAGGGCGCTCCGGACGGGCGTCTACCTTCTCCTGGGCTAGGACTGAGGACTTGGGACACCCCACCCCGCACCCCACTGCAGGAACCTTACAAATGATCCTAGATTCAGGTTGAAACCTAAGCCGAATCTTGAGTCCCTAGTTTCAGACCGATCCACGTCGAGGTGAAGGGCCAGGGCGTCCCGGGATGAGGGGATCTCCGGATTAGAAAGGATAGAAGATTTGAATCATAAAGCAGAGGCTGCAAGGAGAGCCTTGGGAACAGGGAACGGAAGGTTCAAGTTTGTGTTGAGAGCTTGGCTCTGCGGTGCTAAAGAGTCTCTGGAAGCAGAGGAGCTGTGTGGAGGGGCCGGGAAGGAAGCACTGGGGATTAGGCGGGGGATGAGCCCGGCATCCGCTCAGGAGCCGCTGTCCCTGGAAACCCAAGGTGACTGGGTCATCACAGAGCCCCTGATGCTTGACGGAGACGTGCAGAAAGACCTCGGAGAGAGAAACCTGTATGTCTGTATGCCGTAGAAATTGACTTTGAATGTTTCATCTTTTATTCCCACAAGAGTATGAACTCTTTTTTATATAAGGGAGGACCTTTGGGACGTGTAACGGAGCCGGCAGGGAGGGAACTAATTAATGCAAGTTTTGATATTGGAGCCTCGCTCTCAGCTCGCACCCTGTAGCACCCTGTACGGTCAGACAGCGAAGCTGAGCGAGATGTGATTGAATCTGTGTAGACACTGAAGGATGACTGGCCCTTTGGCTGTTTCTTGCTCCACTGCCCCAACCCTGGATAACGCTTCTCGCCAGTGTTCAGGATATTTTTGTTAAGGGAGTGAATGTGTGGAAGAAGTAAACAGGGCTCTAGCTGGGCAAGATGGATGAGGAATGAGACTTCCTTGGGCCCAGGAGACCTCCCACATTCAGCCAAGAAAGGTATCTGAGGCTCCGGGAGGTTGCATTGGCTGGAATGTAAGCTGTGCAAATTCTTTCCCCTCCCCATTGCTAGAATCCTGGGGTGAGCGGTCTGAAAGGAAGACAGGTACATTGCAGAGATGCAAGGAGCAGCAGGCAGAGGTCCGTAGAAATGAAGGAAGGTGGGAGTGCTTCCTGAAGTAGGCACCCATGACCACATGGGCTGTGAAGAGGAGAGGAGATAGTTTGAAAGGGTGGCCTAGCATGGGTGGGGAATGTAGGGAGTGGGGCTGCCAATGTAAATAGACCAAGCCTCCCTGAGCCGTGTGCCTGGTCCCACTCACTCCTGGTGAAAACCGATCCAGGAGCTCCCAGCCTGGTGGGGGATGCTGTGGCAGGAACAAATCTCTAAGTGCAGAAGATGGGGTGAATAGCTCCGTGGTAGGGTATAGAAAGAAAAAAATCCCTAAGAGAAGGCAAACGGGAGTAGGAGACCTGTGTGAAGCCTGGGGACCCTAAATGAAGCCCTCAAGGGCAACAGACTCACACTTTAGTCTTAGCTGTGCCCCAAAGTCCTTAAGGTATGTCCTGAGATCTCCTTTCCCCACTGAGCACCAGTGTCCTGCGTGTGTTCAGGGGCAGGCAGGGAGGGAGGGGCTCCTTGGACTTGGGCTTGGCTTGGTGTCCTGATCTAGTTCTACAACCCAGCAGGATCCCTGTAGAAAAGGGCAGATGGCAGCTTTAATAAACTCTGTCTCAGGACTTTAGTCTGGAGGGAAGCTAGCAGGTGACACAGAGGGACTGCTGGCTTCATCTAATGATGGTCTGCCTTGCCATGGTCTACATCAAACGTGGCTGCCTATCTCTCTGATATTCCTGCTCTTAGGTATAATCCAGGTCCAAGACAGTGGGATCTACCTGTTTCTGTGGCCTTCTAGTCCTAGCTCAGAGCTCTGGGGACTGAAATGTAAATGTCTCTCAGAAGCAGTGTAGCAAAAGGGACCCTGATCCCTCATCAAAGCCAGGCCTGGAACAGTGTAGTGAAAAGTCTGGCAAACTTCCCAGCATGTCAGAGAAAGAGACTGTGACTCTGTGCAGCTACAGCCACACACACACATCACCTGCTCAGGATGGCAGGAAGGGCAGGGGCACAACCCCATCCTGCAGGGGTTTTCCAAGTGCCAGACTGAAGTGGCATTGGATTTCTGAAGCATGAGGATGAACGTGCTCAGAGACACCCAGCTACTGCCTGTAGGCTTCATAGGAAGCCAGTTGTCACCACCACGACCCTTTACTGCAGTTTCTCATGTTGTGGTGACCCCCCCACACACACCCCAACCATAAAATTATTTTAGTTGCTATTTCATAGCTGTAATTTGTTACTGTTGTGAATTGTAATGTAAATATCTGATATGCAGATGGTCTTAGGAGCCCCCCCCCCCAAGGGGTCACAACCCACAGGTTGAGAACCACTGGTATAGCGACTTCTGGAAGGAGACTGCAGAATGTCAGTGAAGGGTATTCTGAGCAGGGTGAGGAGCACTTCACATGATACCCAGAGACAGGAATGCCAGACAGAGACAGGTGAATGGTCAGATGAGGCTAGCTAGATCTTGGGGGTGGTTGGCTAGGGAGTGACGGAAGAGCTGGCAGGAATGACATAGATGACTGTCCAGGCGAAGCAGGGACCTACAAGTGAATTGGACATTGGGAAGTAGGAAGAGGGAGGCTGTGCCCCAGGACTCTGGCTGAAGCAAACGGGTGGGTGATAAGATCATCCGCCTGGGGAGGACCCCAGGAAGAGGAGCTAGTGTGGAGAAGCAAGGTCTCCAGGTGTTACTATCAAGTGGACTTTCTTGAAGATTCCAGTTCATGCAACCAGATCAGATAAGGAAGGAATGAAATGGGGAAACTGGAGGGCAACCACAGAGGAGGGAAGGAAGAAAGTTCTCTGCGTCTAGTTTAAGGTTTGGTGTTTTCCTCTGCCGCTCTGTTGTCTCTCCGCCGGGGCTTGGCTTTCACCCCACAGCTTTTGGGAAGTTCCTGGGAGTGAAAGGCAGTGGGGAGATGTCCCCAAAGATCCTCTTGCACTCTGTCCGGACATCTCTGATAGAGAATCAGCCAGCATGTCCCAGCCGGAGCCAGGGATTGCTGAGTTTCGGTCCCTTTCAGACACTGGCTTCCTCTGGGATCTCAGTTTTCTGGTCACACTAAGGGGACACGTCTGGGAACAGGAAGGTGCCTGTTTGGCATTCATTGCTGGAGGAGGTTCAGAGGCTCAGGCTTAGAGCTCATGCCCTGCCCCACTGGGCGGTGCCAATAGCAGTCACGCCCCCTGCCCTTGCGCCTCAGCCTGCCACCCTGTCCCTGGGCAAGCACAGGTCCTGGTGGCAAGTTGGGAAGCCCTCTGCCACGTGGACGGCAAGGTCAGCAGGGGTTCATGGGAAAGGACTTGTCGGCCACAAAAGAGACATCCTGCCTGCATTTCCCTCTTCCTGAGGCAGGAGCTGGTGGCCCCGATTTAGCAACACTGGGGGGCCACCTCTGAGCCAGCTGGACTGTGTGAGAAAGTGTCAGCTGATGAGCAGAGCCCTAGCCCCAGGGGTGTCCAGGGCAACTGACTGGGACAGCTGGTGAAACCACAGCCATCCCAGTGCTGGGAACTCAGCACGTGCCAAGGTCCCCTCCATCCTCTCCAGCACCCCCAAAAAGTACAGAAGCAGCCTGTACTCCCGACCCCATCCCTGACTCCTAATGTCCAGCACCTTCCAGATGTTTGTTCTGATACTTCCTCGAAGAACTTCTCTGAAACACAGATCTGAATCTCCCAGAAACCCTGAAACATAAGCTAGTGGAGCAGACTTGCCTTCTGGAATCCGAGGGCATCCGAGCCTAAGAGATACCCAGCCTGCACCCACCTAGCCCCACAAGTCCCAGTTTGCATCCACTCAGAATCACAGGCACCCAACCTACACCCATTGTATTCCTAACCCAGTACTGAGCCTTTCCTGCATCAGATAGGCCCCTGGAGGACTACTGGGGTCCACCAGGGTGTGTGGGGGGTCTTATTCCCATCCTCTGTGTGCCCAGGAGTATGAGTCCAGGCTTCCAGGAGGGCTTAGGAAGAGCCTGGCGTACCAAGTTCAAAGCTTTCCTATGTGAGGTTCATATATTTTAAGTCACATCCCCAAAAGCACACATAAGTGTGTGCACACATGCACGCACACATGCACTTGCGTGCGCGTGCGCACGCACACACACACATGCACACACACTTGATGTGTCTAGAAGTGAGCTATACAACTCAGTATAAAATTATTCATCAAATTGCTTCACATCAAAGCATATGGAGAGCTTACTCTTGTGATGTAGGCATCATTGTTCGCATTTTGGAGATTTGGAAATTAAGGCCAAAAGGGTGAATGGCTCACTAGATGTTAGATGCCAGGGTGATTTGGCTATAACAAGAAAATAACAGGTGTCTATTCCAAGGCAACATAGAGACCAAAGAGATAAAGGGCAAGTGGGGTGTGGGAAGCCACATGTGCAGTTGCAGAGTGGCACTGACTACTGCTGGCCACCACGCATAAGTTTGGACAAACAACCAATGTGTACATATGCAGTAAAGTTTTTTGCAAAGACACTGCCTGGCCCGGGCATGATAATGAGGCTTTGAGAATATAACCAATCAGATGTGAGACATGCAAATGAGGTATGATAATAAGGCTCTGTGAGGTACAGAGAGAGAGAGAGAGTAGCCAATCAGATGAGGAACATGCAAATGAGGCGTAGTGCATAACCAATCTGGGTGTGAGACACGCCTCTCCTAGGCCTATAAAAGCAGCACCAGTTCTGGGCTCGGGGTCTCTTTGCCTCTGCAATCAAGCTCTCCCAATAAATGTGTGCAGAAGGATCCTGTTGCAGCGTCTTTACTGCTGGCCAGTCCGGCGCGCGCAAGAAGTGGTGCCGAAAACCCGGGACAAGAAACATCTTCAGGCACAAGCGAAGACCCCCTGCTACAGGGAGGATTCAGAACTGCATCACGGGGAAGGAGCGATTAATAAAGGTTCCCGCAAAACAGACTGCTGAGAAGGATCCGGCGTGGATTCAGAACTCTTCAGCTGGGGAACGGTGATAATGAAGTGTTCCTGCAAAACAGACTGCTGAGAAGGATCCGACTGCGTGAATTCAGAACTCTTCAGCTGAGGAACGGTGGTACCGGGTGAAGAAAATCCACTTTGGGTCCCGACGCGACTGACAAGGACCGTGAAAGAGCAAGATGAACCCCAAGATGATTCTCCTGCTCCTGATGATTGAGACCAGGATAAGTATACCTTTGTGGGCCATAGTAAGATCATGGCCAGTACCTTTACTGGTACATTCCAATTCTTCTACCTTGCCTTTAATTTTTGCAACGGAATGTTATTTGGATGCGCCTTGTGCACAACAAACTCCTCAAGAGCCACAGGTGTATAATAGTACTAGTTTTCATTTGAATTATACACTATGCTTTGTGCATAATGTGGATAAACCTTTTACACCCTGTATATTTTTAAAGAAAAAGATTATCTTTAATTGGGCAGATCCCATTAGCCAAAATAAGGTGAGCTCTGGAGTGTTGTTTAATGCTTTAACGCAAGTTGCTCAAGGAGTGCAATCAGGCTCAGGTGATGTTGAAAATAATATAACTTCACCTATAAACATCACCACTATTATGATAAAGGGAAAGGTGACCATTCCCAAAAGATCGCGATGGCCTGTTGGCAATGCTACTGCTATACGCAGCATGCCTTGGTGTCATCCGGACCTCGCATTTCCTATAGTTTTTTCACCTTGTCAATCAAAAATTTTTCCTCGGAAAGAAATAGCAAAGGGTTTTGTTTTGTCACCCCCACTAGATTTTGCTGTAATGAACGATAAAGGAGATGCTACAGGGAAAGAAAATATTTGGCCATATTACCAATGGATTTTAAGCAATGAGGCAGGTGCTAGTACCAGTCTGTCAGCCTTTGCATTGCTGACTGGAACCTTTCATGAGATATTGAATGTTTCTGCCACTCTTTCCAATACCTCTACTCATTTAGATAATGTGACAACTAATAGAATTATCAGAAATATGACTACTTCTCCAGTAGAAGTTTGTATCAATCCTCCATTTTTCTTTATATTGGCTGAATTTCAAAATAATACAGAATGGTTAGATTGTACAAATGTCACTTGTTTTTTGACGCAATGCTGGAATGGAACCAAATTCTTAGCCTTAGTGGTTCATCTACCAATCTTTGTCCCTGTGCCTGTTGAGGCAGATCCAGAGAAGTTCCCAATAATGAGTCTTATTCGGCAAAAGAGAGGTTGTGGAATCACAGCTGCCATTGTTACAGCCATTGTGGTGTCCGCGGCATCAGCAGTTACCGCAGGAACTGCTATGGCCCATCAAATTAATACTGCTGACACCATAAGTCAGATAGCAGAAAAATTGTCTGAAGCATTGCTTACCCTGCAAAGGGTGGATTCTCATATCGCCTCAGGGTTAATGTTAGTGAATCAGAGAGTGGATATTTTACAACATGATATGGAACAGATGATGGATGTCATACAAATGAGTTGTGTGGCATCCACATCGCATGTATGCATTACTCCCAATAGGTATATTAATAATTCTTTTATTAAAAGTACAGACCTATCGAATTACCTGAAGGGGAACTGGTCGCAGGAGCTGGAGAGGTTGCAGACAAGGCTGCATATACAGATCCTGAACCTTAATGGGACCAGAGTGGAACCAGTGACCCTCGGAGACTTTACCTCTTGGCTTACCTCTGCTTTTTCTTACTTTAAGGAATGGGTGGGAGTGATGTTGTTTGGTGCTGCCATATGCTGTGGACTGGTGTTCATGCTCTGGTTGGTATACAAATTCAGAACCCAACAAAAACGTGACAAGGTGATTATAACTCAGGCACTTTTAGCTATTGAAAATGGCTCCTCCCCTGAAATTTGGTTATCCATGCTCAAGAATTAGTTGGCATCTGAGTTCTCTACTCTTGCACTCCACGGCACTGAGATGAGAGAGACTCAACGATCATTGATCAGCCCTTGCACATCACTGAGGTTTCCTCATTGCAAGCGATAGAGTGATCATGATTTCACCACTAATTCATTTTTTGGCTGGTCTCTTTTGCAGAGTTCGCCCTAGGTCATTTAGCAGTTATTGTCACACAGCACTGCGGTATCCAGAGATGGGCAACTTTCCTCGTGCTCAGTCCAACCTAAGACATGGGGCCCGGTGGCGATAGGGTTACCCTATGACGGGTCCTGCTGTTCCTGGAATCCAAGCCGACTGCAGAGTTTTTAAAACAAGGACTCCTCATGCTTTCAAACTGTGACACCTAGCAGATTCAACATGAGATAGACCACAATTAAGGCAAATATGCCAGCGCTTCATAAAGCTTTGGGTTACTTTGTGGGCTCAAATGACTTCAAAGTGCATGCTCTGATTGGAAGCATTGAGCTGTCTTCTGTTTTGTGAGAGTGACAATCTATGAGCAGCTTCAACACCGCCTTAGAAGGTGGCTTCATTTTGATGGGCTTCTCAGACTGGCCTCATCTGGAACATATCTTTTTTGTCTTCATTTCAATGTTCTATTTCCTAACCATCTTTGGAAACTTCACCATCATCACAATTTCACGAATGGATCGTCGACTACAAACACCAATGTACTTCTTCCTTAACAACCTCTCTTTCCTGGACCTCTGCTACAACACCAGCATTGTACCTCAGCTTCTTGTCAATATTTCTGGAATTGACAAGACCATGAGCTATGCTGGGTGCATGACCCAGTTCTTCATAGTGCTCTTACTGGGTGGAACTGAGTGTATGCTCCTTGTGGTGATGGCTTTCGACCGCTATGTCGCTGTGTGTCATCCACTACACTACACCAGCATTATGCACCCCCTTCTCTGCCATGCATTGGCCATCTCCTCCTGGGTGGGAGGCCTTGTGAACTCTCTGACTCAGACAAGCCTCATCATGACCATACCTCTCTGTGGCCATCACCTGAACCACTTCTTCTGTGAGATGCTTGTTCTCCTGAAGCTGGCTTGTGAGGACACAGTGGGAACAGAGGCCAACTTGTTTGTGGCTGGAGCGATTATTTTGGTCTGTCCTGTAGCACTAATTCTAGGCACCTATGCACACATTGCTCATGCAGTGTTGAAGATCAAGTCAAGATCTGGGCGCAGAAAGGCTCTGGGGACTTGTGGGTCCCACCTTACTGTGGTTTTTCTTTTTTATGGCTCAGCCATGTACATGTATCTCCAACCTGTCCACGTGTATTCCGGGAGTGAAGGAAAGTTTGCTGCCCTCTTTTATACTATCATTACTCCAATGATGAACCCTGATTTATACCCTAAGAAACAAGAATGTGAAGGGGGCTTTGTGCAAGGTACTAGGGAGAGATACAAGCACAACATAGGAAGGGAACAGAACTTTATACAAATATTGTCTAATATTTCTCGTATGACAAAACTCATCTTTCCTATAGAGACCTATTATTCTCCAGAAGATATTCCTCAGTAGGCATCATAATTGTACTTCTTACTTATCTAAAAATTAAAACTGGTGGTCTAAAACACTTCTAGATCCTCACGAAATAGGTATTAAGGGTTGCTTTGTGTCATAACTTCTCCAAGGAATGAGTCTGGGAGAGAGGTATAGCGATTCTCCATAGGAGAATGGACATGGACTCTAAGTATAATTGAGAGTGAGAGAATGTAGGTGGTTGGTCTGGTGCTGCTTGTATTCAAATGTCAAATTCTGTATCGCAACACATGATTGCTCCAAGATGAGCAGATCTTCATGTATACCAGCTTTTGTTGTAAACCTTGCCCCCCAAGTTATCCATGATTGGTTAATAAAGATGCCTACAACCTGGAGTCGGCAGAAGAGAGAGGGCAGAGCAAACGTTCCTGGGCTTGGAATCTCAGGCAGAGATCATAAGAAGGAGAGAAGAGGAAGAAGAAGTTGCTTTGTGTAGGTAGATCATGAGTGTGTGGCCATTAGGGCCAGGCTATTGGAGTAGGAGCAGCACAGGTGGAACATGG
>Olfr1372-ps1|CUFFORG_0150|CUFFORT_0306|11:52154722-52168159|-
GTCCGCGCCCCGCCGGCGCCTCTGCGCGCGCTCTCACTCCCAGCCGGGAGCTGTGGCCGCGCAGGTCCCACCCGCGCCCAGGGGCCGGAGATGCAGCCGGGCGCTGCGCTGAACCTGCGCCTGTGGCTCTGCCTTGGACTCCTCCACAGCCCAACCTCCGCTCCCGGTTAACCACCCGGGGCCCGCTGCGCACCAGGGGCCTGTGGTGAGACCGCACCGACGGGGCGGGCGGAGGGACGGGGCAGTTTGGGAACCTAGGTGTGAGGACGCCCGCTGGAACCAGGGAAGTCATGGGAGCCGGGGGCTAGGGGCCCGGACCGCGGGGAGCAGGAAAGAATGGGTGAGGACTGCAGCCGGGTCACGAACAGTGTGGCGGAGCTATGACCAGGTCCCAGTCTTAAGTCTACGGTCCGGTCCGTAGTGAAATGCATCCTTAGCCTGGATTCTTCAGGTCCTTACTCAGTCCCCAGGAAGTCCAGGGCTCACTGCGTCTGGGTCCCGATCCTCCAACGTGAATCATTTCCCCATTGATCCACACCCGACCCCGCACTTGGGTGCGCACTTCCCGACGCCTTGTGTCTACACTGGAGATCGGTAACCTGAGGTCCCCCAGAGGGCGCTCCGGACGGGCGTCTACCTTCTCCTGGGCTAGGACTGAGGACTTGGGACACCCCACCCCGCACCCCACTGCAGGAACCTTACAAATGATCCTAGATTCAGGTTGAAACCTAAGCCGAATCTTGAGTCCCTAGTTTCAGACCGATCCACGTCGAGGTGAAGGGCCAGGGCGTCCCGGGATGAGGGGATCTCCGGATTAGAAAGGATAGAAGATTTGAATCATAAAGCAGAGGCTGCAAGGAGAGCCTTGGGAACAGGGAACGGAAGGTTCAAGTTTGTGTTGAGAGCTTGGCTCTGCGGTGCTAAAGAGTCTCTGGAAGCAGAGGAGCTGTGTGGAGGGGCCGGGAAGGAAGCACTGGGGATTAGGCGGGGGATGAGCCCGGCATCCGCTCAGGAGCCGCTGTCCCTGGAAACCCAAGGTGACTGGGTCATCACAGAGCCCCTGATGCTTGACGGAGACGTGCAGAAAGACCTCGGAGAGAGAAACCTGTATGTCTGTATGCCGTAGAAATTGACTTTGAATGTTTCATCTTTTATTCCCACAAGAGTATGAACTCTTTTTTATATAAGGGAGGACCTTTGGGACGTGTAACGGAGCCGGCAGGGAGGGAACTAATTAATGCAAGTTTTGATATTGGAGCCTCGCTCTCAGCTCGCACCCTGTAGCACCCTGTACGGTCAGACAGCGAAGCTGAGCGAGATGTGATTGAATCTGTGTAGACACTGAAGGATGACTGGCCCTTTGGCTGTTTCTTGCTCCACTGCCCCAACCCTGGATAACGCTTCTCGCCAGTGTTCAGGATATTTTTGTTAAGGGAGTGAATGTGTGGAAGAAGTAAACAGGGCTCTAGCTGGGCAAGATGGATGAGGAATGAGACTTCCTTGGGCCCAGGAGACCTCCCACATTCAGCCAAGAAAGGTATCTGAGGCTCCGGGAGGTTGCATTGGCTGGAATGTAAGCTGTGCAAATTCTTTCCCCTCCCCATTGCTAGAATCCTGGGGTGAGCGGTCTGAAAGGAAGACAGGTACATTGCAGAGATGCAAGGAGCAGCAGGCAGAGGTCCGTAGAAATGAAGGAAGGTGGGAGTGCTTCCTGAAGTAGGCACCCATGACCACATGGGCTGTGAAGAGGAGAGGAGATAGTTTGAAAGGGTGGCCTAGCATGGGTGGGGAATGTAGGGAGTGGGGCTGCCAATGTAAATAGACCAAGCCTCCCTGAGCCGTGTGCCTGGTCCCACTCACTCCTGGTGAAAACCGATCCAGGAGCTCCCAGCCTGGTGGGGGATGCTGTGGCAGGAACAAATCTCTAAGTGCAGAAGATGGGGTGAATAGCTCCGTGGTAGGGTATAGAAAGAAAAAAATCCCTAAGAGAAGGCAAACGGGAGTAGGAGACCTGTGTGAAGCCTGGGGACCCTAAATGAAGCCCTCAAGGGCAACAGACTCACACTTTAGTCTTAGCTGTGCCCCAAAGTCCTTAAGGTATGTCCTGAGATCTCCTTTCCCCACTGAGCACCAGTGTCCTGCGTGTGTTCAGGGGCAGGCAGGGAGGGAGGGGCTCCTTGGACTTGGGCTTGGCTTGGTGTCCTGATCTAGTTCTACAACCCAGCAGGATCCCTGTAGAAAAGGGCAGATGGCAGCTTTAATAAACTCTGTCTCAGGACTTTAGTCTGGAGGGAAGCTAGCAGGTGACACAGAGGGACTGCTGGCTTCATCTAATGATGGTCTGCCTTGCCATGGTCTACATCAAACGTGGCTGCCTATCTCTCTGATATTCCTGCTCTTAGGTATAATCCAGGTCCAAGACAGTGGGATCTACCTGTTTCTGTGGCCTTCTAGTCCTAGCTCAGAGCTCTGGGGACTGAAATGTAAATGTCTCTCAGAAGCAGTGTAGCAAAAGGGACCCTGATCCCTCATCAAAGCCAGGCCTGGAACAGTGTAGTGAAAAGTCTGGCAAACTTCCCAGCATGTCAGAGAAAGAGACTGTGACTCTGTGCAGCTACAGCCACACACACACATCACCTGCTCAGGATGGCAGGAAGGGCAGGGGCACAACCCCATCCTGCAGGGGTTTTCCAAGTGCCAGACTGAAGTGGCATTGGATTTCTGAAGCATGAGGATGAACGTGCTCAGAGACACCCAGCTACTGCCTGTAGGCTTCATAGGAAGCCAGTTGTCACCACCACGACCCTTTACTGCAGTTTCTCATGTTGTGGTGACCCCCCCACACACACCCCAACCATAAAATTATTTTAGTTGCTATTTCATAGCTGTAATTTGTTACTGTTGTGAATTGTAATGTAAATATCTGATATGCAGATGGTCTTAGGAGCCCCCCCCCCCAAGGGGTCACAACCCACAGGTTGAGAACCACTGGTATAGCGACTTCTGGAAGGAGACTGCAGAATGTCAGTGAAGGGTATTCTGAGCAGGGTGAGGAGCACTTCACATGATACCCAGAGACAGGAATGCCAGACAGAGACAGGTGAATGGTCAGATGAGGCTAGCTAGATCTTGGGGGTGGTTGGCTAGGGAGTGACGGAAGAGCTGGCAGGAATGACATAGATGACTGTCCAGGCGAAGCAGGGACCTACAAGTGAATTGGACATTGGGAAGTAGGAAGAGGGAGGCTGTGCCCCAGGACTCTGGCTGAAGCAAACGGGTGGGTGATAAGATCATCCGCCTGGGGAGGACCCCAGGAAGAGGAGCTAGTGTGGAGAAGCAAGGTCTCCAGGTGTTACTATCAAGTGGACTTTCTTGAAGATTCCAGTTCATGCAACCAGATCAGATAAGGAAGGAATGAAATGGGGAAACTGGAGGGCAACCACAGAGGAGGGAAGGAAGAAAGTTCTCTGCGTCTAGTTTAAGGTTTGGTGTTTTCCTCTGCCGCTCTGTTGTCTCTCCGCCGGGGCTTGGCTTTCACCCCACAGCTTTTGGGAAGTTCCTGGGAGTGAAAGGCAGTGGGGAGATGTCCCCAAAGATCCTCTTGCACTCTGTCCGGACATCTCTGATAGAGAATCAGCCAGCATGTCCCAGCCGGAGCCAGGGATTGCTGAGTTTCGGTCCCTTTCAGACACTGGCTTCCTCTGGGATCTCAGTTTTCTGGTCACACTAAGGGGACACGTCTGGGAACAGGAAGGTGCCTGTTTGGCATTCATTGCTGGAGGAGGTTCAGAGGCTCAGGCTTAGAGCTCATGCCCTGCCCCACTGGGCGGTGCCAATAGCAGTCACGCCCCCTGCCCTTGCGCCTCAGCCTGCCACCCTGTCCCTGGGCAAGCACAGGTCCTGGTGGCAAGTTGGGAAGCCCTCTGCCACGTGGACGGCAAGGTCAGCAGGGGTTCATGGGAAAGGACTTGTCGGCCACAAAAGAGACATCCTGCCTGCATTTCCCTCTTCCTGAGGCAGGAGCTGGTGGCCCCGATTTAGCAACACTGGGGGGCCACCTCTGAGCCAGCTGGACTGTGTGAGAAAGTGTCAGCTGATGAGCAGAGCCCTAGCCCCAGGGGTGTCCAGGGCAACTGACTGGGACAGCTGGTGAAACCACAGCCATCCCAGTGCTGGGAACTCAGCACGTGCCAAGGTCCCCTCCATCCTCTCCAGCACCCCCAAAAAGTACAGAAGCAGCCTGTACTCCCGACCCCATCCCTGACTCCTAATGTCCAGCACCTTCCAGATGTTTGTTCTGATACTTCCTCGAAGAACTTCTCTGAAACACAGATCTGAATCTCCCAGAAACCCTGAAACATAAGCTAGTGGAGCAGACTTGCCTTCTGGAATCCGAGGGCATCCGAGCCTAAGAGATACCCAGCCTGCACCCACCTAGCCCCACAAGTCCCAGTTTGCATCCACTCAGAATCACAGGCACCCAACCTACACCCATTGTATTCCTAACCCAGTACTGAGCCTTTCCTGCATCAGATAGGCCCCTGGAGGACTACTGGGGTCCACCAGGGTGTGTGGGGGGTCTTATTCCCATCCTCTGTGTGCCCAGGAGTATGAGTCCAGGCTTCCAGGAGGGCTTAGGAAGAGCCTGGCGTACCAAGTTCAAAGCTTTCCTATGTGAGGTTCATATATTTTAAGTCACATCCCCAAAAGCACACATAAGTGTGTGCACACATGCACGCACACATGCACTTGCGTGCGCGTGCGCACGCACACACACACATGCACACACACTTGATGTGTCTAGAAGTGAGCTATACAACTCAGTATAAAATTATTCATCAAATTGCTTCACATCAAAGCATATGGAGAGCTTACTCTTGTGATGTAGGCATCATTGTTCGCATTTTGGAGATTTGGAAATTAAGGCCAAAAGGGTGAATGGCTCACTAGATGTTAGATGCCAGGGTGATTTGGCTATAACAAGAAAATAACAGGTGTCTATTCCAAGGCAACATAGAGACCAAAGAGATAAAGGGCAAGTGGGGTGTGGGAAGCCACATGTGCAGTTGCAGAGTGGCACTGACTACTGCTGGCCACCACGCATAAGTTTGGACAAACAACCAATGTGTACATATGCAGTAAAGTTTTTTGCAAAGACACTGCCTGGCCCGGGCATGATAATGAGGCTTTGAGAATATAACCAATCAGATGTGAGACATGCAAATGAGGTATGATAATAAGGCTCTGTGAGGTACAGAGAGAGAGAGAGAGTAGCCAATCAGATGAGGAACATGCAAATGAGGCGTAGTGCATAACCAATCTGGGTGTGAGACACGCCTCTCCTAGGCCTATAAAAGCAGCACCAGTTCTGGGCTCGGGGTCTCTTTGCCTCTGCAATCAAGCTCTCCCAATAAATGTGTGCAGAAGGATCCTGTTGCAGCGTCTTTACTGCTGGCCAGTCCGGCGCGCGCAAGAAGTGGTGCCGAAAACCCGGGACAAGAAACATCTTCAGGCACAAGCGAAGACCCCCTGCTACAGGGAGGATTCAGAACTGCATCACGGGGAAGGAGCGATTAATAAAGGTTCCCGCAAAACAGACTGCTGAGAAGGATCCGGCGTGGATTCAGAACTCTTCAGCTGGGGAACGGTGATAATGAAGTGTTCCTGCAAAACAGACTGCTGAGAAGGATCCGACTGCGTGAATTCAGAACTCTTCAGCTGAGGAACGGTGGTACCGGGTGAAGAAAATCCACTTTGGGTCCCGACGCGACTGACAAGGACCGTGAAAGAGCAAGATGAACCCCAAGATGATTCTCCTGCTCCTGATGATTGAGACCAGGATAAGTATACCTTTGTGGGCCATAGTAAGATCATGGCCAGTACCTTTACTGGTACATTCCAATTCTTCTACCTTGCCTTTAATTTTTGCAACGGAATGTTATTTGGATGCGCCTTGTGCACAACAAACTCCTCAAGAGCCACAGGTGTATAATAGTACTAGTTTTCATTTGAATTATACACTATGCTTTGTGCATAATGTGGATAAACCTTTTACACCCTGTATATTTTTAAAGAAAAAGATTATCTTTAATTGGGCAGATCCCATTAGCCAAAATAAGGTGAGCTCTGGAGTGTTGTTTAATGCTTTAACGCAAGTTGCTCAAGGAGTGCAATCAGGCTCAGGTGATGTTGAAAATAATATAACTTCACCTATAAACATCACCACTATTATGATAAAGGGAAAGGTGACCATTCCCAAAAGATCGCGATGGCCTGTTGGCAATGCTACTGCTATACGCAGCATGCCTTGGTGTCATCCGGACCTCGCATTTCCTATAGTTTTTTCACCTTGTCAATCAAAAATTTTTCCTCGGAAAGAAATAGCAAAGGGTTTTGTTTTGTCACCCCCACTAGATTTTGCTGTAATGAACGATAAAGGAGATGCTACAGGGAAAGAAAATATTTGGCCATATTACCAATGGATTTTAAGCAATGAGGCAGGTGCTAGTACCAGTCTGTCAGCCTTTGCATTGCTGACTGGAACCTTTCATGAGATATTGAATGTTTCTGCCACTCTTTCCAATACCTCTACTCATTTAGATAATGTGACAACTAATAGAATTATCAGAAATATGACTACTTCTCCAGTAGAAGTTTGTATCAATCCTCCATTTTTCTTTATATTGGCTGAATTTCAAAATAATACAGAATGGTTAGATTGTACAAATGTCACTTGTTTTTTGACGCAATGCTGGAATGGAACCAAATTCTTAGCCTTAGTGGTTCATCTACCAATCTTTGTCCCTGTGCCTGTTGAGGCAGATCCAGAGAAGTTCCCAATAATGAGTCTTATTCGGCAAAAGAGAGGTTGTGGAATCACAGCTGCCATTGTTACAGCCATTGTGGTGTCCGCGGCATCAGCAGTTACCGCAGGAACTGCTATGGCCCATCAAATTAATACTGCTGACACCATAAGTCAGATAGCAGAAAAATTGTCTGAAGCATTGCTTACCCTGCAAAGGGTGGATTCTCATATCGCCTCAGGGTTAATGTTAGTGAATCAGAGAGTGGATATTTTACAACATGATATGGAACAGATGATGGATGTCATACAAATGAGTTGTGTGGCATCCACATCGCATGTATGCATTACTCCCAATAGGTATATTAATAATTCTTTTATTAAAAGTACAGACCTATCGAATTACCTGAAGGGGAACTGGTCGCAGGAGCTGGAGAGGTTGCAGACAAGGCTGCATATACAGATCCTGAACCTTAATGGGACCAGAGTGGAACCAGTGACCCTCGGAGACTTTACCTCTTGGCTTACCTCTGCTTTTTCTTACTTTAAGGAATGGGTGGGAGTGATGTTGTTTGGTGCTGCCATATGCTGTGGACTGGTGTTCATGCTCTGGTTGGTATACAAATTCAGAACCCAACAAAAACGTGACAAGAGTTCGCCCTAGGTCATTTAGCAGTTATTGTCACACAGCACTGCGGTATCCAGAGATGGGCAACTTTCCTCGTGCTCAGTCCAACCTAAGACATGGGGCCCGGTGGCGATAGGGTTACCCTATGACGGGTCCTGCTGTTCCTGGAATCCAAGCCGACTGCAGAGTTTTTAAAACAAGGACTCCTCATGCTTTCAAACTGTGACACCTAGCAGATTCAACATGAGATAGACCACAATTAAGGCAAATATGCCAGCGCTTCATAAAGCTTTGGGTTACTTTGTGGGCTCAAATGACTTCAAAGTGCATGCTCTGATTGGAAGCATTGAGCTGTCTTCTGTTTTGTGAGAGTGACAATCTATGAGCAGCTTCAACACCGCCTTAGAAGGTGGCTTCATTTTGATGGGCTTCTCAGACTGGCCTCATCTGGAACATATCTTTTTTGTCTTCATTTCAATGTTCTATTTCCTAACCATCTTTGGAAACTTCACCATCATCACAATTTCACGAATGGATCGTCGACTACAAACACCAATGTACTTCTTCCTTAACAACCTCTCTTTCCTGGACCTCTGCTACAACACCAGCATTGTACCTCAGCTTCTTGTCAATATTTCTGGAATTGACAAGACCATGAGCTATGCTGGGTGCATGACCCAGTTCTTCATAGTGCTCTTACTGGGTGGAACTGAGTGTATGCTCCTTGTGGTGATGGCTTTCGACCGCTATGTCGCTGTGTGTCATCCACTACACTACACCAGCATTATGCACCCCCTTCTCTGCCATGCATTGGCCATCTCCTCCTGGGTGGGAGGCCTTGTGAACTCTCTGACTCAGACAAGCCTCATCATGACCATACCTCTCTGTGGCCATCACCTGAACCACTTCTTCTGTGAGATGCTTGTTCTCCTGAAGCTGGCTTGTGAGGACACAGTGGGAACAGAGGCCAACTTGTTTGTGGCTGGAGCGATTATTTTGGTCTGTCCTGTAGCACTAATTCTAGGCACCTATGCACACATTGCTCATGCAGTGTTGAAGATCAAGTCAAGATCTGGGCGCAGAAAGGCTCTGGGGACTTGTGGGTCCCACCTTACTGTGGTTTTTCTTTTTTATGGCTCAGCCATGTACATGTATCTCCAACCTGTCCACGTGTATTCCGGGAGTGAAGGAAAGTTTGCTGCCCTCTTTTATACTATCATTACTCCAATGATGAACCCTGATTTATACCCTAAGAAACAAGAATGTGAAGGGGGCTTTGTGCAAGGTACTAGGGAGAGATACAAGCACAACATAGGAAGGGAACAGAACTTTATACAAATATTGTCTAATATTTCTCGTATGACAAAACTCATCTTTCCTATAGAGACCTATTATTCTCCAGAAGATATTCCTCAGTAGGCATCATAATTGTACTTCTTACTTATCTAAAAATTAAAACTGGTGGTCTAAAACACTTCTAGATCCTCACGAAATAGGTATTAAGGGTTGCTTTGTGTCATAACTTCTCCAAGGAATGAGTCTGGGAGAGAGGTATAGCGATTCTCCATAGGAGAATGGACATGGACTCTAAGTATAATTGAGAGTGAGAGAATGTAGGTGGTTGGTCTGGTGCTGCTTGTATTCAAATGTCAAATTCTGTATCGCAACACATGATTGCTCCAAGATGAGCAGATCTTCATGTATACCAGCTTTTGTTGTAAACCTTGCCCCCCAAGTTATCCATGATTGGTTAATAAAGATGCCTACAACCTGGAGTCGGCAGAAGAGAGAGGGCAGAGCAAACGTTCCTGGGCTTGGAATCTCAGGCAGAGATCATAAGAAGGAGAGAAGAGGAAGAAGAAGTTGCTTTGTGTAGGTAGATCATGAGTGTGTGGCCATTAGGGCCAGGCTATTGGAGTAGGAGCAGCACAGGTGGAACATGG
>Olfr1372-ps1|CUFFORG_0150|ENSMUST00000121007|11:52155378-52156283|-
ATGAGCAGCTTCAACACCGCCTTAGAAGGTGGCTTCATTTTGATGGGCTTCTCAGACTGGCCTCATCTGGAACATATCTTTTTTGTCTTCATTTCAATGTTCTATTTCCTAACCATCTTTGGAAACTTCACCATCATCACAATTTCACGAATGGATCGTCGACTACAAACACCAATGTACTTCTTCCTTAACAACCTCTCTTTCCTGGACCTCTGCTACAACACCAGCATTGTACCTCAGCTTCTTGTCAATATTTCTGGAATTGACAAGACCATGAGCTATGCTGGGTGCATGACCCAGTTCTTCATAGTGCTCTTACTGGGTGGAACTGAGTGTATGCTCCTTGTGGTGATGGCTTTCGACCGCTATGTCGCTGTGTGTCATCCACTACACTACACCAGCATTATGCACCCCCTTCTCTGCCATGCATTGGCCATCTCCTCCTGGGTGGGAGGCCTTGTGAACTCTCTGACTCAGACAAGCCTCATCATGACCATACCTCTCTGTGGCCATCACCTGAACCACTTCTTCTGTGAGATGCTTGTTCTCCTGAAGCTGGCTTGTGAGGACACAGTGGGAACAGAGGCCAACTTGTTTGTGGCTGGAGCGATTATTTTGGTCTGTCCTGTAGCACTAATTCTAGGCACCTATGCACACATTGCTCATGCAGTGTTGAAGATCAAGTCAAGATCTGGGCGCAGAAAGGCTCTGGGGACTTGTGGGTCCCACCTTACTGTGGTTTTTCTTTTTTATGGCTCAGCCATGTACATGTATCTCCAACCTGTCCACGTGTATTCCGGGAGTGAAGGAAAGTTTGCTGCCCTCTTTTATACTATCATTACTCCAATGATGAACCCTGATTTATACCCTAAGAAACAAGAATGTGAAGGGGGCTTTGTGCAAGGT
>Olfr313|CUFFORG_0127|ENSMUST00000082220|11:58816928-58818001|+
CACATGTCCTGAGCCTGCCTATTGTTTCTGTCCCCTTCCTCAGCTGTGTGCGGCACTGCATCTGAGCACAATCTGAGCAGACATGTCCAATCACACAAGAGTGACTCACTTCATCCTCAGGGGCTTCTCAGATATCCCACAGCTGAGATTGATGGCCATACCAGTTTTCTTGCTCATTTACACATTTGGCCTCCTGGGGAACCTGTCCATCATCACGGCTGTGACAAGAGACAGTCGACTCCACTCTCCCATGTACTTCTTCCTGAAGAATCTGTCTTTCCTGGACATTTGCTACACCTCAGCCACCATCCCCAAGGCAGTGGTGATATCCCTCACAGGCTCAGGGGTCATCTCCTATCAAGAGTGTGTAGCACAGCTCTACATATTTCTCACATTCTCTTCTTCTGAATGCTTTCTGCTCACAGCCATGGCTTATGACCGGTGCCTGGCCATCCTCAGACCACTGATCTATGGAACCATCATGAGCCACAAATATTGTTCTGCATTGGTGGTCACTGCCTGGGTAGGTGGGGCCATCTACTCAGCCTTTCATACATTCAACACCTTCTCCCTTCCCTACTGTGGACCCAATGTTATTGATCACTTCTTCTGTGACATCCCTCCAGTCATGAGACTGTCCTGCACTGACTACCATCTCAGTGAGGAGGTGGGCTTTGCTGTCAGTAGTTGCATTGTCATGAGCTCCTTTGCCCTCACAGTGGTCTCCTATATTGGCATTGTGGCCACAGTTCTTTGCATCCCCTCAGTAGAAGGCAGGTGGAAAGCCTTTTCTACCTGCTCCTCTCACCTGACCACAGTCATCTTGTTTTATGGAACTGGGAGCTTTGTGTATCTGAGGCCCGCCTCTCAGTACTCCCCGACCCTGGGTCCCCTGGCATCTATTTTCTACTCTGTAGTCACACCATCTCTGAATCCAGTTGTCTATTGTCTGAGGAACAAAGATATGAAGTTTGCTCTACAGAAACTTTATTGTGGGAGAAAGTACTGAGACCTTGAAGACTACAGTGTGTGACACTGATGGTTGTTTTTGGAGCCAACTGTTTGACCCACACA
>Olfr389|CUFFORG_0175|CUFFORT_0342|11:73774849-73780640|-
TCCATAGATGGCAAGAAGGGGACATGTAAGAAGATGTTGGCTGCAGAGCATGTTCTTTTCTGTTCTTATAATGAATAAAGGTGACCAGGATCTGAAGCAGGAATCGTAATACACCTTCATTCATCCTAGATAAATTTTCAGGAAGGACATTACTGTCTTCTAAACTACAGATCTTGCACTTCCAGTTTTATGATAGCATGATGGGCAGTTTTCAGGCTATGTCTCAGGCTACAGAATAGCCAGGAAATCTTCATGAATACTGGGTTATGAACAGGCATGACCTTTCCTGCAAGAAGTTTACAGTCTGTCAACAATAGCTGGTACTGAATGATAAGCTATGAAATGAGTACAAGATGGTATGAGACCATTGTAGCAGGTCTAACTATATAGGGATACAAAGAAATTATAACTCAGTATAACTCAATAATTCAATGTCATATTGTGGAACCATAAAACGAACAAGATACACCATAGAGGAGAAGATGTGATAGGTAAGGAGAATATTAAGTTAGAAATGATAGAGTCACAAACTTCAATTTGGACTACAGAACTGCTGAAGAGTAAAGTGCATATGTGCCATGTGAGGCCGTATTTGGCTGTAGTAACTGATAGAAGTTGAATAAGCAACCAATGTTTGGGTATGCTACAGGAATTGTGTTCTTAAAAAGAATATGGTCATCTAATGAATGAATTTGGAGAGAACTGTATTTATATTTCATAATGCCAGTGGGTTAAACCTACTGAATAAAATTGTGTTGAGACATGGGAAGAGGTTGAAATTGAATGTTGACTTCAACATTTAACGTAGGAAATGATGGCATTCATTTCTAAGAATGCAATTAGATAATTTTGAATAACTTATCCAGTTATTCAAAGAAGAGAATGAAGATGAGAAATGTATGAGGTCCCGGGTTGGTGTCCAAGTCATTACAGGCAGAACATGACTGGAAACAACCAAACTTTGATATCAAAGTTCCTCCTTCTGGGTCTGCCCATCTTGTCAGAGTATCATTTCCTGTTCTATGCCCTGTTCCTGGCCATGTACCTCACCACTATCCTGGGAAACCTGCTAATCATTGCCCTTGTTCGACTGGATTCCCATCTCCACACACCAATGTACTTGTTTCTCAGCAACTTGTCCTTCTCTGATCTCTGCTTTTCCTCTGTCACAATCCCCAAATTGCTTCAGAACATGCAGAGCCAAGTACCATCTATATCTTATGTTGGCTGCCTGACACAGCTGTACTTCTTTATGGTTTTTGGAGATATGGAAAGCTTTCTTCTTGTGGTCATGGCCTATGATCGTTATGTGGCCATCTGCTTTCCTTTGCATTACACCAGCATCATGAGTACCAAGTTCTGTACTTCACTAGTGCTACTACTGTGGATGCTGACAACATCTAATGCCTTGATGCACACCTTGCTCATGGCTAGATTGTCTTTTTGTGAGAAGAATGTGATTCTCCGCTTTTTCTGTGACATTTCTGCTCTTCTGAAGTTGTCTTGCTCAGACACTTTTGTTAATGAGTTGATGATATTTATCATGGGAGGTATCATTATTATTATTCCATTCCTACTCATAGTTATGTCCTATGTAAGGATTTTCTTCTCCATTCTCAAGGTCCCATCTACACAGGGCATCCACAAGGTCTTTTCTACATGTGGATCCCATCTGTCTGTGGTGTCTCTGTTCTATGGAACAATTATTGGTCTATACTTATGCCCATCAAGTAATAATTCCACTGTAAAAGAGAGTGCCATGGCTATGATGTACACAGTGGTGACTCCTATGCTGAACCCCTTCATCTACAGTCTGAGGAACAGAGACATGAAGAGAGCCCTAATAAGAGTTATCTGCAGTAAGAAAATCTCTCTGTAATGGAAGTACTTTAGAATGATACCTAATTTGATGTAATAAATGTGTTGATATTAATATTCTATATCAGATATTGTCTCTCATCATAGGACCTACAAGGATGGAACATGCTACATAATTGTTCAATACATTAAAGGGTACAGGTTTGGTATAGTAGTCAAAGAAGAAAGGTTGTCTTTGATACCTGGCTACAACTTCCTCCTTACCTTGCATAAAAATCCTGAACATTTACAGTGAATGAGGGACTGTCTAATATGATCTCTGTTCCCCTTATGTTACTGCAAAATTTTATCATGTTACTCTGATTTCTGTGTTCACAGATATATCAGTTGACATACTTTACATAATAGATTTATGACACTGGATTACAATATAATCTTTTCACTAACCTTCTTCTTTCTAGTCTTTCCTACATGTCCTCCCTTACTGATTTTGACATTATTTTTTCTCTTGACTTTCCATATTTTCTACCTATGTTATATTTTTTCTGACTCATCTTGACCCTTAACAAATTTGTCAGAATCACTTTGTATGATTGTTATTAATAACTAGGGATCACTCCATTTACTTCTTTAAGATGAAGGAAAGAAGAAAGAAACCTAAAAGCTGCTAAACCCTCATGTAATTCATATTTTACTTTGTAAAACATCCATTTCTAGTGGACAGCTTTATTTAACACTCATGACAATCTAAAAGAGATAGAGAAGGTGCTGTTTTGTAGACTGAAGGATATGAGGTTCAATGACTTCTTATCTCACATATAGGGAGAATGTGTATGAGACCATAGACTGCTTCTACTTTTTTGTCTGATTTCTGTAGAAAGAAGATTTTTCTTTATTTTTTATATTCTTTGCTTAACTACAGCATGGAGTAACCTTGGTCTTTTTATTTCCTTAATTGTCTTTGATAGGTGAAGACACAAATACAATTGTTTTTACTCCACTCATCATTAGCCCCCTGCCACATCATCTCCATGCTAGTCCTGCCTCTAAGGGCGTCTCACTGCCTGAGAAACATACTCACTTGAGCATCTGTGTAACCATCAATAAAAATATGCATACCTTGATCTCTTCTCTTTTCACATAGTCTTCTCTTTGTACTTTAACCTGTTTATTGAATTATGATATTGTCTCCCAACCAGTGATCATGTGATCACTTCTATGTACACACATACCTGCTGTTTCCATAGCTAAACTCTGAAATATTGTCATTGTATAACAGATTTATAAGTGACATGAAAGACAATGTGTAGATTAAGTCTGTTTCCTTCTCATGTGAAAAATAAAGTTTAAAACACAGAAATGTTAAATGGCTTTGACATTATGTTTAATAGATATAGAAAATAATAAAAACCTCTGTTGAACAATGTAAAGAAATACCACAATGGAAAAATATAGCCTACAATATGTAGGTCTTCAAACATATTTTTAAAAATTCTACTGGCACATAAAAAATAAAGGTGTATTAAGACAATACGGTGTGATGAATAGCATCTGTAATATAGATGAACTGTGTGAGAGTGGAAGTTGTTTAAAGAGAAG
>Olfr389|CUFFORG_0175|CUFFORT_0343|11:73774849-73780713|-
GAAAGTTGGTTCTATATAGGTCTTGGGTAATTGTACAAGATCAGGATTCCTCAGGGATGCAGAGCCCTTTGGGTCCATAGATGGCAAGAAGGGGACATGTAAGAAGATGTTGGCTGCAGAGCATGTTCTTTTCTGTTCTTATAATGAATAAAGGTGACCAGGATCTGAAGCAGGAATCGTAATACACCTTCATTCATCCTAGATAAATTTTCAGGAAGGACATTACTGTCTTCTAAACTACAGATCTTGCACTTCCAGTTTTATGATAGCATGATGGGCAGTTTTCAGGCTATGTCTCAGGCTACAGAATAGCCAGGAAATCTTCATGAATACTGGGTTATGAACAGGCATGACCTTTCCTGCAAGAAGTTTACAGTCTGTCAACAATAGCTGGTACTGAATGATAAGCTATGAAATGAGTACAAGATGGTATGAGACCATTGTAGCAGGTCTAACTATATAGGGATACAAAGAAATTATAACTCAGTATAACTCAATAATTCAATGTCATATTGTGGAACCATAAAACGAACAAGATACACCATAGAGGAGAAGATGTGATAGTCATTACAGGCAGAACATGACTGGAAACAACCAAACTTTGATATCAAAGTTCCTCCTTCTGGGTCTGCCCATCTTGTCAGAGTATCATTTCCTGTTCTATGCCCTGTTCCTGGCCATGTACCTCACCACTATCCTGGGAAACCTGCTAATCATTGCCCTTGTTCGACTGGATTCCCATCTCCACACACCAATGTACTTGTTTCTCAGCAACTTGTCCTTCTCTGATCTCTGCTTTTCCTCTGTCACAATCCCCAAATTGCTTCAGAACATGCAGAGCCAAGTACCATCTATATCTTATGTTGGCTGCCTGACACAGCTGTACTTCTTTATGGTTTTTGGAGATATGGAAAGCTTTCTTCTTGTGGTCATGGCCTATGATCGTTATGTGGCCATCTGCTTTCCTTTGCATTACACCAGCATCATGAGTACCAAGTTCTGTACTTCACTAGTGCTACTACTGTGGATGCTGACAACATCTAATGCCTTGATGCACACCTTGCTCATGGCTAGATTGTCTTTTTGTGAGAAGAATGTGATTCTCCGCTTTTTCTGTGACATTTCTGCTCTTCTGAAGTTGTCTTGCTCAGACACTTTTGTTAATGAGTTGATGATATTTATCATGGGAGGTATCATTATTATTATTCCATTCCTACTCATAGTTATGTCCTATGTAAGGATTTTCTTCTCCATTCTCAAGGTCCCATCTACACAGGGCATCCACAAGGTCTTTTCTACATGTGGATCCCATCTGTCTGTGGTGTCTCTGTTCTATGGAACAATTATTGGTCTATACTTATGCCCATCAAGTAATAATTCCACTGTAAAAGAGAGTGCCATGGCTATGATGTACACAGTGGTGACTCCTATGCTGAACCCCTTCATCTACAGTCTGAGGAACAGAGACATGAAGAGAGCCCTAATAAGAGTTATCTGCAGTAAGAAAATCTCTCTGTAATGGAAGTACTTTAGAATGATACCTAATTTGATGTAATAAATGTGTTGATATTAATATTCTATATCAGATATTGTCTCTCATCATAGGACCTACAAGGATGGAACATGCTACATAATTGTTCAATACATTAAAGGGTACAGGTTTGGTATAGTAGTCAAAGAAGAAAGGTTGTCTTTGATACCTGGCTACAACTTCCTCCTTACCTTGCATAAAAATCCTGAACATTTACAGTGAATGAGGGACTGTCTAATATGATCTCTGTTCCCCTTATGTTACTGCAAAATTTTATCATGTTACTCTGATTTCTGTGTTCACAGATATATCAGTTGACATACTTTACATAATAGATTTATGACACTGGATTACAATATAATCTTTTCACTAACCTTCTTCTTTCTAGTCTTTCCTACATGTCCTCCCTTACTGATTTTGACATTATTTTTTCTCTTGACTTTCCATATTTTCTACCTATGTTATATTTTTTCTGACTCATCTTGACCCTTAACAAATTTGTCAGAATCACTTTGTATGATTGTTATTAATAACTAGGGATCACTCCATTTACTTCTTTAAGATGAAGGAAAGAAGAAAGAAACCTAAAAGCTGCTAAACCCTCATGTAATTCATATTTTACTTTGTAAAACATCCATTTCTAGTGGACAGCTTTATTTAACACTCATGACAATCTAAAAGAGATAGAGAAGGTGCTGTTTTGTAGACTGAAGGATATGAGGTTCAATGACTTCTTATCTCACATATAGGGAGAATGTGTATGAGACCATAGACTGCTTCTACTTTTTTGTCTGATTTCTGTAGAAAGAAGATTTTTCTTTATTTTTTATATTCTTTGCTTAACTACAGCATGGAGTAACCTTGGTCTTTTTATTTCCTTAATTGTCTTTGATAGGTGAAGACACAAATACAATTGTTTTTACTCCACTCATCATTAGCCCCCTGCCACATCATCTCCATGCTAGTCCTGCCTCTAAGGGCGTCTCACTGCCTGAGAAACATACTCACTTGAGCATCTGTGTAACCATCAATAAAAATATGCATACCTTGATCTCTTCTCTTTTCACATAGTCTTCTCTTTGTACTTTAACCTGTTTATTGAATTATGATATTGTCTCCCAACCAGTGATCATGTGATCACTTCTATGTACACACATACCTGCTGTTTCCATAGCTAAACTCTGAAATATTGTCATTGTATAACAGATTTATAAGTGACATGAAAGACAATGTGTAGATTAAGTCTGTTTCCTTCTCATGTGAAAAATAAAGTTTAAAACACAGAAATGTTAAATGGCTTTGACATTATGTTTAATAGATATAGAAAATAATAAAAACCTCTGTTGAACAATGTAAAGAAATACCACAATGGAAAAATATAGCCTACAATATGTAGGTCTTCAAACATATTTTTAAAAATTCTACTGGCACATAAAAAATAAAGGTGTATTAAGACAATACGGTGTGATGAATAGCATCTGTAATATAGATGAACTGTGTGAGAGTGGAAGTTGTTTAAAGAGAAG
>Olfr389|CUFFORG_0175|CUFFORT_0344|11:73774849-73780713|-
GAAAGTTGGTTCTATATAGGTCTTGGGTAATTGTACAAGATCAGGATTCCTCAGGGATGCAGAGCCCTTTGGGTCCATAGATGGCAAGAAGGGGACATGTAAGAAGATGTTGGCTGCAGAGCATGTTCTTTTCTGTTCTTATAATGAATAAAGGTGACCAGGATCTGAAGCAGGAATCGTAATACACCTTCATTCATCCTAGATAAATTTTCAGGAAGGACATTACTGTCTTCTAAACTACAGATCTTGCACTTCCAGTTTTATGATAGCATGATGGGCAGTTTTCAGTCATTACAGGCAGAACATGACTGGAAACAACCAAACTTTGATATCAAAGTTCCTCCTTCTGGGTCTGCCCATCTTGTCAGAGTATCATTTCCTGTTCTATGCCCTGTTCCTGGCCATGTACCTCACCACTATCCTGGGAAACCTGCTAATCATTGCCCTTGTTCGACTGGATTCCCATCTCCACACACCAATGTACTTGTTTCTCAGCAACTTGTCCTTCTCTGATCTCTGCTTTTCCTCTGTCACAATCCCCAAATTGCTTCAGAACATGCAGAGCCAAGTACCATCTATATCTTATGTTGGCTGCCTGACACAGCTGTACTTCTTTATGGTTTTTGGAGATATGGAAAGCTTTCTTCTTGTGGTCATGGCCTATGATCGTTATGTGGCCATCTGCTTTCCTTTGCATTACACCAGCATCATGAGTACCAAGTTCTGTACTTCACTAGTGCTACTACTGTGGATGCTGACAACATCTAATGCCTTGATGCACACCTTGCTCATGGCTAGATTGTCTTTTTGTGAGAAGAATGTGATTCTCCGCTTTTTCTGTGACATTTCTGCTCTTCTGAAGTTGTCTTGCTCAGACACTTTTGTTAATGAGTTGATGATATTTATCATGGGAGGTATCATTATTATTATTCCATTCCTACTCATAGTTATGTCCTATGTAAGGATTTTCTTCTCCATTCTCAAGGTCCCATCTACACAGGGCATCCACAAGGTCTTTTCTACATGTGGATCCCATCTGTCTGTGGTGTCTCTGTTCTATGGAACAATTATTGGTCTATACTTATGCCCATCAAGTAATAATTCCACTGTAAAAGAGAGTGCCATGGCTATGATGTACACAGTGGTGACTCCTATGCTGAACCCCTTCATCTACAGTCTGAGGAACAGAGACATGAAGAGAGCCCTAATAAGAGTTATCTGCAGTAAGAAAATCTCTCTGTAATGGAAGTACTTTAGAATGATACCTAATTTGATGTAATAAATGTGTTGATATTAATATTCTATATCAGATATTGTCTCTCATCATAGGACCTACAAGGATGGAACATGCTACATAATTGTTCAATACATTAAAGGGTACAGGTTTGGTATAGTAGTCAAAGAAGAAAGGTTGTCTTTGATACCTGGCTACAACTTCCTCCTTACCTTGCATAAAAATCCTGAACATTTACAGTGAATGAGGGACTGTCTAATATGATCTCTGTTCCCCTTATGTTACTGCAAAATTTTATCATGTTACTCTGATTTCTGTGTTCACAGATATATCAGTTGACATACTTTACATAATAGATTTATGACACTGGATTACAATATAATCTTTTCACTAACCTTCTTCTTTCTAGTCTTTCCTACATGTCCTCCCTTACTGATTTTGACATTATTTTTTCTCTTGACTTTCCATATTTTCTACCTATGTTATATTTTTTCTGACTCATCTTGACCCTTAACAAATTTGTCAGAATCACTTTGTATGATTGTTATTAATAACTAGGGATCACTCCATTTACTTCTTTAAGATGAAGGAAAGAAGAAAGAAACCTAAAAGCTGCTAAACCCTCATGTAATTCATATTTTACTTTGTAAAACATCCATTTCTAGTGGACAGCTTTATTTAACACTCATGACAATCTAAAAGAGATAGAGAAGGTGCTGTTTTGTAGACTGAAGGATATGAGGTTCAATGACTTCTTATCTCACATATAGGGAGAATGTGTATGAGACCATAGACTGCTTCTACTTTTTTGTCTGATTTCTGTAGAAAGAAGATTTTTCTTTATTTTTTATATTCTTTGCTTAACTACAGCATGGAGTAACCTTGGTCTTTTTATTTCCTTAATTGTCTTTGATAGGTGAAGACACAAATACAATTGTTTTTACTCCACTCATCATTAGCCCCCTGCCACATCATCTCCATGCTAGTCCTGCCTCTAAGGGCGTCTCACTGCCTGAGAAACATACTCACTTGAGCATCTGTGTAACCATCAATAAAAATATGCATACCTTGATCTCTTCTCTTTTCACATAGTCTTCTCTTTGTACTTTAACCTGTTTATTGAATTATGATATTGTCTCCCAACCAGTGATCATGTGATCACTTCTATGTACACACATACCTGCTGTTTCCATAGCTAAACTCTGAAATATTGTCATTGTATAACAGATTTATAAGTGACATGAAAGACAATGTGTAGATTAAGTCTGTTTCCTTCTCATGTGAAAAATAAAGTTTAAAACACAGAAATGTTAAATGGCTTTGACATTATGTTTAATAGATATAGAAAATAATAAAAACCTCTGTTGAACAATGTAAAGAAATACCACAATGGAAAAATATAGCCTACAATATGTAGGTCTTCAAACATATTTTTAAAAATTCTACTGGCACATAAAAAATAAAGGTGTATTAAGACAATACGGTGTGATGAATAGCATCTGTAATATAGATGAACTGTGTGAGAGTGGAAGTTGTTTAAAGAGAAG
>Olfr389|CUFFORG_0175|ENSMUST00000122224|11:73776387-73780589|-
GTTCTTTTCTGTTCTTATAATGAATAAAGGTGACCAGGATCTGAAGCAGGAATCGTAATACACCTTCATTCATCCTAGATAAATTTTCAGGAAGGACATTACTGTCTTCTAAACTACAGATCTTGCACTTCCAGTTTTATGATAGCATGATGGGCAGTTTTCAGGCTATGTCTCAGGCTACAGAATAGCCAGGAAATCTTCATGAATACTGGGTTATGAACAGGCATGACCTTTCCTGCAAGAAGTTTACAGTCTGTCAACAATAGCTGGTACTGAATGATAAGCTATGAAATGAGTACAAGATGGTATGAGACCATTGTAGCAGGTCTAACTATATAGGGATACAAAGAAATTATAACTCAGTATAACTCAATAATTCAATGTCATATTGTGGAACCATAAAACGAACAAGATACACCATAGAGGAGAAGATGTGATAGTCATTACAGGCAGAACATGACTGGAAACAACCAAACTTTGATATCAAAGTTCCTCCTTCTGGGTCTGCCCATCTTGTCAGAGTATCATTTCCTGTTCTATGCCCTGTTCCTGGCCATGTACCTCACCACTATCCTGGGAAACCTGCTAATCATTGCCCTTGTTCGACTGGATTCCCATCTCCACACACCAATGTACTTGTTTCTCAGCAACTTGTCCTTCTCTGATCTCTGCTTTTCCTCTGTCACAATCCCCAAATTGCTTCAGAACATGCAGAGCCAAGTACCATCTATATCTTATGTTGGCTGCCTGACACAGCTGTACTTCTTTATGGTTTTTGGAGATATGGAAAGCTTTCTTCTTGTGGTCATGGCCTATGATCGTTATGTGGCCATCTGCTTTCCTTTGCATTACACCAGCATCATGAGTACCAAGTTCTGTACTTCACTAGTGCTACTACTGTGGATGCTGACAACATCTAATGCCTTGATGCACACCTTGCTCATGGCTAGATTGTCTTTTTGTGAGAAGAATGTGATTCTCCGCTTTTTCTGTGACATTTCTGCTCTTCTGAAGTTGTCTTGCTCAGACACTTTTGTTAATGAGTTGATGATATTTATCATGGGAGGTATCATTATTATTATTCCATTCCTACTCATAGTTATGTCCTATGTAAGGATTTTCTTCTCCATTCTCAAGGTCCCATCTACACAGGGCATCCACAAGGTCTTTTCTACATGTGGATCCCATCTGTCTGTGGTGTCTCTGTTCTATGGAACAATTATTGGTCTATACTTATGCCCATCAAGTAATAATTCCACTGTAAAAGAGAGTGCCATGGCTATGATGTACACAGTGGTGACTCCTATGCTGAACCCCTTCATCTACAGTCTGAGGAACAGAGACATGAAGAGAGCCCTAATAAGAGTTATCTGCAGTAAGAAAATCTCTCTGTAA
>Olfr389|CUFFORG_0175|ENSMUST00000124927|11:73776653-73780535|-
GTAATACACCTTCATTCATCCTAGATAAATTTTCAGGAAGGACATTACTGTCTTCTAAACTACAGATCTTGCACTTCCAGTTTTATGATAGCATGATGGGCAGTTTTCAGTCATTACAGGCAGAACATGACTGGAAACAACCAAACTTTGATATCAAAGTTCCTCCTTCTGGGTCTGCCCATCTTGTCAGAGTATCATTTCCTGTTCTATGCCCTGTTCCTGGCCATGTACCTCACCACTATCCTGGGAAACCTGCTAATCATTGCCCTTGTTCGACTGGATTCCCATCTCCACACACCAATGTACTTGTTTCTCAGCAACTTGTCCTTCTCTGATCTCTGCTTTTCCTCTGTCACAATCCCCAAATTGCTTCAGAACATGCAGAGCCAAGTACCATCTATATCTTATGTTGGCTGCCTGACACAGCTGTACTTCTTTATGGTTTTTGGAGATATGGAAAGCTTTCTTCTTGTGGTCATGGCCTATGATCGTTATGTGGCCATCTGCTTTCCTTTGCATTACACCAGCATCATGAGTACCAAGTTCTGTACTTCACTAGTGCTACTACTGTGGATGCTGACAACATCTAATGCCTTGATGCACACCTTGCTCATGGCTAGATTGTCTTTTTGTGAGAAGAATGTGATTCTCCGCTTTTTCTGTGACATTTCTGCTCTTCTGAAGTTGTCTTGCTCAGACACTTTTGTTAATGAGTTGATGATATTTATCATGGGAGGTATCATTATTATTATTCCATTCCTACTCATAGTTATGTCCTATGTAAGGATTTTCTTCTCCA
>Olfr407-ps1|CUFFORG_0185|ENSMUST00000117794|11:74280715-74281732|-
ATGAAAGAAGAAAACGAGTCTTTTACCACAGATTTCACCCTCCTAGGAGTTACAAGGCAGCGGGAGCAGGAATACTTCTTCTTCATCCTCTTCCTGTTCTTTTACCCCATCACAGTGATTGAGAATGTGCTCATCATCCTAGCATCTTCTTCTCCTCTGCAACTATCCCCAAGATGCTGGCCAACCATCTCCTGGGTAGCAAAGGCCATCTATCTCCTTTGGGGAATGTAGGGCACAGATGACCTTCATGACAAGCTTGGCAAATACAGATAGTTGTATACTAGCTGCAATGGTGTATGACCGATCTGTGGCCATCAGCTGCTCACTTCATTATGCAACAATTATGAGTCTATGACTTTGTGCCCTGCTGGATGCTGGGTCCTGGGTGATTTAAAAGGCCAATATGCTGCCCCACACCCAACTCACAGCTAGATTGTCCTTTTGTGGCAATAAGGATGTGGCCAACTTCTACTGTGACAACATGCCTTTGCTCCAGCTGTCCTGCTCTGATATCTGCTTCAATGTGAAGATGATGTACCTTGGGGTGGGGAGTCTTCTCTGTGCCACTGCTGTACATCATTTCTTATGTCCGGGTCTTTTCCACAGTCTTGCGGGTTCCATCCACCAAGGGTTTCCTCAAGGCCTTGTCTACCTGTGGCCCTCACCTGACAGTGGTGTCCTTGTATTATGGGACAGTCATGGTCATGTATTTCAGGCCCCTGACCAGTTACAGTCTGAAGCACACACTGATAATTGTGATGTACACAGCAGTGACCCCAATGCTGAACACTCATCTACAGCCTGAGGAACCGGGACATGAAGACTGCTCTCAAGAAACTCTTACAC
>Olfr395|CUFFORG_0180|ENSMUST00000072991|11:73906552-73907490|-
ATGGCTGGAAAGAACCAAACTCTCATCTTGGAATTCCTCCTCCTGGGTCTGCCCATCTCATCAGAGTATCATCTCCTTTTCTATGCCCTGCTCCTGGCCATGTACCTCACCACTCTCCTGGGAAACCTGCTAATCATTCTCCTTGTTCGACTGGACTCCCATCTCCACACGCCCATGTACTTGTTTCTCAGCAACTTGTCCTTCTCTGATCTCTGCTTTTCCTCTGTCACAATACCTAAATTGCTTCAGAACATGCAGAGCCAAGTACCAACGATATCCTATGCAGATTGCCTGACACAGCTGTACTTCTTTATGGTTTTTGGAGATATGGAGAGCTTCCTTCTTGTGGTCATGGCCTATGACCGCTATGTGGCCATCTGCTTTCCTTTGCATTATACCAGCATCATGAGCACCAAATTTTGTGCTTTACTAGTGCTACTACTGTGGATGCTGACAATATCCCATGCCCTGCTGCATACCCTACTCATGGCTAGATTGTCTTTTTGTGAGAAGAATGTCATTCTTCACTTTTTCTGTGATATTTCTGCTCTTCTGAAGTTGTCCTGCTCAGACACTTATGTTAATGAGTTGATGATATTTATCATGGGAGGGATCATCAGTATTATTCCATTTCTACTCATTGTTATGTCTTATGTAAGGATTTTTTTCTCCATTCTCAAGGTTCCATCTTCTCAGGACATCCACAAGGTCTTCTCTACCTGTGGTTCCCATCTGTCTGTGGTGACCTTGTTTTATGGGACAATTATTGGTCTCTACTTATGTCCATCAGGCAATAATTCTACTGTGAATGAGATTTCCATGGCCATGATGTACACAGTGGTGACTCCCATGCTGAACCCCTTCATCTATAGACTGAGGAATAGAGACATGAAGAGGGCCCTAATAAGAGTTATCTTCAGTAAGAAAATCTCTCTGTAA
>Olfr385|CUFFORG_0173|ENSMUST00000071553|11:73588798-73589736|-
ATGATAAAGAACAACCAAACTGTCATCTCCCAGTTTCTTCTCCTGGGCCTGCCCATCCCCCCAGAGCACCAGCACCTGTTCTATGCCCTGTTCCTGGCCATGTACCTCACCACCGTCCTGGGGAACCTCATCATCATCATCCTCATAATACTGGACTTCCATCTCCACACACCCATATACTTGTTTCTCAGCAACTTGTCATTCTCTGATCTCTGTTTTTCCTCTGTCACAATGCCCAAGTTGCTGCAGAACATGCAAAGCCAGGACACAACCATCTCCTATGTAGGTTGTCTGACACAAATGTACTTTCCAAATGTTTTTGCAAACCTAGAGAACTTTCTTCTTATGTTCATGGCCTATGACCGCTATGTGGCCATATGTTACCCTCTTCGTTATACCAGCATCATGAGTCCCATTCTCTGTGTTTGTATGGTGTTTATGTCCTGGTTACTTACCATGCTGAATTCCACATTGCACACTGTACTTATTGTTAAATTATCATTCTGTGAGGACAATGTGATCCCCCACTTTTTCTGTGACATATCTGCCGTTCTCAAGTTGGCCTGCTCTGACATTTATATTAATGAGCTAACGATATTTATCACGGGAGCATTCATTATTGTCATCCCATTCTTACTCATTGTTGTGTCCTATGTACAAATTGTCTGCTCCATTCTAAAGTTTTCATCTACACGGGGAATAGCCAAGATCTTTTCCACCTGTGGCTCCCACCTGTCTGTGGTCTCACTGTTCTATGGGACAATTATTGGTCTCTACTTATGCCCATCAACTAATAACTCTACTGTGAAGGACACTGCCATGGCTATGATGTACACAGTGGTGACTCCCATGCTGAATCCCTTCATCTACAGCCTGAGGAACAAAGATATGAAAGAGGCCCTGATTAGAGTCCTTTGCAAGAAGGAAATATCTTTATAA
>Olfr378|CUFFORG_0168|CUFFORT_0337|11:73424609-73427140|-
TTCATCCTGAGGTAGCATTTGTGTAAACAAATGACTAGAAGAAACCAAACTGTCATCTCCCAGTTCCTTCTCCTGGGTCTGCCTATTCCCCCAGAGCACCAGCAACTGTACTATGCCCTGCTCCTGTCCATGTATCTCACCACTGTCCTGGGGAACCTCATCATCATCATCCTCATTCTTCTGGACTCCCATCTCCACACACCCATGTACTTGTTTCTCAGTAATTTATCCTTTGCTGACCTCTGCTTTTCCTCTGTCACAATGCCCAAGTTGTTGCAGAACATGCAAAGCAAAGTTCCATCTATTCCTTATGCAGGTTGCCTGGCACAAATATACTTCTTTCTGTATTTTGGAGACCTTGGAAACTTCCTCCTTGTTGCCATGGCCTATGACCGCTATGTGGCCATCTGCTTCCCCCTTCATTACATGAGCATCATGAGCCCCAGGCTCTGTGTGAGTCTGGTGCTGCTGTCCTGGGTGCTGACCACCTTCCATGCCATGCTGCACACCTTGCTCATGGCCAGATTGTCATTCTGTGAAGACAATGTGATCCCCCACTACTTTTGTGATATGTCTACTCTGCTTAAAGTGGCTTGTTCTGACACCCATGATAATGAATTAGCAATATTTATTTTAGGGGGTCCTATAGTTGTACTCCCTTTCCTTCTCATCATTGTATCTTATGCAAGAATTGTTTCCTCCATCTTCAAGTTCCCTTCTTTTCAAGGCATCCGTAAAGCCTTTTCTACCTGTGGGTCTCACCTGTCTGTGGTGTCACTGTTCTATGGGACAGTCATTGGTCTCTACTTATGTCCTTCAGCTAATAACACTTATGTGAAGGAGACCATCATGTCTTTAATGTACACGATGGTGACTCCCATGCTGAACCCCTTCATCTACAGCCTGAGTAATAGAGACATAAAAGATGCACTAGAAAAGATAATGTGCAAAAGACAAATTCCCTTCTTCCTATGATGGTAATACTTCAGATTTTCATATAATTTCTTCTAGAAAATATTAATATTGTGATGTTGCTACAAAATTTTCCTCACCATGGATGCCTCTGTTTAAAGGTCCCACAATATAACATTTTAATACAGTAGTTAGTTTATATGATCAGTTGAATTTTGGAAGGACCTGAATTTGGGGGACCTGAATATGTGCACTTTGTCTTGTCCAGGTGATCCTGGAAACAGTAGTGTAGAATTCAAGTCATATCTCTAATCACCATGGTTCTATATCTTAATTTACTCCATTTTATCATTTTGTACAGATGCCAGCTTTGACTGTACTCTATAATCTCAGATCTGTACTCTATAAGCTCAGATCAATACTTAATAATATCCAAGTATCTCAACTTTAGCCCTTTTTCAATCTTATACATGTTATTTCTACAATTTGTC
>Olfr378|CUFFORG_0168|CUFFORT_0338|11:73424609-73428477|-
GTGAAATGTGGTGTAGACACTGCAGTGGACCACAGACCTTGGAACTTTCTGTGCCCACACTGAATAAAAAGAACACAATCTTTTTATCAGGATTTAGGAATCACCCTTGGCCATCCAAGGCATTTGTGTAAACAAATGACTAGAAGAAACCAAACTGTCATCTCCCAGTTCCTTCTCCTGGGTCTGCCTATTCCCCCAGAGCACCAGCAACTGTACTATGCCCTGCTCCTGTCCATGTATCTCACCACTGTCCTGGGGAACCTCATCATCATCATCCTCATTCTTCTGGACTCCCATCTCCACACACCCATGTTGCCTGGCACAAATATACTTCTTTCTGTATTTTGGAGACCTTGGAAACTTCCTCCTTGTTGCCATGGCCTATGACCGCTATGTGGCCATCTGCTTCCCCCTTCATTACATGAGCATCATGAGCCCCAGGCTCTGTGTGAGTCTGGTGCTGCTGTCCTGGGTGCTGACCACCTTCCATGCCATGCTGCACACCTTGCTCATGGCCAGATTGTCATTCTGTGAAGACAATGTGATCCCCCACTACTTTTGTGATATGTCTACTCTGCTTAAAGTGGCTTGTTCTGACACCCATGATAATGAATTAGCAATATTTATTTTAGGGGGTCCTATAGTTGTACTCCCTTTCCTTCTCATCATTGTATCTTATGCAAGAATTGTTTCCTCCATCTTCAAGTTCCCTTCTTTTCAAGGCATCCGTAAAGCCTTTTCTACCTGTGGGTCTCACCTGTCTGTGGTGTCACTGTTCTATGGGACAGTCATTGGTCTCTACTTATGTCCTTCAGCTAATAACACTTATGTGAAGGAGACCATCATGTCTTTAATGTACACGATGGTGACTCCCATGCTGAACCCCTTCATCTACAGCCTGAGTAATAGAGACATAAAAGATGCACTAGAAAAGATAATGTGCAAAAGACAAATTCCCTTCTTCCTATGATGGTAATACTTCAGATTTTCATATAATTTCTTCTAGAAAATATTAATATTGTGATGTTGCTACAAAATTTTCCTCACCATGGATGCCTCTGTTTAAAGGTCCCACAATATAACATTTTAATACAGTAGTTAGTTTATATGATCAGTTGAATTTTGGAAGGACCTGAATTTGGGGGACCTGAATATGTGCACTTTGTCTTGTCCAGGTGATCCTGGAAACAGTAGTGTAGAATTCAAGTCATATCTCTAATCACCATGGTTCTATATCTTAATTTACTCCATTTTATCATTTTGTACAGATGCCAGCTTTGACTGTACTCTATAATCTCAGATCTGTACTCTATAAGCTCAGATCAATACTTAATAATATCCAAGTATCTCAACTTTAGCCCTTTTTCAATCTTATACATGTTATTTCTACAATTTGTC
>Olfr378|CUFFORG_0168|ENSMUST00000069790|11:73425037-73428477|-
GTGAAATGTGGTGTAGACACTGCAGTGGACCACAGACCTTGGAACTTTCTGTGCCCACACTGAATAAAAAGAACACAATCTTTTTATCAGGATTTAGGAATCACCCTTGGCCATCCAAGGCATTTGTGTAAACAAATGACTAGAAGAAACCAAACTGTCATCTCCCAGTTCCTTCTCCTGGGTCTGCCTATTCCCCCAGAGCACCAGCAACTGTACTATGCCCTGCTCCTGTCCATGTATCTCACCACTGTCCTGGGGAACCTCATCATCATCATCCTCATTCTTCTGGACTCCCATCTCCACACACCCATGTACTTGTTTCTCAGTAATTTATCCTTTGCTGACCTCTGCTTTTCCTCTGTCACAATGCCCAAGTTGTTGCAGAACATGCAAAGCAAAGTTCCATCTATTCCTTATGCAGGTTGCCTGGCACAAATATACTTCTTTCTGTATTTTGGAGACCTTGGAAACTTCCTCCTTGTTGCCATGGCCTATGACCGCTATGTGGCCATCTGCTTCCCCCTTCATTACATGAGCATCATGAGCCCCAGGCTCTGTGTGAGTCTGGTGCTGCTGTCCTGGGTGCTGACCACCTTCCATGCCATGCTGCACACCTTGCTCATGGCCAGATTGTCATTCTGTGAAGACAATGTGATCCCCCACTACTTTTGTGATATGTCTACTCTGCTTAAAGTGGCTTGTTCTGACACCCATGATAATGAATTAGCAATATTTATTTTAGGGGGTCCTATAGTTGTACTCCCTTTCCTTCTCATCATTGTATCTTATGCAAGAATTGTTTCCTCCATCTTCAAGTTCCCTTCTTTTCAAGGCATCCGTAAAGCCTTTTCTACCTGTGGGTCTCACCTGTCTGTGGTGTCACTGTTCTATGGGACAGTCATTGGTCTCTACTTATGTCCTTCAGCTAATAACACTTATGTGAAGGAGACCATCATGTCTTTAATGTACACGATGGTGACTCCCATGCTGAACCCCTTCATCTACAGCCTGAGTAATAGAGACATAAAAGATGCACTAGAAAAGATAATGTGCAAAAGACAAATTCCCTTCTTCCTATGA
>Olfr378|CUFFORG_0168|ENSMUST00000117349|11:73425037-73428477|-
GTGAAATGTGGTGTAGACACTGCAGTGGACCACAGACCTTGGAACTTTCTGTGCCCACACTGAATAAAAAGAACACAATCTTTTTATCAGGATTTAGGAATCACCCTTGGCCATCCAAGATGACTAGAAGAAACCAAACTGTCATCTCCCAGTTCCTTCTCCTGGGTCTGCCTATTCCCCCAGAGCACCAGCAACTGTACTATGCCCTGCTCCTGTCCATGTATCTCACCACTGTCCTGGGGAACCTCATCATCATCATCCTCATTCTTCTGGACTCCCATCTCCACACACCCATGTACTTGTTTCTCAGTAATTTATCCTTTGCTGACCTCTGCTTTTCCTCTGTCACAATGCCCAAGTTGTTGCAGAACATGCAAAGCAAAGTTCCATCTATTCCTTATGCAGGTTGCCTGGCACAAATATACTTCTTTCTGTATTTTGGAGACCTTGGAAACTTCCTCCTTGTTGCCATGGCCTATGACCGCTATGTGGCCATCTGCTTCCCCCTTCATTACATGAGCATCATGAGCCCCAGGCTCTGTGTGAGTCTGGTGCTGCTGTCCTGGGTGCTGACCACCTTCCATGCCATGCTGCACACCTTGCTCATGGCCAGATTGTCATTCTGTGAAGACAATGTGATCCCCCACTACTTTTGTGATATGTCTACTCTGCTTAAAGTGGCTTGTTCTGACACCCATGATAATGAATTAGCAATATTTATTTTAGGGGGTCCTATAGTTGTACTCCCTTTCCTTCTCATCATTGTATCTTATGCAAGAATTGTTTCCTCCATCTTCAAGTTCCCTTCTTTTCAAGGCATCCGTAAAGCCTTTTCTACCTGTGGGTCTCACCTGTCTGTGGTGTCACTGTTCTATGGGACAGTCATTGGTCTCTACTTATGTCCTTCAGCTAATAACACTTATGTGAAGGAGACCATCATGTCTTTAATGTACACGATGGTGACTCCCATGCTGAACCCCTTCATCTACAGCCTGAGTAATAGAGACATAAAAGATGCACTAGAAAAGATAATGTGCAAAAGACAAATTCCCTTCTTCCTATGA
>Olfr333-ps1|CUFFORG_0153|CUFFORT_0309|11:58476608-58481400|-
CTTCCATTAATTCCTCATTTCTGGGGTGTCAGAGTCTCTGTTGTGGTGTGGTGTGCATCGAACAAGCTATCTTCTCTTCTGTGTGTCTCAGATCAATCTATCATCCGAATGGATTTTCCAGAGGAGCCAGACTCCACTCAGGGAGGCCACATTATCTGAGGTCATTACTCACTGGGTGTGAACAGCTTCATAATCCGGTCCTTGCTGAGGTGAAGTGGGGCTCAGTCCCAGTCTAACCTGGCTCAAGAAGAAAACTAGACAGAGCTCAGTGTACAGCATCCAAGCCAACCTGGTATGCCAACTGCCAAGGAGAAGATCGCACCCCTGGCTGTGTGTCAGCTTTGGCTTAGGACCTGATCACACCAGGGTTGAGACCACATGAGAAGACAGAATACCAGTCACAGCCACCATTAACCAGTAGTATCACAAAGGCCATTCACACAGGGAATGCCATCCTGGTCCTCTTGATCTGGGCAGACTCTCGCCTCCGCACCCCAATGTACATACTACTCAGTCAGCTCTCTTCTCTCTTATGGACTTGGCCTTAATTTCCGCCACTTCCCCGAAGATGGTCATCAACTTTTTCTCCAGAAAGAAAAGCATCTCCAAAGTTGCCTGTGGGTCCCAGATTTTCTGCTTCTTTGCCCTTGGTGGTCGTGAGTGTCTCCTTCTGACCCTCATGGCTTACGACCGCTATGTGGCTGTCTGTCATCCCTTGAGATATTCAATTATCATGAACAATAGAGTCTGTCTGTGGATGGCCCTCATGTCCTGGGGTGGAGGTGCCCTGAATTCTCTCATCAACACCTTCTACATCATGCACTTCCCATTCTGTGGCTCCAGGGAAATCCACCACTTCTTCTCTGAGCTGTCCACTGTCCTGAGGCTCTCTTGTGAGGAAAACTTCTTTATATGAGATGGTGGTGTCTGTCAATTGCATCGTGTTTGTTCTTCTCCCCTTGGGACTCATCACATCCTCCTATCTGCTCATCTTCCTCGATGTTCTCCGAATAAATTCTCCAGAGGGCAGGAGGAAAGCCCTGGCCACGTTTTCCTCCCACCTGGCCGTTGTGAGCCTCTACTATGGGCCTGCATGATCATCTACATGACCCCCACCACTTTCCACACTCCAGAACAGAATGAAATACTCGCTATGATTAACACCATCTTTACCCCTATGCTCAACCCTCTCATCTACAGCCTGAGGAACAAGGAGGTGCATGCTGCCCTGAGAAAAGTAATGAGTCAACGATTCATTTTAAAGTAGAAGACCGATATGATGGTGCACCCCTTAAGCCCAGCACTTTGGAGGCAGAAGCAGGCAGGTCTCTGGTCTTCATAATGAGCAACCAACCAGAGCAACATATATAATTCCAAACTGCATTCATACTTATCCTTATACCCACAAATATGTGTAGCTCTCATCCCTCATCAAAGAAGCTCCTTCTCTGTGACAAAACAAACTGCAGAGAACCCAGCCCACCATCATCTATAACACAGATTCCCTACTAAAGCTCAAGGAATGTTGTTCTGGCATTTTAAGGGTGATCCCACCCCATTCATATTCCCTACAACACTGTCAATGGCCAATTAATTAATAAATGCTTAATTAGAACTTGCTCTGTAGCCAACGTTGCCACATTCTCAGGAAGATCATAGGAGCCGCCTCTTAATTTTCTGTTAAAAAAAAAGAGAGAGAGAGCTAATGCCTCTAAGTATGAAGGATAGTGCATTTTGGGAGTATGAAGGATGCATTATGGGAAAGCAGTGATGCAACAGAAGCTGGGAGCAGTGTGAAATACTTTGTTGTCCTTTGAGGAGGACAGGATCCTCCTGAAATGGCCATTCATAGTGGATGGTGAATCACAGAAACCATGACTACAGCTGGTCAGGCTCGTTAATTTAAATGAAATAAGTGTGCAAAAATGTTGATCTCCTAGCTCTTTATCTAATGCTGTAGCCCCAAACAAGAAAAAAAAATCCTATGGACCAG
>Olfr333-ps1|CUFFORG_0153|ENSMUST00000122311|11:58477352-58478157|-
GGGAATGCCATCCTGGTCCTCTTGATCTGGGCAGACTCTCGCCTCCGCACCCCAATGTACATACTACTCAGTCAGCTCTCTTCTCTCTTATGGACTTGGCCTTAATTTCCGCCACTTCCCCGAAGATGGTCATCAACTTTTTCTCCAGAAAGAAAAGCATCTCCAAAGTTGCCTGTGGGTCCCAGATTTTCTGCTTCTTTGCCCTTGGTGGTCGTGAGTGTCTCCTTCTGACCCTCATGGCTTACGACCGCTATGTGGCTGTCTGTCATCCCTTGAGATATTCAATTATCATGAACAATAGAGTCTGTCTGTGGATGGCCCTCATGTCCTGGGGTGGAGGTGCCCTGAATTCTCTCATCAACACCTTCTACATCATGCACTTCCCATTCTGTGGCTCCAGGGAAATCCACCACTTCTTCTCTGAGCTGTCCACTGTCCTGAGGCTCTCTTGTGAGGAAAACTTCTTTATATGAGATGGTGGTGTCTGTCAATTGCATCGTGTTTGTTCTTCTCCCCTTGGGACTCATCACATCCTCCTATCTGCTCATCTTCCTCGATGTTCTCCGAATAAATTCTCCAGAGGGCAGGAGGAAAGCCCTGGCCACGTTTTCCTCCCACCTGGCCGTTGTGAGCCTCTACTATGGGCCTGCATGATCATCTACATGACCCCCACCACTTTCCACACTCCAGAACAGAATGAAATACTCGCTATGATTAACACCATCTTTACCCCTATGCTCAACCCTCTCATCTACAGCCTGAGGAACAAGGAGGTGCATGCTGCCCTGAGAAAAGTAATGAGTCAA
>Olfr380|CUFFORG_1239|CUFFORT_2027|11:73452886-73457508|-
CATACATAGGTGTATATAGGTGATGAGTACAGAGTCTGCGAGACCTGTGTCTCCACATAAAATGAATGTGAGCAGGATCATCAATCAGAAACTTGGACTAAGCTTCAGGAGAGCTAAGTTTAGTCAAGAAAATAAACAGGTGTGTCTCTGTGAATCTACATGAATTTCCAGCATGATGCAGGACAGTTTTTCAGGATACTGGAGAGGAAGAATGATAAAGAACAACCAAACTCTCTTCAACCAGTTCCTCCTCCTGGGCCTGCCGATCCCTGCAGAGCACCAGCAACTGTTCTTTGCCCTGTTCCTGTCCATGTACCTCACCACCATCCTGGGGAACCTCATCATCATCATCCTCATTCGACTGGACTCCCATCTCCACACACCCATGTACTTGTTTCTCAGCAACTTGTCCTTCTCTGATCTCTGCTTTTCCTCTGTCACAATGCCCAAGTTGCTGCAGAACATGCAGAGCCAGGACACATCCATCACCTATGCAGGCTGCCTGACACAAATGTACTTTTTTGTTCTTTTTGGAGGCCTGGAAATCTTCCTCCTTGTGGTCATGGCCTATGACCGCTATGTGGCCATCTGCCTTCCCCTTCACTACACCAGCATCATGAGTCTCAAGCTCTGTGTGTGTCTGGTGCTGCTGTCCTGGGTGATTAGTATACTGAATTCCATGTTACACACTCTACTCTTGGCTAGGTTGTCATTCTGTGAGGACAACATGATCCGCCACTTTTTCTGTGACATGTCTGCCCTGCTCAAGTTGGCCTGCTCTGATATTTATATAAATGAACTTATGATATTTATCTTGGGAGGACCCCTTATGGTCATTCCATTCTTACTCATTGTTATGTCCTATGTACAAATTATCTTCTCTATTCTAAAGGCTTCATCTACTCGGGCCATCTACAAGGTCTTCTCTACCTGTGGCTCCCACCTGACTGTGGTGTCACTATTCTATGGGACAATTATTGGTCTCTACTTATGTCCATCAGCTAATAACTTTACAGCAAAGGAGGCTTCTATTGCCATAATGTACACAGTGGTGACTCCCATGCTAAACCCTTTCATCTATAGCCTGAGGAACAGAGATATAAAGGAGGCCCTTATAAACGTTCTTATCAAGAAAATACCTTTATAATGGCATCTCTGGGATTTTTACTTAAATTTATTTAGTGAATATATTGCTATTAATATTACAAAATTTATCCTTCCTAGGGAACCCAAATACAAGAACATACTACATAATATTCCCATCTGCAAAAGGGAGTTTTAAAAAGTAGTTCAATTGGAAAAGGGGACCTTGGAGATCCAATGATGCCATCCTCTGCCTTAAATGTGTGTTTCTGCTGGGCATAGTGGCACACACCTTTAATCCCAGCACTTGGAAGGCAGAGGCAGGCAGATCTCTGAGTTCGAAGCCAGCCTGGTCTACAGAATGAGTTCCAGGACAGCCAGGGCTACACAGGGAAACCCTGTCTCATTAAAAAAAAAATCTGTGATTCTAAGTAATCATTAAGTAAAAGCCAA
>Olfr380|CUFFORG_1239|ENSMUST00000075532|11:73453275-73454210|-
ATGATAAAGAACAACCAAACTCTCTTCAACCAGTTCCTCCTCCTGGGCCTGCCGATCCCTGCAGAGCACCAGCAACTGTTCTTTGCCCTGTTCCTGTCCATGTACCTCACCACCATCCTGGGGAACCTCATCATCATCATCCTCATTCGACTGGACTCCCATCTCCACACACCCATGTACTTGTTTCTCAGCAACTTGTCCTTCTCTGATCTCTGCTTTTCCTCTGTCACAATGCCCAAGTTGCTGCAGAACATGCAGAGCCAGGACACATCCATCACCTATGCAGGCTGCCTGACACAAATGTACTTTTTTGTTCTTTTTGGAGGCCTGGAAATCTTCCTCCTTGTGGTCATGGCCTATGACCGCTATGTGGCCATCTGCCTTCCCCTTCACTACACCAGCATCATGAGTCTCAAGCTCTGTGTGTGTCTGGTGCTGCTGTCCTGGGTGATTAGTATACTGAATTCCATGTTACACACTCTACTCTTGGCTAGGTTGTCATTCTGTGAGGACAACATGATCCGCCACTTTTTCTGTGACATGTCTGCCCTGCTCAAGTTGGCCTGCTCTGATATTTATATAAATGAACTTATGATATTTATCTTGGGAGGACCCCTTATGGTCATTCCATTCTTACTCATTGTTATGTCCTATGTACAAATTATCTTCTCTATTCTAAAGGCTTCATCTACTCGGGCCATCTACAAGGTCTTCTCTACCTGTGGCTCCCACCTGACTGTGGTGTCACTATTCTATGGGACAATTATTGGTCTCTACTTATGTCCATCAGCTAATAACTTTACAGCAAAGGAGGCTTCTATTGCCATAATGTACACAGTGGTGACTCCCATGCTAAACCCTTTCATCTATAGCCTGAGGAACAGAGATATAAAGGAGGCCCTTATAAACGTTCTTATCAAGAAAATACCTTTATAA
>Olfr380|CUFFORG_1239|ENSMUST00000121209|11:73453275-73457458|-
CTCCACATAAAATGAATGTGAGCAGGATCATCAATCAGAAACTTGGACTAAGCTTCAGGAGAGCTAAGTTTAGTCAAGAAAATAAACAGGTGTGTCTCTGTGAATCTACATGAATTTCCAGCATGATGCAGGACAGTTTTTCAGGAGCCTTGTTCTTATCCTCATAGCAAGAGTGCTAATCTGAATAATTAATCAAAAAATGTGAAGGAACTCCTCTGTTAAAATGCCACAGAGTAAATGACGCATGTTGAAGGAGAAGAGAAGGATCAGGAGACAAGAGAAGAAGGGCGTGAACTGAATCTGCTTCTATATTCCAATAAAGACAAGGATACTGGAGAGGAAGAATGATAAAGAACAACCAAACTCTCTTCAACCAGTTCCTCCTCCTGGGCCTGCCGATCCCTGCAGAGCACCAGCAACTGTTCTTTGCCCTGTTCCTGTCCATGTACCTCACCACCATCCTGGGGAACCTCATCATCATCATCCTCATTCGACTGGACTCCCATCTCCACACACCCATGTACTTGTTTCTCAGCAACTTGTCCTTCTCTGATCTCTGCTTTTCCTCTGTCACAATGCCCAAGTTGCTGCAGAACATGCAGAGCCAGGACACATCCATCACCTATGCAGGCTGCCTGACACAAATGTACTTTTTTGTTCTTTTTGGAGGCCTGGAAATCTTCCTCCTTGTGGTCATGGCCTATGACCGCTATGTGGCCATCTGCCTTCCCCTTCACTACACCAGCATCATGAGTCTCAAGCTCTGTGTGTGTCTGGTGCTGCTGTCCTGGGTGATTAGTATACTGAATTCCATGTTACACACTCTACTCTTGGCTAGGTTGTCATTCTGTGAGGACAACATGATCCGCCACTTTTTCTGTGACATGTCTGCCCTGCTCAAGTTGGCCTGCTCTGATATTTATATAAATGAACTTATGATATTTATCTTGGGAGGACCCCTTATGGTCATTCCATTCTTACTCATTGTTATGTCCTATGTACAAATTATCTTCTCTATTCTAAAGGCTTCATCTACTCGGGCCATCTACAAGGTCTTCTCTACCTGTGGCTCCCACCTGACTGTGGTGTCACTATTCTATGGGACAATTATTGGTCTCTACTTATGTCCATCAGCTAATAACTTTACAGCAAAGGAGGCTTCTATTGCCATAATGTACACAGTGGTGACTCCCATGCTAAACCCTTTCATCTATAGCCTGAGGAACAGAGATATAAAGGAGGCCCTTATAAACGTTCTTATCAAGAAAATACCTTTATAA
>Olfr330|CUFFORG_0156|CUFFORT_0313|11:58527186-58534834|-
GGCCCAGACTGCAGCTGCATCTGAAGGAGACACCCATGGACCTCACCACCTGGATGAACAACTACACTACACAGTCAGATTTCACCCTGGTGGGATTCTTCAGTCAATCCAAACACTCTGCCCTGCTTGCTGTGGTCATATTTGTGGTTTTCCTGATGGCCTTGTCTGGGAACGCCCTCCTGATCCTGCTGGTACTCTCTGACACCCACCTCCACACACCCATGTACTTTTTTATCAGCCAACTGTCCCTCATGGACATGATGTACATTTCTGTCACTGTGCCCAAGATGCTCATGGACCAGGTCCTGGGGAGCCACAAGATCTCAGCTGCTGCCTGTGGGATGCAGATGTTCCTCTATGTGACACTAGCAGGTTCAGAATTTTTCCTTCTGGCTGCCATGTCCTACGACCGCTATGTGGCCATCTGCCATCCACTCCGGTATCCTGTCCTCATGAACTACAGGGTTTGTCTCCTCCTGATGTCTGTCTGTTGGATCCTGGGATCTTTGGATGGCTTCATGTTCACCCCTGTCACCATGACCTTCCCATTCTGTGGATCCCGGGAGATCCATCACTTCTTCTGTGAGGTTCCTGCTGTGACAAAGCTCTCCTGCTCAGACACCTGGCTCTATGAGACCCTCATGTATGTGTGCTGTGTGCTCATGCTTCTCATCCCTGTGACAGTCATTTCAGGCTCCTATACATCCATCCTCCTCACTGTTCTCAGGATGAACTCAGCAGAGGGCAGGAAGAAGGCCCTTGCCACCTGCTCCTCCCACATGACTGTGGTCACCCTCTTCTATGGTGCTGCTATCTATACCTACATTTTCCCTGCCTCTCTCCACACCCCTGAGAAGGACATGGTGGTGTCTGTGTTTTACACCATACTCACCCCTCTGTTGAACCCACTAATCTATAGTTTTAGGAATAAGAATGTCACAGAGGCTATGAAGAAACTGTTAGTTGTGAGCACCCTCTTCTGAGAAACAGTAAAGTAAGCTGTAATGCATATTTCTCTTCTTTGACTCTACACATGTGTTGATCCAAGTCTCAGGCTGATGTTATTGCTGATCCATCATGCCCCATTTCATATTCATCCATTTTTGTAAACTATTTCTCTAATCTGAAAATTTCTTTGTTGATATACTTCTTGTCAATTCATAAATCTTATTTGCATTCTGCCACTGTTACATTTCATGGAGTTGATAATGACTGTTTAATTTCATGAGACAAAGGTCTTATCATTTGAAATTATGTCATATGGAGCAATAAATGGTCATGAGGTGTTTAACTGATAAAGCATAGAGAGAGATGTAAGAAAAGTAGTTGACAACATTAACCAGAGGTGACTACAGATCAAGATACAGTTTTCTCACTTCAGCTCCCATCTTATGATGTAGTAAAAATAAGGGTTAAAAGAGATTTGGATCTGAATAGTACAATTAACCCCAAGGTTTTCAAATTGTCAGTGTAGCTGTATTTGCATATAAATATATCCCTCAAAACCAAACACAGCTTCTATTCAAAGAAAGTGAGGAATCACTTATTTTTTTTTCGTTTTTTTAATTAGATATTTTCTTCCTTTACATTTCAAATGGGAATTACTTATTCTTGAGCCAAATATGAATGAGCATGGCCCAGAAACATGGGTTCAGGTTTCCCCCAATGACAGGTTCCAAAGTCTCTTGAACTGCTACAAAGCACAAACAAGTCACAAGTCATAACTCAAGGCATTTTCAACTACACTTGTAGAAACAGCAGGACTGGGTTGTAGCCAAGTGGGAAAAACTCTGCCATGATTCTCAGATGCTGTCTGGTCATATGTAAAGCTTTTAGCTCAGGGAAGCAAGCATTCTGAGAAGCCAATACACTCCAAAATGTGTCACCTGATTGTCACAGGGATGCTGACAGGAACCACAGTGAGCAATAAATTAAGGATACTGTGGACAGCCTGGGGTAAGTGGGCTCTATCTCTGTACTGTTCTAAAGCTCCATGTTCCCAGGAGTTCTAATCAGTTTGCCAAGTGCAGAGTCTTTAACATGTGTTTAGCTTTGTCCTCTGAGAGCCTCAGTATAGTGTTCCGTGTTTACAAAGCATAAACCTCAGTGCATAAGGAGGCCGAGTCCAGTTTTATGAACTGTGGCGACCTGGACAATACATGTTACAGCTAGCTTTCTTAACACTAAACAATTTTCTTTGGATTATCCCCCCCCAAAACAGAAAATGAGACCCCTATACAGCAGGAATCAATATTAAGGGATCAATGCCCCCATTCCAAAGATGTGGGGTGAGGGACTTTTGGTCATTCAATGGATGTTTGTAGTCATTTAAGGGGAAGGGTATGTTTACAAGTTGGGCAGGGAGGAAACAAACTAAGGGAGGTCAGATTCAGGAATTTCTCTTTCTCTTTCTTTTTCTTTCCTCTATCCTTCTTTATCTCCTCTCTGGTGTCAAGGGAAAGGACAGAAACATAGGAATAATACAGGAATATAAAATAAAAGAGTAGATTATTAAATCTACTTTCAGATCAAAAAAAATCAACAAGACTAATATTTTATATTGGTATGGAATTTATAGATTGATATAGATTTAGGATTATATTCCACTACAACATATTTTGTATATATAGTTCAACTCTTTGTTAAAGTGTTGTACCTAATCACTGTAAAGTTCTAGTTCTTTTAAAAAGCTGCTATTACAGATTGTTTATAATAATTAAGAAATGAAAGTTAGTAGTCAGACAATTAAATTTATGCTCATGTTAGATACTAGTTTAGTTACTTACAGAAATATGCTTCCTAGGTTGAACATACAATAAATAGCTAGAAACAAA
>Olfr330|CUFFORG_0156|ENSMUST00000062869|11:58529037-58529984|-
ATGGACCTCACCACCTGGATGAACAACTACACTACACAGTCAGATTTCACCCTGGTGGGATTCTTCAGTCAATCCAAACACTCTGCCCTGCTTGCTGTGGTCATATTTGTGGTTTTCCTGATGGCCTTGTCTGGGAACGCCCTCCTGATCCTGCTGGTACTCTCTGACACCCACCTCCACACACCCATGTACTTTTTTATCAGCCAACTGTCCCTCATGGACATGATGTACATTTCTGTCACTGTGCCCAAGATGCTCATGGACCAGGTCCTGGGGAGCCACAAGATCTCAGCTGCTGCCTGTGGGATGCAGATGTTCCTCTATGTGACACTAGCAGGTTCAGAATTTTTCCTTCTGGCTGCCATGTCCTACGACCGCTATGTGGCCATCTGCCATCCACTCCGGTATCCTGTCCTCATGAACTACAGGGTTTGTCTCCTCCTGATGTCTGTCTGTTGGATCCTGGGATCTTTGGATGGCTTCATGTTCACCCCTGTCACCATGACCTTCCCATTCTGTGGATCCCGGGAGATCCATCACTTCTTCTGTGAGGTTCCTGCTGTGACAAAGCTCTCCTGCTCAGACACCTGGCTCTATGAGACCCTCATGTATGTGTGCTGTGTGCTCATGCTTCTCATCCCTGTGACAGTCATTTCAGGCTCCTATACATCCATCCTCCTCACTGTTCTCAGGATGAACTCAGCAGAGGGCAGGAAGAAGGCCCTTGCCACCTGCTCCTCCCACATGACTGTGGTCACCCTCTTCTATGGTGCTGCTATCTATACCTACATTTTCCCTGCCTCTCTCCACACCCCTGAGAAGGACATGGTGGTGTCTGTGTTTTACACCATACTCACCCCTCTGTTGAACCCACTAATCTATAGTTTTAGGAATAAGAATGTCACAGAGGCTATGAAGAAACTGTTAGTTGTGAGCACCCTCTTCTGA
>Olfr330|CUFFORG_0156|ENSMUST00000170009|11:58528929-58534825|-
TGCAGCTGCATCTGAAGGAGACACCCATGGACCTCACCACCTGGATGAACAACTACACTACACAGTCAGATTTCACCCTGGTGGGATTCTTCAGTCAATCCAAACACTCTGCCCTGCTTGCTGTGGTCATATTTGTGGTTTTCCTGATGGCCTTGTCTGGGAACGCCCTCCTGATCCTGCTGGTACTCTCTGACACCCACCTCCACACACCCATGTACTTTTTTATCAGCCAACTGTCCCTCATGGACATGATGTACATTTCTGTCACTGTGCCCAAGATGCTCATGGACCAGGTCCTGGGGAGCCACAAGATCTCAGCTGCTGCCTGTGGGATGCAGATGTTCCTCTATGTGACACTAGCAGGTTCAGAATTTTTCCTTCTGGCTGCCATGTCCTACGACCGCTATGTGGCCATCTGCCATCCACTCCGGTATCCTGTCCTCATGAACTACAGGGTTTGTCTCCTCCTGATGTCTGTCTGTTGGATCCTGGGATCTTTGGATGGCTTCATGTTCACCCCTGTCACCATGACCTTCCCATTCTGTGGATCCCGGGAGATCCATCACTTCTTCTGTGAGGTTCCTGCTGTGACAAAGCTCTCCTGCTCAGACACCTGGCTCTATGAGACCCTCATGTATGTGTGCTGTGTGCTCATGCTTCTCATCCCTGTGACAGTCATTTCAGGCTCCTATACATCCATCCTCCTCACTGTTCTCAGGATGAACTCAGCAGAGGGCAGGAAGAAGGCCCTTGCCACCTGCTCCTCCCACATGACTGTGGTCACCCTCTTCTATGGTGCTGCTATCTATACCTACATTTTCCCTGCCTCTCTCCACACCCCTGAGAAGGACATGGTGGTGTCTGTGTTTTACACCATACTCACCCCTCTGTTGAACCCACTAATCTATAGTTTTAGGAATAAGAATGTCACAGAGGCTATGAAGAAACTGTTAGTTGTGAGCACCCTCTTCTGAGAAACAGTAAAGTAAGCTGTAATGCATATTTCTCTTCTTTGACTCTACACATGTGTTGATCCAAGTCTCAGGCTGATGTTATTGCTGATCCATCATGCCCCATTTCAT
>Olfr324|CUFFORG_0120|CUFFORT_0254|11:58595099-58600778|+
AGTCTCCGGTCTGGATTTATATCTAGACACTAGTATCATTTATTTTCATCTCAGGAAAATCCTGCTGAGCAGTGCACCATGAAGAGAGAAGAGAGGCTGGGGATGTCACGTGTGCGCTCCCATGCTGGCAAATGGCTGTGGTCCTGATGCTGCGTTCTTTATAGATGGAGCCAAGGTAGTATGGCTCAGCCGCAGGCCTGAGCCCCGAGAATTCCAGCACCATCACCGAGCTAGTCCTTGTGGGGTTTTCTGATCAACCCCAGACTGAGATTCCTCTCTTCATCTTCTTCTCTCTGGTCTACCTAGCCAGCTGTTTGGGGAATACAGCTGTGGTCATATTAGTGGCTCTCGATGTCTCTCTGCAGACACCCATGTATTTCTTCCTCTGCCACCTAGCTTTCCTCAATGGATTCTTCAGCACGGTTGTGACTCCAAAGATGCTCTTCAATTTCCTTGCAAGCAGGAAGGTCATATCTTACCCATTCTGCCTGGCTCAGACCTACCTCACCCTGTTCTTGGAGTCGACCGAGTGCTTTCTCCTTGCCGTGATGGCCATAGATCGCTACGTGGCCATCTGCTACCCACTGAGGTACCTTCTCATCATGAGCTGGGCAGTGTGCATAGCACTGGCAGTGGCCGTGTGGGTCACAGGTTTTTGTGCCTCGGTTTTACCTCTCTGCTTCATGATCCTCCCACTCTGTAGCCCTTACGTTGTTGATTATCTTTTCTGCGAGCTGCCTATCCTTCTGCACCTGTTCTGTGCAGACACGTCTCTGCAGGAGGCCATGATGGCCGTTGGAGGGGCTGGCACGGTGCTGGTTCCCTTCCTCCTGATTGCGCTCTCCTACCTTCGCATCCTGGTGACTGTGATAAGAATAGACTCGGCTGAGGGGAGAAAGAAGGCCTTTTCAACCTGTGCCTCGCACTTGGCTGTGGTGACCATCTATTACGGAACGGGGCTCATCAGGTACTTGAGGCCCAAGTCCCTTTACTCCGCCGAGGGAGACAAACTGATCTCTGTGTTCTATGCGGTCATCGGACCCGCGCTGAATCCATTCATCTATAGCCTGCGGAACAAGGAAGTGCAGGGTGCTGTGAGGAGAGTGGTGGAGAGATACAGGAAAAGCCCAAGAATTGCCTTCTAGAATCTTCAGGATTCCAGCTGAGTCCTGTATTCATTTACCAACACTTTAACAGGTTCAAGCCCAGAGTCTGTGAGACTCAAACTTGCTGGTCACAATTTCAACTTCTCAGAACTCCTCCCCCCTGCTCCTAACACACAGACACTTTTCTTTCATGTTTGTCGTCTTTATGAGTAAATACGGATGTGTATTAATTAGGAGTCAATACGTCATCTGTCAGCTCAATCAAATGGGGATAATAGAACCAAGAGTGTATGTGAATATGTGCACTAGAATCTCCCCCCCCCACACACACACCATTTTGGTTTCGTGTGAGACACTGGCCCGCCCTTGAAGCTCAGGCTGACCTTGAAGACCAACTGCTGATGTGTGTGTGTCTCCACACTTGGAGTTGCCTCGGCTTTCTATTCAGTCATAAGACCTCAGATCATGACGAATACTGGGCTCCTGGTTCCTAATCGGTGGCACTTCGTTGAGTAACTCAAAATAAAGGCAAAGCTCAGCTCTATGAGAATTAAAACTAATGAAAACTGTTGCTGGCGTTAGCGCCGCTACGGTAGTGGGAGATACCCAGGACCCGGCTACCTGCCCTTCACGGGCTTCACCGGGAGACCCCTGTCACTTTCTGCCTTCTGCCTCCCCTGAGCAGCCATAGCACCCCCAGGAGACAGGCAGTGGGACAAAAACAAATAACAGTAATTTTATTAATTTACTTATATATATGTACATTAACAAGTGCACACTTTAGAAGGCCATATAAAGGCATTGTCAGGGTGCTACTTTTAGAGATGAAGTATACAGTTAATTCCAGGCTCAGGAACTCTTTGTGCAAAGATTTCTATTTGAAAATTCAGGAAGGCGGGCACCCATGCAGATGAGCATATCCTTTATAAGCTAAACATGTGCTGTTATCGTTCTGAAGTCGCCTTGTCCCCTGTCTACTGACTTAGTAATTGCTGTTGGTGCTTCCAGACGAGTGAGTAGTCCTTTTCACAGGCTGGGAGTGCATTAATGAGAGAGCTTATCCCACGGCAGTTAAATACAAGGCCTAAGGAACTCAGTGTCTCCAGTGAGACTACTGTGTGTCTGCAGTGGCGAACTGGCAGCATCTCCCTTCTGGATGGACTTTGGTTTTCTGGGAAGAGATCAAGGACTAAAATACCCAAGAGCCTTGCTTTGTGTGTATGAGAGTCTTTGTTATATTTCTATGTACAGTGACAGAAAAACAGAGACAGAAGGCAACAGTGGAGTGAGACAGAGGCACTTTCCAGAACTTGGAGACAGAGGCAGGTGGACTTGTGCAAGCTCAAGGATAGCCTAGTCTACATAAGGAGTTCTAGGACAACCAGGGCTATGTGGTAAGGTCCTGTCTCAAAAGAATATGCATGCGCACACACACGCGCACACACACACACACACACACACACACACACACACACACACATTTATGTTCATCCTTTTTTAAAAAAACTTTATAGATATATTCTTTATTTACATTTCAAATGCTATCCTGAAAGTTCCCTTTGCCCTCCCCAGCCCTGCTGCCCTACCTACCCACTCCCACTTCTTGGCCCTGGCGTTCCCCTGTACTGGGGCATATAAAGTTTGCAAGACCTAGGGGCCTCTCTTCCCAGTGATGGTTCACTAGGCCATCTTCTGCTACATATGCAGCTAGAGACACGAGCTCCGGGGGTACTGGTTAGTTCATATTGTTGTTCCATCTAAATTTCACAGTAAATATATCTATATCTACGTGTACAGCTATGGGTTACAGAATAAATATAGTGCAAAGAGGCTAAGAGTTAGTGAGATTTCAGAAGTTGGCAGAGTCTATGTTCATAAGATGATGGGTCGGACCAGGGCTGAGAGGGGGCTGCTGCTAGAGCTGCCGGAGTCAGATTTGAGGAGACTCTGCCCAGTTCAGCTTGAAGCCAAATTCCAAACCTGGTCATAGCAGGAAGCATGTCAGGAGCAGGGGACAGTGGCTCAGGTCCAGGTGGACAAACAGGTGGGCTGGCAGACAGGTCAAGCAGTCTCATCAATAGCAGGCACCCAACCAACAGGAAGATCCAGGGGCATTTGTGGAGTCCCCTGCTCCTGACACACAACAGGTATCAGATGATAGGTTGGTATGAGGCTGTGCACAGCTGGAAAGAGTGGAGTCTTCTAGGGCAATGCACAGCTGGAAAGACCACTGTTTTACACAATGTGAAGCAATTTAGAATAGGGCACAGCCTGAGCTCAGCACATGTGATTCTTTCGTGGAGTTCTTCAGGGGTCAACCTGTTTTGTTCCAATGGAGTCAAACATTTAGAGCACAGATTCAACAACTTTCCAGTTCTCTGTGCCTCTTAGTTTCCTAACCTCGAATAAAGAACAATTCAAAAA
>Olfr324|CUFFORG_0120|CUFFORT_0255|11:58595128-58600778|+
CTAGTATCATTTATTTTCATCTCAGGAAAATCCTGGTAAGCATGAAGCTGAGATGAGTCTGGAAATGTTTAGGGAACGTGGAGAGCCATCATGATGAAATCACAGGAGCTCGGAAACAAGACTTGTGCATTTGTGTTCACAGCTGAGCAGTGCACCATGAAGAGAGAAGAGAGGCTGGGGATGTCACGTGTGCGCTCCCATGCTGGCAAATGGCTGTGGTCCTGATGCTGCGTTCTTTATAGATGGAGCCAAGGTACTGGTCCTTCTCAGGAAAATCCATTTACAGTTTACCAGTATCAAGCACAAGCTGATGCTTCCCCACATCAGGACGCTGGGCAGGTATGGCTCAGCCGCAGGCCTGAGCCCCGAGAATTCCAGCACCATCACCGAGCTAGTCCTTGTGGGGTTTTCTGATCAACCCCAGACTGAGATTCCTCTCTTCATCTTCTTCTCTCTGGTCTACCTAGCCAGCTGTTTGGGGAATACAGCTGTGGTCATATTAGTGGCTCTCGATGTCTCTCTGCAGACACCCATGTATTTCTTCCTCTGCCACCTAGCTTTCCTCAATGGATTCTTCAGCACGGTTGTGACTCCAAAGATGCTCTTCAATTTCCTTGCAAGCAGGAAGGTCATATCTTACCCATTCTGCCTGGCTCAGACCTACCTCACCCTGTTCTTGGAGTCGACCGAGTGCTTTCTCCTTGCCGTGATGGCCATAGATCGCTACGTGGCCATCTGCTACCCACTGAGGTACCTTCTCATCATGAGCTGGGCAGTGTGCATAGCACTGGCAGTGGCCGTGTGGGTCACAGGTTTTTGTGCCTCGGTTTTACCTCTCTGCTTCATGATCCTCCCACTCTGTAGCCCTTACGTTGTTGATTATCTTTTCTGCGAGCTGCCTATCCTTCTGCACCTGTTCTGTGCAGACACGTCTCTGCAGGAGGCCATGATGGCCGTTGGAGGGGCTGGCACGGTGCTGGTTCCCTTCCTCCTGATTGCGCTCTCCTACCTTCGCATCCTGGTGACTGTGATAAGAATAGACTCGGCTGAGGGGAGAAAGAAGGCCTTTTCAACCTGTGCCTCGCACTTGGCTGTGGTGACCATCTATTACGGAACGGGGCTCATCAGGTACTTGAGGCCCAAGTCCCTTTACTCCGCCGAGGGAGACAAACTGATCTCTGTGTTCTATGCGGTCATCGGACCCGCGCTGAATCCATTCATCTATAGCCTGCGGAACAAGGAAGTGCAGGGTGCTGTGAGGAGAGTGGTGGAGAGATACAGGAAAAGCCCAAGAATTGCCTTCTAGAATCTTCAGGATTCCAGCTGAGTCCTGTATTCATTTACCAACACTTTAACAGGTTCAAGCCCAGAGTCTGTGAGACTCAAACTTGCTGGTCACAATTTCAACTTCTCAGAACTCCTCCCCCCTGCTCCTAACACACAGACACTTTTCTTTCATGTTTGTCGTCTTTATGAGTAAATACGGATGTGTATTAATTAGGAGTCAATACGTCATCTGTCAGCTCAATCAAATGGGGATAATAGAACCAAGAGTGTATGTGAATATGTGCACTAGAATCTCCCCCCCCCACACACACACCATTTTGGTTTCGTGTGAGACACTGGCCCGCCCTTGAAGCTCAGGCTGACCTTGAAGACCAACTGCTGATGTGTGTGTGTCTCCACACTTGGAGTTGCCTCGGCTTTCTATTCAGTCATAAGACCTCAGATCATGACGAATACTGGGCTCCTGGTTCCTAATCGGTGGCACTTCGTTGAGTAACTCAAAATAAAGGCAAAGCTCAGCTCTATGAGAATTAAAACTAATGAAAACTGTTGCTGGCGTTAGCGCCGCTACGGTAGTGGGAGATACCCAGGACCCGGCTACCTGCCCTTCACGGGCTTCACCGGGAGACCCCTGTCACTTTCTGCCTTCTGCCTCCCCTGAGCAGCCATAGCACCCCCAGGAGACAGGCAGTGGGACAAAAACAAATAACAGTAATTTTATTAATTTACTTATATATATGTACATTAACAAGTGCACACTTTAGAAGGCCATATAAAGGCATTGTCAGGGTGCTACTTTTAGAGATGAAGTATACAGTTAATTCCAGGCTCAGGAACTCTTTGTGCAAAGATTTCTATTTGAAAATTCAGGAAGGCGGGCACCCATGCAGATGAGCATATCCTTTATAAGCTAAACATGTGCTGTTATCGTTCTGAAGTCGCCTTGTCCCCTGTCTACTGACTTAGTAATTGCTGTTGGTGCTTCCAGACGAGTGAGTAGTCCTTTTCACAGGCTGGGAGTGCATTAATGAGAGAGCTTATCCCACGGCAGTTAAATACAAGGCCTAAGGAACTCAGTGTCTCCAGTGAGACTACTGTGTGTCTGCAGTGGCGAACTGGCAGCATCTCCCTTCTGGATGGACTTTGGTTTTCTGGGAAGAGATCAAGGACTAAAATACCCAAGAGCCTTGCTTTGTGTGTATGAGAGTCTTTGTTATATTTCTATGTACAGTGACAGAAAAACAGAGACAGAAGGCAACAGTGGAGTGAGACAGAGGCACTTTCCAGAACTTGGAGACAGAGGCAGGTGGACTTGTGCAAGCTCAAGGATAGCCTAGTCTACATAAGGAGTTCTAGGACAACCAGGGCTATGTGGTAAGGTCCTGTCTCAAAAGAATATGCATGCGCACACACACGCGCACACACACACACACACACACACACACACACACACACACACATTTATGTTCATCCTTTTTTAAAAAAACTTTATAGATATATTCTTTATTTACATTTCAAATGCTATCCTGAAAGTTCCCTTTGCCCTCCCCAGCCCTGCTGCCCTACCTACCCACTCCCACTTCTTGGCCCTGGCGTTCCCCTGTACTGGGGCATATAAAGTTTGCAAGACCTAGGGGCCTCTCTTCCCAGTGATGGTTCACTAGGCCATCTTCTGCTACATATGCAGCTAGAGACACGAGCTCCGGGGGTACTGGTTAGTTCATATTGTTGTTCCATCTAAATTTCACAGTAAATATATCTATATCTACGTGTACAGCTATGGGTTACAGAATAAATATAGTGCAAAGAGGCTAAGAGTTAGTGAGATTTCAGAAGTTGGCAGAGTCTATGTTCATAAGATGATGGGTCGGACCAGGGCTGAGAGGGGGCTGCTGCTAGAGCTGCCGGAGTCAGATTTGAGGAGACTCTGCCCAGTTCAGCTTGAAGCCAAATTCCAAACCTGGTCATAGCAGGAAGCATGTCAGGAGCAGGGGACAGTGGCTCAGGTCCAGGTGGACAAACAGGTGGGCTGGCAGACAGGTCAAGCAGTCTCATCAATAGCAGGCACCCAACCAACAGGAAGATCCAGGGGCATTTGTGGAGTCCCCTGCTCCTGACACACAACAGGTATCAGATGATAGGTTGGTATGAGGCTGTGCACAGCTGGAAAGAGTGGAGTCTTCTAGGGCAATGCACAGCTGGAAAGACCACTGTTTTACACAATGTGAAGCAATTTAGAATAGGGCACAGCCTGAGCTCAGCACATGTGATTCTTTCGTGGAGTTCTTCAGGGGTCAACCTGTTTTGTTCCAATGGAGTCAAACATTTAGAGCACAGATTCAACAACTTTCCAGTTCTCTGTGCCTCTTAGTTTCCTAACCTCGAATAAAGAACAATTCAAAAA
>Olfr324|CUFFORG_0120|CUFFORT_0256|11:58595142-58600778|+
TTTCATCTCAGGAAAATCCTGGTAAGCATGAAGCTGAGATGAGTCTGGAAATGTTTAGGGAACGTGGAGAGCCATCATGATGAAATCACAGGAGCTCGGAAACAAGACTTGTGCATTTGTGTTCACAGCTGAGCAGTGCACCATGAAGAGAGAAGAGAGGCTGGGGATGTCACGTGTGCGCTCCCATGCTGGCAAATGGCTGTGGTCCTGATGCTGCGTTCTTTATAGATGGAGCCAAGGTATGGCTCAGCCGCAGGCCTGAGCCCCGAGAATTCCAGCACCATCACCGAGCTAGTCCTTGTGGGGTTTTCTGATCAACCCCAGACTGAGATTCCTCTCTTCATCTTCTTCTCTCTGGTCTACCTAGCCAGCTGTTTGGGGAATACAGCTGTGGTCATATTAGTGGCTCTCGATGTCTCTCTGCAGACACCCATGTATTTCTTCCTCTGCCACCTAGCTTTCCTCAATGGATTCTTCAGCACGGTTGTGACTCCAAAGATGCTCTTCAATTTCCTTGCAAGCAGGAAGGTCATATCTTACCCATTCTGCCTGGCTCAGACCTACCTCACCCTGTTCTTGGAGTCGACCGAGTGCTTTCTCCTTGCCGTGATGGCCATAGATCGCTACGTGGCCATCTGCTACCCACTGAGGTACCTTCTCATCATGAGCTGGGCAGTGTGCATAGCACTGGCAGTGGCCGTGTGGGTCACAGGTTTTTGTGCCTCGGTTTTACCTCTCTGCTTCATGATCCTCCCACTCTGTAGCCCTTACGTTGTTGATTATCTTTTCTGCGAGCTGCCTATCCTTCTGCACCTGTTCTGTGCAGACACGTCTCTGCAGGAGGCCATGATGGCCGTTGGAGGGGCTGGCACGGTGCTGGTTCCCTTCCTCCTGATTGCGCTCTCCTACCTTCGCATCCTGGTGACTGTGATAAGAATAGACTCGGCTGAGGGGAGAAAGAAGGCCTTTTCAACCTGTGCCTCGCACTTGGCTGTGGTGACCATCTATTACGGAACGGGGCTCATCAGGTACTTGAGGCCCAAGTCCCTTTACTCCGCCGAGGGAGACAAACTGATCTCTGTGTTCTATGCGGTCATCGGACCCGCGCTGAATCCATTCATCTATAGCCTGCGGAACAAGGAAGTGCAGGGTGCTGTGAGGAGAGTGGTGGAGAGATACAGGAAAAGCCCAAGAATTGCCTTCTAGAATCTTCAGGATTCCAGCTGAGTCCTGTATTCATTTACCAACACTTTAACAGGTTCAAGCCCAGAGTCTGTGAGACTCAAACTTGCTGGTCACAATTTCAACTTCTCAGAACTCCTCCCCCCTGCTCCTAACACACAGACACTTTTCTTTCATGTTTGTCGTCTTTATGAGTAAATACGGATGTGTATTAATTAGGAGTCAATACGTCATCTGTCAGCTCAATCAAATGGGGATAATAGAACCAAGAGTGTATGTGAATATGTGCACTAGAATCTCCCCCCCCCACACACACACCATTTTGGTTTCGTGTGAGACACTGGCCCGCCCTTGAAGCTCAGGCTGACCTTGAAGACCAACTGCTGATGTGTGTGTGTCTCCACACTTGGAGTTGCCTCGGCTTTCTATTCAGTCATAAGACCTCAGATCATGACGAATACTGGGCTCCTGGTTCCTAATCGGTGGCACTTCGTTGAGTAACTCAAAATAAAGGCAAAGCTCAGCTCTATGAGAATTAAAACTAATGAAAACTGTTGCTGGCGTTAGCGCCGCTACGGTAGTGGGAGATACCCAGGACCCGGCTACCTGCCCTTCACGGGCTTCACCGGGAGACCCCTGTCACTTTCTGCCTTCTGCCTCCCCTGAGCAGCCATAGCACCCCCAGGAGACAGGCAGTGGGACAAAAACAAATAACAGTAATTTTATTAATTTACTTATATATATGTACATTAACAAGTGCACACTTTAGAAGGCCATATAAAGGCATTGTCAGGGTGCTACTTTTAGAGATGAAGTATACAGTTAATTCCAGGCTCAGGAACTCTTTGTGCAAAGATTTCTATTTGAAAATTCAGGAAGGCGGGCACCCATGCAGATGAGCATATCCTTTATAAGCTAAACATGTGCTGTTATCGTTCTGAAGTCGCCTTGTCCCCTGTCTACTGACTTAGTAATTGCTGTTGGTGCTTCCAGACGAGTGAGTAGTCCTTTTCACAGGCTGGGAGTGCATTAATGAGAGAGCTTATCCCACGGCAGTTAAATACAAGGCCTAAGGAACTCAGTGTCTCCAGTGAGACTACTGTGTGTCTGCAGTGGCGAACTGGCAGCATCTCCCTTCTGGATGGACTTTGGTTTTCTGGGAAGAGATCAAGGACTAAAATACCCAAGAGCCTTGCTTTGTGTGTATGAGAGTCTTTGTTATATTTCTATGTACAGTGACAGAAAAACAGAGACAGAAGGCAACAGTGGAGTGAGACAGAGGCACTTTCCAGAACTTGGAGACAGAGGCAGGTGGACTTGTGCAAGCTCAAGGATAGCCTAGTCTACATAAGGAGTTCTAGGACAACCAGGGCTATGTGGTAAGGTCCTGTCTCAAAAGAATATGCATGCGCACACACACGCGCACACACACACACACACACACACACACACACACACACACACATTTATGTTCATCCTTTTTTAAAAAAACTTTATAGATATATTCTTTATTTACATTTCAAATGCTATCCTGAAAGTTCCCTTTGCCCTCCCCAGCCCTGCTGCCCTACCTACCCACTCCCACTTCTTGGCCCTGGCGTTCCCCTGTACTGGGGCATATAAAGTTTGCAAGACCTAGGGGCCTCTCTTCCCAGTGATGGTTCACTAGGCCATCTTCTGCTACATATGCAGCTAGAGACACGAGCTCCGGGGGTACTGGTTAGTTCATATTGTTGTTCCATCTAAATTTCACAGTAAATATATCTATATCTACGTGTACAGCTATGGGTTACAGAATAAATATAGTGCAAAGAGGCTAAGAGTTAGTGAGATTTCAGAAGTTGGCAGAGTCTATGTTCATAAGATGATGGGTCGGACCAGGGCTGAGAGGGGGCTGCTGCTAGAGCTGCCGGAGTCAGATTTGAGGAGACTCTGCCCAGTTCAGCTTGAAGCCAAATTCCAAACCTGGTCATAGCAGGAAGCATGTCAGGAGCAGGGGACAGTGGCTCAGGTCCAGGTGGACAAACAGGTGGGCTGGCAGACAGGTCAAGCAGTCTCATCAATAGCAGGCACCCAACCAACAGGAAGATCCAGGGGCATTTGTGGAGTCCCCTGCTCCTGACACACAACAGGTATCAGATGATAGGTTGGTATGAGGCTGTGCACAGCTGGAAAGAGTGGAGTCTTCTAGGGCAATGCACAGCTGGAAAGACCACTGTTTTACACAATGTGAAGCAATTTAGAATAGGGCACAGCCTGAGCTCAGCACATGTGATTCTTTCGTGGAGTTCTTCAGGGGTCAACCTGTTTTGTTCCAATGGAGTCAAACATTTAGAGCACAGATTCAACAACTTTCCAGTTCTCTGTGCCTCTTAGTTTCCTAACCTCGAATAAAGAACAATTCAAAAA
>Olfr324|CUFFORG_0120|CUFFORT_0257|11:58595189-58600778|+
GAAATGTTTAGGGAACGTGGAGAGCCATCATGATGAAATCACAGGAGCTCGGAAACAAGACTTGTGCATTTGTGTTCACAGCTGAGCAGTGCACCATGAAGAGAGAAGAGAGGCTGGGGATGTCACGTGTGCGCTCCCATGCTGGCAAATGGCTGTGGTCCTGATGCTGCGTTCTTTATAGATGGAGCCAAGGTACTGGTCCGCCGCAGGCCTGAGCCCCGAGAATTCCAGCACCATCACCGAGCTAGTCCTTGTGGGGTTTTCTGATCAACCCCAGACTGAGATTCCTCTCTTCATCTTCTTCTCTCTGGTCTACCTAGCCAGCTGTTTGGGGAATACAGCTGTGGTCATATTAGTGGCTCTCGATGTCTCTCTGCAGACACCCATGTATTTCTTCCTCTGCCACCTAGCTTTCCTCAATGGATTCTTCAGCACGGTTGTGACTCCAAAGATGCTCTTCAATTTCCTTGCAAGCAGGAAGGTCATATCTTACCCATTCTGCCTGGCTCAGACCTACCTCACCCTGTTCTTGGAGTCGACCGAGTGCTTTCTCCTTGCCGTGATGGCCATAGATCGCTACGTGGCCATCTGCTACCCACTGAGGTACCTTCTCATCATGAGCTGGGCAGTGTGCATAGCACTGGCAGTGGCCGTGTGGGTCACAGGTTTTTGTGCCTCGGTTTTACCTCTCTGCTTCATGATCCTCCCACTCTGTAGCCCTTACGTTGTTGATTATCTTTTCTGCGAGCTGCCTATCCTTCTGCACCTGTTCTGTGCAGACACGTCTCTGCAGGAGGCCATGATGGCCGTTGGAGGGGCTGGCACGGTGCTGGTTCCCTTCCTCCTGATTGCGCTCTCCTACCTTCGCATCCTGGTGACTGTGATAAGAATAGACTCGGCTGAGGGGAGAAAGAAGGCCTTTTCAACCTGTGCCTCGCACTTGGCTGTGGTGACCATCTATTACGGAACGGGGCTCATCAGGTACTTGAGGCCCAAGTCCCTTTACTCCGCCGAGGGAGACAAACTGATCTCTGTGTTCTATGCGGTCATCGGACCCGCGCTGAATCCATTCATCTATAGCCTGCGGAACAAGGAAGTGCAGGGTGCTGTGAGGAGAGTGGTGGAGAGATACAGGAAAAGCCCAAGAATTGCCTTCTAGAATCTTCAGGATTCCAGCTGAGTCCTGTATTCATTTACCAACACTTTAACAGGTTCAAGCCCAGAGTCTGTGAGACTCAAACTTGCTGGTCACAATTTCAACTTCTCAGAACTCCTCCCCCCTGCTCCTAACACACAGACACTTTTCTTTCATGTTTGTCGTCTTTATGAGTAAATACGGATGTGTATTAATTAGGAGTCAATACGTCATCTGTCAGCTCAATCAAATGGGGATAATAGAACCAAGAGTGTATGTGAATATGTGCACTAGAATCTCCCCCCCCCACACACACACCATTTTGGTTTCGTGTGAGACACTGGCCCGCCCTTGAAGCTCAGGCTGACCTTGAAGACCAACTGCTGATGTGTGTGTGTCTCCACACTTGGAGTTGCCTCGGCTTTCTATTCAGTCATAAGACCTCAGATCATGACGAATACTGGGCTCCTGGTTCCTAATCGGTGGCACTTCGTTGAGTAACTCAAAATAAAGGCAAAGCTCAGCTCTATGAGAATTAAAACTAATGAAAACTGTTGCTGGCGTTAGCGCCGCTACGGTAGTGGGAGATACCCAGGACCCGGCTACCTGCCCTTCACGGGCTTCACCGGGAGACCCCTGTCACTTTCTGCCTTCTGCCTCCCCTGAGCAGCCATAGCACCCCCAGGAGACAGGCAGTGGGACAAAAACAAATAACAGTAATTTTATTAATTTACTTATATATATGTACATTAACAAGTGCACACTTTAGAAGGCCATATAAAGGCATTGTCAGGGTGCTACTTTTAGAGATGAAGTATACAGTTAATTCCAGGCTCAGGAACTCTTTGTGCAAAGATTTCTATTTGAAAATTCAGGAAGGCGGGCACCCATGCAGATGAGCATATCCTTTATAAGCTAAACATGTGCTGTTATCGTTCTGAAGTCGCCTTGTCCCCTGTCTACTGACTTAGTAATTGCTGTTGGTGCTTCCAGACGAGTGAGTAGTCCTTTTCACAGGCTGGGAGTGCATTAATGAGAGAGCTTATCCCACGGCAGTTAAATACAAGGCCTAAGGAACTCAGTGTCTCCAGTGAGACTACTGTGTGTCTGCAGTGGCGAACTGGCAGCATCTCCCTTCTGGATGGACTTTGGTTTTCTGGGAAGAGATCAAGGACTAAAATACCCAAGAGCCTTGCTTTGTGTGTATGAGAGTCTTTGTTATATTTCTATGTACAGTGACAGAAAAACAGAGACAGAAGGCAACAGTGGAGTGAGACAGAGGCACTTTCCAGAACTTGGAGACAGAGGCAGGTGGACTTGTGCAAGCTCAAGGATAGCCTAGTCTACATAAGGAGTTCTAGGACAACCAGGGCTATGTGGTAAGGTCCTGTCTCAAAAGAATATGCATGCGCACACACACGCGCACACACACACACACACACACACACACACACACACACACACATTTATGTTCATCCTTTTTTAAAAAAACTTTATAGATATATTCTTTATTTACATTTCAAATGCTATCCTGAAAGTTCCCTTTGCCCTCCCCAGCCCTGCTGCCCTACCTACCCACTCCCACTTCTTGGCCCTGGCGTTCCCCTGTACTGGGGCATATAAAGTTTGCAAGACCTAGGGGCCTCTCTTCCCAGTGATGGTTCACTAGGCCATCTTCTGCTACATATGCAGCTAGAGACACGAGCTCCGGGGGTACTGGTTAGTTCATATTGTTGTTCCATCTAAATTTCACAGTAAATATATCTATATCTACGTGTACAGCTATGGGTTACAGAATAAATATAGTGCAAAGAGGCTAAGAGTTAGTGAGATTTCAGAAGTTGGCAGAGTCTATGTTCATAAGATGATGGGTCGGACCAGGGCTGAGAGGGGGCTGCTGCTAGAGCTGCCGGAGTCAGATTTGAGGAGACTCTGCCCAGTTCAGCTTGAAGCCAAATTCCAAACCTGGTCATAGCAGGAAGCATGTCAGGAGCAGGGGACAGTGGCTCAGGTCCAGGTGGACAAACAGGTGGGCTGGCAGACAGGTCAAGCAGTCTCATCAATAGCAGGCACCCAACCAACAGGAAGATCCAGGGGCATTTGTGGAGTCCCCTGCTCCTGACACACAACAGGTATCAGATGATAGGTTGGTATGAGGCTGTGCACAGCTGGAAAGAGTGGAGTCTTCTAGGGCAATGCACAGCTGGAAAGACCACTGTTTTACACAATGTGAAGCAATTTAGAATAGGGCACAGCCTGAGCTCAGCACATGTGATTCTTTCGTGGAGTTCTTCAGGGGTCAACCTGTTTTGTTCCAATGGAGTCAAACATTTAGAGCACAGATTCAACAACTTTCCAGTTCTCTGTGCCTCTTAGTTTCCTAACCTCGAATAAAGAACAATTCAAAAA
>Olfr324|CUFFORG_0120|CUFFORT_0258|11:58595389-58600778|+
CCTTCTCAGGAAAATCCATTTACAGTTTACCAGTATCAAGCACAAGCTGATGCTTCCCCACATCAGGACGCTGGGCAGCTTTCCTCAATGGATTCTTCAGCACGGTTGTGACTCCAAAGATGCTCTTCAATTTCCTTGCAAGCAGGAAGGTCATATCTTACCCATTCTGCCTGGCTCAGACCTACCTCACCCTGTTCTTGGAGTCGACCGAGTGCTTTCTCCTTGCCGTGATGGCCATAGATCGCTACGTGGCCATCTGCTACCCACTGAGGTACCTTCTCATCATGAGCTGGGCAGTGTGCATAGCACTGGCAGTGGCCGTGTGGGTCACAGGTTTTTGTGCCTCGGTTTTACCTCTCTGCTTCATGATCCTCCCACTCTGTAGCCCTTACGTTGTTGATTATCTTTTCTGCGAGCTGCCTATCCTTCTGCACCTGTTCTGTGCAGACACGTCTCTGCAGGAGGCCATGATGGCCGTTGGAGGGGCTGGCACGGTGCTGGTTCCCTTCCTCCTGATTGCGCTCTCCTACCTTCGCATCCTGGTGACTGTGATAAGAATAGACTCGGCTGAGGGGAGAAAGAAGGCCTTTTCAACCTGTGCCTCGCACTTGGCTGTGGTGACCATCTATTACGGAACGGGGCTCATCAGGTACTTGAGGCCCAAGTCCCTTTACTCCGCCGAGGGAGACAAACTGATCTCTGTGTTCTATGCGGTCATCGGACCCGCGCTGAATCCATTCATCTATAGCCTGCGGAACAAGGAAGTGCAGGGTGCTGTGAGGAGAGTGGTGGAGAGATACAGGAAAAGCCCAAGAATTGCCTTCTAGAATCTTCAGGATTCCAGCTGAGTCCTGTATTCATTTACCAACACTTTAACAGGTTCAAGCCCAGAGTCTGTGAGACTCAAACTTGCTGGTCACAATTTCAACTTCTCAGAACTCCTCCCCCCTGCTCCTAACACACAGACACTTTTCTTTCATGTTTGTCGTCTTTATGAGTAAATACGGATGTGTATTAATTAGGAGTCAATACGTCATCTGTCAGCTCAATCAAATGGGGATAATAGAACCAAGAGTGTATGTGAATATGTGCACTAGAATCTCCCCCCCCCACACACACACCATTTTGGTTTCGTGTGAGACACTGGCCCGCCCTTGAAGCTCAGGCTGACCTTGAAGACCAACTGCTGATGTGTGTGTGTCTCCACACTTGGAGTTGCCTCGGCTTTCTATTCAGTCATAAGACCTCAGATCATGACGAATACTGGGCTCCTGGTTCCTAATCGGTGGCACTTCGTTGAGTAACTCAAAATAAAGGCAAAGCTCAGCTCTATGAGAATTAAAACTAATGAAAACTGTTGCTGGCGTTAGCGCCGCTACGGTAGTGGGAGATACCCAGGACCCGGCTACCTGCCCTTCACGGGCTTCACCGGGAGACCCCTGTCACTTTCTGCCTTCTGCCTCCCCTGAGCAGCCATAGCACCCCCAGGAGACAGGCAGTGGGACAAAAACAAATAACAGTAATTTTATTAATTTACTTATATATATGTACATTAACAAGTGCACACTTTAGAAGGCCATATAAAGGCATTGTCAGGGTGCTACTTTTAGAGATGAAGTATACAGTTAATTCCAGGCTCAGGAACTCTTTGTGCAAAGATTTCTATTTGAAAATTCAGGAAGGCGGGCACCCATGCAGATGAGCATATCCTTTATAAGCTAAACATGTGCTGTTATCGTTCTGAAGTCGCCTTGTCCCCTGTCTACTGACTTAGTAATTGCTGTTGGTGCTTCCAGACGAGTGAGTAGTCCTTTTCACAGGCTGGGAGTGCATTAATGAGAGAGCTTATCCCACGGCAGTTAAATACAAGGCCTAAGGAACTCAGTGTCTCCAGTGAGACTACTGTGTGTCTGCAGTGGCGAACTGGCAGCATCTCCCTTCTGGATGGACTTTGGTTTTCTGGGAAGAGATCAAGGACTAAAATACCCAAGAGCCTTGCTTTGTGTGTATGAGAGTCTTTGTTATATTTCTATGTACAGTGACAGAAAAACAGAGACAGAAGGCAACAGTGGAGTGAGACAGAGGCACTTTCCAGAACTTGGAGACAGAGGCAGGTGGACTTGTGCAAGCTCAAGGATAGCCTAGTCTACATAAGGAGTTCTAGGACAACCAGGGCTATGTGGTAAGGTCCTGTCTCAAAAGAATATGCATGCGCACACACACGCGCACACACACACACACACACACACACACACACACACACACACATTTATGTTCATCCTTTTTTAAAAAAACTTTATAGATATATTCTTTATTTACATTTCAAATGCTATCCTGAAAGTTCCCTTTGCCCTCCCCAGCCCTGCTGCCCTACCTACCCACTCCCACTTCTTGGCCCTGGCGTTCCCCTGTACTGGGGCATATAAAGTTTGCAAGACCTAGGGGCCTCTCTTCCCAGTGATGGTTCACTAGGCCATCTTCTGCTACATATGCAGCTAGAGACACGAGCTCCGGGGGTACTGGTTAGTTCATATTGTTGTTCCATCTAAATTTCACAGTAAATATATCTATATCTACGTGTACAGCTATGGGTTACAGAATAAATATAGTGCAAAGAGGCTAAGAGTTAGTGAGATTTCAGAAGTTGGCAGAGTCTATGTTCATAAGATGATGGGTCGGACCAGGGCTGAGAGGGGGCTGCTGCTAGAGCTGCCGGAGTCAGATTTGAGGAGACTCTGCCCAGTTCAGCTTGAAGCCAAATTCCAAACCTGGTCATAGCAGGAAGCATGTCAGGAGCAGGGGACAGTGGCTCAGGTCCAGGTGGACAAACAGGTGGGCTGGCAGACAGGTCAAGCAGTCTCATCAATAGCAGGCACCCAACCAACAGGAAGATCCAGGGGCATTTGTGGAGTCCCCTGCTCCTGACACACAACAGGTATCAGATGATAGGTTGGTATGAGGCTGTGCACAGCTGGAAAGAGTGGAGTCTTCTAGGGCAATGCACAGCTGGAAAGACCACTGTTTTACACAATGTGAAGCAATTTAGAATAGGGCACAGCCTGAGCTCAGCACATGTGATTCTTTCGTGGAGTTCTTCAGGGGTCAACCTGTTTTGTTCCAATGGAGTCAAACATTTAGAGCACAGATTCAACAACTTTCCAGTTCTCTGTGCCTCTTAGTTTCCTAACCTCGAATAAAGAACAATTCAAAAA
>Olfr324|CUFFORG_0120|ENSMUST00000054683|11:58597345-58598466|+
AACAAATGTGAACGGGACGGGGGTGCTGATCTGACCTAAGAGTTTTCATGTGGGGGCCTTCGATTTCTTCTCGTTTGGACAGGTATGGCTCAGCCGCAGGCCTGAGCCCCGAGAATTCCAGCACCATCACCGAGCTAGTCCTTGTGGGGTTTTCTGATCAACCCCAGACTGAGATTCCTCTCTTCATCTTCTTCTCTCTGGTCTACCTAGCCAGCTGTTTGGGGAATACAGCTGTGGTCATATTAGTGGCTCTCGATGTCTCTCTGCAGACACCCATGTATTTCTTCCTCTGCCACCTAGCTTTCCTCAATGGATTCTTCAGCACGGTTGTGACTCCAAAGATGCTCTTCAATTTCCTTGCAAGCAGGAAGGTCATATCTTACCCATTCTGCCTGGCTCAGACCTACCTCACCCTGTTCTTGGAGTCGACCGAGTGCTTTCTCCTTGCCGTGATGGCCATAGATCGCTACGTGGCCATCTGCTACCCACTGAGGTACCTTCTCATCATGAGCTGGGCAGTGTGCATAGCACTGGCAGTGGCCGTGTGGGTCACAGGTTTTTGTGCCTCGGTTTTACCTCTCTGCTTCATGATCCTCCCACTCTGTAGCCCTTACGTTGTTGATTATCTTTTCTGCGAGCTGCCTATCCTTCTGCACCTGTTCTGTGCAGACACGTCTCTGCAGGAGGCCATGATGGCCGTTGGAGGGGCTGGCACGGTGCTGGTTCCCTTCCTCCTGATTGCGCTCTCCTACCTTCGCATCCTGGTGACTGTGATAAGAATAGACTCGGCTGAGGGGAGAAAGAAGGCCTTTTCAACCTGTGCCTCGCACTTGGCTGTGGTGACCATCTATTACGGAACGGGGCTCATCAGGTACTTGAGGCCCAAGTCCCTTTACTCCGCCGAGGGAGACAAACTGATCTCTGTGTTCTATGCGGTCATCGGACCCGCGCTGAATCCATTCATCTATAGCCTGCGGAACAAGGAAGTGCAGGGTGCTGTGAGGAGAGTGGTGGAGAGATACAGGAAAAGCCCAAGAATTGCCTTCTAGAATCTTCAGGATTCCAGCTGAGTCCTGTATTCATTTACCAACACTTTAACAGGTTCAAGCCCAGAGTCTGTGA
>Olfr1373|CUFFORG_0149|ENSMUST00000078264|11:52144593-52145528|-
ATGGACTATTTGAACACCAGTTCAGAGGAGGGCTTCATTTTGGTGGGCTTCTCAGACTGGCCTCACCTAGAACCAACCCTTTTTGCTTTCATTTCTATTTTCTACTCTCTGACTCTCTTTGGCAACACCGTGATCATCATTCTGTCTCGACTGGACCTCCGCCTGCACACACTCATGTACTACTTCCTCTGCCACCTCTCCTTCCTGGACCTCTGCTACACCGCCAGCACTGTGCCCCAGCTTCTGGTCAACCTCTCTGGACTTGACAGGACCATCAGCTTTGGAAGGTGTGTGGCCCAGCTCTGCATAGTGCTCTCACTGGGGGGAACTGAGTGTGTGCTTTTGGTGACAATGGCTATAGATCGCTATGCTGCTGTGTGTCGCCCACTCCACTACACAACCATTATGCACCCTGTTCTCTGCAGAGCATTGGTTGTATTCTCCTGGGTGGGGGGCCTTGTGAACTCTCTGATCCAGACAAGCCTTGTGATGGCCATGCCTCTGTGTGGACACCAACTGAATCACTTCTTCTGTGAGCTACCTGTTCTCCTGAAGATGGCCTGTGAGGACACAGGAGGCACAGAGGTCAATTTGTTTGTGGCCCGGGTCATAATCTTAGTGTGTCCTTTACTGCTAATTCTAGGCTCCTATGCTCACATTGCCAGGGCAGTGCTGAACATCAGGTCAGTGGCTGGTCGCAGAAAGGCTTTTGGGACATGTGCATCTCATCTCATTGTGGTTGCCATGTTCTATGGCTCAGCCATCTCCACATACCTCCAACCTGTCCACAGGTATTCTGAGAAGGAGGGAAAATTTCTTGCCCTTTTTTATACTGTAATCACCCCCATGCTCAACCCTCTGATCTATACGCTGAGGAACAAGGATGTGAAAGGAGCGCTGTGGAAGGTGCTAGGGAGAGGCACAGACTCCAGGTAG
>Olfr179|CUFFORG_0121|CUFFORT_0259|11:58658647-58669528|+
CAAGGGGATGCTGGCCTTGCCTCCCTTAGGAATGCTGATGAACTCAGACCCCCATGGGACTCTCTCCAGGCTCCTCTGGAGAGCACCAACTTTGTGGCTGCAACTTTCTCCTCTGCAAGCATCGGGACCTCCAGACAGAGGGTGATGCCAAGGCAGGAGGAGGTATCTTGATTTTCTCCACAGCGACTCCAACTGCAGCACCTATGTGCATCTAATGGGGAAGGCACTGCATGTCCTGACTTCTGCAGGGACACACCTTCTGCACTGAGGTGTATAGTACACAGCCACACACACAGGTACATGGCGCGTAGGTCCTGAACATGGGAGCTGATCTCAGAGATCTGCACTTCTCAGCTGGTTTGCTCAATAAAGACAAGCTGTGGGCTTAGCTCAGCAGCAGAGTGCTCACCTACCTTGTCCCAGCGCCTGCCCCCTAGGATCTGGCAGAATATCGCAGCTTTGACCCCAATCCAGTGCAGTCATTTCTGAGATGAAGCAGTACCCATGAAGACAGGAGATCCCCACCATCTGACCCATCAGCACCACAGTTCTATCAATACAGCAACAGTCACGCTGCTCTGGACAAGAAGTAATTGCGCAGAGAGCTGAAATCCTGGACCTAAGGCTAAGCACAGCCATGGAAAGGATGTCTCTCCAGAATCTGATTCAGAAAGACTGGCAAGAAGACTCAGTGGGTAAAGGGACTTGCTGCCAAGCCTGATGACCTGCATCTGATCCCCCACGCTCACATGATGGAGGGAGAAAACTGACTCCTAAAAGTTGTCCTTGTACCTGCAAAGGTGCAGTAGAGATGGGAGCAACCAATGACAGCACCTTCAGCCATTTCATCCTTATAGGCTTCTCTGACCGGCCCGAGCTGGAGAGGGTCCTCTTCGCCATCATCCTGCCCGCCTACCTCCTAACCCTGCTGGGCAACAGCATCATCATCCTGGTATCCAGGCTGGACCCGCACCTTCACACCCCCATGTACTTCTTTCTCACACACCTGTCCTTCCTTGACCTCAGCTTCACCAGTAGCTCCATCCCACAGCTACTCTATAACCTCAGCGGGCCGGACAAGACCATCAGCTATGTGGGCTGTGCTCTGCAGCTGGTCCTGTTCCTGGGCCTGGGGGGTGTGGAGTGCCTGCTGCTGGCTGTCATGGCCTATGACCGCTTTGTGGCGGTCTGCAAGCCCCTGCACTACATGGTCATCATGAGCCCCAGGCTCTGCGTGGGCCTGGTCTCAGTGGCCTGGAGCTGCGGCGTGGCCAACTCCCTGGCTATGTCTCCTGTGACCCTCAGTCTACCCCGCTGCGGGCACCGCAGGGTGGACCACTTCCTCTGCGAGATGCCAGCTCTCATCAGGACGGCCTGTGTCAACACTGCCGCAGTGGAAGGCACCGTCTTCGTCCTGGCAATAGGCATCGTGTTGTCGCCTCTGGTGTTCATCTTGGTCTCCTATGGTTACATTGTGAGAGCTGTGTTACAAATCCGCTCCGCTGCAGGGCGGCAGAAGGCATTCAACACGTGTGGTTCACATCTCACCGTGGTCTCGCTTTTCTACGGAAATATCATCTACATGTACATGCAGCCGGGGAACAGCTCCTCCCAGGACCAGGGCAAGTTCCTCACCCTCTTCTACAACATTGTCACCCCTCTCCTCAACCCTCTGATCTACACGCTCAGGAACAAGGAGGTGAAGGGGGCGCTCAGAAGGCTGCTCCTGGGTAGCCGAGAGACAGGGAAAGTGAGGGCTGGTTCCATACGGACCAGAGGGAAGCTGTCCTGGTGAGGATGGCACTGAATACTGAGAGAACTTTGCAAGCTCTCAGGCAAACATTTAATGAGAAAGAAAGTGGGCAGAGAAAATGTTCCGCAGTGATTTGGGGGGAAATTCTGACTATTCTACCACGGAGGAAAACACAGGCATGTTACTGGATTCACAAAGGGTTCTGAGATTTGGTAGTCATGAAGATGGTGTGTGTTCTAACTTTCTTCCTTGTGGTTAAAGCAGACGTTTCCATGTTAGATGCAGATCTGATGGTTTGTCCCTAGGCTGGTGTAGTGTTATCCTGTACATGCTGAGATGTGATCTCCTGGTAAGGTAAGGGGCCAACAGGTGCCTTCTGTGCACTTTTTACATTAGGGACATTAGGGGAGAGTGACTGTGGGTAGCTGGTCTTACAGGTAAGGCATAAGCATCATGCTCTCTTGTCCCCATGTCCCCACATAAGTCCCTTTGATATCAGGGGTATGGAGGGCAGGCATCCCTGGTCTGGATGTCACTCCACATAAGGGCTTGGGTAGCACTGGCAGTACTGGATCTGGTCTACTCTAATGGACAGCTCTCCACTGACTTGCGTCCTCTGGAGTTTCTATAATCCTGTGTAAGGTCCCAAACTATGTGCTTTGTGAATGAACTGAACATTACATGTTTCCCTACCATTCTATCCCATGATGAGCCACCAATCAATAAAGAGTATTTTCACTCATCTCCCTTGTCAGCATGACTAGATTTAGAAACCAGGAGACCAAGGGACACCTCAAAGTGGGTCAGAGAGGGCGTTTGTAGAGCACGAACTGAGGGGGAAGGCCCACCCTGAGTGTGTCTCTGTGCCCCAGACGGTTAACAAGACTAAGACAGAAGAAACAAGCAGGAAGCCACATACATCTCCCTGCAGTTTCCAGGCTGCCCTGAGGTGAGAAGCCCCTCGGCTGGCCACGCCTTCTTGACAAGATGGACAGAACCATCAGAACCATCGGAACCCCTGAGCCTCTGGGCGTTACTTCTTCATCAAAGCTTAGTGACTTAGTCACAGTAATGAAGCAGTAACTGATGTTACAGCAAAGCTAATGAATGGAACAGCAAGGGTAAGTTCTCACCAGCGTGTAACCTGGTCCCAGGTAGGACACAACTTCTCTTAAAAATGCATGTCATTTGCGTGTTTTAAATTTCTTTTTGATCACTTTTATTTTGTGTGTGTGTGTGTGTGTGTGTGTGTAGGCTGGCATGTTTCACAGTGCGTGTGTAGACATCAGAGGATACCTTGCAAGAGTTGGTTCTCTCCTTTAACCATACAGGTCCTGAAGATCCAAATCAAGTCAAGAGGCTTGGCAGCAAGCACCTTCACCCACTGAGCCATCTTGCCAACCCTGTTTTTAATTTCTTAATGACATGCTAGGTGCTTTATTCATATGAACAAAGTGTCTCTTCATGACCACTGTTCAGCATTGACTTCTGTCGTCTGGTGTTTTATGTTTCCAATATTTCCACCAAAGCATTTTGTGGAATCACATTGGTTCTCTATCCTTAAACCTCAGCCTTTGACTTGACCCAGCCCAGCCCACGTCTGCCATAAGGTTCTGGATAAACGCTGACCTATGTAACCACATGGGGGAGTGGCACTGAGCTTCACTGTGACTTAGGCTTGCTTTCATCTTGTGAGGAAGCCTCCACGTGTGGTAAGTCTCTGCCGGACTCTCCTATTGGTAAACCTCAGCATTTGTTTGTGGCGGACCTAACTACAGTGATGCCCATGCTGGACTCAGAGCTGAAGACAAAACCCAGACGGAATCTGCCCCTAACCCAAGATGCGTAAGGTCTTGCCTCATTGCAGACAGCTGTGATTCTATTGCCAAAACTCCAGGACGAAAGCAGGGGAGAATCCTTTATTTTTCCTTCCAGGAAAATCATGCAGCTTTTCTTCCAGGACAAAGGTGAGAACAGATGGGGTAGTATCCACTGTGATGCCTATTCTGCCGAGCTCCTCACCTCGAGCCCTTGCGGTGTGTGGGCACACAGTCCTCCAGATCTCTAGTCATGGCTGAACCTCCTGGGAGCAGGGGACACAGGTTCATCTCTCAGCAGACTCTCTACTCTAATTGGAATCTTCTTGGGCTACCCTTGAGCAAAGGAAGTATACAAAAGAAACATAAGCTCCCCTGGCTTCTAAATAATAGGTTTTGTCTGGTATAACTTGGAACAGCCAATCAGGACAATGAGAACAAGGACGGTCAGCAGCTACTTCCTCCTGTGTGGTTGATGAAGGAGAAAGCACCAGTTTGGGAATATTTTGTTTACTCTTGAAAGCAACCAAGTGTTTGAGAAATGCATCTTGTCAGACTCAGCTTAATTGTCAGTTTGACACAGCCTAAAGGCATCTGAGAAGAGAGCATGGACTGGCAGGTTGACTAGGTCTGAGTGGCCTGTGGGCGTGTCTGTGAGGGATTGCCTTGATTTTAATTGGTTCAGGAGGACACAGCCTACTGAGGGCAGCACCATTCCTTGGAGAAATGGATCTGGGCTATGTAAGGAAGAAGCTAAGCCTGAGCCTGGGAGTGAGCCAGGCAGTGGCTTTCCTTCCTGGAGTCTACATCCGGTTCCTACTTGGGTTCCTGCCCTGACTTCCCACAATGATTGACTGTGACTTGCAAAAATAAGCCAATGAACCCTTTTGTTCCCAAGTTGCTTTTGTGTCAGAGTGTTTTAGCTCAGGCACAGAATAAAACTAGAGCAAGTCTAGACTGAATGACAGGCCTCCTGTTCTGATTCTGCTAATGGATTGTTTTAATAACTTAAAAATGGCCAAATGTGGGCCTGGAGACATGGCTCAGTGGTTTAGAGCACTGTCTGCTCTTCCAGAGGACCTGAGTTAAATTTCAGCAACCACATGGTGTCTCACAACCATCTATACTGGGATCTGATGCCCTCTTCTGGCATGCAGGTGTACATGCAGATAGAGCACTCAGACATCAAATAAATTATTTCTTTTTTTT
>Olfr179|CUFFORG_0121|CUFFORT_0260|11:58658782-58669528|+
CAGAGGGTGATGCCAAGGCAGGAGGAGGTATCTTGATTTTCTCCACAGCGACTCCAACTGCAGCACCTATGTGCATCTAATGGGGAAGGCACTGCATGTCCTGACTTCTGCAGGGACACACCTTCTGCACTGAGGTGTATAGTACACAGCCACACACACAGCCCCCTAGGATCTGGCAGAATATCGCAGCTTTGACCCCAATCCAGTGCAGTCATTTCTGAGATGAAGCAGTACCCATGAAGACAGGAGATCCCCACCATCTGACCCATCAGCACCACAGCAAGGAAGAGAAAGAGGAATATTTCTCCAAGACAAGAAAACCCACCCTGCTGTGAGGCTGAGTTAACCCATTGAGTACCTGCCTGCTCTGTGTCCAGGTGCTAACCATGCAAGGATGTGCCTGGCTCAGGCTACCCCAGCATAGGAAATTCTGCTTGGTGCATGCAAAGTTCTATCAATACAGCAACAGTCACGCTGCTCTGGACAAGAAGTAATTGCGCAGAGAGCTGAAATCCTGGACCTAAGGCTAAGCACAGCCATGGAAAGGATGTCTCTCCAGAATCTGATTCAGAAAGAACACACACTCTTTCTGCGGACCATCTGTCTTTTGATGCTGTGAAGATGCTCTGGAGGCTGGCAAGAAGACTCAGTGGGTAAAGGGACTTGCTGCCAAGCCTGATGACCTGCATCTGATCCCCCACGCTCACATGATGGAGGGAGAAAACTGACTCCTAAAAGTTGTCCTTGTACCTGCAAAGGTGCAGTAGAGATGGGAGCAACCAATGACAGCACCTTCAGCCATTTCATCCTTATAGGCTTCTCTGACCGGCCCGAGCTGGAGAGGGTCCTCTTCGCCATCATCCTGCCCGCCTACCTCCTAACCCTGCTGGGCAACAGCATCATCATCCTGGTATCCAGGCTGGACCCGCACCTTCACACCCCCATGTACTTCTTTCTCACACACCTGTCCTTCCTTGACCTCAGCTTCACCAGTAGCTCCATCCCACAGCTACTCTATAACCTCAGCGGGCCGGACAAGACCATCAGCTATGTGGGCTGTGCTCTGCAGCTGGTCCTGTTCCTGGGCCTGGGGGGTGTGGAGTGCCTGCTGCTGGCTGTCATGGCCTATGACCGCTTTGTGGCGGTCTGCAAGCCCCTGCACTACATGGTCATCATGAGCCCCAGGCTCTGCGTGGGCCTGGTCTCAGTGGCCTGGAGCTGCGGCGTGGCCAACTCCCTGGCTATGTCTCCTGTGACCCTCAGTCTACCCCGCTGCGGGCACCGCAGGGTGGACCACTTCCTCTGCGAGATGCCAGCTCTCATCAGGACGGCCTGTGTCAACACTGCCGCAGTGGAAGGCACCGTCTTCGTCCTGGCAATAGGCATCGTGTTGTCGCCTCTGGTGTTCATCTTGGTCTCCTATGGTTACATTGTGAGAGCTGTGTTACAAATCCGCTCCGCTGCAGGGCGGCAGAAGGCATTCAACACGTGTGGTTCACATCTCACCGTGGTCTCGCTTTTCTACGGAAATATCATCTACATGTACATGCAGCCGGGGAACAGCTCCTCCCAGGACCAGGGCAAGTTCCTCACCCTCTTCTACAACATTGTCACCCCTCTCCTCAACCCTCTGATCTACACGCTCAGGAACAAGGAGGTGAAGGGGGCGCTCAGAAGGCTGCTCCTGGGTAGCCGAGAGACAGGGAAAGTGAGGGCTGGTTCCATACGGACCAGAGGGAAGCTGTCCTGGTGAGGATGGCACTGAATACTGAGAGAACTTTGCAAGCTCTCAGGCAAACATTTAATGAGAAAGAAAGTGGGCAGAGAAAATGTTCCGCAGTGATTTGGGGGGAAATTCTGACTATTCTACCACGGAGGAAAACACAGGCATGTTACTGGATTCACAAAGGGTTCTGAGATTTGGTAGTCATGAAGATGGTGTGTGTTCTAACTTTCTTCCTTGTGGTTAAAGCAGACGTTTCCATGTTAGATGCAGATCTGATGGTTTGTCCCTAGGCTGGTGTAGTGTTATCCTGTACATGCTGAGATGTGATCTCCTGGTAAGGTAAGGGGCCAACAGGTGCCTTCTGTGCACTTTTTACATTAGGGACATTAGGGGAGAGTGACTGTGGGTAGCTGGTCTTACAGGTAAGGCATAAGCATCATGCTCTCTTGTCCCCATGTCCCCACATAAGTCCCTTTGATATCAGGGGTATGGAGGGCAGGCATCCCTGGTCTGGATGTCACTCCACATAAGGGCTTGGGTAGCACTGGCAGTACTGGATCTGGTCTACTCTAATGGACAGCTCTCCACTGACTTGCGTCCTCTGGAGTTTCTATAATCCTGTGTAAGGTCCCAAACTATGTGCTTTGTGAATGAACTGAACATTACATGTTTCCCTACCATTCTATCCCATGATGAGCCACCAATCAATAAAGAGTATTTTCACTCATCTCCCTTGTCAGCATGACTAGATTTAGAAACCAGGAGACCAAGGGACACCTCAAAGTGGGTCAGAGAGGGCGTTTGTAGAGCACGAACTGAGGGGGAAGGCCCACCCTGAGTGTGTCTCTGTGCCCCAGACGGTTAACAAGACTAAGACAGAAGAAACAAGCAGGAAGCCACATACATCTCCCTGCAGTTTCCAGGCTGCCCTGAGGTGAGAAGCCCCTCGGCTGGCCACGCCTTCTTGACAAGATGGACAGAACCATCAGAACCATCGGAACCCCTGAGCCTCTGGGCGTTACTTCTTCATCAAAGCTTAGTGACTTAGTCACAGTAATGAAGCAGTAACTGATGTTACAGCAAAGCTAATGAATGGAACAGCAAGGGTCCTGAAGATCCAAATCAAGTCAAGAGGCTTGGCAGCAAGCACCTTCACCCACTGAGCCATCTTGCCAACCCTGTTTTTAATTTCTTAATGACATGCTAGGTGCTTTATTCATATGAACAAAGTGTCTCTTCATGACCACTGTTCAGCATTGACTTCTGTCGTCTGGTGTTTTATGTTTCCAATATTTCCACCAAAGCATTTTGTGGAATCACATTGGTTCTCTATCCTTAAACCTCAGCCTTTGACTTGACCCAGCCCAGCCCACGTCTGCCATAAGGTTCTGGATAAACGCTGACCTATGTAACCACATGGGGGAGTGGCACTGAGCTTCACTGTGACTTAGGCTTGCTTTCATCTTGTGAGGAAGCCTCCACGTGTGGTAAGTCTCTGCCGGACTCTCCTATTGGTAAACCTCAGCATTTGTTTGTGGCGGACCTAACTACAGTGATGCCCATGCTGGACTCAGAGCTGAAGACAAAACCCAGACGGAATCTGCCCCTAACCCAAGATGCGTAAGGTCTTGCCTCATTGCAGACAGCTGTGATTCTATTGCCAAAACTCCAGGACGAAAGCAGGGGAGAATCCTTTATTTTTCCTTCCAGGAAAATCATGCAGCTTTTCTTCCAGGACAAAGGTGAGAACAGATGGGGTAGTATCCACTGTGATGCCTATTCTGCCGAGCTCCTCACCTCGAGCCCTTGCGGTGTGTGGGCACACAGTCCTCCAGATCTCTAGTCATGGCTGAACCTCCTGGGAGCAGGGGACACAGGTTCATCTCTCAGCAGACTCTCTACTCTAATTGGAATCTTCTTGGGCTACCCTTGAGCAAAGGAAGTATACAAAAGAAACATAAGCTCCCCTGGCTTCTAAATAATAGGTTTTGTCTGGTATAACTTGGAACAGCCAATCAGGACAATGAGAACAAGGACGGTCAGCAGCTACTTCCTCCTGTGTGGTTGATGAAGGAGAAAGCACCAGTTTGGGAATATTTTGTTTACTCTTGAAAGCAACCAAGTGTTTGAGAAATGCATCTTGTCAGACTCAGCTTAATTGTCAGTTTGACACAGCCTAAAGGCATCTGAGAAGAGAGCATGGACTGGCAGGTTGACTAGGTCTGAGTGGCCTGTGGGCGTGTCTGTGAGGGATTGCCTTGATTTTAATTGGTTCAGGAGGACACAGCCTACTGAGGGCAGCACCATTCCTTGGAGAAATGGATCTGGGCTATGTAAGGAAGAAGCTAAGCCTGAGCCTGGGAGTGAGCCAGGCAGTGGCTTTCCTTCCTGGAGTCTACATCCGGTTCCTACTTGGGTTCCTGCCCTGACTTCCCACAATGATTGACTGTGACTTGCAAAAATAAGCCAATGAACCCTTTTGTTCCCAAGTTGCTTTTGTGTCAGAGTGTTTTAGCTCAGGCACAGAATAAAACTAGAGCAAGTCTAGACTGAATGACAGGCCTCCTGTTCTGATTCTGCTAATGGATTGTTTTAATAACTTAAAAATGGCCAAATGTGGGCCTGGAGACATGGCTCAGTGGTTTAGAGCACTGTCTGCTCTTCCAGAGGACCTGAGTTAAATTTCAGCAACCACATGGTGTCTCACAACCATCTATACTGGGATCTGATGCCCTCTTCTGGCATGCAGGTGTACATGCAGATAGAGCACTCAGACATCAAATAAATTATTTCTTTTTTTT
>Olfr179|CUFFORG_0121|CUFFORT_0261|11:58658803-58669528|+
GAGGAGGTATCTTGATTTTCTCCACAGCGACTCCAACTGCAGCACCTATGTGCATCTAATGGGGAAGGCACTGCATGTCCTGACTTCTGCAGGGACACACCTTCTGCACTGAGGTGTATAGTACACAGCCACACACACAGCCCCCTAGGATCTGGCAGAATATCGCAGCTTTGACCCCAATCCAGTGCAGTCATTTCTGAGATGAAGCAGTACCCATGAAGACAGGAGATCCCCACCATCTGACCCATCAGCACCACAGCAAGGAAGAGAAAGAGGAATATTTCTCCAAGACAAGAAAACCCACCCTGCTGTGAGGCTGAGTTAACCCATTGAGTACCTGCCTGCTCTGTGTCCAGGTGCTAACCATGCAAGGATGTGCCTGGCTCAGGCTACCCCAGCATAGGAAATTCTGCTTGGTGCATGCAAAGTTCTATCAATACAGCAACAGTCACGCTGCTCTGGACAAGAAGTAATTGCGCAGAGAGCTGAAATCCTGGACCTAAGGCTAAGCACAGCCATGGAAAGGATGTCTCTCCAGAATCTGATTCAGAAAGACTGGCAAGAAGACTCAGTGGGTAAAGGGACTTGCTGCCAAGCCTGATGACCTGCATCTGATCCCCCACGCTCACATGATGGAGGGAGAAAACTGACTCCTAAAAGTTGTCCTTGTACCTGCAAAGGTGCAGTAGAGATGGGAGCAACCAATGACAGCACCTTCAGCCATTTCATCCTTATAGGCTTCTCTGACCGGCCCGAGCTGGAGAGGGTCCTCTTCGCCATCATCCTGCCCGCCTACCTCCTAACCCTGCTGGGCAACAGCATCATCATCCTGGTATCCAGGCTGGACCCGCACCTTCACACCCCCATGTACTTCTTTCTCACACACCTGTCCTTCCTTGACCTCAGCTTCACCAGTAGCTCCATCCCACAGCTACTCTATAACCTCAGCGGGCCGGACAAGACCATCAGCTATGTGGGCTGTGCTCTGCAGCTGGTCCTGTTCCTGGGCCTGGGGGGTGTGGAGTGCCTGCTGCTGGCTGTCATGGCCTATGACCGCTTTGTGGCGGTCTGCAAGCCCCTGCACTACATGGTCATCATGAGCCCCAGGCTCTGCGTGGGCCTGGTCTCAGTGGCCTGGAGCTGCGGCGTGGCCAACTCCCTGGCTATGTCTCCTGTGACCCTCAGTCTACCCCGCTGCGGGCACCGCAGGGTGGACCACTTCCTCTGCGAGATGCCAGCTCTCATCAGGACGGCCTGTGTCAACACTGCCGCAGTGGAAGGCACCGTCTTCGTCCTGGCAATAGGCATCGTGTTGTCGCCTCTGGTGTTCATCTTGGTCTCCTATGGTTACATTGTGAGAGCTGTGTTACAAATCCGCTCCGCTGCAGGGCGGCAGAAGGCATTCAACACGTGTGGTTCACATCTCACCGTGGTCTCGCTTTTCTACGGAAATATCATCTACATGTACATGCAGCCGGGGAACAGCTCCTCCCAGGACCAGGGCAAGTTCCTCACCCTCTTCTACAACATTGTCACCCCTCTCCTCAACCCTCTGATCTACACGCTCAGGAACAAGGAGGTGAAGGGGGCGCTCAGAAGGCTGCTCCTGGGTAGCCGAGAGACAGGGAAAGTGAGGGCTGGTTCCATACGGACCAGAGGGAAGCTGTCCTGGTGAGGATGGCACTGAATACTGAGAGAACTTTGCAAGCTCTCAGGCAAACATTTAATGAGAAAGAAAGTGGGCAGAGAAAATGTTCCGCAGTGATTTGGGGGGAAATTCTGACTATTCTACCACGGAGGAAAACACAGGCATGTTACTGGATTCACAAAGGGTTCTGAGATTTGGTAGTCATGAAGATGGTGTGTGTTCTAACTTTCTTCCTTGTGGTTAAAGCAGACGTTTCCATGTTAGATGCAGATCTGATGGTTTGTCCCTAGGCTGGTGTAGTGTTATCCTGTACATGCTGAGATGTGATCTCCTGGTAAGGTAAGGGGCCAACAGGTGCCTTCTGTGCACTTTTTACATTAGGGACATTAGGGGAGAGTGACTGTGGGTAGCTGGTCTTACAGGTAAGGCATAAGCATCATGCTCTCTTGTCCCCATGTCCCCACATAAGTCCCTTTGATATCAGGGGTATGGAGGGCAGGCATCCCTGGTCTGGATGTCACTCCACATAAGGGCTTGGGTAGCACTGGCAGTACTGGATCTGGTCTACTCTAATGGACAGCTCTCCACTGACTTGCGTCCTCTGGAGTTTCTATAATCCTGTGTAAGGTCCCAAACTATGTGCTTTGTGAATGAACTGAACATTACATGTTTCCCTACCATTCTATCCCATGATGAGCCACCAATCAATAAAGAGTATTTTCACTCATCTCCCTTGTCAGCATGACTAGATTTAGAAACCAGGAGACCAAGGGACACCTCAAAGTGGGTCAGAGAGGGCGTTTGTAGAGCACGAACTGAGGGGGAAGGCCCACCCTGAGTGTGTCTCTGTGCCCCAGACGGTTAACAAGACTAAGACAGAAGAAACAAGCAGGAAGCCACATACATCTCCCTGCAGTTTCCAGGCTGCCCTGAGGTGAGAAGCCCCTCGGCTGGCCACGCCTTCTTGACAAGATGGACAGAACCATCAGAACCATCGGAACCCCTGAGCCTCTGGGCGTTACTTCTTCATCAAAGCTTAGTGACTTAGTCACAGTAATGAAGCAGTAACTGATGTTACAGCAAAGCTAATGAATGGAACAGCAAGGGTCCTGAAGATCCAAATCAAGTCAAGAGGCTTGGCAGCAAGCACCTTCACCCACTGAGCCATCTTGCCAACCCTGTTTTTAATTTCTTAATGACATGCTAGGTGCTTTATTCATATGAACAAAGTGTCTCTTCATGACCACTGTTCAGCATTGACTTCTGTCGTCTGGTGTTTTATGTTTCCAATATTTCCACCAAAGCATTTTGTGGAATCACATTGGTTCTCTATCCTTAAACCTCAGCCTTTGACTTGACCCAGCCCAGCCCACGTCTGCCATAAGGTTCTGGATAAACGCTGACCTATGTAACCACATGGGGGAGTGGCACTGAGCTTCACTGTGACTTAGGCTTGCTTTCATCTTGTGAGGAAGCCTCCACGTGTGGTAAGTCTCTGCCGGACTCTCCTATTGGTAAACCTCAGCATTTGTTTGTGGCGGACCTAACTACAGTGATGCCCATGCTGGACTCAGAGCTGAAGACAAAACCCAGACGGAATCTGCCCCTAACCCAAGATGCGTAAGGTCTTGCCTCATTGCAGACAGCTGTGATTCTATTGCCAAAACTCCAGGACGAAAGCAGGGGAGAATCCTTTATTTTTCCTTCCAGGAAAATCATGCAGCTTTTCTTCCAGGACAAAGGTGAGAACAGATGGGGTAGTATCCACTGTGATGCCTATTCTGCCGAGCTCCTCACCTCGAGCCCTTGCGGTGTGTGGGCACACAGTCCTCCAGATCTCTAGTCATGGCTGAACCTCCTGGGAGCAGGGGACACAGGTTCATCTCTCAGCAGACTCTCTACTCTAATTGGAATCTTCTTGGGCTACCCTTGAGCAAAGGAAGTATACAAAAGAAACATAAGCTCCCCTGGCTTCTAAATAATAGGTTTTGTCTGGTATAACTTGGAACAGCCAATCAGGACAATGAGAACAAGGACGGTCAGCAGCTACTTCCTCCTGTGTGGTTGATGAAGGAGAAAGCACCAGTTTGGGAATATTTTGTTTACTCTTGAAAGCAACCAAGTGTTTGAGAAATGCATCTTGTCAGACTCAGCTTAATTGTCAGTTTGACACAGCCTAAAGGCATCTGAGAAGAGAGCATGGACTGGCAGGTTGACTAGGTCTGAGTGGCCTGTGGGCGTGTCTGTGAGGGATTGCCTTGATTTTAATTGGTTCAGGAGGACACAGCCTACTGAGGGCAGCACCATTCCTTGGAGAAATGGATCTGGGCTATGTAAGGAAGAAGCTAAGCCTGAGCCTGGGAGTGAGCCAGGCAGTGGCTTTCCTTCCTGGAGTCTACATCCGGTTCCTACTTGGGTTCCTGCCCTGACTTCCCACAATGATTGACTGTGACTTGCAAAAATAAGCCAATGAACCCTTTTGTTCCCAAGTTGCTTTTGTGTCAGAGTGTTTTAGCTCAGGCACAGAATAAAACTAGAGCAAGTCTAGACTGAATGACAGGCCTCCTGTTCTGATTCTGCTAATGGATTGTTTTAATAACTTAAAAATGGCCAAATGTGGGCCTGGAGACATGGCTCAGTGGTTTAGAGCACTGTCTGCTCTTCCAGAGGACCTGAGTTAAATTTCAGCAACCACATGGTGTCTCACAACCATCTATACTGGGATCTGATGCCCTCTTCTGGCATGCAGGTGTACATGCAGATAGAGCACTCAGACATCAAATAAATTATTTCTTTTTTTT
>Olfr179|CUFFORG_0121|CUFFORT_0262|11:58658813-58669528|+
CTTGATTTTCTCCACAGCGACTCCAACTGCAGCACCTATGTGCATCTAATGGGGAAGGCACTGCATGTCCTGACTTCTGCAGGGACACACCTTCTGCACTGAGGTGTATAGTACACAGCCACACACACAGGTACATGGCGCGTAGGTCCTGAACATGGGAGCTGATCTCAGAGATCTGCACTTCTCAGCTGGTTTGCTCAATAAAGACAAGCTGTGGGCTTAGCTCAGCAGCAGAGTGCTCACCTACCTTGTCCCAGCGCCTGCCCCCTAGGATCTGGCAGAATATCGCAGCTTTGACCCCAATCCAGTGCAGTCATTTCTGAGATGAAGCAGTACCCATGAAGACAGGAGATCCCCACCATCTGACCCATCAGCACCACAGTTCTATCAATACAGCAACAGTCACGCTGCTCTGGACAAGAAGTAATTGCGCAGAGAGCTGAAATCCTGGACCTAAGGCTAAGCACAGCCATGGAAAGGATGTCTCTCCAGAATCTGATTCAGAAAGAACACACACTCTTTCTGCGGACCATCTGTCTTTTGATGCTGTGAAGATGCTCTGGAGGGTAGCAAGAAGACTCAGTGGGTAAAGGGACTTGCTGCCAAGCCTGATGACCTGCATCTGATCCCCCACGCTCACATGATGGAGGGAGAAAACTGACTCCTAAAAGTTGTCCTTGTACCTGCAAAGGTGCAGTAGAGATGGGAGCAACCAATGACAGCACCTTCAGCCATTTCATCCTTATAGGCTTCTCTGACCGGCCCGAGCTGGAGAGGGTCCTCTTCGCCATCATCCTGCCCGCCTACCTCCTAACCCTGCTGGGCAACAGCATCATCATCCTGGTATCCAGGCTGGACCCGCACCTTCACACCCCCATGTACTTCTTTCTCACACACCTGTCCTTCCTTGACCTCAGCTTCACCAGTAGCTCCATCCCACAGCTACTCTATAACCTCAGCGGGCCGGACAAGACCATCAGCTATGTGGGCTGTGCTCTGCAGCTGGTCCTGTTCCTGGGCCTGGGGGGTGTGGAGTGCCTGCTGCTGGCTGTCATGGCCTATGACCGCTTTGTGGCGGTCTGCAAGCCCCTGCACTACATGGTCATCATGAGCCCCAGGCTCTGCGTGGGCCTGGTCTCAGTGGCCTGGAGCTGCGGCGTGGCCAACTCCCTGGCTATGTCTCCTGTGACCCTCAGTCTACCCCGCTGCGGGCACCGCAGGGTGGACCACTTCCTCTGCGAGATGCCAGCTCTCATCAGGACGGCCTGTGTCAACACTGCCGCAGTGGAAGGCACCGTCTTCGTCCTGGCAATAGGCATCGTGTTGTCGCCTCTGGTGTTCATCTTGGTCTCCTATGGTTACATTGTGAGAGCTGTGTTACAAATCCGCTCCGCTGCAGGGCGGCAGAAGGCATTCAACACGTGTGGTTCACATCTCACCGTGGTCTCGCTTTTCTACGGAAATATCATCTACATGTACATGCAGCCGGGGAACAGCTCCTCCCAGGACCAGGGCAAGTTCCTCACCCTCTTCTACAACATTGTCACCCCTCTCCTCAACCCTCTGATCTACACGCTCAGGAACAAGGAGGTGAAGGGGGCGCTCAGAAGGCTGCTCCTGGGTAGCCGAGAGACAGGGAAAGTGAGGGCTGGTTCCATACGGACCAGAGGGAAGCTGTCCTGGTGAGGATGGCACTGAATACTGAGAGAACTTTGCAAGCTCTCAGGCAAACATTTAATGAGAAAGAAAGTGGGCAGAGAAAATGTTCCGCAGTGATTTGGGGGGAAATTCTGACTATTCTACCACGGAGGAAAACACAGGCATGTTACTGGATTCACAAAGGGTTCTGAGATTTGGTAGTCATGAAGATGGTGTGTGTTCTAACTTTCTTCCTTGTGGTTAAAGCAGACGTTTCCATGTTAGATGCAGATCTGATGGTTTGTCCCTAGGCTGGTGTAGTGTTATCCTGTACATGCTGAGATGTGATCTCCTGGTAAGGTAAGGGGCCAACAGGTGCCTTCTGTGCACTTTTTACATTAGGGACATTAGGGGAGAGTGACTGTGGGTAGCTGGTCTTACAGGTAAGGCATAAGCATCATGCTCTCTTGTCCCCATGTCCCCACATAAGTCCCTTTGATATCAGGGGTATGGAGGGCAGGCATCCCTGGTCTGGATGTCACTCCACATAAGGGCTTGGGTAGCACTGGCAGTACTGGATCTGGTCTACTCTAATGGACAGCTCTCCACTGACTTGCGTCCTCTGGAGTTTCTATAATCCTGTGTAAGGTCCCAAACTATGTGCTTTGTGAATGAACTGAACATTACATGTTTCCCTACCATTCTATCCCATGATGAGCCACCAATCAATAAAGAGTATTTTCACTCATCTCCCTTGTCAGCATGACTAGATTTAGAAACCAGGAGACCAAGGGACACCTCAAAGTGGGTCAGAGAGGGCGTTTGTAGAGCACGAACTGAGGGGGAAGGCCCACCCTGAGTGTGTCTCTGTGCCCCAGACGGTTAACAAGACTAAGACAGAAGAAACAAGCAGGAAGCCACATACATCTCCCTGCAGTTTCCAGGCTGCCCTGAGGTGAGAAGCCCCTCGGCTGGCCACGCCTTCTTGACAAGATGGACAGAACCATCAGAACCATCGGAACCCCTGAGCCTCTGGGCGTTACTTCTTCATCAAAGCTTAGTGACTTAGTCACAGTAATGAAGCAGTAACTGATGTTACAGCAAAGCTAATGAATGGAACAGCAAGGGTCCTGAAGATCCAAATCAAGTCAAGAGGCTTGGCAGCAAGCACCTTCACCCACTGAGCCATCTTGCCAACCCTGTTTTTAATTTCTTAATGACATGCTAGGTGCTTTATTCATATGAACAAAGTGTCTCTTCATGACCACTGTTCAGCATTGACTTCTGTCGTCTGGTGTTTTATGTTTCCAATATTTCCACCAAAGCATTTTGTGGAATCACATTGGTTCTCTATCCTTAAACCTCAGCCTTTGACTTGACCCAGCCCAGCCCACGTCTGCCATAAGGTTCTGGATAAACGCTGACCTATGTAACCACATGGGGGAGTGGCACTGAGCTTCACTGTGACTTAGGCTTGCTTTCATCTTGTGAGGAAGCCTCCACGTGTGGTAAGTCTCTGCCGGACTCTCCTATTGGTAAACCTCAGCATTTGTTTGTGGCGGACCTAACTACAGTGATGCCCATGCTGGACTCAGAGCTGAAGACAAAACCCAGACGGAATCTGCCCCTAACCCAAGATGCGTAAGGTCTTGCCTCATTGCAGACAGCTGTGATTCTATTGCCAAAACTCCAGGACGAAAGCAGGGGAGAATCCTTTATTTTTCCTTCCAGGAAAATCATGCAGCTTTTCTTCCAGGACAAAGGTGAGAACAGATGGGGTAGTATCCACTGTGATGCCTATTCTGCCGAGCTCCTCACCTCGAGCCCTTGCGGTGTGTGGGCACACAGTCCTCCAGATCTCTAGTCATGGCTGAACCTCCTGGGAGCAGGGGACACAGGTTCATCTCTCAGCAGACTCTCTACTCTAATTGGAATCTTCTTGGGCTACCCTTGAGCAAAGGAAGTATACAAAAGAAACATAAGCTCCCCTGGCTTCTAAATAATAGGTTTTGTCTGGTATAACTTGGAACAGCCAATCAGGACAATGAGAACAAGGACGGTCAGCAGCTACTTCCTCCTGTGTGGTTGATGAAGGAGAAAGCACCAGTTTGGGAATATTTTGTTTACTCTTGAAAGCAACCAAGTGTTTGAGAAATGCATCTTGTCAGACTCAGCTTAATTGTCAGTTTGACACAGCCTAAAGGCATCTGAGAAGAGAGCATGGACTGGCAGGTTGACTAGGTCTGAGTGGCCTGTGGGCGTGTCTGTGAGGGATTGCCTTGATTTTAATTGGTTCAGGAGGACACAGCCTACTGAGGGCAGCACCATTCCTTGGAGAAATGGATCTGGGCTATGTAAGGAAGAAGCTAAGCCTGAGCCTGGGAGTGAGCCAGGCAGTGGCTTTCCTTCCTGGAGTCTACATCCGGTTCCTACTTGGGTTCCTGCCCTGACTTCCCACAATGATTGACTGTGACTTGCAAAAATAAGCCAATGAACCCTTTTGTTCCCAAGTTGCTTTTGTGTCAGAGTGTTTTAGCTCAGGCACAGAATAAAACTAGAGCAAGTCTAGACTGAATGACAGGCCTCCTGTTCTGATTCTGCTAATGGATTGTTTTAATAACTTAAAAATGGCCAAATGTGGGCCTGGAGACATGGCTCAGTGGTTTAGAGCACTGTCTGCTCTTCCAGAGGACCTGAGTTAAATTTCAGCAACCACATGGTGTCTCACAACCATCTATACTGGGATCTGATGCCCTCTTCTGGCATGCAGGTGTACATGCAGATAGAGCACTCAGACATCAAATAAATTATTTCTTTTTTTT
>Olfr179|CUFFORG_0121|CUFFORT_0263|11:58658816-58669528|+
GATTTTCTCCACAGCGACTCCAACTGCAGCACCTATGTGCATCTAATGGGGAAGGCACTGCATGTCCTGACTTCTGCAGGGACACACCTTCTGCACTGAGGTGTATAGTACACAGCCACACACACAGGTACATGGCGCGTAGGTCCTGAACATGGGAGCTGATCTCAGAGATCTGCACTTCTCAGCTGGTTTGCTCAATAAAGACAAGCTGTGGGCTTAGCTCAGCAGCAGAGTGCTCACCTACCTTGTCCCAGCGCCTGCCCCCTAGGATCTGGCAGAATATCGCAGCTTTGACCCCAATCCAGTGCAGTCATTTCTGAGATGAAGCAGTACCCATGAAGACAGGAGATCCCCACCATCTGACCCATCAGCACCACAGCAAGGAAGAGAAAGAGGAATATTTCTCCAAGACAAGAAAACCCACCCTGCTGTGAGGCTGAGTTAACCCATTGAGTACCTGCCTGCTCTGTGTCCAGGTGCTAACCATGCAAGGATGTGCCTGGCTCAGGCTACCCCAGCATAGGAAATTCTGCTTGGTGCATGCAAAGTTCTATCAATACAGCAACAGTCACGCTGCTCTGGACAAGAAGTAATTGCGCAGAGAGCTGAAATCCTGGACCTAAGGCTAAGCACAGCCATGGAAAGGATGTCTCTCCAGAATCTGATTCAGAAAGACTGGCAAGAAGACTCAGTGGGTAAAGGGACTTGCTGCCAAGCCTGATGACCTGCATCTGATCCCCCACGCTCACATGATGGAGGGAGAAAACTGACTCCTAAAAGTTGTCCTTGTACCTGCAAAGGTGCAGTAGAGATGGGAGCAACCAATGACAGCACCTTCAGCCATTTCATCCTTATAGGCTTCTCTGACCGGCCCGAGCTGGAGAGGGTCCTCTTCGCCATCATCCTGCCCGCCTACCTCCTAACCCTGCTGGGCAACAGCATCATCATCCTGGTATCCAGGCTGGACCCGCACCTTCACACCCCCATGTACTTCTTTCTCACACACCTGTCCTTCCTTGACCTCAGCTTCACCAGTAGCTCCATCCCACAGCTACTCTATAACCTCAGCGGGCCGGACAAGACCATCAGCTATGTGGGCTGTGCTCTGCAGCTGGTCCTGTTCCTGGGCCTGGGGGGTGTGGAGTGCCTGCTGCTGGCTGTCATGGCCTATGACCGCTTTGTGGCGGTCTGCAAGCCCCTGCACTACATGGTCATCATGAGCCCCAGGCTCTGCGTGGGCCTGGTCTCAGTGGCCTGGAGCTGCGGCGTGGCCAACTCCCTGGCTATGTCTCCTGTGACCCTCAGTCTACCCCGCTGCGGGCACCGCAGGGTGGACCACTTCCTCTGCGAGATGCCAGCTCTCATCAGGACGGCCTGTGTCAACACTGCCGCAGTGGAAGGCACCGTCTTCGTCCTGGCAATAGGCATCGTGTTGTCGCCTCTGGTGTTCATCTTGGTCTCCTATGGTTACATTGTGAGAGCTGTGTTACAAATCCGCTCCGCTGCAGGGCGGCAGAAGGCATTCAACACGTGTGGTTCACATCTCACCGTGGTCTCGCTTTTCTACGGAAATATCATCTACATGTACATGCAGCCGGGGAACAGCTCCTCCCAGGACCAGGGCAAGTTCCTCACCCTCTTCTACAACATTGTCACCCCTCTCCTCAACCCTCTGATCTACACGCTCAGGAACAAGGAGGTGAAGGGGGCGCTCAGAAGGCTGCTCCTGGGTAGCCGAGAGACAGGGAAAGTGAGGGCTGGTTCCATACGGACCAGAGGGAAGCTGTCCTGGTGAGGATGGCACTGAATACTGAGAGAACTTTGCAAGCTCTCAGGCAAACATTTAATGAGAAAGAAAGTGGGCAGAGAAAATGTTCCGCAGTGATTTGGGGGGAAATTCTGACTATTCTACCACGGAGGAAAACACAGGCATGTTACTGGATTCACAAAGGGTTCTGAGATTTGGTAGTCATGAAGATGGTGTGTGTTCTAACTTTCTTCCTTGTGGTTAAAGCAGACGTTTCCATGTTAGATGCAGATCTGATGGTTTGTCCCTAGGCTGGTGTAGTGTTATCCTGTACATGCTGAGATGTGATCTCCTGGTAAGGTAAGGGGCCAACAGGTGCCTTCTGTGCACTTTTTACATTAGGGACATTAGGGGAGAGTGACTGTGGGTAGCTGGTCTTACAGGTAAGGCATAAGCATCATGCTCTCTTGTCCCCATGTCCCCACATAAGTCCCTTTGATATCAGGGGTATGGAGGGCAGGCATCCCTGGTCTGGATGTCACTCCACATAAGGGCTTGGGTAGCACTGGCAGTACTGGATCTGGTCTACTCTAATGGACAGCTCTCCACTGACTTGCGTCCTCTGGAGTTTCTATAATCCTGTGTAAGGTCCCAAACTATGTGCTTTGTGAATGAACTGAACATTACATGTTTCCCTACCATTCTATCCCATGATGAGCCACCAATCAATAAAGAGTATTTTCACTCATCTCCCTTGTCAGCATGACTAGATTTAGAAACCAGGAGACCAAGGGACACCTCAAAGTGGGTCAGAGAGGGCGTTTGTAGAGCACGAACTGAGGGGGAAGGCCCACCCTGAGTGTGTCTCTGTGCCCCAGACGGTTAACAAGACTAAGACAGAAGAAACAAGCAGGAAGCCACATACATCTCCCTGCAGTTTCCAGGCTGCCCTGAGGTGAGAAGCCCCTCGGCTGGCCACGCCTTCTTGACAAGATGGACAGAACCATCAGAACCATCGGAACCCCTGAGCCTCTGGGCGTTACTTCTTCATCAAAGCTTAGTGACTTAGTCACAGTAATGAAGCAGTAACTGATGTTACAGCAAAGCTAATGAATGGAACAGCAAGGGTAAGTTCTCACCAGCGTGTAACCTGGTCCCAGGTAGGACACAACTTCTCTTAAAAATGCATGTCATTTGCGTGTTTTAAATTTCTTTTTGATCACTTTTATTTTGTGTGTGTGTGTGTGTGTGTGTGTGTAGGCTGGCATGTTTCACAGTGCGTGTGTAGACATCAGAGGATACCTTGCAAGAGTTGGTTCTCTCCTTTAACCATACAGGTCCTGAAGATCCAAATCAAGTCAAGAGGCTTGGCAGCAAGCACCTTCACCCACTGAGCCATCTTGCCAACCCTGTTTTTAATTTCTTAATGACATGCTAGGTGCTTTATTCATATGAACAAAGTGTCTCTTCATGACCACTGTTCAGCATTGACTTCTGTCGTCTGGTGTTTTATGTTTCCAATATTTCCACCAAAGCATTTTGTGGAATCACATTGGTTCTCTATCCTTAAACCTCAGCCTTTGACTTGACCCAGCCCAGCCCACGTCTGCCATAAGGTTCTGGATAAACGCTGACCTATGTAACCACATGGGGGAGTGGCACTGAGCTTCACTGTGACTTAGGCTTGCTTTCATCTTGTGAGGAAGCCTCCACGTGTGGTAAGTCTCTGCCGGACTCTCCTATTGGTAAACCTCAGCATTTGTTTGTGGCGGACCTAACTACAGTGATGCCCATGCTGGACTCAGAGCTGAAGACAAAACCCAGACGGAATCTGCCCCTAACCCAAGATGCGTAAGGTCTTGCCTCATTGCAGACAGCTGTGATTCTATTGCCAAAACTCCAGGACGAAAGCAGGGGAGAATCCTTTATTTTTCCTTCCAGGAAAATCATGCAGCTTTTCTTCCAGGACAAAGGTGAGAACAGATGGGGTAGTATCCACTGTGATGCCTATTCTGCCGAGCTCCTCACCTCGAGCCCTTGCGGTGTGTGGGCACACAGTCCTCCAGATCTCTAGTCATGGCTGAACCTCCTGGGAGCAGGGGACACAGGTTCATCTCTCAGCAGACTCTCTACTCTAATTGGAATCTTCTTGGGCTACCCTTGAGCAAAGGAAGTATACAAAAGAAACATAAGCTCCCCTGGCTTCTAAATAATAGGTTTTGTCTGGTATAACTTGGAACAGCCAATCAGGACAATGAGAACAAGGACGGTCAGCAGCTACTTCCTCCTGTGTGGTTGATGAAGGAGAAAGCACCAGTTTGGGAATATTTTGTTTACTCTTGAAAGCAACCAAGTGTTTGAGAAATGCATCTTGTCAGACTCAGCTTAATTGTCAGTTTGACACAGCCTAAAGGCATCTGAGAAGAGAGCATGGACTGGCAGGTTGACTAGGTCTGAGTGGCCTGTGGGCGTGTCTGTGAGGGATTGCCTTGATTTTAATTGGTTCAGGAGGACACAGCCTACTGAGGGCAGCACCATTCCTTGGAGAAATGGATCTGGGCTATGTAAGGAAGAAGCTAAGCCTGAGCCTGGGAGTGAGCCAGGCAGTGGCTTTCCTTCCTGGAGTCTACATCCGGTTCCTACTTGGGTTCCTGCCCTGACTTCCCACAATGATTGACTGTGACTTGCAAAAATAAGCCAATGAACCCTTTTGTTCCCAAGTTGCTTTTGTGTCAGAGTGTTTTAGCTCAGGCACAGAATAAAACTAGAGCAAGTCTAGACTGAATGACAGGCCTCCTGTTCTGATTCTGCTAATGGATTGTTTTAATAACTTAAAAATGGCCAAATGTGGGCCTGGAGACATGGCTCAGTGGTTTAGAGCACTGTCTGCTCTTCCAGAGGACCTGAGTTAAATTTCAGCAACCACATGGTGTCTCACAACCATCTATACTGGGATCTGATGCCCTCTTCTGGCATGCAGGTGTACATGCAGATAGAGCACTCAGACATCAAATAAATTATTTCTTTTTTTT
>Olfr179|CUFFORG_0121|CUFFORT_0264|11:58658981-58669528|+
CAGAGATCTGCACTTCTCAGCTGGTTTGCTCAATAAAGACAAGCTGTGGGCTTAGCTCAGCAGCAGAGTGCTCACCTACCTTGTCCCAGCGCCTGCCCCCTAGGATCTGGCAGAATATCGCAGCTTTGACCCCAATCCAGTGCAGTCATTTCTGAGATGAAGCAGTACCCATGAAGACAGGAGATCCCCACCATCTGACCCATCAGCACCACAGGTGACATCAGTGTGACACACTGTCTGCTCATGCTTCCAAACACACAAGCTGTAGAGATGCTTCACAGGGAAAGGACCCCTCTGTGCAGCAAGGAAGAGAAAGAGGAATATTTCTCCAAGACAAGAAAACCCACCCTGCTGTGAGGCTGAGTTAACCCATTGAGTACCTGCCTGCTCTGTGTCCAGGTGCTAACCATGCAAGGATGTGCCTGGCTCAGGCTACCCCAGCATAGGAAATTCTGCTTGGTGCATGCAAAGTTCTATCAATACAGCAACAGTCACGCTGCTCTGGACAAGAAGTAATTGCGCAGAGAGCTGAAATCCTGGACCTAAGGCTAAGCACAGCCATGGAAAGGATGTCTCTCCAGAATCTGATTCAGAAAGAACACACACTCTTTCTGCGGACCATCTGTCTTTTGATGCTGTGAAGATGCTCTGGAGGCTGGCAAGAAGACTCAGTGGGTAAAGGGACTTGCTGCCAAGCCTGATGACCTGCATCTGATCCCCCACGCTCACATGATGGAGGGAGAAAACTGACTCCTAAAAGTTGTCCTTGTACCTGCAAAGGTGCAGTAGAGATGGGAGCAACCAATGACAGCACCTTCAGCCATTTCATCCTTATAGGCTTCTCTGACCGGCCCGAGCTGGAGAGGGTCCTCTTCGCCATCATCCTGCCCGCCTACCTCCTAACCCTGCTGGGCAACAGCATCATCATCCTGGTATCCAGGCTGGACCCGCACCTTCACACCCCCATGTACTTCTTTCTCACACACCTGTCCTTCCTTGACCTCAGCTTCACCAGTAGCTCCATCCCACAGCTACTCTATAACCTCAGCGGGCCGGACAAGACCATCAGCTATGTGGGCTGTGCTCTGCAGCTGGTCCTGTTCCTGGGCCTGGGGGGTGTGGAGTGCCTGCTGCTGGCTGTCATGGCCTATGACCGCTTTGTGGCGGTCTGCAAGCCCCTGCACTACATGGTCATCATGAGCCCCAGGCTCTGCGTGGGCCTGGTCTCAGTGGCCTGGAGCTGCGGCGTGGCCAACTCCCTGGCTATGTCTCCTGTGACCCTCAGTCTACCCCGCTGCGGGCACCGCAGGGTGGACCACTTCCTCTGCGAGATGCCAGCTCTCATCAGGACGGCCTGTGTCAACACTGCCGCAGTGGAAGGCACCGTCTTCGTCCTGGCAATAGGCATCGTGTTGTCGCCTCTGGTGTTCATCTTGGTCTCCTATGGTTACATTGTGAGAGCTGTGTTACAAATCCGCTCCGCTGCAGGGCGGCAGAAGGCATTCAACACGTGTGGTTCACATCTCACCGTGGTCTCGCTTTTCTACGGAAATATCATCTACATGTACATGCAGCCGGGGAACAGCTCCTCCCAGGACCAGGGCAAGTTCCTCACCCTCTTCTACAACATTGTCACCCCTCTCCTCAACCCTCTGATCTACACGCTCAGGAACAAGGAGGTGAAGGGGGCGCTCAGAAGGCTGCTCCTGGGTAGCCGAGAGACAGGGAAAGTGAGGGCTGGTTCCATACGGACCAGAGGGAAGCTGTCCTGGTGAGGATGGCACTGAATACTGAGAGAACTTTGCAAGCTCTCAGGCAAACATTTAATGAGAAAGAAAGTGGGCAGAGAAAATGTTCCGCAGTGATTTGGGGGGAAATTCTGACTATTCTACCACGGAGGAAAACACAGGCATGTTACTGGATTCACAAAGGGTTCTGAGATTTGGTAGTCATGAAGATGGTGTGTGTTCTAACTTTCTTCCTTGTGGTTAAAGCAGACGTTTCCATGTTAGATGCAGATCTGATGGTTTGTCCCTAGGCTGGTGTAGTGTTATCCTGTACATGCTGAGATGTGATCTCCTGGTAAGGTAAGGGGCCAACAGGTGCCTTCTGTGCACTTTTTACATTAGGGACATTAGGGGAGAGTGACTGTGGGTAGCTGGTCTTACAGGTAAGGCATAAGCATCATGCTCTCTTGTCCCCATGTCCCCACATAAGTCCCTTTGATATCAGGGGTATGGAGGGCAGGCATCCCTGGTCTGGATGTCACTCCACATAAGGGCTTGGGTAGCACTGGCAGTACTGGATCTGGTCTACTCTAATGGACAGCTCTCCACTGACTTGCGTCCTCTGGAGTTTCTATAATCCTGTGTAAGGTCCCAAACTATGTGCTTTGTGAATGAACTGAACATTACATGTTTCCCTACCATTCTATCCCATGATGAGCCACCAATCAATAAAGAGTATTTTCACTCATCTCCCTTGTCAGCATGACTAGATTTAGAAACCAGGAGACCAAGGGACACCTCAAAGTGGGTCAGAGAGGGCGTTTGTAGAGCACGAACTGAGGGGGAAGGCCCACCCTGAGTGTGTCTCTGTGCCCCAGACGGTTAACAAGACTAAGACAGAAGAAACAAGCAGGAAGCCACATACATCTCCCTGCAGTTTCCAGGCTGCCCTGAGGTGAGAAGCCCCTCGGCTGGCCACGCCTTCTTGACAAGATGGACAGAACCATCAGAACCATCGGAACCCCTGAGCCTCTGGGCGTTACTTCTTCATCAAAGCTTAGTGACTTAGTCACAGTAATGAAGCAGTAACTGATGTTACAGCAAAGCTAATGAATGGAACAGCAAGGGTCCTGAAGATCCAAATCAAGTCAAGAGGCTTGGCAGCAAGCACCTTCACCCACTGAGCCATCTTGCCAACCCTGTTTTTAATTTCTTAATGACATGCTAGGTGCTTTATTCATATGAACAAAGTGTCTCTTCATGACCACTGTTCAGCATTGACTTCTGTCGTCTGGTGTTTTATGTTTCCAATATTTCCACCAAAGCATTTTGTGGAATCACATTGGTTCTCTATCCTTAAACCTCAGCCTTTGACTTGACCCAGCCCAGCCCACGTCTGCCATAAGGTTCTGGATAAACGCTGACCTATGTAACCACATGGGGGAGTGGCACTGAGCTTCACTGTGACTTAGGCTTGCTTTCATCTTGTGAGGAAGCCTCCACGTGTGGTAAGTCTCTGCCGGACTCTCCTATTGGTAAACCTCAGCATTTGTTTGTGGCGGACCTAACTACAGTGATGCCCATGCTGGACTCAGAGCTGAAGACAAAACCCAGACGGAATCTGCCCCTAACCCAAGATGCGTAAGGTCTTGCCTCATTGCAGACAGCTGTGATTCTATTGCCAAAACTCCAGGACGAAAGCAGGGGAGAATCCTTTATTTTTCCTTCCAGGAAAATCATGCAGCTTTTCTTCCAGGACAAAGGTGAGAACAGATGGGGTAGTATCCACTGTGATGCCTATTCTGCCGAGCTCCTCACCTCGAGCCCTTGCGGTGTGTGGGCACACAGTCCTCCAGATCTCTAGTCATGGCTGAACCTCCTGGGAGCAGGGGACACAGGTTCATCTCTCAGCAGACTCTCTACTCTAATTGGAATCTTCTTGGGCTACCCTTGAGCAAAGGAAGTATACAAAAGAAACATAAGCTCCCCTGGCTTCTAAATAATAGGTTTTGTCTGGTATAACTTGGAACAGCCAATCAGGACAATGAGAACAAGGACGGTCAGCAGCTACTTCCTCCTGTGTGGTTGATGAAGGAGAAAGCACCAGTTTGGGAATATTTTGTTTACTCTTGAAAGCAACCAAGTGTTTGAGAAATGCATCTTGTCAGACTCAGCTTAATTGTCAGTTTGACACAGCCTAAAGGCATCTGAGAAGAGAGCATGGACTGGCAGGTTGACTAGGTCTGAGTGGCCTGTGGGCGTGTCTGTGAGGGATTGCCTTGATTTTAATTGGTTCAGGAGGACACAGCCTACTGAGGGCAGCACCATTCCTTGGAGAAATGGATCTGGGCTATGTAAGGAAGAAGCTAAGCCTGAGCCTGGGAGTGAGCCAGGCAGTGGCTTTCCTTCCTGGAGTCTACATCCGGTTCCTACTTGGGTTCCTGCCCTGACTTCCCACAATGATTGACTGTGACTTGCAAAAATAAGCCAATGAACCCTTTTGTTCCCAAGTTGCTTTTGTGTCAGAGTGTTTTAGCTCAGGCACAGAATAAAACTAGAGCAAGTCTAGACTGAATGACAGGCCTCCTGTTCTGATTCTGCTAATGGATTGTTTTAATAACTTAAAAATGGCCAAATGTGGGCCTGGAGACATGGCTCAGTGGTTTAGAGCACTGTCTGCTCTTCCAGAGGACCTGAGTTAAATTTCAGCAACCACATGGTGTCTCACAACCATCTATACTGGGATCTGATGCCCTCTTCTGGCATGCAGGTGTACATGCAGATAGAGCACTCAGACATCAAATAAATTATTTCTTTTTTTT
>Olfr179|CUFFORG_0121|CUFFORT_0265|11:58659020-58669528|+
CAAGCTGTGGGCTTAGCTCAGCAGCAGAGTGCTCACCTACCTTGTCCCAGCGCCTGCCCCCTAGGATCTGGCAGAATATCGCAGCTTTGACCCCAATCCAGTGCAGTCATTTCTGAGATGAAGCAGTACCCATGAAGACAGGAGATCCCCACCATCTGACCCATCAGCACCACAGCAAGGAAGAGAAAGAGGAATATTTCTCCAAGACAAGAAAACCCACCCTGCTGTGAGGCTGAGTTAACCCATTGAGTACCTGCCTGCTCTGTGTCCAGGTGCTAACCATGCAAGGATGTGCCTGGCTCAGGCTACCCCAGCATAGGAAATTCTGCTTGGTGCATGCAAAGTTCTATCAATACAGCAACAGTCACGCTGCTCTGGACAAGAAGTAATTGCGCAGAGAGCTGAAATCCTGGACCTAAGGCTAAGCACAGCCATGGAAAGGATGTCTCTCCAGAATCTGATTCAGAAAGAACACACACTCTTTCTGCGGACCATCTGTCTTTTGATGCTGTGAAGATGCTCTGGAGGCTGGCAAGAAGACTCAGTGGGTAAAGGGACTTGCTGCCAAGCCTGATGACCTGCATCTGATCCCCCACGCTCACATGATGGAGGGAGAAAACTGACTCCTAAAAGTTGTCCTTGTACCTGCAAAGGTGCAGTAGAGATGGGAGCAACCAATGACAGCACCTTCAGCCATTTCATCCTTATAGGCTTCTCTGACCGGCCCGAGCTGGAGAGGGTCCTCTTCGCCATCATCCTGCCCGCCTACCTCCTAACCCTGCTGGGCAACAGCATCATCATCCTGGTATCCAGGCTGGACCCGCACCTTCACACCCCCATGTACTTCTTTCTCACACACCTGTCCTTCCTTGACCTCAGCTTCACCAGTAGCTCCATCCCACAGCTACTCTATAACCTCAGCGGGCCGGACAAGACCATCAGCTATGTGGGCTGTGCTCTGCAGCTGGTCCTGTTCCTGGGCCTGGGGGGTGTGGAGTGCCTGCTGCTGGCTGTCATGGCCTATGACCGCTTTGTGGCGGTCTGCAAGCCCCTGCACTACATGGTCATCATGAGCCCCAGGCTCTGCGTGGGCCTGGTCTCAGTGGCCTGGAGCTGCGGCGTGGCCAACTCCCTGGCTATGTCTCCTGTGACCCTCAGTCTACCCCGCTGCGGGCACCGCAGGGTGGACCACTTCCTCTGCGAGATGCCAGCTCTCATCAGGACGGCCTGTGTCAACACTGCCGCAGTGGAAGGCACCGTCTTCGTCCTGGCAATAGGCATCGTGTTGTCGCCTCTGGTGTTCATCTTGGTCTCCTATGGTTACATTGTGAGAGCTGTGTTACAAATCCGCTCCGCTGCAGGGCGGCAGAAGGCATTCAACACGTGTGGTTCACATCTCACCGTGGTCTCGCTTTTCTACGGAAATATCATCTACATGTACATGCAGCCGGGGAACAGCTCCTCCCAGGACCAGGGCAAGTTCCTCACCCTCTTCTACAACATTGTCACCCCTCTCCTCAACCCTCTGATCTACACGCTCAGGAACAAGGAGGTGAAGGGGGCGCTCAGAAGGCTGCTCCTGGGTAGCCGAGAGACAGGGAAAGTGAGGGCTGGTTCCATACGGACCAGAGGGAAGCTGTCCTGGTGAGGATGGCACTGAATACTGAGAGAACTTTGCAAGCTCTCAGGCAAACATTTAATGAGAAAGAAAGTGGGCAGAGAAAATGTTCCGCAGTGATTTGGGGGGAAATTCTGACTATTCTACCACGGAGGAAAACACAGGCATGTTACTGGATTCACAAAGGGTTCTGAGATTTGGTAGTCATGAAGATGGTGTGTGTTCTAACTTTCTTCCTTGTGGTTAAAGCAGACGTTTCCATGTTAGATGCAGATCTGATGGTTTGTCCCTAGGCTGGTGTAGTGTTATCCTGTACATGCTGAGATGTGATCTCCTGGTAAGGTAAGGGGCCAACAGGTGCCTTCTGTGCACTTTTTACATTAGGGACATTAGGGGAGAGTGACTGTGGGTAGCTGGTCTTACAGGTAAGGCATAAGCATCATGCTCTCTTGTCCCCATGTCCCCACATAAGTCCCTTTGATATCAGGGGTATGGAGGGCAGGCATCCCTGGTCTGGATGTCACTCCACATAAGGGCTTGGGTAGCACTGGCAGTACTGGATCTGGTCTACTCTAATGGACAGCTCTCCACTGACTTGCGTCCTCTGGAGTTTCTATAATCCTGTGTAAGGTCCCAAACTATGTGCTTTGTGAATGAACTGAACATTACATGTTTCCCTACCATTCTATCCCATGATGAGCCACCAATCAATAAAGAGTATTTTCACTCATCTCCCTTGTCAGCATGACTAGATTTAGAAACCAGGAGACCAAGGGACACCTCAAAGTGGGTCAGAGAGGGCGTTTGTAGAGCACGAACTGAGGGGGAAGGCCCACCCTGAGTGTGTCTCTGTGCCCCAGACGGTTAACAAGACTAAGACAGAAGAAACAAGCAGGAAGCCACATACATCTCCCTGCAGTTTCCAGGCTGCCCTGAGGTGAGAAGCCCCTCGGCTGGCCACGCCTTCTTGACAAGATGGACAGAACCATCAGAACCATCGGAACCCCTGAGCCTCTGGGCGTTACTTCTTCATCAAAGCTTAGTGACTTAGTCACAGTAATGAAGCAGTAACTGATGTTACAGCAAAGCTAATGAATGGAACAGCAAGGGTAAGTTCTCACCAGCGTGTAACCTGGTCCCAGGTAGGACACAACTTCTCTTAAAAATGCATGTCATTTGCGTGTTTTAAATTTCTTTTTGATCACTTTTATTTTGTGTGTGTGTGTGTGTGTGTGTGTGTAGGCTGGCATGTTTCACAGTGCGTGTGTAGACATCAGAGGATACCTTGCAAGAGTTGGTTCTCTCCTTTAACCATACAGGTCCTGAAGATCCAAATCAAGTCAAGAGGCTTGGCAGCAAGCACCTTCACCCACTGAGCCATCTTGCCAACCCTGTTTTTAATTTCTTAATGACATGCTAGGTGCTTTATTCATATGAACAAAGTGTCTCTTCATGACCACTGTTCAGCATTGACTTCTGTCGTCTGGTGTTTTATGTTTCCAATATTTCCACCAAAGCATTTTGTGGAATCACATTGGTTCTCTATCCTTAAACCTCAGCCTTTGACTTGACCCAGCCCAGCCCACGTCTGCCATAAGGTTCTGGATAAACGCTGACCTATGTAACCACATGGGGGAGTGGCACTGAGCTTCACTGTGACTTAGGCTTGCTTTCATCTTGTGAGGAAGCCTCCACGTGTGGTAAGTCTCTGCCGGACTCTCCTATTGGTAAACCTCAGCATTTGTTTGTGGCGGACCTAACTACAGTGATGCCCATGCTGGACTCAGAGCTGAAGACAAAACCCAGACGGAATCTGCCCCTAACCCAAGATGCGTAAGGTCTTGCCTCATTGCAGACAGCTGTGATTCTATTGCCAAAACTCCAGGACGAAAGCAGGGGAGAATCCTTTATTTTTCCTTCCAGGAAAATCATGCAGCTTTTCTTCCAGGACAAAGGTGAGAACAGATGGGGTAGTATCCACTGTGATGCCTATTCTGCCGAGCTCCTCACCTCGAGCCCTTGCGGTGTGTGGGCACACAGTCCTCCAGATCTCTAGTCATGGCTGAACCTCCTGGGAGCAGGGGACACAGGTTCATCTCTCAGCAGACTCTCTACTCTAATTGGAATCTTCTTGGGCTACCCTTGAGCAAAGGAAGTATACAAAAGAAACATAAGCTCCCCTGGCTTCTAAATAATAGGTTTTGTCTGGTATAACTTGGAACAGCCAATCAGGACAATGAGAACAAGGACGGTCAGCAGCTACTTCCTCCTGTGTGGTTGATGAAGGAGAAAGCACCAGTTTGGGAATATTTTGTTTACTCTTGAAAGCAACCAAGTGTTTGAGAAATGCATCTTGTCAGACTCAGCTTAATTGTCAGTTTGACACAGCCTAAAGGCATCTGAGAAGAGAGCATGGACTGGCAGGTTGACTAGGTCTGAGTGGCCTGTGGGCGTGTCTGTGAGGGATTGCCTTGATTTTAATTGGTTCAGGAGGACACAGCCTACTGAGGGCAGCACCATTCCTTGGAGAAATGGATCTGGGCTATGTAAGGAAGAAGCTAAGCCTGAGCCTGGGAGTGAGCCAGGCAGTGGCTTTCCTTCCTGGAGTCTACATCCGGTTCCTACTTGGGTTCCTGCCCTGACTTCCCACAATGATTGACTGTGACTTGCAAAAATAAGCCAATGAACCCTTTTGTTCCCAAGTTGCTTTTGTGTCAGAGTGTTTTAGCTCAGGCACAGAATAAAACTAGAGCAAGTCTAGACTGAATGACAGGCCTCCTGTTCTGATTCTGCTAATGGATTGTTTTAATAACTTAAAAATGGCCAAATGTGGGCCTGGAGACATGGCTCAGTGGTTTAGAGCACTGTCTGCTCTTCCAGAGGACCTGAGTTAAATTTCAGCAACCACATGGTGTCTCACAACCATCTATACTGGGATCTGATGCCCTCTTCTGGCATGCAGGTGTACATGCAGATAGAGCACTCAGACATCAAATAAATTATTTCTTTTTTTT
>Olfr179|CUFFORG_0121|ENSMUST00000072030|11:58665561-58666544|+
ATGGGAGCAACCAATGACAGCACCTTCAGCCATTTCATCCTTATAGGCTTCTCTGACCGGCCCGAGCTGGAGAGGGTCCTCTTCGCCATCATCCTGCCCGCCTACCTCCTAACCCTGCTGGGCAACAGCATCATCATCCTGGTATCCAGGCTGGACCCGCACCTTCACACCCCCATGTACTTCTTTCTCACACACCTGTCCTTCCTTGACCTCAGCTTCACCAGTAGCTCCATCCCACAGCTACTCTATAACCTCAGCGGGCCGGACAAGACCATCAGCTATGTGGGCTGTGCTCTGCAGCTGGTCCTGTTCCTGGGCCTGGGGGGTGTGGAGTGCCTGCTGCTGGCTGTCATGGCCTATGACCGCTTTGTGGCGGTCTGCAAGCCCCTGCACTACATGGTCATCATGAGCCCCAGGCTCTGCGTGGGCCTGGTCTCAGTGGCCTGGAGCTGCGGCGTGGCCAACTCCCTGGCTATGTCTCCTGTGACCCTCAGTCTACCCCGCTGCGGGCACCGCAGGGTGGACCACTTCCTCTGCGAGATGCCAGCTCTCATCAGGACGGCCTGTGTCAACACTGCCGCAGTGGAAGGCACCGTCTTCGTCCTGGCAATAGGCATCGTGTTGTCGCCTCTGGTGTTCATCTTGGTCTCCTATGGTTACATTGTGAGAGCTGTGTTACAAATCCGCTCCGCTGCAGGGCGGCAGAAGGCATTCAACACGTGTGGTTCACATCTCACCGTGGTCTCGCTTTTCTACGGAAATATCATCTACATGTACATGCAGCCGGGGAACAGCTCCTCCCAGGACCAGGGCAAGTTCCTCACCCTCTTCTACAACATTGTCACCCCTCTCCTCAACCCTCTGATCTACACGCTCAGGAACAAGGAGGTGAAGGGGGCGCTCAGAAGGCTGCTCCTGGGTAGCCGAGAGACAGGGAAAGTGAGGGCTGGTTCCATACGGACCAGAGGGAAGCTGTCCTGGTGA
>Olfr398|CUFFORG_0181|CUFFORT_0357|11:73979967-73989794|-
GTCATCTCTCGGGAGCACTCTCCTGTTCTCACAGCAGAGTCAGGACTTCTCCTTCCCAGTCCACAGGAAACTCACTGAAGTCTCAGGACCTACATCTCAGGATGGAAGGCAGTGCATCTACCTCCATGACTGGGGGGTTCTGGCCAAGAGAGAAAGCAGCCTCTATGGACTTCAGGCATCATTGAGTCTGGCGAGCAGCCTGCAGCATTCCCATGGGTACCTGACCTCCATGGCTGTGACCAACCTCACATACAAACCACAGTTCCAGCTCCTCGGCTTGATGGATGGCACAGATCCCCACCCGCTGCTGTTTCTTCTTTTCCTTAGCATTTACCTACTCAATGCCCTGGGCAATCTGAGCATGGTGGTGCTGGTGAGGTCTGATGGGGCTCTGTGCTCCCCCATGTATTATTTCCTGGGTCACCTGAGCCTCGTGGATGTCTGCTTTACCACAGTCACTGTCCCCAGACTGCTGGCCACCTTGCTCCATCCTGGCCAGGCCATATCCTTCCAGGCTTGTTTTGCCCAGATGTACTTCTTTGTAGCTCTGGGTATCACCGAGAGCTACCTTCTGGCAGCCATGTCTTATGACCGTGCGGTGGCTGTGTGTAGACCGCTGCACTATGGTGCAGTCATGACACCCTGGCGCTGCTTTTTGTTGGTGGCTGCATCCTGGGCTGTGGCCCATCTGCACTCTCTTCTACATACACTGCTCATCTCTGCTCTCACCTACCCTCCCTCTGCCCCAGTGCGCCACTTCTTTTGTGACATGACTGTAATGCTGAGCTTGGCAACCTCTGACACATCAGCTGCAGAGACTGCCATCTTCTCAGAGGGGCTAACAGTGGTGTTGACCCCTCTGCTCCTCGTGTCCCTTTCCTATGCACGCATCCTTGTGGCAGTGCTTGGAATTCGGACCACAGGAGGCCGGCACCGTGTCTTCTCCACCTGTGGGGCCCACCTGGTGGTAGTGTCACTTTTCTTTGGCTCAGTCCTCTCCGTCTACTTCCGTCCATCATCTGCCTACTCAGCTCGTTATGACCGCATGGCCAGTGTGGTCTATGCGGTAGTCACACCGACCTTGAACCCTTTTATCTACAGTCTTCGTAACAAAGAGGTCAAGAGTGCCCTAAAAAGGGGTTTCAGATGGAGAGCAGCACCCCAAGATGAGTAATGGAAGGTCTGGGTTAACTGGCATGTCAAGAAGAGTACCAACTCCCAAATCAACACAGTCTCATTTATCCCCCCTTTCTCCAAAAATCAATATATTCTCCTTTATTCGTTCAAGTTCTATTAGTTTTGCTCCTACACAGACTTATGCCTTGTTAAATAAGACTTAGATCCCAAACAAATATGACCTAGTGTTATATAGTGGTATGTAACACAAAGTTAAATGACAGTGTATTGGATGCCTTTGTGTGTTGTCTGGATGCTCAAAATAGTCTAGTGTTGCTTGGAGATTCTTTTTGTTTTGTTTTGTTTTTGTTTTTGTTTTGTTTGTTTTTTTTTTTACTTTATTTTTTAATTAGGTATTTTCCTCGTTTACATTTTCAATGCTATCCCAAAAGTCCCCCATACCCCCAATCCCCTACCCACCCACTCCCCCTTTTTGGCCCTGGGGTTCCCCTGTACTGGGGCATATAAAGTTTGCAAGTCCAATGGGCCTCTCTTTGCAGTGATGGCCGACTAGGCCATCTTTTGATACATATGCAGCTAGAGACTCTGGCTCTGGGGTACTGGTTAGTTCATATAGTTCCACCTATAGGGTTGCAGTTCCCTTTAGCTCCTTGGGTAATTTCTCTAGCTCCTCTATTGGGGGCCGTGTGATCCATCCAATAGCTGACTGTGATCATCCACTTCTGTGTTTGCTAGGCCCCGGCATAGTCTCACAAGAGACAGCTATATCTAGGTCCTTTCAGCAAAATCTTGCTAGTGTATGCAATGGTGTCAGCGTTTGGAAGCTGATTATGGGATGGATCCCTGCATATGGCAATCACTAGATGGTCATTCTAATTTCTGGAAATTTGAAAAAATAAAGAGAGAGCAGGAGAAGGTAAGGAGAAGGTCATCTGGTTATCTATGCAATGGGAATACAGAAAGCAAGTAATATCAACAGGTGAATGGAGAGGCTGGAAGGCGGTCATATGGGAGAGTTTGTGCCAGGATGACAGTCACAGCCATGCAGGCTCTTCCTGGAATACTTCTAGATGACTTAAATGTGCTTTTAACTTAATGGTTTTCTTCATAAATTATATATCTTTGCTGGGCGGTGGTGGCACATGCCTTTAATCCCAGCACTTGGAGGCAGAGGCAGGCAGATTTCTGAGTTCAAGGCCAGCCTGGTCTACAGAATGAGTTCCAGGACAGCCCGGGCTACACAGAGAAACCATGTCTCGAAAAACCAAAAAAAAAAAAATTATATATCTTCTATTTGCATTGTTAATGTTCAAAGAGATGAAATTCTTCTTTACCCACCCAAATCAGCCTCCACTGTCATCCCAGCTTCTCTGTATATTATTCTGCAGTTTCCCCCTTTATTTTTCGAAATAATACATCTAGAAGAGTTTATTAAATCACTACAAATCACTCTCCTAAGTTTGTGATGTGAATACTTATCTACAACTTATTTAAGCAGTCCTTTGTCCACAATTTAACAATTTAAAATGTCTTTTCACCTTTTCACTACTACAGGGTAGAATGGGCATTTAGTGATGATCTGTTTGTGGCAAATGCTGTCCTAAGTACACCATGCACATGGGAGTCCATGAGGAATTCACACTGTACAACACAGGAAACAGATTGAGACTAGAGGCTGTCCCCATGTCAGAAGCCCAAGGAGTTCACTTTCTATGATGAATAGTTGTATATTCTATCCACCTTTCCACTATTAAATAACTTTTATTTGCTAATGTAGAAACTCCTTGAACACATTTCTGTTTACATTTGTTTGCTTTGGTTATTGTTATTGTTATTACTATTATTTTATTCCTTCTTTGGTATTAGTTATGTATTTATTATCATATTAATGAGATTCAGTATGTTAGTTCAATGTATGTGCACAACACACATTGGTGGAATCCAGCTTCCCTCTATATGTCTTCCTCCTCTCTCACTTTTAGTTTTTAACATTGGCTCTTTTCTTACTCATCTGGCTTCCTTATACTTATGTTTTTTAATGCTTTTAGTCTGCTTTGTGTTGTTCTACTTGCCAAAGCTTATCTTCTGCATTAACCACCCCAAAGAATGGAATTTAGTTTTACTGATATTGACTCTATTGTTTCTTGACATTCAACTCCACTGATGTTTTCACTTCCACATTCATTAACTTCTACATCTTATTAACAGTTAACTTTGTGTTTCTTTTCTAGACTCTTTAAGACTTATGTATCATCTTGACTTTTGGAAAGGGTGTCCTATAATCATTGTTGATGGGACCTGACACCTATTCTGTTAGCATGAACAATCTATGATTGTCCTTGGAGGATGGGGTTAATGACCCTCTCAGATCTCAAGAGTCCTGTGGATCTACCTATTGCACTCAGCTGTGTCTTGAATTTGGCTTTGGGCTCCAGTCTTAATTGTTGCCACAGAGTCTGAGCTCTTGTCACTACAGCTTCTGGAAACTCAGTCTCTCAACTGCTACTACTCTAATGGGCTCCACCAGTGCATGAAAGATTTTTTAATATCATAAAATTAAGATTTTTTTTCATGAATTAGAGTGGTCAAGAACATTCACATTTGTGAATGGAGTACTTTAGACACTGTTTCCTAGCTCACTGCTACCAAGATATGGCTTTTGTAGAAACCTTCCTACTCTGGGAAGGGAACCACTGGACACATAAAGTGAGCTTGCCATCCCCTTTCGATATCTCAAATATCTGGATAAACTTATTGTCCTTTCATCCTTGAAACAGAGGACAAGAATATGCTTACATACTCACGTATAAATTCTTGCTAGGAACACTATTATTGTACATTTTTAAAAAATTACATGGAGCGCATGTGTAGTCCAGAGGGCTACTTGCAGGAGTTGATTTTCTTCTTCTACTATCTGGTTTCTAAGGATAGAACTCAGGCCATCAGGCCTGTCAGAGGCACCTCTACCCACTAATCTATCTTACCAAGCCAACCATCATACAGGGCAGCCTATGGTTACATTGTTCTCAAAGTAATATTCCACATAGTTAGAAAACAGTGTTCACCCTTACCAATATTTATGTTAGCTTTGACAGTGTATCTCCAGTAGTCAGAATACTTAGTTGAAAAATTCTTCTTAGAAATTAGAAAATTTGCTAACATGGACTGCTACACAATTTTCATACAAAGAAATAACTTTTAAACAAAAATTGTTTAAAATTATTAAAATATCCATGAGAGTAAAAGTGGAAATTATTATATAATTATTACATGAAGTAATATATAGAATTCAACTGAGAAAATTCAAATAAGTAGAAATATATTCTTCATCCTATTTTGTAGAAATAACTAACTTTGTTTAATAAATATATAATTTCATGTAACTACAACATAACAGTATGATTACAATGTAATTACTAAGCAGTTTGTTATACAACTTAATATATTAGACTGTAAGCATATTTGAAAGAAAGCTATCTCAAGAATACTTTGAAAGGAAATATATTTTTTATTTTTGTTAAATACCAAGTTTTTTGTTGTTTCTGAAAGTCACTATATTTAGGTGTCCTTTTTCACATCTGAAGTATTTTTATGTTTTGCCATTTTTTCAAATTAAAATGAAATTATATCATTTCCTTTTTCTCTCTCGTCCACCCACCCCTTCCATTTCCTGTCTTCACTTCTCAAATTCATAGGCTCCTTTTATTTAATTATTATTGTTACATACATATG
>Olfr398|CUFFORG_0181|CUFFORT_0358|11:73979967-73990407|-
TTTCCCTGGGTCAAAGAAGATGTGAATTAAATGTCTCACTTATTCTCATACTTCTGTGGCACTCCTGGGATATCAGTAGGTCATCTCTCATAAACATTGAATATGTGTCAAGTGAATGAGGCCATGCCAGAGAAGCTCACAGCATGAAAGAGTTATGATACTATCACCTCCAGTCTCATTATGGAGTGAGAAGACTGCAAAGCTCAAGTCTATGATGAACAGCTTCACCTAGAACATAGAGATTCACTGCCCTGACATAGATTCTGCTGCCTTGGGAACTTTGCCAGGAACTTCAGCCTCTCCTTCTTCCATCTTCCACTTCTAGTCCACAGGAAACTCACTGAAGTCTCAGGACCTACATCTCAGGATGGAAGGCAGTGCATCTACCTCCATGACTGGGGGGTTCTGGCCAAGAGAGAAAGCAGCCTCTATGGACTTCAGGCATCATTGAGTCTGGCGAGCAGCCTGCAGCATTCCCATGGGTACCTGACCTCCATGGCTGTGACCAACCTCACATACAAACCACAGTTCCAGCTCCTCGGCTTGATGGATGGCACAGATCCCCACCCGCTGCTGTTTCTTCTTTTCCTTAGCATTTACCTACTCAATGCCCTGGGCAATCTGAGCATGGTGGTGCTGGTGAGGTCTGATGGGGCTCTGTGCTCCCCCATGTATTATTTCCTGGGTCACCTGAGCCTCGTGGATGTCTGCTTTACCACAGTCACTGTCCCCAGACTGCTGGCCACCTTGCTCCATCCTGGCCAGGCCATATCCTTCCAGGCTTGTTTTGCCCAGATGTACTTCTTTGTAGCTCTGGGTATCACCGAGAGCTACCTTCTGGCAGCCATGTCTTATGACCGTGCGGTGGCTGTGTGTAGACCGCTGCACTATGGTGCAGTCATGACACCCTGGCGCTGCTTTTTGTTGGTGGCTGCATCCTGGGCTGTGGCCCATCTGCACTCTCTTCTACATACACTGCTCATCTCTGCTCTCACCTACCCTCCCTCTGCCCCAGTGCGCCACTTCTTTTGTGACATGACTGTAATGCTGAGCTTGGCAACCTCTGACACATCAGCTGCAGAGACTGCCATCTTCTCAGAGGGGCTAACAGTGGTGTTGACCCCTCTGCTCCTCGTGTCCCTTTCCTATGCACGCATCCTTGTGGCAGTGCTTGGAATTCGGACCACAGGAGGCCGGCACCGTGTCTTCTCCACCTGTGGGGCCCACCTGGTGGTAGTGTCACTTTTCTTTGGCTCAGTCCTCTCCGTCTACTTCCGTCCATCATCTGCCTACTCAGCTCGTTATGACCGCATGGCCAGTGTGGTCTATGCGGTAGTCACACCGACCTTGAACCCTTTTATCTACAGTCTTCGTAACAAAGAGGTCAAGAGTGCCCTAAAAAGGGGTTTCAGATGGAGAGCAGCACCCCAAGATGAGTAATGGAAGGTCTGGGTTAACTGGCATGTCAAGAAGAGTACCAACTCCCAAATCAACACAGTCTCATTTATCCCCCCTTTCTCCAAAAATCAATATATTCTCCTTTATTCGTTCAAGTTCTATTAGTTTTGCTCCTACACAGACTTATGCCTTGTTAAATAAGACTTAGATCCCAAACAAATATGACCTAGTGTTATATAGTGGTATGTAACACAAAGTTAAATGACAGTGTATTGGATGCCTTTGTGTGTTGTCTGGATGCTCAAAATAGTCTAGTGTTGCTTGGAGATTCTTTTTGTTTTGTTTTGTTTTTGTTTTTGTTTTGTTTGTTTTTTTTTTTACTTTATTTTTTAATTAGGTATTTTCCTCGTTTACATTTTCAATGCTATCCCAAAAGTCCCCCATACCCCCAATCCCCTACCCACCCACTCCCCCTTTTTGGCCCTGGGGTTCCCCTGTACTGGGGCATATAAAGTTTGCAAGTCCAATGGGCCTCTCTTTGCAGTGATGGCCGACTAGGCCATCTTTTGATACATATGCAGCTAGAGACTCTGGCTCTGGGGTACTGGTTAGTTCATATAGTTCCACCTATAGGGTTGCAGTTCCCTTTAGCTCCTTGGGTAATTTCTCTAGCTCCTCTATTGGGGGCCGTGTGATCCATCCAATAGCTGACTGTGATCATCCACTTCTGTGTTTGCTAGGCCCCGGCATAGTCTCACAAGAGACAGCTATATCTAGGTCCTTTCAGCAAAATCTTGCTAGTGTATGCAATGGTGTCAGCGTTTGGAAGCTGATTATGGGATGGATCCCTGCATATGGCAATCACTAGATGGTCATTCTAATTTCTGGAAATTTGAAAAAATAAAGAGAGAGCAGGAGAAGGTAAGGAGAAGGTCATCTGGTTATCTATGCAATGGGAATACAGAAAGCAAGTAATATCAACAGGTGAATGGAGAGGCTGGAAGGCGGTCATATGGGAGAGTTTGTGCCAGGATGACAGTCACAGCCATGCAGGCTCTTCCTGGAATACTTCTAGATGACTTAAATGTGCTTTTAACTTAATGGTTTTCTTCATAAATTATATATCTTTGCTGGGCGGTGGTGGCACATGCCTTTAATCCCAGCACTTGGAGGCAGAGGCAGGCAGATTTCTGAGTTCAAGGCCAGCCTGGTCTACAGAATGAGTTCCAGGACAGCCCGGGCTACACAGAGAAACCATGTCTCGAAAAACCAAAAAAAAAAAAATTATATATCTTCTATTTGCATTGTTAATGTTCAAAGAGATGAAATTCTTCTTTACCCACCCAAATCAGCCTCCACTGTCATCCCAGCTTCTCTGTATATTATTCTGCAGTTTCCCCCTTTATTTTTCGAAATAATACATCTAGAAGAGTTTATTAAATCACTACAAATCACTCTCCTAAGTTTGTGATGTGAATACTTATCTACAACTTATTTAAGCAGTCCTTTGTCCACAATTTAACAATTTAAAATGTCTTTTCACCTTTTCACTACTACAGGGTAGAATGGGCATTTAGTGATGATCTGTTTGTGGCAAATGCTGTCCTAAGTACACCATGCACATGGGAGTCCATGAGGAATTCACACTGTACAACACAGGAAACAGATTGAGACTAGAGGCTGTCCCCATGTCAGAAGCCCAAGGAGTTCACTTTCTATGATGAATAGTTGTATATTCTATCCACCTTTCCACTATTAAATAACTTTTATTTGCTAATGTAGAAACTCCTTGAACACATTTCTGTTTACATTTGTTTGCTTTGGTTATTGTTATTGTTATTACTATTATTTTATTCCTTCTTTGGTATTAGTTATGTATTTATTATCATATTAATGAGATTCAGTATGTTAGTTCAATGTATGTGCACAACACACATTGGTGGAATCCAGCTTCCCTCTATATGTCTTCCTCCTCTCTCACTTTTAGTTTTTAACATTGGCTCTTTTCTTACTCATCTGGCTTCCTTATACTTATGTTTTTTAATGCTTTTAGTCTGCTTTGTGTTGTTCTACTTGCCAAAGCTTATCTTCTGCATTAACCACCCCAAAGAATGGAATTTAGTTTTACTGATATTGACTCTATTGTTTCTTGACATTCAACTCCACTGATGTTTTCACTTCCACATTCATTAACTTCTACATCTTATTAACAGTTAACTTTGTGTTTCTTTTCTAGACTCTTTAAGACTTATGTATCATCTTGACTTTTGGAAAGGGTGTCCTATAATCATTGTTGATGGGACCTGACACCTATTCTGTTAGCATGAACAATCTATGATTGTCCTTGGAGGATGGGGTTAATGACCCTCTCAGATCTCAAGAGTCCTGTGGATCTACCTATTGCACTCAGCTGTGTCTTGAATTTGGCTTTGGGCTCCAGTCTTAATTGTTGCCACAGAGTCTGAGCTCTTGTCACTACAGCTTCTGGAAACTCAGTCTCTCAACTGCTACTACTCTAATGGGCTCCACCAGTGCATGAAAGATTTTTTAATATCATAAAATTAAGATTTTTTTTCATGAATTAGAGTGGTCAAGAACATTCACATTTGTGAATGGAGTACTTTAGACACTGTTTCCTAGCTCACTGCTACCAAGATATGGCTTTTGTAGAAACCTTCCTACTCTGGGAAGGGAACCACTGGACACATAAAGTGAGCTTGCCATCCCCTTTCGATATCTCAAATATCTGGATAAACTTATTGTCCTTTCATCCTTGAAACAGAGGACAAGAATATGCTTACATACTCACGTATAAATTCTTGCTAGGAACACTATTATTGTACATTTTTAAAAAATTACATGGAGCGCATGTGTAGTCCAGAGGGCTACTTGCAGGAGTTGATTTTCTTCTTCTACTATCTGGTTTCTAAGGATAGAACTCAGGCCATCAGGCCTGTCAGAGGCACCTCTACCCACTAATCTATCTTACCAAGCCAACCATCATACAGGGCAGCCTATGGTTACATTGTTCTCAAAGTAATATTCCACATAGTTAGAAAACAGTGTTCACCCTTACCAATATTTATGTTAGCTTTGACAGTGTATCTCCAGTAGTCAGAATACTTAGTTGAAAAATTCTTCTTAGAAATTAGAAAATTTGCTAACATGGACTGCTACACAATTTTCATACAAAGAAATAACTTTTAAACAAAAATTGTTTAAAATTATTAAAATATCCATGAGAGTAAAAGTGGAAATTATTATATAATTATTACATGAAGTAATATATAGAATTCAACTGAGAAAATTCAAATAAGTAGAAATATATTCTTCATCCTATTTTGTAGAAATAACTAACTTTGTTTAATAAATATATAATTTCATGTAACTACAACATAACAGTATGATTACAATGTAATTACTAAGCAGTTTGTTATACAACTTAATATATTAGACTGTAAGCATATTTGAAAGAAAGCTATCTCAAGAATACTTTGAAAGGAAATATATTTTTTATTTTTGTTAAATACCAAGTTTTTTGTTGTTTCTGAAAGTCACTATATTTAGGTGTCCTTTTTCACATCTGAAGTATTTTTATGTTTTGCCATTTTTTCAAATTAAAATGAAATTATATCATTTCCTTTTTCTCTCTCGTCCACCCACCCCTTCCATTTCCTGTCTTCACTTCTCAAATTCATAGGCTCCTTTTATTTAATTATTATTGTTACATACATATG
>Olfr398|CUFFORG_0181|CUFFORT_0359|11:73979967-73990407|-
TTTCCCTGGGTCAAAGAAGATGTGAATTAAATGTCTCACTTATTCTCATACTTCTGTGGCACTCCTGGGATATCAGTAGGTCATCTCTCATAAACATTGAATATGTGTCAAGTGAATGAGGCCATGCCAGAGAAGCTCACAGGTGGGATGTGACTATTAGTTCCAGAGATAGCTAGGCAAACAGACAGACAGATAGATAAGGTAGAGAATGTCCTCAGGAGGTATTGAGCCACTGGGAAATCAAGTCCTCCAGATCCAGTAGGGCTCTTTGGTGAGGCCAGCAAGGAGCTCAGGATACTCAGCAGGCTTTGGAAGAAAGAACTAAAAGATCGTTTTTTTCTTGCTCTGGCTCCAGCATGAAAGAGTTATGATACTATCACCTCCAGTCTCATTATGGAGTGAGAAGACTGCAAAGCTCAAGTCTATGATGAACAGCTTCACCTAGAACATAGAGATTCACTGCCCTGACATAGATTCTGCTGCCTTGGGAACTTTGCCAGGAACTTCAGCCTCTCCTTCTTCCATCTTCCACTTCTAGTCCACAGGAAACTCACTGAAGTCTCAGGACCTACATCTCAGGATGGAAGGCAGTGCATCTACCTCCATGACTGGGGGGTTCTGGCCAAGAGAGAAAGCAGCCTCTATGGACTTCAGGCATCATTGAGTCTGGCGAGCAGCCTGCAGCATTCCCATGGGTACCTGACCTCCATGGCTGTGACCAACCTCACATACAAACCACAGTTCCAGCTCCTCGGCTTGATGGATGGCACAGATCCCCACCCGCTGCTGTTTCTTCTTTTCCTTAGCATTTACCTACTCAATGCCCTGGGCAATCTGAGCATGGTGGTGCTGGTGAGGTCTGATGGGGCTCTGTGCTCCCCCATGTATTATTTCCTGGGTCACCTGAGCCTCGTGGATGTCTGCTTTACCACAGTCACTGTCCCCAGACTGCTGGCCACCTTGCTCCATCCTGGCCAGGCCATATCCTTCCAGGCTTGTTTTGCCCAGATGTACTTCTTTGTAGCTCTGGGTATCACCGAGAGCTACCTTCTGGCAGCCATGTCTTATGACCGTGCGGTGGCTGTGTGTAGACCGCTGCACTATGGTGCAGTCATGACACCCTGGCGCTGCTTTTTGTTGGTGGCTGCATCCTGGGCTGTGGCCCATCTGCACTCTCTTCTACATACACTGCTCATCTCTGCTCTCACCTACCCTCCCTCTGCCCCAGTGCGCCACTTCTTTTGTGACATGACTGTAATGCTGAGCTTGGCAACCTCTGACACATCAGCTGCAGAGACTGCCATCTTCTCAGAGGGGCTAACAGTGGTGTTGACCCCTCTGCTCCTCGTGTCCCTTTCCTATGCACGCATCCTTGTGGCAGTGCTTGGAATTCGGACCACAGGAGGCCGGCACCGTGTCTTCTCCACCTGTGGGGCCCACCTGGTGGTAGTGTCACTTTTCTTTGGCTCAGTCCTCTCCGTCTACTTCCGTCCATCATCTGCCTACTCAGCTCGTTATGACCGCATGGCCAGTGTGGTCTATGCGGTAGTCACACCGACCTTGAACCCTTTTATCTACAGTCTTCGTAACAAAGAGGTCAAGAGTGCCCTAAAAAGGGGTTTCAGATGGAGAGCAGCACCCCAAGATGAGTAATGGAAGGTCTGGGTTAACTGGCATGTCAAGAAGAGTACCAACTCCCAAATCAACACAGTCTCATTTATCCCCCCTTTCTCCAAAAATCAATATATTCTCCTTTATTCGTTCAAGTTCTATTAGTTTTGCTCCTACACAGACTTATGCCTTGTTAAATAAGACTTAGATCCCAAACAAATATGACCTAGTGTTATATAGTGGTATGTAACACAAAGTTAAATGACAGTGTATTGGATGCCTTTGTGTGTTGTCTGGATGCTCAAAATAGTCTAGTGTTGCTTGGAGATTCTTTTTGTTTTGTTTTGTTTTTGTTTTTGTTTTGTTTGTTTTTTTTTTTACTTTATTTTTTAATTAGGTATTTTCCTCGTTTACATTTTCAATGCTATCCCAAAAGTCCCCCATACCCCCAATCCCCTACCCACCCACTCCCCCTTTTTGGCCCTGGGGTTCCCCTGTACTGGGGCATATAAAGTTTGCAAGTCCAATGGGCCTCTCTTTGCAGTGATGGCCGACTAGGCCATCTTTTGATACATATGCAGCTAGAGACTCTGGCTCTGGGGTACTGGTTAGTTCATATAGTTCCACCTATAGGGTTGCAGTTCCCTTTAGCTCCTTGGGTAATTTCTCTAGCTCCTCTATTGGGGGCCGTGTGATCCATCCAATAGCTGACTGTGATCATCCACTTCTGTGTTTGCTAGGCCCCGGCATAGTCTCACAAGAGACAGCTATATCTAGGTCCTTTCAGCAAAATCTTGCTAGTGTATGCAATGGTGTCAGCGTTTGGAAGCTGATTATGGGATGGATCCCTGCATATGGCAATCACTAGATGGTCATTCTAATTTCTGGAAATTTGAAAAAATAAAGAGAGAGCAGGAGAAGGTAAGGAGAAGGTCATCTGGTTATCTATGCAATGGGAATACAGAAAGCAAGTAATATCAACAGGTGAATGGAGAGGCTGGAAGGCGGTCATATGGGAGAGTTTGTGCCAGGATGACAGTCACAGCCATGCAGGCTCTTCCTGGAATACTTCTAGATGACTTAAATGTGCTTTTAACTTAATGGTTTTCTTCATAAATTATATATCTTTGCTGGGCGGTGGTGGCACATGCCTTTAATCCCAGCACTTGGAGGCAGAGGCAGGCAGATTTCTGAGTTCAAGGCCAGCCTGGTCTACAGAATGAGTTCCAGGACAGCCCGGGCTACACAGAGAAACCATGTCTCGAAAAACCAAAAAAAAAAAAATTATATATCTTCTATTTGCATTGTTAATGTTCAAAGAGATGAAATTCTTCTTTACCCACCCAAATCAGCCTCCACTGTCATCCCAGCTTCTCTGTATATTATTCTGCAGTTTCCCCCTTTATTTTTCGAAATAATACATCTAGAAGAGTTTATTAAATCACTACAAATCACTCTCCTAAGTTTGTGATGTGAATACTTATCTACAACTTATTTAAGCAGTCCTTTGTCCACAATTTAACAATTTAAAATGTCTTTTCACCTTTTCACTACTACAGGGTAGAATGGGCATTTAGTGATGATCTGTTTGTGGCAAATGCTGTCCTAAGTACACCATGCACATGGGAGTCCATGAGGAATTCACACTGTACAACACAGGAAACAGATTGAGACTAGAGGCTGTCCCCATGTCAGAAGCCCAAGGAGTTCACTTTCTATGATGAATAGTTGTATATTCTATCCACCTTTCCACTATTAAATAACTTTTATTTGCTAATGTAGAAACTCCTTGAACACATTTCTGTTTACATTTGTTTGCTTTGGTTATTGTTATTGTTATTACTATTATTTTATTCCTTCTTTGGTATTAGTTATGTATTTATTATCATATTAATGAGATTCAGTATGTTAGTTCAATGTATGTGCACAACACACATTGGTGGAATCCAGCTTCCCTCTATATGTCTTCCTCCTCTCTCACTTTTAGTTTTTAACATTGGCTCTTTTCTTACTCATCTGGCTTCCTTATACTTATGTTTTTTAATGCTTTTAGTCTGCTTTGTGTTGTTCTACTTGCCAAAGCTTATCTTCTGCATTAACCACCCCAAAGAATGGAATTTAGTTTTACTGATATTGACTCTATTGTTTCTTGACATTCAACTCCACTGATGTTTTCACTTCCACATTCATTAACTTCTACATCTTATTAACAGTTAACTTTGTGTTTCTTTTCTAGACTCTTTAAGACTTATGTATCATCTTGACTTTTGGAAAGGGTGTCCTATAATCATTGTTGATGGGACCTGACACCTATTCTGTTAGCATGAACAATCTATGATTGTCCTTGGAGGATGGGGTTAATGACCCTCTCAGATCTCAAGAGTCCTGTGGATCTACCTATTGCACTCAGCTGTGTCTTGAATTTGGCTTTGGGCTCCAGTCTTAATTGTTGCCACAGAGTCTGAGCTCTTGTCACTACAGCTTCTGGAAACTCAGTCTCTCAACTGCTACTACTCTAATGGGCTCCACCAGTGCATGAAAGATTTTTTAATATCATAAAATTAAGATTTTTTTTCATGAATTAGAGTGGTCAAGAACATTCACATTTGTGAATGGAGTACTTTAGACACTGTTTCCTAGCTCACTGCTACCAAGATATGGCTTTTGTAGAAACCTTCCTACTCTGGGAAGGGAACCACTGGACACATAAAGTGAGCTTGCCATCCCCTTTCGATATCTCAAATATCTGGATAAACTTATTGTCCTTTCATCCTTGAAACAGAGGACAAGAATATGCTTACATACTCACGTATAAATTCTTGCTAGGAACACTATTATTGTACATTTTTAAAAAATTACATGGAGCGCATGTGTAGTCCAGAGGGCTACTTGCAGGAGTTGATTTTCTTCTTCTACTATCTGGTTTCTAAGGATAGAACTCAGGCCATCAGGCCTGTCAGAGGCACCTCTACCCACTAATCTATCTTACCAAGCCAACCATCATACAGGGCAGCCTATGGTTACATTGTTCTCAAAGTAATATTCCACATAGTTAGAAAACAGTGTTCACCCTTACCAATATTTATGTTAGCTTTGACAGTGTATCTCCAGTAGTCAGAATACTTAGTTGAAAAATTCTTCTTAGAAATTAGAAAATTTGCTAACATGGACTGCTACACAATTTTCATACAAAGAAATAACTTTTAAACAAAAATTGTTTAAAATTATTAAAATATCCATGAGAGTAAAAGTGGAAATTATTATATAATTATTACATGAAGTAATATATAGAATTCAACTGAGAAAATTCAAATAAGTAGAAATATATTCTTCATCCTATTTTGTAGAAATAACTAACTTTGTTTAATAAATATATAATTTCATGTAACTACAACATAACAGTATGATTACAATGTAATTACTAAGCAGTTTGTTATACAACTTAATATATTAGACTGTAAGCATATTTGAAAGAAAGCTATCTCAAGAATACTTTGAAAGGAAATATATTTTTTATTTTTGTTAAATACCAAGTTTTTTGTTGTTTCTGAAAGTCACTATATTTAGGTGTCCTTTTTCACATCTGAAGTATTTTTATGTTTTGCCATTTTTTCAAATTAAAATGAAATTATATCATTTCCTTTTTCTCTCTCGTCCACCCACCCCTTCCATTTCCTGTCTTCACTTCTCAAATTCATAGGCTCCTTTTATTTAATTATTATTGTTACATACATATG
>Olfr398|CUFFORG_0181|CUFFORT_0360|11:73979967-73990407|-
[truncated: 7,693,853 more chars]
