# Supplementary material for: The Olfactory Transcriptomes of Mice
Source: PLoS Genet. 2014 Sep 4;10(9):e1004593. doi: 10.1371/journal.pgen.1004593 (PMC4154679; doi:10.1371/journal.pgen.1004593)
Supplement: Dataset S10 — Multi-exonic novel gene models. GTF file detailing the multi-exonic novel putative gene models reconstructed for the VNO and OM RNAseq dataset. Column 6 indicates whether the model was predicted from the VNO or OM. (GTF) [file pgen.1004593.s021.gtf]

1	Cufflinks	exon	21166403	21166551	VNO	+	.	gene_id "XLOC_000063"; transcript_id "TCONS_00000245"; exon_number "1"; oId "CUFF.108.1"; class_code "u"; tss_id "TSS122";
1	Cufflinks	exon	21187310	21187841	VNO	+	.	gene_id "XLOC_000063"; transcript_id "TCONS_00000245"; exon_number "2"; oId "CUFF.108.1"; class_code "u"; tss_id "TSS122";
1	Cufflinks	exon	30769694	30770406	VNO	+	.	gene_id "XLOC_000089"; transcript_id "TCONS_00000292"; exon_number "1"; oId "CUFF.134.3"; class_code "u"; tss_id "TSS152";
1	Cufflinks	exon	30770673	30770753	VNO	+	.	gene_id "XLOC_000089"; transcript_id "TCONS_00000292"; exon_number "2"; oId "CUFF.134.3"; class_code "u"; tss_id "TSS152";
1	Cufflinks	exon	30769694	30770405	VNO	+	.	gene_id "XLOC_000089"; transcript_id "TCONS_00000296"; exon_number "1"; oId "CUFF.134.5"; class_code "u"; tss_id "TSS152";
1	Cufflinks	exon	30770672	30771009	VNO	+	.	gene_id "XLOC_000089"; transcript_id "TCONS_00000296"; exon_number "2"; oId "CUFF.134.5"; class_code "u"; tss_id "TSS152";
1	Cufflinks	exon	30771421	30771497	VNO	+	.	gene_id "XLOC_000089"; transcript_id "TCONS_00000296"; exon_number "3"; oId "CUFF.134.5"; class_code "u"; tss_id "TSS152";
1	Cufflinks	exon	30771719	30771874	VNO	+	.	gene_id "XLOC_000089"; transcript_id "TCONS_00000296"; exon_number "4"; oId "CUFF.134.5"; class_code "u"; tss_id "TSS152";
1	Cufflinks	exon	30769694	30770407	VNO	+	.	gene_id "XLOC_000089"; transcript_id "TCONS_00000295"; exon_number "1"; oId "CUFF.134.4"; class_code "u"; tss_id "TSS152";
1	Cufflinks	exon	30770674	30771009	VNO	+	.	gene_id "XLOC_000089"; transcript_id "TCONS_00000295"; exon_number "2"; oId "CUFF.134.4"; class_code "u"; tss_id "TSS152";
1	Cufflinks	exon	30771439	30771491	VNO	+	.	gene_id "XLOC_000089"; transcript_id "TCONS_00000295"; exon_number "3"; oId "CUFF.134.4"; class_code "u"; tss_id "TSS152";
1	Cufflinks	exon	30771713	30771874	VNO	+	.	gene_id "XLOC_000089"; transcript_id "TCONS_00000295"; exon_number "4"; oId "CUFF.134.4"; class_code "u"; tss_id "TSS152";
1	Cufflinks	exon	30769694	30770405	VNO	+	.	gene_id "XLOC_000089"; transcript_id "TCONS_00000294"; exon_number "1"; oId "CUFF.134.2"; class_code "u"; tss_id "TSS152";
1	Cufflinks	exon	30770672	30770795	VNO	+	.	gene_id "XLOC_000089"; transcript_id "TCONS_00000294"; exon_number "2"; oId "CUFF.134.2"; class_code "u"; tss_id "TSS152";
1	Cufflinks	exon	30770870	30771009	VNO	+	.	gene_id "XLOC_000089"; transcript_id "TCONS_00000294"; exon_number "3"; oId "CUFF.134.2"; class_code "u"; tss_id "TSS152";
1	Cufflinks	exon	30771439	30771491	VNO	+	.	gene_id "XLOC_000089"; transcript_id "TCONS_00000294"; exon_number "4"; oId "CUFF.134.2"; class_code "u"; tss_id "TSS152";
1	Cufflinks	exon	30771713	30771874	VNO	+	.	gene_id "XLOC_000089"; transcript_id "TCONS_00000294"; exon_number "5"; oId "CUFF.134.2"; class_code "u"; tss_id "TSS152";
1	Cufflinks	exon	30769694	30770405	VNO	+	.	gene_id "XLOC_000089"; transcript_id "TCONS_00000293"; exon_number "1"; oId "CUFF.134.1"; class_code "u"; tss_id "TSS152";
1	Cufflinks	exon	30770672	30771009	VNO	+	.	gene_id "XLOC_000089"; transcript_id "TCONS_00000293"; exon_number "2"; oId "CUFF.134.1"; class_code "u"; tss_id "TSS152";
1	Cufflinks	exon	30771439	30771497	VNO	+	.	gene_id "XLOC_000089"; transcript_id "TCONS_00000293"; exon_number "3"; oId "CUFF.134.1"; class_code "u"; tss_id "TSS152";
1	Cufflinks	exon	30771719	30771874	VNO	+	.	gene_id "XLOC_000089"; transcript_id "TCONS_00000293"; exon_number "4"; oId "CUFF.134.1"; class_code "u"; tss_id "TSS152";
1	Cufflinks	exon	46519155	46519361	VNO	+	.	gene_id "XLOC_000182"; transcript_id "TCONS_00000667"; exon_number "1"; oId "CUFF.282.1"; class_code "u"; tss_id "TSS330";
1	Cufflinks	exon	46520513	46520640	VNO	+	.	gene_id "XLOC_000182"; transcript_id "TCONS_00000667"; exon_number "2"; oId "CUFF.282.1"; class_code "u"; tss_id "TSS330";
1	Cufflinks	exon	46524046	46524124	VNO	+	.	gene_id "XLOC_000182"; transcript_id "TCONS_00000667"; exon_number "3"; oId "CUFF.282.1"; class_code "u"; tss_id "TSS330";
1	Cufflinks	exon	46527464	46527688	VNO	+	.	gene_id "XLOC_000182"; transcript_id "TCONS_00000667"; exon_number "4"; oId "CUFF.282.1"; class_code "u"; tss_id "TSS330";
1	Cufflinks	exon	46530499	46530520	VNO	+	.	gene_id "XLOC_000182"; transcript_id "TCONS_00000667"; exon_number "5"; oId "CUFF.282.1"; class_code "u"; tss_id "TSS330";
1	Cufflinks	exon	46532574	46533259	VNO	+	.	gene_id "XLOC_000183"; transcript_id "TCONS_00000668"; exon_number "1"; oId "CUFF.280.1"; class_code "u"; tss_id "TSS331";
1	Cufflinks	exon	46535058	46535236	VNO	+	.	gene_id "XLOC_000183"; transcript_id "TCONS_00000668"; exon_number "2"; oId "CUFF.280.1"; class_code "u"; tss_id "TSS331";
1	Cufflinks	exon	46649214	46649434	VNO	+	.	gene_id "XLOC_000185"; transcript_id "TCONS_00000673"; exon_number "1"; oId "CUFF.290.1"; class_code "u"; tss_id "TSS334";
1	Cufflinks	exon	46653986	46654183	VNO	+	.	gene_id "XLOC_000185"; transcript_id "TCONS_00000673"; exon_number "2"; oId "CUFF.290.1"; class_code "u"; tss_id "TSS334";
1	Cufflinks	exon	46655477	46655632	VNO	+	.	gene_id "XLOC_000185"; transcript_id "TCONS_00000673"; exon_number "3"; oId "CUFF.290.1"; class_code "u"; tss_id "TSS334";
1	Cufflinks	exon	46657077	46657245	VNO	+	.	gene_id "XLOC_000185"; transcript_id "TCONS_00000673"; exon_number "4"; oId "CUFF.290.1"; class_code "u"; tss_id "TSS334";
1	Cufflinks	exon	46658213	46658339	VNO	+	.	gene_id "XLOC_000185"; transcript_id "TCONS_00000673"; exon_number "5"; oId "CUFF.290.1"; class_code "u"; tss_id "TSS334";
1	Cufflinks	exon	46659323	46659542	VNO	+	.	gene_id "XLOC_000185"; transcript_id "TCONS_00000673"; exon_number "6"; oId "CUFF.290.1"; class_code "u"; tss_id "TSS334";
1	Cufflinks	exon	46665462	46666322	VNO	+	.	gene_id "XLOC_000185"; transcript_id "TCONS_00000673"; exon_number "7"; oId "CUFF.290.1"; class_code "u"; tss_id "TSS334";
1	Cufflinks	exon	46654078	46654183	VNO	+	.	gene_id "XLOC_000185"; transcript_id "TCONS_00000674"; exon_number "1"; oId "CUFF.290.2"; class_code "u"; tss_id "TSS335";
1	Cufflinks	exon	46657077	46657246	VNO	+	.	gene_id "XLOC_000185"; transcript_id "TCONS_00000674"; exon_number "2"; oId "CUFF.290.2"; class_code "u"; tss_id "TSS335";
1	Cufflinks	exon	46658214	46658339	VNO	+	.	gene_id "XLOC_000185"; transcript_id "TCONS_00000674"; exon_number "3"; oId "CUFF.290.2"; class_code "u"; tss_id "TSS335";
1	Cufflinks	exon	46659323	46659542	VNO	+	.	gene_id "XLOC_000185"; transcript_id "TCONS_00000674"; exon_number "4"; oId "CUFF.290.2"; class_code "u"; tss_id "TSS335";
1	Cufflinks	exon	46665462	46666322	VNO	+	.	gene_id "XLOC_000185"; transcript_id "TCONS_00000674"; exon_number "5"; oId "CUFF.290.2"; class_code "u"; tss_id "TSS335";
1	Cufflinks	exon	46689029	46689088	VNO	+	.	gene_id "XLOC_000186"; transcript_id "TCONS_00000675"; exon_number "1"; oId "CUFF.287.1"; class_code "u"; tss_id "TSS336";
1	Cufflinks	exon	46725026	46725180	VNO	+	.	gene_id "XLOC_000186"; transcript_id "TCONS_00000675"; exon_number "2"; oId "CUFF.287.1"; class_code "u"; tss_id "TSS336";
1	Cufflinks	exon	46730818	46731008	VNO	+	.	gene_id "XLOC_000186"; transcript_id "TCONS_00000675"; exon_number "3"; oId "CUFF.287.1"; class_code "u"; tss_id "TSS336";
1	Cufflinks	exon	46739543	46739676	VNO	+	.	gene_id "XLOC_000186"; transcript_id "TCONS_00000675"; exon_number "4"; oId "CUFF.287.1"; class_code "u"; tss_id "TSS336";
1	Cufflinks	exon	46740565	46740900	VNO	+	.	gene_id "XLOC_000186"; transcript_id "TCONS_00000675"; exon_number "5"; oId "CUFF.287.1"; class_code "u"; tss_id "TSS336";
1	Cufflinks	exon	46748550	46748676	VNO	+	.	gene_id "XLOC_000186"; transcript_id "TCONS_00000675"; exon_number "6"; oId "CUFF.287.1"; class_code "u"; tss_id "TSS336";
1	Cufflinks	exon	46750107	46750301	VNO	+	.	gene_id "XLOC_000186"; transcript_id "TCONS_00000675"; exon_number "7"; oId "CUFF.287.1"; class_code "u"; tss_id "TSS336";
1	Cufflinks	exon	46760265	46760357	VNO	+	.	gene_id "XLOC_000186"; transcript_id "TCONS_00000675"; exon_number "8"; oId "CUFF.287.1"; class_code "u"; tss_id "TSS336";
1	Cufflinks	exon	46766569	46766745	VNO	+	.	gene_id "XLOC_000186"; transcript_id "TCONS_00000675"; exon_number "9"; oId "CUFF.287.1"; class_code "u"; tss_id "TSS336";
1	Cufflinks	exon	46769024	46769185	VNO	+	.	gene_id "XLOC_000186"; transcript_id "TCONS_00000675"; exon_number "10"; oId "CUFF.287.1"; class_code "u"; tss_id "TSS336";
1	Cufflinks	exon	46770039	46770239	VNO	+	.	gene_id "XLOC_000186"; transcript_id "TCONS_00000675"; exon_number "11"; oId "CUFF.287.1"; class_code "u"; tss_id "TSS336";
1	Cufflinks	exon	46775106	46775267	VNO	+	.	gene_id "XLOC_000186"; transcript_id "TCONS_00000675"; exon_number "12"; oId "CUFF.287.1"; class_code "u"; tss_id "TSS336";
1	Cufflinks	exon	46777733	46777918	VNO	+	.	gene_id "XLOC_000186"; transcript_id "TCONS_00000675"; exon_number "13"; oId "CUFF.287.1"; class_code "u"; tss_id "TSS336";
1	Cufflinks	exon	46780656	46780794	VNO	+	.	gene_id "XLOC_000186"; transcript_id "TCONS_00000675"; exon_number "14"; oId "CUFF.287.1"; class_code "u"; tss_id "TSS336";
1	Cufflinks	exon	69441042	69441195	VNO	+	.	gene_id "XLOC_000312"; transcript_id "TCONS_00001110"; exon_number "1"; oId "CUFF.437.1"; class_code "u"; tss_id "TSS555";
1	Cufflinks	exon	69443467	69444054	VNO	+	.	gene_id "XLOC_000312"; transcript_id "TCONS_00001110"; exon_number "2"; oId "CUFF.437.1"; class_code "u"; tss_id "TSS555";
1	Cufflinks	exon	74817013	74817207	VNO	+	.	gene_id "XLOC_000351"; transcript_id "TCONS_00001303"; exon_number "1"; oId "CUFF.524.1"; class_code "u"; tss_id "TSS647";
1	Cufflinks	exon	74839259	74839354	VNO	+	.	gene_id "XLOC_000351"; transcript_id "TCONS_00001303"; exon_number "2"; oId "CUFF.524.1"; class_code "u"; tss_id "TSS647";
1	Cufflinks	exon	74840050	74843678	VNO	+	.	gene_id "XLOC_000351"; transcript_id "TCONS_00001303"; exon_number "3"; oId "CUFF.524.1"; class_code "u"; tss_id "TSS647";
1	Cufflinks	exon	74817025	74817207	VNO	+	.	gene_id "XLOC_000351"; transcript_id "TCONS_00001304"; exon_number "1"; oId "CUFF.524.3"; class_code "u"; tss_id "TSS647";
1	Cufflinks	exon	74825665	74828018	VNO	+	.	gene_id "XLOC_000351"; transcript_id "TCONS_00001304"; exon_number "2"; oId "CUFF.524.3"; class_code "u"; tss_id "TSS647";
1	Cufflinks	exon	74817025	74817207	VNO	+	.	gene_id "XLOC_000351"; transcript_id "TCONS_00001306"; exon_number "1"; oId "CUFF.524.4"; class_code "u"; tss_id "TSS647";
1	Cufflinks	exon	74835352	74835591	VNO	+	.	gene_id "XLOC_000351"; transcript_id "TCONS_00001306"; exon_number "2"; oId "CUFF.524.4"; class_code "u"; tss_id "TSS647";
1	Cufflinks	exon	74839259	74839354	VNO	+	.	gene_id "XLOC_000351"; transcript_id "TCONS_00001306"; exon_number "3"; oId "CUFF.524.4"; class_code "u"; tss_id "TSS647";
1	Cufflinks	exon	74840050	74843678	VNO	+	.	gene_id "XLOC_000351"; transcript_id "TCONS_00001306"; exon_number "4"; oId "CUFF.524.4"; class_code "u"; tss_id "TSS647";
1	Cufflinks	exon	74817025	74817207	VNO	+	.	gene_id "XLOC_000351"; transcript_id "TCONS_00001305"; exon_number "1"; oId "CUFF.524.2"; class_code "u"; tss_id "TSS647";
1	Cufflinks	exon	74839259	74839363	VNO	+	.	gene_id "XLOC_000351"; transcript_id "TCONS_00001305"; exon_number "2"; oId "CUFF.524.2"; class_code "u"; tss_id "TSS647";
1	Cufflinks	exon	74840059	74843678	VNO	+	.	gene_id "XLOC_000351"; transcript_id "TCONS_00001305"; exon_number "3"; oId "CUFF.524.2"; class_code "u"; tss_id "TSS647";
1	Cufflinks	exon	74829688	74832120	VNO	+	.	gene_id "XLOC_000351"; transcript_id "TCONS_00001308"; exon_number "1"; oId "CUFF.524.5"; class_code "u"; tss_id "TSS649";
1	Cufflinks	exon	74835352	74835591	VNO	+	.	gene_id "XLOC_000351"; transcript_id "TCONS_00001308"; exon_number "2"; oId "CUFF.524.5"; class_code "u"; tss_id "TSS649";
1	Cufflinks	exon	74839259	74839354	VNO	+	.	gene_id "XLOC_000351"; transcript_id "TCONS_00001308"; exon_number "3"; oId "CUFF.524.5"; class_code "u"; tss_id "TSS649";
1	Cufflinks	exon	74840050	74843678	VNO	+	.	gene_id "XLOC_000351"; transcript_id "TCONS_00001308"; exon_number "4"; oId "CUFF.524.5"; class_code "u"; tss_id "TSS649";
1	Cufflinks	exon	80225013	80225171	VNO	+	.	gene_id "XLOC_000379"; transcript_id "TCONS_00001470"; exon_number "1"; oId "CUFF.586.1"; class_code "u"; tss_id "TSS721";
1	Cufflinks	exon	80227460	80229614	VNO	+	.	gene_id "XLOC_000379"; transcript_id "TCONS_00001470"; exon_number "2"; oId "CUFF.586.1"; class_code "u"; tss_id "TSS721";
1	Cufflinks	exon	93168453	93168802	VNO	+	.	gene_id "XLOC_000495"; transcript_id "TCONS_00002009"; exon_number "1"; oId "CUFF.752.1"; class_code "u"; tss_id "TSS963";
1	Cufflinks	exon	93180008	93180159	VNO	+	.	gene_id "XLOC_000495"; transcript_id "TCONS_00002009"; exon_number "2"; oId "CUFF.752.1"; class_code "u"; tss_id "TSS963";
1	Cufflinks	exon	93181074	93181202	VNO	+	.	gene_id "XLOC_000495"; transcript_id "TCONS_00002009"; exon_number "3"; oId "CUFF.752.1"; class_code "u"; tss_id "TSS963";
1	Cufflinks	exon	93194487	93194615	VNO	+	.	gene_id "XLOC_000496"; transcript_id "TCONS_00002011"; exon_number "1"; oId "CUFF.766.2"; class_code "u"; tss_id "TSS965";
1	Cufflinks	exon	93198467	93198660	VNO	+	.	gene_id "XLOC_000496"; transcript_id "TCONS_00002011"; exon_number "2"; oId "CUFF.766.2"; class_code "u"; tss_id "TSS965";
1	Cufflinks	exon	93201398	93201525	VNO	+	.	gene_id "XLOC_000496"; transcript_id "TCONS_00002011"; exon_number "3"; oId "CUFF.766.2"; class_code "u"; tss_id "TSS965";
1	Cufflinks	exon	93201780	93201949	VNO	+	.	gene_id "XLOC_000496"; transcript_id "TCONS_00002011"; exon_number "4"; oId "CUFF.766.2"; class_code "u"; tss_id "TSS965";
1	Cufflinks	exon	93202720	93202896	VNO	+	.	gene_id "XLOC_000496"; transcript_id "TCONS_00002011"; exon_number "5"; oId "CUFF.766.2"; class_code "u"; tss_id "TSS965";
1	Cufflinks	exon	93205896	93205911	VNO	+	.	gene_id "XLOC_000496"; transcript_id "TCONS_00002011"; exon_number "6"; oId "CUFF.766.2"; class_code "u"; tss_id "TSS965";
1	Cufflinks	exon	98605764	98605980	VNO	+	.	gene_id "XLOC_000526"; transcript_id "TCONS_00002119"; exon_number "1"; oId "CUFF.798.1"; class_code "u"; tss_id "TSS1024";
1	Cufflinks	exon	98606943	98608348	VNO	+	.	gene_id "XLOC_000526"; transcript_id "TCONS_00002119"; exon_number "2"; oId "CUFF.798.1"; class_code "u"; tss_id "TSS1024";
1	Cufflinks	exon	133977571	133977594	VNO	+	.	gene_id "XLOC_000633"; transcript_id "TCONS_00002477"; exon_number "1"; oId "CUFF.965.1"; class_code "u"; tss_id "TSS1217";
1	Cufflinks	exon	133980057	133984163	VNO	+	.	gene_id "XLOC_000633"; transcript_id "TCONS_00002477"; exon_number "2"; oId "CUFF.965.1"; class_code "u"; tss_id "TSS1217";
1	Cufflinks	exon	156950836	156951013	VNO	+	.	gene_id "XLOC_000734"; transcript_id "TCONS_00002876"; exon_number "1"; oId "CUFF.1166.2"; class_code "u"; tss_id "TSS1421";
1	Cufflinks	exon	156952902	156953004	VNO	+	.	gene_id "XLOC_000734"; transcript_id "TCONS_00002876"; exon_number "2"; oId "CUFF.1166.2"; class_code "u"; tss_id "TSS1421";
1	Cufflinks	exon	156954213	156955834	VNO	+	.	gene_id "XLOC_000734"; transcript_id "TCONS_00002876"; exon_number "3"; oId "CUFF.1166.2"; class_code "u"; tss_id "TSS1421";
1	Cufflinks	exon	164569196	164571316	VNO	+	.	gene_id "XLOC_000782"; transcript_id "TCONS_00003082"; exon_number "1"; oId "CUFF.1228.1"; class_code "u"; tss_id "TSS1522";
1	Cufflinks	exon	164573207	164574237	VNO	+	.	gene_id "XLOC_000782"; transcript_id "TCONS_00003082"; exon_number "2"; oId "CUFF.1228.1"; class_code "u"; tss_id "TSS1522";
1	Cufflinks	exon	178096665	178096696	VNO	+	.	gene_id "XLOC_000890"; transcript_id "TCONS_00003482"; exon_number "1"; oId "CUFF.1422.3"; class_code "u"; tss_id "TSS1735";
1	Cufflinks	exon	178098384	178098876	VNO	+	.	gene_id "XLOC_000890"; transcript_id "TCONS_00003482"; exon_number "2"; oId "CUFF.1422.3"; class_code "u"; tss_id "TSS1735";
1	Cufflinks	exon	178103624	178104101	VNO	+	.	gene_id "XLOC_000890"; transcript_id "TCONS_00003482"; exon_number "3"; oId "CUFF.1422.3"; class_code "u"; tss_id "TSS1735";
1	Cufflinks	exon	178111148	178111602	VNO	+	.	gene_id "XLOC_000890"; transcript_id "TCONS_00003482"; exon_number "4"; oId "CUFF.1422.3"; class_code "u"; tss_id "TSS1735";
1	Cufflinks	exon	178113114	178113172	VNO	+	.	gene_id "XLOC_000890"; transcript_id "TCONS_00003482"; exon_number "5"; oId "CUFF.1422.3"; class_code "u"; tss_id "TSS1735";
1	Cufflinks	exon	178116198	178116233	VNO	+	.	gene_id "XLOC_000890"; transcript_id "TCONS_00003482"; exon_number "6"; oId "CUFF.1422.3"; class_code "u"; tss_id "TSS1735";
1	Cufflinks	exon	181896384	181898117	VNO	+	.	gene_id "XLOC_000922"; transcript_id "TCONS_00003598"; exon_number "1"; oId "CUFF.1503.1"; class_code "u"; tss_id "TSS1810";
1	Cufflinks	exon	181898657	181898675	VNO	+	.	gene_id "XLOC_000922"; transcript_id "TCONS_00003598"; exon_number "2"; oId "CUFF.1503.1"; class_code "u"; tss_id "TSS1810";
1	Cufflinks	exon	189069298	189069469	VNO	+	.	gene_id "XLOC_000949"; transcript_id "TCONS_00003674"; exon_number "1"; oId "CUFF.1529.1"; class_code "u"; tss_id "TSS1852";
1	Cufflinks	exon	189069991	189075676	VNO	+	.	gene_id "XLOC_000949"; transcript_id "TCONS_00003674"; exon_number "2"; oId "CUFF.1529.1"; class_code "u"; tss_id "TSS1852";
1	Cufflinks	exon	191863589	191863756	VNO	+	.	gene_id "XLOC_000963"; transcript_id "TCONS_00003736"; exon_number "1"; oId "CUFF.1578.2"; class_code "u"; tss_id "TSS1882";
1	Cufflinks	exon	191864559	191866921	VNO	+	.	gene_id "XLOC_000963"; transcript_id "TCONS_00003736"; exon_number "2"; oId "CUFF.1578.2"; class_code "u"; tss_id "TSS1882";
1	Cufflinks	exon	191863589	191863782	VNO	+	.	gene_id "XLOC_000963"; transcript_id "TCONS_00003735"; exon_number "1"; oId "CUFF.1578.1"; class_code "u"; tss_id "TSS1882";
1	Cufflinks	exon	191864585	191866921	VNO	+	.	gene_id "XLOC_000963"; transcript_id "TCONS_00003735"; exon_number "2"; oId "CUFF.1578.1"; class_code "u"; tss_id "TSS1882";
1	Cufflinks	exon	191863597	191863766	VNO	+	.	gene_id "XLOC_000963"; transcript_id "TCONS_00003738"; exon_number "1"; oId "CUFF.1578.3"; class_code "u"; tss_id "TSS1882";
1	Cufflinks	exon	191864569	191866921	VNO	+	.	gene_id "XLOC_000963"; transcript_id "TCONS_00003738"; exon_number "2"; oId "CUFF.1578.3"; class_code "u"; tss_id "TSS1882";
1	Cufflinks	exon	191928029	191928068	VNO	+	.	gene_id "XLOC_000965"; transcript_id "TCONS_00003743"; exon_number "1"; oId "CUFF.1583.1"; class_code "u"; tss_id "TSS1886";
1	Cufflinks	exon	191929164	191930780	VNO	+	.	gene_id "XLOC_000965"; transcript_id "TCONS_00003743"; exon_number "2"; oId "CUFF.1583.1"; class_code "u"; tss_id "TSS1886";
1	Cufflinks	exon	192144480	192144539	VNO	+	.	gene_id "XLOC_000967"; transcript_id "TCONS_00003753"; exon_number "1"; oId "CUFF.1614.4"; class_code "u"; tss_id "TSS1892";
1	Cufflinks	exon	192145217	192145450	VNO	+	.	gene_id "XLOC_000967"; transcript_id "TCONS_00003753"; exon_number "2"; oId "CUFF.1614.4"; class_code "u"; tss_id "TSS1892";
1	Cufflinks	exon	192148915	192152374	VNO	+	.	gene_id "XLOC_000967"; transcript_id "TCONS_00003753"; exon_number "3"; oId "CUFF.1614.4"; class_code "u"; tss_id "TSS1892";
1	Cufflinks	exon	192144490	192144539	VNO	+	.	gene_id "XLOC_000967"; transcript_id "TCONS_00003754"; exon_number "1"; oId "CUFF.1614.5"; class_code "u"; tss_id "TSS1892";
1	Cufflinks	exon	192145214	192145450	VNO	+	.	gene_id "XLOC_000967"; transcript_id "TCONS_00003754"; exon_number "2"; oId "CUFF.1614.5"; class_code "u"; tss_id "TSS1892";
1	Cufflinks	exon	192148915	192152374	VNO	+	.	gene_id "XLOC_000967"; transcript_id "TCONS_00003754"; exon_number "3"; oId "CUFF.1614.5"; class_code "u"; tss_id "TSS1892";
1	Cufflinks	exon	193280238	193280275	VNO	+	.	gene_id "XLOC_000976"; transcript_id "TCONS_00003785"; exon_number "1"; oId "CUFF.1611.1"; class_code "u"; tss_id "TSS1909";
1	Cufflinks	exon	193280371	193281149	VNO	+	.	gene_id "XLOC_000976"; transcript_id "TCONS_00003785"; exon_number "2"; oId "CUFF.1611.1"; class_code "u"; tss_id "TSS1909";
1	Cufflinks	exon	3997891	3999429	VNO	-	.	gene_id "XLOC_000988"; transcript_id "TCONS_00003816"; exon_number "1"; oId "CUFF.2.1"; class_code "u"; tss_id "TSS1930";
1	Cufflinks	exon	3999544	3999617	VNO	-	.	gene_id "XLOC_000988"; transcript_id "TCONS_00003816"; exon_number "2"; oId "CUFF.2.1"; class_code "u"; tss_id "TSS1930";
1	Cufflinks	exon	4007656	4007737	VNO	-	.	gene_id "XLOC_000988"; transcript_id "TCONS_00003816"; exon_number "3"; oId "CUFF.2.1"; class_code "u"; tss_id "TSS1930";
1	Cufflinks	exon	4019070	4019148	VNO	-	.	gene_id "XLOC_000988"; transcript_id "TCONS_00003816"; exon_number "4"; oId "CUFF.2.1"; class_code "u"; tss_id "TSS1930";
1	Cufflinks	exon	4024736	4024858	VNO	-	.	gene_id "XLOC_000988"; transcript_id "TCONS_00003816"; exon_number "5"; oId "CUFF.2.1"; class_code "u"; tss_id "TSS1930";
1	Cufflinks	exon	4092655	4092780	VNO	-	.	gene_id "XLOC_000989"; transcript_id "TCONS_00003817"; exon_number "1"; oId "CUFF.14.6"; class_code "u"; tss_id "TSS1931";
1	Cufflinks	exon	4119668	4119712	VNO	-	.	gene_id "XLOC_000989"; transcript_id "TCONS_00003817"; exon_number "2"; oId "CUFF.14.6"; class_code "u"; tss_id "TSS1931";
1	Cufflinks	exon	4120015	4120073	VNO	-	.	gene_id "XLOC_000989"; transcript_id "TCONS_00003817"; exon_number "3"; oId "CUFF.14.6"; class_code "u"; tss_id "TSS1931";
1	Cufflinks	exon	4142612	4142766	VNO	-	.	gene_id "XLOC_000989"; transcript_id "TCONS_00003817"; exon_number "4"; oId "CUFF.14.6"; class_code "u"; tss_id "TSS1931";
1	Cufflinks	exon	4147812	4147963	VNO	-	.	gene_id "XLOC_000989"; transcript_id "TCONS_00003817"; exon_number "5"; oId "CUFF.14.6"; class_code "u"; tss_id "TSS1931";
1	Cufflinks	exon	4148612	4148744	VNO	-	.	gene_id "XLOC_000989"; transcript_id "TCONS_00003817"; exon_number "6"; oId "CUFF.14.6"; class_code "u"; tss_id "TSS1931";
1	Cufflinks	exon	4163855	4163941	VNO	-	.	gene_id "XLOC_000989"; transcript_id "TCONS_00003817"; exon_number "7"; oId "CUFF.14.6"; class_code "u"; tss_id "TSS1931";
1	Cufflinks	exon	4170205	4170416	VNO	-	.	gene_id "XLOC_000989"; transcript_id "TCONS_00003817"; exon_number "8"; oId "CUFF.14.6"; class_code "u"; tss_id "TSS1931";
1	Cufflinks	exon	4197546	4197641	VNO	-	.	gene_id "XLOC_000989"; transcript_id "TCONS_00003817"; exon_number "9"; oId "CUFF.14.6"; class_code "u"; tss_id "TSS1931";
1	Cufflinks	exon	4206660	4206837	VNO	-	.	gene_id "XLOC_000989"; transcript_id "TCONS_00003817"; exon_number "10"; oId "CUFF.14.6"; class_code "u"; tss_id "TSS1931";
1	Cufflinks	exon	4226611	4226800	VNO	-	.	gene_id "XLOC_000989"; transcript_id "TCONS_00003817"; exon_number "11"; oId "CUFF.14.6"; class_code "u"; tss_id "TSS1931";
1	Cufflinks	exon	4115259	4115948	VNO	-	.	gene_id "XLOC_000989"; transcript_id "TCONS_00003823"; exon_number "1"; oId "CUFF.14.9"; class_code "u"; tss_id "TSS1931";
1	Cufflinks	exon	4119668	4119712	VNO	-	.	gene_id "XLOC_000989"; transcript_id "TCONS_00003823"; exon_number "2"; oId "CUFF.14.9"; class_code "u"; tss_id "TSS1931";
1	Cufflinks	exon	4120015	4120077	VNO	-	.	gene_id "XLOC_000989"; transcript_id "TCONS_00003823"; exon_number "3"; oId "CUFF.14.9"; class_code "u"; tss_id "TSS1931";
1	Cufflinks	exon	4142616	4142766	VNO	-	.	gene_id "XLOC_000989"; transcript_id "TCONS_00003823"; exon_number "4"; oId "CUFF.14.9"; class_code "u"; tss_id "TSS1931";
1	Cufflinks	exon	4147812	4147963	VNO	-	.	gene_id "XLOC_000989"; transcript_id "TCONS_00003823"; exon_number "5"; oId "CUFF.14.9"; class_code "u"; tss_id "TSS1931";
1	Cufflinks	exon	4148612	4148744	VNO	-	.	gene_id "XLOC_000989"; transcript_id "TCONS_00003823"; exon_number "6"; oId "CUFF.14.9"; class_code "u"; tss_id "TSS1931";
1	Cufflinks	exon	4163855	4163941	VNO	-	.	gene_id "XLOC_000989"; transcript_id "TCONS_00003823"; exon_number "7"; oId "CUFF.14.9"; class_code "u"; tss_id "TSS1931";
1	Cufflinks	exon	4170205	4170404	VNO	-	.	gene_id "XLOC_000989"; transcript_id "TCONS_00003823"; exon_number "8"; oId "CUFF.14.9"; class_code "u"; tss_id "TSS1931";
1	Cufflinks	exon	4197534	4197641	VNO	-	.	gene_id "XLOC_000989"; transcript_id "TCONS_00003823"; exon_number "9"; oId "CUFF.14.9"; class_code "u"; tss_id "TSS1931";
1	Cufflinks	exon	4206660	4206837	VNO	-	.	gene_id "XLOC_000989"; transcript_id "TCONS_00003823"; exon_number "10"; oId "CUFF.14.9"; class_code "u"; tss_id "TSS1931";
1	Cufflinks	exon	4226611	4226800	VNO	-	.	gene_id "XLOC_000989"; transcript_id "TCONS_00003823"; exon_number "11"; oId "CUFF.14.9"; class_code "u"; tss_id "TSS1931";
1	Cufflinks	exon	16205573	16211669	VNO	-	.	gene_id "XLOC_001038"; transcript_id "TCONS_00004006"; exon_number "1"; oId "CUFF.70.3"; class_code "u"; tss_id "TSS2031";
1	Cufflinks	exon	16217274	16218362	VNO	-	.	gene_id "XLOC_001038"; transcript_id "TCONS_00004006"; exon_number "2"; oId "CUFF.70.3"; class_code "u"; tss_id "TSS2031";
1	Cufflinks	exon	16205573	16213579	VNO	-	.	gene_id "XLOC_001038"; transcript_id "TCONS_00004005"; exon_number "1"; oId "CUFF.70.2"; class_code "u"; tss_id "TSS2031";
1	Cufflinks	exon	16215207	16215303	VNO	-	.	gene_id "XLOC_001038"; transcript_id "TCONS_00004005"; exon_number "2"; oId "CUFF.70.2"; class_code "u"; tss_id "TSS2031";
1	Cufflinks	exon	16217274	16218362	VNO	-	.	gene_id "XLOC_001038"; transcript_id "TCONS_00004005"; exon_number "3"; oId "CUFF.70.2"; class_code "u"; tss_id "TSS2031";
1	Cufflinks	exon	16205573	16213579	VNO	-	.	gene_id "XLOC_001038"; transcript_id "TCONS_00004007"; exon_number "1"; oId "CUFF.70.1"; class_code "u"; tss_id "TSS2032";
1	Cufflinks	exon	16217274	16218799	VNO	-	.	gene_id "XLOC_001038"; transcript_id "TCONS_00004007"; exon_number "2"; oId "CUFF.70.1"; class_code "u"; tss_id "TSS2032";
1	Cufflinks	exon	16540805	16541789	VNO	-	.	gene_id "XLOC_001040"; transcript_id "TCONS_00004028"; exon_number "1"; oId "CUFF.85.1"; class_code "u"; tss_id "TSS2037";
1	Cufflinks	exon	16543949	16544024	VNO	-	.	gene_id "XLOC_001040"; transcript_id "TCONS_00004028"; exon_number "2"; oId "CUFF.85.1"; class_code "u"; tss_id "TSS2037";
1	Cufflinks	exon	38985583	38986467	VNO	-	.	gene_id "XLOC_001138"; transcript_id "TCONS_00004419"; exon_number "1"; oId "CUFF.215.2"; class_code "u"; tss_id "TSS2241";
1	Cufflinks	exon	38987548	38987625	VNO	-	.	gene_id "XLOC_001138"; transcript_id "TCONS_00004419"; exon_number "2"; oId "CUFF.215.2"; class_code "u"; tss_id "TSS2241";
1	Cufflinks	exon	51505769	51505811	VNO	-	.	gene_id "XLOC_001176"; transcript_id "TCONS_00004555"; exon_number "1"; oId "CUFF.300.1"; class_code "u"; tss_id "TSS2309";
1	Cufflinks	exon	51509719	51510044	VNO	-	.	gene_id "XLOC_001176"; transcript_id "TCONS_00004555"; exon_number "2"; oId "CUFF.300.1"; class_code "u"; tss_id "TSS2309";
1	Cufflinks	exon	51512962	51513235	VNO	-	.	gene_id "XLOC_001176"; transcript_id "TCONS_00004555"; exon_number "3"; oId "CUFF.300.1"; class_code "u"; tss_id "TSS2309";
1	Cufflinks	exon	51506862	51510045	VNO	-	.	gene_id "XLOC_001176"; transcript_id "TCONS_00004556"; exon_number "1"; oId "CUFF.300.3"; class_code "u"; tss_id "TSS2309";
1	Cufflinks	exon	51512963	51513235	VNO	-	.	gene_id "XLOC_001176"; transcript_id "TCONS_00004556"; exon_number "2"; oId "CUFF.300.3"; class_code "u"; tss_id "TSS2309";
1	Cufflinks	exon	51506862	51510046	VNO	-	.	gene_id "XLOC_001176"; transcript_id "TCONS_00004557"; exon_number "1"; oId "CUFF.300.4"; class_code "u"; tss_id "TSS2309";
1	Cufflinks	exon	51512964	51513237	VNO	-	.	gene_id "XLOC_001176"; transcript_id "TCONS_00004557"; exon_number "2"; oId "CUFF.300.4"; class_code "u"; tss_id "TSS2309";
1	Cufflinks	exon	51506862	51510044	VNO	-	.	gene_id "XLOC_001176"; transcript_id "TCONS_00004558"; exon_number "1"; oId "CUFF.300.2"; class_code "u"; tss_id "TSS2309";
1	Cufflinks	exon	51512962	51513240	VNO	-	.	gene_id "XLOC_001176"; transcript_id "TCONS_00004558"; exon_number "2"; oId "CUFF.300.2"; class_code "u"; tss_id "TSS2309";
1	Cufflinks	exon	51581366	51582778	VNO	-	.	gene_id "XLOC_001177"; transcript_id "TCONS_00004559"; exon_number "1"; oId "CUFF.308.3"; class_code "u"; tss_id "TSS2310";
1	Cufflinks	exon	51590384	51590476	VNO	-	.	gene_id "XLOC_001177"; transcript_id "TCONS_00004559"; exon_number "2"; oId "CUFF.308.3"; class_code "u"; tss_id "TSS2310";
1	Cufflinks	exon	51596301	51596486	VNO	-	.	gene_id "XLOC_001177"; transcript_id "TCONS_00004559"; exon_number "3"; oId "CUFF.308.3"; class_code "u"; tss_id "TSS2310";
1	Cufflinks	exon	51614750	51614915	VNO	-	.	gene_id "XLOC_001177"; transcript_id "TCONS_00004559"; exon_number "4"; oId "CUFF.308.3"; class_code "u"; tss_id "TSS2310";
1	Cufflinks	exon	51581366	51582778	VNO	-	.	gene_id "XLOC_001177"; transcript_id "TCONS_00004560"; exon_number "1"; oId "CUFF.308.1"; class_code "u"; tss_id "TSS2310";
1	Cufflinks	exon	51590384	51590476	VNO	-	.	gene_id "XLOC_001177"; transcript_id "TCONS_00004560"; exon_number "2"; oId "CUFF.308.1"; class_code "u"; tss_id "TSS2310";
1	Cufflinks	exon	51612043	51612078	VNO	-	.	gene_id "XLOC_001177"; transcript_id "TCONS_00004560"; exon_number "3"; oId "CUFF.308.1"; class_code "u"; tss_id "TSS2310";
1	Cufflinks	exon	51614750	51614916	VNO	-	.	gene_id "XLOC_001177"; transcript_id "TCONS_00004560"; exon_number "4"; oId "CUFF.308.1"; class_code "u"; tss_id "TSS2310";
1	Cufflinks	exon	51581366	51582778	VNO	-	.	gene_id "XLOC_001177"; transcript_id "TCONS_00004562"; exon_number "1"; oId "CUFF.308.8"; class_code "u"; tss_id "TSS2311";
1	Cufflinks	exon	51590384	51590476	VNO	-	.	gene_id "XLOC_001177"; transcript_id "TCONS_00004562"; exon_number "2"; oId "CUFF.308.8"; class_code "u"; tss_id "TSS2311";
1	Cufflinks	exon	51612043	51612085	VNO	-	.	gene_id "XLOC_001177"; transcript_id "TCONS_00004562"; exon_number "3"; oId "CUFF.308.8"; class_code "u"; tss_id "TSS2311";
1	Cufflinks	exon	51616438	51616524	VNO	-	.	gene_id "XLOC_001177"; transcript_id "TCONS_00004562"; exon_number "4"; oId "CUFF.308.8"; class_code "u"; tss_id "TSS2311";
1	Cufflinks	exon	51581366	51582600	VNO	-	.	gene_id "XLOC_001177"; transcript_id "TCONS_00004561"; exon_number "1"; oId "CUFF.308.7"; class_code "u"; tss_id "TSS2311";
1	Cufflinks	exon	51590384	51590476	VNO	-	.	gene_id "XLOC_001177"; transcript_id "TCONS_00004561"; exon_number "2"; oId "CUFF.308.7"; class_code "u"; tss_id "TSS2311";
1	Cufflinks	exon	51616236	51616524	VNO	-	.	gene_id "XLOC_001177"; transcript_id "TCONS_00004561"; exon_number "3"; oId "CUFF.308.7"; class_code "u"; tss_id "TSS2311";
1	Cufflinks	exon	51581366	51582778	VNO	-	.	gene_id "XLOC_001177"; transcript_id "TCONS_00004563"; exon_number "1"; oId "CUFF.308.4"; class_code "u"; tss_id "TSS2311";
1	Cufflinks	exon	51590384	51590476	VNO	-	.	gene_id "XLOC_001177"; transcript_id "TCONS_00004563"; exon_number "2"; oId "CUFF.308.4"; class_code "u"; tss_id "TSS2311";
1	Cufflinks	exon	51612043	51612082	VNO	-	.	gene_id "XLOC_001177"; transcript_id "TCONS_00004563"; exon_number "3"; oId "CUFF.308.4"; class_code "u"; tss_id "TSS2311";
1	Cufflinks	exon	51616240	51616547	VNO	-	.	gene_id "XLOC_001177"; transcript_id "TCONS_00004563"; exon_number "4"; oId "CUFF.308.4"; class_code "u"; tss_id "TSS2311";
1	Cufflinks	exon	51581366	51582778	VNO	-	.	gene_id "XLOC_001177"; transcript_id "TCONS_00004564"; exon_number "1"; oId "CUFF.308.5"; class_code "u"; tss_id "TSS2311";
1	Cufflinks	exon	51590384	51590476	VNO	-	.	gene_id "XLOC_001177"; transcript_id "TCONS_00004564"; exon_number "2"; oId "CUFF.308.5"; class_code "u"; tss_id "TSS2311";
1	Cufflinks	exon	51596301	51596486	VNO	-	.	gene_id "XLOC_001177"; transcript_id "TCONS_00004564"; exon_number "3"; oId "CUFF.308.5"; class_code "u"; tss_id "TSS2311";
1	Cufflinks	exon	51612043	51612079	VNO	-	.	gene_id "XLOC_001177"; transcript_id "TCONS_00004564"; exon_number "4"; oId "CUFF.308.5"; class_code "u"; tss_id "TSS2311";
1	Cufflinks	exon	51616237	51616580	VNO	-	.	gene_id "XLOC_001177"; transcript_id "TCONS_00004564"; exon_number "5"; oId "CUFF.308.5"; class_code "u"; tss_id "TSS2311";
1	Cufflinks	exon	51581366	51582779	VNO	-	.	gene_id "XLOC_001177"; transcript_id "TCONS_00004565"; exon_number "1"; oId "CUFF.308.2"; class_code "u"; tss_id "TSS2311";
1	Cufflinks	exon	51590385	51590476	VNO	-	.	gene_id "XLOC_001177"; transcript_id "TCONS_00004565"; exon_number "2"; oId "CUFF.308.2"; class_code "u"; tss_id "TSS2311";
1	Cufflinks	exon	51616236	51616591	VNO	-	.	gene_id "XLOC_001177"; transcript_id "TCONS_00004565"; exon_number "3"; oId "CUFF.308.2"; class_code "u"; tss_id "TSS2311";
1	Cufflinks	exon	51581366	51582778	VNO	-	.	gene_id "XLOC_001177"; transcript_id "TCONS_00004567"; exon_number "1"; oId "CUFF.308.9"; class_code "u"; tss_id "TSS2311";
1	Cufflinks	exon	51590384	51590476	VNO	-	.	gene_id "XLOC_001177"; transcript_id "TCONS_00004567"; exon_number "2"; oId "CUFF.308.9"; class_code "u"; tss_id "TSS2311";
1	Cufflinks	exon	51616236	51616610	VNO	-	.	gene_id "XLOC_001177"; transcript_id "TCONS_00004567"; exon_number "3"; oId "CUFF.308.9"; class_code "u"; tss_id "TSS2311";
1	Cufflinks	exon	51581366	51582778	VNO	-	.	gene_id "XLOC_001177"; transcript_id "TCONS_00004566"; exon_number "1"; oId "CUFF.308.6"; class_code "u"; tss_id "TSS2311";
1	Cufflinks	exon	51590384	51590476	VNO	-	.	gene_id "XLOC_001177"; transcript_id "TCONS_00004566"; exon_number "2"; oId "CUFF.308.6"; class_code "u"; tss_id "TSS2311";
1	Cufflinks	exon	51612043	51612078	VNO	-	.	gene_id "XLOC_001177"; transcript_id "TCONS_00004566"; exon_number "3"; oId "CUFF.308.6"; class_code "u"; tss_id "TSS2311";
1	Cufflinks	exon	51616236	51616610	VNO	-	.	gene_id "XLOC_001177"; transcript_id "TCONS_00004566"; exon_number "4"; oId "CUFF.308.6"; class_code "u"; tss_id "TSS2311";
1	Cufflinks	exon	63981388	63985163	VNO	-	.	gene_id "XLOC_001260"; transcript_id "TCONS_00004944"; exon_number "1"; oId "CUFF.411.4"; class_code "u"; tss_id "TSS2514";
1	Cufflinks	exon	63987670	63988337	VNO	-	.	gene_id "XLOC_001260"; transcript_id "TCONS_00004944"; exon_number "2"; oId "CUFF.411.4"; class_code "u"; tss_id "TSS2514";
1	Cufflinks	exon	63981388	63985174	VNO	-	.	gene_id "XLOC_001260"; transcript_id "TCONS_00004945"; exon_number "1"; oId "CUFF.411.6"; class_code "u"; tss_id "TSS2514";
1	Cufflinks	exon	63987681	63988432	VNO	-	.	gene_id "XLOC_001260"; transcript_id "TCONS_00004945"; exon_number "2"; oId "CUFF.411.6"; class_code "u"; tss_id "TSS2514";
1	Cufflinks	exon	63981388	63985162	VNO	-	.	gene_id "XLOC_001260"; transcript_id "TCONS_00004946"; exon_number "1"; oId "CUFF.411.2"; class_code "u"; tss_id "TSS2514";
1	Cufflinks	exon	63987669	63988010	VNO	-	.	gene_id "XLOC_001260"; transcript_id "TCONS_00004946"; exon_number "2"; oId "CUFF.411.2"; class_code "u"; tss_id "TSS2514";
1	Cufflinks	exon	63988501	63988516	VNO	-	.	gene_id "XLOC_001260"; transcript_id "TCONS_00004946"; exon_number "3"; oId "CUFF.411.2"; class_code "u"; tss_id "TSS2514";
1	Cufflinks	exon	63981388	63985162	VNO	-	.	gene_id "XLOC_001260"; transcript_id "TCONS_00004947"; exon_number "1"; oId "CUFF.411.5"; class_code "u"; tss_id "TSS2514";
1	Cufflinks	exon	63987669	63988531	VNO	-	.	gene_id "XLOC_001260"; transcript_id "TCONS_00004947"; exon_number "2"; oId "CUFF.411.5"; class_code "u"; tss_id "TSS2514";
1	Cufflinks	exon	63981388	63985162	VNO	-	.	gene_id "XLOC_001260"; transcript_id "TCONS_00004948"; exon_number "1"; oId "CUFF.411.3"; class_code "u"; tss_id "TSS2515";
1	Cufflinks	exon	63987669	63988010	VNO	-	.	gene_id "XLOC_001260"; transcript_id "TCONS_00004948"; exon_number "2"; oId "CUFF.411.3"; class_code "u"; tss_id "TSS2515";
1	Cufflinks	exon	63992603	63992641	VNO	-	.	gene_id "XLOC_001260"; transcript_id "TCONS_00004948"; exon_number "3"; oId "CUFF.411.3"; class_code "u"; tss_id "TSS2515";
1	Cufflinks	exon	88443976	88444236	VNO	-	.	gene_id "XLOC_001405"; transcript_id "TCONS_00005491"; exon_number "1"; oId "CUFF.694.3"; class_code "u"; tss_id "TSS2790";
1	Cufflinks	exon	88446274	88446386	VNO	-	.	gene_id "XLOC_001405"; transcript_id "TCONS_00005491"; exon_number "2"; oId "CUFF.694.3"; class_code "u"; tss_id "TSS2790";
1	Cufflinks	exon	88462519	88462620	VNO	-	.	gene_id "XLOC_001405"; transcript_id "TCONS_00005491"; exon_number "3"; oId "CUFF.694.3"; class_code "u"; tss_id "TSS2790";
1	Cufflinks	exon	88443976	88444233	VNO	-	.	gene_id "XLOC_001405"; transcript_id "TCONS_00005493"; exon_number "1"; oId "CUFF.694.2"; class_code "u"; tss_id "TSS2790";
1	Cufflinks	exon	88446274	88446366	VNO	-	.	gene_id "XLOC_001405"; transcript_id "TCONS_00005493"; exon_number "2"; oId "CUFF.694.2"; class_code "u"; tss_id "TSS2790";
1	Cufflinks	exon	88462518	88462622	VNO	-	.	gene_id "XLOC_001405"; transcript_id "TCONS_00005493"; exon_number "3"; oId "CUFF.694.2"; class_code "u"; tss_id "TSS2790";
1	Cufflinks	exon	88443976	88444236	VNO	-	.	gene_id "XLOC_001405"; transcript_id "TCONS_00005492"; exon_number "1"; oId "CUFF.694.1"; class_code "u"; tss_id "TSS2790";
1	Cufflinks	exon	88446274	88446385	VNO	-	.	gene_id "XLOC_001405"; transcript_id "TCONS_00005492"; exon_number "2"; oId "CUFF.694.1"; class_code "u"; tss_id "TSS2790";
1	Cufflinks	exon	88462518	88462622	VNO	-	.	gene_id "XLOC_001405"; transcript_id "TCONS_00005492"; exon_number "3"; oId "CUFF.694.1"; class_code "u"; tss_id "TSS2790";
1	Cufflinks	exon	89001175	89001416	VNO	-	.	gene_id "XLOC_001408"; transcript_id "TCONS_00005497"; exon_number "1"; oId "CUFF.688.1"; class_code "u"; tss_id "TSS2794";
1	Cufflinks	exon	89003012	89003134	VNO	-	.	gene_id "XLOC_001408"; transcript_id "TCONS_00005497"; exon_number "2"; oId "CUFF.688.1"; class_code "u"; tss_id "TSS2794";
1	Cufflinks	exon	89015973	89016006	VNO	-	.	gene_id "XLOC_001408"; transcript_id "TCONS_00005497"; exon_number "3"; oId "CUFF.688.1"; class_code "u"; tss_id "TSS2794";
1	Cufflinks	exon	119217835	119218478	VNO	-	.	gene_id "XLOC_001493"; transcript_id "TCONS_00005799"; exon_number "1"; oId "CUFF.845.1"; class_code "u"; tss_id "TSS2952";
1	Cufflinks	exon	119223570	119223774	VNO	-	.	gene_id "XLOC_001493"; transcript_id "TCONS_00005799"; exon_number "2"; oId "CUFF.845.1"; class_code "u"; tss_id "TSS2952";
1	Cufflinks	exon	134060041	134060453	VNO	-	.	gene_id "XLOC_001566"; transcript_id "TCONS_00006159"; exon_number "1"; oId "CUFF.969.1"; class_code "u"; tss_id "TSS3128";
1	Cufflinks	exon	134060793	134061086	VNO	-	.	gene_id "XLOC_001566"; transcript_id "TCONS_00006159"; exon_number "2"; oId "CUFF.969.1"; class_code "u"; tss_id "TSS3128";
1	Cufflinks	exon	135123963	135124193	VNO	-	.	gene_id "XLOC_001578"; transcript_id "TCONS_00006212"; exon_number "1"; oId "CUFF.989.1"; class_code "u"; tss_id "TSS3156";
1	Cufflinks	exon	135124295	135124549	VNO	-	.	gene_id "XLOC_001578"; transcript_id "TCONS_00006212"; exon_number "2"; oId "CUFF.989.1"; class_code "u"; tss_id "TSS3156";
1	Cufflinks	exon	135125243	135125506	VNO	-	.	gene_id "XLOC_001578"; transcript_id "TCONS_00006212"; exon_number "3"; oId "CUFF.989.1"; class_code "u"; tss_id "TSS3156";
1	Cufflinks	exon	135125705	135125974	VNO	-	.	gene_id "XLOC_001578"; transcript_id "TCONS_00006212"; exon_number "4"; oId "CUFF.989.1"; class_code "u"; tss_id "TSS3156";
1	Cufflinks	exon	135126136	135126395	VNO	-	.	gene_id "XLOC_001578"; transcript_id "TCONS_00006212"; exon_number "5"; oId "CUFF.989.1"; class_code "u"; tss_id "TSS3156";
1	Cufflinks	exon	144516331	144518765	VNO	-	.	gene_id "XLOC_001626"; transcript_id "TCONS_00006415"; exon_number "1"; oId "CUFF.1056.3"; class_code "u"; tss_id "TSS3253";
1	Cufflinks	exon	144519685	144519893	VNO	-	.	gene_id "XLOC_001626"; transcript_id "TCONS_00006415"; exon_number "2"; oId "CUFF.1056.3"; class_code "u"; tss_id "TSS3253";
1	Cufflinks	exon	144536830	144536996	VNO	-	.	gene_id "XLOC_001626"; transcript_id "TCONS_00006415"; exon_number "3"; oId "CUFF.1056.3"; class_code "u"; tss_id "TSS3253";
1	Cufflinks	exon	144541225	144541286	VNO	-	.	gene_id "XLOC_001626"; transcript_id "TCONS_00006415"; exon_number "4"; oId "CUFF.1056.3"; class_code "u"; tss_id "TSS3253";
1	Cufflinks	exon	144545310	144545382	VNO	-	.	gene_id "XLOC_001626"; transcript_id "TCONS_00006415"; exon_number "5"; oId "CUFF.1056.3"; class_code "u"; tss_id "TSS3253";
1	Cufflinks	exon	144562930	144563007	VNO	-	.	gene_id "XLOC_001626"; transcript_id "TCONS_00006415"; exon_number "6"; oId "CUFF.1056.3"; class_code "u"; tss_id "TSS3253";
1	Cufflinks	exon	144567362	144567675	VNO	-	.	gene_id "XLOC_001626"; transcript_id "TCONS_00006415"; exon_number "7"; oId "CUFF.1056.3"; class_code "u"; tss_id "TSS3253";
1	Cufflinks	exon	144516331	144518765	VNO	-	.	gene_id "XLOC_001626"; transcript_id "TCONS_00006416"; exon_number "1"; oId "CUFF.1056.4"; class_code "u"; tss_id "TSS3253";
1	Cufflinks	exon	144519685	144519894	VNO	-	.	gene_id "XLOC_001626"; transcript_id "TCONS_00006416"; exon_number "2"; oId "CUFF.1056.4"; class_code "u"; tss_id "TSS3253";
1	Cufflinks	exon	144536831	144536996	VNO	-	.	gene_id "XLOC_001626"; transcript_id "TCONS_00006416"; exon_number "3"; oId "CUFF.1056.4"; class_code "u"; tss_id "TSS3253";
1	Cufflinks	exon	144541225	144541301	VNO	-	.	gene_id "XLOC_001626"; transcript_id "TCONS_00006416"; exon_number "4"; oId "CUFF.1056.4"; class_code "u"; tss_id "TSS3253";
1	Cufflinks	exon	144545310	144545382	VNO	-	.	gene_id "XLOC_001626"; transcript_id "TCONS_00006416"; exon_number "5"; oId "CUFF.1056.4"; class_code "u"; tss_id "TSS3253";
1	Cufflinks	exon	144567362	144567682	VNO	-	.	gene_id "XLOC_001626"; transcript_id "TCONS_00006416"; exon_number "6"; oId "CUFF.1056.4"; class_code "u"; tss_id "TSS3253";
1	Cufflinks	exon	144516331	144518765	VNO	-	.	gene_id "XLOC_001626"; transcript_id "TCONS_00006418"; exon_number "1"; oId "CUFF.1056.2"; class_code "u"; tss_id "TSS3253";
1	Cufflinks	exon	144519685	144519893	VNO	-	.	gene_id "XLOC_001626"; transcript_id "TCONS_00006418"; exon_number "2"; oId "CUFF.1056.2"; class_code "u"; tss_id "TSS3253";
1	Cufflinks	exon	144536830	144536996	VNO	-	.	gene_id "XLOC_001626"; transcript_id "TCONS_00006418"; exon_number "3"; oId "CUFF.1056.2"; class_code "u"; tss_id "TSS3253";
1	Cufflinks	exon	144541225	144541286	VNO	-	.	gene_id "XLOC_001626"; transcript_id "TCONS_00006418"; exon_number "4"; oId "CUFF.1056.2"; class_code "u"; tss_id "TSS3253";
1	Cufflinks	exon	144545310	144545382	VNO	-	.	gene_id "XLOC_001626"; transcript_id "TCONS_00006418"; exon_number "5"; oId "CUFF.1056.2"; class_code "u"; tss_id "TSS3253";
1	Cufflinks	exon	144567362	144567739	VNO	-	.	gene_id "XLOC_001626"; transcript_id "TCONS_00006418"; exon_number "6"; oId "CUFF.1056.2"; class_code "u"; tss_id "TSS3253";
1	Cufflinks	exon	144516331	144518765	VNO	-	.	gene_id "XLOC_001626"; transcript_id "TCONS_00006417"; exon_number "1"; oId "CUFF.1056.1"; class_code "u"; tss_id "TSS3253";
1	Cufflinks	exon	144519685	144519893	VNO	-	.	gene_id "XLOC_001626"; transcript_id "TCONS_00006417"; exon_number "2"; oId "CUFF.1056.1"; class_code "u"; tss_id "TSS3253";
1	Cufflinks	exon	144536830	144536996	VNO	-	.	gene_id "XLOC_001626"; transcript_id "TCONS_00006417"; exon_number "3"; oId "CUFF.1056.1"; class_code "u"; tss_id "TSS3253";
1	Cufflinks	exon	144541225	144541301	VNO	-	.	gene_id "XLOC_001626"; transcript_id "TCONS_00006417"; exon_number "4"; oId "CUFF.1056.1"; class_code "u"; tss_id "TSS3253";
1	Cufflinks	exon	144545310	144545382	VNO	-	.	gene_id "XLOC_001626"; transcript_id "TCONS_00006417"; exon_number "5"; oId "CUFF.1056.1"; class_code "u"; tss_id "TSS3253";
1	Cufflinks	exon	144567362	144567739	VNO	-	.	gene_id "XLOC_001626"; transcript_id "TCONS_00006417"; exon_number "6"; oId "CUFF.1056.1"; class_code "u"; tss_id "TSS3253";
1	Cufflinks	exon	151240064	151243019	VNO	-	.	gene_id "XLOC_001645"; transcript_id "TCONS_00006478"; exon_number "1"; oId "CUFF.1079.3"; class_code "u"; tss_id "TSS3286";
1	Cufflinks	exon	151248600	151248759	VNO	-	.	gene_id "XLOC_001645"; transcript_id "TCONS_00006478"; exon_number "2"; oId "CUFF.1079.3"; class_code "u"; tss_id "TSS3286";
1	Cufflinks	exon	151249485	151249521	VNO	-	.	gene_id "XLOC_001645"; transcript_id "TCONS_00006478"; exon_number "3"; oId "CUFF.1079.3"; class_code "u"; tss_id "TSS3286";
1	Cufflinks	exon	151240064	151243019	VNO	-	.	gene_id "XLOC_001645"; transcript_id "TCONS_00006480"; exon_number "1"; oId "CUFF.1079.4"; class_code "u"; tss_id "TSS3287";
1	Cufflinks	exon	151248600	151248759	VNO	-	.	gene_id "XLOC_001645"; transcript_id "TCONS_00006480"; exon_number "2"; oId "CUFF.1079.4"; class_code "u"; tss_id "TSS3287";
1	Cufflinks	exon	151250559	151250782	VNO	-	.	gene_id "XLOC_001645"; transcript_id "TCONS_00006480"; exon_number "3"; oId "CUFF.1079.4"; class_code "u"; tss_id "TSS3287";
1	Cufflinks	exon	151240064	151243019	VNO	-	.	gene_id "XLOC_001645"; transcript_id "TCONS_00006479"; exon_number "1"; oId "CUFF.1079.1"; class_code "u"; tss_id "TSS3287";
1	Cufflinks	exon	151250559	151250782	VNO	-	.	gene_id "XLOC_001645"; transcript_id "TCONS_00006479"; exon_number "2"; oId "CUFF.1079.1"; class_code "u"; tss_id "TSS3287";
1	Cufflinks	exon	151240064	151243023	VNO	-	.	gene_id "XLOC_001645"; transcript_id "TCONS_00006481"; exon_number "1"; oId "CUFF.1079.5"; class_code "u"; tss_id "TSS3287";
1	Cufflinks	exon	151250777	151250803	VNO	-	.	gene_id "XLOC_001645"; transcript_id "TCONS_00006481"; exon_number "2"; oId "CUFF.1079.5"; class_code "u"; tss_id "TSS3287";
1	Cufflinks	exon	151240064	151243019	VNO	-	.	gene_id "XLOC_001645"; transcript_id "TCONS_00006482"; exon_number "1"; oId "CUFF.1079.2"; class_code "u"; tss_id "TSS3288";
1	Cufflinks	exon	151248600	151248759	VNO	-	.	gene_id "XLOC_001645"; transcript_id "TCONS_00006482"; exon_number "2"; oId "CUFF.1079.2"; class_code "u"; tss_id "TSS3288";
1	Cufflinks	exon	151252766	151252797	VNO	-	.	gene_id "XLOC_001645"; transcript_id "TCONS_00006482"; exon_number "3"; oId "CUFF.1079.2"; class_code "u"; tss_id "TSS3288";
1	Cufflinks	exon	154111339	154111956	VNO	-	.	gene_id "XLOC_001667"; transcript_id "TCONS_00006566"; exon_number "1"; oId "CUFF.1105.1"; class_code "u"; tss_id "TSS3342";
1	Cufflinks	exon	154112196	154112329	VNO	-	.	gene_id "XLOC_001667"; transcript_id "TCONS_00006566"; exon_number "2"; oId "CUFF.1105.1"; class_code "u"; tss_id "TSS3342";
1	Cufflinks	exon	154113184	154113297	VNO	-	.	gene_id "XLOC_001667"; transcript_id "TCONS_00006566"; exon_number "3"; oId "CUFF.1105.1"; class_code "u"; tss_id "TSS3342";
1	Cufflinks	exon	164858683	164859734	VNO	-	.	gene_id "XLOC_001733"; transcript_id "TCONS_00006929"; exon_number "1"; oId "CUFF.1240.1"; class_code "u"; tss_id "TSS3498";
1	Cufflinks	exon	164862187	164864547	VNO	-	.	gene_id "XLOC_001733"; transcript_id "TCONS_00006929"; exon_number "2"; oId "CUFF.1240.1"; class_code "u"; tss_id "TSS3498";
1	Cufflinks	exon	164867065	164867590	VNO	-	.	gene_id "XLOC_001733"; transcript_id "TCONS_00006929"; exon_number "3"; oId "CUFF.1240.1"; class_code "u"; tss_id "TSS3498";
1	Cufflinks	exon	164858683	164859734	VNO	-	.	gene_id "XLOC_001733"; transcript_id "TCONS_00006930"; exon_number "1"; oId "CUFF.1240.2"; class_code "u"; tss_id "TSS3499";
1	Cufflinks	exon	164862187	164864607	VNO	-	.	gene_id "XLOC_001733"; transcript_id "TCONS_00006930"; exon_number "2"; oId "CUFF.1240.2"; class_code "u"; tss_id "TSS3499";
1	Cufflinks	exon	164867065	164867492	VNO	-	.	gene_id "XLOC_001733"; transcript_id "TCONS_00006930"; exon_number "3"; oId "CUFF.1240.2"; class_code "u"; tss_id "TSS3499";
1	Cufflinks	exon	164868859	164869009	VNO	-	.	gene_id "XLOC_001733"; transcript_id "TCONS_00006930"; exon_number "4"; oId "CUFF.1240.2"; class_code "u"; tss_id "TSS3499";
1	Cufflinks	exon	164858683	164859005	VNO	-	.	gene_id "XLOC_001733"; transcript_id "TCONS_00006931"; exon_number "1"; oId "CUFF.1240.3"; class_code "u"; tss_id "TSS3500";
1	Cufflinks	exon	164862186	164864547	VNO	-	.	gene_id "XLOC_001733"; transcript_id "TCONS_00006931"; exon_number "2"; oId "CUFF.1240.3"; class_code "u"; tss_id "TSS3500";
1	Cufflinks	exon	164871976	164872151	VNO	-	.	gene_id "XLOC_001733"; transcript_id "TCONS_00006931"; exon_number "3"; oId "CUFF.1240.3"; class_code "u"; tss_id "TSS3500";
1	Cufflinks	exon	164884660	164885002	VNO	-	.	gene_id "XLOC_001733"; transcript_id "TCONS_00006931"; exon_number "4"; oId "CUFF.1240.3"; class_code "u"; tss_id "TSS3500";
1	Cufflinks	exon	164861680	164861725	VNO	-	.	gene_id "XLOC_001733"; transcript_id "TCONS_00006932"; exon_number "1"; oId "CUFF.1240.4"; class_code "u"; tss_id "TSS3499";
1	Cufflinks	exon	164862187	164864607	VNO	-	.	gene_id "XLOC_001733"; transcript_id "TCONS_00006932"; exon_number "2"; oId "CUFF.1240.4"; class_code "u"; tss_id "TSS3499";
1	Cufflinks	exon	164867065	164867492	VNO	-	.	gene_id "XLOC_001733"; transcript_id "TCONS_00006932"; exon_number "3"; oId "CUFF.1240.4"; class_code "u"; tss_id "TSS3499";
1	Cufflinks	exon	164868859	164869009	VNO	-	.	gene_id "XLOC_001733"; transcript_id "TCONS_00006932"; exon_number "4"; oId "CUFF.1240.4"; class_code "u"; tss_id "TSS3499";
1	Cufflinks	exon	164862161	164863554	VNO	-	.	gene_id "XLOC_001733"; transcript_id "TCONS_00006933"; exon_number "1"; oId "CUFF.1240.5"; class_code "u"; tss_id "TSS3501";
1	Cufflinks	exon	164867065	164867213	VNO	-	.	gene_id "XLOC_001733"; transcript_id "TCONS_00006933"; exon_number "2"; oId "CUFF.1240.5"; class_code "u"; tss_id "TSS3501";
1	Cufflinks	exon	191453974	191454217	VNO	-	.	gene_id "XLOC_001920"; transcript_id "TCONS_00007768"; exon_number "1"; oId "CUFF.1561.1"; class_code "u"; tss_id "TSS3898";
1	Cufflinks	exon	191464303	191464381	VNO	-	.	gene_id "XLOC_001920"; transcript_id "TCONS_00007768"; exon_number "2"; oId "CUFF.1561.1"; class_code "u"; tss_id "TSS3898";
1	Cufflinks	exon	191464824	191465550	VNO	-	.	gene_id "XLOC_001920"; transcript_id "TCONS_00007768"; exon_number "3"; oId "CUFF.1561.1"; class_code "u"; tss_id "TSS3898";
1	Cufflinks	exon	191470696	191470782	VNO	-	.	gene_id "XLOC_001920"; transcript_id "TCONS_00007768"; exon_number "4"; oId "CUFF.1561.1"; class_code "u"; tss_id "TSS3898";
1	Cufflinks	exon	191927776	191934222	VNO	-	.	gene_id "XLOC_001925"; transcript_id "TCONS_00007781"; exon_number "1"; oId "CUFF.1582.1"; class_code "u"; tss_id "TSS3906";
1	Cufflinks	exon	191942212	191942592	VNO	-	.	gene_id "XLOC_001925"; transcript_id "TCONS_00007781"; exon_number "2"; oId "CUFF.1582.1"; class_code "u"; tss_id "TSS3906";
10	Cufflinks	exon	15300301	15300565	VNO	+	.	gene_id "XLOC_002227"; transcript_id "TCONS_00008373"; exon_number "1"; oId "CUFF.1724.1"; class_code "u"; tss_id "TSS4286";
10	Cufflinks	exon	15310708	15313440	VNO	+	.	gene_id "XLOC_002227"; transcript_id "TCONS_00008373"; exon_number "2"; oId "CUFF.1724.1"; class_code "u"; tss_id "TSS4286";
10	Cufflinks	exon	15300314	15300565	VNO	+	.	gene_id "XLOC_002227"; transcript_id "TCONS_00008374"; exon_number "1"; oId "CUFF.1724.2"; class_code "u"; tss_id "TSS4286";
10	Cufflinks	exon	15303160	15303391	VNO	+	.	gene_id "XLOC_002227"; transcript_id "TCONS_00008374"; exon_number "2"; oId "CUFF.1724.2"; class_code "u"; tss_id "TSS4286";
10	Cufflinks	exon	15310708	15313440	VNO	+	.	gene_id "XLOC_002227"; transcript_id "TCONS_00008374"; exon_number "3"; oId "CUFF.1724.2"; class_code "u"; tss_id "TSS4286";
10	Cufflinks	exon	15300348	15300571	VNO	+	.	gene_id "XLOC_002227"; transcript_id "TCONS_00008375"; exon_number "1"; oId "CUFF.1724.3"; class_code "u"; tss_id "TSS4286";
10	Cufflinks	exon	15310714	15313440	VNO	+	.	gene_id "XLOC_002227"; transcript_id "TCONS_00008375"; exon_number "2"; oId "CUFF.1724.3"; class_code "u"; tss_id "TSS4286";
10	Cufflinks	exon	15300833	15300851	VNO	+	.	gene_id "XLOC_002227"; transcript_id "TCONS_00008376"; exon_number "1"; oId "CUFF.1724.4"; class_code "u"; tss_id "TSS4287";
10	Cufflinks	exon	15303160	15303391	VNO	+	.	gene_id "XLOC_002227"; transcript_id "TCONS_00008376"; exon_number "2"; oId "CUFF.1724.4"; class_code "u"; tss_id "TSS4287";
10	Cufflinks	exon	15310708	15313440	VNO	+	.	gene_id "XLOC_002227"; transcript_id "TCONS_00008376"; exon_number "3"; oId "CUFF.1724.4"; class_code "u"; tss_id "TSS4287";
10	Cufflinks	exon	15306173	15306248	VNO	+	.	gene_id "XLOC_002227"; transcript_id "TCONS_00008377"; exon_number "1"; oId "CUFF.1724.5"; class_code "u"; tss_id "TSS4288";
10	Cufflinks	exon	15310708	15313440	VNO	+	.	gene_id "XLOC_002227"; transcript_id "TCONS_00008377"; exon_number "2"; oId "CUFF.1724.5"; class_code "u"; tss_id "TSS4288";
10	Cufflinks	exon	18813610	18813678	VNO	+	.	gene_id "XLOC_002235"; transcript_id "TCONS_00008413"; exon_number "1"; oId "CUFF.1741.2"; class_code "u"; tss_id "TSS4308";
10	Cufflinks	exon	18837487	18839344	VNO	+	.	gene_id "XLOC_002235"; transcript_id "TCONS_00008413"; exon_number "2"; oId "CUFF.1741.2"; class_code "u"; tss_id "TSS4308";
10	Cufflinks	exon	18831467	18831493	VNO	+	.	gene_id "XLOC_002235"; transcript_id "TCONS_00008414"; exon_number "1"; oId "CUFF.1741.3"; class_code "u"; tss_id "TSS4309";
10	Cufflinks	exon	18837487	18839344	VNO	+	.	gene_id "XLOC_002235"; transcript_id "TCONS_00008414"; exon_number "2"; oId "CUFF.1741.3"; class_code "u"; tss_id "TSS4309";
10	Cufflinks	exon	19293878	19293933	VNO	+	.	gene_id "XLOC_002236"; transcript_id "TCONS_00008418"; exon_number "1"; oId "CUFF.1743.1"; class_code "u"; tss_id "TSS4311";
10	Cufflinks	exon	19297453	19297600	VNO	+	.	gene_id "XLOC_002236"; transcript_id "TCONS_00008418"; exon_number "2"; oId "CUFF.1743.1"; class_code "u"; tss_id "TSS4311";
10	Cufflinks	exon	19300693	19303513	VNO	+	.	gene_id "XLOC_002236"; transcript_id "TCONS_00008418"; exon_number "3"; oId "CUFF.1743.1"; class_code "u"; tss_id "TSS4311";
10	Cufflinks	exon	19293878	19293933	VNO	+	.	gene_id "XLOC_002236"; transcript_id "TCONS_00008419"; exon_number "1"; oId "CUFF.1743.2"; class_code "u"; tss_id "TSS4311";
10	Cufflinks	exon	19297453	19297600	VNO	+	.	gene_id "XLOC_002236"; transcript_id "TCONS_00008419"; exon_number "2"; oId "CUFF.1743.2"; class_code "u"; tss_id "TSS4311";
10	Cufflinks	exon	19300693	19303250	VNO	+	.	gene_id "XLOC_002236"; transcript_id "TCONS_00008419"; exon_number "3"; oId "CUFF.1743.2"; class_code "u"; tss_id "TSS4311";
10	Cufflinks	exon	19313433	19313591	VNO	+	.	gene_id "XLOC_002236"; transcript_id "TCONS_00008419"; exon_number "4"; oId "CUFF.1743.2"; class_code "u"; tss_id "TSS4311";
10	Cufflinks	exon	19325194	19327764	VNO	+	.	gene_id "XLOC_002236"; transcript_id "TCONS_00008419"; exon_number "5"; oId "CUFF.1743.2"; class_code "u"; tss_id "TSS4311";
10	Cufflinks	exon	19297396	19297600	VNO	+	.	gene_id "XLOC_002236"; transcript_id "TCONS_00008420"; exon_number "1"; oId "CUFF.1743.3"; class_code "u"; tss_id "TSS4312";
10	Cufflinks	exon	19300693	19300881	VNO	+	.	gene_id "XLOC_002236"; transcript_id "TCONS_00008420"; exon_number "2"; oId "CUFF.1743.3"; class_code "u"; tss_id "TSS4312";
10	Cufflinks	exon	19313433	19313591	VNO	+	.	gene_id "XLOC_002236"; transcript_id "TCONS_00008420"; exon_number "3"; oId "CUFF.1743.3"; class_code "u"; tss_id "TSS4312";
10	Cufflinks	exon	19325194	19327764	VNO	+	.	gene_id "XLOC_002236"; transcript_id "TCONS_00008420"; exon_number "4"; oId "CUFF.1743.3"; class_code "u"; tss_id "TSS4312";
10	Cufflinks	exon	19300870	19300881	VNO	+	.	gene_id "XLOC_002236"; transcript_id "TCONS_00008421"; exon_number "1"; oId "CUFF.1743.4"; class_code "u"; tss_id "TSS4313";
10	Cufflinks	exon	19301384	19303250	VNO	+	.	gene_id "XLOC_002236"; transcript_id "TCONS_00008421"; exon_number "2"; oId "CUFF.1743.4"; class_code "u"; tss_id "TSS4313";
10	Cufflinks	exon	19313433	19313591	VNO	+	.	gene_id "XLOC_002236"; transcript_id "TCONS_00008421"; exon_number "3"; oId "CUFF.1743.4"; class_code "u"; tss_id "TSS4313";
10	Cufflinks	exon	19325194	19327764	VNO	+	.	gene_id "XLOC_002236"; transcript_id "TCONS_00008421"; exon_number "4"; oId "CUFF.1743.4"; class_code "u"; tss_id "TSS4313";
10	Cufflinks	exon	24759649	24760971	VNO	+	.	gene_id "XLOC_002281"; transcript_id "TCONS_00008551"; exon_number "1"; oId "CUFF.1813.1"; class_code "u"; tss_id "TSS4391";
10	Cufflinks	exon	24764180	24764191	VNO	+	.	gene_id "XLOC_002281"; transcript_id "TCONS_00008551"; exon_number "2"; oId "CUFF.1813.1"; class_code "u"; tss_id "TSS4391";
10	Cufflinks	exon	24763215	24765542	VNO	+	.	gene_id "XLOC_002281"; transcript_id "TCONS_00008552"; exon_number "1"; oId "CUFF.1813.2"; class_code "u"; tss_id "TSS4392";
10	Cufflinks	exon	24766012	24766043	VNO	+	.	gene_id "XLOC_002281"; transcript_id "TCONS_00008552"; exon_number "2"; oId "CUFF.1813.2"; class_code "u"; tss_id "TSS4392";
10	Cufflinks	exon	39937058	39937085	VNO	+	.	gene_id "XLOC_002329"; transcript_id "TCONS_00008719"; exon_number "1"; oId "CUFF.1887.1"; class_code "u"; tss_id "TSS4491";
10	Cufflinks	exon	39938219	39939090	VNO	+	.	gene_id "XLOC_002329"; transcript_id "TCONS_00008719"; exon_number "2"; oId "CUFF.1887.1"; class_code "u"; tss_id "TSS4491";
10	Cufflinks	exon	40677555	40677725	VNO	+	.	gene_id "XLOC_002337"; transcript_id "TCONS_00008736"; exon_number "1"; oId "CUFF.1916.2"; class_code "u"; tss_id "TSS4501";
10	Cufflinks	exon	40679346	40682075	VNO	+	.	gene_id "XLOC_002337"; transcript_id "TCONS_00008736"; exon_number "2"; oId "CUFF.1916.2"; class_code "u"; tss_id "TSS4501";
10	Cufflinks	exon	45875291	45875695	VNO	+	.	gene_id "XLOC_002380"; transcript_id "TCONS_00008885"; exon_number "1"; oId "CUFF.1984.1"; class_code "u"; tss_id "TSS4590";
10	Cufflinks	exon	45875996	45876105	VNO	+	.	gene_id "XLOC_002380"; transcript_id "TCONS_00008885"; exon_number "2"; oId "CUFF.1984.1"; class_code "u"; tss_id "TSS4590";
10	Cufflinks	exon	47474706	47475428	VNO	+	.	gene_id "XLOC_002382"; transcript_id "TCONS_00008887"; exon_number "1"; oId "CUFF.1982.1"; class_code "u"; tss_id "TSS4592";
10	Cufflinks	exon	47502050	47502090	VNO	+	.	gene_id "XLOC_002382"; transcript_id "TCONS_00008887"; exon_number "2"; oId "CUFF.1982.1"; class_code "u"; tss_id "TSS4592";
10	Cufflinks	exon	77418516	77418554	VNO	+	.	gene_id "XLOC_002526"; transcript_id "TCONS_00009522"; exon_number "1"; oId "CUFF.2223.1"; class_code "u"; tss_id "TSS4885";
10	Cufflinks	exon	77419038	77424829	VNO	+	.	gene_id "XLOC_002526"; transcript_id "TCONS_00009522"; exon_number "2"; oId "CUFF.2223.1"; class_code "u"; tss_id "TSS4885";
10	Cufflinks	exon	81864863	81864885	VNO	+	.	gene_id "XLOC_002640"; transcript_id "TCONS_00010098"; exon_number "1"; oId "CUFF.2401.1"; class_code "u"; tss_id "TSS5164";
10	Cufflinks	exon	81865232	81865294	VNO	+	.	gene_id "XLOC_002640"; transcript_id "TCONS_00010098"; exon_number "2"; oId "CUFF.2401.1"; class_code "u"; tss_id "TSS5164";
10	Cufflinks	exon	81877579	81877726	VNO	+	.	gene_id "XLOC_002640"; transcript_id "TCONS_00010098"; exon_number "3"; oId "CUFF.2401.1"; class_code "u"; tss_id "TSS5164";
10	Cufflinks	exon	81878029	81878155	VNO	+	.	gene_id "XLOC_002640"; transcript_id "TCONS_00010098"; exon_number "4"; oId "CUFF.2401.1"; class_code "u"; tss_id "TSS5164";
10	Cufflinks	exon	81878355	81878415	VNO	+	.	gene_id "XLOC_002640"; transcript_id "TCONS_00010098"; exon_number "5"; oId "CUFF.2401.1"; class_code "u"; tss_id "TSS5164";
10	Cufflinks	exon	81878967	81879777	VNO	+	.	gene_id "XLOC_002640"; transcript_id "TCONS_00010098"; exon_number "6"; oId "CUFF.2401.1"; class_code "u"; tss_id "TSS5164";
10	Cufflinks	exon	81978750	81978774	VNO	+	.	gene_id "XLOC_002641"; transcript_id "TCONS_00010099"; exon_number "1"; oId "CUFF.2410.1"; class_code "u"; tss_id "TSS5165";
10	Cufflinks	exon	81997805	81997999	VNO	+	.	gene_id "XLOC_002641"; transcript_id "TCONS_00010099"; exon_number "2"; oId "CUFF.2410.1"; class_code "u"; tss_id "TSS5165";
10	Cufflinks	exon	82011603	82011729	VNO	+	.	gene_id "XLOC_002641"; transcript_id "TCONS_00010099"; exon_number "3"; oId "CUFF.2410.1"; class_code "u"; tss_id "TSS5165";
10	Cufflinks	exon	82011929	82011989	VNO	+	.	gene_id "XLOC_002641"; transcript_id "TCONS_00010099"; exon_number "4"; oId "CUFF.2410.1"; class_code "u"; tss_id "TSS5165";
10	Cufflinks	exon	82012541	82014744	VNO	+	.	gene_id "XLOC_002641"; transcript_id "TCONS_00010099"; exon_number "5"; oId "CUFF.2410.1"; class_code "u"; tss_id "TSS5165";
10	Cufflinks	exon	82019250	82019388	VNO	+	.	gene_id "XLOC_002641"; transcript_id "TCONS_00010099"; exon_number "6"; oId "CUFF.2410.1"; class_code "u"; tss_id "TSS5165";
10	Cufflinks	exon	81978750	81978774	VNO	+	.	gene_id "XLOC_002641"; transcript_id "TCONS_00010100"; exon_number "1"; oId "CUFF.2410.2"; class_code "u"; tss_id "TSS5165";
10	Cufflinks	exon	82011603	82011729	VNO	+	.	gene_id "XLOC_002641"; transcript_id "TCONS_00010100"; exon_number "2"; oId "CUFF.2410.2"; class_code "u"; tss_id "TSS5165";
10	Cufflinks	exon	82011929	82011989	VNO	+	.	gene_id "XLOC_002641"; transcript_id "TCONS_00010100"; exon_number "3"; oId "CUFF.2410.2"; class_code "u"; tss_id "TSS5165";
10	Cufflinks	exon	82012541	82014744	VNO	+	.	gene_id "XLOC_002641"; transcript_id "TCONS_00010100"; exon_number "4"; oId "CUFF.2410.2"; class_code "u"; tss_id "TSS5165";
10	Cufflinks	exon	82019250	82019388	VNO	+	.	gene_id "XLOC_002641"; transcript_id "TCONS_00010100"; exon_number "5"; oId "CUFF.2410.2"; class_code "u"; tss_id "TSS5165";
10	Cufflinks	exon	82020503	82024131	VNO	+	.	gene_id "XLOC_002641"; transcript_id "TCONS_00010100"; exon_number "6"; oId "CUFF.2410.2"; class_code "u"; tss_id "TSS5165";
10	Cufflinks	exon	81978752	81978774	VNO	+	.	gene_id "XLOC_002641"; transcript_id "TCONS_00010101"; exon_number "1"; oId "CUFF.2410.3"; class_code "u"; tss_id "TSS5165";
10	Cufflinks	exon	82011603	82011731	VNO	+	.	gene_id "XLOC_002641"; transcript_id "TCONS_00010101"; exon_number "2"; oId "CUFF.2410.3"; class_code "u"; tss_id "TSS5165";
10	Cufflinks	exon	82011931	82011989	VNO	+	.	gene_id "XLOC_002641"; transcript_id "TCONS_00010101"; exon_number "3"; oId "CUFF.2410.3"; class_code "u"; tss_id "TSS5165";
10	Cufflinks	exon	82012541	82014744	VNO	+	.	gene_id "XLOC_002641"; transcript_id "TCONS_00010101"; exon_number "4"; oId "CUFF.2410.3"; class_code "u"; tss_id "TSS5165";
10	Cufflinks	exon	82019250	82019388	VNO	+	.	gene_id "XLOC_002641"; transcript_id "TCONS_00010101"; exon_number "5"; oId "CUFF.2410.3"; class_code "u"; tss_id "TSS5165";
10	Cufflinks	exon	82020503	82024131	VNO	+	.	gene_id "XLOC_002641"; transcript_id "TCONS_00010101"; exon_number "6"; oId "CUFF.2410.3"; class_code "u"; tss_id "TSS5165";
10	Cufflinks	exon	81978754	81978774	VNO	+	.	gene_id "XLOC_002641"; transcript_id "TCONS_00010102"; exon_number "1"; oId "CUFF.2410.4"; class_code "u"; tss_id "TSS5165";
10	Cufflinks	exon	82011603	82011729	VNO	+	.	gene_id "XLOC_002641"; transcript_id "TCONS_00010102"; exon_number "2"; oId "CUFF.2410.4"; class_code "u"; tss_id "TSS5165";
10	Cufflinks	exon	82011929	82011989	VNO	+	.	gene_id "XLOC_002641"; transcript_id "TCONS_00010102"; exon_number "3"; oId "CUFF.2410.4"; class_code "u"; tss_id "TSS5165";
10	Cufflinks	exon	82012541	82016006	VNO	+	.	gene_id "XLOC_002641"; transcript_id "TCONS_00010102"; exon_number "4"; oId "CUFF.2410.4"; class_code "u"; tss_id "TSS5165";
10	Cufflinks	exon	81996976	81997117	VNO	+	.	gene_id "XLOC_002641"; transcript_id "TCONS_00010103"; exon_number "1"; oId "CUFF.2410.5"; class_code "u"; tss_id "TSS5166";
10	Cufflinks	exon	82011603	82011729	VNO	+	.	gene_id "XLOC_002641"; transcript_id "TCONS_00010103"; exon_number "2"; oId "CUFF.2410.5"; class_code "u"; tss_id "TSS5166";
10	Cufflinks	exon	82011929	82011989	VNO	+	.	gene_id "XLOC_002641"; transcript_id "TCONS_00010103"; exon_number "3"; oId "CUFF.2410.5"; class_code "u"; tss_id "TSS5166";
10	Cufflinks	exon	82012541	82014744	VNO	+	.	gene_id "XLOC_002641"; transcript_id "TCONS_00010103"; exon_number "4"; oId "CUFF.2410.5"; class_code "u"; tss_id "TSS5166";
10	Cufflinks	exon	82019250	82019388	VNO	+	.	gene_id "XLOC_002641"; transcript_id "TCONS_00010103"; exon_number "5"; oId "CUFF.2410.5"; class_code "u"; tss_id "TSS5166";
10	Cufflinks	exon	81996985	81997117	VNO	+	.	gene_id "XLOC_002641"; transcript_id "TCONS_00010104"; exon_number "1"; oId "CUFF.2410.6"; class_code "u"; tss_id "TSS5166";
10	Cufflinks	exon	82011603	82011729	VNO	+	.	gene_id "XLOC_002641"; transcript_id "TCONS_00010104"; exon_number "2"; oId "CUFF.2410.6"; class_code "u"; tss_id "TSS5166";
10	Cufflinks	exon	82011929	82011989	VNO	+	.	gene_id "XLOC_002641"; transcript_id "TCONS_00010104"; exon_number "3"; oId "CUFF.2410.6"; class_code "u"; tss_id "TSS5166";
10	Cufflinks	exon	82012541	82014746	VNO	+	.	gene_id "XLOC_002641"; transcript_id "TCONS_00010104"; exon_number "4"; oId "CUFF.2410.6"; class_code "u"; tss_id "TSS5166";
10	Cufflinks	exon	82019252	82019388	VNO	+	.	gene_id "XLOC_002641"; transcript_id "TCONS_00010104"; exon_number "5"; oId "CUFF.2410.6"; class_code "u"; tss_id "TSS5166";
10	Cufflinks	exon	82020503	82024131	VNO	+	.	gene_id "XLOC_002641"; transcript_id "TCONS_00010104"; exon_number "6"; oId "CUFF.2410.6"; class_code "u"; tss_id "TSS5166";
10	Cufflinks	exon	81996992	81997117	VNO	+	.	gene_id "XLOC_002641"; transcript_id "TCONS_00010106"; exon_number "1"; oId "CUFF.2410.8"; class_code "u"; tss_id "TSS5166";
10	Cufflinks	exon	82011603	82011729	VNO	+	.	gene_id "XLOC_002641"; transcript_id "TCONS_00010106"; exon_number "2"; oId "CUFF.2410.8"; class_code "u"; tss_id "TSS5166";
10	Cufflinks	exon	82011929	82011989	VNO	+	.	gene_id "XLOC_002641"; transcript_id "TCONS_00010106"; exon_number "3"; oId "CUFF.2410.8"; class_code "u"; tss_id "TSS5166";
10	Cufflinks	exon	82012541	82016006	VNO	+	.	gene_id "XLOC_002641"; transcript_id "TCONS_00010106"; exon_number "4"; oId "CUFF.2410.8"; class_code "u"; tss_id "TSS5166";
10	Cufflinks	exon	81996992	81997117	VNO	+	.	gene_id "XLOC_002641"; transcript_id "TCONS_00010105"; exon_number "1"; oId "CUFF.2410.7"; class_code "u"; tss_id "TSS5166";
10	Cufflinks	exon	82011603	82011729	VNO	+	.	gene_id "XLOC_002641"; transcript_id "TCONS_00010105"; exon_number "2"; oId "CUFF.2410.7"; class_code "u"; tss_id "TSS5166";
10	Cufflinks	exon	82011929	82011989	VNO	+	.	gene_id "XLOC_002641"; transcript_id "TCONS_00010105"; exon_number "3"; oId "CUFF.2410.7"; class_code "u"; tss_id "TSS5166";
10	Cufflinks	exon	82012541	82013679	VNO	+	.	gene_id "XLOC_002641"; transcript_id "TCONS_00010105"; exon_number "4"; oId "CUFF.2410.7"; class_code "u"; tss_id "TSS5166";
10	Cufflinks	exon	82014132	82016006	VNO	+	.	gene_id "XLOC_002641"; transcript_id "TCONS_00010105"; exon_number "5"; oId "CUFF.2410.7"; class_code "u"; tss_id "TSS5166";
10	Cufflinks	exon	81997653	81997999	VNO	+	.	gene_id "XLOC_002641"; transcript_id "TCONS_00010107"; exon_number "1"; oId "CUFF.2410.9"; class_code "u"; tss_id "TSS5167";
10	Cufflinks	exon	82011603	82011731	VNO	+	.	gene_id "XLOC_002641"; transcript_id "TCONS_00010107"; exon_number "2"; oId "CUFF.2410.9"; class_code "u"; tss_id "TSS5167";
10	Cufflinks	exon	82011931	82011989	VNO	+	.	gene_id "XLOC_002641"; transcript_id "TCONS_00010107"; exon_number "3"; oId "CUFF.2410.9"; class_code "u"; tss_id "TSS5167";
10	Cufflinks	exon	82012541	82014744	VNO	+	.	gene_id "XLOC_002641"; transcript_id "TCONS_00010107"; exon_number "4"; oId "CUFF.2410.9"; class_code "u"; tss_id "TSS5167";
10	Cufflinks	exon	82019250	82019388	VNO	+	.	gene_id "XLOC_002641"; transcript_id "TCONS_00010107"; exon_number "5"; oId "CUFF.2410.9"; class_code "u"; tss_id "TSS5167";
10	Cufflinks	exon	81999398	81999444	VNO	+	.	gene_id "XLOC_002641"; transcript_id "TCONS_00010108"; exon_number "1"; oId "CUFF.2410.10"; class_code "u"; tss_id "TSS5168";
10	Cufflinks	exon	82011603	82011729	VNO	+	.	gene_id "XLOC_002641"; transcript_id "TCONS_00010108"; exon_number "2"; oId "CUFF.2410.10"; class_code "u"; tss_id "TSS5168";
10	Cufflinks	exon	82011929	82011989	VNO	+	.	gene_id "XLOC_002641"; transcript_id "TCONS_00010108"; exon_number "3"; oId "CUFF.2410.10"; class_code "u"; tss_id "TSS5168";
10	Cufflinks	exon	82012541	82014744	VNO	+	.	gene_id "XLOC_002641"; transcript_id "TCONS_00010108"; exon_number "4"; oId "CUFF.2410.10"; class_code "u"; tss_id "TSS5168";
10	Cufflinks	exon	82019250	82019388	VNO	+	.	gene_id "XLOC_002641"; transcript_id "TCONS_00010108"; exon_number "5"; oId "CUFF.2410.10"; class_code "u"; tss_id "TSS5168";
10	Cufflinks	exon	82083275	82083413	VNO	+	.	gene_id "XLOC_002643"; transcript_id "TCONS_00010119"; exon_number "1"; oId "CUFF.2421.2"; class_code "u"; tss_id "TSS5173";
10	Cufflinks	exon	82107811	82107937	VNO	+	.	gene_id "XLOC_002643"; transcript_id "TCONS_00010119"; exon_number "2"; oId "CUFF.2421.2"; class_code "u"; tss_id "TSS5173";
10	Cufflinks	exon	82108140	82108199	VNO	+	.	gene_id "XLOC_002643"; transcript_id "TCONS_00010119"; exon_number "3"; oId "CUFF.2421.2"; class_code "u"; tss_id "TSS5173";
10	Cufflinks	exon	82108739	82113027	VNO	+	.	gene_id "XLOC_002643"; transcript_id "TCONS_00010119"; exon_number "4"; oId "CUFF.2421.2"; class_code "u"; tss_id "TSS5173";
10	Cufflinks	exon	82083275	82083412	VNO	+	.	gene_id "XLOC_002643"; transcript_id "TCONS_00010118"; exon_number "1"; oId "CUFF.2421.1"; class_code "u"; tss_id "TSS5173";
10	Cufflinks	exon	82107810	82107937	VNO	+	.	gene_id "XLOC_002643"; transcript_id "TCONS_00010118"; exon_number "2"; oId "CUFF.2421.1"; class_code "u"; tss_id "TSS5173";
10	Cufflinks	exon	82108140	82108199	VNO	+	.	gene_id "XLOC_002643"; transcript_id "TCONS_00010118"; exon_number "3"; oId "CUFF.2421.1"; class_code "u"; tss_id "TSS5173";
10	Cufflinks	exon	82108739	82113027	VNO	+	.	gene_id "XLOC_002643"; transcript_id "TCONS_00010118"; exon_number "4"; oId "CUFF.2421.1"; class_code "u"; tss_id "TSS5173";
10	Cufflinks	exon	82083281	82083412	VNO	+	.	gene_id "XLOC_002643"; transcript_id "TCONS_00010120"; exon_number "1"; oId "CUFF.2421.3"; class_code "u"; tss_id "TSS5173";
10	Cufflinks	exon	82107810	82107936	VNO	+	.	gene_id "XLOC_002643"; transcript_id "TCONS_00010120"; exon_number "2"; oId "CUFF.2421.3"; class_code "u"; tss_id "TSS5173";
10	Cufflinks	exon	82108739	82112635	VNO	+	.	gene_id "XLOC_002643"; transcript_id "TCONS_00010120"; exon_number "3"; oId "CUFF.2421.3"; class_code "u"; tss_id "TSS5173";
10	Cufflinks	exon	82120668	82120718	VNO	+	.	gene_id "XLOC_002643"; transcript_id "TCONS_00010120"; exon_number "4"; oId "CUFF.2421.3"; class_code "u"; tss_id "TSS5173";
10	Cufflinks	exon	82083325	82083412	VNO	+	.	gene_id "XLOC_002643"; transcript_id "TCONS_00010122"; exon_number "1"; oId "CUFF.2421.5"; class_code "u"; tss_id "TSS5173";
10	Cufflinks	exon	82107810	82107936	VNO	+	.	gene_id "XLOC_002643"; transcript_id "TCONS_00010122"; exon_number "2"; oId "CUFF.2421.5"; class_code "u"; tss_id "TSS5173";
10	Cufflinks	exon	82108139	82108199	VNO	+	.	gene_id "XLOC_002643"; transcript_id "TCONS_00010122"; exon_number "3"; oId "CUFF.2421.5"; class_code "u"; tss_id "TSS5173";
10	Cufflinks	exon	82108739	82111618	VNO	+	.	gene_id "XLOC_002643"; transcript_id "TCONS_00010122"; exon_number "4"; oId "CUFF.2421.5"; class_code "u"; tss_id "TSS5173";
10	Cufflinks	exon	82111718	82113027	VNO	+	.	gene_id "XLOC_002643"; transcript_id "TCONS_00010122"; exon_number "5"; oId "CUFF.2421.5"; class_code "u"; tss_id "TSS5173";
10	Cufflinks	exon	95363053	95365549	VNO	+	.	gene_id "XLOC_002725"; transcript_id "TCONS_00010444"; exon_number "1"; oId "CUFF.2530.1"; class_code "u"; tss_id "TSS5340";
10	Cufflinks	exon	95365595	95368041	VNO	+	.	gene_id "XLOC_002725"; transcript_id "TCONS_00010444"; exon_number "2"; oId "CUFF.2530.1"; class_code "u"; tss_id "TSS5340";
10	Cufflinks	exon	95681295	95681370	VNO	+	.	gene_id "XLOC_002730"; transcript_id "TCONS_00010452"; exon_number "1"; oId "CUFF.2548.1"; class_code "u"; tss_id "TSS5347";
10	Cufflinks	exon	95688560	95688664	VNO	+	.	gene_id "XLOC_002730"; transcript_id "TCONS_00010452"; exon_number "2"; oId "CUFF.2548.1"; class_code "u"; tss_id "TSS5347";
10	Cufflinks	exon	95689404	95690627	VNO	+	.	gene_id "XLOC_002730"; transcript_id "TCONS_00010452"; exon_number "3"; oId "CUFF.2548.1"; class_code "u"; tss_id "TSS5347";
10	Cufflinks	exon	109172841	109172941	VNO	+	.	gene_id "XLOC_002787"; transcript_id "TCONS_00010575"; exon_number "1"; oId "CUFF.2626.2"; class_code "u"; tss_id "TSS5432";
10	Cufflinks	exon	109175475	109175554	VNO	+	.	gene_id "XLOC_002787"; transcript_id "TCONS_00010575"; exon_number "2"; oId "CUFF.2626.2"; class_code "u"; tss_id "TSS5432";
10	Cufflinks	exon	109219948	109220003	VNO	+	.	gene_id "XLOC_002787"; transcript_id "TCONS_00010575"; exon_number "3"; oId "CUFF.2626.2"; class_code "u"; tss_id "TSS5432";
10	Cufflinks	exon	109224103	109224149	VNO	+	.	gene_id "XLOC_002787"; transcript_id "TCONS_00010575"; exon_number "4"; oId "CUFF.2626.2"; class_code "u"; tss_id "TSS5432";
10	Cufflinks	exon	109230441	109231380	VNO	+	.	gene_id "XLOC_002787"; transcript_id "TCONS_00010575"; exon_number "5"; oId "CUFF.2626.2"; class_code "u"; tss_id "TSS5432";
10	Cufflinks	exon	109172841	109172941	VNO	+	.	gene_id "XLOC_002787"; transcript_id "TCONS_00010574"; exon_number "1"; oId "CUFF.2626.1"; class_code "u"; tss_id "TSS5432";
10	Cufflinks	exon	109175478	109175555	VNO	+	.	gene_id "XLOC_002787"; transcript_id "TCONS_00010574"; exon_number "2"; oId "CUFF.2626.1"; class_code "u"; tss_id "TSS5432";
10	Cufflinks	exon	109211001	109211066	VNO	+	.	gene_id "XLOC_002787"; transcript_id "TCONS_00010574"; exon_number "3"; oId "CUFF.2626.1"; class_code "u"; tss_id "TSS5432";
10	Cufflinks	exon	109219948	109220003	VNO	+	.	gene_id "XLOC_002787"; transcript_id "TCONS_00010574"; exon_number "4"; oId "CUFF.2626.1"; class_code "u"; tss_id "TSS5432";
10	Cufflinks	exon	109224103	109224159	VNO	+	.	gene_id "XLOC_002787"; transcript_id "TCONS_00010574"; exon_number "5"; oId "CUFF.2626.1"; class_code "u"; tss_id "TSS5432";
10	Cufflinks	exon	109230451	109231380	VNO	+	.	gene_id "XLOC_002787"; transcript_id "TCONS_00010574"; exon_number "6"; oId "CUFF.2626.1"; class_code "u"; tss_id "TSS5432";
10	Cufflinks	exon	109641036	109641703	VNO	+	.	gene_id "XLOC_002788"; transcript_id "TCONS_00010577"; exon_number "1"; oId "CUFF.2635.2"; class_code "u"; tss_id "TSS5433";
10	Cufflinks	exon	109646272	109646429	VNO	+	.	gene_id "XLOC_002788"; transcript_id "TCONS_00010577"; exon_number "2"; oId "CUFF.2635.2"; class_code "u"; tss_id "TSS5433";
10	Cufflinks	exon	109647353	109649628	VNO	+	.	gene_id "XLOC_002788"; transcript_id "TCONS_00010577"; exon_number "3"; oId "CUFF.2635.2"; class_code "u"; tss_id "TSS5433";
10	Cufflinks	exon	109641036	109641703	VNO	+	.	gene_id "XLOC_002788"; transcript_id "TCONS_00010576"; exon_number "1"; oId "CUFF.2635.1"; class_code "u"; tss_id "TSS5433";
10	Cufflinks	exon	109642014	109642177	VNO	+	.	gene_id "XLOC_002788"; transcript_id "TCONS_00010576"; exon_number "2"; oId "CUFF.2635.1"; class_code "u"; tss_id "TSS5433";
10	Cufflinks	exon	109646272	109646430	VNO	+	.	gene_id "XLOC_002788"; transcript_id "TCONS_00010576"; exon_number "3"; oId "CUFF.2635.1"; class_code "u"; tss_id "TSS5433";
10	Cufflinks	exon	109647231	109649628	VNO	+	.	gene_id "XLOC_002788"; transcript_id "TCONS_00010576"; exon_number "4"; oId "CUFF.2635.1"; class_code "u"; tss_id "TSS5433";
10	Cufflinks	exon	109641126	109641703	VNO	+	.	gene_id "XLOC_002788"; transcript_id "TCONS_00010580"; exon_number "1"; oId "CUFF.2635.5"; class_code "u"; tss_id "TSS5433";
10	Cufflinks	exon	109642014	109642177	VNO	+	.	gene_id "XLOC_002788"; transcript_id "TCONS_00010580"; exon_number "2"; oId "CUFF.2635.5"; class_code "u"; tss_id "TSS5433";
10	Cufflinks	exon	109646272	109646430	VNO	+	.	gene_id "XLOC_002788"; transcript_id "TCONS_00010580"; exon_number "3"; oId "CUFF.2635.5"; class_code "u"; tss_id "TSS5433";
10	Cufflinks	exon	109647354	109649628	VNO	+	.	gene_id "XLOC_002788"; transcript_id "TCONS_00010580"; exon_number "4"; oId "CUFF.2635.5"; class_code "u"; tss_id "TSS5433";
10	Cufflinks	exon	109641126	109641704	VNO	+	.	gene_id "XLOC_002788"; transcript_id "TCONS_00010579"; exon_number "1"; oId "CUFF.2635.4"; class_code "u"; tss_id "TSS5433";
10	Cufflinks	exon	109642015	109642177	VNO	+	.	gene_id "XLOC_002788"; transcript_id "TCONS_00010579"; exon_number "2"; oId "CUFF.2635.4"; class_code "u"; tss_id "TSS5433";
10	Cufflinks	exon	109646272	109646429	VNO	+	.	gene_id "XLOC_002788"; transcript_id "TCONS_00010579"; exon_number "3"; oId "CUFF.2635.4"; class_code "u"; tss_id "TSS5433";
10	Cufflinks	exon	109647353	109649628	VNO	+	.	gene_id "XLOC_002788"; transcript_id "TCONS_00010579"; exon_number "4"; oId "CUFF.2635.4"; class_code "u"; tss_id "TSS5433";
10	Cufflinks	exon	109641126	109641703	VNO	+	.	gene_id "XLOC_002788"; transcript_id "TCONS_00010578"; exon_number "1"; oId "CUFF.2635.3"; class_code "u"; tss_id "TSS5433";
10	Cufflinks	exon	109646272	109646429	VNO	+	.	gene_id "XLOC_002788"; transcript_id "TCONS_00010578"; exon_number "2"; oId "CUFF.2635.3"; class_code "u"; tss_id "TSS5433";
10	Cufflinks	exon	109647353	109647380	VNO	+	.	gene_id "XLOC_002788"; transcript_id "TCONS_00010578"; exon_number "3"; oId "CUFF.2635.3"; class_code "u"; tss_id "TSS5433";
10	Cufflinks	exon	109648189	109649628	VNO	+	.	gene_id "XLOC_002788"; transcript_id "TCONS_00010578"; exon_number "4"; oId "CUFF.2635.3"; class_code "u"; tss_id "TSS5433";
10	Cufflinks	exon	109641205	109641703	VNO	+	.	gene_id "XLOC_002788"; transcript_id "TCONS_00010581"; exon_number "1"; oId "CUFF.2635.6"; class_code "u"; tss_id "TSS5434";
10	Cufflinks	exon	109642014	109642177	VNO	+	.	gene_id "XLOC_002788"; transcript_id "TCONS_00010581"; exon_number "2"; oId "CUFF.2635.6"; class_code "u"; tss_id "TSS5434";
10	Cufflinks	exon	109646272	109646429	VNO	+	.	gene_id "XLOC_002788"; transcript_id "TCONS_00010581"; exon_number "3"; oId "CUFF.2635.6"; class_code "u"; tss_id "TSS5434";
10	Cufflinks	exon	109647353	109649628	VNO	+	.	gene_id "XLOC_002788"; transcript_id "TCONS_00010581"; exon_number "4"; oId "CUFF.2635.6"; class_code "u"; tss_id "TSS5434";
10	Cufflinks	exon	109641215	109641703	VNO	+	.	gene_id "XLOC_002788"; transcript_id "TCONS_00010582"; exon_number "1"; oId "CUFF.2635.7"; class_code "u"; tss_id "TSS5434";
10	Cufflinks	exon	109642014	109642177	VNO	+	.	gene_id "XLOC_002788"; transcript_id "TCONS_00010582"; exon_number "2"; oId "CUFF.2635.7"; class_code "u"; tss_id "TSS5434";
10	Cufflinks	exon	109646272	109646429	VNO	+	.	gene_id "XLOC_002788"; transcript_id "TCONS_00010582"; exon_number "3"; oId "CUFF.2635.7"; class_code "u"; tss_id "TSS5434";
10	Cufflinks	exon	109647230	109649628	VNO	+	.	gene_id "XLOC_002788"; transcript_id "TCONS_00010582"; exon_number "4"; oId "CUFF.2635.7"; class_code "u"; tss_id "TSS5434";
10	Cufflinks	exon	109641231	109641709	VNO	+	.	gene_id "XLOC_002788"; transcript_id "TCONS_00010583"; exon_number "1"; oId "CUFF.2635.8"; class_code "u"; tss_id "TSS5434";
10	Cufflinks	exon	109642020	109642178	VNO	+	.	gene_id "XLOC_002788"; transcript_id "TCONS_00010583"; exon_number "2"; oId "CUFF.2635.8"; class_code "u"; tss_id "TSS5434";
10	Cufflinks	exon	109646273	109646429	VNO	+	.	gene_id "XLOC_002788"; transcript_id "TCONS_00010583"; exon_number "3"; oId "CUFF.2635.8"; class_code "u"; tss_id "TSS5434";
10	Cufflinks	exon	109647353	109649628	VNO	+	.	gene_id "XLOC_002788"; transcript_id "TCONS_00010583"; exon_number "4"; oId "CUFF.2635.8"; class_code "u"; tss_id "TSS5434";
10	Cufflinks	exon	111843009	111843055	VNO	+	.	gene_id "XLOC_002798"; transcript_id "TCONS_00010620"; exon_number "1"; oId "CUFF.2646.1"; class_code "u"; tss_id "TSS5450";
10	Cufflinks	exon	111844414	111846913	VNO	+	.	gene_id "XLOC_002798"; transcript_id "TCONS_00010620"; exon_number "2"; oId "CUFF.2646.1"; class_code "u"; tss_id "TSS5450";
10	Cufflinks	exon	117393262	117393517	VNO	+	.	gene_id "XLOC_002823"; transcript_id "TCONS_00010703"; exon_number "1"; oId "CUFF.2689.1"; class_code "u"; tss_id "TSS5499";
10	Cufflinks	exon	117395183	117395522	VNO	+	.	gene_id "XLOC_002823"; transcript_id "TCONS_00010703"; exon_number "2"; oId "CUFF.2689.1"; class_code "u"; tss_id "TSS5499";
10	Cufflinks	exon	117504145	117504174	VNO	+	.	gene_id "XLOC_002825"; transcript_id "TCONS_00010705"; exon_number "1"; oId "CUFF.2698.1"; class_code "u"; tss_id "TSS5501";
10	Cufflinks	exon	117509574	117513441	VNO	+	.	gene_id "XLOC_002825"; transcript_id "TCONS_00010705"; exon_number "2"; oId "CUFF.2698.1"; class_code "u"; tss_id "TSS5501";
10	Cufflinks	exon	117504169	117504183	VNO	+	.	gene_id "XLOC_002825"; transcript_id "TCONS_00010706"; exon_number "1"; oId "CUFF.2698.2"; class_code "u"; tss_id "TSS5501";
10	Cufflinks	exon	117509574	117513441	VNO	+	.	gene_id "XLOC_002825"; transcript_id "TCONS_00010706"; exon_number "2"; oId "CUFF.2698.2"; class_code "u"; tss_id "TSS5501";
10	Cufflinks	exon	117559410	117559480	VNO	+	.	gene_id "XLOC_002826"; transcript_id "TCONS_00010708"; exon_number "1"; oId "CUFF.2694.1"; class_code "u"; tss_id "TSS5503";
10	Cufflinks	exon	117559659	117564076	VNO	+	.	gene_id "XLOC_002826"; transcript_id "TCONS_00010708"; exon_number "2"; oId "CUFF.2694.1"; class_code "u"; tss_id "TSS5503";
10	Cufflinks	exon	118564739	118565312	VNO	+	.	gene_id "XLOC_002832"; transcript_id "TCONS_00010727"; exon_number "1"; oId "CUFF.2709.1"; class_code "u"; tss_id "TSS5512";
10	Cufflinks	exon	118592660	118592835	VNO	+	.	gene_id "XLOC_002832"; transcript_id "TCONS_00010727"; exon_number "2"; oId "CUFF.2709.1"; class_code "u"; tss_id "TSS5512";
10	Cufflinks	exon	118596028	118597985	VNO	+	.	gene_id "XLOC_002832"; transcript_id "TCONS_00010727"; exon_number "3"; oId "CUFF.2709.1"; class_code "u"; tss_id "TSS5512";
10	Cufflinks	exon	118878793	118879443	VNO	+	.	gene_id "XLOC_002834"; transcript_id "TCONS_00010733"; exon_number "1"; oId "CUFF.2733.3"; class_code "u"; tss_id "TSS5517";
10	Cufflinks	exon	118881086	118882747	VNO	+	.	gene_id "XLOC_002834"; transcript_id "TCONS_00010733"; exon_number "2"; oId "CUFF.2733.3"; class_code "u"; tss_id "TSS5517";
10	Cufflinks	exon	121510322	121510625	VNO	+	.	gene_id "XLOC_002849"; transcript_id "TCONS_00010797"; exon_number "1"; oId "CUFF.2735.1"; class_code "u"; tss_id "TSS5547";
10	Cufflinks	exon	121522797	121523816	VNO	+	.	gene_id "XLOC_002849"; transcript_id "TCONS_00010797"; exon_number "2"; oId "CUFF.2735.1"; class_code "u"; tss_id "TSS5547";
10	Cufflinks	exon	5211940	5212092	VNO	-	.	gene_id "XLOC_002960"; transcript_id "TCONS_00011179"; exon_number "1"; oId "CUFF.1649.9"; class_code "u"; tss_id "TSS5759";
10	Cufflinks	exon	5215192	5215344	VNO	-	.	gene_id "XLOC_002960"; transcript_id "TCONS_00011179"; exon_number "2"; oId "CUFF.1649.9"; class_code "u"; tss_id "TSS5759";
10	Cufflinks	exon	5215669	5215834	VNO	-	.	gene_id "XLOC_002960"; transcript_id "TCONS_00011179"; exon_number "3"; oId "CUFF.1649.9"; class_code "u"; tss_id "TSS5759";
10	Cufflinks	exon	5218499	5218758	VNO	-	.	gene_id "XLOC_002960"; transcript_id "TCONS_00011179"; exon_number "4"; oId "CUFF.1649.9"; class_code "u"; tss_id "TSS5759";
10	Cufflinks	exon	5220286	5220505	VNO	-	.	gene_id "XLOC_002960"; transcript_id "TCONS_00011179"; exon_number "5"; oId "CUFF.1649.9"; class_code "u"; tss_id "TSS5759";
10	Cufflinks	exon	5221864	5222007	VNO	-	.	gene_id "XLOC_002960"; transcript_id "TCONS_00011179"; exon_number "6"; oId "CUFF.1649.9"; class_code "u"; tss_id "TSS5759";
10	Cufflinks	exon	5222174	5222520	VNO	-	.	gene_id "XLOC_002960"; transcript_id "TCONS_00011179"; exon_number "7"; oId "CUFF.1649.9"; class_code "u"; tss_id "TSS5759";
10	Cufflinks	exon	5227554	5229714	VNO	-	.	gene_id "XLOC_002960"; transcript_id "TCONS_00011179"; exon_number "8"; oId "CUFF.1649.9"; class_code "u"; tss_id "TSS5759";
10	Cufflinks	exon	15208227	15209981	VNO	-	.	gene_id "XLOC_003003"; transcript_id "TCONS_00011384"; exon_number "1"; oId "CUFF.1714.1"; class_code "u"; tss_id "TSS5867";
10	Cufflinks	exon	15211351	15211485	VNO	-	.	gene_id "XLOC_003003"; transcript_id "TCONS_00011384"; exon_number "2"; oId "CUFF.1714.1"; class_code "u"; tss_id "TSS5867";
10	Cufflinks	exon	15211690	15211730	VNO	-	.	gene_id "XLOC_003003"; transcript_id "TCONS_00011384"; exon_number "3"; oId "CUFF.1714.1"; class_code "u"; tss_id "TSS5867";
10	Cufflinks	exon	22570659	22571360	VNO	-	.	gene_id "XLOC_003025"; transcript_id "TCONS_00011473"; exon_number "1"; oId "CUFF.1771.3"; class_code "u"; tss_id "TSS5920";
10	Cufflinks	exon	22575572	22575678	VNO	-	.	gene_id "XLOC_003025"; transcript_id "TCONS_00011473"; exon_number "2"; oId "CUFF.1771.3"; class_code "u"; tss_id "TSS5920";
10	Cufflinks	exon	22592787	22592978	VNO	-	.	gene_id "XLOC_003025"; transcript_id "TCONS_00011473"; exon_number "3"; oId "CUFF.1771.3"; class_code "u"; tss_id "TSS5920";
10	Cufflinks	exon	22613409	22613446	VNO	-	.	gene_id "XLOC_003025"; transcript_id "TCONS_00011473"; exon_number "4"; oId "CUFF.1771.3"; class_code "u"; tss_id "TSS5920";
10	Cufflinks	exon	22570659	22571360	VNO	-	.	gene_id "XLOC_003025"; transcript_id "TCONS_00011474"; exon_number "1"; oId "CUFF.1771.1"; class_code "u"; tss_id "TSS5920";
10	Cufflinks	exon	22575572	22575678	VNO	-	.	gene_id "XLOC_003025"; transcript_id "TCONS_00011474"; exon_number "2"; oId "CUFF.1771.1"; class_code "u"; tss_id "TSS5920";
10	Cufflinks	exon	22592787	22592980	VNO	-	.	gene_id "XLOC_003025"; transcript_id "TCONS_00011474"; exon_number "3"; oId "CUFF.1771.1"; class_code "u"; tss_id "TSS5920";
10	Cufflinks	exon	22613411	22613450	VNO	-	.	gene_id "XLOC_003025"; transcript_id "TCONS_00011474"; exon_number "4"; oId "CUFF.1771.1"; class_code "u"; tss_id "TSS5920";
10	Cufflinks	exon	22570659	22571360	VNO	-	.	gene_id "XLOC_003025"; transcript_id "TCONS_00011475"; exon_number "1"; oId "CUFF.1771.2"; class_code "u"; tss_id "TSS5920";
10	Cufflinks	exon	22575572	22575678	VNO	-	.	gene_id "XLOC_003025"; transcript_id "TCONS_00011475"; exon_number "2"; oId "CUFF.1771.2"; class_code "u"; tss_id "TSS5920";
10	Cufflinks	exon	22613409	22613464	VNO	-	.	gene_id "XLOC_003025"; transcript_id "TCONS_00011475"; exon_number "3"; oId "CUFF.1771.2"; class_code "u"; tss_id "TSS5920";
10	Cufflinks	exon	25096837	25096986	VNO	-	.	gene_id "XLOC_003047"; transcript_id "TCONS_00011522"; exon_number "1"; oId "CUFF.1804.1"; class_code "u"; tss_id "TSS5955";
10	Cufflinks	exon	25097648	25098019	VNO	-	.	gene_id "XLOC_003047"; transcript_id "TCONS_00011522"; exon_number "2"; oId "CUFF.1804.1"; class_code "u"; tss_id "TSS5955";
10	Cufflinks	exon	31689316	31691687	VNO	-	.	gene_id "XLOC_003074"; transcript_id "TCONS_00011619"; exon_number "1"; oId "CUFF.1836.1"; class_code "u"; tss_id "TSS6011";
10	Cufflinks	exon	31694332	31694389	VNO	-	.	gene_id "XLOC_003074"; transcript_id "TCONS_00011619"; exon_number "2"; oId "CUFF.1836.1"; class_code "u"; tss_id "TSS6011";
10	Cufflinks	exon	37103619	37103757	VNO	-	.	gene_id "XLOC_003092"; transcript_id "TCONS_00011661"; exon_number "1"; oId "CUFF.1875.1"; class_code "u"; tss_id "TSS6038";
10	Cufflinks	exon	37104362	37106849	VNO	-	.	gene_id "XLOC_003092"; transcript_id "TCONS_00011661"; exon_number "2"; oId "CUFF.1875.1"; class_code "u"; tss_id "TSS6038";
10	Cufflinks	exon	37678634	37680344	VNO	-	.	gene_id "XLOC_003094"; transcript_id "TCONS_00011666"; exon_number "1"; oId "CUFF.1881.1"; class_code "u"; tss_id "TSS6043";
10	Cufflinks	exon	37688120	37688275	VNO	-	.	gene_id "XLOC_003094"; transcript_id "TCONS_00011666"; exon_number "2"; oId "CUFF.1881.1"; class_code "u"; tss_id "TSS6043";
10	Cufflinks	exon	37725200	37725480	VNO	-	.	gene_id "XLOC_003094"; transcript_id "TCONS_00011666"; exon_number "3"; oId "CUFF.1881.1"; class_code "u"; tss_id "TSS6043";
10	Cufflinks	exon	44110187	44112566	VNO	-	.	gene_id "XLOC_003138"; transcript_id "TCONS_00011871"; exon_number "1"; oId "CUFF.1970.1"; class_code "u"; tss_id "TSS6142";
10	Cufflinks	exon	44148593	44149030	VNO	-	.	gene_id "XLOC_003138"; transcript_id "TCONS_00011871"; exon_number "2"; oId "CUFF.1970.1"; class_code "u"; tss_id "TSS6142";
10	Cufflinks	exon	44147392	44147837	VNO	-	.	gene_id "XLOC_003138"; transcript_id "TCONS_00011872"; exon_number "1"; oId "CUFF.1970.2"; class_code "u"; tss_id "TSS6142";
10	Cufflinks	exon	44148593	44148954	VNO	-	.	gene_id "XLOC_003138"; transcript_id "TCONS_00011872"; exon_number "2"; oId "CUFF.1970.2"; class_code "u"; tss_id "TSS6142";
10	Cufflinks	exon	58242247	58243910	VNO	-	.	gene_id "XLOC_003177"; transcript_id "TCONS_00011992"; exon_number "1"; oId "CUFF.2038.3"; class_code "u"; tss_id "TSS6205";
10	Cufflinks	exon	58252436	58252476	VNO	-	.	gene_id "XLOC_003177"; transcript_id "TCONS_00011992"; exon_number "2"; oId "CUFF.2038.3"; class_code "u"; tss_id "TSS6205";
10	Cufflinks	exon	82109090	82110419	VNO	-	.	gene_id "XLOC_003396"; transcript_id "TCONS_00013082"; exon_number "1"; oId "CUFF.2422.1"; class_code "u"; tss_id "TSS6727";
10	Cufflinks	exon	82110588	82112281	VNO	-	.	gene_id "XLOC_003396"; transcript_id "TCONS_00013082"; exon_number "2"; oId "CUFF.2422.1"; class_code "u"; tss_id "TSS6727";
10	Cufflinks	exon	94229920	94232143	VNO	-	.	gene_id "XLOC_003470"; transcript_id "TCONS_00013432"; exon_number "1"; oId "CUFF.2522.1"; class_code "u"; tss_id "TSS6897";
10	Cufflinks	exon	94238487	94238557	VNO	-	.	gene_id "XLOC_003470"; transcript_id "TCONS_00013432"; exon_number "2"; oId "CUFF.2522.1"; class_code "u"; tss_id "TSS6897";
10	Cufflinks	exon	95132274	95134609	VNO	-	.	gene_id "XLOC_003477"; transcript_id "TCONS_00013452"; exon_number "1"; oId "CUFF.2541.1"; class_code "u"; tss_id "TSS6906";
10	Cufflinks	exon	95135227	95136381	VNO	-	.	gene_id "XLOC_003477"; transcript_id "TCONS_00013452"; exon_number "2"; oId "CUFF.2541.1"; class_code "u"; tss_id "TSS6906";
10	Cufflinks	exon	95132274	95134609	VNO	-	.	gene_id "XLOC_003477"; transcript_id "TCONS_00013453"; exon_number "1"; oId "CUFF.2541.2"; class_code "u"; tss_id "TSS6907";
10	Cufflinks	exon	95134747	95134843	VNO	-	.	gene_id "XLOC_003477"; transcript_id "TCONS_00013453"; exon_number "2"; oId "CUFF.2541.2"; class_code "u"; tss_id "TSS6907";
10	Cufflinks	exon	95135227	95135394	VNO	-	.	gene_id "XLOC_003477"; transcript_id "TCONS_00013453"; exon_number "3"; oId "CUFF.2541.2"; class_code "u"; tss_id "TSS6907";
10	Cufflinks	exon	95136712	95136892	VNO	-	.	gene_id "XLOC_003477"; transcript_id "TCONS_00013453"; exon_number "4"; oId "CUFF.2541.2"; class_code "u"; tss_id "TSS6907";
10	Cufflinks	exon	95145005	95145050	VNO	-	.	gene_id "XLOC_003477"; transcript_id "TCONS_00013453"; exon_number "5"; oId "CUFF.2541.2"; class_code "u"; tss_id "TSS6907";
10	Cufflinks	exon	95134960	95135394	VNO	-	.	gene_id "XLOC_003477"; transcript_id "TCONS_00013454"; exon_number "1"; oId "CUFF.2541.3"; class_code "u"; tss_id "TSS6908";
10	Cufflinks	exon	95136712	95136892	VNO	-	.	gene_id "XLOC_003477"; transcript_id "TCONS_00013454"; exon_number "2"; oId "CUFF.2541.3"; class_code "u"; tss_id "TSS6908";
10	Cufflinks	exon	95140579	95140743	VNO	-	.	gene_id "XLOC_003477"; transcript_id "TCONS_00013454"; exon_number "3"; oId "CUFF.2541.3"; class_code "u"; tss_id "TSS6908";
10	Cufflinks	exon	95141487	95141852	VNO	-	.	gene_id "XLOC_003477"; transcript_id "TCONS_00013454"; exon_number "4"; oId "CUFF.2541.3"; class_code "u"; tss_id "TSS6908";
10	Cufflinks	exon	95134960	95135394	VNO	-	.	gene_id "XLOC_003477"; transcript_id "TCONS_00013455"; exon_number "1"; oId "CUFF.2541.4"; class_code "u"; tss_id "TSS6909";
10	Cufflinks	exon	95136712	95136892	VNO	-	.	gene_id "XLOC_003477"; transcript_id "TCONS_00013455"; exon_number "2"; oId "CUFF.2541.4"; class_code "u"; tss_id "TSS6909";
10	Cufflinks	exon	95145005	95145049	VNO	-	.	gene_id "XLOC_003477"; transcript_id "TCONS_00013455"; exon_number "3"; oId "CUFF.2541.4"; class_code "u"; tss_id "TSS6909";
10	Cufflinks	exon	95145715	95145830	VNO	-	.	gene_id "XLOC_003477"; transcript_id "TCONS_00013455"; exon_number "4"; oId "CUFF.2541.4"; class_code "u"; tss_id "TSS6909";
10	Cufflinks	exon	99604263	99606104	VNO	-	.	gene_id "XLOC_003495"; transcript_id "TCONS_00013504"; exon_number "1"; oId "CUFF.2587.1"; class_code "u"; tss_id "TSS6944";
10	Cufflinks	exon	99606440	99606724	VNO	-	.	gene_id "XLOC_003495"; transcript_id "TCONS_00013504"; exon_number "2"; oId "CUFF.2587.1"; class_code "u"; tss_id "TSS6944";
10	Cufflinks	exon	99607511	99608397	VNO	-	.	gene_id "XLOC_003495"; transcript_id "TCONS_00013504"; exon_number "3"; oId "CUFF.2587.1"; class_code "u"; tss_id "TSS6944";
10	Cufflinks	exon	99632645	99632653	VNO	-	.	gene_id "XLOC_003495"; transcript_id "TCONS_00013504"; exon_number "4"; oId "CUFF.2587.1"; class_code "u"; tss_id "TSS6944";
10	Cufflinks	exon	107199828	107201194	VNO	-	.	gene_id "XLOC_003519"; transcript_id "TCONS_00013563"; exon_number "1"; oId "CUFF.2616.8"; class_code "u"; tss_id "TSS6978";
10	Cufflinks	exon	107201871	107201978	VNO	-	.	gene_id "XLOC_003519"; transcript_id "TCONS_00013563"; exon_number "2"; oId "CUFF.2616.8"; class_code "u"; tss_id "TSS6978";
10	Cufflinks	exon	107203057	107203111	VNO	-	.	gene_id "XLOC_003519"; transcript_id "TCONS_00013563"; exon_number "3"; oId "CUFF.2616.8"; class_code "u"; tss_id "TSS6978";
10	Cufflinks	exon	107205216	107205535	VNO	-	.	gene_id "XLOC_003519"; transcript_id "TCONS_00013563"; exon_number "4"; oId "CUFF.2616.8"; class_code "u"; tss_id "TSS6978";
10	Cufflinks	exon	107199828	107200300	VNO	-	.	gene_id "XLOC_003519"; transcript_id "TCONS_00013562"; exon_number "1"; oId "CUFF.2616.1"; class_code "u"; tss_id "TSS6978";
10	Cufflinks	exon	107201044	107201194	VNO	-	.	gene_id "XLOC_003519"; transcript_id "TCONS_00013562"; exon_number "2"; oId "CUFF.2616.1"; class_code "u"; tss_id "TSS6978";
10	Cufflinks	exon	107201871	107201958	VNO	-	.	gene_id "XLOC_003519"; transcript_id "TCONS_00013562"; exon_number "3"; oId "CUFF.2616.1"; class_code "u"; tss_id "TSS6978";
10	Cufflinks	exon	107203037	107203111	VNO	-	.	gene_id "XLOC_003519"; transcript_id "TCONS_00013562"; exon_number "4"; oId "CUFF.2616.1"; class_code "u"; tss_id "TSS6978";
10	Cufflinks	exon	107205260	107205535	VNO	-	.	gene_id "XLOC_003519"; transcript_id "TCONS_00013562"; exon_number "5"; oId "CUFF.2616.1"; class_code "u"; tss_id "TSS6978";
10	Cufflinks	exon	107199828	107201194	VNO	-	.	gene_id "XLOC_003519"; transcript_id "TCONS_00013566"; exon_number "1"; oId "CUFF.2616.9"; class_code "u"; tss_id "TSS6978";
10	Cufflinks	exon	107201871	107201958	VNO	-	.	gene_id "XLOC_003519"; transcript_id "TCONS_00013566"; exon_number "2"; oId "CUFF.2616.9"; class_code "u"; tss_id "TSS6978";
10	Cufflinks	exon	107205216	107205540	VNO	-	.	gene_id "XLOC_003519"; transcript_id "TCONS_00013566"; exon_number "3"; oId "CUFF.2616.9"; class_code "u"; tss_id "TSS6978";
10	Cufflinks	exon	107199828	107201194	VNO	-	.	gene_id "XLOC_003519"; transcript_id "TCONS_00013565"; exon_number "1"; oId "CUFF.2616.4"; class_code "u"; tss_id "TSS6978";
10	Cufflinks	exon	107201871	107201959	VNO	-	.	gene_id "XLOC_003519"; transcript_id "TCONS_00013565"; exon_number "2"; oId "CUFF.2616.4"; class_code "u"; tss_id "TSS6978";
10	Cufflinks	exon	107205217	107205540	VNO	-	.	gene_id "XLOC_003519"; transcript_id "TCONS_00013565"; exon_number "3"; oId "CUFF.2616.4"; class_code "u"; tss_id "TSS6978";
10	Cufflinks	exon	107199828	107201194	VNO	-	.	gene_id "XLOC_003519"; transcript_id "TCONS_00013564"; exon_number "1"; oId "CUFF.2616.10"; class_code "u"; tss_id "TSS6978";
10	Cufflinks	exon	107201871	107201923	VNO	-	.	gene_id "XLOC_003519"; transcript_id "TCONS_00013564"; exon_number "2"; oId "CUFF.2616.10"; class_code "u"; tss_id "TSS6978";
10	Cufflinks	exon	107203037	107203111	VNO	-	.	gene_id "XLOC_003519"; transcript_id "TCONS_00013564"; exon_number "3"; oId "CUFF.2616.10"; class_code "u"; tss_id "TSS6978";
10	Cufflinks	exon	107205260	107205540	VNO	-	.	gene_id "XLOC_003519"; transcript_id "TCONS_00013564"; exon_number "4"; oId "CUFF.2616.10"; class_code "u"; tss_id "TSS6978";
10	Cufflinks	exon	107199828	107200300	VNO	-	.	gene_id "XLOC_003519"; transcript_id "TCONS_00013568"; exon_number "1"; oId "CUFF.2616.6"; class_code "u"; tss_id "TSS6978";
10	Cufflinks	exon	107201057	107201196	VNO	-	.	gene_id "XLOC_003519"; transcript_id "TCONS_00013568"; exon_number "2"; oId "CUFF.2616.6"; class_code "u"; tss_id "TSS6978";
10	Cufflinks	exon	107201873	107201958	VNO	-	.	gene_id "XLOC_003519"; transcript_id "TCONS_00013568"; exon_number "3"; oId "CUFF.2616.6"; class_code "u"; tss_id "TSS6978";
10	Cufflinks	exon	107203037	107203111	VNO	-	.	gene_id "XLOC_003519"; transcript_id "TCONS_00013568"; exon_number "4"; oId "CUFF.2616.6"; class_code "u"; tss_id "TSS6978";
10	Cufflinks	exon	107205260	107205547	VNO	-	.	gene_id "XLOC_003519"; transcript_id "TCONS_00013568"; exon_number "5"; oId "CUFF.2616.6"; class_code "u"; tss_id "TSS6978";
10	Cufflinks	exon	107199828	107200300	VNO	-	.	gene_id "XLOC_003519"; transcript_id "TCONS_00013567"; exon_number "1"; oId "CUFF.2616.3"; class_code "u"; tss_id "TSS6978";
10	Cufflinks	exon	107201044	107201194	VNO	-	.	gene_id "XLOC_003519"; transcript_id "TCONS_00013567"; exon_number "2"; oId "CUFF.2616.3"; class_code "u"; tss_id "TSS6978";
10	Cufflinks	exon	107201871	107201958	VNO	-	.	gene_id "XLOC_003519"; transcript_id "TCONS_00013567"; exon_number "3"; oId "CUFF.2616.3"; class_code "u"; tss_id "TSS6978";
10	Cufflinks	exon	107203037	107203111	VNO	-	.	gene_id "XLOC_003519"; transcript_id "TCONS_00013567"; exon_number "4"; oId "CUFF.2616.3"; class_code "u"; tss_id "TSS6978";
10	Cufflinks	exon	107205216	107205547	VNO	-	.	gene_id "XLOC_003519"; transcript_id "TCONS_00013567"; exon_number "5"; oId "CUFF.2616.3"; class_code "u"; tss_id "TSS6978";
10	Cufflinks	exon	107199828	107200300	VNO	-	.	gene_id "XLOC_003519"; transcript_id "TCONS_00013569"; exon_number "1"; oId "CUFF.2616.2"; class_code "u"; tss_id "TSS6978";
10	Cufflinks	exon	107201044	107201112	VNO	-	.	gene_id "XLOC_003519"; transcript_id "TCONS_00013569"; exon_number "2"; oId "CUFF.2616.2"; class_code "u"; tss_id "TSS6978";
10	Cufflinks	exon	107201871	107201958	VNO	-	.	gene_id "XLOC_003519"; transcript_id "TCONS_00013569"; exon_number "3"; oId "CUFF.2616.2"; class_code "u"; tss_id "TSS6978";
10	Cufflinks	exon	107203037	107203111	VNO	-	.	gene_id "XLOC_003519"; transcript_id "TCONS_00013569"; exon_number "4"; oId "CUFF.2616.2"; class_code "u"; tss_id "TSS6978";
10	Cufflinks	exon	107205260	107205550	VNO	-	.	gene_id "XLOC_003519"; transcript_id "TCONS_00013569"; exon_number "5"; oId "CUFF.2616.2"; class_code "u"; tss_id "TSS6978";
10	Cufflinks	exon	107199828	107201194	VNO	-	.	gene_id "XLOC_003519"; transcript_id "TCONS_00013571"; exon_number "1"; oId "CUFF.2616.7"; class_code "u"; tss_id "TSS6978";
10	Cufflinks	exon	107201871	107201958	VNO	-	.	gene_id "XLOC_003519"; transcript_id "TCONS_00013571"; exon_number "2"; oId "CUFF.2616.7"; class_code "u"; tss_id "TSS6978";
10	Cufflinks	exon	107203037	107203111	VNO	-	.	gene_id "XLOC_003519"; transcript_id "TCONS_00013571"; exon_number "3"; oId "CUFF.2616.7"; class_code "u"; tss_id "TSS6978";
10	Cufflinks	exon	107205216	107205558	VNO	-	.	gene_id "XLOC_003519"; transcript_id "TCONS_00013571"; exon_number "4"; oId "CUFF.2616.7"; class_code "u"; tss_id "TSS6978";
10	Cufflinks	exon	107199828	107201194	VNO	-	.	gene_id "XLOC_003519"; transcript_id "TCONS_00013570"; exon_number "1"; oId "CUFF.2616.5"; class_code "u"; tss_id "TSS6978";
10	Cufflinks	exon	107201871	107201958	VNO	-	.	gene_id "XLOC_003519"; transcript_id "TCONS_00013570"; exon_number "2"; oId "CUFF.2616.5"; class_code "u"; tss_id "TSS6978";
10	Cufflinks	exon	107203037	107203111	VNO	-	.	gene_id "XLOC_003519"; transcript_id "TCONS_00013570"; exon_number "3"; oId "CUFF.2616.5"; class_code "u"; tss_id "TSS6978";
10	Cufflinks	exon	107205260	107205558	VNO	-	.	gene_id "XLOC_003519"; transcript_id "TCONS_00013570"; exon_number "4"; oId "CUFF.2616.5"; class_code "u"; tss_id "TSS6978";
10	Cufflinks	exon	108444319	108444589	VNO	-	.	gene_id "XLOC_003524"; transcript_id "TCONS_00013591"; exon_number "1"; oId "CUFF.2612.1"; class_code "u"; tss_id "TSS6988";
10	Cufflinks	exon	108444699	108444827	VNO	-	.	gene_id "XLOC_003524"; transcript_id "TCONS_00013591"; exon_number "2"; oId "CUFF.2612.1"; class_code "u"; tss_id "TSS6988";
10	Cufflinks	exon	111772485	111783031	VNO	-	.	gene_id "XLOC_003533"; transcript_id "TCONS_00013623"; exon_number "1"; oId "CUFF.2650.5"; class_code "u"; tss_id "TSS7007";
10	Cufflinks	exon	111787473	111788182	VNO	-	.	gene_id "XLOC_003533"; transcript_id "TCONS_00013623"; exon_number "2"; oId "CUFF.2650.5"; class_code "u"; tss_id "TSS7007";
10	Cufflinks	exon	111793758	111793904	VNO	-	.	gene_id "XLOC_003533"; transcript_id "TCONS_00013623"; exon_number "3"; oId "CUFF.2650.5"; class_code "u"; tss_id "TSS7007";
10	Cufflinks	exon	111799680	111800042	VNO	-	.	gene_id "XLOC_003533"; transcript_id "TCONS_00013623"; exon_number "4"; oId "CUFF.2650.5"; class_code "u"; tss_id "TSS7007";
10	Cufflinks	exon	111772485	111783056	VNO	-	.	gene_id "XLOC_003533"; transcript_id "TCONS_00013624"; exon_number "1"; oId "CUFF.2650.6"; class_code "u"; tss_id "TSS7007";
10	Cufflinks	exon	111787498	111788181	VNO	-	.	gene_id "XLOC_003533"; transcript_id "TCONS_00013624"; exon_number "2"; oId "CUFF.2650.6"; class_code "u"; tss_id "TSS7007";
10	Cufflinks	exon	111793757	111793904	VNO	-	.	gene_id "XLOC_003533"; transcript_id "TCONS_00013624"; exon_number "3"; oId "CUFF.2650.6"; class_code "u"; tss_id "TSS7007";
10	Cufflinks	exon	111799680	111800101	VNO	-	.	gene_id "XLOC_003533"; transcript_id "TCONS_00013624"; exon_number "4"; oId "CUFF.2650.6"; class_code "u"; tss_id "TSS7007";
10	Cufflinks	exon	111772485	111783036	VNO	-	.	gene_id "XLOC_003533"; transcript_id "TCONS_00013627"; exon_number "1"; oId "CUFF.2650.3"; class_code "u"; tss_id "TSS7007";
10	Cufflinks	exon	111793762	111793904	VNO	-	.	gene_id "XLOC_003533"; transcript_id "TCONS_00013627"; exon_number "2"; oId "CUFF.2650.3"; class_code "u"; tss_id "TSS7007";
10	Cufflinks	exon	111799680	111800113	VNO	-	.	gene_id "XLOC_003533"; transcript_id "TCONS_00013627"; exon_number "3"; oId "CUFF.2650.3"; class_code "u"; tss_id "TSS7007";
10	Cufflinks	exon	111772485	111783031	VNO	-	.	gene_id "XLOC_003533"; transcript_id "TCONS_00013626"; exon_number "1"; oId "CUFF.2650.2"; class_code "u"; tss_id "TSS7007";
10	Cufflinks	exon	111793757	111793906	VNO	-	.	gene_id "XLOC_003533"; transcript_id "TCONS_00013626"; exon_number "2"; oId "CUFF.2650.2"; class_code "u"; tss_id "TSS7007";
10	Cufflinks	exon	111799682	111800113	VNO	-	.	gene_id "XLOC_003533"; transcript_id "TCONS_00013626"; exon_number "3"; oId "CUFF.2650.2"; class_code "u"; tss_id "TSS7007";
10	Cufflinks	exon	111772485	111783031	VNO	-	.	gene_id "XLOC_003533"; transcript_id "TCONS_00013625"; exon_number "1"; oId "CUFF.2650.1"; class_code "u"; tss_id "TSS7007";
10	Cufflinks	exon	111787473	111788181	VNO	-	.	gene_id "XLOC_003533"; transcript_id "TCONS_00013625"; exon_number "2"; oId "CUFF.2650.1"; class_code "u"; tss_id "TSS7007";
10	Cufflinks	exon	111793757	111793904	VNO	-	.	gene_id "XLOC_003533"; transcript_id "TCONS_00013625"; exon_number "3"; oId "CUFF.2650.1"; class_code "u"; tss_id "TSS7007";
10	Cufflinks	exon	111799680	111800113	VNO	-	.	gene_id "XLOC_003533"; transcript_id "TCONS_00013625"; exon_number "4"; oId "CUFF.2650.1"; class_code "u"; tss_id "TSS7007";
10	Cufflinks	exon	111772485	111783031	VNO	-	.	gene_id "XLOC_003533"; transcript_id "TCONS_00013628"; exon_number "1"; oId "CUFF.2650.4"; class_code "u"; tss_id "TSS7007";
10	Cufflinks	exon	111793757	111793904	VNO	-	.	gene_id "XLOC_003533"; transcript_id "TCONS_00013628"; exon_number "2"; oId "CUFF.2650.4"; class_code "u"; tss_id "TSS7007";
10	Cufflinks	exon	111799680	111800135	VNO	-	.	gene_id "XLOC_003533"; transcript_id "TCONS_00013628"; exon_number "3"; oId "CUFF.2650.4"; class_code "u"; tss_id "TSS7007";
10	Cufflinks	exon	111786849	111788181	VNO	-	.	gene_id "XLOC_003533"; transcript_id "TCONS_00013629"; exon_number "1"; oId "CUFF.2650.8"; class_code "u"; tss_id "TSS7007";
10	Cufflinks	exon	111793757	111793900	VNO	-	.	gene_id "XLOC_003533"; transcript_id "TCONS_00013629"; exon_number "2"; oId "CUFF.2650.8"; class_code "u"; tss_id "TSS7007";
10	Cufflinks	exon	111799680	111800098	VNO	-	.	gene_id "XLOC_003533"; transcript_id "TCONS_00013629"; exon_number "3"; oId "CUFF.2650.8"; class_code "u"; tss_id "TSS7007";
10	Cufflinks	exon	111786849	111788182	VNO	-	.	gene_id "XLOC_003533"; transcript_id "TCONS_00013630"; exon_number "1"; oId "CUFF.2650.9"; class_code "u"; tss_id "TSS7007";
10	Cufflinks	exon	111793758	111793904	VNO	-	.	gene_id "XLOC_003533"; transcript_id "TCONS_00013630"; exon_number "2"; oId "CUFF.2650.9"; class_code "u"; tss_id "TSS7007";
10	Cufflinks	exon	111799680	111800101	VNO	-	.	gene_id "XLOC_003533"; transcript_id "TCONS_00013630"; exon_number "3"; oId "CUFF.2650.9"; class_code "u"; tss_id "TSS7007";
10	Cufflinks	exon	111786849	111788181	VNO	-	.	gene_id "XLOC_003533"; transcript_id "TCONS_00013631"; exon_number "1"; oId "CUFF.2650.7"; class_code "u"; tss_id "TSS7007";
10	Cufflinks	exon	111793757	111793904	VNO	-	.	gene_id "XLOC_003533"; transcript_id "TCONS_00013631"; exon_number "2"; oId "CUFF.2650.7"; class_code "u"; tss_id "TSS7007";
10	Cufflinks	exon	111799680	111800135	VNO	-	.	gene_id "XLOC_003533"; transcript_id "TCONS_00013631"; exon_number "3"; oId "CUFF.2650.7"; class_code "u"; tss_id "TSS7007";
10	Cufflinks	exon	111835311	111836397	VNO	-	.	gene_id "XLOC_003534"; transcript_id "TCONS_00013632"; exon_number "1"; oId "CUFF.2638.1"; class_code "u"; tss_id "TSS7008";
10	Cufflinks	exon	111837566	111837720	VNO	-	.	gene_id "XLOC_003534"; transcript_id "TCONS_00013632"; exon_number "2"; oId "CUFF.2638.1"; class_code "u"; tss_id "TSS7008";
10	Cufflinks	exon	117482555	117484341	VNO	-	.	gene_id "XLOC_003562"; transcript_id "TCONS_00013749"; exon_number "1"; oId "CUFF.2706.6"; class_code "u"; tss_id "TSS7062";
10	Cufflinks	exon	117489634	117490852	VNO	-	.	gene_id "XLOC_003562"; transcript_id "TCONS_00013749"; exon_number "2"; oId "CUFF.2706.6"; class_code "u"; tss_id "TSS7062";
10	Cufflinks	exon	117491849	117492170	VNO	-	.	gene_id "XLOC_003562"; transcript_id "TCONS_00013749"; exon_number "3"; oId "CUFF.2706.6"; class_code "u"; tss_id "TSS7062";
10	Cufflinks	exon	117482555	117484766	VNO	-	.	gene_id "XLOC_003562"; transcript_id "TCONS_00013750"; exon_number "1"; oId "CUFF.2706.3"; class_code "u"; tss_id "TSS7063";
10	Cufflinks	exon	117489634	117493906	VNO	-	.	gene_id "XLOC_003562"; transcript_id "TCONS_00013750"; exon_number "2"; oId "CUFF.2706.3"; class_code "u"; tss_id "TSS7063";
10	Cufflinks	exon	117482555	117484431	VNO	-	.	gene_id "XLOC_003562"; transcript_id "TCONS_00013752"; exon_number "1"; oId "CUFF.2706.4"; class_code "u"; tss_id "TSS7064";
10	Cufflinks	exon	117494357	117494535	VNO	-	.	gene_id "XLOC_003562"; transcript_id "TCONS_00013752"; exon_number "2"; oId "CUFF.2706.4"; class_code "u"; tss_id "TSS7064";
10	Cufflinks	exon	117482555	117484766	VNO	-	.	gene_id "XLOC_003562"; transcript_id "TCONS_00013751"; exon_number "1"; oId "CUFF.2706.1"; class_code "u"; tss_id "TSS7064";
10	Cufflinks	exon	117494247	117494535	VNO	-	.	gene_id "XLOC_003562"; transcript_id "TCONS_00013751"; exon_number "2"; oId "CUFF.2706.1"; class_code "u"; tss_id "TSS7064";
10	Cufflinks	exon	117482555	117484287	VNO	-	.	gene_id "XLOC_003562"; transcript_id "TCONS_00013754"; exon_number "1"; oId "CUFF.2706.7"; class_code "u"; tss_id "TSS7065";
10	Cufflinks	exon	117494247	117494676	VNO	-	.	gene_id "XLOC_003562"; transcript_id "TCONS_00013754"; exon_number "2"; oId "CUFF.2706.7"; class_code "u"; tss_id "TSS7065";
10	Cufflinks	exon	117482555	117484767	VNO	-	.	gene_id "XLOC_003562"; transcript_id "TCONS_00013753"; exon_number "1"; oId "CUFF.2706.2"; class_code "u"; tss_id "TSS7065";
10	Cufflinks	exon	117494248	117494676	VNO	-	.	gene_id "XLOC_003562"; transcript_id "TCONS_00013753"; exon_number "2"; oId "CUFF.2706.2"; class_code "u"; tss_id "TSS7065";
10	Cufflinks	exon	117482555	117484341	VNO	-	.	gene_id "XLOC_003562"; transcript_id "TCONS_00013755"; exon_number "1"; oId "CUFF.2706.5"; class_code "u"; tss_id "TSS7065";
10	Cufflinks	exon	117494247	117494758	VNO	-	.	gene_id "XLOC_003562"; transcript_id "TCONS_00013755"; exon_number "2"; oId "CUFF.2706.5"; class_code "u"; tss_id "TSS7065";
10	Cufflinks	exon	130527780	130528522	VNO	-	.	gene_id "XLOC_003699"; transcript_id "TCONS_00014161"; exon_number "1"; oId "CUFF.2883.1"; class_code "u"; tss_id "TSS7302";
10	Cufflinks	exon	130541932	130542246	VNO	-	.	gene_id "XLOC_003699"; transcript_id "TCONS_00014161"; exon_number "2"; oId "CUFF.2883.1"; class_code "u"; tss_id "TSS7302";
10	Cufflinks	exon	130535250	130541230	VNO	-	.	gene_id "XLOC_003699"; transcript_id "TCONS_00014162"; exon_number "1"; oId "CUFF.2883.2"; class_code "u"; tss_id "TSS7302";
10	Cufflinks	exon	130541932	130542246	VNO	-	.	gene_id "XLOC_003699"; transcript_id "TCONS_00014162"; exon_number "2"; oId "CUFF.2883.2"; class_code "u"; tss_id "TSS7302";
10	Cufflinks	exon	130572651	130573879	VNO	-	.	gene_id "XLOC_003701"; transcript_id "TCONS_00014165"; exon_number "1"; oId "CUFF.2884.2"; class_code "u"; tss_id "TSS7304";
10	Cufflinks	exon	130574045	130574408	VNO	-	.	gene_id "XLOC_003701"; transcript_id "TCONS_00014165"; exon_number "2"; oId "CUFF.2884.2"; class_code "u"; tss_id "TSS7304";
10	Cufflinks	exon	130574830	130576153	VNO	-	.	gene_id "XLOC_003701"; transcript_id "TCONS_00014165"; exon_number "3"; oId "CUFF.2884.2"; class_code "u"; tss_id "TSS7304";
10	Cufflinks	exon	130572651	130573879	VNO	-	.	gene_id "XLOC_003701"; transcript_id "TCONS_00014164"; exon_number "1"; oId "CUFF.2884.1"; class_code "u"; tss_id "TSS7304";
10	Cufflinks	exon	130575306	130576153	VNO	-	.	gene_id "XLOC_003701"; transcript_id "TCONS_00014164"; exon_number "2"; oId "CUFF.2884.1"; class_code "u"; tss_id "TSS7304";
10	Cufflinks	exon	130572651	130573627	VNO	-	.	gene_id "XLOC_003701"; transcript_id "TCONS_00014166"; exon_number "1"; oId "CUFF.2884.4"; class_code "u"; tss_id "TSS7305";
10	Cufflinks	exon	130574381	130574577	VNO	-	.	gene_id "XLOC_003701"; transcript_id "TCONS_00014166"; exon_number "2"; oId "CUFF.2884.4"; class_code "u"; tss_id "TSS7305";
10	Cufflinks	exon	130574830	130576430	VNO	-	.	gene_id "XLOC_003701"; transcript_id "TCONS_00014166"; exon_number "3"; oId "CUFF.2884.4"; class_code "u"; tss_id "TSS7305";
10	Cufflinks	exon	130572651	130573879	VNO	-	.	gene_id "XLOC_003701"; transcript_id "TCONS_00014167"; exon_number "1"; oId "CUFF.2884.3"; class_code "u"; tss_id "TSS7306";
10	Cufflinks	exon	130574045	130577991	VNO	-	.	gene_id "XLOC_003701"; transcript_id "TCONS_00014167"; exon_number "2"; oId "CUFF.2884.3"; class_code "u"; tss_id "TSS7306";
10	Cufflinks	exon	130573984	130574128	VNO	-	.	gene_id "XLOC_003701"; transcript_id "TCONS_00014168"; exon_number "1"; oId "CUFF.2884.5"; class_code "u"; tss_id "TSS7307";
10	Cufflinks	exon	130574466	130576771	VNO	-	.	gene_id "XLOC_003701"; transcript_id "TCONS_00014168"; exon_number "2"; oId "CUFF.2884.5"; class_code "u"; tss_id "TSS7307";
11	Cufflinks	exon	7404892	7405014	VNO	+	.	gene_id "XLOC_003952"; transcript_id "TCONS_00014677"; exon_number "1"; oId "CUFF.3003.1"; class_code "u"; tss_id "TSS7650";
11	Cufflinks	exon	7407639	7410688	VNO	+	.	gene_id "XLOC_003952"; transcript_id "TCONS_00014677"; exon_number "2"; oId "CUFF.3003.1"; class_code "u"; tss_id "TSS7650";
11	Cufflinks	exon	7404995	7405016	VNO	+	.	gene_id "XLOC_003952"; transcript_id "TCONS_00014678"; exon_number "1"; oId "CUFF.3003.2"; class_code "u"; tss_id "TSS7651";
11	Cufflinks	exon	7407641	7410688	VNO	+	.	gene_id "XLOC_003952"; transcript_id "TCONS_00014678"; exon_number "2"; oId "CUFF.3003.2"; class_code "u"; tss_id "TSS7651";
11	Cufflinks	exon	7428670	7429061	VNO	+	.	gene_id "XLOC_003953"; transcript_id "TCONS_00014679"; exon_number "1"; oId "CUFF.2995.1"; class_code "u"; tss_id "TSS7652";
11	Cufflinks	exon	7429217	7429354	VNO	+	.	gene_id "XLOC_003953"; transcript_id "TCONS_00014679"; exon_number "2"; oId "CUFF.2995.1"; class_code "u"; tss_id "TSS7652";
11	Cufflinks	exon	7432553	7432687	VNO	+	.	gene_id "XLOC_003953"; transcript_id "TCONS_00014679"; exon_number "3"; oId "CUFF.2995.1"; class_code "u"; tss_id "TSS7652";
11	Cufflinks	exon	23204297	23204528	VNO	+	.	gene_id "XLOC_004030"; transcript_id "TCONS_00014908"; exon_number "1"; oId "CUFF.3092.1"; class_code "u"; tss_id "TSS7785";
11	Cufflinks	exon	23208894	23209151	VNO	+	.	gene_id "XLOC_004030"; transcript_id "TCONS_00014908"; exon_number "2"; oId "CUFF.3092.1"; class_code "u"; tss_id "TSS7785";
11	Cufflinks	exon	23210982	23211412	VNO	+	.	gene_id "XLOC_004030"; transcript_id "TCONS_00014908"; exon_number "3"; oId "CUFF.3092.1"; class_code "u"; tss_id "TSS7785";
11	Cufflinks	exon	23204313	23204528	VNO	+	.	gene_id "XLOC_004030"; transcript_id "TCONS_00014909"; exon_number "1"; oId "CUFF.3092.2"; class_code "u"; tss_id "TSS7785";
11	Cufflinks	exon	23208894	23209151	VNO	+	.	gene_id "XLOC_004030"; transcript_id "TCONS_00014909"; exon_number "2"; oId "CUFF.3092.2"; class_code "u"; tss_id "TSS7785";
11	Cufflinks	exon	23210982	23211104	VNO	+	.	gene_id "XLOC_004030"; transcript_id "TCONS_00014909"; exon_number "3"; oId "CUFF.3092.2"; class_code "u"; tss_id "TSS7785";
11	Cufflinks	exon	23211690	23213682	VNO	+	.	gene_id "XLOC_004030"; transcript_id "TCONS_00014909"; exon_number "4"; oId "CUFF.3092.2"; class_code "u"; tss_id "TSS7785";
11	Cufflinks	exon	51903125	51903654	VNO	+	.	gene_id "XLOC_004255"; transcript_id "TCONS_00015637"; exon_number "1"; oId "CUFF.3358.1"; class_code "u"; tss_id "TSS8194";
11	Cufflinks	exon	51908000	51909044	VNO	+	.	gene_id "XLOC_004255"; transcript_id "TCONS_00015637"; exon_number "2"; oId "CUFF.3358.1"; class_code "u"; tss_id "TSS8194";
11	Cufflinks	exon	78989379	78989558	VNO	+	.	gene_id "XLOC_004692"; transcript_id "TCONS_00017530"; exon_number "1"; oId "CUFF.3919.3"; class_code "u"; tss_id "TSS9183";
11	Cufflinks	exon	78993519	78996286	VNO	+	.	gene_id "XLOC_004692"; transcript_id "TCONS_00017530"; exon_number "2"; oId "CUFF.3919.3"; class_code "u"; tss_id "TSS9183";
11	Cufflinks	exon	79317132	79317567	VNO	+	.	gene_id "XLOC_004695"; transcript_id "TCONS_00017534"; exon_number "1"; oId "CUFF.3915.1"; class_code "u"; tss_id "TSS9187";
11	Cufflinks	exon	79319768	79320145	VNO	+	.	gene_id "XLOC_004695"; transcript_id "TCONS_00017534"; exon_number "2"; oId "CUFF.3915.1"; class_code "u"; tss_id "TSS9187";
11	Cufflinks	exon	79320525	79323822	VNO	+	.	gene_id "XLOC_004695"; transcript_id "TCONS_00017534"; exon_number "3"; oId "CUFF.3915.1"; class_code "u"; tss_id "TSS9187";
11	Cufflinks	exon	79317670	79317820	VNO	+	.	gene_id "XLOC_004695"; transcript_id "TCONS_00017535"; exon_number "1"; oId "CUFF.3915.2"; class_code "u"; tss_id "TSS9188";
11	Cufflinks	exon	79319768	79323822	VNO	+	.	gene_id "XLOC_004695"; transcript_id "TCONS_00017535"; exon_number "2"; oId "CUFF.3915.2"; class_code "u"; tss_id "TSS9188";
11	Cufflinks	exon	79319835	79320145	VNO	+	.	gene_id "XLOC_004695"; transcript_id "TCONS_00017536"; exon_number "1"; oId "CUFF.3915.3"; class_code "u"; tss_id "TSS9189";
11	Cufflinks	exon	79320525	79320717	VNO	+	.	gene_id "XLOC_004695"; transcript_id "TCONS_00017536"; exon_number "2"; oId "CUFF.3915.3"; class_code "u"; tss_id "TSS9189";
11	Cufflinks	exon	79323058	79323822	VNO	+	.	gene_id "XLOC_004695"; transcript_id "TCONS_00017536"; exon_number "3"; oId "CUFF.3915.3"; class_code "u"; tss_id "TSS9189";
11	Cufflinks	exon	79973583	79973845	VNO	+	.	gene_id "XLOC_004704"; transcript_id "TCONS_00017563"; exon_number "1"; oId "CUFF.3922.1"; class_code "u"; tss_id "TSS9204";
11	Cufflinks	exon	79974311	79976346	VNO	+	.	gene_id "XLOC_004704"; transcript_id "TCONS_00017563"; exon_number "2"; oId "CUFF.3922.1"; class_code "u"; tss_id "TSS9204";
11	Cufflinks	exon	87966215	87968434	VNO	+	.	gene_id "XLOC_004826"; transcript_id "TCONS_00018072"; exon_number "1"; oId "CUFF.4055.1"; class_code "u"; tss_id "TSS9452";
11	Cufflinks	exon	87968904	87972273	VNO	+	.	gene_id "XLOC_004826"; transcript_id "TCONS_00018072"; exon_number "2"; oId "CUFF.4055.1"; class_code "u"; tss_id "TSS9452";
11	Cufflinks	exon	94717489	94717703	VNO	+	.	gene_id "XLOC_004864"; transcript_id "TCONS_00018241"; exon_number "1"; oId "CUFF.4175.11"; class_code "u"; tss_id "TSS9545";
11	Cufflinks	exon	94721800	94726318	VNO	+	.	gene_id "XLOC_004864"; transcript_id "TCONS_00018241"; exon_number "2"; oId "CUFF.4175.11"; class_code "u"; tss_id "TSS9545";
11	Cufflinks	exon	95201301	95201553	VNO	+	.	gene_id "XLOC_004877"; transcript_id "TCONS_00018279"; exon_number "1"; oId "CUFF.4160.2"; class_code "u"; tss_id "TSS9569";
11	Cufflinks	exon	95203695	95203882	VNO	+	.	gene_id "XLOC_004877"; transcript_id "TCONS_00018279"; exon_number "2"; oId "CUFF.4160.2"; class_code "u"; tss_id "TSS9569";
11	Cufflinks	exon	95204398	95210554	VNO	+	.	gene_id "XLOC_004877"; transcript_id "TCONS_00018279"; exon_number "3"; oId "CUFF.4160.2"; class_code "u"; tss_id "TSS9569";
11	Cufflinks	exon	95201301	95201820	VNO	+	.	gene_id "XLOC_004877"; transcript_id "TCONS_00018278"; exon_number "1"; oId "CUFF.4160.1"; class_code "u"; tss_id "TSS9569";
11	Cufflinks	exon	95203695	95203882	VNO	+	.	gene_id "XLOC_004877"; transcript_id "TCONS_00018278"; exon_number "2"; oId "CUFF.4160.1"; class_code "u"; tss_id "TSS9569";
11	Cufflinks	exon	95204398	95210554	VNO	+	.	gene_id "XLOC_004877"; transcript_id "TCONS_00018278"; exon_number "3"; oId "CUFF.4160.1"; class_code "u"; tss_id "TSS9569";
11	Cufflinks	exon	95201342	95201820	VNO	+	.	gene_id "XLOC_004877"; transcript_id "TCONS_00018280"; exon_number "1"; oId "CUFF.4160.3"; class_code "u"; tss_id "TSS9569";
11	Cufflinks	exon	95203695	95203889	VNO	+	.	gene_id "XLOC_004877"; transcript_id "TCONS_00018280"; exon_number "2"; oId "CUFF.4160.3"; class_code "u"; tss_id "TSS9569";
11	Cufflinks	exon	95204405	95210554	VNO	+	.	gene_id "XLOC_004877"; transcript_id "TCONS_00018280"; exon_number "3"; oId "CUFF.4160.3"; class_code "u"; tss_id "TSS9569";
11	Cufflinks	exon	109730504	109730577	VNO	+	.	gene_id "XLOC_005157"; transcript_id "TCONS_00019439"; exon_number "1"; oId "CUFF.4535.1"; class_code "u"; tss_id "TSS10207";
11	Cufflinks	exon	109734970	109735124	VNO	+	.	gene_id "XLOC_005157"; transcript_id "TCONS_00019439"; exon_number "2"; oId "CUFF.4535.1"; class_code "u"; tss_id "TSS10207";
11	Cufflinks	exon	109745307	109745442	VNO	+	.	gene_id "XLOC_005157"; transcript_id "TCONS_00019439"; exon_number "3"; oId "CUFF.4535.1"; class_code "u"; tss_id "TSS10207";
11	Cufflinks	exon	109747468	109749954	VNO	+	.	gene_id "XLOC_005157"; transcript_id "TCONS_00019439"; exon_number "4"; oId "CUFF.4535.1"; class_code "u"; tss_id "TSS10207";
11	Cufflinks	exon	20980458	20981776	VNO	-	.	gene_id "XLOC_005474"; transcript_id "TCONS_00020898"; exon_number "1"; oId "CUFF.3064.4"; class_code "u"; tss_id "TSS10962";
11	Cufflinks	exon	20982520	20982613	VNO	-	.	gene_id "XLOC_005474"; transcript_id "TCONS_00020898"; exon_number "2"; oId "CUFF.3064.4"; class_code "u"; tss_id "TSS10962";
11	Cufflinks	exon	20983436	20983451	VNO	-	.	gene_id "XLOC_005474"; transcript_id "TCONS_00020898"; exon_number "3"; oId "CUFF.3064.4"; class_code "u"; tss_id "TSS10962";
11	Cufflinks	exon	20980458	20981776	VNO	-	.	gene_id "XLOC_005474"; transcript_id "TCONS_00020899"; exon_number "1"; oId "CUFF.3064.3"; class_code "u"; tss_id "TSS10962";
11	Cufflinks	exon	20983436	20983517	VNO	-	.	gene_id "XLOC_005474"; transcript_id "TCONS_00020899"; exon_number "2"; oId "CUFF.3064.3"; class_code "u"; tss_id "TSS10962";
11	Cufflinks	exon	20980458	20981776	VNO	-	.	gene_id "XLOC_005474"; transcript_id "TCONS_00020900"; exon_number "1"; oId "CUFF.3064.2"; class_code "u"; tss_id "TSS10963";
11	Cufflinks	exon	20982520	20982613	VNO	-	.	gene_id "XLOC_005474"; transcript_id "TCONS_00020900"; exon_number "2"; oId "CUFF.3064.2"; class_code "u"; tss_id "TSS10963";
11	Cufflinks	exon	20990714	20990861	VNO	-	.	gene_id "XLOC_005474"; transcript_id "TCONS_00020900"; exon_number "3"; oId "CUFF.3064.2"; class_code "u"; tss_id "TSS10963";
11	Cufflinks	exon	20980458	20981776	VNO	-	.	gene_id "XLOC_005474"; transcript_id "TCONS_00020901"; exon_number "1"; oId "CUFF.3064.1"; class_code "u"; tss_id "TSS10964";
11	Cufflinks	exon	20990714	20991018	VNO	-	.	gene_id "XLOC_005474"; transcript_id "TCONS_00020901"; exon_number "2"; oId "CUFF.3064.1"; class_code "u"; tss_id "TSS10964";
11	Cufflinks	exon	22498818	22501122	VNO	-	.	gene_id "XLOC_005491"; transcript_id "TCONS_00020952"; exon_number "1"; oId "CUFF.3076.1"; class_code "u"; tss_id "TSS11001";
11	Cufflinks	exon	22503040	22505550	VNO	-	.	gene_id "XLOC_005491"; transcript_id "TCONS_00020952"; exon_number "2"; oId "CUFF.3076.1"; class_code "u"; tss_id "TSS11001";
11	Cufflinks	exon	28827550	28829123	VNO	-	.	gene_id "XLOC_005530"; transcript_id "TCONS_00021074"; exon_number "1"; oId "CUFF.3131.4"; class_code "u"; tss_id "TSS11077";
11	Cufflinks	exon	28844498	28844606	VNO	-	.	gene_id "XLOC_005530"; transcript_id "TCONS_00021074"; exon_number "2"; oId "CUFF.3131.4"; class_code "u"; tss_id "TSS11077";
11	Cufflinks	exon	28845224	28845252	VNO	-	.	gene_id "XLOC_005530"; transcript_id "TCONS_00021074"; exon_number "3"; oId "CUFF.3131.4"; class_code "u"; tss_id "TSS11077";
11	Cufflinks	exon	28827550	28829123	VNO	-	.	gene_id "XLOC_005530"; transcript_id "TCONS_00021075"; exon_number "1"; oId "CUFF.3131.5"; class_code "u"; tss_id "TSS11077";
11	Cufflinks	exon	28844498	28844606	VNO	-	.	gene_id "XLOC_005530"; transcript_id "TCONS_00021075"; exon_number "2"; oId "CUFF.3131.5"; class_code "u"; tss_id "TSS11077";
11	Cufflinks	exon	28844740	28844817	VNO	-	.	gene_id "XLOC_005530"; transcript_id "TCONS_00021075"; exon_number "3"; oId "CUFF.3131.5"; class_code "u"; tss_id "TSS11077";
11	Cufflinks	exon	28845224	28845352	VNO	-	.	gene_id "XLOC_005530"; transcript_id "TCONS_00021075"; exon_number "4"; oId "CUFF.3131.5"; class_code "u"; tss_id "TSS11077";
11	Cufflinks	exon	28827550	28829123	VNO	-	.	gene_id "XLOC_005530"; transcript_id "TCONS_00021076"; exon_number "1"; oId "CUFF.3131.3"; class_code "u"; tss_id "TSS11078";
11	Cufflinks	exon	28844498	28844606	VNO	-	.	gene_id "XLOC_005530"; transcript_id "TCONS_00021076"; exon_number "2"; oId "CUFF.3131.3"; class_code "u"; tss_id "TSS11078";
11	Cufflinks	exon	28844740	28844802	VNO	-	.	gene_id "XLOC_005530"; transcript_id "TCONS_00021076"; exon_number "3"; oId "CUFF.3131.3"; class_code "u"; tss_id "TSS11078";
11	Cufflinks	exon	28845224	28845476	VNO	-	.	gene_id "XLOC_005530"; transcript_id "TCONS_00021076"; exon_number "4"; oId "CUFF.3131.3"; class_code "u"; tss_id "TSS11078";
11	Cufflinks	exon	44600260	44603219	VNO	-	.	gene_id "XLOC_005626"; transcript_id "TCONS_00021423"; exon_number "1"; oId "CUFF.3253.1"; class_code "u"; tss_id "TSS11274";
11	Cufflinks	exon	44605017	44610730	VNO	-	.	gene_id "XLOC_005626"; transcript_id "TCONS_00021423"; exon_number "2"; oId "CUFF.3253.1"; class_code "u"; tss_id "TSS11274";
11	Cufflinks	exon	53739165	53739324	VNO	-	.	gene_id "XLOC_005730"; transcript_id "TCONS_00021773"; exon_number "1"; oId "CUFF.3399.1"; class_code "u"; tss_id "TSS11465";
11	Cufflinks	exon	53744257	53744511	VNO	-	.	gene_id "XLOC_005730"; transcript_id "TCONS_00021773"; exon_number "2"; oId "CUFF.3399.1"; class_code "u"; tss_id "TSS11465";
11	Cufflinks	exon	58234270	58238431	VNO	-	.	gene_id "XLOC_005779"; transcript_id "TCONS_00021945"; exon_number "1"; oId "CUFF.3459.3"; class_code "u"; tss_id "TSS11542";
11	Cufflinks	exon	58239500	58239727	VNO	-	.	gene_id "XLOC_005779"; transcript_id "TCONS_00021945"; exon_number "2"; oId "CUFF.3459.3"; class_code "u"; tss_id "TSS11542";
11	Cufflinks	exon	58234270	58238433	VNO	-	.	gene_id "XLOC_005779"; transcript_id "TCONS_00021944"; exon_number "1"; oId "CUFF.3459.2"; class_code "u"; tss_id "TSS11542";
11	Cufflinks	exon	58239502	58239727	VNO	-	.	gene_id "XLOC_005779"; transcript_id "TCONS_00021944"; exon_number "2"; oId "CUFF.3459.2"; class_code "u"; tss_id "TSS11542";
11	Cufflinks	exon	58234270	58238431	VNO	-	.	gene_id "XLOC_005779"; transcript_id "TCONS_00021943"; exon_number "1"; oId "CUFF.3459.1"; class_code "u"; tss_id "TSS11542";
11	Cufflinks	exon	58239627	58239727	VNO	-	.	gene_id "XLOC_005779"; transcript_id "TCONS_00021943"; exon_number "2"; oId "CUFF.3459.1"; class_code "u"; tss_id "TSS11542";
11	Cufflinks	exon	79972551	79972953	VNO	-	.	gene_id "XLOC_006153"; transcript_id "TCONS_00023520"; exon_number "1"; oId "CUFF.3921.1"; class_code "u"; tss_id "TSS12394";
11	Cufflinks	exon	79973599	79976346	VNO	-	.	gene_id "XLOC_006153"; transcript_id "TCONS_00023520"; exon_number "2"; oId "CUFF.3921.1"; class_code "u"; tss_id "TSS12394";
11	Cufflinks	exon	111107724	111108661	VNO	-	.	gene_id "XLOC_006626"; transcript_id "TCONS_00025538"; exon_number "1"; oId "CUFF.4545.1"; class_code "u"; tss_id "TSS13463";
11	Cufflinks	exon	111118216	111118297	VNO	-	.	gene_id "XLOC_006626"; transcript_id "TCONS_00025538"; exon_number "2"; oId "CUFF.4545.1"; class_code "u"; tss_id "TSS13463";
11	Cufflinks	exon	111121594	111121655	VNO	-	.	gene_id "XLOC_006626"; transcript_id "TCONS_00025538"; exon_number "3"; oId "CUFF.4545.1"; class_code "u"; tss_id "TSS13463";
11	Cufflinks	exon	112939617	112940672	VNO	-	.	gene_id "XLOC_006634"; transcript_id "TCONS_00025571"; exon_number "1"; oId "CUFF.4550.1"; class_code "u"; tss_id "TSS13481";
11	Cufflinks	exon	112959694	112960144	VNO	-	.	gene_id "XLOC_006634"; transcript_id "TCONS_00025571"; exon_number "2"; oId "CUFF.4550.1"; class_code "u"; tss_id "TSS13481";
11	Cufflinks	exon	120752093	120752992	VNO	-	.	gene_id "XLOC_006777"; transcript_id "TCONS_00026416"; exon_number "1"; oId "CUFF.4774.1"; class_code "u"; tss_id "TSS13860";
11	Cufflinks	exon	120753303	120755010	VNO	-	.	gene_id "XLOC_006777"; transcript_id "TCONS_00026416"; exon_number "2"; oId "CUFF.4774.1"; class_code "u"; tss_id "TSS13860";
12	Cufflinks	exon	4509350	4509407	VNO	+	.	gene_id "XLOC_006982"; transcript_id "TCONS_00026786"; exon_number "1"; oId "CUFF.4817.1"; class_code "u"; tss_id "TSS14127";
12	Cufflinks	exon	4521170	4522614	VNO	+	.	gene_id "XLOC_006982"; transcript_id "TCONS_00026786"; exon_number "2"; oId "CUFF.4817.1"; class_code "u"; tss_id "TSS14127";
12	Cufflinks	exon	4523582	4524338	VNO	+	.	gene_id "XLOC_006983"; transcript_id "TCONS_00026788"; exon_number "1"; oId "CUFF.4836.2"; class_code "u"; tss_id "TSS14128";
12	Cufflinks	exon	4527674	4532928	VNO	+	.	gene_id "XLOC_006983"; transcript_id "TCONS_00026788"; exon_number "2"; oId "CUFF.4836.2"; class_code "u"; tss_id "TSS14128";
12	Cufflinks	exon	4523582	4524339	VNO	+	.	gene_id "XLOC_006983"; transcript_id "TCONS_00026787"; exon_number "1"; oId "CUFF.4836.1"; class_code "u"; tss_id "TSS14128";
12	Cufflinks	exon	4527675	4532928	VNO	+	.	gene_id "XLOC_006983"; transcript_id "TCONS_00026787"; exon_number "2"; oId "CUFF.4836.1"; class_code "u"; tss_id "TSS14128";
12	Cufflinks	exon	4523938	4524338	VNO	+	.	gene_id "XLOC_006983"; transcript_id "TCONS_00026789"; exon_number "1"; oId "CUFF.4836.3"; class_code "u"; tss_id "TSS14129";
12	Cufflinks	exon	4534365	4543890	VNO	+	.	gene_id "XLOC_006983"; transcript_id "TCONS_00026789"; exon_number "2"; oId "CUFF.4836.3"; class_code "u"; tss_id "TSS14129";
12	Cufflinks	exon	4523984	4524338	VNO	+	.	gene_id "XLOC_006983"; transcript_id "TCONS_00026791"; exon_number "1"; oId "CUFF.4836.5"; class_code "u"; tss_id "TSS14129";
12	Cufflinks	exon	4524869	4525011	VNO	+	.	gene_id "XLOC_006983"; transcript_id "TCONS_00026791"; exon_number "2"; oId "CUFF.4836.5"; class_code "u"; tss_id "TSS14129";
12	Cufflinks	exon	4527674	4532928	VNO	+	.	gene_id "XLOC_006983"; transcript_id "TCONS_00026791"; exon_number "3"; oId "CUFF.4836.5"; class_code "u"; tss_id "TSS14129";
12	Cufflinks	exon	4523984	4524340	VNO	+	.	gene_id "XLOC_006983"; transcript_id "TCONS_00026790"; exon_number "1"; oId "CUFF.4836.4"; class_code "u"; tss_id "TSS14129";
12	Cufflinks	exon	4527676	4532928	VNO	+	.	gene_id "XLOC_006983"; transcript_id "TCONS_00026790"; exon_number "2"; oId "CUFF.4836.4"; class_code "u"; tss_id "TSS14129";
12	Cufflinks	exon	4523984	4524338	VNO	+	.	gene_id "XLOC_006983"; transcript_id "TCONS_00026792"; exon_number "1"; oId "CUFF.4836.6"; class_code "u"; tss_id "TSS14129";
12	Cufflinks	exon	4527674	4527739	VNO	+	.	gene_id "XLOC_006983"; transcript_id "TCONS_00026792"; exon_number "2"; oId "CUFF.4836.6"; class_code "u"; tss_id "TSS14129";
12	Cufflinks	exon	4533322	4533794	VNO	+	.	gene_id "XLOC_006983"; transcript_id "TCONS_00026792"; exon_number "3"; oId "CUFF.4836.6"; class_code "u"; tss_id "TSS14129";
12	Cufflinks	exon	4523984	4524338	VNO	+	.	gene_id "XLOC_006983"; transcript_id "TCONS_00026793"; exon_number "1"; oId "CUFF.4836.7"; class_code "u"; tss_id "TSS14129";
12	Cufflinks	exon	4524869	4525011	VNO	+	.	gene_id "XLOC_006983"; transcript_id "TCONS_00026793"; exon_number "2"; oId "CUFF.4836.7"; class_code "u"; tss_id "TSS14129";
12	Cufflinks	exon	4534365	4543890	VNO	+	.	gene_id "XLOC_006983"; transcript_id "TCONS_00026793"; exon_number "3"; oId "CUFF.4836.7"; class_code "u"; tss_id "TSS14129";
12	Cufflinks	exon	4524044	4524338	VNO	+	.	gene_id "XLOC_006983"; transcript_id "TCONS_00026794"; exon_number "1"; oId "CUFF.4836.8"; class_code "u"; tss_id "TSS14130";
12	Cufflinks	exon	4533322	4533441	VNO	+	.	gene_id "XLOC_006983"; transcript_id "TCONS_00026794"; exon_number "2"; oId "CUFF.4836.8"; class_code "u"; tss_id "TSS14130";
12	Cufflinks	exon	4534365	4543890	VNO	+	.	gene_id "XLOC_006983"; transcript_id "TCONS_00026794"; exon_number "3"; oId "CUFF.4836.8"; class_code "u"; tss_id "TSS14130";
12	Cufflinks	exon	13604333	13604378	VNO	+	.	gene_id "XLOC_007021"; transcript_id "TCONS_00026924"; exon_number "1"; oId "CUFF.4903.1"; class_code "u"; tss_id "TSS14196";
12	Cufflinks	exon	13633155	13637378	VNO	+	.	gene_id "XLOC_007021"; transcript_id "TCONS_00026924"; exon_number "2"; oId "CUFF.4903.1"; class_code "u"; tss_id "TSS14196";
12	Cufflinks	exon	13633260	13633270	VNO	+	.	gene_id "XLOC_007021"; transcript_id "TCONS_00026925"; exon_number "1"; oId "CUFF.4903.2"; class_code "u"; tss_id "TSS14197";
12	Cufflinks	exon	13634464	13637378	VNO	+	.	gene_id "XLOC_007021"; transcript_id "TCONS_00026925"; exon_number "2"; oId "CUFF.4903.2"; class_code "u"; tss_id "TSS14197";
12	Cufflinks	exon	15832659	15833037	VNO	+	.	gene_id "XLOC_007025"; transcript_id "TCONS_00026929"; exon_number "1"; oId "CUFF.4906.1"; class_code "u"; tss_id "TSS14201";
12	Cufflinks	exon	15835935	15837131	VNO	+	.	gene_id "XLOC_007025"; transcript_id "TCONS_00026929"; exon_number "2"; oId "CUFF.4906.1"; class_code "u"; tss_id "TSS14201";
12	Cufflinks	exon	17881764	17882337	VNO	+	.	gene_id "XLOC_007039"; transcript_id "TCONS_00026972"; exon_number "1"; oId "CUFF.4941.2"; class_code "u"; tss_id "TSS14222";
12	Cufflinks	exon	17900675	17900786	VNO	+	.	gene_id "XLOC_007039"; transcript_id "TCONS_00026972"; exon_number "2"; oId "CUFF.4941.2"; class_code "u"; tss_id "TSS14222";
12	Cufflinks	exon	17900987	17901047	VNO	+	.	gene_id "XLOC_007039"; transcript_id "TCONS_00026972"; exon_number "3"; oId "CUFF.4941.2"; class_code "u"; tss_id "TSS14222";
12	Cufflinks	exon	17902389	17905428	VNO	+	.	gene_id "XLOC_007039"; transcript_id "TCONS_00026972"; exon_number "4"; oId "CUFF.4941.2"; class_code "u"; tss_id "TSS14222";
12	Cufflinks	exon	17881764	17882322	VNO	+	.	gene_id "XLOC_007039"; transcript_id "TCONS_00026971"; exon_number "1"; oId "CUFF.4941.1"; class_code "u"; tss_id "TSS14222";
12	Cufflinks	exon	17900660	17900786	VNO	+	.	gene_id "XLOC_007039"; transcript_id "TCONS_00026971"; exon_number "2"; oId "CUFF.4941.1"; class_code "u"; tss_id "TSS14222";
12	Cufflinks	exon	17900987	17901047	VNO	+	.	gene_id "XLOC_007039"; transcript_id "TCONS_00026971"; exon_number "3"; oId "CUFF.4941.1"; class_code "u"; tss_id "TSS14222";
12	Cufflinks	exon	17902389	17905428	VNO	+	.	gene_id "XLOC_007039"; transcript_id "TCONS_00026971"; exon_number "4"; oId "CUFF.4941.1"; class_code "u"; tss_id "TSS14222";
12	Cufflinks	exon	17881858	17882337	VNO	+	.	gene_id "XLOC_007039"; transcript_id "TCONS_00026973"; exon_number "1"; oId "CUFF.4941.3"; class_code "u"; tss_id "TSS14222";
12	Cufflinks	exon	17900675	17900786	VNO	+	.	gene_id "XLOC_007039"; transcript_id "TCONS_00026973"; exon_number "2"; oId "CUFF.4941.3"; class_code "u"; tss_id "TSS14222";
12	Cufflinks	exon	17900987	17901003	VNO	+	.	gene_id "XLOC_007039"; transcript_id "TCONS_00026973"; exon_number "3"; oId "CUFF.4941.3"; class_code "u"; tss_id "TSS14222";
12	Cufflinks	exon	17902723	17905428	VNO	+	.	gene_id "XLOC_007039"; transcript_id "TCONS_00026973"; exon_number "4"; oId "CUFF.4941.3"; class_code "u"; tss_id "TSS14222";
12	Cufflinks	exon	17882169	17882334	VNO	+	.	gene_id "XLOC_007039"; transcript_id "TCONS_00026974"; exon_number "1"; oId "CUFF.4941.4"; class_code "u"; tss_id "TSS14223";
12	Cufflinks	exon	17900672	17900786	VNO	+	.	gene_id "XLOC_007039"; transcript_id "TCONS_00026974"; exon_number "2"; oId "CUFF.4941.4"; class_code "u"; tss_id "TSS14223";
12	Cufflinks	exon	17900987	17901047	VNO	+	.	gene_id "XLOC_007039"; transcript_id "TCONS_00026974"; exon_number "3"; oId "CUFF.4941.4"; class_code "u"; tss_id "TSS14223";
12	Cufflinks	exon	17902389	17905428	VNO	+	.	gene_id "XLOC_007039"; transcript_id "TCONS_00026974"; exon_number "4"; oId "CUFF.4941.4"; class_code "u"; tss_id "TSS14223";
12	Cufflinks	exon	20241953	20241976	VNO	+	.	gene_id "XLOC_007050"; transcript_id "TCONS_00026989"; exon_number "1"; oId "CUFF.4936.1"; class_code "u"; tss_id "TSS14236";
12	Cufflinks	exon	20243308	20245916	VNO	+	.	gene_id "XLOC_007050"; transcript_id "TCONS_00026989"; exon_number "2"; oId "CUFF.4936.1"; class_code "u"; tss_id "TSS14236";
12	Cufflinks	exon	20615001	20615429	VNO	+	.	gene_id "XLOC_007052"; transcript_id "TCONS_00026991"; exon_number "1"; oId "CUFF.4943.1"; class_code "u"; tss_id "TSS14238";
12	Cufflinks	exon	20633109	20633235	VNO	+	.	gene_id "XLOC_007052"; transcript_id "TCONS_00026991"; exon_number "2"; oId "CUFF.4943.1"; class_code "u"; tss_id "TSS14238";
12	Cufflinks	exon	20633438	20633498	VNO	+	.	gene_id "XLOC_007052"; transcript_id "TCONS_00026991"; exon_number "3"; oId "CUFF.4943.1"; class_code "u"; tss_id "TSS14238";
12	Cufflinks	exon	20635151	20638074	VNO	+	.	gene_id "XLOC_007052"; transcript_id "TCONS_00026991"; exon_number "4"; oId "CUFF.4943.1"; class_code "u"; tss_id "TSS14238";
12	Cufflinks	exon	20632742	20633235	VNO	+	.	gene_id "XLOC_007052"; transcript_id "TCONS_00026992"; exon_number "1"; oId "CUFF.4943.2"; class_code "u"; tss_id "TSS14239";
12	Cufflinks	exon	20633438	20633498	VNO	+	.	gene_id "XLOC_007052"; transcript_id "TCONS_00026992"; exon_number "2"; oId "CUFF.4943.2"; class_code "u"; tss_id "TSS14239";
12	Cufflinks	exon	20635151	20638074	VNO	+	.	gene_id "XLOC_007052"; transcript_id "TCONS_00026992"; exon_number "3"; oId "CUFF.4943.2"; class_code "u"; tss_id "TSS14239";
12	Cufflinks	exon	21543268	21543345	VNO	+	.	gene_id "XLOC_007061"; transcript_id "TCONS_00027016"; exon_number "1"; oId "CUFF.4942.1"; class_code "u"; tss_id "TSS14251";
12	Cufflinks	exon	21545309	21545399	VNO	+	.	gene_id "XLOC_007061"; transcript_id "TCONS_00027016"; exon_number "2"; oId "CUFF.4942.1"; class_code "u"; tss_id "TSS14251";
12	Cufflinks	exon	21549867	21549954	VNO	+	.	gene_id "XLOC_007061"; transcript_id "TCONS_00027016"; exon_number "3"; oId "CUFF.4942.1"; class_code "u"; tss_id "TSS14251";
12	Cufflinks	exon	21554377	21567920	VNO	+	.	gene_id "XLOC_007061"; transcript_id "TCONS_00027016"; exon_number "4"; oId "CUFF.4942.1"; class_code "u"; tss_id "TSS14251";
12	Cufflinks	exon	29368613	29368884	VNO	+	.	gene_id "XLOC_007078"; transcript_id "TCONS_00027068"; exon_number "1"; oId "CUFF.4990.1"; class_code "u"; tss_id "TSS14283";
12	Cufflinks	exon	29373831	29374274	VNO	+	.	gene_id "XLOC_007078"; transcript_id "TCONS_00027068"; exon_number "2"; oId "CUFF.4990.1"; class_code "u"; tss_id "TSS14283";
12	Cufflinks	exon	49473785	49473831	VNO	+	.	gene_id "XLOC_007142"; transcript_id "TCONS_00027306"; exon_number "1"; oId "CUFF.5079.1"; class_code "u"; tss_id "TSS14409";
12	Cufflinks	exon	49475582	49476272	VNO	+	.	gene_id "XLOC_007142"; transcript_id "TCONS_00027306"; exon_number "2"; oId "CUFF.5079.1"; class_code "u"; tss_id "TSS14409";
12	Cufflinks	exon	52347383	52349041	VNO	+	.	gene_id "XLOC_007151"; transcript_id "TCONS_00027338"; exon_number "1"; oId "CUFF.5113.1"; class_code "u"; tss_id "TSS14425";
12	Cufflinks	exon	52364912	52365543	VNO	+	.	gene_id "XLOC_007151"; transcript_id "TCONS_00027338"; exon_number "2"; oId "CUFF.5113.1"; class_code "u"; tss_id "TSS14425";
12	Cufflinks	exon	52347396	52349041	VNO	+	.	gene_id "XLOC_007151"; transcript_id "TCONS_00027339"; exon_number "1"; oId "CUFF.5113.2"; class_code "u"; tss_id "TSS14425";
12	Cufflinks	exon	52364476	52364531	VNO	+	.	gene_id "XLOC_007151"; transcript_id "TCONS_00027339"; exon_number "2"; oId "CUFF.5113.2"; class_code "u"; tss_id "TSS14425";
12	Cufflinks	exon	52364912	52365543	VNO	+	.	gene_id "XLOC_007151"; transcript_id "TCONS_00027339"; exon_number "3"; oId "CUFF.5113.2"; class_code "u"; tss_id "TSS14425";
12	Cufflinks	exon	52347409	52349041	VNO	+	.	gene_id "XLOC_007151"; transcript_id "TCONS_00027340"; exon_number "1"; oId "CUFF.5113.4"; class_code "u"; tss_id "TSS14425";
12	Cufflinks	exon	52349737	52349769	VNO	+	.	gene_id "XLOC_007151"; transcript_id "TCONS_00027340"; exon_number "2"; oId "CUFF.5113.4"; class_code "u"; tss_id "TSS14425";
12	Cufflinks	exon	52347409	52349041	VNO	+	.	gene_id "XLOC_007151"; transcript_id "TCONS_00027342"; exon_number "1"; oId "CUFF.5113.6"; class_code "u"; tss_id "TSS14425";
12	Cufflinks	exon	52349871	52351235	VNO	+	.	gene_id "XLOC_007151"; transcript_id "TCONS_00027342"; exon_number "2"; oId "CUFF.5113.6"; class_code "u"; tss_id "TSS14425";
12	Cufflinks	exon	52347409	52347895	VNO	+	.	gene_id "XLOC_007151"; transcript_id "TCONS_00027341"; exon_number "1"; oId "CUFF.5113.3"; class_code "u"; tss_id "TSS14425";
12	Cufflinks	exon	52349871	52351235	VNO	+	.	gene_id "XLOC_007151"; transcript_id "TCONS_00027341"; exon_number "2"; oId "CUFF.5113.3"; class_code "u"; tss_id "TSS14425";
12	Cufflinks	exon	52347409	52349041	VNO	+	.	gene_id "XLOC_007151"; transcript_id "TCONS_00027343"; exon_number "1"; oId "CUFF.5113.5"; class_code "u"; tss_id "TSS14425";
12	Cufflinks	exon	52364476	52364534	VNO	+	.	gene_id "XLOC_007151"; transcript_id "TCONS_00027343"; exon_number "2"; oId "CUFF.5113.5"; class_code "u"; tss_id "TSS14425";
12	Cufflinks	exon	52364915	52365543	VNO	+	.	gene_id "XLOC_007151"; transcript_id "TCONS_00027343"; exon_number "3"; oId "CUFF.5113.5"; class_code "u"; tss_id "TSS14425";
12	Cufflinks	exon	54292316	54292502	VNO	+	.	gene_id "XLOC_007158"; transcript_id "TCONS_00027360"; exon_number "1"; oId "CUFF.5123.1"; class_code "u"; tss_id "TSS14438";
12	Cufflinks	exon	54301196	54301319	VNO	+	.	gene_id "XLOC_007158"; transcript_id "TCONS_00027360"; exon_number "2"; oId "CUFF.5123.1"; class_code "u"; tss_id "TSS14438";
12	Cufflinks	exon	54303112	54304374	VNO	+	.	gene_id "XLOC_007158"; transcript_id "TCONS_00027360"; exon_number "3"; oId "CUFF.5123.1"; class_code "u"; tss_id "TSS14438";
12	Cufflinks	exon	54292333	54292502	VNO	+	.	gene_id "XLOC_007158"; transcript_id "TCONS_00027361"; exon_number "1"; oId "CUFF.5123.2"; class_code "u"; tss_id "TSS14438";
12	Cufflinks	exon	54301196	54301328	VNO	+	.	gene_id "XLOC_007158"; transcript_id "TCONS_00027361"; exon_number "2"; oId "CUFF.5123.2"; class_code "u"; tss_id "TSS14438";
12	Cufflinks	exon	54303121	54304374	VNO	+	.	gene_id "XLOC_007158"; transcript_id "TCONS_00027361"; exon_number "3"; oId "CUFF.5123.2"; class_code "u"; tss_id "TSS14438";
12	Cufflinks	exon	55497994	55498066	VNO	+	.	gene_id "XLOC_007171"; transcript_id "TCONS_00027379"; exon_number "1"; oId "CUFF.5143.1"; class_code "u"; tss_id "TSS14453";
12	Cufflinks	exon	55499039	55499990	VNO	+	.	gene_id "XLOC_007171"; transcript_id "TCONS_00027379"; exon_number "2"; oId "CUFF.5143.1"; class_code "u"; tss_id "TSS14453";
12	Cufflinks	exon	69122889	69123025	VNO	+	.	gene_id "XLOC_007211"; transcript_id "TCONS_00027509"; exon_number "1"; oId "CUFF.5189.1"; class_code "u"; tss_id "TSS14518";
12	Cufflinks	exon	69123081	69124025	VNO	+	.	gene_id "XLOC_007211"; transcript_id "TCONS_00027509"; exon_number "2"; oId "CUFF.5189.1"; class_code "u"; tss_id "TSS14518";
12	Cufflinks	exon	70535539	70535731	VNO	+	.	gene_id "XLOC_007228"; transcript_id "TCONS_00027561"; exon_number "1"; oId "CUFF.5213.1"; class_code "u"; tss_id "TSS14545";
12	Cufflinks	exon	70540382	70540595	VNO	+	.	gene_id "XLOC_007228"; transcript_id "TCONS_00027561"; exon_number "2"; oId "CUFF.5213.1"; class_code "u"; tss_id "TSS14545";
12	Cufflinks	exon	70541968	70542172	VNO	+	.	gene_id "XLOC_007228"; transcript_id "TCONS_00027561"; exon_number "3"; oId "CUFF.5213.1"; class_code "u"; tss_id "TSS14545";
12	Cufflinks	exon	70543894	70545046	VNO	+	.	gene_id "XLOC_007228"; transcript_id "TCONS_00027561"; exon_number "4"; oId "CUFF.5213.1"; class_code "u"; tss_id "TSS14545";
12	Cufflinks	exon	70535546	70535731	VNO	+	.	gene_id "XLOC_007228"; transcript_id "TCONS_00027562"; exon_number "1"; oId "CUFF.5213.2"; class_code "u"; tss_id "TSS14545";
12	Cufflinks	exon	70540382	70540568	VNO	+	.	gene_id "XLOC_007228"; transcript_id "TCONS_00027562"; exon_number "2"; oId "CUFF.5213.2"; class_code "u"; tss_id "TSS14545";
12	Cufflinks	exon	70541968	70542172	VNO	+	.	gene_id "XLOC_007228"; transcript_id "TCONS_00027562"; exon_number "3"; oId "CUFF.5213.2"; class_code "u"; tss_id "TSS14545";
12	Cufflinks	exon	70543894	70545046	VNO	+	.	gene_id "XLOC_007228"; transcript_id "TCONS_00027562"; exon_number "4"; oId "CUFF.5213.2"; class_code "u"; tss_id "TSS14545";
12	Cufflinks	exon	70535606	70535747	VNO	+	.	gene_id "XLOC_007228"; transcript_id "TCONS_00027563"; exon_number "1"; oId "CUFF.5213.3"; class_code "u"; tss_id "TSS14545";
12	Cufflinks	exon	70540398	70540568	VNO	+	.	gene_id "XLOC_007228"; transcript_id "TCONS_00027563"; exon_number "2"; oId "CUFF.5213.3"; class_code "u"; tss_id "TSS14545";
12	Cufflinks	exon	70541795	70542172	VNO	+	.	gene_id "XLOC_007228"; transcript_id "TCONS_00027563"; exon_number "3"; oId "CUFF.5213.3"; class_code "u"; tss_id "TSS14545";
12	Cufflinks	exon	70543894	70545046	VNO	+	.	gene_id "XLOC_007228"; transcript_id "TCONS_00027563"; exon_number "4"; oId "CUFF.5213.3"; class_code "u"; tss_id "TSS14545";
12	Cufflinks	exon	70540361	70540595	VNO	+	.	gene_id "XLOC_007228"; transcript_id "TCONS_00027564"; exon_number "1"; oId "CUFF.5213.4"; class_code "u"; tss_id "TSS14546";
12	Cufflinks	exon	70541795	70542172	VNO	+	.	gene_id "XLOC_007228"; transcript_id "TCONS_00027564"; exon_number "2"; oId "CUFF.5213.4"; class_code "u"; tss_id "TSS14546";
12	Cufflinks	exon	70543894	70545046	VNO	+	.	gene_id "XLOC_007228"; transcript_id "TCONS_00027564"; exon_number "3"; oId "CUFF.5213.4"; class_code "u"; tss_id "TSS14546";
12	Cufflinks	exon	70541133	70542172	VNO	+	.	gene_id "XLOC_007228"; transcript_id "TCONS_00027565"; exon_number "1"; oId "CUFF.5213.5"; class_code "u"; tss_id "TSS14547";
12	Cufflinks	exon	70543894	70545046	VNO	+	.	gene_id "XLOC_007228"; transcript_id "TCONS_00027565"; exon_number "2"; oId "CUFF.5213.5"; class_code "u"; tss_id "TSS14547";
12	Cufflinks	exon	79525009	79525038	VNO	+	.	gene_id "XLOC_007279"; transcript_id "TCONS_00027792"; exon_number "1"; oId "CUFF.5312.1"; class_code "u"; tss_id "TSS14657";
12	Cufflinks	exon	79559700	79559807	VNO	+	.	gene_id "XLOC_007279"; transcript_id "TCONS_00027792"; exon_number "2"; oId "CUFF.5312.1"; class_code "u"; tss_id "TSS14657";
12	Cufflinks	exon	79568452	79570139	VNO	+	.	gene_id "XLOC_007279"; transcript_id "TCONS_00027792"; exon_number "3"; oId "CUFF.5312.1"; class_code "u"; tss_id "TSS14657";
12	Cufflinks	exon	79532768	79532780	VNO	+	.	gene_id "XLOC_007279"; transcript_id "TCONS_00027793"; exon_number "1"; oId "CUFF.5312.2"; class_code "u"; tss_id "TSS14658";
12	Cufflinks	exon	79568452	79570139	VNO	+	.	gene_id "XLOC_007279"; transcript_id "TCONS_00027793"; exon_number "2"; oId "CUFF.5312.2"; class_code "u"; tss_id "TSS14658";
12	Cufflinks	exon	79807535	79808091	VNO	+	.	gene_id "XLOC_007280"; transcript_id "TCONS_00027794"; exon_number "1"; oId "CUFF.5307.1"; class_code "u"; tss_id "TSS14659";
12	Cufflinks	exon	79813910	79814360	VNO	+	.	gene_id "XLOC_007280"; transcript_id "TCONS_00027794"; exon_number "2"; oId "CUFF.5307.1"; class_code "u"; tss_id "TSS14659";
12	Cufflinks	exon	79891038	79891419	VNO	+	.	gene_id "XLOC_007281"; transcript_id "TCONS_00027795"; exon_number "1"; oId "CUFF.5320.1"; class_code "u"; tss_id "TSS14660";
12	Cufflinks	exon	79892746	79892833	VNO	+	.	gene_id "XLOC_007281"; transcript_id "TCONS_00027795"; exon_number "2"; oId "CUFF.5320.1"; class_code "u"; tss_id "TSS14660";
12	Cufflinks	exon	79893147	79893845	VNO	+	.	gene_id "XLOC_007281"; transcript_id "TCONS_00027795"; exon_number "3"; oId "CUFF.5320.1"; class_code "u"; tss_id "TSS14660";
12	Cufflinks	exon	79891223	79891419	VNO	+	.	gene_id "XLOC_007281"; transcript_id "TCONS_00027796"; exon_number "1"; oId "CUFF.5320.2"; class_code "u"; tss_id "TSS14661";
12	Cufflinks	exon	79891601	79893845	VNO	+	.	gene_id "XLOC_007281"; transcript_id "TCONS_00027796"; exon_number "2"; oId "CUFF.5320.2"; class_code "u"; tss_id "TSS14661";
12	Cufflinks	exon	79891246	79891419	VNO	+	.	gene_id "XLOC_007281"; transcript_id "TCONS_00027797"; exon_number "1"; oId "CUFF.5320.3"; class_code "u"; tss_id "TSS14661";
12	Cufflinks	exon	79933714	79935108	VNO	+	.	gene_id "XLOC_007281"; transcript_id "TCONS_00027797"; exon_number "2"; oId "CUFF.5320.3"; class_code "u"; tss_id "TSS14661";
12	Cufflinks	exon	79891251	79891419	VNO	+	.	gene_id "XLOC_007281"; transcript_id "TCONS_00027798"; exon_number "1"; oId "CUFF.5320.4"; class_code "u"; tss_id "TSS14661";
12	Cufflinks	exon	79893147	79893845	VNO	+	.	gene_id "XLOC_007281"; transcript_id "TCONS_00027798"; exon_number "2"; oId "CUFF.5320.4"; class_code "u"; tss_id "TSS14661";
12	Cufflinks	exon	80740632	80740756	VNO	+	.	gene_id "XLOC_007289"; transcript_id "TCONS_00027817"; exon_number "1"; oId "CUFF.5341.1"; class_code "u"; tss_id "TSS14674";
12	Cufflinks	exon	80741095	80744455	VNO	+	.	gene_id "XLOC_007289"; transcript_id "TCONS_00027817"; exon_number "2"; oId "CUFF.5341.1"; class_code "u"; tss_id "TSS14674";
12	Cufflinks	exon	80740639	80740757	VNO	+	.	gene_id "XLOC_007289"; transcript_id "TCONS_00027818"; exon_number "1"; oId "CUFF.5341.2"; class_code "u"; tss_id "TSS14674";
12	Cufflinks	exon	80741096	80744455	VNO	+	.	gene_id "XLOC_007289"; transcript_id "TCONS_00027818"; exon_number "2"; oId "CUFF.5341.2"; class_code "u"; tss_id "TSS14674";
12	Cufflinks	exon	83933332	83933472	VNO	+	.	gene_id "XLOC_007312"; transcript_id "TCONS_00027906"; exon_number "1"; oId "CUFF.5368.1"; class_code "u"; tss_id "TSS14714";
12	Cufflinks	exon	83934549	83934960	VNO	+	.	gene_id "XLOC_007312"; transcript_id "TCONS_00027906"; exon_number "2"; oId "CUFF.5368.1"; class_code "u"; tss_id "TSS14714";
12	Cufflinks	exon	84890662	84892223	VNO	+	.	gene_id "XLOC_007331"; transcript_id "TCONS_00027982"; exon_number "1"; oId "CUFF.5386.1"; class_code "u"; tss_id "TSS14752";
12	Cufflinks	exon	84900990	84909846	VNO	+	.	gene_id "XLOC_007331"; transcript_id "TCONS_00027982"; exon_number "2"; oId "CUFF.5386.1"; class_code "u"; tss_id "TSS14752";
12	Cufflinks	exon	86798734	86802064	VNO	+	.	gene_id "XLOC_007351"; transcript_id "TCONS_00028087"; exon_number "1"; oId "CUFF.5441.2"; class_code "u"; tss_id "TSS14801";
12	Cufflinks	exon	86802702	86802977	VNO	+	.	gene_id "XLOC_007351"; transcript_id "TCONS_00028087"; exon_number "2"; oId "CUFF.5441.2"; class_code "u"; tss_id "TSS14801";
12	Cufflinks	exon	86798734	86802065	VNO	+	.	gene_id "XLOC_007351"; transcript_id "TCONS_00028086"; exon_number "1"; oId "CUFF.5441.1"; class_code "u"; tss_id "TSS14801";
12	Cufflinks	exon	86802703	86802977	VNO	+	.	gene_id "XLOC_007351"; transcript_id "TCONS_00028086"; exon_number "2"; oId "CUFF.5441.1"; class_code "u"; tss_id "TSS14801";
12	Cufflinks	exon	90744946	90745020	VNO	+	.	gene_id "XLOC_007382"; transcript_id "TCONS_00028164"; exon_number "1"; oId "CUFF.5472.1"; class_code "u"; tss_id "TSS14848";
12	Cufflinks	exon	90745108	90745261	VNO	+	.	gene_id "XLOC_007382"; transcript_id "TCONS_00028164"; exon_number "2"; oId "CUFF.5472.1"; class_code "u"; tss_id "TSS14848";
12	Cufflinks	exon	90748021	90748919	VNO	+	.	gene_id "XLOC_007382"; transcript_id "TCONS_00028164"; exon_number "3"; oId "CUFF.5472.1"; class_code "u"; tss_id "TSS14848";
12	Cufflinks	exon	99645013	99645130	VNO	+	.	gene_id "XLOC_007400"; transcript_id "TCONS_00028207"; exon_number "1"; oId "CUFF.5492.1"; class_code "u"; tss_id "TSS14876";
12	Cufflinks	exon	99645263	99645849	VNO	+	.	gene_id "XLOC_007400"; transcript_id "TCONS_00028207"; exon_number "2"; oId "CUFF.5492.1"; class_code "u"; tss_id "TSS14876";
12	Cufflinks	exon	105899649	105899941	VNO	+	.	gene_id "XLOC_007461"; transcript_id "TCONS_00028429"; exon_number "1"; oId "CUFF.5588.1"; class_code "u"; tss_id "TSS14988";
12	Cufflinks	exon	105900176	105900816	VNO	+	.	gene_id "XLOC_007461"; transcript_id "TCONS_00028429"; exon_number "2"; oId "CUFF.5588.1"; class_code "u"; tss_id "TSS14988";
12	Cufflinks	exon	105902613	105902655	VNO	+	.	gene_id "XLOC_007461"; transcript_id "TCONS_00028429"; exon_number "3"; oId "CUFF.5588.1"; class_code "u"; tss_id "TSS14988";
12	Cufflinks	exon	105899722	105899941	VNO	+	.	gene_id "XLOC_007461"; transcript_id "TCONS_00028430"; exon_number "1"; oId "CUFF.5588.2"; class_code "u"; tss_id "TSS14988";
12	Cufflinks	exon	105900176	105902440	VNO	+	.	gene_id "XLOC_007461"; transcript_id "TCONS_00028430"; exon_number "2"; oId "CUFF.5588.2"; class_code "u"; tss_id "TSS14988";
12	Cufflinks	exon	105935633	105938609	VNO	+	.	gene_id "XLOC_007462"; transcript_id "TCONS_00028431"; exon_number "1"; oId "CUFF.5590.2"; class_code "u"; tss_id "TSS14989";
12	Cufflinks	exon	105941190	105941209	VNO	+	.	gene_id "XLOC_007462"; transcript_id "TCONS_00028431"; exon_number "2"; oId "CUFF.5590.2"; class_code "u"; tss_id "TSS14989";
12	Cufflinks	exon	105935633	105936864	VNO	+	.	gene_id "XLOC_007462"; transcript_id "TCONS_00028433"; exon_number "1"; oId "CUFF.5590.1"; class_code "u"; tss_id "TSS14989";
12	Cufflinks	exon	105950855	105951344	VNO	+	.	gene_id "XLOC_007462"; transcript_id "TCONS_00028433"; exon_number "2"; oId "CUFF.5590.1"; class_code "u"; tss_id "TSS14989";
12	Cufflinks	exon	105935754	105936864	VNO	+	.	gene_id "XLOC_007462"; transcript_id "TCONS_00028434"; exon_number "1"; oId "CUFF.5590.3"; class_code "u"; tss_id "TSS14990";
12	Cufflinks	exon	105949891	105949902	VNO	+	.	gene_id "XLOC_007462"; transcript_id "TCONS_00028434"; exon_number "2"; oId "CUFF.5590.3"; class_code "u"; tss_id "TSS14990";
12	Cufflinks	exon	110447255	110447385	VNO	+	.	gene_id "XLOC_007561"; transcript_id "TCONS_00028632"; exon_number "1"; oId "CUFF.5641.1"; class_code "u"; tss_id "TSS15122";
12	Cufflinks	exon	110447972	110448037	VNO	+	.	gene_id "XLOC_007561"; transcript_id "TCONS_00028632"; exon_number "2"; oId "CUFF.5641.1"; class_code "u"; tss_id "TSS15122";
12	Cufflinks	exon	110449530	110451010	VNO	+	.	gene_id "XLOC_007561"; transcript_id "TCONS_00028632"; exon_number "3"; oId "CUFF.5641.1"; class_code "u"; tss_id "TSS15122";
12	Cufflinks	exon	110994537	110994707	VNO	+	.	gene_id "XLOC_007568"; transcript_id "TCONS_00028654"; exon_number "1"; oId "CUFF.5668.1"; class_code "u"; tss_id "TSS15138";
12	Cufflinks	exon	111012890	111013006	VNO	+	.	gene_id "XLOC_007568"; transcript_id "TCONS_00028654"; exon_number "2"; oId "CUFF.5668.1"; class_code "u"; tss_id "TSS15138";
12	Cufflinks	exon	111013207	111014134	VNO	+	.	gene_id "XLOC_007568"; transcript_id "TCONS_00028654"; exon_number "3"; oId "CUFF.5668.1"; class_code "u"; tss_id "TSS15138";
12	Cufflinks	exon	110994562	110994707	VNO	+	.	gene_id "XLOC_007568"; transcript_id "TCONS_00028655"; exon_number "1"; oId "CUFF.5668.2"; class_code "u"; tss_id "TSS15138";
12	Cufflinks	exon	111000233	111000413	VNO	+	.	gene_id "XLOC_007568"; transcript_id "TCONS_00028655"; exon_number "2"; oId "CUFF.5668.2"; class_code "u"; tss_id "TSS15138";
12	Cufflinks	exon	111012890	111013006	VNO	+	.	gene_id "XLOC_007568"; transcript_id "TCONS_00028655"; exon_number "3"; oId "CUFF.5668.2"; class_code "u"; tss_id "TSS15138";
12	Cufflinks	exon	111013207	111014134	VNO	+	.	gene_id "XLOC_007568"; transcript_id "TCONS_00028655"; exon_number "4"; oId "CUFF.5668.2"; class_code "u"; tss_id "TSS15138";
12	Cufflinks	exon	3551815	3553950	VNO	-	.	gene_id "XLOC_007629"; transcript_id "TCONS_00028860"; exon_number "1"; oId "CUFF.4812.1"; class_code "u"; tss_id "TSS15245";
12	Cufflinks	exon	3557941	3558121	VNO	-	.	gene_id "XLOC_007629"; transcript_id "TCONS_00028860"; exon_number "2"; oId "CUFF.4812.1"; class_code "u"; tss_id "TSS15245";
12	Cufflinks	exon	15835942	15835973	VNO	-	.	gene_id "XLOC_007668"; transcript_id "TCONS_00028979"; exon_number "1"; oId "CUFF.4908.1"; class_code "u"; tss_id "TSS15307";
12	Cufflinks	exon	15837533	15839033	VNO	-	.	gene_id "XLOC_007668"; transcript_id "TCONS_00028979"; exon_number "2"; oId "CUFF.4908.1"; class_code "u"; tss_id "TSS15307";
12	Cufflinks	exon	24213348	24213375	VNO	-	.	gene_id "XLOC_007699"; transcript_id "TCONS_00029097"; exon_number "1"; oId "CUFF.4955.1"; class_code "u"; tss_id "TSS15367";
12	Cufflinks	exon	24214308	24215958	VNO	-	.	gene_id "XLOC_007699"; transcript_id "TCONS_00029097"; exon_number "2"; oId "CUFF.4955.1"; class_code "u"; tss_id "TSS15367";
12	Cufflinks	exon	24217293	24217340	VNO	-	.	gene_id "XLOC_007699"; transcript_id "TCONS_00029097"; exon_number "3"; oId "CUFF.4955.1"; class_code "u"; tss_id "TSS15367";
12	Cufflinks	exon	24213348	24215958	VNO	-	.	gene_id "XLOC_007699"; transcript_id "TCONS_00029098"; exon_number "1"; oId "CUFF.4955.2"; class_code "u"; tss_id "TSS15368";
12	Cufflinks	exon	24217293	24217353	VNO	-	.	gene_id "XLOC_007699"; transcript_id "TCONS_00029098"; exon_number "2"; oId "CUFF.4955.2"; class_code "u"; tss_id "TSS15368";
12	Cufflinks	exon	24217554	24217682	VNO	-	.	gene_id "XLOC_007699"; transcript_id "TCONS_00029098"; exon_number "3"; oId "CUFF.4955.2"; class_code "u"; tss_id "TSS15368";
12	Cufflinks	exon	29273508	29275502	VNO	-	.	gene_id "XLOC_007717"; transcript_id "TCONS_00029155"; exon_number "1"; oId "CUFF.4998.1"; class_code "u"; tss_id "TSS15397";
12	Cufflinks	exon	29278119	29278149	VNO	-	.	gene_id "XLOC_007717"; transcript_id "TCONS_00029155"; exon_number "2"; oId "CUFF.4998.1"; class_code "u"; tss_id "TSS15397";
12	Cufflinks	exon	29273508	29275502	VNO	-	.	gene_id "XLOC_007717"; transcript_id "TCONS_00029156"; exon_number "1"; oId "CUFF.4998.2"; class_code "u"; tss_id "TSS15398";
12	Cufflinks	exon	29279964	29280274	VNO	-	.	gene_id "XLOC_007717"; transcript_id "TCONS_00029156"; exon_number "2"; oId "CUFF.4998.2"; class_code "u"; tss_id "TSS15398";
12	Cufflinks	exon	34047593	34052340	VNO	-	.	gene_id "XLOC_007743"; transcript_id "TCONS_00029267"; exon_number "1"; oId "CUFF.5024.1"; class_code "u"; tss_id "TSS15448";
12	Cufflinks	exon	34078476	34078616	VNO	-	.	gene_id "XLOC_007743"; transcript_id "TCONS_00029267"; exon_number "2"; oId "CUFF.5024.1"; class_code "u"; tss_id "TSS15448";
12	Cufflinks	exon	49362046	49362445	VNO	-	.	gene_id "XLOC_007772"; transcript_id "TCONS_00029357"; exon_number "1"; oId "CUFF.5077.1"; class_code "u"; tss_id "TSS15497";
12	Cufflinks	exon	49362946	49365636	VNO	-	.	gene_id "XLOC_007772"; transcript_id "TCONS_00029357"; exon_number "2"; oId "CUFF.5077.1"; class_code "u"; tss_id "TSS15497";
12	Cufflinks	exon	49471765	49472985	VNO	-	.	gene_id "XLOC_007773"; transcript_id "TCONS_00029358"; exon_number "1"; oId "CUFF.5083.1"; class_code "u"; tss_id "TSS15498";
12	Cufflinks	exon	49473416	49473558	VNO	-	.	gene_id "XLOC_007773"; transcript_id "TCONS_00029358"; exon_number "2"; oId "CUFF.5083.1"; class_code "u"; tss_id "TSS15498";
12	Cufflinks	exon	49477771	49478157	VNO	-	.	gene_id "XLOC_007774"; transcript_id "TCONS_00029360"; exon_number "1"; oId "CUFF.5090.1"; class_code "u"; tss_id "TSS15499";
12	Cufflinks	exon	49480530	49481980	VNO	-	.	gene_id "XLOC_007774"; transcript_id "TCONS_00029360"; exon_number "2"; oId "CUFF.5090.1"; class_code "u"; tss_id "TSS15499";
12	Cufflinks	exon	49477771	49478157	VNO	-	.	gene_id "XLOC_007774"; transcript_id "TCONS_00029361"; exon_number "1"; oId "CUFF.5090.2"; class_code "u"; tss_id "TSS15499";
12	Cufflinks	exon	49480269	49480427	VNO	-	.	gene_id "XLOC_007774"; transcript_id "TCONS_00029361"; exon_number "2"; oId "CUFF.5090.2"; class_code "u"; tss_id "TSS15499";
12	Cufflinks	exon	49480530	49482053	VNO	-	.	gene_id "XLOC_007774"; transcript_id "TCONS_00029361"; exon_number "3"; oId "CUFF.5090.2"; class_code "u"; tss_id "TSS15499";
12	Cufflinks	exon	65187630	65188105	VNO	-	.	gene_id "XLOC_007835"; transcript_id "TCONS_00029531"; exon_number "1"; oId "CUFF.5176.2"; class_code "u"; tss_id "TSS15599";
12	Cufflinks	exon	65196832	65196893	VNO	-	.	gene_id "XLOC_007835"; transcript_id "TCONS_00029531"; exon_number "2"; oId "CUFF.5176.2"; class_code "u"; tss_id "TSS15599";
12	Cufflinks	exon	65202445	65202551	VNO	-	.	gene_id "XLOC_007835"; transcript_id "TCONS_00029531"; exon_number "3"; oId "CUFF.5176.2"; class_code "u"; tss_id "TSS15599";
12	Cufflinks	exon	65213325	65213494	VNO	-	.	gene_id "XLOC_007835"; transcript_id "TCONS_00029531"; exon_number "4"; oId "CUFF.5176.2"; class_code "u"; tss_id "TSS15599";
12	Cufflinks	exon	65187630	65188105	VNO	-	.	gene_id "XLOC_007835"; transcript_id "TCONS_00029532"; exon_number "1"; oId "CUFF.5176.1"; class_code "u"; tss_id "TSS15599";
12	Cufflinks	exon	65190607	65190729	VNO	-	.	gene_id "XLOC_007835"; transcript_id "TCONS_00029532"; exon_number "2"; oId "CUFF.5176.1"; class_code "u"; tss_id "TSS15599";
12	Cufflinks	exon	65196832	65196893	VNO	-	.	gene_id "XLOC_007835"; transcript_id "TCONS_00029532"; exon_number "3"; oId "CUFF.5176.1"; class_code "u"; tss_id "TSS15599";
12	Cufflinks	exon	65202445	65202551	VNO	-	.	gene_id "XLOC_007835"; transcript_id "TCONS_00029532"; exon_number "4"; oId "CUFF.5176.1"; class_code "u"; tss_id "TSS15599";
12	Cufflinks	exon	65213325	65213521	VNO	-	.	gene_id "XLOC_007835"; transcript_id "TCONS_00029532"; exon_number "5"; oId "CUFF.5176.1"; class_code "u"; tss_id "TSS15599";
12	Cufflinks	exon	68183668	68186364	VNO	-	.	gene_id "XLOC_007842"; transcript_id "TCONS_00029552"; exon_number "1"; oId "CUFF.5186.1"; class_code "u"; tss_id "TSS15613";
12	Cufflinks	exon	68186522	68186790	VNO	-	.	gene_id "XLOC_007842"; transcript_id "TCONS_00029552"; exon_number "2"; oId "CUFF.5186.1"; class_code "u"; tss_id "TSS15613";
12	Cufflinks	exon	68189043	68189773	VNO	-	.	gene_id "XLOC_007843"; transcript_id "TCONS_00029553"; exon_number "1"; oId "CUFF.5187.1"; class_code "u"; tss_id "TSS15614";
12	Cufflinks	exon	68190729	68194486	VNO	-	.	gene_id "XLOC_007843"; transcript_id "TCONS_00029553"; exon_number "2"; oId "CUFF.5187.1"; class_code "u"; tss_id "TSS15614";
12	Cufflinks	exon	69464771	69465414	VNO	-	.	gene_id "XLOC_007855"; transcript_id "TCONS_00029576"; exon_number "1"; oId "CUFF.5195.1"; class_code "u"; tss_id "TSS15627";
12	Cufflinks	exon	69468187	69468360	VNO	-	.	gene_id "XLOC_007855"; transcript_id "TCONS_00029576"; exon_number "2"; oId "CUFF.5195.1"; class_code "u"; tss_id "TSS15627";
12	Cufflinks	exon	69470394	69470517	VNO	-	.	gene_id "XLOC_007855"; transcript_id "TCONS_00029576"; exon_number "3"; oId "CUFF.5195.1"; class_code "u"; tss_id "TSS15627";
12	Cufflinks	exon	69475493	69475533	VNO	-	.	gene_id "XLOC_007855"; transcript_id "TCONS_00029576"; exon_number "4"; oId "CUFF.5195.1"; class_code "u"; tss_id "TSS15627";
12	Cufflinks	exon	69469583	69470517	VNO	-	.	gene_id "XLOC_007855"; transcript_id "TCONS_00029578"; exon_number "1"; oId "CUFF.5195.2"; class_code "u"; tss_id "TSS15627";
12	Cufflinks	exon	69475493	69475533	VNO	-	.	gene_id "XLOC_007855"; transcript_id "TCONS_00029578"; exon_number "2"; oId "CUFF.5195.2"; class_code "u"; tss_id "TSS15627";
12	Cufflinks	exon	77129064	77129397	VNO	-	.	gene_id "XLOC_007909"; transcript_id "TCONS_00029774"; exon_number "1"; oId "CUFF.5278.1"; class_code "u"; tss_id "TSS15744";
12	Cufflinks	exon	77131472	77131644	VNO	-	.	gene_id "XLOC_007909"; transcript_id "TCONS_00029774"; exon_number "2"; oId "CUFF.5278.1"; class_code "u"; tss_id "TSS15744";
12	Cufflinks	exon	77174532	77174641	VNO	-	.	gene_id "XLOC_007909"; transcript_id "TCONS_00029774"; exon_number "3"; oId "CUFF.5278.1"; class_code "u"; tss_id "TSS15744";
12	Cufflinks	exon	79857712	79859074	VNO	-	.	gene_id "XLOC_007920"; transcript_id "TCONS_00029816"; exon_number "1"; oId "CUFF.5321.2"; class_code "u"; tss_id "TSS15765";
12	Cufflinks	exon	79860571	79860634	VNO	-	.	gene_id "XLOC_007920"; transcript_id "TCONS_00029816"; exon_number "2"; oId "CUFF.5321.2"; class_code "u"; tss_id "TSS15765";
12	Cufflinks	exon	79864079	79866875	VNO	-	.	gene_id "XLOC_007920"; transcript_id "TCONS_00029816"; exon_number "3"; oId "CUFF.5321.2"; class_code "u"; tss_id "TSS15765";
12	Cufflinks	exon	79857712	79860634	VNO	-	.	gene_id "XLOC_007920"; transcript_id "TCONS_00029817"; exon_number "1"; oId "CUFF.5321.1"; class_code "u"; tss_id "TSS15765";
12	Cufflinks	exon	79864079	79866897	VNO	-	.	gene_id "XLOC_007920"; transcript_id "TCONS_00029817"; exon_number "2"; oId "CUFF.5321.1"; class_code "u"; tss_id "TSS15765";
12	Cufflinks	exon	80114552	80125126	VNO	-	.	gene_id "XLOC_007922"; transcript_id "TCONS_00029822"; exon_number "1"; oId "CUFF.5335.1"; class_code "u"; tss_id "TSS15767";
12	Cufflinks	exon	80127066	80128715	VNO	-	.	gene_id "XLOC_007922"; transcript_id "TCONS_00029822"; exon_number "2"; oId "CUFF.5335.1"; class_code "u"; tss_id "TSS15767";
12	Cufflinks	exon	80114552	80125127	VNO	-	.	gene_id "XLOC_007922"; transcript_id "TCONS_00029823"; exon_number "1"; oId "CUFF.5335.2"; class_code "u"; tss_id "TSS15768";
12	Cufflinks	exon	80131815	80131961	VNO	-	.	gene_id "XLOC_007922"; transcript_id "TCONS_00029823"; exon_number "2"; oId "CUFF.5335.2"; class_code "u"; tss_id "TSS15768";
12	Cufflinks	exon	85484032	85484270	VNO	-	.	gene_id "XLOC_007973"; transcript_id "TCONS_00030015"; exon_number "1"; oId "CUFF.5420.1"; class_code "u"; tss_id "TSS15865";
12	Cufflinks	exon	85485635	85486002	VNO	-	.	gene_id "XLOC_007973"; transcript_id "TCONS_00030015"; exon_number "2"; oId "CUFF.5420.1"; class_code "u"; tss_id "TSS15865";
12	Cufflinks	exon	86798734	86801996	VNO	-	.	gene_id "XLOC_007980"; transcript_id "TCONS_00030038"; exon_number "1"; oId "CUFF.5443.1"; class_code "u"; tss_id "TSS15881";
12	Cufflinks	exon	86802935	86802984	VNO	-	.	gene_id "XLOC_007980"; transcript_id "TCONS_00030038"; exon_number "2"; oId "CUFF.5443.1"; class_code "u"; tss_id "TSS15881";
12	Cufflinks	exon	86861484	86864048	VNO	-	.	gene_id "XLOC_007981"; transcript_id "TCONS_00030041"; exon_number "1"; oId "CUFF.5461.2"; class_code "u"; tss_id "TSS15884";
12	Cufflinks	exon	86864897	86864913	VNO	-	.	gene_id "XLOC_007981"; transcript_id "TCONS_00030041"; exon_number "2"; oId "CUFF.5461.2"; class_code "u"; tss_id "TSS15884";
12	Cufflinks	exon	99167960	99168724	VNO	-	.	gene_id "XLOC_008025"; transcript_id "TCONS_00030199"; exon_number "1"; oId "CUFF.5490.1"; class_code "u"; tss_id "TSS15973";
12	Cufflinks	exon	99170967	99171426	VNO	-	.	gene_id "XLOC_008025"; transcript_id "TCONS_00030199"; exon_number "2"; oId "CUFF.5490.1"; class_code "u"; tss_id "TSS15973";
12	Cufflinks	exon	99626171	99626328	VNO	-	.	gene_id "XLOC_008028"; transcript_id "TCONS_00030217"; exon_number "1"; oId "CUFF.5493.1"; class_code "u"; tss_id "TSS15982";
12	Cufflinks	exon	99627606	99627985	VNO	-	.	gene_id "XLOC_008028"; transcript_id "TCONS_00030217"; exon_number "2"; oId "CUFF.5493.1"; class_code "u"; tss_id "TSS15982";
12	Cufflinks	exon	110222518	110225726	VNO	-	.	gene_id "XLOC_008120"; transcript_id "TCONS_00030529"; exon_number "1"; oId "CUFF.5636.1"; class_code "u"; tss_id "TSS16139";
12	Cufflinks	exon	110227617	110228550	VNO	-	.	gene_id "XLOC_008120"; transcript_id "TCONS_00030529"; exon_number "2"; oId "CUFF.5636.1"; class_code "u"; tss_id "TSS16139";
12	Cufflinks	exon	110473628	110474920	VNO	-	.	gene_id "XLOC_008122"; transcript_id "TCONS_00030543"; exon_number "1"; oId "CUFF.5657.1"; class_code "u"; tss_id "TSS16145";
12	Cufflinks	exon	110475385	110475461	VNO	-	.	gene_id "XLOC_008122"; transcript_id "TCONS_00030543"; exon_number "2"; oId "CUFF.5657.1"; class_code "u"; tss_id "TSS16145";
12	Cufflinks	exon	110476571	110477020	VNO	-	.	gene_id "XLOC_008122"; transcript_id "TCONS_00030543"; exon_number "3"; oId "CUFF.5657.1"; class_code "u"; tss_id "TSS16145";
12	Cufflinks	exon	110473628	110475463	VNO	-	.	gene_id "XLOC_008122"; transcript_id "TCONS_00030544"; exon_number "1"; oId "CUFF.5657.2"; class_code "u"; tss_id "TSS16144";
12	Cufflinks	exon	110476573	110477226	VNO	-	.	gene_id "XLOC_008122"; transcript_id "TCONS_00030544"; exon_number "2"; oId "CUFF.5657.2"; class_code "u"; tss_id "TSS16144";
12	Cufflinks	exon	110476329	110477001	VNO	-	.	gene_id "XLOC_008122"; transcript_id "TCONS_00030545"; exon_number "1"; oId "CUFF.5657.3"; class_code "u"; tss_id "TSS16146";
12	Cufflinks	exon	110478360	110479667	VNO	-	.	gene_id "XLOC_008122"; transcript_id "TCONS_00030545"; exon_number "2"; oId "CUFF.5657.3"; class_code "u"; tss_id "TSS16146";
12	Cufflinks	exon	110589222	110590195	VNO	-	.	gene_id "XLOC_008123"; transcript_id "TCONS_00030548"; exon_number "1"; oId "CUFF.5659.2"; class_code "u"; tss_id "TSS16147";
12	Cufflinks	exon	110590446	110592591	VNO	-	.	gene_id "XLOC_008123"; transcript_id "TCONS_00030548"; exon_number "2"; oId "CUFF.5659.2"; class_code "u"; tss_id "TSS16147";
12	Cufflinks	exon	110589222	110590195	VNO	-	.	gene_id "XLOC_008123"; transcript_id "TCONS_00030547"; exon_number "1"; oId "CUFF.5659.1"; class_code "u"; tss_id "TSS16147";
12	Cufflinks	exon	110590935	110592591	VNO	-	.	gene_id "XLOC_008123"; transcript_id "TCONS_00030547"; exon_number "2"; oId "CUFF.5659.1"; class_code "u"; tss_id "TSS16147";
12	Cufflinks	exon	111941994	111943212	VNO	-	.	gene_id "XLOC_008141"; transcript_id "TCONS_00030622"; exon_number "1"; oId "CUFF.5697.1"; class_code "u"; tss_id "TSS16179";
12	Cufflinks	exon	111943886	111944066	VNO	-	.	gene_id "XLOC_008141"; transcript_id "TCONS_00030622"; exon_number "2"; oId "CUFF.5697.1"; class_code "u"; tss_id "TSS16179";
12	Cufflinks	exon	111944157	111944207	VNO	-	.	gene_id "XLOC_008141"; transcript_id "TCONS_00030622"; exon_number "3"; oId "CUFF.5697.1"; class_code "u"; tss_id "TSS16179";
12	Cufflinks	exon	111941994	111943211	VNO	-	.	gene_id "XLOC_008141"; transcript_id "TCONS_00030623"; exon_number "1"; oId "CUFF.5697.4"; class_code "u"; tss_id "TSS16179";
12	Cufflinks	exon	111944157	111944227	VNO	-	.	gene_id "XLOC_008141"; transcript_id "TCONS_00030623"; exon_number "2"; oId "CUFF.5697.4"; class_code "u"; tss_id "TSS16179";
12	Cufflinks	exon	111941994	111943211	VNO	-	.	gene_id "XLOC_008141"; transcript_id "TCONS_00030624"; exon_number "1"; oId "CUFF.5697.2"; class_code "u"; tss_id "TSS16180";
12	Cufflinks	exon	111943885	111943997	VNO	-	.	gene_id "XLOC_008141"; transcript_id "TCONS_00030624"; exon_number "2"; oId "CUFF.5697.2"; class_code "u"; tss_id "TSS16180";
12	Cufflinks	exon	111944157	111944459	VNO	-	.	gene_id "XLOC_008141"; transcript_id "TCONS_00030624"; exon_number "3"; oId "CUFF.5697.2"; class_code "u"; tss_id "TSS16180";
12	Cufflinks	exon	111941994	111943211	VNO	-	.	gene_id "XLOC_008141"; transcript_id "TCONS_00030625"; exon_number "1"; oId "CUFF.5697.3"; class_code "u"; tss_id "TSS16180";
12	Cufflinks	exon	111943885	111944066	VNO	-	.	gene_id "XLOC_008141"; transcript_id "TCONS_00030625"; exon_number "2"; oId "CUFF.5697.3"; class_code "u"; tss_id "TSS16180";
12	Cufflinks	exon	111944157	111944466	VNO	-	.	gene_id "XLOC_008141"; transcript_id "TCONS_00030625"; exon_number "3"; oId "CUFF.5697.3"; class_code "u"; tss_id "TSS16180";
12	Cufflinks	exon	118439387	118441546	VNO	-	.	gene_id "XLOC_008311"; transcript_id "TCONS_00030869"; exon_number "1"; oId "CUFF.5761.1"; class_code "u"; tss_id "TSS16371";
12	Cufflinks	exon	118444045	118444091	VNO	-	.	gene_id "XLOC_008311"; transcript_id "TCONS_00030869"; exon_number "2"; oId "CUFF.5761.1"; class_code "u"; tss_id "TSS16371";
12	Cufflinks	exon	118517265	118518706	VNO	-	.	gene_id "XLOC_008313"; transcript_id "TCONS_00030874"; exon_number "1"; oId "CUFF.5765.1"; class_code "u"; tss_id "TSS16374";
12	Cufflinks	exon	118519957	118520250	VNO	-	.	gene_id "XLOC_008313"; transcript_id "TCONS_00030874"; exon_number "2"; oId "CUFF.5765.1"; class_code "u"; tss_id "TSS16374";
13	Cufflinks	exon	3139213	3139240	VNO	+	.	gene_id "XLOC_008487"; transcript_id "TCONS_00031056"; exon_number "1"; oId "CUFF.5779.1"; class_code "u"; tss_id "TSS16552";
13	Cufflinks	exon	3139628	3140148	VNO	+	.	gene_id "XLOC_008487"; transcript_id "TCONS_00031056"; exon_number "2"; oId "CUFF.5779.1"; class_code "u"; tss_id "TSS16552";
13	Cufflinks	exon	3298869	3299253	VNO	+	.	gene_id "XLOC_008489"; transcript_id "TCONS_00031059"; exon_number "1"; oId "CUFF.5784.1"; class_code "u"; tss_id "TSS16554";
13	Cufflinks	exon	3299643	3299655	VNO	+	.	gene_id "XLOC_008489"; transcript_id "TCONS_00031059"; exon_number "2"; oId "CUFF.5784.1"; class_code "u"; tss_id "TSS16554";
13	Cufflinks	exon	3298869	3299250	VNO	+	.	gene_id "XLOC_008489"; transcript_id "TCONS_00031060"; exon_number "1"; oId "CUFF.5784.2"; class_code "u"; tss_id "TSS16554";
13	Cufflinks	exon	3299661	3299667	VNO	+	.	gene_id "XLOC_008489"; transcript_id "TCONS_00031060"; exon_number "2"; oId "CUFF.5784.2"; class_code "u"; tss_id "TSS16554";
13	Cufflinks	exon	32338805	32339239	VNO	+	.	gene_id "XLOC_008724"; transcript_id "TCONS_00031648"; exon_number "1"; oId "CUFF.6076.3"; class_code "u"; tss_id "TSS16913";
13	Cufflinks	exon	32343036	32349614	VNO	+	.	gene_id "XLOC_008724"; transcript_id "TCONS_00031648"; exon_number "2"; oId "CUFF.6076.3"; class_code "u"; tss_id "TSS16913";
13	Cufflinks	exon	32465378	32465635	VNO	+	.	gene_id "XLOC_008725"; transcript_id "TCONS_00031650"; exon_number "1"; oId "CUFF.6038.1"; class_code "u"; tss_id "TSS16915";
13	Cufflinks	exon	32484488	32484622	VNO	+	.	gene_id "XLOC_008725"; transcript_id "TCONS_00031650"; exon_number "2"; oId "CUFF.6038.1"; class_code "u"; tss_id "TSS16915";
13	Cufflinks	exon	32484945	32485046	VNO	+	.	gene_id "XLOC_008725"; transcript_id "TCONS_00031650"; exon_number "3"; oId "CUFF.6038.1"; class_code "u"; tss_id "TSS16915";
13	Cufflinks	exon	32493061	32493373	VNO	+	.	gene_id "XLOC_008725"; transcript_id "TCONS_00031650"; exon_number "4"; oId "CUFF.6038.1"; class_code "u"; tss_id "TSS16915";
13	Cufflinks	exon	35453566	35453891	VNO	+	.	gene_id "XLOC_008756"; transcript_id "TCONS_00031715"; exon_number "1"; oId "CUFF.6081.1"; class_code "u"; tss_id "TSS16956";
13	Cufflinks	exon	35454822	35458594	VNO	+	.	gene_id "XLOC_008756"; transcript_id "TCONS_00031715"; exon_number "2"; oId "CUFF.6081.1"; class_code "u"; tss_id "TSS16956";
13	Cufflinks	exon	35453634	35453907	VNO	+	.	gene_id "XLOC_008756"; transcript_id "TCONS_00031716"; exon_number "1"; oId "CUFF.6081.2"; class_code "u"; tss_id "TSS16956";
13	Cufflinks	exon	35454822	35458594	VNO	+	.	gene_id "XLOC_008756"; transcript_id "TCONS_00031716"; exon_number "2"; oId "CUFF.6081.2"; class_code "u"; tss_id "TSS16956";
13	Cufflinks	exon	35455135	35455159	VNO	+	.	gene_id "XLOC_008756"; transcript_id "TCONS_00031717"; exon_number "1"; oId "CUFF.6081.3"; class_code "u"; tss_id "TSS16957";
13	Cufflinks	exon	35456621	35458594	VNO	+	.	gene_id "XLOC_008756"; transcript_id "TCONS_00031717"; exon_number "2"; oId "CUFF.6081.3"; class_code "u"; tss_id "TSS16957";
13	Cufflinks	exon	43711122	43711191	VNO	+	.	gene_id "XLOC_008790"; transcript_id "TCONS_00031842"; exon_number "1"; oId "CUFF.6129.1"; class_code "u"; tss_id "TSS17032";
13	Cufflinks	exon	43715984	43717451	VNO	+	.	gene_id "XLOC_008790"; transcript_id "TCONS_00031842"; exon_number "2"; oId "CUFF.6129.1"; class_code "u"; tss_id "TSS17032";
13	Cufflinks	exon	43717986	43718080	VNO	+	.	gene_id "XLOC_008790"; transcript_id "TCONS_00031842"; exon_number "3"; oId "CUFF.6129.1"; class_code "u"; tss_id "TSS17032";
13	Cufflinks	exon	43718197	43719038	VNO	+	.	gene_id "XLOC_008790"; transcript_id "TCONS_00031842"; exon_number "4"; oId "CUFF.6129.1"; class_code "u"; tss_id "TSS17032";
13	Cufflinks	exon	54302398	54302848	VNO	+	.	gene_id "XLOC_008850"; transcript_id "TCONS_00032058"; exon_number "1"; oId "CUFF.6233.1"; class_code "u"; tss_id "TSS17149";
13	Cufflinks	exon	54312025	54312104	VNO	+	.	gene_id "XLOC_008850"; transcript_id "TCONS_00032058"; exon_number "2"; oId "CUFF.6233.1"; class_code "u"; tss_id "TSS17149";
13	Cufflinks	exon	54312320	54312563	VNO	+	.	gene_id "XLOC_008850"; transcript_id "TCONS_00032058"; exon_number "3"; oId "CUFF.6233.1"; class_code "u"; tss_id "TSS17149";
13	Cufflinks	exon	55176920	55176931	VNO	+	.	gene_id "XLOC_008867"; transcript_id "TCONS_00032159"; exon_number "1"; oId "CUFF.6256.1"; class_code "u"; tss_id "TSS17186";
13	Cufflinks	exon	55187145	55189189	VNO	+	.	gene_id "XLOC_008867"; transcript_id "TCONS_00032159"; exon_number "2"; oId "CUFF.6256.1"; class_code "u"; tss_id "TSS17186";
13	Cufflinks	exon	62047195	62047311	VNO	+	.	gene_id "XLOC_008906"; transcript_id "TCONS_00032292"; exon_number "1"; oId "CUFF.6354.3"; class_code "u"; tss_id "TSS17254";
13	Cufflinks	exon	62047497	62047553	VNO	+	.	gene_id "XLOC_008906"; transcript_id "TCONS_00032292"; exon_number "2"; oId "CUFF.6354.3"; class_code "u"; tss_id "TSS17254";
13	Cufflinks	exon	62048916	62054052	VNO	+	.	gene_id "XLOC_008906"; transcript_id "TCONS_00032292"; exon_number "3"; oId "CUFF.6354.3"; class_code "u"; tss_id "TSS17254";
13	Cufflinks	exon	65239322	65242015	VNO	+	.	gene_id "XLOC_008934"; transcript_id "TCONS_00032352"; exon_number "1"; oId "CUFF.6389.1"; class_code "u"; tss_id "TSS17293";
13	Cufflinks	exon	65247442	65247497	VNO	+	.	gene_id "XLOC_008934"; transcript_id "TCONS_00032352"; exon_number "2"; oId "CUFF.6389.1"; class_code "u"; tss_id "TSS17293";
13	Cufflinks	exon	67559192	67559289	VNO	+	.	gene_id "XLOC_008950"; transcript_id "TCONS_00032386"; exon_number "1"; oId "CUFF.6449.2"; class_code "u"; tss_id "TSS17313";
13	Cufflinks	exon	67560430	67561976	VNO	+	.	gene_id "XLOC_008950"; transcript_id "TCONS_00032386"; exon_number "2"; oId "CUFF.6449.2"; class_code "u"; tss_id "TSS17313";
13	Cufflinks	exon	69991469	69991611	VNO	+	.	gene_id "XLOC_008962"; transcript_id "TCONS_00032424"; exon_number "1"; oId "CUFF.6469.1"; class_code "u"; tss_id "TSS17336";
13	Cufflinks	exon	69992866	69992962	VNO	+	.	gene_id "XLOC_008962"; transcript_id "TCONS_00032424"; exon_number "2"; oId "CUFF.6469.1"; class_code "u"; tss_id "TSS17336";
13	Cufflinks	exon	69994558	69997720	VNO	+	.	gene_id "XLOC_008962"; transcript_id "TCONS_00032424"; exon_number "3"; oId "CUFF.6469.1"; class_code "u"; tss_id "TSS17336";
13	Cufflinks	exon	69991470	69991611	VNO	+	.	gene_id "XLOC_008962"; transcript_id "TCONS_00032425"; exon_number "1"; oId "CUFF.6469.2"; class_code "u"; tss_id "TSS17336";
13	Cufflinks	exon	69992866	69993004	VNO	+	.	gene_id "XLOC_008962"; transcript_id "TCONS_00032425"; exon_number "2"; oId "CUFF.6469.2"; class_code "u"; tss_id "TSS17336";
13	Cufflinks	exon	69994558	69997720	VNO	+	.	gene_id "XLOC_008962"; transcript_id "TCONS_00032425"; exon_number "3"; oId "CUFF.6469.2"; class_code "u"; tss_id "TSS17336";
13	Cufflinks	exon	69991476	69991611	VNO	+	.	gene_id "XLOC_008962"; transcript_id "TCONS_00032426"; exon_number "1"; oId "CUFF.6469.3"; class_code "u"; tss_id "TSS17336";
13	Cufflinks	exon	69992866	69993004	VNO	+	.	gene_id "XLOC_008962"; transcript_id "TCONS_00032426"; exon_number "2"; oId "CUFF.6469.3"; class_code "u"; tss_id "TSS17336";
13	Cufflinks	exon	69994560	69997720	VNO	+	.	gene_id "XLOC_008962"; transcript_id "TCONS_00032426"; exon_number "3"; oId "CUFF.6469.3"; class_code "u"; tss_id "TSS17336";
13	Cufflinks	exon	73733074	73733337	VNO	+	.	gene_id "XLOC_008976"; transcript_id "TCONS_00032462"; exon_number "1"; oId "CUFF.6482.1"; class_code "u"; tss_id "TSS17361";
13	Cufflinks	exon	73733674	73734180	VNO	+	.	gene_id "XLOC_008976"; transcript_id "TCONS_00032462"; exon_number "2"; oId "CUFF.6482.1"; class_code "u"; tss_id "TSS17361";
13	Cufflinks	exon	78427067	78427304	VNO	+	.	gene_id "XLOC_009009"; transcript_id "TCONS_00032559"; exon_number "1"; oId "CUFF.6543.1"; class_code "u"; tss_id "TSS17411";
13	Cufflinks	exon	78439313	78439377	VNO	+	.	gene_id "XLOC_009009"; transcript_id "TCONS_00032559"; exon_number "2"; oId "CUFF.6543.1"; class_code "u"; tss_id "TSS17411";
13	Cufflinks	exon	78442330	78443808	VNO	+	.	gene_id "XLOC_009009"; transcript_id "TCONS_00032559"; exon_number "3"; oId "CUFF.6543.1"; class_code "u"; tss_id "TSS17411";
13	Cufflinks	exon	78427076	78427304	VNO	+	.	gene_id "XLOC_009009"; transcript_id "TCONS_00032560"; exon_number "1"; oId "CUFF.6543.2"; class_code "u"; tss_id "TSS17411";
13	Cufflinks	exon	78442330	78443808	VNO	+	.	gene_id "XLOC_009009"; transcript_id "TCONS_00032560"; exon_number "2"; oId "CUFF.6543.2"; class_code "u"; tss_id "TSS17411";
13	Cufflinks	exon	78427083	78427241	VNO	+	.	gene_id "XLOC_009009"; transcript_id "TCONS_00032561"; exon_number "1"; oId "CUFF.6543.3"; class_code "u"; tss_id "TSS17411";
13	Cufflinks	exon	78439313	78439377	VNO	+	.	gene_id "XLOC_009009"; transcript_id "TCONS_00032561"; exon_number "2"; oId "CUFF.6543.3"; class_code "u"; tss_id "TSS17411";
13	Cufflinks	exon	78442330	78443808	VNO	+	.	gene_id "XLOC_009009"; transcript_id "TCONS_00032561"; exon_number "3"; oId "CUFF.6543.3"; class_code "u"; tss_id "TSS17411";
13	Cufflinks	exon	83872667	83872761	VNO	+	.	gene_id "XLOC_009022"; transcript_id "TCONS_00032597"; exon_number "1"; oId "CUFF.6552.1"; class_code "u"; tss_id "TSS17433";
13	Cufflinks	exon	83883556	83884235	VNO	+	.	gene_id "XLOC_009022"; transcript_id "TCONS_00032597"; exon_number "2"; oId "CUFF.6552.1"; class_code "u"; tss_id "TSS17433";
13	Cufflinks	exon	83887751	83887767	VNO	+	.	gene_id "XLOC_009022"; transcript_id "TCONS_00032597"; exon_number "3"; oId "CUFF.6552.1"; class_code "u"; tss_id "TSS17433";
13	Cufflinks	exon	84348478	84348899	VNO	+	.	gene_id "XLOC_009025"; transcript_id "TCONS_00032607"; exon_number "1"; oId "CUFF.6565.1"; class_code "u"; tss_id "TSS17438";
13	Cufflinks	exon	84350634	84353893	VNO	+	.	gene_id "XLOC_009025"; transcript_id "TCONS_00032607"; exon_number "2"; oId "CUFF.6565.1"; class_code "u"; tss_id "TSS17438";
13	Cufflinks	exon	97232028	97232645	VNO	+	.	gene_id "XLOC_009077"; transcript_id "TCONS_00032793"; exon_number "1"; oId "CUFF.6643.1"; class_code "u"; tss_id "TSS17530";
13	Cufflinks	exon	97233932	97235242	VNO	+	.	gene_id "XLOC_009077"; transcript_id "TCONS_00032793"; exon_number "2"; oId "CUFF.6643.1"; class_code "u"; tss_id "TSS17530";
13	Cufflinks	exon	97559964	97560206	VNO	+	.	gene_id "XLOC_009081"; transcript_id "TCONS_00032802"; exon_number "1"; oId "CUFF.6648.1"; class_code "u"; tss_id "TSS17536";
13	Cufflinks	exon	97563860	97563985	VNO	+	.	gene_id "XLOC_009081"; transcript_id "TCONS_00032802"; exon_number "2"; oId "CUFF.6648.1"; class_code "u"; tss_id "TSS17536";
13	Cufflinks	exon	97583031	97583961	VNO	+	.	gene_id "XLOC_009081"; transcript_id "TCONS_00032802"; exon_number "3"; oId "CUFF.6648.1"; class_code "u"; tss_id "TSS17536";
13	Cufflinks	exon	112100735	112101060	VNO	+	.	gene_id "XLOC_009142"; transcript_id "TCONS_00033019"; exon_number "1"; oId "CUFF.6773.1"; class_code "u"; tss_id "TSS17649";
13	Cufflinks	exon	112101467	112101689	VNO	+	.	gene_id "XLOC_009142"; transcript_id "TCONS_00033019"; exon_number "2"; oId "CUFF.6773.1"; class_code "u"; tss_id "TSS17649";
13	Cufflinks	exon	28418114	28419708	VNO	-	.	gene_id "XLOC_009395"; transcript_id "TCONS_00033710"; exon_number "1"; oId "CUFF.6019.1"; class_code "u"; tss_id "TSS18049";
13	Cufflinks	exon	28419888	28419989	VNO	-	.	gene_id "XLOC_009395"; transcript_id "TCONS_00033710"; exon_number "2"; oId "CUFF.6019.1"; class_code "u"; tss_id "TSS18049";
13	Cufflinks	exon	37657012	37658579	VNO	-	.	gene_id "XLOC_009446"; transcript_id "TCONS_00033899"; exon_number "1"; oId "CUFF.6086.3"; class_code "u"; tss_id "TSS18153";
13	Cufflinks	exon	37658694	37658770	VNO	-	.	gene_id "XLOC_009446"; transcript_id "TCONS_00033899"; exon_number "2"; oId "CUFF.6086.3"; class_code "u"; tss_id "TSS18153";
13	Cufflinks	exon	37666452	37666531	VNO	-	.	gene_id "XLOC_009446"; transcript_id "TCONS_00033899"; exon_number "3"; oId "CUFF.6086.3"; class_code "u"; tss_id "TSS18153";
13	Cufflinks	exon	37657012	37658579	VNO	-	.	gene_id "XLOC_009446"; transcript_id "TCONS_00033900"; exon_number "1"; oId "CUFF.6086.4"; class_code "u"; tss_id "TSS18154";
13	Cufflinks	exon	37658694	37658770	VNO	-	.	gene_id "XLOC_009446"; transcript_id "TCONS_00033900"; exon_number "2"; oId "CUFF.6086.4"; class_code "u"; tss_id "TSS18154";
13	Cufflinks	exon	37666771	37667394	VNO	-	.	gene_id "XLOC_009446"; transcript_id "TCONS_00033900"; exon_number "3"; oId "CUFF.6086.4"; class_code "u"; tss_id "TSS18154";
13	Cufflinks	exon	37657012	37658579	VNO	-	.	gene_id "XLOC_009446"; transcript_id "TCONS_00033901"; exon_number "1"; oId "CUFF.6086.1"; class_code "u"; tss_id "TSS18155";
13	Cufflinks	exon	37658694	37658770	VNO	-	.	gene_id "XLOC_009446"; transcript_id "TCONS_00033901"; exon_number "2"; oId "CUFF.6086.1"; class_code "u"; tss_id "TSS18155";
13	Cufflinks	exon	37667498	37667591	VNO	-	.	gene_id "XLOC_009446"; transcript_id "TCONS_00033901"; exon_number "3"; oId "CUFF.6086.1"; class_code "u"; tss_id "TSS18155";
13	Cufflinks	exon	37657012	37658579	VNO	-	.	gene_id "XLOC_009446"; transcript_id "TCONS_00033902"; exon_number "1"; oId "CUFF.6086.2"; class_code "u"; tss_id "TSS18155";
13	Cufflinks	exon	37658748	37658770	VNO	-	.	gene_id "XLOC_009446"; transcript_id "TCONS_00033902"; exon_number "2"; oId "CUFF.6086.2"; class_code "u"; tss_id "TSS18155";
13	Cufflinks	exon	37667498	37667648	VNO	-	.	gene_id "XLOC_009446"; transcript_id "TCONS_00033902"; exon_number "3"; oId "CUFF.6086.2"; class_code "u"; tss_id "TSS18155";
13	Cufflinks	exon	42566430	42567744	VNO	-	.	gene_id "XLOC_009467"; transcript_id "TCONS_00033963"; exon_number "1"; oId "CUFF.6119.1"; class_code "u"; tss_id "TSS18193";
13	Cufflinks	exon	42569586	42569805	VNO	-	.	gene_id "XLOC_009467"; transcript_id "TCONS_00033963"; exon_number "2"; oId "CUFF.6119.1"; class_code "u"; tss_id "TSS18193";
13	Cufflinks	exon	44472288	44472774	VNO	-	.	gene_id "XLOC_009477"; transcript_id "TCONS_00033983"; exon_number "1"; oId "CUFF.6137.1"; class_code "u"; tss_id "TSS18207";
13	Cufflinks	exon	44480132	44480319	VNO	-	.	gene_id "XLOC_009477"; transcript_id "TCONS_00033983"; exon_number "2"; oId "CUFF.6137.1"; class_code "u"; tss_id "TSS18207";
13	Cufflinks	exon	48272473	48272815	VNO	-	.	gene_id "XLOC_009493"; transcript_id "TCONS_00034034"; exon_number "1"; oId "CUFF.6159.1"; class_code "u"; tss_id "TSS18228";
13	Cufflinks	exon	48272910	48273056	VNO	-	.	gene_id "XLOC_009493"; transcript_id "TCONS_00034034"; exon_number "2"; oId "CUFF.6159.1"; class_code "u"; tss_id "TSS18228";
13	Cufflinks	exon	48273763	48273891	VNO	-	.	gene_id "XLOC_009493"; transcript_id "TCONS_00034034"; exon_number "3"; oId "CUFF.6159.1"; class_code "u"; tss_id "TSS18228";
13	Cufflinks	exon	55184448	55185382	VNO	-	.	gene_id "XLOC_009545"; transcript_id "TCONS_00034266"; exon_number "1"; oId "CUFF.6257.1"; class_code "u"; tss_id "TSS18334";
13	Cufflinks	exon	55185459	55186766	VNO	-	.	gene_id "XLOC_009545"; transcript_id "TCONS_00034266"; exon_number "2"; oId "CUFF.6257.1"; class_code "u"; tss_id "TSS18334";
13	Cufflinks	exon	55186821	55189191	VNO	-	.	gene_id "XLOC_009545"; transcript_id "TCONS_00034266"; exon_number "3"; oId "CUFF.6257.1"; class_code "u"; tss_id "TSS18334";
13	Cufflinks	exon	62049255	62050042	VNO	-	.	gene_id "XLOC_009608"; transcript_id "TCONS_00034514"; exon_number "1"; oId "CUFF.6356.1"; class_code "u"; tss_id "TSS18459";
13	Cufflinks	exon	62050295	62053371	VNO	-	.	gene_id "XLOC_009608"; transcript_id "TCONS_00034514"; exon_number "2"; oId "CUFF.6356.1"; class_code "u"; tss_id "TSS18459";
13	Cufflinks	exon	62552033	62552982	VNO	-	.	gene_id "XLOC_009611"; transcript_id "TCONS_00034531"; exon_number "1"; oId "CUFF.6362.7"; class_code "u"; tss_id "TSS18466";
13	Cufflinks	exon	62553824	62553845	VNO	-	.	gene_id "XLOC_009611"; transcript_id "TCONS_00034531"; exon_number "2"; oId "CUFF.6362.7"; class_code "u"; tss_id "TSS18466";
13	Cufflinks	exon	62552033	62555259	VNO	-	.	gene_id "XLOC_009611"; transcript_id "TCONS_00034532"; exon_number "1"; oId "CUFF.6362.5"; class_code "u"; tss_id "TSS18465";
13	Cufflinks	exon	62558487	62558615	VNO	-	.	gene_id "XLOC_009611"; transcript_id "TCONS_00034532"; exon_number "2"; oId "CUFF.6362.5"; class_code "u"; tss_id "TSS18465";
13	Cufflinks	exon	62633323	62633627	VNO	-	.	gene_id "XLOC_009616"; transcript_id "TCONS_00034538"; exon_number "1"; oId "CUFF.6353.1"; class_code "u"; tss_id "TSS18473";
13	Cufflinks	exon	62635839	62638318	VNO	-	.	gene_id "XLOC_009616"; transcript_id "TCONS_00034538"; exon_number "2"; oId "CUFF.6353.1"; class_code "u"; tss_id "TSS18473";
13	Cufflinks	exon	62638924	62641431	VNO	-	.	gene_id "XLOC_009617"; transcript_id "TCONS_00034539"; exon_number "1"; oId "CUFF.6347.1"; class_code "u"; tss_id "TSS18474";
13	Cufflinks	exon	62642876	62642936	VNO	-	.	gene_id "XLOC_009617"; transcript_id "TCONS_00034539"; exon_number "2"; oId "CUFF.6347.1"; class_code "u"; tss_id "TSS18474";
13	Cufflinks	exon	62643123	62643249	VNO	-	.	gene_id "XLOC_009617"; transcript_id "TCONS_00034539"; exon_number "3"; oId "CUFF.6347.1"; class_code "u"; tss_id "TSS18474";
13	Cufflinks	exon	62653103	62653241	VNO	-	.	gene_id "XLOC_009617"; transcript_id "TCONS_00034539"; exon_number "4"; oId "CUFF.6347.1"; class_code "u"; tss_id "TSS18474";
13	Cufflinks	exon	62669488	62673940	VNO	-	.	gene_id "XLOC_009618"; transcript_id "TCONS_00034540"; exon_number "1"; oId "CUFF.6365.5"; class_code "u"; tss_id "TSS18475";
13	Cufflinks	exon	62675249	62675329	VNO	-	.	gene_id "XLOC_009618"; transcript_id "TCONS_00034540"; exon_number "2"; oId "CUFF.6365.5"; class_code "u"; tss_id "TSS18475";
13	Cufflinks	exon	62675539	62675551	VNO	-	.	gene_id "XLOC_009618"; transcript_id "TCONS_00034540"; exon_number "3"; oId "CUFF.6365.5"; class_code "u"; tss_id "TSS18475";
13	Cufflinks	exon	62669488	62673940	VNO	-	.	gene_id "XLOC_009618"; transcript_id "TCONS_00034542"; exon_number "1"; oId "CUFF.6365.2"; class_code "u"; tss_id "TSS18476";
13	Cufflinks	exon	62675249	62675309	VNO	-	.	gene_id "XLOC_009618"; transcript_id "TCONS_00034542"; exon_number "2"; oId "CUFF.6365.2"; class_code "u"; tss_id "TSS18476";
13	Cufflinks	exon	62675519	62675656	VNO	-	.	gene_id "XLOC_009618"; transcript_id "TCONS_00034542"; exon_number "3"; oId "CUFF.6365.2"; class_code "u"; tss_id "TSS18476";
13	Cufflinks	exon	62684835	62685077	VNO	-	.	gene_id "XLOC_009618"; transcript_id "TCONS_00034542"; exon_number "4"; oId "CUFF.6365.2"; class_code "u"; tss_id "TSS18476";
13	Cufflinks	exon	62669488	62673940	VNO	-	.	gene_id "XLOC_009618"; transcript_id "TCONS_00034541"; exon_number "1"; oId "CUFF.6365.1"; class_code "u"; tss_id "TSS18476";
13	Cufflinks	exon	62675249	62675309	VNO	-	.	gene_id "XLOC_009618"; transcript_id "TCONS_00034541"; exon_number "2"; oId "CUFF.6365.1"; class_code "u"; tss_id "TSS18476";
13	Cufflinks	exon	62675519	62675655	VNO	-	.	gene_id "XLOC_009618"; transcript_id "TCONS_00034541"; exon_number "3"; oId "CUFF.6365.1"; class_code "u"; tss_id "TSS18476";
13	Cufflinks	exon	62684834	62685077	VNO	-	.	gene_id "XLOC_009618"; transcript_id "TCONS_00034541"; exon_number "4"; oId "CUFF.6365.1"; class_code "u"; tss_id "TSS18476";
13	Cufflinks	exon	62669488	62673940	VNO	-	.	gene_id "XLOC_009618"; transcript_id "TCONS_00034543"; exon_number "1"; oId "CUFF.6365.4"; class_code "u"; tss_id "TSS18476";
13	Cufflinks	exon	62675249	62675309	VNO	-	.	gene_id "XLOC_009618"; transcript_id "TCONS_00034543"; exon_number "2"; oId "CUFF.6365.4"; class_code "u"; tss_id "TSS18476";
13	Cufflinks	exon	62675519	62675645	VNO	-	.	gene_id "XLOC_009618"; transcript_id "TCONS_00034543"; exon_number "3"; oId "CUFF.6365.4"; class_code "u"; tss_id "TSS18476";
13	Cufflinks	exon	62684833	62685081	VNO	-	.	gene_id "XLOC_009618"; transcript_id "TCONS_00034543"; exon_number "4"; oId "CUFF.6365.4"; class_code "u"; tss_id "TSS18476";
13	Cufflinks	exon	62669488	62673940	VNO	-	.	gene_id "XLOC_009618"; transcript_id "TCONS_00034544"; exon_number "1"; oId "CUFF.6365.3"; class_code "u"; tss_id "TSS18476";
13	Cufflinks	exon	62675249	62675309	VNO	-	.	gene_id "XLOC_009618"; transcript_id "TCONS_00034544"; exon_number "2"; oId "CUFF.6365.3"; class_code "u"; tss_id "TSS18476";
13	Cufflinks	exon	62675519	62675654	VNO	-	.	gene_id "XLOC_009618"; transcript_id "TCONS_00034544"; exon_number "3"; oId "CUFF.6365.3"; class_code "u"; tss_id "TSS18476";
13	Cufflinks	exon	62684833	62685171	VNO	-	.	gene_id "XLOC_009618"; transcript_id "TCONS_00034544"; exon_number "4"; oId "CUFF.6365.3"; class_code "u"; tss_id "TSS18476";
13	Cufflinks	exon	74431767	74435816	VNO	-	.	gene_id "XLOC_009694"; transcript_id "TCONS_00034849"; exon_number "1"; oId "CUFF.6535.1"; class_code "u"; tss_id "TSS18621";
13	Cufflinks	exon	74449956	74450044	VNO	-	.	gene_id "XLOC_009694"; transcript_id "TCONS_00034849"; exon_number "2"; oId "CUFF.6535.1"; class_code "u"; tss_id "TSS18621";
13	Cufflinks	exon	74437473	74437641	VNO	-	.	gene_id "XLOC_009694"; transcript_id "TCONS_00034850"; exon_number "1"; oId "CUFF.6535.2"; class_code "u"; tss_id "TSS18622";
13	Cufflinks	exon	74437860	74437986	VNO	-	.	gene_id "XLOC_009694"; transcript_id "TCONS_00034850"; exon_number "2"; oId "CUFF.6535.2"; class_code "u"; tss_id "TSS18622";
13	Cufflinks	exon	74443377	74448559	VNO	-	.	gene_id "XLOC_009694"; transcript_id "TCONS_00034850"; exon_number "3"; oId "CUFF.6535.2"; class_code "u"; tss_id "TSS18622";
13	Cufflinks	exon	74449956	74450016	VNO	-	.	gene_id "XLOC_009694"; transcript_id "TCONS_00034850"; exon_number "4"; oId "CUFF.6535.2"; class_code "u"; tss_id "TSS18622";
13	Cufflinks	exon	74450236	74450362	VNO	-	.	gene_id "XLOC_009694"; transcript_id "TCONS_00034850"; exon_number "5"; oId "CUFF.6535.2"; class_code "u"; tss_id "TSS18622";
13	Cufflinks	exon	74462582	74462791	VNO	-	.	gene_id "XLOC_009694"; transcript_id "TCONS_00034850"; exon_number "6"; oId "CUFF.6535.2"; class_code "u"; tss_id "TSS18622";
13	Cufflinks	exon	74440562	74448559	VNO	-	.	gene_id "XLOC_009694"; transcript_id "TCONS_00034851"; exon_number "1"; oId "CUFF.6535.3"; class_code "u"; tss_id "TSS18623";
13	Cufflinks	exon	74449956	74450016	VNO	-	.	gene_id "XLOC_009694"; transcript_id "TCONS_00034851"; exon_number "2"; oId "CUFF.6535.3"; class_code "u"; tss_id "TSS18623";
13	Cufflinks	exon	74450236	74450362	VNO	-	.	gene_id "XLOC_009694"; transcript_id "TCONS_00034851"; exon_number "3"; oId "CUFF.6535.3"; class_code "u"; tss_id "TSS18623";
13	Cufflinks	exon	74455592	74455624	VNO	-	.	gene_id "XLOC_009694"; transcript_id "TCONS_00034851"; exon_number "4"; oId "CUFF.6535.3"; class_code "u"; tss_id "TSS18623";
13	Cufflinks	exon	74440562	74448559	VNO	-	.	gene_id "XLOC_009694"; transcript_id "TCONS_00034852"; exon_number "1"; oId "CUFF.6535.5"; class_code "u"; tss_id "TSS18622";
13	Cufflinks	exon	74449956	74450016	VNO	-	.	gene_id "XLOC_009694"; transcript_id "TCONS_00034852"; exon_number "2"; oId "CUFF.6535.5"; class_code "u"; tss_id "TSS18622";
13	Cufflinks	exon	74450236	74450362	VNO	-	.	gene_id "XLOC_009694"; transcript_id "TCONS_00034852"; exon_number "3"; oId "CUFF.6535.5"; class_code "u"; tss_id "TSS18622";
13	Cufflinks	exon	74462582	74462719	VNO	-	.	gene_id "XLOC_009694"; transcript_id "TCONS_00034852"; exon_number "4"; oId "CUFF.6535.5"; class_code "u"; tss_id "TSS18622";
13	Cufflinks	exon	74551169	74554410	VNO	-	.	gene_id "XLOC_009694"; transcript_id "TCONS_00034860"; exon_number "1"; oId "CUFF.6535.17"; class_code "u"; tss_id "TSS18628";
13	Cufflinks	exon	74555708	74555760	VNO	-	.	gene_id "XLOC_009694"; transcript_id "TCONS_00034860"; exon_number "2"; oId "CUFF.6535.17"; class_code "u"; tss_id "TSS18628";
13	Cufflinks	exon	74551169	74554410	VNO	-	.	gene_id "XLOC_009694"; transcript_id "TCONS_00034861"; exon_number "1"; oId "CUFF.6535.15"; class_code "u"; tss_id "TSS18626";
13	Cufflinks	exon	74555807	74555867	VNO	-	.	gene_id "XLOC_009694"; transcript_id "TCONS_00034861"; exon_number "2"; oId "CUFF.6535.15"; class_code "u"; tss_id "TSS18626";
13	Cufflinks	exon	74563739	74563824	VNO	-	.	gene_id "XLOC_009694"; transcript_id "TCONS_00034861"; exon_number "3"; oId "CUFF.6535.15"; class_code "u"; tss_id "TSS18626";
13	Cufflinks	exon	74563928	74563944	VNO	-	.	gene_id "XLOC_009694"; transcript_id "TCONS_00034861"; exon_number "4"; oId "CUFF.6535.15"; class_code "u"; tss_id "TSS18626";
13	Cufflinks	exon	74551169	74554410	VNO	-	.	gene_id "XLOC_009694"; transcript_id "TCONS_00034862"; exon_number "1"; oId "CUFF.6535.12"; class_code "u"; tss_id "TSS18629";
13	Cufflinks	exon	74555807	74555867	VNO	-	.	gene_id "XLOC_009694"; transcript_id "TCONS_00034862"; exon_number "2"; oId "CUFF.6535.12"; class_code "u"; tss_id "TSS18629";
13	Cufflinks	exon	74556083	74556209	VNO	-	.	gene_id "XLOC_009694"; transcript_id "TCONS_00034862"; exon_number "3"; oId "CUFF.6535.12"; class_code "u"; tss_id "TSS18629";
13	Cufflinks	exon	74563739	74563824	VNO	-	.	gene_id "XLOC_009694"; transcript_id "TCONS_00034862"; exon_number "4"; oId "CUFF.6535.12"; class_code "u"; tss_id "TSS18629";
13	Cufflinks	exon	74564138	74564166	VNO	-	.	gene_id "XLOC_009694"; transcript_id "TCONS_00034862"; exon_number "5"; oId "CUFF.6535.12"; class_code "u"; tss_id "TSS18629";
13	Cufflinks	exon	74551169	74554410	VNO	-	.	gene_id "XLOC_009694"; transcript_id "TCONS_00034863"; exon_number "1"; oId "CUFF.6535.13"; class_code "u"; tss_id "TSS18630";
13	Cufflinks	exon	74580853	74580906	VNO	-	.	gene_id "XLOC_009694"; transcript_id "TCONS_00034863"; exon_number "2"; oId "CUFF.6535.13"; class_code "u"; tss_id "TSS18630";
13	Cufflinks	exon	74551169	74554410	VNO	-	.	gene_id "XLOC_009694"; transcript_id "TCONS_00034864"; exon_number "1"; oId "CUFF.6535.14"; class_code "u"; tss_id "TSS18631";
13	Cufflinks	exon	74555807	74555867	VNO	-	.	gene_id "XLOC_009694"; transcript_id "TCONS_00034864"; exon_number "2"; oId "CUFF.6535.14"; class_code "u"; tss_id "TSS18631";
13	Cufflinks	exon	74581114	74581208	VNO	-	.	gene_id "XLOC_009694"; transcript_id "TCONS_00034864"; exon_number "3"; oId "CUFF.6535.14"; class_code "u"; tss_id "TSS18631";
13	Cufflinks	exon	74551169	74554410	VNO	-	.	gene_id "XLOC_009694"; transcript_id "TCONS_00034865"; exon_number "1"; oId "CUFF.6535.16"; class_code "u"; tss_id "TSS18632";
13	Cufflinks	exon	74555807	74555881	VNO	-	.	gene_id "XLOC_009694"; transcript_id "TCONS_00034865"; exon_number "2"; oId "CUFF.6535.16"; class_code "u"; tss_id "TSS18632";
13	Cufflinks	exon	74556097	74556209	VNO	-	.	gene_id "XLOC_009694"; transcript_id "TCONS_00034865"; exon_number "3"; oId "CUFF.6535.16"; class_code "u"; tss_id "TSS18632";
13	Cufflinks	exon	74582191	74582248	VNO	-	.	gene_id "XLOC_009694"; transcript_id "TCONS_00034865"; exon_number "4"; oId "CUFF.6535.16"; class_code "u"; tss_id "TSS18632";
13	Cufflinks	exon	74583647	74583701	VNO	-	.	gene_id "XLOC_009694"; transcript_id "TCONS_00034865"; exon_number "5"; oId "CUFF.6535.16"; class_code "u"; tss_id "TSS18632";
13	Cufflinks	exon	74603980	74607735	VNO	-	.	gene_id "XLOC_009695"; transcript_id "TCONS_00034866"; exon_number "1"; oId "CUFF.6519.3"; class_code "u"; tss_id "TSS18633";
13	Cufflinks	exon	74609122	74609182	VNO	-	.	gene_id "XLOC_009695"; transcript_id "TCONS_00034866"; exon_number "2"; oId "CUFF.6519.3"; class_code "u"; tss_id "TSS18633";
13	Cufflinks	exon	74610200	74610326	VNO	-	.	gene_id "XLOC_009695"; transcript_id "TCONS_00034866"; exon_number "3"; oId "CUFF.6519.3"; class_code "u"; tss_id "TSS18633";
13	Cufflinks	exon	74611264	74611321	VNO	-	.	gene_id "XLOC_009695"; transcript_id "TCONS_00034866"; exon_number "4"; oId "CUFF.6519.3"; class_code "u"; tss_id "TSS18633";
13	Cufflinks	exon	74612724	74612916	VNO	-	.	gene_id "XLOC_009695"; transcript_id "TCONS_00034866"; exon_number "5"; oId "CUFF.6519.3"; class_code "u"; tss_id "TSS18633";
13	Cufflinks	exon	74603980	74607735	VNO	-	.	gene_id "XLOC_009695"; transcript_id "TCONS_00034867"; exon_number "1"; oId "CUFF.6519.2"; class_code "u"; tss_id "TSS18633";
13	Cufflinks	exon	74609122	74609182	VNO	-	.	gene_id "XLOC_009695"; transcript_id "TCONS_00034867"; exon_number "2"; oId "CUFF.6519.2"; class_code "u"; tss_id "TSS18633";
13	Cufflinks	exon	74610200	74610326	VNO	-	.	gene_id "XLOC_009695"; transcript_id "TCONS_00034867"; exon_number "3"; oId "CUFF.6519.2"; class_code "u"; tss_id "TSS18633";
13	Cufflinks	exon	74612724	74612942	VNO	-	.	gene_id "XLOC_009695"; transcript_id "TCONS_00034867"; exon_number "4"; oId "CUFF.6519.2"; class_code "u"; tss_id "TSS18633";
13	Cufflinks	exon	74603980	74607735	VNO	-	.	gene_id "XLOC_009695"; transcript_id "TCONS_00034869"; exon_number "1"; oId "CUFF.6519.4"; class_code "u"; tss_id "TSS18634";
13	Cufflinks	exon	74609122	74609182	VNO	-	.	gene_id "XLOC_009695"; transcript_id "TCONS_00034869"; exon_number "2"; oId "CUFF.6519.4"; class_code "u"; tss_id "TSS18634";
13	Cufflinks	exon	74610200	74610326	VNO	-	.	gene_id "XLOC_009695"; transcript_id "TCONS_00034869"; exon_number "3"; oId "CUFF.6519.4"; class_code "u"; tss_id "TSS18634";
13	Cufflinks	exon	74611264	74611387	VNO	-	.	gene_id "XLOC_009695"; transcript_id "TCONS_00034869"; exon_number "4"; oId "CUFF.6519.4"; class_code "u"; tss_id "TSS18634";
13	Cufflinks	exon	74612724	74612948	VNO	-	.	gene_id "XLOC_009695"; transcript_id "TCONS_00034869"; exon_number "5"; oId "CUFF.6519.4"; class_code "u"; tss_id "TSS18634";
13	Cufflinks	exon	74617202	74619565	VNO	-	.	gene_id "XLOC_009695"; transcript_id "TCONS_00034869"; exon_number "6"; oId "CUFF.6519.4"; class_code "u"; tss_id "TSS18634";
13	Cufflinks	exon	74603980	74607737	VNO	-	.	gene_id "XLOC_009695"; transcript_id "TCONS_00034868"; exon_number "1"; oId "CUFF.6519.1"; class_code "u"; tss_id "TSS18634";
13	Cufflinks	exon	74609124	74609182	VNO	-	.	gene_id "XLOC_009695"; transcript_id "TCONS_00034868"; exon_number "2"; oId "CUFF.6519.1"; class_code "u"; tss_id "TSS18634";
13	Cufflinks	exon	74610200	74610326	VNO	-	.	gene_id "XLOC_009695"; transcript_id "TCONS_00034868"; exon_number "3"; oId "CUFF.6519.1"; class_code "u"; tss_id "TSS18634";
13	Cufflinks	exon	74611264	74611321	VNO	-	.	gene_id "XLOC_009695"; transcript_id "TCONS_00034868"; exon_number "4"; oId "CUFF.6519.1"; class_code "u"; tss_id "TSS18634";
13	Cufflinks	exon	74612724	74612948	VNO	-	.	gene_id "XLOC_009695"; transcript_id "TCONS_00034868"; exon_number "5"; oId "CUFF.6519.1"; class_code "u"; tss_id "TSS18634";
13	Cufflinks	exon	74617202	74619565	VNO	-	.	gene_id "XLOC_009695"; transcript_id "TCONS_00034868"; exon_number "6"; oId "CUFF.6519.1"; class_code "u"; tss_id "TSS18634";
13	Cufflinks	exon	76201730	76202139	VNO	-	.	gene_id "XLOC_009703"; transcript_id "TCONS_00034902"; exon_number "1"; oId "CUFF.6536.3"; class_code "u"; tss_id "TSS18654";
13	Cufflinks	exon	76211802	76211997	VNO	-	.	gene_id "XLOC_009703"; transcript_id "TCONS_00034902"; exon_number "2"; oId "CUFF.6536.3"; class_code "u"; tss_id "TSS18654";
13	Cufflinks	exon	76214101	76214236	VNO	-	.	gene_id "XLOC_009703"; transcript_id "TCONS_00034902"; exon_number "3"; oId "CUFF.6536.3"; class_code "u"; tss_id "TSS18654";
13	Cufflinks	exon	76234916	76235022	VNO	-	.	gene_id "XLOC_009703"; transcript_id "TCONS_00034902"; exon_number "4"; oId "CUFF.6536.3"; class_code "u"; tss_id "TSS18654";
13	Cufflinks	exon	76238264	76238393	VNO	-	.	gene_id "XLOC_009703"; transcript_id "TCONS_00034902"; exon_number "5"; oId "CUFF.6536.3"; class_code "u"; tss_id "TSS18654";
13	Cufflinks	exon	76246204	76246322	VNO	-	.	gene_id "XLOC_009703"; transcript_id "TCONS_00034902"; exon_number "6"; oId "CUFF.6536.3"; class_code "u"; tss_id "TSS18654";
13	Cufflinks	exon	76251661	76251904	VNO	-	.	gene_id "XLOC_009703"; transcript_id "TCONS_00034902"; exon_number "7"; oId "CUFF.6536.3"; class_code "u"; tss_id "TSS18654";
13	Cufflinks	exon	76268661	76268726	VNO	-	.	gene_id "XLOC_009703"; transcript_id "TCONS_00034902"; exon_number "8"; oId "CUFF.6536.3"; class_code "u"; tss_id "TSS18654";
13	Cufflinks	exon	76271263	76271352	VNO	-	.	gene_id "XLOC_009703"; transcript_id "TCONS_00034902"; exon_number "9"; oId "CUFF.6536.3"; class_code "u"; tss_id "TSS18654";
13	Cufflinks	exon	76201730	76202139	VNO	-	.	gene_id "XLOC_009703"; transcript_id "TCONS_00034901"; exon_number "1"; oId "CUFF.6536.2"; class_code "u"; tss_id "TSS18654";
13	Cufflinks	exon	76211802	76211997	VNO	-	.	gene_id "XLOC_009703"; transcript_id "TCONS_00034901"; exon_number "2"; oId "CUFF.6536.2"; class_code "u"; tss_id "TSS18654";
13	Cufflinks	exon	76214101	76214236	VNO	-	.	gene_id "XLOC_009703"; transcript_id "TCONS_00034901"; exon_number "3"; oId "CUFF.6536.2"; class_code "u"; tss_id "TSS18654";
13	Cufflinks	exon	76234916	76235022	VNO	-	.	gene_id "XLOC_009703"; transcript_id "TCONS_00034901"; exon_number "4"; oId "CUFF.6536.2"; class_code "u"; tss_id "TSS18654";
13	Cufflinks	exon	76238264	76238393	VNO	-	.	gene_id "XLOC_009703"; transcript_id "TCONS_00034901"; exon_number "5"; oId "CUFF.6536.2"; class_code "u"; tss_id "TSS18654";
13	Cufflinks	exon	76246204	76246322	VNO	-	.	gene_id "XLOC_009703"; transcript_id "TCONS_00034901"; exon_number "6"; oId "CUFF.6536.2"; class_code "u"; tss_id "TSS18654";
13	Cufflinks	exon	76251661	76251904	VNO	-	.	gene_id "XLOC_009703"; transcript_id "TCONS_00034901"; exon_number "7"; oId "CUFF.6536.2"; class_code "u"; tss_id "TSS18654";
13	Cufflinks	exon	76271262	76271352	VNO	-	.	gene_id "XLOC_009703"; transcript_id "TCONS_00034901"; exon_number "8"; oId "CUFF.6536.2"; class_code "u"; tss_id "TSS18654";
13	Cufflinks	exon	76201730	76202139	VNO	-	.	gene_id "XLOC_009703"; transcript_id "TCONS_00034903"; exon_number "1"; oId "CUFF.6536.1"; class_code "u"; tss_id "TSS18654";
13	Cufflinks	exon	76211802	76211997	VNO	-	.	gene_id "XLOC_009703"; transcript_id "TCONS_00034903"; exon_number "2"; oId "CUFF.6536.1"; class_code "u"; tss_id "TSS18654";
13	Cufflinks	exon	76214101	76214236	VNO	-	.	gene_id "XLOC_009703"; transcript_id "TCONS_00034903"; exon_number "3"; oId "CUFF.6536.1"; class_code "u"; tss_id "TSS18654";
13	Cufflinks	exon	76234916	76235022	VNO	-	.	gene_id "XLOC_009703"; transcript_id "TCONS_00034903"; exon_number "4"; oId "CUFF.6536.1"; class_code "u"; tss_id "TSS18654";
13	Cufflinks	exon	76238264	76238393	VNO	-	.	gene_id "XLOC_009703"; transcript_id "TCONS_00034903"; exon_number "5"; oId "CUFF.6536.1"; class_code "u"; tss_id "TSS18654";
13	Cufflinks	exon	76246204	76246322	VNO	-	.	gene_id "XLOC_009703"; transcript_id "TCONS_00034903"; exon_number "6"; oId "CUFF.6536.1"; class_code "u"; tss_id "TSS18654";
13	Cufflinks	exon	76251661	76251904	VNO	-	.	gene_id "XLOC_009703"; transcript_id "TCONS_00034903"; exon_number "7"; oId "CUFF.6536.1"; class_code "u"; tss_id "TSS18654";
13	Cufflinks	exon	76268661	76268725	VNO	-	.	gene_id "XLOC_009703"; transcript_id "TCONS_00034903"; exon_number "8"; oId "CUFF.6536.1"; class_code "u"; tss_id "TSS18654";
13	Cufflinks	exon	76271262	76271357	VNO	-	.	gene_id "XLOC_009703"; transcript_id "TCONS_00034903"; exon_number "9"; oId "CUFF.6536.1"; class_code "u"; tss_id "TSS18654";
13	Cufflinks	exon	84219586	84221907	VNO	-	.	gene_id "XLOC_009715"; transcript_id "TCONS_00034962"; exon_number "1"; oId "CUFF.6571.3"; class_code "u"; tss_id "TSS18685";
13	Cufflinks	exon	84222098	84222109	VNO	-	.	gene_id "XLOC_009715"; transcript_id "TCONS_00034962"; exon_number "2"; oId "CUFF.6571.3"; class_code "u"; tss_id "TSS18685";
13	Cufflinks	exon	97531841	97536363	VNO	-	.	gene_id "XLOC_009768"; transcript_id "TCONS_00035186"; exon_number "1"; oId "CUFF.6654.1"; class_code "u"; tss_id "TSS18808";
13	Cufflinks	exon	97538513	97538685	VNO	-	.	gene_id "XLOC_009768"; transcript_id "TCONS_00035186"; exon_number "2"; oId "CUFF.6654.1"; class_code "u"; tss_id "TSS18808";
13	Cufflinks	exon	97808837	97809470	VNO	-	.	gene_id "XLOC_009771"; transcript_id "TCONS_00035193"; exon_number "1"; oId "CUFF.6657.1"; class_code "u"; tss_id "TSS18812";
13	Cufflinks	exon	97813313	97813524	VNO	-	.	gene_id "XLOC_009771"; transcript_id "TCONS_00035193"; exon_number "2"; oId "CUFF.6657.1"; class_code "u"; tss_id "TSS18812";
13	Cufflinks	exon	97825519	97825737	VNO	-	.	gene_id "XLOC_009771"; transcript_id "TCONS_00035193"; exon_number "3"; oId "CUFF.6657.1"; class_code "u"; tss_id "TSS18812";
13	Cufflinks	exon	97879057	97881210	VNO	-	.	gene_id "XLOC_009772"; transcript_id "TCONS_00035194"; exon_number "1"; oId "CUFF.6662.1"; class_code "u"; tss_id "TSS18813";
13	Cufflinks	exon	97883052	97883547	VNO	-	.	gene_id "XLOC_009772"; transcript_id "TCONS_00035194"; exon_number "2"; oId "CUFF.6662.1"; class_code "u"; tss_id "TSS18813";
13	Cufflinks	exon	97879057	97881210	VNO	-	.	gene_id "XLOC_009772"; transcript_id "TCONS_00035195"; exon_number "1"; oId "CUFF.6662.2"; class_code "u"; tss_id "TSS18814";
13	Cufflinks	exon	97883553	97884891	VNO	-	.	gene_id "XLOC_009772"; transcript_id "TCONS_00035195"; exon_number "2"; oId "CUFF.6662.2"; class_code "u"; tss_id "TSS18814";
13	Cufflinks	exon	98608385	98608882	VNO	-	.	gene_id "XLOC_009777"; transcript_id "TCONS_00035206"; exon_number "1"; oId "CUFF.6666.1"; class_code "u"; tss_id "TSS18822";
13	Cufflinks	exon	98610296	98610428	VNO	-	.	gene_id "XLOC_009777"; transcript_id "TCONS_00035206"; exon_number "2"; oId "CUFF.6666.1"; class_code "u"; tss_id "TSS18822";
13	Cufflinks	exon	98617459	98617472	VNO	-	.	gene_id "XLOC_009777"; transcript_id "TCONS_00035206"; exon_number "3"; oId "CUFF.6666.1"; class_code "u"; tss_id "TSS18822";
13	Cufflinks	exon	99542585	99545838	VNO	-	.	gene_id "XLOC_009787"; transcript_id "TCONS_00035235"; exon_number "1"; oId "CUFF.6693.1"; class_code "u"; tss_id "TSS18836";
13	Cufflinks	exon	99550413	99551242	VNO	-	.	gene_id "XLOC_009787"; transcript_id "TCONS_00035235"; exon_number "2"; oId "CUFF.6693.1"; class_code "u"; tss_id "TSS18836";
13	Cufflinks	exon	99554179	99554270	VNO	-	.	gene_id "XLOC_009787"; transcript_id "TCONS_00035235"; exon_number "3"; oId "CUFF.6693.1"; class_code "u"; tss_id "TSS18836";
13	Cufflinks	exon	99542585	99545838	VNO	-	.	gene_id "XLOC_009787"; transcript_id "TCONS_00035236"; exon_number "1"; oId "CUFF.6693.2"; class_code "u"; tss_id "TSS18837";
13	Cufflinks	exon	99550413	99551242	VNO	-	.	gene_id "XLOC_009787"; transcript_id "TCONS_00035236"; exon_number "2"; oId "CUFF.6693.2"; class_code "u"; tss_id "TSS18837";
13	Cufflinks	exon	99562155	99562386	VNO	-	.	gene_id "XLOC_009787"; transcript_id "TCONS_00035236"; exon_number "3"; oId "CUFF.6693.2"; class_code "u"; tss_id "TSS18837";
13	Cufflinks	exon	99548262	99551244	VNO	-	.	gene_id "XLOC_009787"; transcript_id "TCONS_00035238"; exon_number "1"; oId "CUFF.6693.4"; class_code "u"; tss_id "TSS18838";
13	Cufflinks	exon	99562157	99562498	VNO	-	.	gene_id "XLOC_009787"; transcript_id "TCONS_00035238"; exon_number "2"; oId "CUFF.6693.4"; class_code "u"; tss_id "TSS18838";
13	Cufflinks	exon	99548262	99551242	VNO	-	.	gene_id "XLOC_009787"; transcript_id "TCONS_00035237"; exon_number "1"; oId "CUFF.6693.3"; class_code "u"; tss_id "TSS18838";
13	Cufflinks	exon	99562155	99562498	VNO	-	.	gene_id "XLOC_009787"; transcript_id "TCONS_00035237"; exon_number "2"; oId "CUFF.6693.3"; class_code "u"; tss_id "TSS18838";
13	Cufflinks	exon	99572381	99577718	VNO	-	.	gene_id "XLOC_009788"; transcript_id "TCONS_00035240"; exon_number "1"; oId "CUFF.6692.2"; class_code "u"; tss_id "TSS18839";
13	Cufflinks	exon	99579600	99579981	VNO	-	.	gene_id "XLOC_009788"; transcript_id "TCONS_00035240"; exon_number "2"; oId "CUFF.6692.2"; class_code "u"; tss_id "TSS18839";
13	Cufflinks	exon	99572381	99577718	VNO	-	.	gene_id "XLOC_009788"; transcript_id "TCONS_00035241"; exon_number "1"; oId "CUFF.6692.1"; class_code "u"; tss_id "TSS18839";
13	Cufflinks	exon	99579430	99580009	VNO	-	.	gene_id "XLOC_009788"; transcript_id "TCONS_00035241"; exon_number "2"; oId "CUFF.6692.1"; class_code "u"; tss_id "TSS18839";
13	Cufflinks	exon	108022314	108023435	VNO	-	.	gene_id "XLOC_009832"; transcript_id "TCONS_00035454"; exon_number "1"; oId "CUFF.6739.1"; class_code "u"; tss_id "TSS18934";
13	Cufflinks	exon	108024234	108024320	VNO	-	.	gene_id "XLOC_009832"; transcript_id "TCONS_00035454"; exon_number "2"; oId "CUFF.6739.1"; class_code "u"; tss_id "TSS18934";
13	Cufflinks	exon	108034719	108034832	VNO	-	.	gene_id "XLOC_009832"; transcript_id "TCONS_00035454"; exon_number "3"; oId "CUFF.6739.1"; class_code "u"; tss_id "TSS18934";
13	Cufflinks	exon	112033632	112035247	VNO	-	.	gene_id "XLOC_009848"; transcript_id "TCONS_00035495"; exon_number "1"; oId "CUFF.6778.1"; class_code "u"; tss_id "TSS18961";
13	Cufflinks	exon	112036167	112036237	VNO	-	.	gene_id "XLOC_009848"; transcript_id "TCONS_00035495"; exon_number "2"; oId "CUFF.6778.1"; class_code "u"; tss_id "TSS18961";
13	Cufflinks	exon	112037368	112040195	VNO	-	.	gene_id "XLOC_009849"; transcript_id "TCONS_00035497"; exon_number "1"; oId "CUFF.6784.2"; class_code "u"; tss_id "TSS18963";
13	Cufflinks	exon	112041100	112041216	VNO	-	.	gene_id "XLOC_009849"; transcript_id "TCONS_00035497"; exon_number "2"; oId "CUFF.6784.2"; class_code "u"; tss_id "TSS18963";
13	Cufflinks	exon	112089068	112089296	VNO	-	.	gene_id "XLOC_009849"; transcript_id "TCONS_00035497"; exon_number "3"; oId "CUFF.6784.2"; class_code "u"; tss_id "TSS18963";
13	Cufflinks	exon	112037368	112038247	VNO	-	.	gene_id "XLOC_009849"; transcript_id "TCONS_00035500"; exon_number "1"; oId "CUFF.6784.4"; class_code "u"; tss_id "TSS18963";
13	Cufflinks	exon	112038562	112040195	VNO	-	.	gene_id "XLOC_009849"; transcript_id "TCONS_00035500"; exon_number "2"; oId "CUFF.6784.4"; class_code "u"; tss_id "TSS18963";
13	Cufflinks	exon	112041088	112041216	VNO	-	.	gene_id "XLOC_009849"; transcript_id "TCONS_00035500"; exon_number "3"; oId "CUFF.6784.4"; class_code "u"; tss_id "TSS18963";
13	Cufflinks	exon	112089068	112089322	VNO	-	.	gene_id "XLOC_009849"; transcript_id "TCONS_00035500"; exon_number "4"; oId "CUFF.6784.4"; class_code "u"; tss_id "TSS18963";
13	Cufflinks	exon	112037368	112040195	VNO	-	.	gene_id "XLOC_009849"; transcript_id "TCONS_00035499"; exon_number "1"; oId "CUFF.6784.3"; class_code "u"; tss_id "TSS18963";
13	Cufflinks	exon	112041088	112041216	VNO	-	.	gene_id "XLOC_009849"; transcript_id "TCONS_00035499"; exon_number "2"; oId "CUFF.6784.3"; class_code "u"; tss_id "TSS18963";
13	Cufflinks	exon	112089068	112089322	VNO	-	.	gene_id "XLOC_009849"; transcript_id "TCONS_00035499"; exon_number "3"; oId "CUFF.6784.3"; class_code "u"; tss_id "TSS18963";
13	Cufflinks	exon	112037368	112038256	VNO	-	.	gene_id "XLOC_009849"; transcript_id "TCONS_00035498"; exon_number "1"; oId "CUFF.6784.1"; class_code "u"; tss_id "TSS18963";
13	Cufflinks	exon	112038571	112040195	VNO	-	.	gene_id "XLOC_009849"; transcript_id "TCONS_00035498"; exon_number "2"; oId "CUFF.6784.1"; class_code "u"; tss_id "TSS18963";
13	Cufflinks	exon	112041100	112041216	VNO	-	.	gene_id "XLOC_009849"; transcript_id "TCONS_00035498"; exon_number "3"; oId "CUFF.6784.1"; class_code "u"; tss_id "TSS18963";
13	Cufflinks	exon	112080465	112080581	VNO	-	.	gene_id "XLOC_009849"; transcript_id "TCONS_00035498"; exon_number "4"; oId "CUFF.6784.1"; class_code "u"; tss_id "TSS18963";
13	Cufflinks	exon	112083819	112084072	VNO	-	.	gene_id "XLOC_009849"; transcript_id "TCONS_00035498"; exon_number "5"; oId "CUFF.6784.1"; class_code "u"; tss_id "TSS18963";
13	Cufflinks	exon	112089068	112089322	VNO	-	.	gene_id "XLOC_009849"; transcript_id "TCONS_00035498"; exon_number "6"; oId "CUFF.6784.1"; class_code "u"; tss_id "TSS18963";
13	Cufflinks	exon	112075213	112076647	VNO	-	.	gene_id "XLOC_009849"; transcript_id "TCONS_00035501"; exon_number "1"; oId "CUFF.6784.5"; class_code "u"; tss_id "TSS18963";
13	Cufflinks	exon	112080465	112080581	VNO	-	.	gene_id "XLOC_009849"; transcript_id "TCONS_00035501"; exon_number "2"; oId "CUFF.6784.5"; class_code "u"; tss_id "TSS18963";
13	Cufflinks	exon	112083819	112084072	VNO	-	.	gene_id "XLOC_009849"; transcript_id "TCONS_00035501"; exon_number "3"; oId "CUFF.6784.5"; class_code "u"; tss_id "TSS18963";
13	Cufflinks	exon	112089068	112089271	VNO	-	.	gene_id "XLOC_009849"; transcript_id "TCONS_00035501"; exon_number "4"; oId "CUFF.6784.5"; class_code "u"; tss_id "TSS18963";
13	Cufflinks	exon	112075213	112076647	VNO	-	.	gene_id "XLOC_009849"; transcript_id "TCONS_00035502"; exon_number "1"; oId "CUFF.6784.6"; class_code "u"; tss_id "TSS18963";
13	Cufflinks	exon	112080465	112080582	VNO	-	.	gene_id "XLOC_009849"; transcript_id "TCONS_00035502"; exon_number "2"; oId "CUFF.6784.6"; class_code "u"; tss_id "TSS18963";
13	Cufflinks	exon	112089069	112089292	VNO	-	.	gene_id "XLOC_009849"; transcript_id "TCONS_00035502"; exon_number "3"; oId "CUFF.6784.6"; class_code "u"; tss_id "TSS18963";
13	Cufflinks	exon	112075213	112076647	VNO	-	.	gene_id "XLOC_009849"; transcript_id "TCONS_00035503"; exon_number "1"; oId "CUFF.6784.7"; class_code "u"; tss_id "TSS18963";
13	Cufflinks	exon	112080465	112080581	VNO	-	.	gene_id "XLOC_009849"; transcript_id "TCONS_00035503"; exon_number "2"; oId "CUFF.6784.7"; class_code "u"; tss_id "TSS18963";
13	Cufflinks	exon	112089068	112089322	VNO	-	.	gene_id "XLOC_009849"; transcript_id "TCONS_00035503"; exon_number "3"; oId "CUFF.6784.7"; class_code "u"; tss_id "TSS18963";
13	Cufflinks	exon	118445385	118445894	VNO	-	.	gene_id "XLOC_009872"; transcript_id "TCONS_00035573"; exon_number "1"; oId "CUFF.6819.3"; class_code "u"; tss_id "TSS18997";
13	Cufflinks	exon	118446248	118446277	VNO	-	.	gene_id "XLOC_009872"; transcript_id "TCONS_00035573"; exon_number "2"; oId "CUFF.6819.3"; class_code "u"; tss_id "TSS18997";
13	Cufflinks	exon	118445385	118447436	VNO	-	.	gene_id "XLOC_009872"; transcript_id "TCONS_00035575"; exon_number "1"; oId "CUFF.6819.2"; class_code "u"; tss_id "TSS18998";
13	Cufflinks	exon	118449067	118449439	VNO	-	.	gene_id "XLOC_009872"; transcript_id "TCONS_00035575"; exon_number "2"; oId "CUFF.6819.2"; class_code "u"; tss_id "TSS18998";
13	Cufflinks	exon	118445385	118446414	VNO	-	.	gene_id "XLOC_009872"; transcript_id "TCONS_00035574"; exon_number "1"; oId "CUFF.6819.1"; class_code "u"; tss_id "TSS18998";
13	Cufflinks	exon	118449067	118449439	VNO	-	.	gene_id "XLOC_009872"; transcript_id "TCONS_00035574"; exon_number "2"; oId "CUFF.6819.1"; class_code "u"; tss_id "TSS18998";
14	Cufflinks	exon	15064319	15064392	VNO	+	.	gene_id "XLOC_010169"; transcript_id "TCONS_00035997"; exon_number "1"; oId "CUFF.6918.1"; class_code "u"; tss_id "TSS19335";
14	Cufflinks	exon	15064870	15065094	VNO	+	.	gene_id "XLOC_010169"; transcript_id "TCONS_00035997"; exon_number "2"; oId "CUFF.6918.1"; class_code "u"; tss_id "TSS19335";
14	Cufflinks	exon	15065678	15065805	VNO	+	.	gene_id "XLOC_010169"; transcript_id "TCONS_00035997"; exon_number "3"; oId "CUFF.6918.1"; class_code "u"; tss_id "TSS19335";
14	Cufflinks	exon	15066556	15071030	VNO	+	.	gene_id "XLOC_010169"; transcript_id "TCONS_00035997"; exon_number "4"; oId "CUFF.6918.1"; class_code "u"; tss_id "TSS19335";
14	Cufflinks	exon	15064337	15064392	VNO	+	.	gene_id "XLOC_010169"; transcript_id "TCONS_00035998"; exon_number "1"; oId "CUFF.6918.2"; class_code "u"; tss_id "TSS19335";
14	Cufflinks	exon	15065678	15065805	VNO	+	.	gene_id "XLOC_010169"; transcript_id "TCONS_00035998"; exon_number "2"; oId "CUFF.6918.2"; class_code "u"; tss_id "TSS19335";
14	Cufflinks	exon	15066556	15071030	VNO	+	.	gene_id "XLOC_010169"; transcript_id "TCONS_00035998"; exon_number "3"; oId "CUFF.6918.2"; class_code "u"; tss_id "TSS19335";
14	Cufflinks	exon	15064885	15065094	VNO	+	.	gene_id "XLOC_010169"; transcript_id "TCONS_00035999"; exon_number "1"; oId "CUFF.6918.3"; class_code "u"; tss_id "TSS19336";
14	Cufflinks	exon	15065678	15065805	VNO	+	.	gene_id "XLOC_010169"; transcript_id "TCONS_00035999"; exon_number "2"; oId "CUFF.6918.3"; class_code "u"; tss_id "TSS19336";
14	Cufflinks	exon	15066563	15071030	VNO	+	.	gene_id "XLOC_010169"; transcript_id "TCONS_00035999"; exon_number "3"; oId "CUFF.6918.3"; class_code "u"; tss_id "TSS19336";
14	Cufflinks	exon	15065303	15065805	VNO	+	.	gene_id "XLOC_010169"; transcript_id "TCONS_00036000"; exon_number "1"; oId "CUFF.6918.4"; class_code "u"; tss_id "TSS19337";
14	Cufflinks	exon	15066556	15071030	VNO	+	.	gene_id "XLOC_010169"; transcript_id "TCONS_00036000"; exon_number "2"; oId "CUFF.6918.4"; class_code "u"; tss_id "TSS19337";
14	Cufflinks	exon	15065679	15065805	VNO	+	.	gene_id "XLOC_010169"; transcript_id "TCONS_00036001"; exon_number "1"; oId "CUFF.6918.5"; class_code "u"; tss_id "TSS19338";
14	Cufflinks	exon	15066798	15071030	VNO	+	.	gene_id "XLOC_010169"; transcript_id "TCONS_00036001"; exon_number "2"; oId "CUFF.6918.5"; class_code "u"; tss_id "TSS19338";
14	Cufflinks	exon	20629460	20629494	VNO	+	.	gene_id "XLOC_010191"; transcript_id "TCONS_00036075"; exon_number "1"; oId "CUFF.6994.1"; class_code "u"; tss_id "TSS19374";
14	Cufflinks	exon	20643149	20644040	VNO	+	.	gene_id "XLOC_010191"; transcript_id "TCONS_00036075"; exon_number "2"; oId "CUFF.6994.1"; class_code "u"; tss_id "TSS19374";
14	Cufflinks	exon	23150127	23150320	VNO	+	.	gene_id "XLOC_010208"; transcript_id "TCONS_00036137"; exon_number "1"; oId "CUFF.6973.1"; class_code "u"; tss_id "TSS19409";
14	Cufflinks	exon	23162941	23162991	VNO	+	.	gene_id "XLOC_010208"; transcript_id "TCONS_00036137"; exon_number "2"; oId "CUFF.6973.1"; class_code "u"; tss_id "TSS19409";
14	Cufflinks	exon	23163901	23164069	VNO	+	.	gene_id "XLOC_010208"; transcript_id "TCONS_00036137"; exon_number "3"; oId "CUFF.6973.1"; class_code "u"; tss_id "TSS19409";
14	Cufflinks	exon	23172524	23175705	VNO	+	.	gene_id "XLOC_010208"; transcript_id "TCONS_00036137"; exon_number "4"; oId "CUFF.6973.1"; class_code "u"; tss_id "TSS19409";
14	Cufflinks	exon	27113959	27115315	VNO	+	.	gene_id "XLOC_010235"; transcript_id "TCONS_00036257"; exon_number "1"; oId "CUFF.7027.1"; class_code "u"; tss_id "TSS19473";
14	Cufflinks	exon	27152962	27153055	VNO	+	.	gene_id "XLOC_010235"; transcript_id "TCONS_00036257"; exon_number "2"; oId "CUFF.7027.1"; class_code "u"; tss_id "TSS19473";
14	Cufflinks	exon	33471698	33471832	VNO	+	.	gene_id "XLOC_010280"; transcript_id "TCONS_00036500"; exon_number "1"; oId "CUFF.7105.1"; class_code "u"; tss_id "TSS19576";
14	Cufflinks	exon	33483501	33483682	VNO	+	.	gene_id "XLOC_010280"; transcript_id "TCONS_00036500"; exon_number "2"; oId "CUFF.7105.1"; class_code "u"; tss_id "TSS19576";
14	Cufflinks	exon	33495575	33495700	VNO	+	.	gene_id "XLOC_010280"; transcript_id "TCONS_00036500"; exon_number "3"; oId "CUFF.7105.1"; class_code "u"; tss_id "TSS19576";
14	Cufflinks	exon	33497164	33497321	VNO	+	.	gene_id "XLOC_010280"; transcript_id "TCONS_00036500"; exon_number "4"; oId "CUFF.7105.1"; class_code "u"; tss_id "TSS19576";
14	Cufflinks	exon	33500960	33501025	VNO	+	.	gene_id "XLOC_010280"; transcript_id "TCONS_00036500"; exon_number "5"; oId "CUFF.7105.1"; class_code "u"; tss_id "TSS19576";
14	Cufflinks	exon	33502955	33503146	VNO	+	.	gene_id "XLOC_010280"; transcript_id "TCONS_00036500"; exon_number "6"; oId "CUFF.7105.1"; class_code "u"; tss_id "TSS19576";
14	Cufflinks	exon	33503395	33503527	VNO	+	.	gene_id "XLOC_010280"; transcript_id "TCONS_00036500"; exon_number "7"; oId "CUFF.7105.1"; class_code "u"; tss_id "TSS19576";
14	Cufflinks	exon	33504471	33504546	VNO	+	.	gene_id "XLOC_010280"; transcript_id "TCONS_00036500"; exon_number "8"; oId "CUFF.7105.1"; class_code "u"; tss_id "TSS19576";
14	Cufflinks	exon	33505443	33505578	VNO	+	.	gene_id "XLOC_010280"; transcript_id "TCONS_00036500"; exon_number "9"; oId "CUFF.7105.1"; class_code "u"; tss_id "TSS19576";
14	Cufflinks	exon	33506020	33506091	VNO	+	.	gene_id "XLOC_010280"; transcript_id "TCONS_00036500"; exon_number "10"; oId "CUFF.7105.1"; class_code "u"; tss_id "TSS19576";
14	Cufflinks	exon	33507443	33507617	VNO	+	.	gene_id "XLOC_010280"; transcript_id "TCONS_00036500"; exon_number "11"; oId "CUFF.7105.1"; class_code "u"; tss_id "TSS19576";
14	Cufflinks	exon	33510984	33511131	VNO	+	.	gene_id "XLOC_010280"; transcript_id "TCONS_00036500"; exon_number "12"; oId "CUFF.7105.1"; class_code "u"; tss_id "TSS19576";
14	Cufflinks	exon	33511725	33511863	VNO	+	.	gene_id "XLOC_010280"; transcript_id "TCONS_00036500"; exon_number "13"; oId "CUFF.7105.1"; class_code "u"; tss_id "TSS19576";
14	Cufflinks	exon	33516542	33516697	VNO	+	.	gene_id "XLOC_010280"; transcript_id "TCONS_00036500"; exon_number "14"; oId "CUFF.7105.1"; class_code "u"; tss_id "TSS19576";
14	Cufflinks	exon	33522829	33523014	VNO	+	.	gene_id "XLOC_010280"; transcript_id "TCONS_00036500"; exon_number "15"; oId "CUFF.7105.1"; class_code "u"; tss_id "TSS19576";
14	Cufflinks	exon	33526349	33526505	VNO	+	.	gene_id "XLOC_010280"; transcript_id "TCONS_00036500"; exon_number "16"; oId "CUFF.7105.1"; class_code "u"; tss_id "TSS19576";
14	Cufflinks	exon	33530428	33530632	VNO	+	.	gene_id "XLOC_010280"; transcript_id "TCONS_00036500"; exon_number "17"; oId "CUFF.7105.1"; class_code "u"; tss_id "TSS19576";
14	Cufflinks	exon	33535440	33535534	VNO	+	.	gene_id "XLOC_010280"; transcript_id "TCONS_00036500"; exon_number "18"; oId "CUFF.7105.1"; class_code "u"; tss_id "TSS19576";
14	Cufflinks	exon	33538233	33538379	VNO	+	.	gene_id "XLOC_010280"; transcript_id "TCONS_00036500"; exon_number "19"; oId "CUFF.7105.1"; class_code "u"; tss_id "TSS19576";
14	Cufflinks	exon	33539509	33539616	VNO	+	.	gene_id "XLOC_010280"; transcript_id "TCONS_00036500"; exon_number "20"; oId "CUFF.7105.1"; class_code "u"; tss_id "TSS19576";
14	Cufflinks	exon	33539740	33539856	VNO	+	.	gene_id "XLOC_010280"; transcript_id "TCONS_00036500"; exon_number "21"; oId "CUFF.7105.1"; class_code "u"; tss_id "TSS19576";
14	Cufflinks	exon	33542883	33543034	VNO	+	.	gene_id "XLOC_010280"; transcript_id "TCONS_00036500"; exon_number "22"; oId "CUFF.7105.1"; class_code "u"; tss_id "TSS19576";
14	Cufflinks	exon	33544398	33544499	VNO	+	.	gene_id "XLOC_010280"; transcript_id "TCONS_00036500"; exon_number "23"; oId "CUFF.7105.1"; class_code "u"; tss_id "TSS19576";
14	Cufflinks	exon	33547528	33547621	VNO	+	.	gene_id "XLOC_010280"; transcript_id "TCONS_00036500"; exon_number "24"; oId "CUFF.7105.1"; class_code "u"; tss_id "TSS19576";
14	Cufflinks	exon	33548573	33548658	VNO	+	.	gene_id "XLOC_010280"; transcript_id "TCONS_00036500"; exon_number "25"; oId "CUFF.7105.1"; class_code "u"; tss_id "TSS19576";
14	Cufflinks	exon	33549962	33550109	VNO	+	.	gene_id "XLOC_010280"; transcript_id "TCONS_00036500"; exon_number "26"; oId "CUFF.7105.1"; class_code "u"; tss_id "TSS19576";
14	Cufflinks	exon	33552002	33552216	VNO	+	.	gene_id "XLOC_010280"; transcript_id "TCONS_00036500"; exon_number "27"; oId "CUFF.7105.1"; class_code "u"; tss_id "TSS19576";
14	Cufflinks	exon	33554839	33554937	VNO	+	.	gene_id "XLOC_010280"; transcript_id "TCONS_00036500"; exon_number "28"; oId "CUFF.7105.1"; class_code "u"; tss_id "TSS19576";
14	Cufflinks	exon	33565766	33565930	VNO	+	.	gene_id "XLOC_010280"; transcript_id "TCONS_00036500"; exon_number "29"; oId "CUFF.7105.1"; class_code "u"; tss_id "TSS19576";
14	Cufflinks	exon	33566022	33566109	VNO	+	.	gene_id "XLOC_010280"; transcript_id "TCONS_00036500"; exon_number "30"; oId "CUFF.7105.1"; class_code "u"; tss_id "TSS19576";
14	Cufflinks	exon	33571736	33572014	VNO	+	.	gene_id "XLOC_010280"; transcript_id "TCONS_00036500"; exon_number "31"; oId "CUFF.7105.1"; class_code "u"; tss_id "TSS19576";
14	Cufflinks	exon	33574214	33575456	VNO	+	.	gene_id "XLOC_010280"; transcript_id "TCONS_00036500"; exon_number "32"; oId "CUFF.7105.1"; class_code "u"; tss_id "TSS19576";
14	Cufflinks	exon	33503410	33503527	VNO	+	.	gene_id "XLOC_010280"; transcript_id "TCONS_00036504"; exon_number "1"; oId "CUFF.7105.5"; class_code "u"; tss_id "TSS19577";
14	Cufflinks	exon	33504471	33504546	VNO	+	.	gene_id "XLOC_010280"; transcript_id "TCONS_00036504"; exon_number "2"; oId "CUFF.7105.5"; class_code "u"; tss_id "TSS19577";
14	Cufflinks	exon	33505443	33505578	VNO	+	.	gene_id "XLOC_010280"; transcript_id "TCONS_00036504"; exon_number "3"; oId "CUFF.7105.5"; class_code "u"; tss_id "TSS19577";
14	Cufflinks	exon	33506020	33506091	VNO	+	.	gene_id "XLOC_010280"; transcript_id "TCONS_00036504"; exon_number "4"; oId "CUFF.7105.5"; class_code "u"; tss_id "TSS19577";
14	Cufflinks	exon	33507443	33507617	VNO	+	.	gene_id "XLOC_010280"; transcript_id "TCONS_00036504"; exon_number "5"; oId "CUFF.7105.5"; class_code "u"; tss_id "TSS19577";
14	Cufflinks	exon	33510984	33511131	VNO	+	.	gene_id "XLOC_010280"; transcript_id "TCONS_00036504"; exon_number "6"; oId "CUFF.7105.5"; class_code "u"; tss_id "TSS19577";
14	Cufflinks	exon	33511725	33511863	VNO	+	.	gene_id "XLOC_010280"; transcript_id "TCONS_00036504"; exon_number "7"; oId "CUFF.7105.5"; class_code "u"; tss_id "TSS19577";
14	Cufflinks	exon	33516542	33516697	VNO	+	.	gene_id "XLOC_010280"; transcript_id "TCONS_00036504"; exon_number "8"; oId "CUFF.7105.5"; class_code "u"; tss_id "TSS19577";
14	Cufflinks	exon	33522829	33523014	VNO	+	.	gene_id "XLOC_010280"; transcript_id "TCONS_00036504"; exon_number "9"; oId "CUFF.7105.5"; class_code "u"; tss_id "TSS19577";
14	Cufflinks	exon	33526349	33526505	VNO	+	.	gene_id "XLOC_010280"; transcript_id "TCONS_00036504"; exon_number "10"; oId "CUFF.7105.5"; class_code "u"; tss_id "TSS19577";
14	Cufflinks	exon	33530428	33530632	VNO	+	.	gene_id "XLOC_010280"; transcript_id "TCONS_00036504"; exon_number "11"; oId "CUFF.7105.5"; class_code "u"; tss_id "TSS19577";
14	Cufflinks	exon	33535440	33535534	VNO	+	.	gene_id "XLOC_010280"; transcript_id "TCONS_00036504"; exon_number "12"; oId "CUFF.7105.5"; class_code "u"; tss_id "TSS19577";
14	Cufflinks	exon	33538287	33538379	VNO	+	.	gene_id "XLOC_010280"; transcript_id "TCONS_00036504"; exon_number "13"; oId "CUFF.7105.5"; class_code "u"; tss_id "TSS19577";
14	Cufflinks	exon	33539509	33539616	VNO	+	.	gene_id "XLOC_010280"; transcript_id "TCONS_00036504"; exon_number "14"; oId "CUFF.7105.5"; class_code "u"; tss_id "TSS19577";
14	Cufflinks	exon	33539740	33539856	VNO	+	.	gene_id "XLOC_010280"; transcript_id "TCONS_00036504"; exon_number "15"; oId "CUFF.7105.5"; class_code "u"; tss_id "TSS19577";
14	Cufflinks	exon	33542883	33543034	VNO	+	.	gene_id "XLOC_010280"; transcript_id "TCONS_00036504"; exon_number "16"; oId "CUFF.7105.5"; class_code "u"; tss_id "TSS19577";
14	Cufflinks	exon	33544398	33544499	VNO	+	.	gene_id "XLOC_010280"; transcript_id "TCONS_00036504"; exon_number "17"; oId "CUFF.7105.5"; class_code "u"; tss_id "TSS19577";
14	Cufflinks	exon	33547528	33547621	VNO	+	.	gene_id "XLOC_010280"; transcript_id "TCONS_00036504"; exon_number "18"; oId "CUFF.7105.5"; class_code "u"; tss_id "TSS19577";
14	Cufflinks	exon	33548573	33548658	VNO	+	.	gene_id "XLOC_010280"; transcript_id "TCONS_00036504"; exon_number "19"; oId "CUFF.7105.5"; class_code "u"; tss_id "TSS19577";
14	Cufflinks	exon	33549962	33550109	VNO	+	.	gene_id "XLOC_010280"; transcript_id "TCONS_00036504"; exon_number "20"; oId "CUFF.7105.5"; class_code "u"; tss_id "TSS19577";
14	Cufflinks	exon	33552002	33552216	VNO	+	.	gene_id "XLOC_010280"; transcript_id "TCONS_00036504"; exon_number "21"; oId "CUFF.7105.5"; class_code "u"; tss_id "TSS19577";
14	Cufflinks	exon	33565766	33566109	VNO	+	.	gene_id "XLOC_010280"; transcript_id "TCONS_00036504"; exon_number "22"; oId "CUFF.7105.5"; class_code "u"; tss_id "TSS19577";
14	Cufflinks	exon	33571736	33572014	VNO	+	.	gene_id "XLOC_010280"; transcript_id "TCONS_00036504"; exon_number "23"; oId "CUFF.7105.5"; class_code "u"; tss_id "TSS19577";
14	Cufflinks	exon	33574214	33575456	VNO	+	.	gene_id "XLOC_010280"; transcript_id "TCONS_00036504"; exon_number "24"; oId "CUFF.7105.5"; class_code "u"; tss_id "TSS19577";
14	Cufflinks	exon	33503410	33503527	VNO	+	.	gene_id "XLOC_010280"; transcript_id "TCONS_00036503"; exon_number "1"; oId "CUFF.7105.4"; class_code "u"; tss_id "TSS19577";
14	Cufflinks	exon	33504471	33504546	VNO	+	.	gene_id "XLOC_010280"; transcript_id "TCONS_00036503"; exon_number "2"; oId "CUFF.7105.4"; class_code "u"; tss_id "TSS19577";
14	Cufflinks	exon	33505443	33505578	VNO	+	.	gene_id "XLOC_010280"; transcript_id "TCONS_00036503"; exon_number "3"; oId "CUFF.7105.4"; class_code "u"; tss_id "TSS19577";
14	Cufflinks	exon	33506020	33506091	VNO	+	.	gene_id "XLOC_010280"; transcript_id "TCONS_00036503"; exon_number "4"; oId "CUFF.7105.4"; class_code "u"; tss_id "TSS19577";
14	Cufflinks	exon	33507443	33507617	VNO	+	.	gene_id "XLOC_010280"; transcript_id "TCONS_00036503"; exon_number "5"; oId "CUFF.7105.4"; class_code "u"; tss_id "TSS19577";
14	Cufflinks	exon	33510984	33511131	VNO	+	.	gene_id "XLOC_010280"; transcript_id "TCONS_00036503"; exon_number "6"; oId "CUFF.7105.4"; class_code "u"; tss_id "TSS19577";
14	Cufflinks	exon	33511725	33511863	VNO	+	.	gene_id "XLOC_010280"; transcript_id "TCONS_00036503"; exon_number "7"; oId "CUFF.7105.4"; class_code "u"; tss_id "TSS19577";
14	Cufflinks	exon	33516542	33516697	VNO	+	.	gene_id "XLOC_010280"; transcript_id "TCONS_00036503"; exon_number "8"; oId "CUFF.7105.4"; class_code "u"; tss_id "TSS19577";
14	Cufflinks	exon	33522829	33523014	VNO	+	.	gene_id "XLOC_010280"; transcript_id "TCONS_00036503"; exon_number "9"; oId "CUFF.7105.4"; class_code "u"; tss_id "TSS19577";
14	Cufflinks	exon	33526349	33526505	VNO	+	.	gene_id "XLOC_010280"; transcript_id "TCONS_00036503"; exon_number "10"; oId "CUFF.7105.4"; class_code "u"; tss_id "TSS19577";
14	Cufflinks	exon	33530428	33530632	VNO	+	.	gene_id "XLOC_010280"; transcript_id "TCONS_00036503"; exon_number "11"; oId "CUFF.7105.4"; class_code "u"; tss_id "TSS19577";
14	Cufflinks	exon	33535440	33535534	VNO	+	.	gene_id "XLOC_010280"; transcript_id "TCONS_00036503"; exon_number "12"; oId "CUFF.7105.4"; class_code "u"; tss_id "TSS19577";
14	Cufflinks	exon	33538287	33538379	VNO	+	.	gene_id "XLOC_010280"; transcript_id "TCONS_00036503"; exon_number "13"; oId "CUFF.7105.4"; class_code "u"; tss_id "TSS19577";
14	Cufflinks	exon	33539509	33539616	VNO	+	.	gene_id "XLOC_010280"; transcript_id "TCONS_00036503"; exon_number "14"; oId "CUFF.7105.4"; class_code "u"; tss_id "TSS19577";
14	Cufflinks	exon	33539740	33539856	VNO	+	.	gene_id "XLOC_010280"; transcript_id "TCONS_00036503"; exon_number "15"; oId "CUFF.7105.4"; class_code "u"; tss_id "TSS19577";
14	Cufflinks	exon	33542883	33543034	VNO	+	.	gene_id "XLOC_010280"; transcript_id "TCONS_00036503"; exon_number "16"; oId "CUFF.7105.4"; class_code "u"; tss_id "TSS19577";
14	Cufflinks	exon	33544398	33544499	VNO	+	.	gene_id "XLOC_010280"; transcript_id "TCONS_00036503"; exon_number "17"; oId "CUFF.7105.4"; class_code "u"; tss_id "TSS19577";
14	Cufflinks	exon	33547528	33547621	VNO	+	.	gene_id "XLOC_010280"; transcript_id "TCONS_00036503"; exon_number "18"; oId "CUFF.7105.4"; class_code "u"; tss_id "TSS19577";
14	Cufflinks	exon	33548573	33548658	VNO	+	.	gene_id "XLOC_010280"; transcript_id "TCONS_00036503"; exon_number "19"; oId "CUFF.7105.4"; class_code "u"; tss_id "TSS19577";
14	Cufflinks	exon	33549962	33550109	VNO	+	.	gene_id "XLOC_010280"; transcript_id "TCONS_00036503"; exon_number "20"; oId "CUFF.7105.4"; class_code "u"; tss_id "TSS19577";
14	Cufflinks	exon	33552002	33552216	VNO	+	.	gene_id "XLOC_010280"; transcript_id "TCONS_00036503"; exon_number "21"; oId "CUFF.7105.4"; class_code "u"; tss_id "TSS19577";
14	Cufflinks	exon	33554839	33554937	VNO	+	.	gene_id "XLOC_010280"; transcript_id "TCONS_00036503"; exon_number "22"; oId "CUFF.7105.4"; class_code "u"; tss_id "TSS19577";
14	Cufflinks	exon	33565766	33566106	VNO	+	.	gene_id "XLOC_010280"; transcript_id "TCONS_00036503"; exon_number "23"; oId "CUFF.7105.4"; class_code "u"; tss_id "TSS19577";
14	Cufflinks	exon	33571734	33572014	VNO	+	.	gene_id "XLOC_010280"; transcript_id "TCONS_00036503"; exon_number "24"; oId "CUFF.7105.4"; class_code "u"; tss_id "TSS19577";
14	Cufflinks	exon	33574214	33575456	VNO	+	.	gene_id "XLOC_010280"; transcript_id "TCONS_00036503"; exon_number "25"; oId "CUFF.7105.4"; class_code "u"; tss_id "TSS19577";
14	Cufflinks	exon	33503410	33503527	VNO	+	.	gene_id "XLOC_010280"; transcript_id "TCONS_00036502"; exon_number "1"; oId "CUFF.7105.3"; class_code "u"; tss_id "TSS19577";
14	Cufflinks	exon	33504471	33504546	VNO	+	.	gene_id "XLOC_010280"; transcript_id "TCONS_00036502"; exon_number "2"; oId "CUFF.7105.3"; class_code "u"; tss_id "TSS19577";
14	Cufflinks	exon	33505443	33505578	VNO	+	.	gene_id "XLOC_010280"; transcript_id "TCONS_00036502"; exon_number "3"; oId "CUFF.7105.3"; class_code "u"; tss_id "TSS19577";
14	Cufflinks	exon	33506020	33506091	VNO	+	.	gene_id "XLOC_010280"; transcript_id "TCONS_00036502"; exon_number "4"; oId "CUFF.7105.3"; class_code "u"; tss_id "TSS19577";
14	Cufflinks	exon	33507443	33507617	VNO	+	.	gene_id "XLOC_010280"; transcript_id "TCONS_00036502"; exon_number "5"; oId "CUFF.7105.3"; class_code "u"; tss_id "TSS19577";
14	Cufflinks	exon	33510984	33511131	VNO	+	.	gene_id "XLOC_010280"; transcript_id "TCONS_00036502"; exon_number "6"; oId "CUFF.7105.3"; class_code "u"; tss_id "TSS19577";
14	Cufflinks	exon	33511725	33511863	VNO	+	.	gene_id "XLOC_010280"; transcript_id "TCONS_00036502"; exon_number "7"; oId "CUFF.7105.3"; class_code "u"; tss_id "TSS19577";
14	Cufflinks	exon	33516542	33516697	VNO	+	.	gene_id "XLOC_010280"; transcript_id "TCONS_00036502"; exon_number "8"; oId "CUFF.7105.3"; class_code "u"; tss_id "TSS19577";
14	Cufflinks	exon	33522829	33523014	VNO	+	.	gene_id "XLOC_010280"; transcript_id "TCONS_00036502"; exon_number "9"; oId "CUFF.7105.3"; class_code "u"; tss_id "TSS19577";
14	Cufflinks	exon	33526349	33526505	VNO	+	.	gene_id "XLOC_010280"; transcript_id "TCONS_00036502"; exon_number "10"; oId "CUFF.7105.3"; class_code "u"; tss_id "TSS19577";
14	Cufflinks	exon	33530428	33530632	VNO	+	.	gene_id "XLOC_010280"; transcript_id "TCONS_00036502"; exon_number "11"; oId "CUFF.7105.3"; class_code "u"; tss_id "TSS19577";
14	Cufflinks	exon	33535440	33535534	VNO	+	.	gene_id "XLOC_010280"; transcript_id "TCONS_00036502"; exon_number "12"; oId "CUFF.7105.3"; class_code "u"; tss_id "TSS19577";
14	Cufflinks	exon	33538287	33538379	VNO	+	.	gene_id "XLOC_010280"; transcript_id "TCONS_00036502"; exon_number "13"; oId "CUFF.7105.3"; class_code "u"; tss_id "TSS19577";
14	Cufflinks	exon	33539509	33539616	VNO	+	.	gene_id "XLOC_010280"; transcript_id "TCONS_00036502"; exon_number "14"; oId "CUFF.7105.3"; class_code "u"; tss_id "TSS19577";
14	Cufflinks	exon	33539740	33539856	VNO	+	.	gene_id "XLOC_010280"; transcript_id "TCONS_00036502"; exon_number "15"; oId "CUFF.7105.3"; class_code "u"; tss_id "TSS19577";
14	Cufflinks	exon	33542883	33543034	VNO	+	.	gene_id "XLOC_010280"; transcript_id "TCONS_00036502"; exon_number "16"; oId "CUFF.7105.3"; class_code "u"; tss_id "TSS19577";
14	Cufflinks	exon	33544398	33544499	VNO	+	.	gene_id "XLOC_010280"; transcript_id "TCONS_00036502"; exon_number "17"; oId "CUFF.7105.3"; class_code "u"; tss_id "TSS19577";
14	Cufflinks	exon	33547528	33547621	VNO	+	.	gene_id "XLOC_010280"; transcript_id "TCONS_00036502"; exon_number "18"; oId "CUFF.7105.3"; class_code "u"; tss_id "TSS19577";
14	Cufflinks	exon	33548573	33548658	VNO	+	.	gene_id "XLOC_010280"; transcript_id "TCONS_00036502"; exon_number "19"; oId "CUFF.7105.3"; class_code "u"; tss_id "TSS19577";
14	Cufflinks	exon	33549962	33550109	VNO	+	.	gene_id "XLOC_010280"; transcript_id "TCONS_00036502"; exon_number "20"; oId "CUFF.7105.3"; class_code "u"; tss_id "TSS19577";
14	Cufflinks	exon	33552002	33552216	VNO	+	.	gene_id "XLOC_010280"; transcript_id "TCONS_00036502"; exon_number "21"; oId "CUFF.7105.3"; class_code "u"; tss_id "TSS19577";
14	Cufflinks	exon	33554839	33554937	VNO	+	.	gene_id "XLOC_010280"; transcript_id "TCONS_00036502"; exon_number "22"; oId "CUFF.7105.3"; class_code "u"; tss_id "TSS19577";
14	Cufflinks	exon	33565766	33566109	VNO	+	.	gene_id "XLOC_010280"; transcript_id "TCONS_00036502"; exon_number "23"; oId "CUFF.7105.3"; class_code "u"; tss_id "TSS19577";
14	Cufflinks	exon	33571736	33572014	VNO	+	.	gene_id "XLOC_010280"; transcript_id "TCONS_00036502"; exon_number "24"; oId "CUFF.7105.3"; class_code "u"; tss_id "TSS19577";
14	Cufflinks	exon	33574214	33575456	VNO	+	.	gene_id "XLOC_010280"; transcript_id "TCONS_00036502"; exon_number "25"; oId "CUFF.7105.3"; class_code "u"; tss_id "TSS19577";
14	Cufflinks	exon	33503410	33503527	VNO	+	.	gene_id "XLOC_010280"; transcript_id "TCONS_00036501"; exon_number "1"; oId "CUFF.7105.2"; class_code "u"; tss_id "TSS19577";
14	Cufflinks	exon	33504471	33504546	VNO	+	.	gene_id "XLOC_010280"; transcript_id "TCONS_00036501"; exon_number "2"; oId "CUFF.7105.2"; class_code "u"; tss_id "TSS19577";
14	Cufflinks	exon	33505443	33505578	VNO	+	.	gene_id "XLOC_010280"; transcript_id "TCONS_00036501"; exon_number "3"; oId "CUFF.7105.2"; class_code "u"; tss_id "TSS19577";
14	Cufflinks	exon	33506020	33506091	VNO	+	.	gene_id "XLOC_010280"; transcript_id "TCONS_00036501"; exon_number "4"; oId "CUFF.7105.2"; class_code "u"; tss_id "TSS19577";
14	Cufflinks	exon	33507443	33507617	VNO	+	.	gene_id "XLOC_010280"; transcript_id "TCONS_00036501"; exon_number "5"; oId "CUFF.7105.2"; class_code "u"; tss_id "TSS19577";
14	Cufflinks	exon	33510984	33511131	VNO	+	.	gene_id "XLOC_010280"; transcript_id "TCONS_00036501"; exon_number "6"; oId "CUFF.7105.2"; class_code "u"; tss_id "TSS19577";
14	Cufflinks	exon	33511725	33511863	VNO	+	.	gene_id "XLOC_010280"; transcript_id "TCONS_00036501"; exon_number "7"; oId "CUFF.7105.2"; class_code "u"; tss_id "TSS19577";
14	Cufflinks	exon	33516542	33516697	VNO	+	.	gene_id "XLOC_010280"; transcript_id "TCONS_00036501"; exon_number "8"; oId "CUFF.7105.2"; class_code "u"; tss_id "TSS19577";
14	Cufflinks	exon	33522829	33523014	VNO	+	.	gene_id "XLOC_010280"; transcript_id "TCONS_00036501"; exon_number "9"; oId "CUFF.7105.2"; class_code "u"; tss_id "TSS19577";
14	Cufflinks	exon	33526349	33526505	VNO	+	.	gene_id "XLOC_010280"; transcript_id "TCONS_00036501"; exon_number "10"; oId "CUFF.7105.2"; class_code "u"; tss_id "TSS19577";
14	Cufflinks	exon	33530428	33530632	VNO	+	.	gene_id "XLOC_010280"; transcript_id "TCONS_00036501"; exon_number "11"; oId "CUFF.7105.2"; class_code "u"; tss_id "TSS19577";
14	Cufflinks	exon	33535440	33535534	VNO	+	.	gene_id "XLOC_010280"; transcript_id "TCONS_00036501"; exon_number "12"; oId "CUFF.7105.2"; class_code "u"; tss_id "TSS19577";
14	Cufflinks	exon	33538287	33538379	VNO	+	.	gene_id "XLOC_010280"; transcript_id "TCONS_00036501"; exon_number "13"; oId "CUFF.7105.2"; class_code "u"; tss_id "TSS19577";
14	Cufflinks	exon	33539509	33539616	VNO	+	.	gene_id "XLOC_010280"; transcript_id "TCONS_00036501"; exon_number "14"; oId "CUFF.7105.2"; class_code "u"; tss_id "TSS19577";
14	Cufflinks	exon	33539740	33539856	VNO	+	.	gene_id "XLOC_010280"; transcript_id "TCONS_00036501"; exon_number "15"; oId "CUFF.7105.2"; class_code "u"; tss_id "TSS19577";
14	Cufflinks	exon	33542883	33543034	VNO	+	.	gene_id "XLOC_010280"; transcript_id "TCONS_00036501"; exon_number "16"; oId "CUFF.7105.2"; class_code "u"; tss_id "TSS19577";
14	Cufflinks	exon	33544398	33544499	VNO	+	.	gene_id "XLOC_010280"; transcript_id "TCONS_00036501"; exon_number "17"; oId "CUFF.7105.2"; class_code "u"; tss_id "TSS19577";
14	Cufflinks	exon	33547528	33547621	VNO	+	.	gene_id "XLOC_010280"; transcript_id "TCONS_00036501"; exon_number "18"; oId "CUFF.7105.2"; class_code "u"; tss_id "TSS19577";
14	Cufflinks	exon	33548573	33548658	VNO	+	.	gene_id "XLOC_010280"; transcript_id "TCONS_00036501"; exon_number "19"; oId "CUFF.7105.2"; class_code "u"; tss_id "TSS19577";
14	Cufflinks	exon	33549962	33550109	VNO	+	.	gene_id "XLOC_010280"; transcript_id "TCONS_00036501"; exon_number "20"; oId "CUFF.7105.2"; class_code "u"; tss_id "TSS19577";
14	Cufflinks	exon	33552002	33552216	VNO	+	.	gene_id "XLOC_010280"; transcript_id "TCONS_00036501"; exon_number "21"; oId "CUFF.7105.2"; class_code "u"; tss_id "TSS19577";
14	Cufflinks	exon	33554839	33554938	VNO	+	.	gene_id "XLOC_010280"; transcript_id "TCONS_00036501"; exon_number "22"; oId "CUFF.7105.2"; class_code "u"; tss_id "TSS19577";
14	Cufflinks	exon	33565767	33566109	VNO	+	.	gene_id "XLOC_010280"; transcript_id "TCONS_00036501"; exon_number "23"; oId "CUFF.7105.2"; class_code "u"; tss_id "TSS19577";
14	Cufflinks	exon	33571736	33572014	VNO	+	.	gene_id "XLOC_010280"; transcript_id "TCONS_00036501"; exon_number "24"; oId "CUFF.7105.2"; class_code "u"; tss_id "TSS19577";
14	Cufflinks	exon	33574214	33575456	VNO	+	.	gene_id "XLOC_010280"; transcript_id "TCONS_00036501"; exon_number "25"; oId "CUFF.7105.2"; class_code "u"; tss_id "TSS19577";
14	Cufflinks	exon	33504395	33504546	VNO	+	.	gene_id "XLOC_010280"; transcript_id "TCONS_00036505"; exon_number "1"; oId "CUFF.7105.6"; class_code "u"; tss_id "TSS19578";
14	Cufflinks	exon	33505443	33505578	VNO	+	.	gene_id "XLOC_010280"; transcript_id "TCONS_00036505"; exon_number "2"; oId "CUFF.7105.6"; class_code "u"; tss_id "TSS19578";
14	Cufflinks	exon	33506020	33506091	VNO	+	.	gene_id "XLOC_010280"; transcript_id "TCONS_00036505"; exon_number "3"; oId "CUFF.7105.6"; class_code "u"; tss_id "TSS19578";
14	Cufflinks	exon	33507443	33507617	VNO	+	.	gene_id "XLOC_010280"; transcript_id "TCONS_00036505"; exon_number "4"; oId "CUFF.7105.6"; class_code "u"; tss_id "TSS19578";
14	Cufflinks	exon	33510984	33511131	VNO	+	.	gene_id "XLOC_010280"; transcript_id "TCONS_00036505"; exon_number "5"; oId "CUFF.7105.6"; class_code "u"; tss_id "TSS19578";
14	Cufflinks	exon	33511725	33511863	VNO	+	.	gene_id "XLOC_010280"; transcript_id "TCONS_00036505"; exon_number "6"; oId "CUFF.7105.6"; class_code "u"; tss_id "TSS19578";
14	Cufflinks	exon	33516542	33516697	VNO	+	.	gene_id "XLOC_010280"; transcript_id "TCONS_00036505"; exon_number "7"; oId "CUFF.7105.6"; class_code "u"; tss_id "TSS19578";
14	Cufflinks	exon	33522829	33523014	VNO	+	.	gene_id "XLOC_010280"; transcript_id "TCONS_00036505"; exon_number "8"; oId "CUFF.7105.6"; class_code "u"; tss_id "TSS19578";
14	Cufflinks	exon	33526349	33526505	VNO	+	.	gene_id "XLOC_010280"; transcript_id "TCONS_00036505"; exon_number "9"; oId "CUFF.7105.6"; class_code "u"; tss_id "TSS19578";
14	Cufflinks	exon	33530428	33530632	VNO	+	.	gene_id "XLOC_010280"; transcript_id "TCONS_00036505"; exon_number "10"; oId "CUFF.7105.6"; class_code "u"; tss_id "TSS19578";
14	Cufflinks	exon	33535440	33535534	VNO	+	.	gene_id "XLOC_010280"; transcript_id "TCONS_00036505"; exon_number "11"; oId "CUFF.7105.6"; class_code "u"; tss_id "TSS19578";
14	Cufflinks	exon	33538233	33538379	VNO	+	.	gene_id "XLOC_010280"; transcript_id "TCONS_00036505"; exon_number "12"; oId "CUFF.7105.6"; class_code "u"; tss_id "TSS19578";
14	Cufflinks	exon	33539509	33539616	VNO	+	.	gene_id "XLOC_010280"; transcript_id "TCONS_00036505"; exon_number "13"; oId "CUFF.7105.6"; class_code "u"; tss_id "TSS19578";
14	Cufflinks	exon	33539740	33539856	VNO	+	.	gene_id "XLOC_010280"; transcript_id "TCONS_00036505"; exon_number "14"; oId "CUFF.7105.6"; class_code "u"; tss_id "TSS19578";
14	Cufflinks	exon	33542883	33543034	VNO	+	.	gene_id "XLOC_010280"; transcript_id "TCONS_00036505"; exon_number "15"; oId "CUFF.7105.6"; class_code "u"; tss_id "TSS19578";
14	Cufflinks	exon	33544398	33544499	VNO	+	.	gene_id "XLOC_010280"; transcript_id "TCONS_00036505"; exon_number "16"; oId "CUFF.7105.6"; class_code "u"; tss_id "TSS19578";
14	Cufflinks	exon	33547528	33547621	VNO	+	.	gene_id "XLOC_010280"; transcript_id "TCONS_00036505"; exon_number "17"; oId "CUFF.7105.6"; class_code "u"; tss_id "TSS19578";
14	Cufflinks	exon	33548573	33548658	VNO	+	.	gene_id "XLOC_010280"; transcript_id "TCONS_00036505"; exon_number "18"; oId "CUFF.7105.6"; class_code "u"; tss_id "TSS19578";
14	Cufflinks	exon	33549962	33550109	VNO	+	.	gene_id "XLOC_010280"; transcript_id "TCONS_00036505"; exon_number "19"; oId "CUFF.7105.6"; class_code "u"; tss_id "TSS19578";
14	Cufflinks	exon	33552002	33552216	VNO	+	.	gene_id "XLOC_010280"; transcript_id "TCONS_00036505"; exon_number "20"; oId "CUFF.7105.6"; class_code "u"; tss_id "TSS19578";
14	Cufflinks	exon	33554839	33554939	VNO	+	.	gene_id "XLOC_010280"; transcript_id "TCONS_00036505"; exon_number "21"; oId "CUFF.7105.6"; class_code "u"; tss_id "TSS19578";
14	Cufflinks	exon	33565768	33565880	VNO	+	.	gene_id "XLOC_010280"; transcript_id "TCONS_00036505"; exon_number "22"; oId "CUFF.7105.6"; class_code "u"; tss_id "TSS19578";
14	Cufflinks	exon	33566022	33566109	VNO	+	.	gene_id "XLOC_010280"; transcript_id "TCONS_00036505"; exon_number "23"; oId "CUFF.7105.6"; class_code "u"; tss_id "TSS19578";
14	Cufflinks	exon	33571736	33572014	VNO	+	.	gene_id "XLOC_010280"; transcript_id "TCONS_00036505"; exon_number "24"; oId "CUFF.7105.6"; class_code "u"; tss_id "TSS19578";
14	Cufflinks	exon	33574214	33575456	VNO	+	.	gene_id "XLOC_010280"; transcript_id "TCONS_00036505"; exon_number "25"; oId "CUFF.7105.6"; class_code "u"; tss_id "TSS19578";
14	Cufflinks	exon	33573301	33573325	VNO	+	.	gene_id "XLOC_010280"; transcript_id "TCONS_00036506"; exon_number "1"; oId "CUFF.7105.7"; class_code "u"; tss_id "TSS19579";
14	Cufflinks	exon	33574214	33575456	VNO	+	.	gene_id "XLOC_010280"; transcript_id "TCONS_00036506"; exon_number "2"; oId "CUFF.7105.7"; class_code "u"; tss_id "TSS19579";
14	Cufflinks	exon	34657926	34662064	VNO	+	.	gene_id "XLOC_010295"; transcript_id "TCONS_00036539"; exon_number "1"; oId "CUFF.7132.2"; class_code "u"; tss_id "TSS19599";
14	Cufflinks	exon	34662258	34662804	VNO	+	.	gene_id "XLOC_010295"; transcript_id "TCONS_00036539"; exon_number "2"; oId "CUFF.7132.2"; class_code "u"; tss_id "TSS19599";
14	Cufflinks	exon	34657926	34662064	VNO	+	.	gene_id "XLOC_010295"; transcript_id "TCONS_00036538"; exon_number "1"; oId "CUFF.7132.1"; class_code "u"; tss_id "TSS19599";
14	Cufflinks	exon	34662263	34662804	VNO	+	.	gene_id "XLOC_010295"; transcript_id "TCONS_00036538"; exon_number "2"; oId "CUFF.7132.1"; class_code "u"; tss_id "TSS19599";
14	Cufflinks	exon	40972113	40974377	VNO	+	.	gene_id "XLOC_010312"; transcript_id "TCONS_00036570"; exon_number "1"; oId "CUFF.7155.1"; class_code "u"; tss_id "TSS19623";
14	Cufflinks	exon	40977534	40977590	VNO	+	.	gene_id "XLOC_010312"; transcript_id "TCONS_00036570"; exon_number "2"; oId "CUFF.7155.1"; class_code "u"; tss_id "TSS19623";
14	Cufflinks	exon	40979534	40983995	VNO	+	.	gene_id "XLOC_010312"; transcript_id "TCONS_00036570"; exon_number "3"; oId "CUFF.7155.1"; class_code "u"; tss_id "TSS19623";
14	Cufflinks	exon	40977502	40977590	VNO	+	.	gene_id "XLOC_010312"; transcript_id "TCONS_00036571"; exon_number "1"; oId "CUFF.7155.2"; class_code "u"; tss_id "TSS19624";
14	Cufflinks	exon	40979539	40983995	VNO	+	.	gene_id "XLOC_010312"; transcript_id "TCONS_00036571"; exon_number "2"; oId "CUFF.7155.2"; class_code "u"; tss_id "TSS19624";
14	Cufflinks	exon	50060767	50060883	VNO	+	.	gene_id "XLOC_010406"; transcript_id "TCONS_00036762"; exon_number "1"; oId "CUFF.7226.1"; class_code "u"; tss_id "TSS19755";
14	Cufflinks	exon	50060973	50062154	VNO	+	.	gene_id "XLOC_010406"; transcript_id "TCONS_00036762"; exon_number "2"; oId "CUFF.7226.1"; class_code "u"; tss_id "TSS19755";
14	Cufflinks	exon	56864886	56865368	VNO	+	.	gene_id "XLOC_010685"; transcript_id "TCONS_00037270"; exon_number "1"; oId "CUFF.7371.1"; class_code "u"; tss_id "TSS20118";
14	Cufflinks	exon	56865497	56867586	VNO	+	.	gene_id "XLOC_010685"; transcript_id "TCONS_00037270"; exon_number "2"; oId "CUFF.7371.1"; class_code "u"; tss_id "TSS20118";
14	Cufflinks	exon	60483747	60485486	VNO	+	.	gene_id "XLOC_010705"; transcript_id "TCONS_00037345"; exon_number "1"; oId "CUFF.7412.2"; class_code "u"; tss_id "TSS20164";
14	Cufflinks	exon	60488745	60494685	VNO	+	.	gene_id "XLOC_010705"; transcript_id "TCONS_00037345"; exon_number "2"; oId "CUFF.7412.2"; class_code "u"; tss_id "TSS20164";
14	Cufflinks	exon	60483747	60485486	VNO	+	.	gene_id "XLOC_010705"; transcript_id "TCONS_00037346"; exon_number "1"; oId "CUFF.7412.1"; class_code "u"; tss_id "TSS20164";
14	Cufflinks	exon	60506529	60506750	VNO	+	.	gene_id "XLOC_010705"; transcript_id "TCONS_00037346"; exon_number "2"; oId "CUFF.7412.1"; class_code "u"; tss_id "TSS20164";
14	Cufflinks	exon	60550381	60550410	VNO	+	.	gene_id "XLOC_010705"; transcript_id "TCONS_00037346"; exon_number "3"; oId "CUFF.7412.1"; class_code "u"; tss_id "TSS20164";
14	Cufflinks	exon	61789229	61789388	VNO	+	.	gene_id "XLOC_010713"; transcript_id "TCONS_00037381"; exon_number "1"; oId "CUFF.7425.1"; class_code "u"; tss_id "TSS20183";
14	Cufflinks	exon	61789599	61791178	VNO	+	.	gene_id "XLOC_010713"; transcript_id "TCONS_00037381"; exon_number "2"; oId "CUFF.7425.1"; class_code "u"; tss_id "TSS20183";
14	Cufflinks	exon	62473150	62473295	VNO	+	.	gene_id "XLOC_010715"; transcript_id "TCONS_00037389"; exon_number "1"; oId "CUFF.7428.1"; class_code "u"; tss_id "TSS20187";
14	Cufflinks	exon	62476650	62478493	VNO	+	.	gene_id "XLOC_010715"; transcript_id "TCONS_00037389"; exon_number "2"; oId "CUFF.7428.1"; class_code "u"; tss_id "TSS20187";
14	Cufflinks	exon	65172325	65172434	VNO	+	.	gene_id "XLOC_010741"; transcript_id "TCONS_00037455"; exon_number "1"; oId "CUFF.7462.1"; class_code "u"; tss_id "TSS20222";
14	Cufflinks	exon	65176503	65176678	VNO	+	.	gene_id "XLOC_010741"; transcript_id "TCONS_00037455"; exon_number "2"; oId "CUFF.7462.1"; class_code "u"; tss_id "TSS20222";
14	Cufflinks	exon	65185100	65185416	VNO	+	.	gene_id "XLOC_010741"; transcript_id "TCONS_00037455"; exon_number "3"; oId "CUFF.7462.1"; class_code "u"; tss_id "TSS20222";
14	Cufflinks	exon	72817179	72817243	VNO	+	.	gene_id "XLOC_010789"; transcript_id "TCONS_00037623"; exon_number "1"; oId "CUFF.7574.1"; class_code "u"; tss_id "TSS20305";
14	Cufflinks	exon	72817465	72817518	VNO	+	.	gene_id "XLOC_010789"; transcript_id "TCONS_00037623"; exon_number "2"; oId "CUFF.7574.1"; class_code "u"; tss_id "TSS20305";
14	Cufflinks	exon	72841207	72842239	VNO	+	.	gene_id "XLOC_010789"; transcript_id "TCONS_00037623"; exon_number "3"; oId "CUFF.7574.1"; class_code "u"; tss_id "TSS20305";
14	Cufflinks	exon	98176503	98176690	VNO	+	.	gene_id "XLOC_010842"; transcript_id "TCONS_00037843"; exon_number "1"; oId "CUFF.7725.7"; class_code "u"; tss_id "TSS20423";
14	Cufflinks	exon	98179755	98188901	VNO	+	.	gene_id "XLOC_010842"; transcript_id "TCONS_00037843"; exon_number "2"; oId "CUFF.7725.7"; class_code "u"; tss_id "TSS20423";
14	Cufflinks	exon	100286115	100286168	VNO	+	.	gene_id "XLOC_010849"; transcript_id "TCONS_00037856"; exon_number "1"; oId "CUFF.7710.1"; class_code "u"; tss_id "TSS20431";
14	Cufflinks	exon	100292063	100292224	VNO	+	.	gene_id "XLOC_010849"; transcript_id "TCONS_00037856"; exon_number "2"; oId "CUFF.7710.1"; class_code "u"; tss_id "TSS20431";
14	Cufflinks	exon	100292293	100295037	VNO	+	.	gene_id "XLOC_010849"; transcript_id "TCONS_00037856"; exon_number "3"; oId "CUFF.7710.1"; class_code "u"; tss_id "TSS20431";
14	Cufflinks	exon	100286350	100287007	VNO	+	.	gene_id "XLOC_010849"; transcript_id "TCONS_00037857"; exon_number "1"; oId "CUFF.7710.2"; class_code "u"; tss_id "TSS20432";
14	Cufflinks	exon	100292063	100292224	VNO	+	.	gene_id "XLOC_010849"; transcript_id "TCONS_00037857"; exon_number "2"; oId "CUFF.7710.2"; class_code "u"; tss_id "TSS20432";
14	Cufflinks	exon	100292293	100295037	VNO	+	.	gene_id "XLOC_010849"; transcript_id "TCONS_00037857"; exon_number "3"; oId "CUFF.7710.2"; class_code "u"; tss_id "TSS20432";
14	Cufflinks	exon	100286510	100286746	VNO	+	.	gene_id "XLOC_010849"; transcript_id "TCONS_00037859"; exon_number "1"; oId "CUFF.7710.3"; class_code "u"; tss_id "TSS20433";
14	Cufflinks	exon	100292063	100292224	VNO	+	.	gene_id "XLOC_010849"; transcript_id "TCONS_00037859"; exon_number "2"; oId "CUFF.7710.3"; class_code "u"; tss_id "TSS20433";
14	Cufflinks	exon	100292293	100295037	VNO	+	.	gene_id "XLOC_010849"; transcript_id "TCONS_00037859"; exon_number "3"; oId "CUFF.7710.3"; class_code "u"; tss_id "TSS20433";
14	Cufflinks	exon	100291819	100292224	VNO	+	.	gene_id "XLOC_010849"; transcript_id "TCONS_00037860"; exon_number "1"; oId "CUFF.7710.4"; class_code "u"; tss_id "TSS20434";
14	Cufflinks	exon	100292314	100295037	VNO	+	.	gene_id "XLOC_010849"; transcript_id "TCONS_00037860"; exon_number "2"; oId "CUFF.7710.4"; class_code "u"; tss_id "TSS20434";
14	Cufflinks	exon	100291834	100292224	VNO	+	.	gene_id "XLOC_010849"; transcript_id "TCONS_00037861"; exon_number "1"; oId "CUFF.7710.5"; class_code "u"; tss_id "TSS20434";
14	Cufflinks	exon	100292293	100295037	VNO	+	.	gene_id "XLOC_010849"; transcript_id "TCONS_00037861"; exon_number "2"; oId "CUFF.7710.5"; class_code "u"; tss_id "TSS20434";
14	Cufflinks	exon	100291941	100292224	VNO	+	.	gene_id "XLOC_010849"; transcript_id "TCONS_00037862"; exon_number "1"; oId "CUFF.7710.6"; class_code "u"; tss_id "TSS20435";
14	Cufflinks	exon	100292332	100295037	VNO	+	.	gene_id "XLOC_010849"; transcript_id "TCONS_00037862"; exon_number "2"; oId "CUFF.7710.6"; class_code "u"; tss_id "TSS20435";
14	Cufflinks	exon	103441962	103443596	VNO	+	.	gene_id "XLOC_010860"; transcript_id "TCONS_00037896"; exon_number "1"; oId "CUFF.7729.1"; class_code "u"; tss_id "TSS20459";
14	Cufflinks	exon	103448894	103449012	VNO	+	.	gene_id "XLOC_010860"; transcript_id "TCONS_00037896"; exon_number "2"; oId "CUFF.7729.1"; class_code "u"; tss_id "TSS20459";
14	Cufflinks	exon	105198638	105198744	VNO	+	.	gene_id "XLOC_010865"; transcript_id "TCONS_00037924"; exon_number "1"; oId "CUFF.7741.1"; class_code "u"; tss_id "TSS20471";
14	Cufflinks	exon	105199061	105201260	VNO	+	.	gene_id "XLOC_010865"; transcript_id "TCONS_00037924"; exon_number "2"; oId "CUFF.7741.1"; class_code "u"; tss_id "TSS20471";
14	Cufflinks	exon	105517929	105518048	VNO	+	.	gene_id "XLOC_010869"; transcript_id "TCONS_00037937"; exon_number "1"; oId "CUFF.7749.2"; class_code "u"; tss_id "TSS20479";
14	Cufflinks	exon	105520170	105520246	VNO	+	.	gene_id "XLOC_010869"; transcript_id "TCONS_00037937"; exon_number "2"; oId "CUFF.7749.2"; class_code "u"; tss_id "TSS20479";
14	Cufflinks	exon	105520700	105522152	VNO	+	.	gene_id "XLOC_010869"; transcript_id "TCONS_00037937"; exon_number "3"; oId "CUFF.7749.2"; class_code "u"; tss_id "TSS20479";
14	Cufflinks	exon	105517929	105518191	VNO	+	.	gene_id "XLOC_010869"; transcript_id "TCONS_00037936"; exon_number "1"; oId "CUFF.7749.1"; class_code "u"; tss_id "TSS20479";
14	Cufflinks	exon	105520170	105520246	VNO	+	.	gene_id "XLOC_010869"; transcript_id "TCONS_00037936"; exon_number "2"; oId "CUFF.7749.1"; class_code "u"; tss_id "TSS20479";
14	Cufflinks	exon	105520700	105522152	VNO	+	.	gene_id "XLOC_010869"; transcript_id "TCONS_00037936"; exon_number "3"; oId "CUFF.7749.1"; class_code "u"; tss_id "TSS20479";
14	Cufflinks	exon	120954917	120955109	VNO	+	.	gene_id "XLOC_010901"; transcript_id "TCONS_00038011"; exon_number "1"; oId "CUFF.7785.1"; class_code "u"; tss_id "TSS20532";
14	Cufflinks	exon	120956585	120957840	VNO	+	.	gene_id "XLOC_010901"; transcript_id "TCONS_00038011"; exon_number "2"; oId "CUFF.7785.1"; class_code "u"; tss_id "TSS20532";
14	Cufflinks	exon	120954934	120955109	VNO	+	.	gene_id "XLOC_010901"; transcript_id "TCONS_00038012"; exon_number "1"; oId "CUFF.7785.2"; class_code "u"; tss_id "TSS20532";
14	Cufflinks	exon	120959314	120964280	VNO	+	.	gene_id "XLOC_010901"; transcript_id "TCONS_00038012"; exon_number "2"; oId "CUFF.7785.2"; class_code "u"; tss_id "TSS20532";
14	Cufflinks	exon	120956009	120956035	VNO	+	.	gene_id "XLOC_010901"; transcript_id "TCONS_00038014"; exon_number "1"; oId "CUFF.7785.3"; class_code "u"; tss_id "TSS20534";
14	Cufflinks	exon	120959314	120964280	VNO	+	.	gene_id "XLOC_010901"; transcript_id "TCONS_00038014"; exon_number "2"; oId "CUFF.7785.3"; class_code "u"; tss_id "TSS20534";
14	Cufflinks	exon	120958136	120959140	VNO	+	.	gene_id "XLOC_010901"; transcript_id "TCONS_00038015"; exon_number "1"; oId "CUFF.7785.4"; class_code "u"; tss_id "TSS20535";
14	Cufflinks	exon	120959314	120964280	VNO	+	.	gene_id "XLOC_010901"; transcript_id "TCONS_00038015"; exon_number "2"; oId "CUFF.7785.4"; class_code "u"; tss_id "TSS20535";
14	Cufflinks	exon	23990278	23992282	VNO	-	.	gene_id "XLOC_011060"; transcript_id "TCONS_00038503"; exon_number "1"; oId "CUFF.6987.1"; class_code "u"; tss_id "TSS20824";
14	Cufflinks	exon	23993541	23998227	VNO	-	.	gene_id "XLOC_011060"; transcript_id "TCONS_00038503"; exon_number "2"; oId "CUFF.6987.1"; class_code "u"; tss_id "TSS20824";
14	Cufflinks	exon	29957934	29959262	VNO	-	.	gene_id "XLOC_011086"; transcript_id "TCONS_00038594"; exon_number "1"; oId "CUFF.7052.4"; class_code "u"; tss_id "TSS20875";
14	Cufflinks	exon	29959737	29961359	VNO	-	.	gene_id "XLOC_011086"; transcript_id "TCONS_00038594"; exon_number "2"; oId "CUFF.7052.4"; class_code "u"; tss_id "TSS20875";
14	Cufflinks	exon	44226096	44227010	VNO	-	.	gene_id "XLOC_011243"; transcript_id "TCONS_00039013"; exon_number "1"; oId "CUFF.7169.1"; class_code "u"; tss_id "TSS21125";
14	Cufflinks	exon	44232704	44232811	VNO	-	.	gene_id "XLOC_011243"; transcript_id "TCONS_00039013"; exon_number "2"; oId "CUFF.7169.1"; class_code "u"; tss_id "TSS21125";
14	Cufflinks	exon	54292441	54293533	VNO	-	.	gene_id "XLOC_011360"; transcript_id "TCONS_00039385"; exon_number "1"; oId "CUFF.7298.1"; class_code "u"; tss_id "TSS21322";
14	Cufflinks	exon	54297281	54298031	VNO	-	.	gene_id "XLOC_011360"; transcript_id "TCONS_00039385"; exon_number "2"; oId "CUFF.7298.1"; class_code "u"; tss_id "TSS21322";
14	Cufflinks	exon	61648973	61649094	VNO	-	.	gene_id "XLOC_011465"; transcript_id "TCONS_00039816"; exon_number "1"; oId "CUFF.7460.11"; class_code "u"; tss_id "TSS21536";
14	Cufflinks	exon	61649540	61654515	VNO	-	.	gene_id "XLOC_011465"; transcript_id "TCONS_00039816"; exon_number "2"; oId "CUFF.7460.11"; class_code "u"; tss_id "TSS21536";
14	Cufflinks	exon	61783252	61783313	VNO	-	.	gene_id "XLOC_011467"; transcript_id "TCONS_00039820"; exon_number "1"; oId "CUFF.7433.3"; class_code "u"; tss_id "TSS21538";
14	Cufflinks	exon	61786634	61786730	VNO	-	.	gene_id "XLOC_011467"; transcript_id "TCONS_00039820"; exon_number "2"; oId "CUFF.7433.3"; class_code "u"; tss_id "TSS21538";
14	Cufflinks	exon	61788273	61789108	VNO	-	.	gene_id "XLOC_011467"; transcript_id "TCONS_00039820"; exon_number "3"; oId "CUFF.7433.3"; class_code "u"; tss_id "TSS21538";
14	Cufflinks	exon	61787046	61787099	VNO	-	.	gene_id "XLOC_011467"; transcript_id "TCONS_00039822"; exon_number "1"; oId "CUFF.7433.4"; class_code "u"; tss_id "TSS21538";
14	Cufflinks	exon	61788273	61789162	VNO	-	.	gene_id "XLOC_011467"; transcript_id "TCONS_00039822"; exon_number "2"; oId "CUFF.7433.4"; class_code "u"; tss_id "TSS21538";
14	Cufflinks	exon	68029733	68036175	VNO	-	.	gene_id "XLOC_011515"; transcript_id "TCONS_00039995"; exon_number "1"; oId "CUFF.7537.10"; class_code "u"; tss_id "TSS21624";
14	Cufflinks	exon	68037028	68037037	VNO	-	.	gene_id "XLOC_011515"; transcript_id "TCONS_00039995"; exon_number "2"; oId "CUFF.7537.10"; class_code "u"; tss_id "TSS21624";
14	Cufflinks	exon	68029733	68037247	VNO	-	.	gene_id "XLOC_011515"; transcript_id "TCONS_00039996"; exon_number "1"; oId "CUFF.7537.4"; class_code "u"; tss_id "TSS21625";
14	Cufflinks	exon	68038593	68039232	VNO	-	.	gene_id "XLOC_011515"; transcript_id "TCONS_00039996"; exon_number "2"; oId "CUFF.7537.4"; class_code "u"; tss_id "TSS21625";
14	Cufflinks	exon	68029733	68036116	VNO	-	.	gene_id "XLOC_011515"; transcript_id "TCONS_00039997"; exon_number "1"; oId "CUFF.7537.1"; class_code "u"; tss_id "TSS21626";
14	Cufflinks	exon	68037028	68038642	VNO	-	.	gene_id "XLOC_011515"; transcript_id "TCONS_00039997"; exon_number "2"; oId "CUFF.7537.1"; class_code "u"; tss_id "TSS21626";
14	Cufflinks	exon	68043431	68044684	VNO	-	.	gene_id "XLOC_011515"; transcript_id "TCONS_00039997"; exon_number "3"; oId "CUFF.7537.1"; class_code "u"; tss_id "TSS21626";
14	Cufflinks	exon	68044846	68045004	VNO	-	.	gene_id "XLOC_011515"; transcript_id "TCONS_00039997"; exon_number "4"; oId "CUFF.7537.1"; class_code "u"; tss_id "TSS21626";
14	Cufflinks	exon	68051227	68051390	VNO	-	.	gene_id "XLOC_011515"; transcript_id "TCONS_00039997"; exon_number "5"; oId "CUFF.7537.1"; class_code "u"; tss_id "TSS21626";
14	Cufflinks	exon	68029733	68033511	VNO	-	.	gene_id "XLOC_011515"; transcript_id "TCONS_00040000"; exon_number "1"; oId "CUFF.7537.9"; class_code "u"; tss_id "TSS21626";
14	Cufflinks	exon	68037028	68044684	VNO	-	.	gene_id "XLOC_011515"; transcript_id "TCONS_00040000"; exon_number "2"; oId "CUFF.7537.9"; class_code "u"; tss_id "TSS21626";
14	Cufflinks	exon	68044846	68045004	VNO	-	.	gene_id "XLOC_011515"; transcript_id "TCONS_00040000"; exon_number "3"; oId "CUFF.7537.9"; class_code "u"; tss_id "TSS21626";
14	Cufflinks	exon	68051227	68051434	VNO	-	.	gene_id "XLOC_011515"; transcript_id "TCONS_00040000"; exon_number "4"; oId "CUFF.7537.9"; class_code "u"; tss_id "TSS21626";
14	Cufflinks	exon	68029733	68033158	VNO	-	.	gene_id "XLOC_011515"; transcript_id "TCONS_00039999"; exon_number "1"; oId "CUFF.7537.8"; class_code "u"; tss_id "TSS21626";
14	Cufflinks	exon	68035341	68044684	VNO	-	.	gene_id "XLOC_011515"; transcript_id "TCONS_00039999"; exon_number "2"; oId "CUFF.7537.8"; class_code "u"; tss_id "TSS21626";
14	Cufflinks	exon	68044846	68045004	VNO	-	.	gene_id "XLOC_011515"; transcript_id "TCONS_00039999"; exon_number "3"; oId "CUFF.7537.8"; class_code "u"; tss_id "TSS21626";
14	Cufflinks	exon	68051107	68051434	VNO	-	.	gene_id "XLOC_011515"; transcript_id "TCONS_00039999"; exon_number "4"; oId "CUFF.7537.8"; class_code "u"; tss_id "TSS21626";
14	Cufflinks	exon	68029733	68044684	VNO	-	.	gene_id "XLOC_011515"; transcript_id "TCONS_00039998"; exon_number "1"; oId "CUFF.7537.7"; class_code "u"; tss_id "TSS21626";
14	Cufflinks	exon	68044846	68045004	VNO	-	.	gene_id "XLOC_011515"; transcript_id "TCONS_00039998"; exon_number "2"; oId "CUFF.7537.7"; class_code "u"; tss_id "TSS21626";
14	Cufflinks	exon	68051227	68051434	VNO	-	.	gene_id "XLOC_011515"; transcript_id "TCONS_00039998"; exon_number "3"; oId "CUFF.7537.7"; class_code "u"; tss_id "TSS21626";
14	Cufflinks	exon	68029733	68033158	VNO	-	.	gene_id "XLOC_011515"; transcript_id "TCONS_00040002"; exon_number "1"; oId "CUFF.7537.3"; class_code "u"; tss_id "TSS21627";
14	Cufflinks	exon	68035341	68036175	VNO	-	.	gene_id "XLOC_011515"; transcript_id "TCONS_00040002"; exon_number "2"; oId "CUFF.7537.3"; class_code "u"; tss_id "TSS21627";
14	Cufflinks	exon	68037028	68044684	VNO	-	.	gene_id "XLOC_011515"; transcript_id "TCONS_00040002"; exon_number "3"; oId "CUFF.7537.3"; class_code "u"; tss_id "TSS21627";
14	Cufflinks	exon	68044846	68045004	VNO	-	.	gene_id "XLOC_011515"; transcript_id "TCONS_00040002"; exon_number "4"; oId "CUFF.7537.3"; class_code "u"; tss_id "TSS21627";
14	Cufflinks	exon	68051107	68051664	VNO	-	.	gene_id "XLOC_011515"; transcript_id "TCONS_00040002"; exon_number "5"; oId "CUFF.7537.3"; class_code "u"; tss_id "TSS21627";
14	Cufflinks	exon	68029733	68044684	VNO	-	.	gene_id "XLOC_011515"; transcript_id "TCONS_00040001"; exon_number "1"; oId "CUFF.7537.2"; class_code "u"; tss_id "TSS21627";
14	Cufflinks	exon	68044846	68045004	VNO	-	.	gene_id "XLOC_011515"; transcript_id "TCONS_00040001"; exon_number "2"; oId "CUFF.7537.2"; class_code "u"; tss_id "TSS21627";
14	Cufflinks	exon	68051107	68051664	VNO	-	.	gene_id "XLOC_011515"; transcript_id "TCONS_00040001"; exon_number "3"; oId "CUFF.7537.2"; class_code "u"; tss_id "TSS21627";
14	Cufflinks	exon	68029733	68033511	VNO	-	.	gene_id "XLOC_011515"; transcript_id "TCONS_00040004"; exon_number "1"; oId "CUFF.7537.6"; class_code "u"; tss_id "TSS21627";
14	Cufflinks	exon	68035341	68044684	VNO	-	.	gene_id "XLOC_011515"; transcript_id "TCONS_00040004"; exon_number "2"; oId "CUFF.7537.6"; class_code "u"; tss_id "TSS21627";
14	Cufflinks	exon	68044846	68045004	VNO	-	.	gene_id "XLOC_011515"; transcript_id "TCONS_00040004"; exon_number "3"; oId "CUFF.7537.6"; class_code "u"; tss_id "TSS21627";
14	Cufflinks	exon	68051107	68051701	VNO	-	.	gene_id "XLOC_011515"; transcript_id "TCONS_00040004"; exon_number "4"; oId "CUFF.7537.6"; class_code "u"; tss_id "TSS21627";
14	Cufflinks	exon	68029733	68033158	VNO	-	.	gene_id "XLOC_011515"; transcript_id "TCONS_00040003"; exon_number "1"; oId "CUFF.7537.5"; class_code "u"; tss_id "TSS21627";
14	Cufflinks	exon	68035341	68044684	VNO	-	.	gene_id "XLOC_011515"; transcript_id "TCONS_00040003"; exon_number "2"; oId "CUFF.7537.5"; class_code "u"; tss_id "TSS21627";
14	Cufflinks	exon	68044846	68045004	VNO	-	.	gene_id "XLOC_011515"; transcript_id "TCONS_00040003"; exon_number "3"; oId "CUFF.7537.5"; class_code "u"; tss_id "TSS21627";
14	Cufflinks	exon	68051227	68051701	VNO	-	.	gene_id "XLOC_011515"; transcript_id "TCONS_00040003"; exon_number "4"; oId "CUFF.7537.5"; class_code "u"; tss_id "TSS21627";
14	Cufflinks	exon	75603629	75605893	VNO	-	.	gene_id "XLOC_011568"; transcript_id "TCONS_00040192"; exon_number "1"; oId "CUFF.7596.1"; class_code "u"; tss_id "TSS21733";
14	Cufflinks	exon	75613577	75613596	VNO	-	.	gene_id "XLOC_011568"; transcript_id "TCONS_00040192"; exon_number "2"; oId "CUFF.7596.1"; class_code "u"; tss_id "TSS21733";
14	Cufflinks	exon	77140091	77143681	VNO	-	.	gene_id "XLOC_011583"; transcript_id "TCONS_00040223"; exon_number "1"; oId "CUFF.7618.1"; class_code "u"; tss_id "TSS21754";
14	Cufflinks	exon	77145433	77145658	VNO	-	.	gene_id "XLOC_011583"; transcript_id "TCONS_00040223"; exon_number "2"; oId "CUFF.7618.1"; class_code "u"; tss_id "TSS21754";
14	Cufflinks	exon	84333185	84334710	VNO	-	.	gene_id "XLOC_011607"; transcript_id "TCONS_00040290"; exon_number "1"; oId "CUFF.7663.1"; class_code "u"; tss_id "TSS21789";
14	Cufflinks	exon	84339859	84339949	VNO	-	.	gene_id "XLOC_011607"; transcript_id "TCONS_00040290"; exon_number "2"; oId "CUFF.7663.1"; class_code "u"; tss_id "TSS21789";
14	Cufflinks	exon	84342693	84342734	VNO	-	.	gene_id "XLOC_011607"; transcript_id "TCONS_00040290"; exon_number "3"; oId "CUFF.7663.1"; class_code "u"; tss_id "TSS21789";
14	Cufflinks	exon	110532076	110532802	VNO	-	.	gene_id "XLOC_011663"; transcript_id "TCONS_00040441"; exon_number "1"; oId "CUFF.7753.1"; class_code "u"; tss_id "TSS21889";
14	Cufflinks	exon	110533426	110533559	VNO	-	.	gene_id "XLOC_011663"; transcript_id "TCONS_00040441"; exon_number "2"; oId "CUFF.7753.1"; class_code "u"; tss_id "TSS21889";
15	Cufflinks	exon	10718117	10718374	VNO	+	.	gene_id "XLOC_011894"; transcript_id "TCONS_00040899"; exon_number "1"; oId "CUFF.7900.5"; class_code "u"; tss_id "TSS22212";
15	Cufflinks	exon	10719064	10719429	VNO	+	.	gene_id "XLOC_011894"; transcript_id "TCONS_00040899"; exon_number "2"; oId "CUFF.7900.5"; class_code "u"; tss_id "TSS22212";
15	Cufflinks	exon	10720729	10725560	VNO	+	.	gene_id "XLOC_011894"; transcript_id "TCONS_00040899"; exon_number "3"; oId "CUFF.7900.5"; class_code "u"; tss_id "TSS22212";
15	Cufflinks	exon	32778571	32779430	VNO	+	.	gene_id "XLOC_011941"; transcript_id "TCONS_00041066"; exon_number "1"; oId "CUFF.7959.1"; class_code "u"; tss_id "TSS22308";
15	Cufflinks	exon	32795121	32796004	VNO	+	.	gene_id "XLOC_011941"; transcript_id "TCONS_00041066"; exon_number "2"; oId "CUFF.7959.1"; class_code "u"; tss_id "TSS22308";
15	Cufflinks	exon	32778682	32779430	VNO	+	.	gene_id "XLOC_011941"; transcript_id "TCONS_00041067"; exon_number "1"; oId "CUFF.7959.2"; class_code "u"; tss_id "TSS22309";
15	Cufflinks	exon	32791018	32791717	VNO	+	.	gene_id "XLOC_011941"; transcript_id "TCONS_00041067"; exon_number "2"; oId "CUFF.7959.2"; class_code "u"; tss_id "TSS22309";
15	Cufflinks	exon	32778682	32779430	VNO	+	.	gene_id "XLOC_011941"; transcript_id "TCONS_00041068"; exon_number "1"; oId "CUFF.7959.3"; class_code "u"; tss_id "TSS22309";
15	Cufflinks	exon	32792853	32793539	VNO	+	.	gene_id "XLOC_011941"; transcript_id "TCONS_00041068"; exon_number "2"; oId "CUFF.7959.3"; class_code "u"; tss_id "TSS22309";
15	Cufflinks	exon	32778682	32779430	VNO	+	.	gene_id "XLOC_011941"; transcript_id "TCONS_00041069"; exon_number "1"; oId "CUFF.7959.4"; class_code "u"; tss_id "TSS22309";
15	Cufflinks	exon	32792853	32793246	VNO	+	.	gene_id "XLOC_011941"; transcript_id "TCONS_00041069"; exon_number "2"; oId "CUFF.7959.4"; class_code "u"; tss_id "TSS22309";
15	Cufflinks	exon	32795121	32796004	VNO	+	.	gene_id "XLOC_011941"; transcript_id "TCONS_00041069"; exon_number "3"; oId "CUFF.7959.4"; class_code "u"; tss_id "TSS22309";
15	Cufflinks	exon	34713755	34713791	VNO	+	.	gene_id "XLOC_011950"; transcript_id "TCONS_00041115"; exon_number "1"; oId "CUFF.8000.3"; class_code "u"; tss_id "TSS22335";
15	Cufflinks	exon	34720695	34721304	VNO	+	.	gene_id "XLOC_011950"; transcript_id "TCONS_00041115"; exon_number "2"; oId "CUFF.8000.3"; class_code "u"; tss_id "TSS22335";
15	Cufflinks	exon	34723483	34727242	VNO	+	.	gene_id "XLOC_011950"; transcript_id "TCONS_00041115"; exon_number "3"; oId "CUFF.8000.3"; class_code "u"; tss_id "TSS22335";
15	Cufflinks	exon	34720300	34720335	VNO	+	.	gene_id "XLOC_011950"; transcript_id "TCONS_00041116"; exon_number "1"; oId "CUFF.8000.4"; class_code "u"; tss_id "TSS22336";
15	Cufflinks	exon	34720695	34721304	VNO	+	.	gene_id "XLOC_011950"; transcript_id "TCONS_00041116"; exon_number "2"; oId "CUFF.8000.4"; class_code "u"; tss_id "TSS22336";
15	Cufflinks	exon	34723483	34727242	VNO	+	.	gene_id "XLOC_011950"; transcript_id "TCONS_00041116"; exon_number "3"; oId "CUFF.8000.4"; class_code "u"; tss_id "TSS22336";
15	Cufflinks	exon	34720435	34721304	VNO	+	.	gene_id "XLOC_011950"; transcript_id "TCONS_00041118"; exon_number "1"; oId "CUFF.8000.5"; class_code "u"; tss_id "TSS22337";
15	Cufflinks	exon	34723483	34727242	VNO	+	.	gene_id "XLOC_011950"; transcript_id "TCONS_00041118"; exon_number "2"; oId "CUFF.8000.5"; class_code "u"; tss_id "TSS22337";
15	Cufflinks	exon	34722575	34723621	VNO	+	.	gene_id "XLOC_011950"; transcript_id "TCONS_00041119"; exon_number "1"; oId "CUFF.8000.6"; class_code "u"; tss_id "TSS22338";
15	Cufflinks	exon	34726709	34727242	VNO	+	.	gene_id "XLOC_011950"; transcript_id "TCONS_00041119"; exon_number "2"; oId "CUFF.8000.6"; class_code "u"; tss_id "TSS22338";
15	Cufflinks	exon	36375211	36375636	VNO	+	.	gene_id "XLOC_011962"; transcript_id "TCONS_00041142"; exon_number "1"; oId "CUFF.7999.1"; class_code "u"; tss_id "TSS22354";
15	Cufflinks	exon	36376051	36376226	VNO	+	.	gene_id "XLOC_011962"; transcript_id "TCONS_00041142"; exon_number "2"; oId "CUFF.7999.1"; class_code "u"; tss_id "TSS22354";
15	Cufflinks	exon	36376671	36377018	VNO	+	.	gene_id "XLOC_011962"; transcript_id "TCONS_00041142"; exon_number "3"; oId "CUFF.7999.1"; class_code "u"; tss_id "TSS22354";
15	Cufflinks	exon	36375262	36375465	VNO	+	.	gene_id "XLOC_011962"; transcript_id "TCONS_00041143"; exon_number "1"; oId "CUFF.7999.2"; class_code "u"; tss_id "TSS22354";
15	Cufflinks	exon	36376051	36376226	VNO	+	.	gene_id "XLOC_011962"; transcript_id "TCONS_00041143"; exon_number "2"; oId "CUFF.7999.2"; class_code "u"; tss_id "TSS22354";
15	Cufflinks	exon	36376671	36377018	VNO	+	.	gene_id "XLOC_011962"; transcript_id "TCONS_00041143"; exon_number "3"; oId "CUFF.7999.2"; class_code "u"; tss_id "TSS22354";
15	Cufflinks	exon	36645960	36646029	VNO	+	.	gene_id "XLOC_011964"; transcript_id "TCONS_00041145"; exon_number "1"; oId "CUFF.8001.1"; class_code "u"; tss_id "TSS22356";
15	Cufflinks	exon	36646671	36647022	VNO	+	.	gene_id "XLOC_011964"; transcript_id "TCONS_00041145"; exon_number "2"; oId "CUFF.8001.1"; class_code "u"; tss_id "TSS22356";
15	Cufflinks	exon	39172570	39173647	VNO	+	.	gene_id "XLOC_011981"; transcript_id "TCONS_00041174"; exon_number "1"; oId "CUFF.8053.1"; class_code "u"; tss_id "TSS22378";
15	Cufflinks	exon	39176743	39179121	VNO	+	.	gene_id "XLOC_011981"; transcript_id "TCONS_00041174"; exon_number "2"; oId "CUFF.8053.1"; class_code "u"; tss_id "TSS22378";
15	Cufflinks	exon	54159341	54159461	VNO	+	.	gene_id "XLOC_012014"; transcript_id "TCONS_00041246"; exon_number "1"; oId "CUFF.8095.1"; class_code "u"; tss_id "TSS22422";
15	Cufflinks	exon	54160619	54160719	VNO	+	.	gene_id "XLOC_012014"; transcript_id "TCONS_00041246"; exon_number "2"; oId "CUFF.8095.1"; class_code "u"; tss_id "TSS22422";
15	Cufflinks	exon	54162041	54162221	VNO	+	.	gene_id "XLOC_012014"; transcript_id "TCONS_00041246"; exon_number "3"; oId "CUFF.8095.1"; class_code "u"; tss_id "TSS22422";
15	Cufflinks	exon	54167051	54167244	VNO	+	.	gene_id "XLOC_012014"; transcript_id "TCONS_00041246"; exon_number "4"; oId "CUFF.8095.1"; class_code "u"; tss_id "TSS22422";
15	Cufflinks	exon	54193923	54194044	VNO	+	.	gene_id "XLOC_012014"; transcript_id "TCONS_00041246"; exon_number "5"; oId "CUFF.8095.1"; class_code "u"; tss_id "TSS22422";
15	Cufflinks	exon	54217780	54217913	VNO	+	.	gene_id "XLOC_012014"; transcript_id "TCONS_00041246"; exon_number "6"; oId "CUFF.8095.1"; class_code "u"; tss_id "TSS22422";
15	Cufflinks	exon	54221334	54226473	VNO	+	.	gene_id "XLOC_012014"; transcript_id "TCONS_00041246"; exon_number "7"; oId "CUFF.8095.1"; class_code "u"; tss_id "TSS22422";
15	Cufflinks	exon	54160622	54160719	VNO	+	.	gene_id "XLOC_012014"; transcript_id "TCONS_00041247"; exon_number "1"; oId "CUFF.8095.2"; class_code "u"; tss_id "TSS22423";
15	Cufflinks	exon	54162041	54162221	VNO	+	.	gene_id "XLOC_012014"; transcript_id "TCONS_00041247"; exon_number "2"; oId "CUFF.8095.2"; class_code "u"; tss_id "TSS22423";
15	Cufflinks	exon	54167049	54167244	VNO	+	.	gene_id "XLOC_012014"; transcript_id "TCONS_00041247"; exon_number "3"; oId "CUFF.8095.2"; class_code "u"; tss_id "TSS22423";
15	Cufflinks	exon	54193923	54194044	VNO	+	.	gene_id "XLOC_012014"; transcript_id "TCONS_00041247"; exon_number "4"; oId "CUFF.8095.2"; class_code "u"; tss_id "TSS22423";
15	Cufflinks	exon	54217780	54217913	VNO	+	.	gene_id "XLOC_012014"; transcript_id "TCONS_00041247"; exon_number "5"; oId "CUFF.8095.2"; class_code "u"; tss_id "TSS22423";
15	Cufflinks	exon	54221334	54226473	VNO	+	.	gene_id "XLOC_012014"; transcript_id "TCONS_00041247"; exon_number "6"; oId "CUFF.8095.2"; class_code "u"; tss_id "TSS22423";
15	Cufflinks	exon	54160635	54160719	VNO	+	.	gene_id "XLOC_012014"; transcript_id "TCONS_00041248"; exon_number "1"; oId "CUFF.8095.3"; class_code "u"; tss_id "TSS22423";
15	Cufflinks	exon	54162041	54162221	VNO	+	.	gene_id "XLOC_012014"; transcript_id "TCONS_00041248"; exon_number "2"; oId "CUFF.8095.3"; class_code "u"; tss_id "TSS22423";
15	Cufflinks	exon	54167049	54167244	VNO	+	.	gene_id "XLOC_012014"; transcript_id "TCONS_00041248"; exon_number "3"; oId "CUFF.8095.3"; class_code "u"; tss_id "TSS22423";
15	Cufflinks	exon	54193923	54194044	VNO	+	.	gene_id "XLOC_012014"; transcript_id "TCONS_00041248"; exon_number "4"; oId "CUFF.8095.3"; class_code "u"; tss_id "TSS22423";
15	Cufflinks	exon	54216365	54216447	VNO	+	.	gene_id "XLOC_012014"; transcript_id "TCONS_00041248"; exon_number "5"; oId "CUFF.8095.3"; class_code "u"; tss_id "TSS22423";
15	Cufflinks	exon	54217780	54217913	VNO	+	.	gene_id "XLOC_012014"; transcript_id "TCONS_00041248"; exon_number "6"; oId "CUFF.8095.3"; class_code "u"; tss_id "TSS22423";
15	Cufflinks	exon	54221334	54226473	VNO	+	.	gene_id "XLOC_012014"; transcript_id "TCONS_00041248"; exon_number "7"; oId "CUFF.8095.3"; class_code "u"; tss_id "TSS22423";
15	Cufflinks	exon	54952778	54953044	VNO	+	.	gene_id "XLOC_012018"; transcript_id "TCONS_00041255"; exon_number "1"; oId "CUFF.8094.1"; class_code "u"; tss_id "TSS22428";
15	Cufflinks	exon	54953590	54954490	VNO	+	.	gene_id "XLOC_012018"; transcript_id "TCONS_00041255"; exon_number "2"; oId "CUFF.8094.1"; class_code "u"; tss_id "TSS22428";
15	Cufflinks	exon	59620074	59620251	VNO	+	.	gene_id "XLOC_012039"; transcript_id "TCONS_00041341"; exon_number "1"; oId "CUFF.8144.1"; class_code "u"; tss_id "TSS22472";
15	Cufflinks	exon	59621962	59622094	VNO	+	.	gene_id "XLOC_012039"; transcript_id "TCONS_00041341"; exon_number "2"; oId "CUFF.8144.1"; class_code "u"; tss_id "TSS22472";
15	Cufflinks	exon	59622632	59623513	VNO	+	.	gene_id "XLOC_012039"; transcript_id "TCONS_00041341"; exon_number "3"; oId "CUFF.8144.1"; class_code "u"; tss_id "TSS22472";
15	Cufflinks	exon	62242169	62242301	VNO	+	.	gene_id "XLOC_012045"; transcript_id "TCONS_00041356"; exon_number "1"; oId "CUFF.8158.1"; class_code "u"; tss_id "TSS22484";
15	Cufflinks	exon	62242434	62242561	VNO	+	.	gene_id "XLOC_012045"; transcript_id "TCONS_00041356"; exon_number "2"; oId "CUFF.8158.1"; class_code "u"; tss_id "TSS22484";
15	Cufflinks	exon	62244719	62244857	VNO	+	.	gene_id "XLOC_012045"; transcript_id "TCONS_00041356"; exon_number "3"; oId "CUFF.8158.1"; class_code "u"; tss_id "TSS22484";
15	Cufflinks	exon	62249158	62251176	VNO	+	.	gene_id "XLOC_012045"; transcript_id "TCONS_00041356"; exon_number "4"; oId "CUFF.8158.1"; class_code "u"; tss_id "TSS22484";
15	Cufflinks	exon	74902915	74902929	VNO	+	.	gene_id "XLOC_012088"; transcript_id "TCONS_00041471"; exon_number "1"; oId "CUFF.8274.1"; class_code "u"; tss_id "TSS22555";
15	Cufflinks	exon	74903400	74903478	VNO	+	.	gene_id "XLOC_012088"; transcript_id "TCONS_00041471"; exon_number "2"; oId "CUFF.8274.1"; class_code "u"; tss_id "TSS22555";
15	Cufflinks	exon	74907344	74909870	VNO	+	.	gene_id "XLOC_012088"; transcript_id "TCONS_00041471"; exon_number "3"; oId "CUFF.8274.1"; class_code "u"; tss_id "TSS22555";
15	Cufflinks	exon	74903452	74903478	VNO	+	.	gene_id "XLOC_012088"; transcript_id "TCONS_00041472"; exon_number "1"; oId "CUFF.8274.2"; class_code "u"; tss_id "TSS22556";
15	Cufflinks	exon	74910227	74914027	VNO	+	.	gene_id "XLOC_012088"; transcript_id "TCONS_00041472"; exon_number "2"; oId "CUFF.8274.2"; class_code "u"; tss_id "TSS22556";
15	Cufflinks	exon	74914964	74915073	VNO	+	.	gene_id "XLOC_012089"; transcript_id "TCONS_00041475"; exon_number "1"; oId "CUFF.8263.1"; class_code "u"; tss_id "TSS22559";
15	Cufflinks	exon	74924846	74925750	VNO	+	.	gene_id "XLOC_012089"; transcript_id "TCONS_00041475"; exon_number "2"; oId "CUFF.8263.1"; class_code "u"; tss_id "TSS22559";
15	Cufflinks	exon	74917889	74918443	VNO	+	.	gene_id "XLOC_012090"; transcript_id "TCONS_00041476"; exon_number "1"; oId "CUFF.8269.1"; class_code "u"; tss_id "TSS22560";
15	Cufflinks	exon	74921159	74921750	VNO	+	.	gene_id "XLOC_012090"; transcript_id "TCONS_00041476"; exon_number "2"; oId "CUFF.8269.1"; class_code "u"; tss_id "TSS22560";
15	Cufflinks	exon	74931012	74931051	VNO	+	.	gene_id "XLOC_012091"; transcript_id "TCONS_00041477"; exon_number "1"; oId "CUFF.8284.2"; class_code "u"; tss_id "TSS22561";
15	Cufflinks	exon	74931608	74931677	VNO	+	.	gene_id "XLOC_012091"; transcript_id "TCONS_00041477"; exon_number "2"; oId "CUFF.8284.2"; class_code "u"; tss_id "TSS22561";
15	Cufflinks	exon	74931760	74932320	VNO	+	.	gene_id "XLOC_012091"; transcript_id "TCONS_00041477"; exon_number "3"; oId "CUFF.8284.2"; class_code "u"; tss_id "TSS22561";
15	Cufflinks	exon	74933703	74934501	VNO	+	.	gene_id "XLOC_012091"; transcript_id "TCONS_00041477"; exon_number "4"; oId "CUFF.8284.2"; class_code "u"; tss_id "TSS22561";
15	Cufflinks	exon	74931012	74931051	VNO	+	.	gene_id "XLOC_012091"; transcript_id "TCONS_00041478"; exon_number "1"; oId "CUFF.8284.1"; class_code "u"; tss_id "TSS22561";
15	Cufflinks	exon	74931608	74931677	VNO	+	.	gene_id "XLOC_012091"; transcript_id "TCONS_00041478"; exon_number "2"; oId "CUFF.8284.1"; class_code "u"; tss_id "TSS22561";
15	Cufflinks	exon	74931760	74932938	VNO	+	.	gene_id "XLOC_012091"; transcript_id "TCONS_00041478"; exon_number "3"; oId "CUFF.8284.1"; class_code "u"; tss_id "TSS22561";
15	Cufflinks	exon	74934768	74934858	VNO	+	.	gene_id "XLOC_012091"; transcript_id "TCONS_00041478"; exon_number "4"; oId "CUFF.8284.1"; class_code "u"; tss_id "TSS22561";
15	Cufflinks	exon	74935286	74938911	VNO	+	.	gene_id "XLOC_012091"; transcript_id "TCONS_00041478"; exon_number "5"; oId "CUFF.8284.1"; class_code "u"; tss_id "TSS22561";
15	Cufflinks	exon	74931179	74932938	VNO	+	.	gene_id "XLOC_012091"; transcript_id "TCONS_00041479"; exon_number "1"; oId "CUFF.8284.3"; class_code "u"; tss_id "TSS22562";
15	Cufflinks	exon	74933703	74934501	VNO	+	.	gene_id "XLOC_012091"; transcript_id "TCONS_00041479"; exon_number "2"; oId "CUFF.8284.3"; class_code "u"; tss_id "TSS22562";
15	Cufflinks	exon	74931179	74932320	VNO	+	.	gene_id "XLOC_012091"; transcript_id "TCONS_00041480"; exon_number "1"; oId "CUFF.8284.4"; class_code "u"; tss_id "TSS22562";
15	Cufflinks	exon	74934768	74934858	VNO	+	.	gene_id "XLOC_012091"; transcript_id "TCONS_00041480"; exon_number "2"; oId "CUFF.8284.4"; class_code "u"; tss_id "TSS22562";
15	Cufflinks	exon	74935286	74938911	VNO	+	.	gene_id "XLOC_012091"; transcript_id "TCONS_00041480"; exon_number "3"; oId "CUFF.8284.4"; class_code "u"; tss_id "TSS22562";
15	Cufflinks	exon	74931555	74931980	VNO	+	.	gene_id "XLOC_012091"; transcript_id "TCONS_00041481"; exon_number "1"; oId "CUFF.8284.5"; class_code "u"; tss_id "TSS22563";
15	Cufflinks	exon	74934768	74934858	VNO	+	.	gene_id "XLOC_012091"; transcript_id "TCONS_00041481"; exon_number "2"; oId "CUFF.8284.5"; class_code "u"; tss_id "TSS22563";
15	Cufflinks	exon	74935286	74938911	VNO	+	.	gene_id "XLOC_012091"; transcript_id "TCONS_00041481"; exon_number "3"; oId "CUFF.8284.5"; class_code "u"; tss_id "TSS22563";
15	Cufflinks	exon	74931876	74931980	VNO	+	.	gene_id "XLOC_012091"; transcript_id "TCONS_00041482"; exon_number "1"; oId "CUFF.8284.6"; class_code "u"; tss_id "TSS22564";
15	Cufflinks	exon	74932389	74932938	VNO	+	.	gene_id "XLOC_012091"; transcript_id "TCONS_00041482"; exon_number "2"; oId "CUFF.8284.6"; class_code "u"; tss_id "TSS22564";
15	Cufflinks	exon	74934768	74934858	VNO	+	.	gene_id "XLOC_012091"; transcript_id "TCONS_00041482"; exon_number "3"; oId "CUFF.8284.6"; class_code "u"; tss_id "TSS22564";
15	Cufflinks	exon	74935286	74938911	VNO	+	.	gene_id "XLOC_012091"; transcript_id "TCONS_00041482"; exon_number "4"; oId "CUFF.8284.6"; class_code "u"; tss_id "TSS22564";
15	Cufflinks	exon	75634023	75634824	VNO	+	.	gene_id "XLOC_012099"; transcript_id "TCONS_00041501"; exon_number "1"; oId "CUFF.8292.1"; class_code "u"; tss_id "TSS22577";
15	Cufflinks	exon	75639254	75640401	VNO	+	.	gene_id "XLOC_012099"; transcript_id "TCONS_00041501"; exon_number "2"; oId "CUFF.8292.1"; class_code "u"; tss_id "TSS22577";
15	Cufflinks	exon	75642468	75642511	VNO	+	.	gene_id "XLOC_012100"; transcript_id "TCONS_00041503"; exon_number "1"; oId "CUFF.8294.1"; class_code "u"; tss_id "TSS22579";
15	Cufflinks	exon	75645349	75645444	VNO	+	.	gene_id "XLOC_012100"; transcript_id "TCONS_00041503"; exon_number "2"; oId "CUFF.8294.1"; class_code "u"; tss_id "TSS22579";
15	Cufflinks	exon	75646458	75647507	VNO	+	.	gene_id "XLOC_012100"; transcript_id "TCONS_00041503"; exon_number "3"; oId "CUFF.8294.1"; class_code "u"; tss_id "TSS22579";
15	Cufflinks	exon	75642474	75642511	VNO	+	.	gene_id "XLOC_012100"; transcript_id "TCONS_00041504"; exon_number "1"; oId "CUFF.8294.2"; class_code "u"; tss_id "TSS22579";
15	Cufflinks	exon	75645349	75647507	VNO	+	.	gene_id "XLOC_012100"; transcript_id "TCONS_00041504"; exon_number "2"; oId "CUFF.8294.2"; class_code "u"; tss_id "TSS22579";
15	Cufflinks	exon	75642478	75642511	VNO	+	.	gene_id "XLOC_012100"; transcript_id "TCONS_00041505"; exon_number "1"; oId "CUFF.8294.3"; class_code "u"; tss_id "TSS22579";
15	Cufflinks	exon	75643553	75645444	VNO	+	.	gene_id "XLOC_012100"; transcript_id "TCONS_00041505"; exon_number "2"; oId "CUFF.8294.3"; class_code "u"; tss_id "TSS22579";
15	Cufflinks	exon	75646458	75647507	VNO	+	.	gene_id "XLOC_012100"; transcript_id "TCONS_00041505"; exon_number "3"; oId "CUFF.8294.3"; class_code "u"; tss_id "TSS22579";
15	Cufflinks	exon	75642481	75642511	VNO	+	.	gene_id "XLOC_012100"; transcript_id "TCONS_00041506"; exon_number "1"; oId "CUFF.8294.4"; class_code "u"; tss_id "TSS22579";
15	Cufflinks	exon	75643987	75645444	VNO	+	.	gene_id "XLOC_012100"; transcript_id "TCONS_00041506"; exon_number "2"; oId "CUFF.8294.4"; class_code "u"; tss_id "TSS22579";
15	Cufflinks	exon	75646458	75647507	VNO	+	.	gene_id "XLOC_012100"; transcript_id "TCONS_00041506"; exon_number "3"; oId "CUFF.8294.4"; class_code "u"; tss_id "TSS22579";
15	Cufflinks	exon	76138635	76138838	VNO	+	.	gene_id "XLOC_012114"; transcript_id "TCONS_00041555"; exon_number "1"; oId "CUFF.8330.2"; class_code "u"; tss_id "TSS22606";
15	Cufflinks	exon	76149814	76151135	VNO	+	.	gene_id "XLOC_012114"; transcript_id "TCONS_00041555"; exon_number "2"; oId "CUFF.8330.2"; class_code "u"; tss_id "TSS22606";
15	Cufflinks	exon	76138635	76138838	VNO	+	.	gene_id "XLOC_012114"; transcript_id "TCONS_00041554"; exon_number "1"; oId "CUFF.8330.1"; class_code "u"; tss_id "TSS22606";
15	Cufflinks	exon	76150092	76151135	VNO	+	.	gene_id "XLOC_012114"; transcript_id "TCONS_00041554"; exon_number "2"; oId "CUFF.8330.1"; class_code "u"; tss_id "TSS22606";
15	Cufflinks	exon	76138648	76138838	VNO	+	.	gene_id "XLOC_012114"; transcript_id "TCONS_00041556"; exon_number "1"; oId "CUFF.8330.3"; class_code "u"; tss_id "TSS22606";
15	Cufflinks	exon	76149189	76151135	VNO	+	.	gene_id "XLOC_012114"; transcript_id "TCONS_00041556"; exon_number "2"; oId "CUFF.8330.3"; class_code "u"; tss_id "TSS22606";
15	Cufflinks	exon	77358539	77358677	VNO	+	.	gene_id "XLOC_012142"; transcript_id "TCONS_00041716"; exon_number "1"; oId "CUFF.8370.1"; class_code "u"; tss_id "TSS22686";
15	Cufflinks	exon	77359111	77360821	VNO	+	.	gene_id "XLOC_012142"; transcript_id "TCONS_00041716"; exon_number "2"; oId "CUFF.8370.1"; class_code "u"; tss_id "TSS22686";
15	Cufflinks	exon	83271459	83271599	VNO	+	.	gene_id "XLOC_012228"; transcript_id "TCONS_00042114"; exon_number "1"; oId "CUFF.8525.1"; class_code "u"; tss_id "TSS22884";
15	Cufflinks	exon	83272115	83272878	VNO	+	.	gene_id "XLOC_012228"; transcript_id "TCONS_00042114"; exon_number "2"; oId "CUFF.8525.1"; class_code "u"; tss_id "TSS22884";
15	Cufflinks	exon	85634885	85636035	VNO	+	.	gene_id "XLOC_012249"; transcript_id "TCONS_00042221"; exon_number "1"; oId "CUFF.8584.1"; class_code "u"; tss_id "TSS22932";
15	Cufflinks	exon	85638637	85640565	VNO	+	.	gene_id "XLOC_012249"; transcript_id "TCONS_00042221"; exon_number "2"; oId "CUFF.8584.1"; class_code "u"; tss_id "TSS22932";
15	Cufflinks	exon	85635076	85636035	VNO	+	.	gene_id "XLOC_012249"; transcript_id "TCONS_00042222"; exon_number "1"; oId "CUFF.8584.2"; class_code "u"; tss_id "TSS22933";
15	Cufflinks	exon	85638352	85640565	VNO	+	.	gene_id "XLOC_012249"; transcript_id "TCONS_00042222"; exon_number "2"; oId "CUFF.8584.2"; class_code "u"; tss_id "TSS22933";
15	Cufflinks	exon	85635804	85635857	VNO	+	.	gene_id "XLOC_012249"; transcript_id "TCONS_00042223"; exon_number "1"; oId "CUFF.8584.3"; class_code "u"; tss_id "TSS22934";
15	Cufflinks	exon	85638352	85640565	VNO	+	.	gene_id "XLOC_012249"; transcript_id "TCONS_00042223"; exon_number "2"; oId "CUFF.8584.3"; class_code "u"; tss_id "TSS22934";
15	Cufflinks	exon	85645705	85646295	VNO	+	.	gene_id "XLOC_012250"; transcript_id "TCONS_00042224"; exon_number "1"; oId "CUFF.8566.1"; class_code "u"; tss_id "TSS22935";
15	Cufflinks	exon	85648195	85653309	VNO	+	.	gene_id "XLOC_012250"; transcript_id "TCONS_00042224"; exon_number "2"; oId "CUFF.8566.1"; class_code "u"; tss_id "TSS22935";
15	Cufflinks	exon	85653568	85653659	VNO	+	.	gene_id "XLOC_012251"; transcript_id "TCONS_00042225"; exon_number "1"; oId "CUFF.8576.1"; class_code "u"; tss_id "TSS22936";
15	Cufflinks	exon	85667378	85670792	VNO	+	.	gene_id "XLOC_012251"; transcript_id "TCONS_00042225"; exon_number "2"; oId "CUFF.8576.1"; class_code "u"; tss_id "TSS22936";
15	Cufflinks	exon	89440118	89440131	VNO	+	.	gene_id "XLOC_012282"; transcript_id "TCONS_00042373"; exon_number "1"; oId "CUFF.8668.4"; class_code "u"; tss_id "TSS23012";
15	Cufflinks	exon	89441360	89447420	VNO	+	.	gene_id "XLOC_012282"; transcript_id "TCONS_00042373"; exon_number "2"; oId "CUFF.8668.4"; class_code "u"; tss_id "TSS23012";
15	Cufflinks	exon	89440162	89441691	VNO	+	.	gene_id "XLOC_012282"; transcript_id "TCONS_00042374"; exon_number "1"; oId "CUFF.8668.5"; class_code "u"; tss_id "TSS23012";
15	Cufflinks	exon	89443497	89447420	VNO	+	.	gene_id "XLOC_012282"; transcript_id "TCONS_00042374"; exon_number "2"; oId "CUFF.8668.5"; class_code "u"; tss_id "TSS23012";
15	Cufflinks	exon	96114461	96114644	VNO	+	.	gene_id "XLOC_012307"; transcript_id "TCONS_00042465"; exon_number "1"; oId "CUFF.8691.2"; class_code "u"; tss_id "TSS23070";
15	Cufflinks	exon	96115178	96115334	VNO	+	.	gene_id "XLOC_012307"; transcript_id "TCONS_00042465"; exon_number "2"; oId "CUFF.8691.2"; class_code "u"; tss_id "TSS23070";
15	Cufflinks	exon	96116072	96117623	VNO	+	.	gene_id "XLOC_012307"; transcript_id "TCONS_00042465"; exon_number "3"; oId "CUFF.8691.2"; class_code "u"; tss_id "TSS23070";
15	Cufflinks	exon	96114461	96114541	VNO	+	.	gene_id "XLOC_012307"; transcript_id "TCONS_00042464"; exon_number "1"; oId "CUFF.8691.1"; class_code "u"; tss_id "TSS23070";
15	Cufflinks	exon	96115178	96115334	VNO	+	.	gene_id "XLOC_012307"; transcript_id "TCONS_00042464"; exon_number "2"; oId "CUFF.8691.1"; class_code "u"; tss_id "TSS23070";
15	Cufflinks	exon	96116072	96117623	VNO	+	.	gene_id "XLOC_012307"; transcript_id "TCONS_00042464"; exon_number "3"; oId "CUFF.8691.1"; class_code "u"; tss_id "TSS23070";
15	Cufflinks	exon	96114877	96115506	VNO	+	.	gene_id "XLOC_012307"; transcript_id "TCONS_00042467"; exon_number "1"; oId "CUFF.8691.4"; class_code "u"; tss_id "TSS23071";
15	Cufflinks	exon	96116072	96117623	VNO	+	.	gene_id "XLOC_012307"; transcript_id "TCONS_00042467"; exon_number "2"; oId "CUFF.8691.4"; class_code "u"; tss_id "TSS23071";
15	Cufflinks	exon	96114877	96114979	VNO	+	.	gene_id "XLOC_012307"; transcript_id "TCONS_00042466"; exon_number "1"; oId "CUFF.8691.3"; class_code "u"; tss_id "TSS23071";
15	Cufflinks	exon	96115178	96115334	VNO	+	.	gene_id "XLOC_012307"; transcript_id "TCONS_00042466"; exon_number "2"; oId "CUFF.8691.3"; class_code "u"; tss_id "TSS23071";
15	Cufflinks	exon	96116072	96117623	VNO	+	.	gene_id "XLOC_012307"; transcript_id "TCONS_00042466"; exon_number "3"; oId "CUFF.8691.3"; class_code "u"; tss_id "TSS23071";
15	Cufflinks	exon	96114947	96115205	VNO	+	.	gene_id "XLOC_012307"; transcript_id "TCONS_00042468"; exon_number "1"; oId "CUFF.8691.5"; class_code "u"; tss_id "TSS23071";
15	Cufflinks	exon	96116072	96116367	VNO	+	.	gene_id "XLOC_012307"; transcript_id "TCONS_00042468"; exon_number "2"; oId "CUFF.8691.5"; class_code "u"; tss_id "TSS23071";
15	Cufflinks	exon	96116392	96117623	VNO	+	.	gene_id "XLOC_012307"; transcript_id "TCONS_00042468"; exon_number "3"; oId "CUFF.8691.5"; class_code "u"; tss_id "TSS23071";
15	Cufflinks	exon	96115083	96115334	VNO	+	.	gene_id "XLOC_012307"; transcript_id "TCONS_00042469"; exon_number "1"; oId "CUFF.8691.6"; class_code "u"; tss_id "TSS23072";
15	Cufflinks	exon	96119302	96120148	VNO	+	.	gene_id "XLOC_012307"; transcript_id "TCONS_00042469"; exon_number "2"; oId "CUFF.8691.6"; class_code "u"; tss_id "TSS23072";
15	Cufflinks	exon	96115092	96115334	VNO	+	.	gene_id "XLOC_012307"; transcript_id "TCONS_00042470"; exon_number "1"; oId "CUFF.8691.7"; class_code "u"; tss_id "TSS23072";
15	Cufflinks	exon	96122090	96122413	VNO	+	.	gene_id "XLOC_012307"; transcript_id "TCONS_00042470"; exon_number "2"; oId "CUFF.8691.7"; class_code "u"; tss_id "TSS23072";
15	Cufflinks	exon	96123729	96123913	VNO	+	.	gene_id "XLOC_012307"; transcript_id "TCONS_00042470"; exon_number "3"; oId "CUFF.8691.7"; class_code "u"; tss_id "TSS23072";
15	Cufflinks	exon	96124584	96128438	VNO	+	.	gene_id "XLOC_012307"; transcript_id "TCONS_00042470"; exon_number "4"; oId "CUFF.8691.7"; class_code "u"; tss_id "TSS23072";
15	Cufflinks	exon	96115095	96115336	VNO	+	.	gene_id "XLOC_012307"; transcript_id "TCONS_00042471"; exon_number "1"; oId "CUFF.8691.8"; class_code "u"; tss_id "TSS23072";
15	Cufflinks	exon	96116074	96117623	VNO	+	.	gene_id "XLOC_012307"; transcript_id "TCONS_00042471"; exon_number "2"; oId "CUFF.8691.8"; class_code "u"; tss_id "TSS23072";
15	Cufflinks	exon	96122044	96122413	VNO	+	.	gene_id "XLOC_012307"; transcript_id "TCONS_00042473"; exon_number "1"; oId "CUFF.8691.9"; class_code "u"; tss_id "TSS23074";
15	Cufflinks	exon	96123729	96123913	VNO	+	.	gene_id "XLOC_012307"; transcript_id "TCONS_00042473"; exon_number "2"; oId "CUFF.8691.9"; class_code "u"; tss_id "TSS23074";
15	Cufflinks	exon	96124914	96128438	VNO	+	.	gene_id "XLOC_012307"; transcript_id "TCONS_00042473"; exon_number "3"; oId "CUFF.8691.9"; class_code "u"; tss_id "TSS23074";
15	Cufflinks	exon	96161998	96163536	VNO	+	.	gene_id "XLOC_012308"; transcript_id "TCONS_00042476"; exon_number "1"; oId "CUFF.8678.2"; class_code "u"; tss_id "TSS23076";
15	Cufflinks	exon	96163898	96164122	VNO	+	.	gene_id "XLOC_012308"; transcript_id "TCONS_00042476"; exon_number "2"; oId "CUFF.8678.2"; class_code "u"; tss_id "TSS23076";
15	Cufflinks	exon	96169082	96169588	VNO	+	.	gene_id "XLOC_012308"; transcript_id "TCONS_00042476"; exon_number "3"; oId "CUFF.8678.2"; class_code "u"; tss_id "TSS23076";
15	Cufflinks	exon	96161998	96163536	VNO	+	.	gene_id "XLOC_012308"; transcript_id "TCONS_00042475"; exon_number "1"; oId "CUFF.8678.1"; class_code "u"; tss_id "TSS23076";
15	Cufflinks	exon	96163898	96164122	VNO	+	.	gene_id "XLOC_012308"; transcript_id "TCONS_00042475"; exon_number "2"; oId "CUFF.8678.1"; class_code "u"; tss_id "TSS23076";
15	Cufflinks	exon	96165567	96165612	VNO	+	.	gene_id "XLOC_012308"; transcript_id "TCONS_00042475"; exon_number "3"; oId "CUFF.8678.1"; class_code "u"; tss_id "TSS23076";
15	Cufflinks	exon	96169082	96169588	VNO	+	.	gene_id "XLOC_012308"; transcript_id "TCONS_00042475"; exon_number "4"; oId "CUFF.8678.1"; class_code "u"; tss_id "TSS23076";
15	Cufflinks	exon	96182544	96183050	VNO	+	.	gene_id "XLOC_012309"; transcript_id "TCONS_00042477"; exon_number "1"; oId "CUFF.8683.2"; class_code "u"; tss_id "TSS23077";
15	Cufflinks	exon	96202112	96203464	VNO	+	.	gene_id "XLOC_012309"; transcript_id "TCONS_00042477"; exon_number "2"; oId "CUFF.8683.2"; class_code "u"; tss_id "TSS23077";
15	Cufflinks	exon	96182544	96183050	VNO	+	.	gene_id "XLOC_012309"; transcript_id "TCONS_00042478"; exon_number "1"; oId "CUFF.8683.1"; class_code "u"; tss_id "TSS23077";
15	Cufflinks	exon	96222269	96222282	VNO	+	.	gene_id "XLOC_012309"; transcript_id "TCONS_00042478"; exon_number "2"; oId "CUFF.8683.1"; class_code "u"; tss_id "TSS23077";
15	Cufflinks	exon	96182555	96182617	VNO	+	.	gene_id "XLOC_012309"; transcript_id "TCONS_00042479"; exon_number "1"; oId "CUFF.8683.3"; class_code "u"; tss_id "TSS23077";
15	Cufflinks	exon	96182658	96183050	VNO	+	.	gene_id "XLOC_012309"; transcript_id "TCONS_00042479"; exon_number "2"; oId "CUFF.8683.3"; class_code "u"; tss_id "TSS23077";
15	Cufflinks	exon	96201977	96203464	VNO	+	.	gene_id "XLOC_012309"; transcript_id "TCONS_00042479"; exon_number "3"; oId "CUFF.8683.3"; class_code "u"; tss_id "TSS23077";
15	Cufflinks	exon	98977887	98978363	VNO	+	.	gene_id "XLOC_012329"; transcript_id "TCONS_00042524"; exon_number "1"; oId "CUFF.8752.1"; class_code "u"; tss_id "TSS23108";
15	Cufflinks	exon	98979193	98979858	VNO	+	.	gene_id "XLOC_012329"; transcript_id "TCONS_00042524"; exon_number "2"; oId "CUFF.8752.1"; class_code "u"; tss_id "TSS23108";
15	Cufflinks	exon	98983634	98983864	VNO	+	.	gene_id "XLOC_012330"; transcript_id "TCONS_00042526"; exon_number "1"; oId "CUFF.8758.2"; class_code "u"; tss_id "TSS23109";
15	Cufflinks	exon	98987977	98988145	VNO	+	.	gene_id "XLOC_012330"; transcript_id "TCONS_00042526"; exon_number "2"; oId "CUFF.8758.2"; class_code "u"; tss_id "TSS23109";
15	Cufflinks	exon	98988619	98990265	VNO	+	.	gene_id "XLOC_012330"; transcript_id "TCONS_00042526"; exon_number "3"; oId "CUFF.8758.2"; class_code "u"; tss_id "TSS23109";
15	Cufflinks	exon	98983634	98983864	VNO	+	.	gene_id "XLOC_012330"; transcript_id "TCONS_00042527"; exon_number "1"; oId "CUFF.8758.1"; class_code "u"; tss_id "TSS23109";
15	Cufflinks	exon	98991779	98996846	VNO	+	.	gene_id "XLOC_012330"; transcript_id "TCONS_00042527"; exon_number "2"; oId "CUFF.8758.1"; class_code "u"; tss_id "TSS23109";
15	Cufflinks	exon	98983642	98983864	VNO	+	.	gene_id "XLOC_012330"; transcript_id "TCONS_00042528"; exon_number "1"; oId "CUFF.8758.3"; class_code "u"; tss_id "TSS23109";
15	Cufflinks	exon	98987977	98988145	VNO	+	.	gene_id "XLOC_012330"; transcript_id "TCONS_00042528"; exon_number "2"; oId "CUFF.8758.3"; class_code "u"; tss_id "TSS23109";
15	Cufflinks	exon	98988619	98988700	VNO	+	.	gene_id "XLOC_012330"; transcript_id "TCONS_00042528"; exon_number "3"; oId "CUFF.8758.3"; class_code "u"; tss_id "TSS23109";
15	Cufflinks	exon	98991779	98996846	VNO	+	.	gene_id "XLOC_012330"; transcript_id "TCONS_00042528"; exon_number "4"; oId "CUFF.8758.3"; class_code "u"; tss_id "TSS23109";
15	Cufflinks	exon	98985047	98985619	VNO	+	.	gene_id "XLOC_012330"; transcript_id "TCONS_00042529"; exon_number "1"; oId "CUFF.8758.4"; class_code "u"; tss_id "TSS23110";
15	Cufflinks	exon	98987757	98987830	VNO	+	.	gene_id "XLOC_012330"; transcript_id "TCONS_00042529"; exon_number "2"; oId "CUFF.8758.4"; class_code "u"; tss_id "TSS23110";
15	Cufflinks	exon	98987977	98988145	VNO	+	.	gene_id "XLOC_012330"; transcript_id "TCONS_00042529"; exon_number "3"; oId "CUFF.8758.4"; class_code "u"; tss_id "TSS23110";
15	Cufflinks	exon	98988619	98990265	VNO	+	.	gene_id "XLOC_012330"; transcript_id "TCONS_00042529"; exon_number "4"; oId "CUFF.8758.4"; class_code "u"; tss_id "TSS23110";
15	Cufflinks	exon	101506455	101506571	VNO	+	.	gene_id "XLOC_012382"; transcript_id "TCONS_00042748"; exon_number "1"; oId "CUFF.8836.1"; class_code "u"; tss_id "TSS23213";
15	Cufflinks	exon	101510956	101517591	VNO	+	.	gene_id "XLOC_012382"; transcript_id "TCONS_00042748"; exon_number "2"; oId "CUFF.8836.1"; class_code "u"; tss_id "TSS23213";
15	Cufflinks	exon	101506499	101506571	VNO	+	.	gene_id "XLOC_012382"; transcript_id "TCONS_00042749"; exon_number "1"; oId "CUFF.8836.2"; class_code "u"; tss_id "TSS23213";
15	Cufflinks	exon	101510956	101512697	VNO	+	.	gene_id "XLOC_012382"; transcript_id "TCONS_00042749"; exon_number "2"; oId "CUFF.8836.2"; class_code "u"; tss_id "TSS23213";
15	Cufflinks	exon	101516584	101517591	VNO	+	.	gene_id "XLOC_012382"; transcript_id "TCONS_00042749"; exon_number "3"; oId "CUFF.8836.2"; class_code "u"; tss_id "TSS23213";
15	Cufflinks	exon	101510061	101510125	VNO	+	.	gene_id "XLOC_012382"; transcript_id "TCONS_00042750"; exon_number "1"; oId "CUFF.8836.3"; class_code "u"; tss_id "TSS23214";
15	Cufflinks	exon	101510956	101517591	VNO	+	.	gene_id "XLOC_012382"; transcript_id "TCONS_00042750"; exon_number "2"; oId "CUFF.8836.3"; class_code "u"; tss_id "TSS23214";
15	Cufflinks	exon	7077974	7078251	VNO	-	.	gene_id "XLOC_012435"; transcript_id "TCONS_00042962"; exon_number "1"; oId "CUFF.7839.1"; class_code "u"; tss_id "TSS23321";
15	Cufflinks	exon	7081839	7082036	VNO	-	.	gene_id "XLOC_012435"; transcript_id "TCONS_00042962"; exon_number "2"; oId "CUFF.7839.1"; class_code "u"; tss_id "TSS23321";
15	Cufflinks	exon	8609091	8609474	VNO	-	.	gene_id "XLOC_012442"; transcript_id "TCONS_00042991"; exon_number "1"; oId "CUFF.7873.1"; class_code "u"; tss_id "TSS23335";
15	Cufflinks	exon	8611587	8611703	VNO	-	.	gene_id "XLOC_012442"; transcript_id "TCONS_00042991"; exon_number "2"; oId "CUFF.7873.1"; class_code "u"; tss_id "TSS23335";
15	Cufflinks	exon	8613712	8613957	VNO	-	.	gene_id "XLOC_012442"; transcript_id "TCONS_00042991"; exon_number "3"; oId "CUFF.7873.1"; class_code "u"; tss_id "TSS23335";
15	Cufflinks	exon	8614607	8615039	VNO	-	.	gene_id "XLOC_012442"; transcript_id "TCONS_00042991"; exon_number "4"; oId "CUFF.7873.1"; class_code "u"; tss_id "TSS23335";
15	Cufflinks	exon	8615698	8615807	VNO	-	.	gene_id "XLOC_012442"; transcript_id "TCONS_00042991"; exon_number "5"; oId "CUFF.7873.1"; class_code "u"; tss_id "TSS23335";
15	Cufflinks	exon	8616292	8616319	VNO	-	.	gene_id "XLOC_012442"; transcript_id "TCONS_00042991"; exon_number "6"; oId "CUFF.7873.1"; class_code "u"; tss_id "TSS23335";
15	Cufflinks	exon	8609091	8609474	VNO	-	.	gene_id "XLOC_012442"; transcript_id "TCONS_00042992"; exon_number "1"; oId "CUFF.7873.2"; class_code "u"; tss_id "TSS23336";
15	Cufflinks	exon	8611587	8611703	VNO	-	.	gene_id "XLOC_012442"; transcript_id "TCONS_00042992"; exon_number "2"; oId "CUFF.7873.2"; class_code "u"; tss_id "TSS23336";
15	Cufflinks	exon	8613712	8613957	VNO	-	.	gene_id "XLOC_012442"; transcript_id "TCONS_00042992"; exon_number "3"; oId "CUFF.7873.2"; class_code "u"; tss_id "TSS23336";
15	Cufflinks	exon	8614607	8615039	VNO	-	.	gene_id "XLOC_012442"; transcript_id "TCONS_00042992"; exon_number "4"; oId "CUFF.7873.2"; class_code "u"; tss_id "TSS23336";
15	Cufflinks	exon	8615698	8615806	VNO	-	.	gene_id "XLOC_012442"; transcript_id "TCONS_00042992"; exon_number "5"; oId "CUFF.7873.2"; class_code "u"; tss_id "TSS23336";
15	Cufflinks	exon	8616291	8616448	VNO	-	.	gene_id "XLOC_012442"; transcript_id "TCONS_00042992"; exon_number "6"; oId "CUFF.7873.2"; class_code "u"; tss_id "TSS23336";
15	Cufflinks	exon	8612440	8613957	VNO	-	.	gene_id "XLOC_012442"; transcript_id "TCONS_00042993"; exon_number "1"; oId "CUFF.7873.3"; class_code "u"; tss_id "TSS23336";
15	Cufflinks	exon	8614607	8615039	VNO	-	.	gene_id "XLOC_012442"; transcript_id "TCONS_00042993"; exon_number "2"; oId "CUFF.7873.3"; class_code "u"; tss_id "TSS23336";
15	Cufflinks	exon	8615698	8615806	VNO	-	.	gene_id "XLOC_012442"; transcript_id "TCONS_00042993"; exon_number "3"; oId "CUFF.7873.3"; class_code "u"; tss_id "TSS23336";
15	Cufflinks	exon	8616291	8616450	VNO	-	.	gene_id "XLOC_012442"; transcript_id "TCONS_00042993"; exon_number "4"; oId "CUFF.7873.3"; class_code "u"; tss_id "TSS23336";
15	Cufflinks	exon	12716141	12716237	VNO	-	.	gene_id "XLOC_012462"; transcript_id "TCONS_00043081"; exon_number "1"; oId "CUFF.7901.1"; class_code "u"; tss_id "TSS23377";
15	Cufflinks	exon	12739617	12739934	VNO	-	.	gene_id "XLOC_012462"; transcript_id "TCONS_00043081"; exon_number "2"; oId "CUFF.7901.1"; class_code "u"; tss_id "TSS23377";
15	Cufflinks	exon	25277417	25281354	VNO	-	.	gene_id "XLOC_012475"; transcript_id "TCONS_00043108"; exon_number "1"; oId "CUFF.7917.2"; class_code "u"; tss_id "TSS23394";
15	Cufflinks	exon	25282014	25282213	VNO	-	.	gene_id "XLOC_012475"; transcript_id "TCONS_00043108"; exon_number "2"; oId "CUFF.7917.2"; class_code "u"; tss_id "TSS23394";
15	Cufflinks	exon	25285185	25286119	VNO	-	.	gene_id "XLOC_012475"; transcript_id "TCONS_00043108"; exon_number "3"; oId "CUFF.7917.2"; class_code "u"; tss_id "TSS23394";
15	Cufflinks	exon	25277417	25282213	VNO	-	.	gene_id "XLOC_012475"; transcript_id "TCONS_00043109"; exon_number "1"; oId "CUFF.7917.1"; class_code "u"; tss_id "TSS23395";
15	Cufflinks	exon	25284778	25286548	VNO	-	.	gene_id "XLOC_012475"; transcript_id "TCONS_00043109"; exon_number "2"; oId "CUFF.7917.1"; class_code "u"; tss_id "TSS23395";
15	Cufflinks	exon	25290075	25290102	VNO	-	.	gene_id "XLOC_012475"; transcript_id "TCONS_00043109"; exon_number "3"; oId "CUFF.7917.1"; class_code "u"; tss_id "TSS23395";
15	Cufflinks	exon	25291160	25291191	VNO	-	.	gene_id "XLOC_012475"; transcript_id "TCONS_00043109"; exon_number "4"; oId "CUFF.7917.1"; class_code "u"; tss_id "TSS23395";
15	Cufflinks	exon	34744879	34746467	VNO	-	.	gene_id "XLOC_012507"; transcript_id "TCONS_00043195"; exon_number "1"; oId "CUFF.7973.1"; class_code "u"; tss_id "TSS23449";
15	Cufflinks	exon	34747806	34749012	VNO	-	.	gene_id "XLOC_012507"; transcript_id "TCONS_00043195"; exon_number "2"; oId "CUFF.7973.1"; class_code "u"; tss_id "TSS23449";
15	Cufflinks	exon	35182145	35182643	VNO	-	.	gene_id "XLOC_012509"; transcript_id "TCONS_00043205"; exon_number "1"; oId "CUFF.7988.1"; class_code "u"; tss_id "TSS23455";
15	Cufflinks	exon	35205571	35205782	VNO	-	.	gene_id "XLOC_012509"; transcript_id "TCONS_00043205"; exon_number "2"; oId "CUFF.7988.1"; class_code "u"; tss_id "TSS23455";
15	Cufflinks	exon	35207325	35207507	VNO	-	.	gene_id "XLOC_012509"; transcript_id "TCONS_00043205"; exon_number "3"; oId "CUFF.7988.1"; class_code "u"; tss_id "TSS23455";
15	Cufflinks	exon	35198535	35205782	VNO	-	.	gene_id "XLOC_012509"; transcript_id "TCONS_00043206"; exon_number "1"; oId "CUFF.7988.2"; class_code "u"; tss_id "TSS23455";
15	Cufflinks	exon	35207325	35207509	VNO	-	.	gene_id "XLOC_012509"; transcript_id "TCONS_00043206"; exon_number "2"; oId "CUFF.7988.2"; class_code "u"; tss_id "TSS23455";
15	Cufflinks	exon	38976209	38978375	VNO	-	.	gene_id "XLOC_012538"; transcript_id "TCONS_00043347"; exon_number "1"; oId "CUFF.8034.1"; class_code "u"; tss_id "TSS23533";
15	Cufflinks	exon	38982338	38982627	VNO	-	.	gene_id "XLOC_012538"; transcript_id "TCONS_00043347"; exon_number "2"; oId "CUFF.8034.1"; class_code "u"; tss_id "TSS23533";
15	Cufflinks	exon	56033261	56033516	VNO	-	.	gene_id "XLOC_012583"; transcript_id "TCONS_00043490"; exon_number "1"; oId "CUFF.8105.1"; class_code "u"; tss_id "TSS23621";
15	Cufflinks	exon	56033829	56035452	VNO	-	.	gene_id "XLOC_012583"; transcript_id "TCONS_00043490"; exon_number "2"; oId "CUFF.8105.1"; class_code "u"; tss_id "TSS23621";
15	Cufflinks	exon	62980682	62981511	VNO	-	.	gene_id "XLOC_012615"; transcript_id "TCONS_00043565"; exon_number "1"; oId "CUFF.8164.1"; class_code "u"; tss_id "TSS23662";
15	Cufflinks	exon	62987224	62987235	VNO	-	.	gene_id "XLOC_012615"; transcript_id "TCONS_00043565"; exon_number "2"; oId "CUFF.8164.1"; class_code "u"; tss_id "TSS23662";
15	Cufflinks	exon	74233444	74234905	VNO	-	.	gene_id "XLOC_012657"; transcript_id "TCONS_00043751"; exon_number "1"; oId "CUFF.8221.1"; class_code "u"; tss_id "TSS23753";
15	Cufflinks	exon	74263916	74264011	VNO	-	.	gene_id "XLOC_012657"; transcript_id "TCONS_00043751"; exon_number "2"; oId "CUFF.8221.1"; class_code "u"; tss_id "TSS23753";
15	Cufflinks	exon	74272706	74272834	VNO	-	.	gene_id "XLOC_012657"; transcript_id "TCONS_00043751"; exon_number "3"; oId "CUFF.8221.1"; class_code "u"; tss_id "TSS23753";
15	Cufflinks	exon	74276011	74276171	VNO	-	.	gene_id "XLOC_012657"; transcript_id "TCONS_00043751"; exon_number "4"; oId "CUFF.8221.1"; class_code "u"; tss_id "TSS23753";
15	Cufflinks	exon	78153543	78158978	VNO	-	.	gene_id "XLOC_012733"; transcript_id "TCONS_00044133"; exon_number "1"; oId "CUFF.8397.2"; class_code "u"; tss_id "TSS23936";
15	Cufflinks	exon	78159234	78159253	VNO	-	.	gene_id "XLOC_012733"; transcript_id "TCONS_00044133"; exon_number "2"; oId "CUFF.8397.2"; class_code "u"; tss_id "TSS23936";
15	Cufflinks	exon	84569148	84569929	VNO	-	.	gene_id "XLOC_012832"; transcript_id "TCONS_00044572"; exon_number "1"; oId "CUFF.8557.7"; class_code "u"; tss_id "TSS24144";
15	Cufflinks	exon	84571733	84571767	VNO	-	.	gene_id "XLOC_012832"; transcript_id "TCONS_00044572"; exon_number "2"; oId "CUFF.8557.7"; class_code "u"; tss_id "TSS24144";
15	Cufflinks	exon	84576571	84576981	VNO	-	.	gene_id "XLOC_012832"; transcript_id "TCONS_00044572"; exon_number "3"; oId "CUFF.8557.7"; class_code "u"; tss_id "TSS24144";
15	Cufflinks	exon	84569148	84569929	VNO	-	.	gene_id "XLOC_012832"; transcript_id "TCONS_00044573"; exon_number "1"; oId "CUFF.8557.6"; class_code "u"; tss_id "TSS24144";
15	Cufflinks	exon	84571733	84571761	VNO	-	.	gene_id "XLOC_012832"; transcript_id "TCONS_00044573"; exon_number "2"; oId "CUFF.8557.6"; class_code "u"; tss_id "TSS24144";
15	Cufflinks	exon	84576565	84577029	VNO	-	.	gene_id "XLOC_012832"; transcript_id "TCONS_00044573"; exon_number "3"; oId "CUFF.8557.6"; class_code "u"; tss_id "TSS24144";
15	Cufflinks	exon	85635038	85635067	VNO	-	.	gene_id "XLOC_012840"; transcript_id "TCONS_00044604"; exon_number "1"; oId "CUFF.8586.1"; class_code "u"; tss_id "TSS24163";
15	Cufflinks	exon	85638646	85640460	VNO	-	.	gene_id "XLOC_012840"; transcript_id "TCONS_00044604"; exon_number "2"; oId "CUFF.8586.1"; class_code "u"; tss_id "TSS24163";
15	Cufflinks	exon	93134248	93135030	VNO	-	.	gene_id "XLOC_012882"; transcript_id "TCONS_00044820"; exon_number "1"; oId "CUFF.8653.1"; class_code "u"; tss_id "TSS24277";
15	Cufflinks	exon	93136620	93136706	VNO	-	.	gene_id "XLOC_012882"; transcript_id "TCONS_00044820"; exon_number "2"; oId "CUFF.8653.1"; class_code "u"; tss_id "TSS24277";
15	Cufflinks	exon	96247499	96251317	VNO	-	.	gene_id "XLOC_012899"; transcript_id "TCONS_00044885"; exon_number "1"; oId "CUFF.8694.1"; class_code "u"; tss_id "TSS24307";
15	Cufflinks	exon	96253864	96254002	VNO	-	.	gene_id "XLOC_012899"; transcript_id "TCONS_00044885"; exon_number "2"; oId "CUFF.8694.1"; class_code "u"; tss_id "TSS24307";
15	Cufflinks	exon	96254464	96254750	VNO	-	.	gene_id "XLOC_012899"; transcript_id "TCONS_00044885"; exon_number "3"; oId "CUFF.8694.1"; class_code "u"; tss_id "TSS24307";
16	Cufflinks	exon	11255650	11257204	VNO	+	.	gene_id "XLOC_013253"; transcript_id "TCONS_00045824"; exon_number "1"; oId "CUFF.8994.3"; class_code "u"; tss_id "TSS24868";
16	Cufflinks	exon	11264312	11265342	VNO	+	.	gene_id "XLOC_013253"; transcript_id "TCONS_00045824"; exon_number "2"; oId "CUFF.8994.3"; class_code "u"; tss_id "TSS24868";
16	Cufflinks	exon	18697012	18697070	VNO	+	.	gene_id "XLOC_013328"; transcript_id "TCONS_00046249"; exon_number "1"; oId "CUFF.9110.1"; class_code "u"; tss_id "TSS25052";
16	Cufflinks	exon	18718148	18719332	VNO	+	.	gene_id "XLOC_013328"; transcript_id "TCONS_00046249"; exon_number "2"; oId "CUFF.9110.1"; class_code "u"; tss_id "TSS25052";
16	Cufflinks	exon	18703382	18703459	VNO	+	.	gene_id "XLOC_013328"; transcript_id "TCONS_00046250"; exon_number "1"; oId "CUFF.9110.2"; class_code "u"; tss_id "TSS25053";
16	Cufflinks	exon	18718148	18719332	VNO	+	.	gene_id "XLOC_013328"; transcript_id "TCONS_00046250"; exon_number "2"; oId "CUFF.9110.2"; class_code "u"; tss_id "TSS25053";
16	Cufflinks	exon	18717483	18717509	VNO	+	.	gene_id "XLOC_013328"; transcript_id "TCONS_00046251"; exon_number "1"; oId "CUFF.9110.3"; class_code "u"; tss_id "TSS25054";
16	Cufflinks	exon	18718148	18719332	VNO	+	.	gene_id "XLOC_013328"; transcript_id "TCONS_00046251"; exon_number "2"; oId "CUFF.9110.3"; class_code "u"; tss_id "TSS25054";
16	Cufflinks	exon	21793148	21794446	VNO	+	.	gene_id "XLOC_013365"; transcript_id "TCONS_00046470"; exon_number "1"; oId "CUFF.9163.4"; class_code "u"; tss_id "TSS25155";
16	Cufflinks	exon	21795850	21795975	VNO	+	.	gene_id "XLOC_013365"; transcript_id "TCONS_00046470"; exon_number "2"; oId "CUFF.9163.4"; class_code "u"; tss_id "TSS25155";
16	Cufflinks	exon	21800715	21800836	VNO	+	.	gene_id "XLOC_013365"; transcript_id "TCONS_00046470"; exon_number "3"; oId "CUFF.9163.4"; class_code "u"; tss_id "TSS25155";
16	Cufflinks	exon	21801281	21801356	VNO	+	.	gene_id "XLOC_013365"; transcript_id "TCONS_00046470"; exon_number "4"; oId "CUFF.9163.4"; class_code "u"; tss_id "TSS25155";
16	Cufflinks	exon	21802955	21806166	VNO	+	.	gene_id "XLOC_013365"; transcript_id "TCONS_00046470"; exon_number "5"; oId "CUFF.9163.4"; class_code "u"; tss_id "TSS25155";
16	Cufflinks	exon	21794326	21794446	VNO	+	.	gene_id "XLOC_013365"; transcript_id "TCONS_00046471"; exon_number "1"; oId "CUFF.9163.5"; class_code "u"; tss_id "TSS25156";
16	Cufflinks	exon	21795850	21795975	VNO	+	.	gene_id "XLOC_013365"; transcript_id "TCONS_00046471"; exon_number "2"; oId "CUFF.9163.5"; class_code "u"; tss_id "TSS25156";
16	Cufflinks	exon	21801281	21801356	VNO	+	.	gene_id "XLOC_013365"; transcript_id "TCONS_00046471"; exon_number "3"; oId "CUFF.9163.5"; class_code "u"; tss_id "TSS25156";
16	Cufflinks	exon	21802953	21806166	VNO	+	.	gene_id "XLOC_013365"; transcript_id "TCONS_00046471"; exon_number "4"; oId "CUFF.9163.5"; class_code "u"; tss_id "TSS25156";
16	Cufflinks	exon	21794335	21794446	VNO	+	.	gene_id "XLOC_013365"; transcript_id "TCONS_00046472"; exon_number "1"; oId "CUFF.9163.6"; class_code "u"; tss_id "TSS25156";
16	Cufflinks	exon	21795850	21795975	VNO	+	.	gene_id "XLOC_013365"; transcript_id "TCONS_00046472"; exon_number "2"; oId "CUFF.9163.6"; class_code "u"; tss_id "TSS25156";
16	Cufflinks	exon	21808678	21810081	VNO	+	.	gene_id "XLOC_013365"; transcript_id "TCONS_00046472"; exon_number "3"; oId "CUFF.9163.6"; class_code "u"; tss_id "TSS25156";
16	Cufflinks	exon	21815922	21818086	VNO	+	.	gene_id "XLOC_013365"; transcript_id "TCONS_00046472"; exon_number "4"; oId "CUFF.9163.6"; class_code "u"; tss_id "TSS25156";
16	Cufflinks	exon	21794336	21794446	VNO	+	.	gene_id "XLOC_013365"; transcript_id "TCONS_00046473"; exon_number "1"; oId "CUFF.9163.7"; class_code "u"; tss_id "TSS25156";
16	Cufflinks	exon	21795850	21795975	VNO	+	.	gene_id "XLOC_013365"; transcript_id "TCONS_00046473"; exon_number "2"; oId "CUFF.9163.7"; class_code "u"; tss_id "TSS25156";
16	Cufflinks	exon	21800775	21800836	VNO	+	.	gene_id "XLOC_013365"; transcript_id "TCONS_00046473"; exon_number "3"; oId "CUFF.9163.7"; class_code "u"; tss_id "TSS25156";
16	Cufflinks	exon	21801281	21801366	VNO	+	.	gene_id "XLOC_013365"; transcript_id "TCONS_00046473"; exon_number "4"; oId "CUFF.9163.7"; class_code "u"; tss_id "TSS25156";
16	Cufflinks	exon	21802965	21806166	VNO	+	.	gene_id "XLOC_013365"; transcript_id "TCONS_00046473"; exon_number "5"; oId "CUFF.9163.7"; class_code "u"; tss_id "TSS25156";
16	Cufflinks	exon	28523412	28523427	VNO	+	.	gene_id "XLOC_013401"; transcript_id "TCONS_00046601"; exon_number "1"; oId "CUFF.9208.1"; class_code "u"; tss_id "TSS25228";
16	Cufflinks	exon	28566862	28566895	VNO	+	.	gene_id "XLOC_013401"; transcript_id "TCONS_00046601"; exon_number "2"; oId "CUFF.9208.1"; class_code "u"; tss_id "TSS25228";
16	Cufflinks	exon	28568745	28571425	VNO	+	.	gene_id "XLOC_013401"; transcript_id "TCONS_00046601"; exon_number "3"; oId "CUFF.9208.1"; class_code "u"; tss_id "TSS25228";
16	Cufflinks	exon	28564243	28565254	VNO	+	.	gene_id "XLOC_013401"; transcript_id "TCONS_00046603"; exon_number "1"; oId "CUFF.9208.3"; class_code "u"; tss_id "TSS25229";
16	Cufflinks	exon	28566314	28566895	VNO	+	.	gene_id "XLOC_013401"; transcript_id "TCONS_00046603"; exon_number "2"; oId "CUFF.9208.3"; class_code "u"; tss_id "TSS25229";
16	Cufflinks	exon	28568745	28569008	VNO	+	.	gene_id "XLOC_013401"; transcript_id "TCONS_00046603"; exon_number "3"; oId "CUFF.9208.3"; class_code "u"; tss_id "TSS25229";
16	Cufflinks	exon	28570849	28571425	VNO	+	.	gene_id "XLOC_013401"; transcript_id "TCONS_00046603"; exon_number "4"; oId "CUFF.9208.3"; class_code "u"; tss_id "TSS25229";
16	Cufflinks	exon	28564243	28565254	VNO	+	.	gene_id "XLOC_013401"; transcript_id "TCONS_00046602"; exon_number "1"; oId "CUFF.9208.2"; class_code "u"; tss_id "TSS25229";
16	Cufflinks	exon	28566314	28566895	VNO	+	.	gene_id "XLOC_013401"; transcript_id "TCONS_00046602"; exon_number "2"; oId "CUFF.9208.2"; class_code "u"; tss_id "TSS25229";
16	Cufflinks	exon	28568745	28571425	VNO	+	.	gene_id "XLOC_013401"; transcript_id "TCONS_00046602"; exon_number "3"; oId "CUFF.9208.2"; class_code "u"; tss_id "TSS25229";
16	Cufflinks	exon	30008906	30009135	VNO	+	.	gene_id "XLOC_013405"; transcript_id "TCONS_00046623"; exon_number "1"; oId "CUFF.9239.1"; class_code "u"; tss_id "TSS25237";
16	Cufflinks	exon	30016557	30021400	VNO	+	.	gene_id "XLOC_013405"; transcript_id "TCONS_00046623"; exon_number "2"; oId "CUFF.9239.1"; class_code "u"; tss_id "TSS25237";
16	Cufflinks	exon	30008950	30009135	VNO	+	.	gene_id "XLOC_013405"; transcript_id "TCONS_00046624"; exon_number "1"; oId "CUFF.9239.2"; class_code "u"; tss_id "TSS25237";
16	Cufflinks	exon	30019154	30021400	VNO	+	.	gene_id "XLOC_013405"; transcript_id "TCONS_00046624"; exon_number "2"; oId "CUFF.9239.2"; class_code "u"; tss_id "TSS25237";
16	Cufflinks	exon	31510204	31510676	VNO	+	.	gene_id "XLOC_013413"; transcript_id "TCONS_00046650"; exon_number "1"; oId "CUFF.9257.2"; class_code "u"; tss_id "TSS25254";
16	Cufflinks	exon	31511186	31512550	VNO	+	.	gene_id "XLOC_013413"; transcript_id "TCONS_00046650"; exon_number "2"; oId "CUFF.9257.2"; class_code "u"; tss_id "TSS25254";
16	Cufflinks	exon	31510204	31510676	VNO	+	.	gene_id "XLOC_013413"; transcript_id "TCONS_00046651"; exon_number "1"; oId "CUFF.9257.1"; class_code "u"; tss_id "TSS25254";
16	Cufflinks	exon	31513812	31517845	VNO	+	.	gene_id "XLOC_013413"; transcript_id "TCONS_00046651"; exon_number "2"; oId "CUFF.9257.1"; class_code "u"; tss_id "TSS25254";
16	Cufflinks	exon	31510264	31510676	VNO	+	.	gene_id "XLOC_013413"; transcript_id "TCONS_00046652"; exon_number "1"; oId "CUFF.9257.3"; class_code "u"; tss_id "TSS25254";
16	Cufflinks	exon	31513812	31515041	VNO	+	.	gene_id "XLOC_013413"; transcript_id "TCONS_00046652"; exon_number "2"; oId "CUFF.9257.3"; class_code "u"; tss_id "TSS25254";
16	Cufflinks	exon	31520864	31520926	VNO	+	.	gene_id "XLOC_013413"; transcript_id "TCONS_00046652"; exon_number "3"; oId "CUFF.9257.3"; class_code "u"; tss_id "TSS25254";
16	Cufflinks	exon	39487467	39487554	VNO	+	.	gene_id "XLOC_013509"; transcript_id "TCONS_00047109"; exon_number "1"; oId "CUFF.9379.2"; class_code "u"; tss_id "TSS25484";
16	Cufflinks	exon	39508281	39510036	VNO	+	.	gene_id "XLOC_013509"; transcript_id "TCONS_00047109"; exon_number "2"; oId "CUFF.9379.2"; class_code "u"; tss_id "TSS25484";
16	Cufflinks	exon	39487527	39487556	VNO	+	.	gene_id "XLOC_013509"; transcript_id "TCONS_00047110"; exon_number "1"; oId "CUFF.9379.3"; class_code "u"; tss_id "TSS25484";
16	Cufflinks	exon	39508283	39510036	VNO	+	.	gene_id "XLOC_013509"; transcript_id "TCONS_00047110"; exon_number "2"; oId "CUFF.9379.3"; class_code "u"; tss_id "TSS25484";
16	Cufflinks	exon	42190308	42190481	VNO	+	.	gene_id "XLOC_013514"; transcript_id "TCONS_00047119"; exon_number "1"; oId "CUFF.9378.1"; class_code "u"; tss_id "TSS25491";
16	Cufflinks	exon	42191364	42192366	VNO	+	.	gene_id "XLOC_013514"; transcript_id "TCONS_00047119"; exon_number "2"; oId "CUFF.9378.1"; class_code "u"; tss_id "TSS25491";
16	Cufflinks	exon	42571213	42572054	VNO	+	.	gene_id "XLOC_013515"; transcript_id "TCONS_00047121"; exon_number "1"; oId "CUFF.9382.1"; class_code "u"; tss_id "TSS25493";
16	Cufflinks	exon	42573091	42574316	VNO	+	.	gene_id "XLOC_013515"; transcript_id "TCONS_00047121"; exon_number "2"; oId "CUFF.9382.1"; class_code "u"; tss_id "TSS25493";
16	Cufflinks	exon	42571426	42572053	VNO	+	.	gene_id "XLOC_013515"; transcript_id "TCONS_00047122"; exon_number "1"; oId "CUFF.9382.2"; class_code "u"; tss_id "TSS25494";
16	Cufflinks	exon	42573090	42574316	VNO	+	.	gene_id "XLOC_013515"; transcript_id "TCONS_00047122"; exon_number "2"; oId "CUFF.9382.2"; class_code "u"; tss_id "TSS25494";
16	Cufflinks	exon	85215391	85215558	VNO	+	.	gene_id "XLOC_013638"; transcript_id "TCONS_00047506"; exon_number "1"; oId "CUFF.9533.1"; class_code "u"; tss_id "TSS25722";
16	Cufflinks	exon	85216365	85216425	VNO	+	.	gene_id "XLOC_013638"; transcript_id "TCONS_00047506"; exon_number "2"; oId "CUFF.9533.1"; class_code "u"; tss_id "TSS25722";
16	Cufflinks	exon	85216871	85217531	VNO	+	.	gene_id "XLOC_013638"; transcript_id "TCONS_00047506"; exon_number "3"; oId "CUFF.9533.1"; class_code "u"; tss_id "TSS25722";
16	Cufflinks	exon	90170168	90170319	VNO	+	.	gene_id "XLOC_013659"; transcript_id "TCONS_00047554"; exon_number "1"; oId "CUFF.9554.1"; class_code "u"; tss_id "TSS25749";
16	Cufflinks	exon	90170759	90171079	VNO	+	.	gene_id "XLOC_013659"; transcript_id "TCONS_00047554"; exon_number "2"; oId "CUFF.9554.1"; class_code "u"; tss_id "TSS25749";
16	Cufflinks	exon	4452039	4456921	VNO	-	.	gene_id "XLOC_013737"; transcript_id "TCONS_00047936"; exon_number "1"; oId "CUFF.8911.2"; class_code "u"; tss_id "TSS25936";
16	Cufflinks	exon	4460563	4460668	VNO	-	.	gene_id "XLOC_013737"; transcript_id "TCONS_00047936"; exon_number "2"; oId "CUFF.8911.2"; class_code "u"; tss_id "TSS25936";
16	Cufflinks	exon	4474106	4475209	VNO	-	.	gene_id "XLOC_013737"; transcript_id "TCONS_00047936"; exon_number "3"; oId "CUFF.8911.2"; class_code "u"; tss_id "TSS25936";
16	Cufflinks	exon	4452039	4456919	VNO	-	.	gene_id "XLOC_013737"; transcript_id "TCONS_00047937"; exon_number "1"; oId "CUFF.8911.1"; class_code "u"; tss_id "TSS25936";
16	Cufflinks	exon	4474074	4475215	VNO	-	.	gene_id "XLOC_013737"; transcript_id "TCONS_00047937"; exon_number "2"; oId "CUFF.8911.1"; class_code "u"; tss_id "TSS25936";
16	Cufflinks	exon	4460646	4460669	VNO	-	.	gene_id "XLOC_013737"; transcript_id "TCONS_00047938"; exon_number "1"; oId "CUFF.8911.3"; class_code "u"; tss_id "TSS25936";
16	Cufflinks	exon	4466114	4466152	VNO	-	.	gene_id "XLOC_013737"; transcript_id "TCONS_00047938"; exon_number "2"; oId "CUFF.8911.3"; class_code "u"; tss_id "TSS25936";
16	Cufflinks	exon	4474075	4475205	VNO	-	.	gene_id "XLOC_013737"; transcript_id "TCONS_00047938"; exon_number "3"; oId "CUFF.8911.3"; class_code "u"; tss_id "TSS25936";
16	Cufflinks	exon	13754573	13755762	VNO	-	.	gene_id "XLOC_013797"; transcript_id "TCONS_00048199"; exon_number "1"; oId "CUFF.8997.1"; class_code "u"; tss_id "TSS26068";
16	Cufflinks	exon	13755937	13755970	VNO	-	.	gene_id "XLOC_013797"; transcript_id "TCONS_00048199"; exon_number "2"; oId "CUFF.8997.1"; class_code "u"; tss_id "TSS26068";
16	Cufflinks	exon	13756145	13762783	VNO	-	.	gene_id "XLOC_013797"; transcript_id "TCONS_00048199"; exon_number "3"; oId "CUFF.8997.1"; class_code "u"; tss_id "TSS26068";
16	Cufflinks	exon	30016507	30020155	VNO	-	.	gene_id "XLOC_013932"; transcript_id "TCONS_00048752"; exon_number "1"; oId "CUFF.9241.2"; class_code "u"; tss_id "TSS26347";
16	Cufflinks	exon	30020821	30021328	VNO	-	.	gene_id "XLOC_013932"; transcript_id "TCONS_00048752"; exon_number "2"; oId "CUFF.9241.2"; class_code "u"; tss_id "TSS26347";
16	Cufflinks	exon	30016507	30020736	VNO	-	.	gene_id "XLOC_013932"; transcript_id "TCONS_00048753"; exon_number "1"; oId "CUFF.9241.1"; class_code "u"; tss_id "TSS26347";
16	Cufflinks	exon	30020821	30021400	VNO	-	.	gene_id "XLOC_013932"; transcript_id "TCONS_00048753"; exon_number "2"; oId "CUFF.9241.1"; class_code "u"; tss_id "TSS26347";
16	Cufflinks	exon	30016507	30021031	VNO	-	.	gene_id "XLOC_013932"; transcript_id "TCONS_00048754"; exon_number "1"; oId "CUFF.9241.3"; class_code "u"; tss_id "TSS26348";
16	Cufflinks	exon	30022454	30022579	VNO	-	.	gene_id "XLOC_013932"; transcript_id "TCONS_00048754"; exon_number "2"; oId "CUFF.9241.3"; class_code "u"; tss_id "TSS26348";
16	Cufflinks	exon	30026345	30026376	VNO	-	.	gene_id "XLOC_013932"; transcript_id "TCONS_00048754"; exon_number "3"; oId "CUFF.9241.3"; class_code "u"; tss_id "TSS26348";
16	Cufflinks	exon	30029064	30030180	VNO	-	.	gene_id "XLOC_013933"; transcript_id "TCONS_00048756"; exon_number "1"; oId "CUFF.9235.1"; class_code "u"; tss_id "TSS26350";
16	Cufflinks	exon	30032437	30032515	VNO	-	.	gene_id "XLOC_013933"; transcript_id "TCONS_00048756"; exon_number "2"; oId "CUFF.9235.1"; class_code "u"; tss_id "TSS26350";
16	Cufflinks	exon	58660180	58660905	VNO	-	.	gene_id "XLOC_014102"; transcript_id "TCONS_00049480"; exon_number "1"; oId "CUFF.9473.1"; class_code "u"; tss_id "TSS26689";
16	Cufflinks	exon	58661667	58662000	VNO	-	.	gene_id "XLOC_014102"; transcript_id "TCONS_00049480"; exon_number "2"; oId "CUFF.9473.1"; class_code "u"; tss_id "TSS26689";
16	Cufflinks	exon	72654363	72655828	VNO	-	.	gene_id "XLOC_014155"; transcript_id "TCONS_00049586"; exon_number "1"; oId "CUFF.9512.3"; class_code "u"; tss_id "TSS26765";
16	Cufflinks	exon	72656320	72658044	VNO	-	.	gene_id "XLOC_014155"; transcript_id "TCONS_00049586"; exon_number "2"; oId "CUFF.9512.3"; class_code "u"; tss_id "TSS26765";
16	Cufflinks	exon	78250907	78251888	VNO	-	.	gene_id "XLOC_014170"; transcript_id "TCONS_00049630"; exon_number "1"; oId "CUFF.9519.1"; class_code "u"; tss_id "TSS26792";
16	Cufflinks	exon	78253613	78253654	VNO	-	.	gene_id "XLOC_014170"; transcript_id "TCONS_00049630"; exon_number "2"; oId "CUFF.9519.1"; class_code "u"; tss_id "TSS26792";
16	Cufflinks	exon	90187876	90189868	VNO	-	.	gene_id "XLOC_014225"; transcript_id "TCONS_00049778"; exon_number "1"; oId "CUFF.9558.2"; class_code "u"; tss_id "TSS26890";
16	Cufflinks	exon	90200272	90200346	VNO	-	.	gene_id "XLOC_014225"; transcript_id "TCONS_00049778"; exon_number "2"; oId "CUFF.9558.2"; class_code "u"; tss_id "TSS26890";
16	Cufflinks	exon	90187876	90189868	VNO	-	.	gene_id "XLOC_014225"; transcript_id "TCONS_00049779"; exon_number "1"; oId "CUFF.9558.1"; class_code "u"; tss_id "TSS26891";
16	Cufflinks	exon	90202497	90202573	VNO	-	.	gene_id "XLOC_014225"; transcript_id "TCONS_00049779"; exon_number "2"; oId "CUFF.9558.1"; class_code "u"; tss_id "TSS26891";
16	Cufflinks	exon	98059559	98066665	VNO	-	.	gene_id "XLOC_014277"; transcript_id "TCONS_00050103"; exon_number "1"; oId "CUFF.9639.1"; class_code "u"; tss_id "TSS27047";
16	Cufflinks	exon	98067755	98067815	VNO	-	.	gene_id "XLOC_014277"; transcript_id "TCONS_00050103"; exon_number "2"; oId "CUFF.9639.1"; class_code "u"; tss_id "TSS27047";
16	Cufflinks	exon	98068004	98068053	VNO	-	.	gene_id "XLOC_014277"; transcript_id "TCONS_00050103"; exon_number "3"; oId "CUFF.9639.1"; class_code "u"; tss_id "TSS27047";
17	Cufflinks	exon	3209965	3209986	VNO	+	.	gene_id "XLOC_014389"; transcript_id "TCONS_00050217"; exon_number "1"; oId "CUFF.9655.1"; class_code "u"; tss_id "TSS27160";
17	Cufflinks	exon	3231235	3231316	VNO	+	.	gene_id "XLOC_014389"; transcript_id "TCONS_00050217"; exon_number "2"; oId "CUFF.9655.1"; class_code "u"; tss_id "TSS27160";
17	Cufflinks	exon	3257738	3258910	VNO	+	.	gene_id "XLOC_014389"; transcript_id "TCONS_00050217"; exon_number "3"; oId "CUFF.9655.1"; class_code "u"; tss_id "TSS27160";
17	Cufflinks	exon	4908186	4908799	VNO	+	.	gene_id "XLOC_014393"; transcript_id "TCONS_00050226"; exon_number "1"; oId "CUFF.9660.1"; class_code "u"; tss_id "TSS27167";
17	Cufflinks	exon	4911647	4911872	VNO	+	.	gene_id "XLOC_014393"; transcript_id "TCONS_00050226"; exon_number "2"; oId "CUFF.9660.1"; class_code "u"; tss_id "TSS27167";
17	Cufflinks	exon	4913150	4914657	VNO	+	.	gene_id "XLOC_014393"; transcript_id "TCONS_00050226"; exon_number "3"; oId "CUFF.9660.1"; class_code "u"; tss_id "TSS27167";
17	Cufflinks	exon	4908306	4908799	VNO	+	.	gene_id "XLOC_014393"; transcript_id "TCONS_00050227"; exon_number "1"; oId "CUFF.9660.2"; class_code "u"; tss_id "TSS27168";
17	Cufflinks	exon	4911647	4912130	VNO	+	.	gene_id "XLOC_014393"; transcript_id "TCONS_00050227"; exon_number "2"; oId "CUFF.9660.2"; class_code "u"; tss_id "TSS27168";
17	Cufflinks	exon	12004057	12004129	VNO	+	.	gene_id "XLOC_014430"; transcript_id "TCONS_00050434"; exon_number "1"; oId "CUFF.9727.1"; class_code "u"; tss_id "TSS27266";
17	Cufflinks	exon	12050626	12050743	VNO	+	.	gene_id "XLOC_014430"; transcript_id "TCONS_00050434"; exon_number "2"; oId "CUFF.9727.1"; class_code "u"; tss_id "TSS27266";
17	Cufflinks	exon	12061541	12063364	VNO	+	.	gene_id "XLOC_014430"; transcript_id "TCONS_00050434"; exon_number "3"; oId "CUFF.9727.1"; class_code "u"; tss_id "TSS27266";
17	Cufflinks	exon	12004066	12004128	VNO	+	.	gene_id "XLOC_014430"; transcript_id "TCONS_00050435"; exon_number "1"; oId "CUFF.9727.2"; class_code "u"; tss_id "TSS27266";
17	Cufflinks	exon	12050626	12050743	VNO	+	.	gene_id "XLOC_014430"; transcript_id "TCONS_00050435"; exon_number "2"; oId "CUFF.9727.2"; class_code "u"; tss_id "TSS27266";
17	Cufflinks	exon	12061541	12063364	VNO	+	.	gene_id "XLOC_014430"; transcript_id "TCONS_00050435"; exon_number "3"; oId "CUFF.9727.2"; class_code "u"; tss_id "TSS27266";
17	Cufflinks	exon	12004086	12004129	VNO	+	.	gene_id "XLOC_014430"; transcript_id "TCONS_00050436"; exon_number "1"; oId "CUFF.9727.3"; class_code "u"; tss_id "TSS27266";
17	Cufflinks	exon	12050627	12050743	VNO	+	.	gene_id "XLOC_014430"; transcript_id "TCONS_00050436"; exon_number "2"; oId "CUFF.9727.3"; class_code "u"; tss_id "TSS27266";
17	Cufflinks	exon	12061541	12063364	VNO	+	.	gene_id "XLOC_014430"; transcript_id "TCONS_00050436"; exon_number "3"; oId "CUFF.9727.3"; class_code "u"; tss_id "TSS27266";
17	Cufflinks	exon	12318866	12319172	VNO	+	.	gene_id "XLOC_014435"; transcript_id "TCONS_00050454"; exon_number "1"; oId "CUFF.9745.5"; class_code "u"; tss_id "TSS27276";
17	Cufflinks	exon	12324397	12325268	VNO	+	.	gene_id "XLOC_014435"; transcript_id "TCONS_00050454"; exon_number "2"; oId "CUFF.9745.5"; class_code "u"; tss_id "TSS27276";
17	Cufflinks	exon	12336124	12342944	VNO	+	.	gene_id "XLOC_014435"; transcript_id "TCONS_00050454"; exon_number "3"; oId "CUFF.9745.5"; class_code "u"; tss_id "TSS27276";
17	Cufflinks	exon	13031578	13035338	VNO	+	.	gene_id "XLOC_014446"; transcript_id "TCONS_00050495"; exon_number "1"; oId "CUFF.9741.1"; class_code "u"; tss_id "TSS27298";
17	Cufflinks	exon	13036958	13040227	VNO	+	.	gene_id "XLOC_014446"; transcript_id "TCONS_00050495"; exon_number "2"; oId "CUFF.9741.1"; class_code "u"; tss_id "TSS27298";
17	Cufflinks	exon	14211631	14212296	VNO	+	.	gene_id "XLOC_014457"; transcript_id "TCONS_00050532"; exon_number "1"; oId "CUFF.9788.2"; class_code "u"; tss_id "TSS27323";
17	Cufflinks	exon	14215857	14217246	VNO	+	.	gene_id "XLOC_014457"; transcript_id "TCONS_00050532"; exon_number "2"; oId "CUFF.9788.2"; class_code "u"; tss_id "TSS27323";
17	Cufflinks	exon	17004741	17004757	VNO	+	.	gene_id "XLOC_014470"; transcript_id "TCONS_00050587"; exon_number "1"; oId "CUFF.9822.1"; class_code "u"; tss_id "TSS27345";
17	Cufflinks	exon	17037276	17037402	VNO	+	.	gene_id "XLOC_014470"; transcript_id "TCONS_00050587"; exon_number "2"; oId "CUFF.9822.1"; class_code "u"; tss_id "TSS27345";
17	Cufflinks	exon	17037645	17037705	VNO	+	.	gene_id "XLOC_014470"; transcript_id "TCONS_00050587"; exon_number "3"; oId "CUFF.9822.1"; class_code "u"; tss_id "TSS27345";
17	Cufflinks	exon	17038997	17041555	VNO	+	.	gene_id "XLOC_014470"; transcript_id "TCONS_00050587"; exon_number "4"; oId "CUFF.9822.1"; class_code "u"; tss_id "TSS27345";
17	Cufflinks	exon	17005016	17005276	VNO	+	.	gene_id "XLOC_014470"; transcript_id "TCONS_00050588"; exon_number "1"; oId "CUFF.9822.2"; class_code "u"; tss_id "TSS27346";
17	Cufflinks	exon	17037276	17037402	VNO	+	.	gene_id "XLOC_014470"; transcript_id "TCONS_00050588"; exon_number "2"; oId "CUFF.9822.2"; class_code "u"; tss_id "TSS27346";
17	Cufflinks	exon	17037645	17037705	VNO	+	.	gene_id "XLOC_014470"; transcript_id "TCONS_00050588"; exon_number "3"; oId "CUFF.9822.2"; class_code "u"; tss_id "TSS27346";
17	Cufflinks	exon	17038997	17041555	VNO	+	.	gene_id "XLOC_014470"; transcript_id "TCONS_00050588"; exon_number "4"; oId "CUFF.9822.2"; class_code "u"; tss_id "TSS27346";
17	Cufflinks	exon	17005073	17005126	VNO	+	.	gene_id "XLOC_014470"; transcript_id "TCONS_00050589"; exon_number "1"; oId "CUFF.9822.3"; class_code "u"; tss_id "TSS27346";
17	Cufflinks	exon	17037276	17037402	VNO	+	.	gene_id "XLOC_014470"; transcript_id "TCONS_00050589"; exon_number "2"; oId "CUFF.9822.3"; class_code "u"; tss_id "TSS27346";
17	Cufflinks	exon	17037645	17037705	VNO	+	.	gene_id "XLOC_014470"; transcript_id "TCONS_00050589"; exon_number "3"; oId "CUFF.9822.3"; class_code "u"; tss_id "TSS27346";
17	Cufflinks	exon	17038997	17041555	VNO	+	.	gene_id "XLOC_014470"; transcript_id "TCONS_00050589"; exon_number "4"; oId "CUFF.9822.3"; class_code "u"; tss_id "TSS27346";
17	Cufflinks	exon	17179254	17179451	VNO	+	.	gene_id "XLOC_014473"; transcript_id "TCONS_00050595"; exon_number "1"; oId "CUFF.9840.2"; class_code "u"; tss_id "TSS27349";
17	Cufflinks	exon	17202585	17202821	VNO	+	.	gene_id "XLOC_014473"; transcript_id "TCONS_00050595"; exon_number "2"; oId "CUFF.9840.2"; class_code "u"; tss_id "TSS27349";
17	Cufflinks	exon	17203064	17203124	VNO	+	.	gene_id "XLOC_014473"; transcript_id "TCONS_00050595"; exon_number "3"; oId "CUFF.9840.2"; class_code "u"; tss_id "TSS27349";
17	Cufflinks	exon	17204418	17207373	VNO	+	.	gene_id "XLOC_014473"; transcript_id "TCONS_00050595"; exon_number "4"; oId "CUFF.9840.2"; class_code "u"; tss_id "TSS27349";
17	Cufflinks	exon	17179254	17179451	VNO	+	.	gene_id "XLOC_014473"; transcript_id "TCONS_00050594"; exon_number "1"; oId "CUFF.9840.1"; class_code "u"; tss_id "TSS27349";
17	Cufflinks	exon	17202695	17202821	VNO	+	.	gene_id "XLOC_014473"; transcript_id "TCONS_00050594"; exon_number "2"; oId "CUFF.9840.1"; class_code "u"; tss_id "TSS27349";
17	Cufflinks	exon	17203064	17203124	VNO	+	.	gene_id "XLOC_014473"; transcript_id "TCONS_00050594"; exon_number "3"; oId "CUFF.9840.1"; class_code "u"; tss_id "TSS27349";
17	Cufflinks	exon	17204418	17207373	VNO	+	.	gene_id "XLOC_014473"; transcript_id "TCONS_00050594"; exon_number "4"; oId "CUFF.9840.1"; class_code "u"; tss_id "TSS27349";
17	Cufflinks	exon	17179287	17179451	VNO	+	.	gene_id "XLOC_014473"; transcript_id "TCONS_00050597"; exon_number "1"; oId "CUFF.9840.4"; class_code "u"; tss_id "TSS27349";
17	Cufflinks	exon	17192956	17192997	VNO	+	.	gene_id "XLOC_014473"; transcript_id "TCONS_00050597"; exon_number "2"; oId "CUFF.9840.4"; class_code "u"; tss_id "TSS27349";
17	Cufflinks	exon	17202695	17202821	VNO	+	.	gene_id "XLOC_014473"; transcript_id "TCONS_00050597"; exon_number "3"; oId "CUFF.9840.4"; class_code "u"; tss_id "TSS27349";
17	Cufflinks	exon	17203064	17203124	VNO	+	.	gene_id "XLOC_014473"; transcript_id "TCONS_00050597"; exon_number "4"; oId "CUFF.9840.4"; class_code "u"; tss_id "TSS27349";
17	Cufflinks	exon	17204418	17207373	VNO	+	.	gene_id "XLOC_014473"; transcript_id "TCONS_00050597"; exon_number "5"; oId "CUFF.9840.4"; class_code "u"; tss_id "TSS27349";
17	Cufflinks	exon	17179287	17179451	VNO	+	.	gene_id "XLOC_014473"; transcript_id "TCONS_00050596"; exon_number "1"; oId "CUFF.9840.3"; class_code "u"; tss_id "TSS27349";
17	Cufflinks	exon	17202479	17202821	VNO	+	.	gene_id "XLOC_014473"; transcript_id "TCONS_00050596"; exon_number "2"; oId "CUFF.9840.3"; class_code "u"; tss_id "TSS27349";
17	Cufflinks	exon	17203064	17203124	VNO	+	.	gene_id "XLOC_014473"; transcript_id "TCONS_00050596"; exon_number "3"; oId "CUFF.9840.3"; class_code "u"; tss_id "TSS27349";
17	Cufflinks	exon	17204418	17207373	VNO	+	.	gene_id "XLOC_014473"; transcript_id "TCONS_00050596"; exon_number "4"; oId "CUFF.9840.3"; class_code "u"; tss_id "TSS27349";
17	Cufflinks	exon	17234844	17235025	VNO	+	.	gene_id "XLOC_014474"; transcript_id "TCONS_00050598"; exon_number "1"; oId "CUFF.9839.1"; class_code "u"; tss_id "TSS27350";
17	Cufflinks	exon	17262478	17262604	VNO	+	.	gene_id "XLOC_014474"; transcript_id "TCONS_00050598"; exon_number "2"; oId "CUFF.9839.1"; class_code "u"; tss_id "TSS27350";
17	Cufflinks	exon	17262847	17262907	VNO	+	.	gene_id "XLOC_014474"; transcript_id "TCONS_00050598"; exon_number "3"; oId "CUFF.9839.1"; class_code "u"; tss_id "TSS27350";
17	Cufflinks	exon	17264212	17270922	VNO	+	.	gene_id "XLOC_014474"; transcript_id "TCONS_00050598"; exon_number "4"; oId "CUFF.9839.1"; class_code "u"; tss_id "TSS27350";
17	Cufflinks	exon	17234862	17235025	VNO	+	.	gene_id "XLOC_014474"; transcript_id "TCONS_00050599"; exon_number "1"; oId "CUFF.9839.2"; class_code "u"; tss_id "TSS27350";
17	Cufflinks	exon	17254028	17255633	VNO	+	.	gene_id "XLOC_014474"; transcript_id "TCONS_00050599"; exon_number "2"; oId "CUFF.9839.2"; class_code "u"; tss_id "TSS27350";
17	Cufflinks	exon	17262478	17262604	VNO	+	.	gene_id "XLOC_014474"; transcript_id "TCONS_00050599"; exon_number "3"; oId "CUFF.9839.2"; class_code "u"; tss_id "TSS27350";
17	Cufflinks	exon	17262847	17262907	VNO	+	.	gene_id "XLOC_014474"; transcript_id "TCONS_00050599"; exon_number "4"; oId "CUFF.9839.2"; class_code "u"; tss_id "TSS27350";
17	Cufflinks	exon	17264212	17270922	VNO	+	.	gene_id "XLOC_014474"; transcript_id "TCONS_00050599"; exon_number "5"; oId "CUFF.9839.2"; class_code "u"; tss_id "TSS27350";
17	Cufflinks	exon	17234880	17235025	VNO	+	.	gene_id "XLOC_014474"; transcript_id "TCONS_00050602"; exon_number "1"; oId "CUFF.9839.5"; class_code "u"; tss_id "TSS27350";
17	Cufflinks	exon	17253796	17258069	VNO	+	.	gene_id "XLOC_014474"; transcript_id "TCONS_00050602"; exon_number "2"; oId "CUFF.9839.5"; class_code "u"; tss_id "TSS27350";
17	Cufflinks	exon	17259008	17260093	VNO	+	.	gene_id "XLOC_014474"; transcript_id "TCONS_00050602"; exon_number "3"; oId "CUFF.9839.5"; class_code "u"; tss_id "TSS27350";
17	Cufflinks	exon	17262478	17262604	VNO	+	.	gene_id "XLOC_014474"; transcript_id "TCONS_00050602"; exon_number "4"; oId "CUFF.9839.5"; class_code "u"; tss_id "TSS27350";
17	Cufflinks	exon	17262847	17262907	VNO	+	.	gene_id "XLOC_014474"; transcript_id "TCONS_00050602"; exon_number "5"; oId "CUFF.9839.5"; class_code "u"; tss_id "TSS27350";
17	Cufflinks	exon	17264212	17270922	VNO	+	.	gene_id "XLOC_014474"; transcript_id "TCONS_00050602"; exon_number "6"; oId "CUFF.9839.5"; class_code "u"; tss_id "TSS27350";
17	Cufflinks	exon	17234880	17235025	VNO	+	.	gene_id "XLOC_014474"; transcript_id "TCONS_00050601"; exon_number "1"; oId "CUFF.9839.4"; class_code "u"; tss_id "TSS27350";
17	Cufflinks	exon	17254460	17255633	VNO	+	.	gene_id "XLOC_014474"; transcript_id "TCONS_00050601"; exon_number "2"; oId "CUFF.9839.4"; class_code "u"; tss_id "TSS27350";
17	Cufflinks	exon	17255747	17258069	VNO	+	.	gene_id "XLOC_014474"; transcript_id "TCONS_00050601"; exon_number "3"; oId "CUFF.9839.4"; class_code "u"; tss_id "TSS27350";
17	Cufflinks	exon	17259008	17260093	VNO	+	.	gene_id "XLOC_014474"; transcript_id "TCONS_00050601"; exon_number "4"; oId "CUFF.9839.4"; class_code "u"; tss_id "TSS27350";
17	Cufflinks	exon	17262478	17262604	VNO	+	.	gene_id "XLOC_014474"; transcript_id "TCONS_00050601"; exon_number "5"; oId "CUFF.9839.4"; class_code "u"; tss_id "TSS27350";
17	Cufflinks	exon	17262847	17262907	VNO	+	.	gene_id "XLOC_014474"; transcript_id "TCONS_00050601"; exon_number "6"; oId "CUFF.9839.4"; class_code "u"; tss_id "TSS27350";
17	Cufflinks	exon	17264212	17270922	VNO	+	.	gene_id "XLOC_014474"; transcript_id "TCONS_00050601"; exon_number "7"; oId "CUFF.9839.4"; class_code "u"; tss_id "TSS27350";
17	Cufflinks	exon	17234880	17235025	VNO	+	.	gene_id "XLOC_014474"; transcript_id "TCONS_00050600"; exon_number "1"; oId "CUFF.9839.3"; class_code "u"; tss_id "TSS27350";
17	Cufflinks	exon	17254033	17255633	VNO	+	.	gene_id "XLOC_014474"; transcript_id "TCONS_00050600"; exon_number "2"; oId "CUFF.9839.3"; class_code "u"; tss_id "TSS27350";
17	Cufflinks	exon	17257722	17258069	VNO	+	.	gene_id "XLOC_014474"; transcript_id "TCONS_00050600"; exon_number "3"; oId "CUFF.9839.3"; class_code "u"; tss_id "TSS27350";
17	Cufflinks	exon	17259008	17260093	VNO	+	.	gene_id "XLOC_014474"; transcript_id "TCONS_00050600"; exon_number "4"; oId "CUFF.9839.3"; class_code "u"; tss_id "TSS27350";
17	Cufflinks	exon	17262478	17262604	VNO	+	.	gene_id "XLOC_014474"; transcript_id "TCONS_00050600"; exon_number "5"; oId "CUFF.9839.3"; class_code "u"; tss_id "TSS27350";
17	Cufflinks	exon	17262847	17262907	VNO	+	.	gene_id "XLOC_014474"; transcript_id "TCONS_00050600"; exon_number "6"; oId "CUFF.9839.3"; class_code "u"; tss_id "TSS27350";
17	Cufflinks	exon	17264212	17270922	VNO	+	.	gene_id "XLOC_014474"; transcript_id "TCONS_00050600"; exon_number "7"; oId "CUFF.9839.3"; class_code "u"; tss_id "TSS27350";
17	Cufflinks	exon	21473818	21474213	VNO	+	.	gene_id "XLOC_014537"; transcript_id "TCONS_00050855"; exon_number "1"; oId "CUFF.9955.1"; class_code "u"; tss_id "TSS27475";
17	Cufflinks	exon	21474331	21478175	VNO	+	.	gene_id "XLOC_014537"; transcript_id "TCONS_00050855"; exon_number "2"; oId "CUFF.9955.1"; class_code "u"; tss_id "TSS27475";
17	Cufflinks	exon	21474019	21474213	VNO	+	.	gene_id "XLOC_014537"; transcript_id "TCONS_00050856"; exon_number "1"; oId "CUFF.9955.2"; class_code "u"; tss_id "TSS27476";
17	Cufflinks	exon	21474678	21478175	VNO	+	.	gene_id "XLOC_014537"; transcript_id "TCONS_00050856"; exon_number "2"; oId "CUFF.9955.2"; class_code "u"; tss_id "TSS27476";
17	Cufflinks	exon	21522612	21522675	VNO	+	.	gene_id "XLOC_014539"; transcript_id "TCONS_00050861"; exon_number "1"; oId "CUFF.9963.2"; class_code "u"; tss_id "TSS27479";
17	Cufflinks	exon	21527940	21528066	VNO	+	.	gene_id "XLOC_014539"; transcript_id "TCONS_00050861"; exon_number "2"; oId "CUFF.9963.2"; class_code "u"; tss_id "TSS27479";
17	Cufflinks	exon	21530277	21532296	VNO	+	.	gene_id "XLOC_014539"; transcript_id "TCONS_00050861"; exon_number "3"; oId "CUFF.9963.2"; class_code "u"; tss_id "TSS27479";
17	Cufflinks	exon	21522612	21522675	VNO	+	.	gene_id "XLOC_014539"; transcript_id "TCONS_00050860"; exon_number "1"; oId "CUFF.9963.1"; class_code "u"; tss_id "TSS27479";
17	Cufflinks	exon	21527940	21528067	VNO	+	.	gene_id "XLOC_014539"; transcript_id "TCONS_00050860"; exon_number "2"; oId "CUFF.9963.1"; class_code "u"; tss_id "TSS27479";
17	Cufflinks	exon	21530278	21532296	VNO	+	.	gene_id "XLOC_014539"; transcript_id "TCONS_00050860"; exon_number "3"; oId "CUFF.9963.1"; class_code "u"; tss_id "TSS27479";
17	Cufflinks	exon	22285873	22287254	VNO	+	.	gene_id "XLOC_014546"; transcript_id "TCONS_00050889"; exon_number "1"; oId "CUFF.9986.1"; class_code "u"; tss_id "TSS27497";
17	Cufflinks	exon	22287843	22288261	VNO	+	.	gene_id "XLOC_014546"; transcript_id "TCONS_00050889"; exon_number "2"; oId "CUFF.9986.1"; class_code "u"; tss_id "TSS27497";
17	Cufflinks	exon	23792390	23792511	VNO	+	.	gene_id "XLOC_014565"; transcript_id "TCONS_00050954"; exon_number "1"; oId "CUFF.10050.1"; class_code "u"; tss_id "TSS27528";
17	Cufflinks	exon	23793691	23795472	VNO	+	.	gene_id "XLOC_014565"; transcript_id "TCONS_00050954"; exon_number "2"; oId "CUFF.10050.1"; class_code "u"; tss_id "TSS27528";
17	Cufflinks	exon	31734720	31735018	VNO	+	.	gene_id "XLOC_014708"; transcript_id "TCONS_00051669"; exon_number "1"; oId "CUFF.10266.1"; class_code "u"; tss_id "TSS27855";
17	Cufflinks	exon	31735626	31735747	VNO	+	.	gene_id "XLOC_014708"; transcript_id "TCONS_00051669"; exon_number "2"; oId "CUFF.10266.1"; class_code "u"; tss_id "TSS27855";
17	Cufflinks	exon	31736341	31736461	VNO	+	.	gene_id "XLOC_014708"; transcript_id "TCONS_00051669"; exon_number "3"; oId "CUFF.10266.1"; class_code "u"; tss_id "TSS27855";
17	Cufflinks	exon	31739573	31744181	VNO	+	.	gene_id "XLOC_014708"; transcript_id "TCONS_00051669"; exon_number "4"; oId "CUFF.10266.1"; class_code "u"; tss_id "TSS27855";
[truncated: 9,034 more rows]
